# Supplementary material for: Abnormal epigenetic changes during differentiation of human skeletal muscle stem cells from obese subjects
Source: BMC Med. 2017 Feb 22;15:39. doi: 10.1186/s12916-017-0792-x (PMC5320752; doi:10.1186/s12916-017-0792-x)
Supplement: Additional file 2: Table S1. — CpG sites and non-CpG sites that exhibit differential DNA methylation (q < 0.05) before versus after differentiation of human primary myoblasts of 14 non-obese subjects, as well as enriched KEGG pathways (adjusted P < 0.05) of the genes annotated to these significant CpG sites (mean ± SD). (XLSX 3195 kb) [file 12916_2017_792_MOESM2_ESM.xlsx]

## Sheet: CpG methylation 
CpG sites with differential DNA methylation (q<0.05) before versus after differentiation of primary human myoblasts from 14 non-obese subjects.
	Location in relation to				DNA Methylation (%)
TargetID	Nearest Gene	Gene region	CpG island	Enhancer	Myoblasts	Myotubes	Difference	Fold change	p	q
cg00028034	TSPYL3	TSS1500	S_Shore		33.9±9.6	39.1±10.2	5.19	1.15	0.00012207	0.0261821
cg00034101	HEYL	Body		X	13.1±2.9	16.9±3.4	3.82	1.29	0.00012207	0.0261821
cg00043324					91.2±2.8	88.8±2.9	-2.47	0.97	0.00012207	0.0261821
cg00053916				X	16.0±5.1	20.0±5.7	4.04	1.25	0.00012207	0.0261821
cg00057722			N_Shore		35.1±13.0	43.2±12.8	8.13	1.23	0.00012207	0.0261821
cg00060800				X	29.1±9.7	42.0±12.4	12.92	1.44	0.00012207	0.0261821
cg00076353	TBC1D20	Body	Island		4.0±0.4	5.0±0.5	1.07	1.27	0.00012207	0.0261821
cg00079023	PURA	TSS1500	N_Shore		12.1±2.9	16.7±6.3	4.60	1.38	0.00012207	0.0261821
cg00094595				X	19.4±4.4	27.8±8.7	8.48	1.44	0.00012207	0.0261821
cg00095936	DHX36;DHX36	Body;Body	N_Shelf		81.8±3.4	75.7±3.5	-6.05	0.93	0.00012207	0.0261821
cg00107046	EPHA2	Body	S_Shore	X	21.1±4.6	25.4±6.4	4.32	1.20	0.00012207	0.0261821
cg00113050	LZTS2	TSS1500	N_Shore		23.9±8.6	28.4±9.5	4.45	1.19	0.00012207	0.0261821
cg00115102	LOC96610	TSS200			56.1±3.1	54.1±2.4	-1.95	0.97	0.00012207	0.0261821
cg00119460			S_Shore	X	18.9±6.3	25.8±7.1	6.94	1.37	0.00012207	0.0261821
cg00119811	RGNEF	Body		X	28.2±11.8	34.2±12.1	6.07	1.22	0.00012207	0.0261821
cg00148825			S_Shore	X	7.9±1.3	9.6±2.1	1.76	1.22	0.00012207	0.0261821
cg00156230	CCM2;CCM2;CCM2;CCM2;CCM2	Body;Body;Body;Body;Body		X	23.6±12.0	29.9±13.0	6.25	1.26	0.00012207	0.0261821
cg00168835	BATF3	TSS1500	S_Shore		6.3±1.4	9.2±4.0	2.85	1.45	0.00012207	0.0261821
cg00181327				X	6.0±0.6	8.3±3.1	2.31	1.38	0.00012207	0.0261821
cg00187414	TBC1D1	TSS1500	Island	X	11.0±1.5	14.4±4.2	3.47	1.32	0.00012207	0.0261821
cg00236601			Island		83.2±2.8	80.3±3.8	-2.91	0.97	0.00012207	0.0261821
cg00239467	DHX36;DHX36	TSS200;TSS200	Island		6.7±1.3	8.0±1.9	1.35	1.20	0.00012207	0.0261821
cg00258597			Island		13.2±4.5	18.0±6.5	4.86	1.37	0.00012207	0.0261821
cg00273464	INS-IGF2;INS-IGF2;IGF2;IGF2	Body;Body;1stExon;5'UTR			30.6±9.3	38.8±8.4	8.26	1.27	0.00012207	0.0261821
cg00274203	COQ10A;COQ10A	Body;Body	S_Shore		21.1±6.7	28.8±7.3	7.78	1.37	0.00012207	0.0261821
cg00280609	BEST4	Body	N_Shore		48.9±12.9	54.1±10.7	5.21	1.11	0.00012207	0.0261821
cg00300637	AHRR	Body	N_Shore		19.1±13.8	26.8±14.1	7.69	1.40	0.00012207	0.0261821
cg00308560	FAM20C	Body	N_Shore		29.3±8.7	35.7±7.6	6.30	1.21	0.00012207	0.0261821
cg00321642			Island		6.5±1.0	8.2±2.1	1.74	1.27	0.00012207	0.0261821
cg00324161	KCNAB1;KCNAB1;KCNAB1;KCNAB1	Body;1stExon;5'UTR;Body	S_Shore	X	14.8±7.1	18.8±8.1	4.04	1.27	0.00012207	0.0261821
cg00338702	CHFR;CHFR;CHFR;CHFR;CHFR	Body;Body;Body;Body;Body	N_Shore		15.2±6.1	19.3±8.4	4.10	1.27	0.00012207	0.0261821
cg00344577			S_Shore	X	23.4±3.6	29.5±5.5	6.06	1.26	0.00012207	0.0261821
cg00349776	RXRG;RXRG;RXRG;RXRG	5'UTR;5'UTR;1stExon;1stExon		X	6.5±1.4	9.2±5.2	2.65	1.41	0.00012207	0.0261821
cg00353923	LRRC4;SND1	TSS200;Body	N_Shore		20.7±7.0	26.4±8.1	5.68	1.27	0.00012207	0.0261821
cg00366359	ODZ4	5'UTR	N_Shelf		27.9±10.5	36.0±9.4	8.08	1.29	0.00012207	0.0261821
cg00379467	EDNRA;EDNRA;EDNRA	TSS200;TSS200;TSS200	N_Shore		21.2±9.3	27.5±11.6	6.39	1.30	0.00012207	0.0261821
cg00385925	MMP25	TSS1500	N_Shore		10.7±4.8	13.9±5.9	3.24	1.30	0.00012207	0.0261821
cg00397575	RASL12	Body	N_Shore		13.7±5.9	17.7±9.1	3.93	1.29	0.00012207	0.0261821
cg00399650	KIAA1147	TSS1500	S_Shore		7.2±1.9	9.0±2.7	1.81	1.25	0.00012207	0.0261821
cg00401972	CDH5	TSS200			31.1±8.1	38.8±8.1	7.77	1.25	0.00012207	0.0261821
cg00404400	DGKG;DGKG;DGKG	5'UTR;5'UTR;5'UTR	N_Shore		13.0±7.9	16.7±9.2	3.68	1.28	0.00012207	0.0261821
cg00407245	EPS8L1;EPS8L1	Body;Body	Island	X	8.1±2.6	10.6±5.5	2.54	1.32	0.00012207	0.0261821
cg00414171	TEKT1	TSS200			6.1±0.7	7.7±1.4	1.66	1.27	0.00012207	0.0261821
cg00422311				X	29.5±12.6	39.5±11.4	10.01	1.34	0.00012207	0.0261821
cg00425918	NKX2-6	Body	Island		14.1±3.8	17.3±4.6	3.14	1.22	0.00012207	0.0261821
cg00432953			N_Shore		80.7±2.9	83.9±4.0	3.15	1.04	0.00012207	0.0261821
cg00436219			N_Shore		30.6±13.6	39.1±13.9	8.48	1.28	0.00012207	0.0261821
cg00463502	WFIKKN2	TSS200		X	12.2±2.1	17.6±5.4	5.36	1.44	0.00012207	0.0261821
cg00469897				X	10.8±3.6	15.7±6.1	4.82	1.44	0.00012207	0.0261821
cg00473597	RFX2;RFX2	5'UTR;5'UTR	N_Shore		24.5±5.7	30.3±7.8	5.79	1.24	0.00012207	0.0261821
cg00492979	SH3PXD2A	Body	N_Shore	X	14.5±6.1	19.0±8.6	4.42	1.30	0.00012207	0.0261821
cg00494665			Island	X	10.4±1.2	13.4±3.9	3.00	1.29	0.00012207	0.0261821
cg00496455	TUBA4A;TUBA4B	TSS200;Body	Island		7.3±1.2	6.2±1.0	-1.14	0.85	0.00012207	0.0261821
cg00498089			S_Shore		18.6±4.5	25.5±6.7	6.96	1.37	0.00012207	0.0261821
cg00516966	ALDH3A1;ALDH3A1	5'UTR;1stExon	S_Shelf		23.5±7.1	32.4±8.4	8.91	1.38	0.00012207	0.0261821
cg00533418			N_Shelf		81.3±3.1	77.7±4.3	-3.64	0.96	0.00012207	0.0261821
cg00549064				X	51.9±10.2	60.9±10.2	9.01	1.17	0.00012207	0.0261821
cg00549988	ZNRF1	1stExon	Island		5.0±0.7	6.6±1.8	1.59	1.32	0.00012207	0.0261821
cg00573835			Island		24.5±8.1	29.3±8.7	4.81	1.20	0.00012207	0.0261821
cg00594716	ADRA2B	TSS1500	Island	X	4.3±1.0	3.6±0.6	-0.72	0.83	0.00012207	0.0261821
cg00595243	RPS12;SNORD100;SNORA33	Body;TSS200;TSS1500	S_Shelf		28.4±12.9	33.9±13.4	5.45	1.19	0.00012207	0.0261821
cg00601648	ADCY8	Body		X	40.4±13.1	47.9±11.9	7.53	1.19	0.00012207	0.0261821
cg00612299	PTGER1	Body	Island		19.9±5.6	24.7±6.4	4.73	1.24	0.00012207	0.0261821
cg00617305	SHISA4;SHISA4;SHISA4	5'UTR;Body;1stExon		X	8.6±1.3	10.8±3.5	2.21	1.26	0.00012207	0.0261821
cg00624037				X	66.7±10.3	73.7±7.8	6.99	1.10	0.00012207	0.0261821
cg00626702	FAM53A	Body	S_Shore	X	20.7±6.7	27.2±5.9	6.46	1.31	0.00012207	0.0261821
cg00632466					16.0±3.7	20.6±7.0	4.61	1.29	0.00012207	0.0261821
cg00638945	PTCH1;PTCH1;PTCH1;PTCH1;PTCH1;PTCH1;PTCH1	5'UTR;5'UTR;Body;Body;5'UTR;5'UTR;Body	N_Shore		8.5±2.2	11.9±3.8	3.46	1.41	0.00012207	0.0261821
cg00644814	HES2	TSS1500	Island		20.9±8.0	25.5±6.7	4.57	1.22	0.00012207	0.0261821
cg00649632	ABCC1;ABCC1;ABCC1;ABCC1;ABCC1	Body;Body;Body;Body;Body		X	21.8±4.5	28.5±8.7	6.72	1.31	0.00012207	0.0261821
cg00653650			S_Shelf	X	50.8±12.9	55.9±11.7	5.10	1.10	0.00012207	0.0261821
cg00659559	SCRN1;SCRN1;SCRN1;SCRN1	3'UTR;3'UTR;3'UTR;3'UTR			15.3±4.8	18.8±5.6	3.49	1.23	0.00012207	0.0261821
cg00668619	ATXN7L1	Body			10.8±1.8	14.1±2.6	3.26	1.30	0.00012207	0.0261821
cg00671386	GNG13	TSS1500	S_Shore		28.0±8.3	33.0±7.8	5.02	1.18	0.00012207	0.0261821
cg00675737	ANKRD11	5'UTR			18.8±6.6	24.4±6.4	5.61	1.30	0.00012207	0.0261821
cg00708603				X	27.0±10.6	34.5±10.4	7.50	1.28	0.00012207	0.0261821
cg00719439	MYLK2	Body	N_Shore		19.4±9.4	27.3±11.0	7.89	1.41	0.00012207	0.0261821
cg00722329	PLCH2	Body	N_Shore		16.3±4.3	22.0±6.5	5.68	1.35	0.00012207	0.0261821
cg00725722	CCDC74B	Body	Island		8.7±1.0	10.7±2.5	1.99	1.23	0.00012207	0.0261821
cg00727912	SLC17A9	TSS1500	N_Shore		27.0±7.7	33.2±8.5	6.26	1.23	0.00012207	0.0261821
cg00738345	CUEDC1	3'UTR	S_Shore		25.8±6.3	33.2±6.8	7.35	1.28	0.00012207	0.0261821
cg00738897			S_Shore		53.7±9.3	62.7±8.2	9.04	1.17	0.00012207	0.0261821
cg00747152	HNRNPL;HNRNPL	5'UTR;Body	N_Shore		6.8±1.2	8.4±2.4	1.65	1.24	0.00012207	0.0261821
cg00761344	HEYL	Body	N_Shore		64.0±5.4	68.4±5.8	4.40	1.07	0.00012207	0.0261821
cg00782811	RCAN2	TSS1500		X	10.5±3.8	14.6±4.8	4.09	1.39	0.00012207	0.0261821
cg00795927	PRKAR1B;PRKAR1B;PRKAR1B;PRKAR1B;PRKAR1B;PRKAR1B	Body;Body;Body;Body;Body;Body	N_Shelf		29.4±13.4	37.4±12.0	8.03	1.27	0.00012207	0.0261821
cg00845765	FOXH1	Body	Island		16.4±7.7	21.2±8.9	4.74	1.29	0.00012207	0.0261821
cg00854172	KLHL29	5'UTR	N_Shore		51.0±9.0	58.1±8.0	7.09	1.14	0.00012207	0.0261821
cg00864945			S_Shore		29.1±14.5	33.9±15.0	4.86	1.17	0.00012207	0.0261821
cg00868652	ATP8B4	TSS200		X	39.0±10.9	47.2±9.7	8.11	1.21	0.00012207	0.0261821
cg00884334			Island		12.8±3.7	17.2±6.2	4.33	1.34	0.00012207	0.0261821
cg00899160	GSTO2	5'UTR	N_Shore	X	16.3±4.4	20.5±5.7	4.18	1.26	0.00012207	0.0261821
cg00912580	MGAT5	Body		X	28.3±7.2	36.1±9.2	7.81	1.28	0.00012207	0.0261821
cg00925717	SCNN1B	TSS1500	N_Shore		11.0±4.9	14.9±8.3	3.86	1.35	0.00012207	0.0261821
cg00956423	ZNRD1;NCRNA00171;ZNRD1	Body;TSS1500;Body	S_Shore		18.5±4.0	22.8±6.0	4.31	1.23	0.00012207	0.0261821
cg00961325				X	67.8±8.9	73.4±8.7	5.58	1.08	0.00012207	0.0261821
cg00985564			S_Shelf		69.7±9.3	73.5±9.5	3.84	1.06	0.00012207	0.0261821
cg00989904	STAG1	Body		X	55.9±12.7	62.3±8.9	6.37	1.11	0.00012207	0.0261821
cg01009697	NTRK2;NTRK2;NTRK2;NTRK2;NTRK2;NTRK2;NTRK2	TSS1500;TSS1500;1stExon;1stExon;TSS1500;5'UTR;5'UTR	Island		8.0±0.9	9.6±1.6	1.52	1.19	0.00012207	0.0261821
cg01011482	NOTCH2NL	TSS1500	N_Shore		53.5±7.9	57.2±8.9	3.68	1.07	0.00012207	0.0261821
cg01011533			N_Shelf		27.6±9.0	34.9±9.8	7.33	1.27	0.00012207	0.0261821
cg01011943	PSG5;PSG5;PSG5;PSG5	1stExon;5'UTR;1stExon;5'UTR			37.5±6.8	41.3±7.5	3.79	1.10	0.00012207	0.0261821
cg01014262			S_Shelf		12.4±2.0	16.2±3.3	3.82	1.31	0.00012207	0.0261821
cg01016119	ARHGEF3;ARHGEF3	Body;Body	N_Shore	X	26.4±11.0	35.2±12.3	8.82	1.33	0.00012207	0.0261821
cg01017257	KIAA1026;KIAA1026	Body;Body		X	17.2±6.4	22.6±9.8	5.34	1.31	0.00012207	0.0261821
cg01025434	SYNPO;SYNPO;SYNPO;SYNPO	5'UTR;5'UTR;Body;Body	N_Shore		31.3±7.5	36.6±8.8	5.36	1.17	0.00012207	0.0261821
cg01026233				X	44.5±6.2	48.1±6.6	3.68	1.08	0.00012207	0.0261821
cg01027405	IL7R	Body		X	40.6±12.2	48.5±11.2	7.89	1.19	0.00012207	0.0261821
cg01029575	CNOT3	TSS200	Island		4.9±0.8	6.1±1.3	1.15	1.23	0.00012207	0.0261821
cg01047613	EFCAB8	TSS200		X	32.2±11.5	40.8±11.6	8.63	1.27	0.00012207	0.0261821
cg01049417	SCHIP1	Body	Island		9.1±1.5	11.0±3.1	1.90	1.21	0.00012207	0.0261821
cg01068601	NRN1L	TSS200	Island		8.3±2.6	11.4±4.2	3.11	1.37	0.00012207	0.0261821
cg01089319	GAD1;GAD1	Body;Body	Island		16.9±7.2	22.2±7.1	5.36	1.32	0.00012207	0.0261821
cg01101380	TFAP2E;TFAP2E	5'UTR;1stExon	Island	X	12.6±9.4	19.1±12.4	6.45	1.51	0.00012207	0.0261821
cg01106338			Island		11.5±7.6	15.5±8.8	4.06	1.35	0.00012207	0.0261821
cg01141339			S_Shore		18.5±4.4	26.3±6.1	7.82	1.42	0.00012207	0.0261821
cg01154283	CRIM1	Body		X	41.5±13.9	48.0±15.1	6.48	1.16	0.00012207	0.0261821
cg01154355	ZNF608	Body			31.1±6.5	41.1±9.4	9.93	1.32	0.00012207	0.0261821
cg01179095	CLCN6	3'UTR	S_Shore		46.0±10.9	51.9±10.7	5.81	1.13	0.00012207	0.0261821
cg01195564				X	20.1±3.4	25.8±4.9	5.60	1.28	0.00012207	0.0261821
cg01210550			Island		23.6±7.4	31.2±7.9	7.60	1.32	0.00012207	0.0261821
cg01259220	C7orf20	TSS1500	N_Shore		37.0±9.3	44.2±9.1	7.12	1.19	0.00012207	0.0261821
cg01264729	PARN;PARN	Body;Body		X	10.3±2.4	12.4±3.8	2.14	1.21	0.00012207	0.0261821
cg01265597	CAV1	TSS1500	N_Shore		5.4±0.7	7.4±2.4	2.00	1.37	0.00012207	0.0261821
cg01267315	RNF220;RNF220	5'UTR;1stExon	N_Shore		6.9±2.0	9.9±6.5	3.04	1.44	0.00012207	0.0261821
cg01295646	MYOM2	Body	Island		24.1±12.6	30.4±12.3	6.35	1.26	0.00012207	0.0261821
cg01305421	IGF1;IGF1;IGF1;IGF1;IGF1;IGF1	5'UTR;5'UTR;5'UTR;1stExon;1stExon;1stExon			19.2±1.8	24.1±4.3	4.85	1.25	0.00012207	0.0261821
cg01329151	DIDO1;DIDO1;DIDO1	5'UTR;5'UTR;5'UTR	N_Shore		42.4±9.3	47.6±9.3	5.17	1.12	0.00012207	0.0261821
cg01329577	PTPRN2;PTPRN2;PTPRN2	Body;Body;Body	S_Shelf	X	9.1±2.5	11.5±3.9	2.39	1.26	0.00012207	0.0261821
cg01340991	SYNGAP1	Body	S_Shore		37.2±12.3	45.4±10.3	8.22	1.22	0.00012207	0.0261821
cg01342746	KCTD8	Body	Island		6.0±0.7	8.3±2.2	2.30	1.38	0.00012207	0.0261821
cg01355520	HADHA;HADHB	TSS1500;5'UTR	N_Shore		11.1±1.6	14.0±2.8	2.92	1.26	0.00012207	0.0261821
cg01363474	PPP2R2C;PPP2R2C	Body;Body			12.5±3.6	16.3±7.5	3.85	1.31	0.00012207	0.0261821
cg01369479				X	50.3±10.1	57.3±9.2	7.00	1.14	0.00012207	0.0261821
cg01369895				X	24.3±5.3	33.5±6.4	9.19	1.38	0.00012207	0.0261821
cg01371477	ANP32E;ANP32E;ANP32E	TSS1500;Body;Body	Island		16.4±1.7	18.8±4.2	2.44	1.15	0.00012207	0.0261821
cg01373189	N4BP2L1;N4BP2L1	TSS1500;TSS1500	S_Shore		19.9±3.6	25.6±6.6	5.67	1.29	0.00012207	0.0261821
cg01375976	CAND2;CAND2	TSS200;TSS200	Island		7.8±1.4	9.2±2.0	1.43	1.18	0.00012207	0.0261821
cg01404893	CBFA2T3	TSS200			16.4±6.4	21.4±8.2	5.05	1.31	0.00012207	0.0261821
cg01410163	NRN1	Body	Island		15.1±6.1	19.9±9.1	4.76	1.32	0.00012207	0.0261821
cg01434487			Island		10.3±2.1	13.4±5.1	3.11	1.30	0.00012207	0.0261821
cg01435230	BBS10	TSS1500	S_Shore		8.3±8.0	10.9±11.2	2.63	1.32	0.00012207	0.0261821
cg01457986	ZNF518A;ZNF518A	5'UTR;1stExon	N_Shore		13.9±4.3	16.5±5.2	2.62	1.19	0.00012207	0.0261821
cg01465361	TTC39C;TTC39C;TTC39C	1stExon;Body;5'UTR	Island		4.8±0.6	6.5±1.6	1.74	1.36	0.00012207	0.0261821
cg01466976			N_Shore		10.2±5.0	13.4±7.3	3.20	1.31	0.00012207	0.0261821
cg01488770			Island		16.2±8.6	21.0±9.7	4.76	1.29	0.00012207	0.0261821
cg01497613			Island		11.5±4.0	17.1±8.8	5.53	1.48	0.00012207	0.0261821
cg01505870	C2orf89	Body	N_Shore		13.7±5.4	19.7±7.4	5.97	1.44	0.00012207	0.0261821
cg01525839				X	38.9±13.9	48.1±11.9	9.24	1.24	0.00012207	0.0261821
cg01546047	LOC100130872-SPON2;SPON2;SPON2	Body;TSS1500;TSS1500	S_Shore	X	45.0±7.8	53.5±10.0	8.52	1.19	0.00012207	0.0261821
cg01574481	REC8;REC8	Body;Body	Island	X	46.8±11.7	52.6±13.0	5.74	1.12	0.00012207	0.0261821
cg01585758	SUMO1;SUMO1;SUMO1	Body;Body;Body	Island		6.6±1.2	8.2±2.4	1.53	1.23	0.00012207	0.0261821
cg01596963	LRRN4CL	Body	Island		19.8±8.0	24.7±9.3	4.93	1.25	0.00012207	0.0261821
cg01612730	C6orf138	1stExon	Island	X	6.8±1.4	9.0±3.2	2.23	1.33	0.00012207	0.0261821
cg01612936	CEP250	Body			30.0±7.7	36.5±8.3	6.51	1.22	0.00012207	0.0261821
cg01622006					6.8±8.4	11.7±9.8	4.90	1.72	0.00012207	0.0261821
cg01623771	KLHL30	5'UTR	N_Shore		23.9±12.7	28.9±14.8	5.01	1.21	0.00012207	0.0261821
cg01629716			Island		17.8±11.1	22.1±11.9	4.35	1.24	0.00012207	0.0261821
cg01647561				X	26.9±3.1	34.6±7.8	7.77	1.29	0.00012207	0.0261821
cg01653494	P2RX6;P2RX6	Body;Body	S_Shelf		39.6±6.3	46.1±6.7	6.49	1.16	0.00012207	0.0261821
cg01657744	LDB3;LDB3;LDB3	Body;Body;Body	Island		6.6±0.9	9.5±2.4	2.91	1.44	0.00012207	0.0261821
cg01665243	PLEKHG5;PLEKHG5;PLEKHG5;PLEKHG5;PLEKHG5	5'UTR;TSS1500;Body;5'UTR;Body	S_Shore		10.7±2.9	15.3±5.0	4.59	1.43	0.00012207	0.0261821
cg01677623	ARHGAP22	Body	Island		29.4±4.7	34.5±7.4	5.07	1.17	0.00012207	0.0261821
cg01686739	BTBD11	Body		X	5.3±0.8	8.9±2.5	3.53	1.66	0.00012207	0.0261821
cg01689311	SFRP4	TSS1500	S_Shore		10.3±1.4	12.3±1.8	2.01	1.20	0.00012207	0.0261821
cg01693193	KCNQ1;KCNQ1OT1;KCNQ1	Body;Body;Body			44.9±8.5	51.4±8.3	6.44	1.14	0.00012207	0.0261821
cg01698954	OSBP2	Body	Island	X	7.8±1.3	10.7±2.7	2.93	1.37	0.00012207	0.0261821
cg01727105	ELMOD3;ELMOD3;ELMOD3;ELMOD3	Body;Body;Body;Body		X	46.9±10.3	50.8±10.2	3.92	1.08	0.00012207	0.0261821
cg01732465					7.3±1.2	8.4±1.4	1.10	1.15	0.00012207	0.0261821
cg01734772	TPST1	Body		X	32.9±12.4	38.1±12.5	5.18	1.16	0.00012207	0.0261821
cg01749539	SEPT9;SEPT9;SEPT9;SEPT9;SEPT9;SEPT9;SEPT9	Body;5'UTR;Body;Body;Body;Body;Body		X	11.5±6.2	15.0±7.9	3.54	1.31	0.00012207	0.0261821
cg01755628	DHRS1;C14orf21;DHRS1;DHRS1	5'UTR;TSS1500;1stExon;5'UTR	Island		6.7±1.3	8.4±2.1	1.68	1.25	0.00012207	0.0261821
cg01755924				X	14.5±5.7	19.2±7.1	4.71	1.33	0.00012207	0.0261821
cg01766943	SPTBN1;SPTBN1	Body;Body		X	36.2±12.1	43.1±12.5	6.85	1.19	0.00012207	0.0261821
cg01779559	ZFHX3;ZFHX3	Body;Body			18.8±5.4	24.9±8.7	6.06	1.32	0.00012207	0.0261821
cg01784327	LOC100130872-SPON2;SPON2;SPON2	Body;TSS200;5'UTR	S_Shore	X	24.5±5.9	29.0±8.5	4.51	1.18	0.00012207	0.0261821
cg01786216	LOC360030	1stExon			75.5±4.3	71.7±4.0	-3.85	0.95	0.00012207	0.0261821
cg01793945	CORO7	Body	N_Shore	X	27.1±12.1	32.1±11.5	4.97	1.18	0.00012207	0.0261821
cg01799186	DNAH17	TSS1500			80.4±2.4	82.7±2.4	2.31	1.03	0.00012207	0.0261821
cg01800146	RGS14	Body	Island		30.2±9.3	34.8±9.6	4.66	1.15	0.00012207	0.0261821
cg01801603	ZHX2	5'UTR	S_Shore		16.7±4.9	22.1±6.5	5.37	1.32	0.00012207	0.0261821
cg01802593	ST8SIA1	3'UTR			18.8±7.3	24.4±8.7	5.63	1.30	0.00012207	0.0261821
cg01806956				X	35.8±8.5	41.1±10.3	5.24	1.15	0.00012207	0.0261821
cg01821161			N_Shelf		51.9±6.5	63.4±7.1	11.52	1.22	0.00012207	0.0261821
cg01834776	KHNYN;CBLN3	TSS1500;TSS200	Island		16.8±6.7	20.9±8.3	4.06	1.24	0.00012207	0.0261821
cg01843020	ISL2	Body	N_Shore		20.7±7.9	26.5±8.9	5.81	1.28	0.00012207	0.0261821
cg01850505	RGL1	Body	Island		9.5±1.4	12.0±3.0	2.50	1.26	0.00012207	0.0261821
cg01869233	LRRN4	TSS1500	S_Shore		23.9±13.5	27.5±14.8	3.64	1.15	0.00012207	0.0261821
cg01872122			S_Shelf		18.7±7.0	27.3±9.2	8.67	1.46	0.00012207	0.0261821
cg01883759	JAZF1	TSS200	S_Shore		9.2±1.6	12.6±4.8	3.38	1.37	0.00012207	0.0261821
cg01928574	EIF2C1	TSS1500	N_Shore		47.1±7.0	51.2±7.0	4.11	1.09	0.00012207	0.0261821
cg01931792	MATN3	Body	N_Shore		35.9±10.7	40.4±10.9	4.57	1.13	0.00012207	0.0261821
cg01944288	NTNG2	TSS1500	N_Shore		14.9±5.0	19.8±6.6	4.83	1.32	0.00012207	0.0261821
cg01950434	ARID5A	Body	Island		6.8±1.2	9.1±2.1	2.31	1.34	0.00012207	0.0261821
cg01956614				X	28.4±7.2	36.7±8.2	8.36	1.29	0.00012207	0.0261821
cg01956624	C2orf72	1stExon	Island		5.0±0.6	4.2±0.8	-0.88	0.82	0.00012207	0.0261821
cg01985390	TRIM54;TRIM54	3'UTR;3'UTR	Island	X	19.9±8.7	26.3±10.1	6.44	1.32	0.00012207	0.0261821
cg01997813			Island	X	15.8±6.7	25.3±8.7	9.54	1.60	0.00012207	0.0261821
cg02002194			S_Shelf		40.1±6.0	43.9±8.3	3.85	1.10	0.00012207	0.0261821
cg02012721	ARHGAP26;ARHGAP26	Body;Body		X	56.1±16.3	64.2±16.5	8.08	1.14	0.00012207	0.0261821
cg02016786					7.1±1.1	9.3±2.6	2.16	1.30	0.00012207	0.0261821
cg02019487	TEKT3	Body		X	45.4±14.3	52.1±13.5	6.69	1.15	0.00012207	0.0261821
cg02026306	PRMT1;PRMT1;PRMT1	Body;Body;Body	Island		12.3±2.1	17.1±3.1	4.74	1.38	0.00012207	0.0261821
cg02027429			N_Shelf		12.5±4.2	15.7±5.5	3.26	1.26	0.00012207	0.0261821
cg02034222	DQX1;DQX1	1stExon;5'UTR	N_Shelf		53.8±8.6	58.4±10.2	4.64	1.09	0.00012207	0.0261821
cg02039815	SERPINE2;SERPINE2;SERPINE2	TSS1500;TSS1500;TSS1500	Island		32.8±8.7	36.6±10.6	3.77	1.11	0.00012207	0.0261821
cg02059176				X	16.7±1.8	22.4±7.4	5.69	1.34	0.00012207	0.0261821
cg02059509					17.7±4.8	23.0±7.0	5.37	1.30	0.00012207	0.0261821
cg02068090			Island	X	8.9±2.2	11.8±4.8	2.89	1.32	0.00012207	0.0261821
cg02070289			Island		6.7±1.1	9.0±3.1	2.25	1.33	0.00012207	0.0261821
cg02070906				X	21.1±8.9	27.5±11.2	6.38	1.30	0.00012207	0.0261821
cg02093692				X	16.1±8.3	21.6±7.2	5.49	1.34	0.00012207	0.0261821
cg02106466	PCDH12	TSS1500		X	18.9±4.9	24.1±6.2	5.15	1.27	0.00012207	0.0261821
cg02108135			S_Shore		33.9±8.7	40.7±9.0	6.82	1.20	0.00012207	0.0261821
cg02121773	PTPRG	Body		X	52.6±10.7	62.3±6.8	9.72	1.18	0.00012207	0.0261821
cg02124383	NXPH1	5'UTR	Island		11.1±1.7	13.7±3.4	2.54	1.23	0.00012207	0.0261821
cg02140384			N_Shore	X	33.4±10.4	46.2±9.1	12.77	1.38	0.00012207	0.0261821
cg02149446	C5AR1	TSS1500			9.4±2.0	13.4±5.3	3.95	1.42	0.00012207	0.0261821
cg02155884			Island		7.2±2.4	8.7±4.1	1.54	1.21	0.00012207	0.0261821
cg02155957			N_Shore		45.3±9.1	55.6±7.5	10.31	1.23	0.00012207	0.0261821
cg02165670	GPC6	Body		X	21.0±6.0	27.4±6.7	6.43	1.31	0.00012207	0.0261821
cg02178648	PAX7;PAX7;PAX7	Body;Body;Body	Island		11.0±2.4	14.9±4.9	3.95	1.36	0.00012207	0.0261821
cg02181847	TFAP2A;TFAP2A;TFAP2A	Body;Body;Body	Island		14.7±5.2	19.3±5.6	4.60	1.31	0.00012207	0.0261821
cg02183564	CCDC146	Body		X	12.3±5.9	16.4±7.0	4.16	1.34	0.00012207	0.0261821
cg02251014			Island	X	13.4±2.0	19.6±7.1	6.18	1.46	0.00012207	0.0261821
cg02268951	GRTP1	TSS1500	Island		8.5±1.1	10.3±2.2	1.85	1.22	0.00012207	0.0261821
cg02272576	LOC100132354	Body		X	23.6±9.0	34.0±8.6	10.42	1.44	0.00012207	0.0261821
cg02276793	LOC100128164;SEC62;LOC100128164	TSS1500;Body;TSS1500	S_Shore		7.1±1.2	8.8±2.2	1.63	1.23	0.00012207	0.0261821
cg02285155				X	11.6±1.8	16.0±3.6	4.41	1.38	0.00012207	0.0261821
cg02291403	FZD10	TSS1500	Island		5.5±0.7	7.2±1.9	1.72	1.32	0.00012207	0.0261821
cg02300279			N_Shore		15.5±4.8	20.0±6.0	4.49	1.29	0.00012207	0.0261821
cg02311432			Island	X	5.8±0.8	8.1±2.5	2.31	1.40	0.00012207	0.0261821
cg02311747	FNTB	TSS200	Island		7.6±0.9	9.2±1.9	1.60	1.21	0.00012207	0.0261821
cg02312175	OCA2	5'UTR	Island		14.0±5.6	18.0±8.2	3.95	1.28	0.00012207	0.0261821
cg02313922				X	66.3±8.6	70.9±7.4	4.55	1.07	0.00012207	0.0261821
cg02326551	NOC2L	Body	N_Shore		72.1±5.5	76.5±5.0	4.38	1.06	0.00012207	0.0261821
cg02358362	NEURL1B	Body	N_Shore		21.6±8.2	27.1±9.8	5.47	1.25	0.00012207	0.0261821
cg02360002			S_Shore		13.4±3.6	18.4±5.2	5.00	1.37	0.00012207	0.0261821
cg02363950	CRABP2	TSS1500	S_Shore	X	27.8±10.0	33.2±10.5	5.40	1.19	0.00012207	0.0261821
cg02375503	PAQR5	TSS200	N_Shore		15.1±5.5	20.8±8.5	5.74	1.38	0.00012207	0.0261821
cg02376018	BCL6;BCL6;BCL6	5'UTR;5'UTR;TSS1500	N_Shore		30.7±13.2	39.1±13.3	8.37	1.27	0.00012207	0.0261821
cg02376553	TFAP2A;TFAP2A;TFAP2A	Body;TSS1500;Body	Island		12.3±4.6	15.0±6.6	2.72	1.22	0.00012207	0.0261821
cg02382400	SLC4A11	TSS200	N_Shore		36.8±8.0	43.5±8.1	6.71	1.18	0.00012207	0.0261821
cg02386183	TASP1;TASP1	1stExon;5'UTR	Island		11.2±2.2	13.0±2.7	1.87	1.17	0.00012207	0.0261821
cg02389317				X	12.7±1.8	15.7±2.5	3.07	1.24	0.00012207	0.0261821
cg02398682	MARCKSL1	TSS1500	Island		22.2±7.4	27.7±7.7	5.46	1.25	0.00012207	0.0261821
cg02400942	CSPG4	TSS1500		X	35.3±6.8	43.7±9.5	8.34	1.24	0.00012207	0.0261821
cg02421172	MAD1L1;MAD1L1;MAD1L1	Body;Body;Body	S_Shore	X	31.1±17.3	39.1±14.9	7.98	1.26	0.00012207	0.0261821
cg02426414	SHMT1;SHMT1	5'UTR;5'UTR	N_Shore		19.5±7.9	23.2±7.7	3.63	1.19	0.00012207	0.0261821
cg02428178	CEP152	TSS1500	S_Shore		29.3±11.5	36.1±12.6	6.80	1.23	0.00012207	0.0261821
cg02436004	GATA2	5'UTR	Island		27.0±10.0	32.6±11.5	5.56	1.21	0.00012207	0.0261821
cg02446805				X	8.1±1.9	12.3±4.8	4.19	1.52	0.00012207	0.0261821
cg02449762				X	39.6±7.8	44.4±9.5	4.82	1.12	0.00012207	0.0261821
cg02463253	PIPOX	TSS200			10.9±3.9	15.0±5.5	4.05	1.37	0.00012207	0.0261821
cg02467765	FRAS1;FRAS1	TSS200;TSS200	Island		10.1±2.2	12.3±4.5	2.22	1.22	0.00012207	0.0261821
cg02470080	EXT1	Body		X	44.6±20.4	55.1±18.2	10.50	1.24	0.00012207	0.0261821
cg02494703	MIR194-2;MIR192	TSS1500;TSS1500	N_Shelf		16.8±5.4	25.1±7.0	8.30	1.49	0.00012207	0.0261821
cg02494781	APOL6;APOL6	5'UTR;1stExon		X	8.2±0.9	10.9±2.6	2.72	1.33	0.00012207	0.0261821
cg02501463	REM1	5'UTR	S_Shore		13.8±2.8	17.1±3.2	3.38	1.25	0.00012207	0.0261821
cg02507480			Island		7.3±1.1	10.1±2.0	2.76	1.38	0.00012207	0.0261821
cg02508881			Island	X	7.8±1.2	9.2±1.7	1.41	1.18	0.00012207	0.0261821
cg02517489	UBE3A	5'UTR	N_Shore		4.5±1.0	5.6±1.4	1.01	1.22	0.00012207	0.0261821
cg02522485	DAG1;DAG1	5'UTR;5'UTR		X	60.7±10.8	67.0±12.0	6.21	1.10	0.00012207	0.0261821
cg02573873	CMIP	Body			10.8±1.5	14.9±4.1	4.14	1.38	0.00012207	0.0261821
cg02583484	HNRNPA1;HNRPA1L-2;HNRNPA1	Body;Body;Body	S_Shelf		30.2±11.6	34.8±12.0	4.63	1.15	0.00012207	0.0261821
cg02596427	TTC7A	Body		X	47.7±8.6	53.9±9.1	6.20	1.13	0.00012207	0.0261821
cg02641560	RCAN3	TSS1500	N_Shore		6.9±1.2	8.7±2.1	1.75	1.25	0.00012207	0.0261821
cg02648923	CP	Body		X	54.3±16.1	61.6±14.4	7.27	1.13	0.00012207	0.0261821
cg02657800	TMEM132E	Body	Island		9.1±3.5	12.4±5.2	3.29	1.36	0.00012207	0.0261821
cg02687288				X	47.2±14.4	55.2±15.3	8.04	1.17	0.00012207	0.0261821
cg02708799			Island		6.7±1.3	8.6±3.1	1.90	1.29	0.00012207	0.0261821
cg02711929	HTRA1	TSS1500	Island		20.9±3.1	25.2±3.9	4.36	1.21	0.00012207	0.0261821
cg02747319			N_Shore		18.4±1.8	23.9±4.6	5.46	1.30	0.00012207	0.0261821
cg02750234	NF1;NF1;NF1	Body;Body;Body	S_Shore		8.4±1.0	7.5±1.0	-0.89	0.89	0.00012207	0.0261821
cg02758274	EHMT2;EHMT2	Body;Body	S_Shelf		78.0±9.4	74.6±9.3	-3.38	0.96	0.00012207	0.0261821
cg02768480	TMEM100	TSS1500		X	35.8±7.8	44.0±7.6	8.18	1.23	0.00012207	0.0261821
cg02770946	ICAM5	Body	Island		6.9±1.2	9.9±3.2	2.96	1.43	0.00012207	0.0261821
cg02774862	TET1	5'UTR	S_Shore		21.6±2.1	28.3±3.9	6.70	1.31	0.00012207	0.0261821
cg02793262	RNF213;LOC100294362	Body;Body			97.6±0.5	96.9±0.9	-0.72	0.99	0.00012207	0.0261821
cg02794990	MYO1E	Body	N_Shelf		22.0±6.0	28.8±7.2	6.79	1.31	0.00012207	0.0261821
cg02804722	EMILIN1	TSS1500			14.7±2.6	21.4±6.3	6.66	1.45	0.00012207	0.0261821
cg02810692	LRTM1;CACNA2D3	TSS1500;Body			31.9±12.6	44.9±11.4	13.07	1.41	0.00012207	0.0261821
cg02816363			Island		7.1±1.2	6.0±0.9	-1.15	0.84	0.00012207	0.0261821
cg02832357	STAT5B	TSS1500	S_Shore		7.3±0.7	9.2±2.1	1.87	1.26	0.00012207	0.0261821
cg02835981	BNIP3	TSS1500	Island		37.0±6.8	43.7±9.3	6.70	1.18	0.00012207	0.0261821
cg02845890	C8orf45;C8orf45;C8orf45	TSS1500;5'UTR;5'UTR		X	11.2±2.1	15.5±2.6	4.36	1.39	0.00012207	0.0261821
cg02859417	C7orf44	TSS200	Island		5.6±0.9	7.4±2.1	1.80	1.32	0.00012207	0.0261821
cg02874569			N_Shore		14.0±7.7	17.9±9.6	3.91	1.28	0.00012207	0.0261821
cg02883247	KIRREL3;KIRREL3	Body;Body		X	42.0±9.7	49.1±9.1	7.19	1.17	0.00012207	0.0261821
cg02887254				X	11.3±3.9	13.9±4.3	2.57	1.23	0.00012207	0.0261821
cg02891801	SCNN1A;SCNN1A;SCNN1A	Body;Body;Body	Island		11.0±2.2	14.0±4.3	2.99	1.27	0.00012207	0.0261821
cg02897537			N_Shore	X	14.1±6.6	17.9±7.4	3.81	1.27	0.00012207	0.0261821
cg02898721	RARA;RARA;RARA	TSS1500;5'UTR;TSS1500	N_Shore	X	8.3±0.9	13.3±5.7	5.04	1.61	0.00012207	0.0261821
cg02901321	VSNL1	TSS1500	N_Shore		13.5±6.1	19.0±9.9	5.50	1.41	0.00012207	0.0261821
cg02905871	MYCN;MYCNOS	5'UTR;Body	Island		8.3±1.0	11.3±2.9	3.09	1.37	0.00012207	0.0261821
cg02905964	UQCRFS1	TSS200	Island		21.1±3.2	23.4±2.9	2.34	1.11	0.00012207	0.0261821
cg02928991	HOXB7	Body	Island		17.1±2.4	20.2±3.7	3.05	1.18	0.00012207	0.0261821
cg02938172	RPH3AL	5'UTR	Island	X	35.5±10.4	41.5±10.3	6.09	1.17	0.00012207	0.0261821
cg02968165				X	24.7±17.7	31.8±19.5	7.08	1.29	0.00012207	0.0261821
cg02974898	EPHB2;EPHB2	Body;Body		X	40.0±3.7	47.3±6.1	7.34	1.18	0.00012207	0.0261821
cg02988947	LIMD2	TSS1500	S_Shore		25.8±12.0	32.6±13.2	6.84	1.27	0.00012207	0.0261821
cg03012544	NEFM;NEFM	Body;Body	S_Shore		19.0±10.4	24.9±12.7	5.95	1.31	0.00012207	0.0261821
cg03021802	EPB49;EPB49;EPB49;EPB49;EPB49;EPB49	5'UTR;5'UTR;5'UTR;5'UTR;5'UTR;5'UTR	Island		14.4±2.3	18.1±4.9	3.71	1.26	0.00012207	0.0261821
cg03025880			N_Shore		24.4±7.4	30.9±8.9	6.42	1.26	0.00012207	0.0261821
cg03035849	BACH2;BACH2	5'UTR;5'UTR	N_Shore		47.1±12.4	54.9±12.1	7.81	1.17	0.00012207	0.0261821
cg03052182	KIAA1949;KIAA1949	Body;1stExon	N_Shore		18.2±9.3	22.0±10.1	3.87	1.21	0.00012207	0.0261821
cg03053290	RWDD3;RWDD3	TSS1500;TSS1500	N_Shore		15.6±4.1	22.1±6.5	6.49	1.42	0.00012207	0.0261821
cg03069383	RDH14	1stExon	Island		19.0±2.1	22.2±1.9	3.17	1.17	0.00012207	0.0261821
cg03072286	ULBP2	TSS1500	N_Shore		39.8±10.3	45.5±10.9	5.65	1.14	0.00012207	0.0261821
cg03078733				X	68.5±8.8	72.7±8.5	4.19	1.06	0.00012207	0.0261821
cg03079497	MYO1C;MYO1C	5'UTR;Body	Island		18.6±6.7	23.7±7.3	5.07	1.27	0.00012207	0.0261821
cg03093944	RAP1GAP2;RAP1GAP2	Body;Body		X	30.7±11.2	35.7±13.2	4.98	1.16	0.00012207	0.0261821
cg03095118	CCDC61	Body	Island	X	30.6±10.5	35.8±10.6	5.16	1.17	0.00012207	0.0261821
cg03097582	SBK1	3'UTR	Island		92.3±1.9	94.1±1.3	1.73	1.02	0.00012207	0.0261821
cg03113038					42.1±13.5	51.5±15.5	9.36	1.22	0.00012207	0.0261821
cg03121793					18.6±7.7	25.3±9.1	6.64	1.36	0.00012207	0.0261821
cg03125400			Island		15.1±4.0	21.4±6.4	6.26	1.41	0.00012207	0.0261821
cg03140788	UMOD;UMOD	Body;Body	Island		13.3±6.9	16.6±8.6	3.37	1.25	0.00012207	0.0261821
cg03150515	EBF2	Body			8.8±3.9	12.1±6.2	3.24	1.37	0.00012207	0.0261821
cg03158772	C3orf20	Body		X	15.0±8.3	19.3±8.9	4.31	1.29	0.00012207	0.0261821
cg03161498				X	9.4±1.4	12.6±3.2	3.22	1.34	0.00012207	0.0261821
cg03164805			S_Shelf		11.9±5.0	16.5±7.0	4.60	1.39	0.00012207	0.0261821
cg03196339			Island	X	11.2±2.6	15.2±5.0	3.97	1.35	0.00012207	0.0261821
cg03199058	DNAH14;DNAH14;DNAH14;DNAH14;DNAH14;DNAH14	1stExon;1stExon;1stExon;5'UTR;5'UTR;5'UTR	Island		8.4±1.2	10.8±2.3	2.38	1.28	0.00012207	0.0261821
cg03208031	ANXA6;ANXA6	TSS1500;TSS1500	S_Shore		7.8±3.3	10.4±4.4	2.61	1.34	0.00012207	0.0261821
cg03269716	SAMD11	Body	N_Shore		31.7±7.5	38.8±8.4	7.05	1.22	0.00012207	0.0261821
cg03274991	ARHGEF12	TSS200	S_Shore		6.5±1.0	8.4±2.6	1.88	1.29	0.00012207	0.0261821
cg03284440	KIF26B	1stExon	Island		4.7±0.5	5.7±1.5	1.04	1.22	0.00012207	0.0261821
cg03301084	HEY1;HEY1	Body;Body	N_Shore		21.5±9.8	27.8±11.4	6.37	1.30	0.00012207	0.0261821
cg03313212	CHST11	TSS200	Island		7.7±0.8	9.1±1.7	1.38	1.18	0.00012207	0.0261821
cg03313895			S_Shore	X	24.4±7.9	31.7±9.0	7.30	1.30	0.00012207	0.0261821
cg03314013				X	28.4±11.5	32.5±12.4	4.11	1.14	0.00012207	0.0261821
cg03315346			N_Shore		24.9±8.5	31.0±7.3	6.05	1.24	0.00012207	0.0261821
cg03324123	C1orf198;C1orf198	5'UTR;TSS200	Island		8.8±1.3	10.6±1.8	1.82	1.21	0.00012207	0.0261821
cg03326762	LHX8	Body	S_Shore		14.9±4.4	17.4±5.6	2.55	1.17	0.00012207	0.0261821
cg03333101	MAST1	Body	N_Shelf		38.6±6.3	42.2±8.1	3.59	1.09	0.00012207	0.0261821
cg03337784	KBTBD7	TSS200	S_Shore		6.3±1.0	8.1±2.8	1.79	1.29	0.00012207	0.0261821
cg03342113	CPSF7;CPSF7;CPSF7;SDHAF2	TSS200;TSS200;TSS200;TSS200	Island		25.0±2.3	27.7±1.4	2.66	1.11	0.00012207	0.0261821
cg03344570			Island		5.7±1.0	6.8±1.7	1.15	1.20	0.00012207	0.0261821
cg03355808	FRMD4A	Body		X	12.6±6.0	16.0±7.1	3.43	1.27	0.00012207	0.0261821
cg03358636	KIAA0226	5'UTR	N_Shelf		37.8±10.2	46.6±9.6	8.83	1.23	0.00012207	0.0261821
cg03370261				X	39.0±6.0	44.3±7.3	5.29	1.14	0.00012207	0.0261821
cg03376719	ALCAM	Body	N_Shore		8.3±1.0	10.2±2.5	1.89	1.23	0.00012207	0.0261821
cg03405473	ARSI	Body	N_Shore		44.8±12.4	53.7±10.2	8.90	1.20	0.00012207	0.0261821
cg03408619	RBPMS;RBPMS;RBPMS;RBPMS	Body;Body;Body;Body			31.6±19.7	40.1±21.7	8.48	1.27	0.00012207	0.0261821
cg03442912	ULBP2	Body	Island		7.2±1.7	8.6±1.7	1.41	1.20	0.00012207	0.0261821
cg03486010	TUB;TUB	TSS1500;Body	N_Shore	X	15.7±9.8	20.4±11.8	4.69	1.30	0.00012207	0.0261821
cg03492136				X	30.3±5.1	39.2±6.7	8.87	1.29	0.00012207	0.0261821
cg03507875			Island		23.9±13.0	27.9±12.5	4.08	1.17	0.00012207	0.0261821
cg03508348	KRT14	Body			24.5±12.4	31.2±12.5	6.64	1.27	0.00012207	0.0261821
cg03512098	KCNQ1;KCNQ1	Body;Body		X	13.0±4.5	18.5±5.1	5.52	1.43	0.00012207	0.0261821
cg03551406	MT1X	TSS1500	N_Shore		32.2±7.5	36.1±8.6	3.91	1.12	0.00012207	0.0261821
cg03575602	CAMK1D;CAMK1D	TSS1500;TSS1500	N_Shore		27.1±7.7	33.0±8.6	5.93	1.22	0.00012207	0.0261821
cg03578918			Island		10.8±2.4	16.1±4.5	5.26	1.49	0.00012207	0.0261821
cg03584056	UHRF1;UHRF1;UHRF1	5'UTR;5'UTR;1stExon	S_Shore		15.8±3.9	20.6±7.7	4.78	1.30	0.00012207	0.0261821
cg03604892	C2orf89	Body	N_Shore		12.9±4.6	16.9±6.4	4.00	1.31	0.00012207	0.0261821
cg03627989	EXOC6B	TSS200	S_Shore		9.1±3.5	12.2±5.4	3.15	1.35	0.00012207	0.0261821
cg03632278				X	18.2±8.0	23.2±9.6	4.96	1.27	0.00012207	0.0261821
cg03641847	SUSD2;SUSD2	5'UTR;1stExon		X	19.6±3.0	27.3±6.4	7.68	1.39	0.00012207	0.0261821
cg03661409	GLS	Body		X	31.9±17.5	39.2±17.3	7.29	1.23	0.00012207	0.0261821
cg03678146	CARD11	Body	S_Shelf		22.6±9.9	28.0±10.9	5.40	1.24	0.00012207	0.0261821
cg03705571	ARHGEF10	Body			30.5±6.6	38.0±7.9	7.43	1.24	0.00012207	0.0261821
cg03706954	TNFSF11;TNFSF11	Body;5'UTR	Island	X	8.3±2.3	12.2±4.5	3.89	1.47	0.00012207	0.0261821
cg03716908				X	55.8±9.6	64.7±10.4	8.96	1.16	0.00012207	0.0261821
cg03720898	ARAP1;ARAP1;ARAP1	Body;Body;Body			75.1±3.4	77.8±3.4	2.71	1.04	0.00012207	0.0261821
cg03724882	CDKN3;CDKN3	Body;Body	Island		9.9±3.6	12.5±3.7	2.63	1.27	0.00012207	0.0261821
cg03728674					39.0±13.9	48.0±11.0	9.03	1.23	0.00012207	0.0261821
cg03735370	HCP5	TSS200		X	14.7±7.3	18.2±10.3	3.50	1.24	0.00012207	0.0261821
cg03747309	TRAP1	Body		X	8.0±1.0	9.4±1.5	1.46	1.18	0.00012207	0.0261821
cg03752759	YIPF1	TSS1500	Island	X	9.4±1.1	11.0±2.6	1.55	1.16	0.00012207	0.0261821
cg03754098					39.8±8.2	48.2±7.6	8.37	1.21	0.00012207	0.0261821
cg03763518	C1orf54	TSS200	S_Shelf		14.7±1.9	17.9±4.2	3.14	1.21	0.00012207	0.0261821
cg03772856	TMEM97	TSS1500	Island		7.3±1.3	9.1±2.2	1.83	1.25	0.00012207	0.0261821
cg03773862	ELMO1	Body		X	8.7±1.4	11.6±3.3	2.92	1.34	0.00012207	0.0261821
cg03792042	PLEC1;PLEC1	Body;Body	N_Shelf		18.7±11.8	21.5±12.9	2.79	1.15	0.00012207	0.0261821
cg03800178				X	64.6±7.7	60.9±7.2	-3.75	0.94	0.00012207	0.0261821
cg03815657	ARSG	Body		X	78.8±8.2	83.7±7.0	4.92	1.06	0.00012207	0.0261821
cg03829542					11.9±4.1	16.3±6.4	4.46	1.38	0.00012207	0.0261821
cg03839161	SSTR5;LOC146336	TSS200;Body	Island		9.8±4.0	13.2±4.4	3.36	1.34	0.00012207	0.0261821
cg03844121	ZFPM1	TSS1500	N_Shore		24.9±5.3	29.4±5.7	4.50	1.18	0.00012207	0.0261821
cg03867871	EXOSC2	TSS200	N_Shore		7.9±0.9	9.8±1.8	1.89	1.24	0.00012207	0.0261821
cg03870816					55.2±11.5	49.3±11.6	-5.95	0.89	0.00012207	0.0261821
cg03876766	COL13A1;COL13A1;COL13A1;COL13A1;COL13A1;COL13A1;COL13A1;COL13A1;COL13A1;COL13A1;COL13A1;COL13A1;COL13A1;COL13A1;COL13A1;COL13A1;COL13A1;COL13A1;COL13A1;COL13A1	Body;Body;Body;Body;Body;Body;Body;Body;Body;Body;Body;Body;Body;Body;Body;Body;Body;Body;Body;Body		X	55.3±18.2	38.8±10.2	-16.51	0.70	0.00012207	0.0261821
cg03877802	PPP5C	TSS1500	N_Shore		10.7±1.8	12.9±2.5	2.18	1.20	0.00012207	0.0261821
cg03878802	FRMD8	Body			80.7±7.8	78.1±8.2	-2.63	0.97	0.00012207	0.0261821
cg03880611	PDZD2	Body		X	12.4±4.1	16.5±4.3	4.16	1.34	0.00012207	0.0261821
cg03893872	HHAT;HHAT;HHAT;HHAT;HHAT;HHAT;HHAT;HHAT	TSS1500;TSS1500;1stExon;5'UTR;TSS1500;1stExon;5'UTR;TSS1500	N_Shore		35.8±6.6	43.1±7.2	7.31	1.20	0.00012207	0.0261821
cg03899643				X	15.0±3.8	23.0±7.1	8.02	1.53	0.00012207	0.0261821
cg03943135	CNKSR3	Body		X	43.3±14.5	50.8±13.9	7.49	1.17	0.00012207	0.0261821
cg03945400			N_Shore		15.9±11.1	19.6±11.5	3.64	1.23	0.00012207	0.0261821
cg03946762	ZNF385A;ZNF385A;ZNF385A;ZNF385A	5'UTR;1stExon;1stExon;5'UTR	Island		21.1±6.1	27.8±9.5	6.71	1.32	0.00012207	0.0261821
cg03954353	C17orf69;C17orf69;MGC57346;MGC57346	TSS1500;TSS1500;Body;Body			42.1±9.1	48.9±9.8	6.82	1.16	0.00012207	0.0261821
cg03979241	EPB49;EPB49;EPB49;EPB49;EPB49;EPB49;EPB49;EPB49	1stExon;5'UTR;1stExon;5'UTR;5'UTR;5'UTR;5'UTR;5'UTR	S_Shelf		19.4±15.9	23.2±15.8	3.80	1.20	0.00012207	0.0261821
cg03982897			N_Shore	X	10.4±3.1	14.5±4.5	4.11	1.39	0.00012207	0.0261821
cg03992259	NCKAP5;NCKAP5	Body;Body	Island		7.4±2.1	10.2±5.0	2.78	1.38	0.00012207	0.0261821
cg04012797					21.7±5.3	30.6±5.9	8.91	1.41	0.00012207	0.0261821
cg04031411	CLEC16A	Body			62.8±15.5	67.5±14.3	4.73	1.08	0.00012207	0.0261821
cg04033559	PDK1	3'UTR			55.0±12.7	59.4±14.0	4.39	1.08	0.00012207	0.0261821
cg04034685	ICAM2;ICAM2;ICAM2;ICAM2;ICAM2	TSS1500;5'UTR;5'UTR;5'UTR;5'UTR		X	34.0±9.3	44.8±9.6	10.76	1.32	0.00012207	0.0261821
cg04036049	MBD6	3'UTR			13.0±5.3	17.2±5.1	4.25	1.33	0.00012207	0.0261821
cg04068111			S_Shore		7.5±1.7	9.7±2.7	2.21	1.29	0.00012207	0.0261821
cg04074908	TMEM63B	5'UTR		X	18.8±3.9	24.7±6.2	5.94	1.32	0.00012207	0.0261821
cg04098263					45.4±14.6	56.7±11.7	11.34	1.25	0.00012207	0.0261821
cg04103645				X	23.6±13.9	29.2±14.8	5.60	1.24	0.00012207	0.0261821
cg04138492	LOC283731;ISLR2;ISLR2	Body;TSS1500;TSS1500	Island	X	50.1±10.9	55.0±10.5	4.85	1.10	0.00012207	0.0261821
cg04144686	PPIL5;PPIL5	Body;Body	S_Shore		28.8±5.9	32.8±5.3	4.00	1.14	0.00012207	0.0261821
cg04148002			Island		17.4±6.6	21.6±7.1	4.25	1.24	0.00012207	0.0261821
cg04148762	ATP2B4;ATP2B4	5'UTR;5'UTR	Island	X	4.8±0.9	6.4±2.4	1.64	1.34	0.00012207	0.0261821
cg04154281	UBTF;UBTF;UBTF	Body;Body;Body	S_Shore		35.8±3.7	40.1±4.1	4.31	1.12	0.00012207	0.0261821
cg04172395	NTM;NTM;NTM;NTM	Body;Body;Body;Body			61.9±15.5	70.0±13.9	8.10	1.13	0.00012207	0.0261821
cg04195226	PIGL	Body		X	39.8±4.8	46.8±5.1	7.02	1.18	0.00012207	0.0261821
cg04197051	PIGM	1stExon	Island		4.4±0.5	6.0±1.6	1.60	1.36	0.00012207	0.0261821
cg04207385	CNR1;CNR1;CNR1;CNR1	TSS1500;TSS1500;TSS1500;TSS1500	Island		9.4±4.5	12.6±7.2	3.26	1.35	0.00012207	0.0261821
cg04209751	ACCN4;ACCN4	Body;Body	N_Shore	X	8.5±1.4	11.7±3.7	3.22	1.38	0.00012207	0.0261821
cg04213235	GPR89A;GPR89A;GPR89A;GPR89A	1stExon;5'UTR;1stExon;5'UTR	Island		6.6±1.3	8.0±2.4	1.36	1.20	0.00012207	0.0261821
cg04222084	DUSP10;DUSP10	TSS200;TSS200	Island		7.1±1.1	8.8±2.1	1.76	1.25	0.00012207	0.0261821
cg04249541	PSD3;PSD3	Body;TSS200			24.6±19.2	30.8±21.0	6.23	1.25	0.00012207	0.0261821
cg04254690	LGI2	Body	N_Shore	X	10.5±2.8	13.5±4.5	3.01	1.29	0.00012207	0.0261821
cg04255230	LBX2	Body	Island		18.5±10.4	24.8±11.1	6.33	1.34	0.00012207	0.0261821
cg04260236	UBXN4	Body	Island		9.2±1.4	11.7±2.8	2.43	1.26	0.00012207	0.0261821
cg04261138	LOC645323;LOC645323;LOC645323	Body;Body;Body	Island		13.6±4.1	17.1±6.4	3.47	1.26	0.00012207	0.0261821
cg04268950	ADAMTS8	TSS1500	S_Shore		6.8±1.8	8.3±2.5	1.58	1.23	0.00012207	0.0261821
cg04272011	NRXN3;NRXN3;NRXN3;NRXN3;NRXN3	Body;1stExon;1stExon;5'UTR;5'UTR	S_Shore		13.3±3.8	17.3±7.1	3.97	1.30	0.00012207	0.0261821
cg04276536	CCDC102A	5'UTR	N_Shelf	X	23.0±4.3	29.1±7.2	6.08	1.26	0.00012207	0.0261821
cg04290579			Island		7.5±1.1	9.6±2.7	2.09	1.28	0.00012207	0.0261821
cg04296178			Island		19.7±8.9	23.3±8.9	3.62	1.18	0.00012207	0.0261821
cg04304509	GALNT2	Body		X	21.3±9.2	27.6±10.6	6.36	1.30	0.00012207	0.0261821
cg04304802	CDH23	Body		X	15.7±6.3	18.9±6.7	3.15	1.20	0.00012207	0.0261821
cg04305134	ANXA7;ANXA7	5'UTR;5'UTR	N_Shore		4.4±1.0	5.9±2.6	1.52	1.35	0.00012207	0.0261821
cg04310331	LOC100133545	TSS1500	N_Shore		30.7±5.2	36.7±7.2	5.97	1.19	0.00012207	0.0261821
cg04327247			N_Shore		11.3±2.8	19.0±5.2	7.70	1.68	0.00012207	0.0261821
cg04329105	GPR135	TSS1500	S_Shore		19.3±5.7	24.6±7.6	5.24	1.27	0.00012207	0.0261821
cg04330811			S_Shore		80.0±3.2	75.0±4.4	-5.06	0.94	0.00012207	0.0261821
cg04343927	LOC100130872-SPON2;SPON2;SPON2	Body;TSS1500;TSS1500	S_Shore	X	36.0±7.2	43.2±7.4	7.13	1.20	0.00012207	0.0261821
cg04350421	PDGFB;PDGFB	Body;Body	N_Shelf		25.3±10.5	31.7±9.2	6.32	1.25	0.00012207	0.0261821
cg04366300	PKNOX2	5'UTR		X	17.8±3.6	23.2±5.7	5.43	1.31	0.00012207	0.0261821
cg04379055	HRNBP3	5'UTR			14.8±3.9	18.9±4.4	4.14	1.28	0.00012207	0.0261821
cg04395739	HCN3	TSS200	Island		5.6±0.6	5.1±0.6	-0.56	0.90	0.00012207	0.0261821
cg04399632	TXNDC11	TSS1500	S_Shore		55.8±8.8	61.1±9.5	5.32	1.10	0.00012207	0.0261821
cg04413069	LOC374443	TSS200	N_Shore		9.8±1.2	12.0±2.5	2.16	1.22	0.00012207	0.0261821
cg04421280	RASA3	TSS200	Island		4.8±0.3	4.0±0.4	-0.80	0.83	0.00012207	0.0261821
cg04432454	LMF1	Body	N_Shore		85.9±3.3	88.1±3.5	2.18	1.03	0.00012207	0.0261821
cg04469016	CBFA2T3;CBFA2T3	5'UTR;Body	S_Shore		27.7±14.0	35.7±15.3	8.04	1.29	0.00012207	0.0261821
cg04475069	NHLH2;NHLH2	5'UTR;5'UTR	Island		8.4±2.2	11.6±4.7	3.20	1.38	0.00012207	0.0261821
cg04497992	NHLRC4	TSS1500	S_Shore	X	24.6±7.2	33.3±6.2	8.66	1.35	0.00012207	0.0261821
cg04504095	FOXC1	1stExon	Island		7.2±0.8	8.9±2.4	1.68	1.23	0.00012207	0.0261821
cg04506585	SOX9	TSS1500	N_Shore		21.2±17.2	24.6±16.2	3.39	1.16	0.00012207	0.0261821
cg04517258	LOC100133669	Body		X	35.2±11.2	43.3±11.0	8.16	1.23	0.00012207	0.0261821
cg04531473				X	25.7±8.4	31.7±8.5	5.91	1.23	0.00012207	0.0261821
cg04545268	PTPRN2;PTPRN2;PTPRN2	Body;Body;Body			65.4±8.2	62.1±6.4	-3.27	0.95	0.00012207	0.0261821
cg04582938	UAP1L1	TSS1500	N_Shore		14.8±5.0	19.6±6.0	4.86	1.33	0.00012207	0.0261821
cg04595323	FLJ35220;FLJ35220;FLJ35220	Body;Body;Body		X	7.5±1.3	10.5±2.8	2.98	1.40	0.00012207	0.0261821
cg04598100			N_Shore		22.6±5.1	26.8±7.8	4.28	1.19	0.00012207	0.0261821
cg04633298	FAM104A;C17orf80;FAM104A;C17orf80;C17orf80	TSS1500;5'UTR;TSS1500;5'UTR;5'UTR	S_Shore		9.0±1.1	10.9±1.5	1.95	1.22	0.00012207	0.0261821
cg04645331			S_Shore	X	7.9±1.4	10.2±2.9	2.38	1.30	0.00012207	0.0261821
cg04651042	SFRP4	TSS1500	S_Shore		7.9±1.1	9.6±1.8	1.72	1.22	0.00012207	0.0261821
cg04657044	ITM2B	TSS1500	N_Shore		23.1±9.2	29.9±10.0	6.79	1.29	0.00012207	0.0261821
cg04664968			N_Shore	X	21.1±7.1	28.0±8.8	6.88	1.33	0.00012207	0.0261821
cg04666346	PRKAR1B;PRKAR1B;PRKAR1B;PRKAR1B;PRKAR1B;PRKAR1B	Body;Body;Body;Body;Body;Body	N_Shore		44.5±10.1	54.0±9.2	9.43	1.21	0.00012207	0.0261821
cg04674081	COX8A	TSS200	Island		7.7±1.7	9.6±3.3	1.87	1.24	0.00012207	0.0261821
cg04678336	SGCG	Body		X	22.5±8.1	25.7±8.6	3.21	1.14	0.00012207	0.0261821
cg04683068	DNMT3A;DNMT3A;DNMT3A	Body;Body;Body		X	47.8±14.2	55.8±11.5	7.92	1.17	0.00012207	0.0261821
cg04689048	PNMAL2	TSS200	Island		11.3±3.6	15.6±5.1	4.31	1.38	0.00012207	0.0261821
cg04689890	RAD50;RAD50	5'UTR;Body	S_Shelf		67.5±6.7	61.7±6.5	-5.78	0.91	0.00012207	0.0261821
cg04726821	MLH1;MLH1;MLH1;EPM2AIP1;MLH1	TSS1500;TSS1500;TSS1500;1stExon;TSS1500	N_Shore		10.5±1.8	14.4±3.2	3.96	1.38	0.00012207	0.0261821
cg04729768	BAT2	Body	N_Shelf		95.4±0.7	94.3±1.7	-1.14	0.99	0.00012207	0.0261821
cg04752299				X	9.6±4.3	12.7±5.4	3.13	1.33	0.00012207	0.0261821
cg04786592	DHRS12;DHRS12	5'UTR;5'UTR	N_Shelf		20.7±9.2	29.8±9.5	9.04	1.44	0.00012207	0.0261821
cg04786791	RRP15	TSS200	Island		6.4±1.2	7.8±2.0	1.40	1.22	0.00012207	0.0261821
cg04792813	CCDC85C	1stExon	Island		17.1±6.6	23.1±8.9	5.99	1.35	0.00012207	0.0261821
cg04806887				X	19.5±4.3	25.0±6.0	5.52	1.28	0.00012207	0.0261821
cg04832210	MBTPS1	TSS1500	S_Shore		12.9±3.8	15.5±5.1	2.58	1.20	0.00012207	0.0261821
cg04838987	EDEM2;EDEM2;EDEM2	Body;Body;Body	N_Shore		12.2±8.4	14.2±9.2	2.03	1.17	0.00012207	0.0261821
cg04851742			S_Shore		7.9±1.5	10.5±3.2	2.61	1.33	0.00012207	0.0261821
cg04887405	USP10;USP10	5'UTR;1stExon	Island		8.8±1.5	12.1±4.1	3.25	1.37	0.00012207	0.0261821
cg04918175	PODN	TSS1500	N_Shore	X	10.7±1.8	15.4±6.1	4.72	1.44	0.00012207	0.0261821
cg04927537	LGALS3BP	TSS200		X	6.0±2.0	7.7±3.0	1.66	1.28	0.00012207	0.0261821
cg04932464	KIAA0232;KIAA0232	5'UTR;5'UTR	S_Shelf		83.8±2.5	80.1±2.1	-3.71	0.96	0.00012207	0.0261821
cg04972065	ITGB7	Body	Island		14.7±1.2	18.5±4.5	3.76	1.25	0.00012207	0.0261821
cg04973669	TAPBP;TAPBP;TAPBP	Body;Body;Body			24.0±8.2	30.1±8.6	6.11	1.25	0.00012207	0.0261821
cg04977002	UPF3A;UPF3A	1stExon;1stExon	Island		8.8±0.9	11.2±2.8	2.34	1.26	0.00012207	0.0261821
cg04982401	DLC1;DLC1	Body;Body	Island		3.1±0.6	4.0±0.9	0.96	1.31	0.00012207	0.0261821
cg04982488	AFAP1L2;AFAP1L2	Body;Body		X	35.2±14.2	46.1±15.8	10.89	1.31	0.00012207	0.0261821
cg04987053	SEC14L5	Body	Island	X	9.4±6.3	12.2±6.9	2.84	1.30	0.00012207	0.0261821
cg04993414	RAP2B	1stExon	Island		5.1±0.6	6.7±2.1	1.57	1.31	0.00012207	0.0261821
cg04994964	MT1M;MT1M	5'UTR;1stExon	Island		12.7±2.6	15.2±4.2	2.49	1.20	0.00012207	0.0261821
cg05028948	SLC27A2;SLC27A2	Body;Body		X	29.3±10.0	35.9±8.8	6.60	1.22	0.00012207	0.0261821
cg05031204			Island		14.2±4.9	19.3±6.4	5.08	1.36	0.00012207	0.0261821
cg05036013	PPP2R5C;PPP2R5C;PPP2R5C;PPP2R5C	3'UTR;3'UTR;3'UTR;3'UTR	N_Shelf		83.7±4.0	76.2±6.6	-7.45	0.91	0.00012207	0.0261821
cg05048402	TRERF1	5'UTR		X	24.6±9.4	30.6±9.6	5.91	1.24	0.00012207	0.0261821
cg05050944			S_Shelf		16.2±5.4	20.9±6.4	4.68	1.29	0.00012207	0.0261821
cg05053365				X	37.2±15.1	47.3±14.7	10.12	1.27	0.00012207	0.0261821
cg05074001	CIAPIN1;COQ9	TSS1500;Body	S_Shore		5.9±0.6	7.5±2.4	1.62	1.27	0.00012207	0.0261821
cg05075268			Island		18.2±6.1	22.9±7.8	4.66	1.26	0.00012207	0.0261821
cg05079547	NTM	TSS1500			59.4±10.0	51.5±10.7	-7.95	0.87	0.00012207	0.0261821
cg05080409			N_Shore		27.4±6.2	37.2±8.4	9.84	1.36	0.00012207	0.0261821
cg05081223	H2AFJ;H2AFJ;H2AFJ	1stExon;Body;3'UTR	Island		8.1±2.9	11.1±4.6	2.96	1.37	0.00012207	0.0261821
cg05107228	HDAC4	Body			96.8±0.4	97.3±0.4	0.48	1.00	0.00012207	0.0261821
cg05110828	PTPRG	Body		X	58.5±9.6	65.2±9.2	6.66	1.11	0.00012207	0.0261821
cg05112120				X	22.4±10.9	27.3±12.3	4.86	1.22	0.00012207	0.0261821
cg05120641	CHAC1;CHAC1	1stExon;1stExon	Island		8.4±1.2	11.3±3.7	2.86	1.34	0.00012207	0.0261821
cg05131488	ETV1;ETV1	TSS1500;TSS1500	S_Shore		20.6±7.6	27.0±8.9	6.32	1.31	0.00012207	0.0261821
cg05157171	HLA-A	Body	Island		5.2±1.1	7.0±2.3	1.73	1.33	0.00012207	0.0261821
cg05157486	SLC26A10	Body	S_Shore		8.8±1.8	12.1±4.5	3.32	1.38	0.00012207	0.0261821
cg05162858				X	83.4±3.7	86.8±3.0	3.46	1.04	0.00012207	0.0261821
cg05168200	MMP25	TSS1500	Island	X	7.9±1.0	9.7±1.6	1.85	1.23	0.00012207	0.0261821
cg05168229				X	6.2±1.1	8.5±2.8	2.33	1.38	0.00012207	0.0261821
cg05177851	EIF2B3;EIF2B3	5'UTR;5'UTR	N_Shore		5.5±1.2	6.6±1.9	1.06	1.19	0.00012207	0.0261821
cg05204123	TLCD2	Body	N_Shore		26.0±6.9	31.7±7.9	5.73	1.22	0.00012207	0.0261821
cg05212260				X	15.0±5.3	19.8±7.8	4.77	1.32	0.00012207	0.0261821
cg05215272	ALOX12	TSS1500	Island	X	24.5±6.1	28.9±6.7	4.39	1.18	0.00012207	0.0261821
cg05218245	LY6G6D	Body			38.8±9.1	46.2±9.3	7.40	1.19	0.00012207	0.0261821
cg05239158			S_Shelf	X	57.7±13.4	63.6±12.7	5.92	1.10	0.00012207	0.0261821
cg05241828	GPT	TSS1500	N_Shore		37.7±11.7	47.4±9.0	9.71	1.26	0.00012207	0.0261821
cg05242526	ARHGAP24	TSS200			6.6±5.8	7.9±5.6	1.23	1.19	0.00012207	0.0261821
cg05247391	XKR9;LACTB2;XKR9	5'UTR;TSS1500;1stExon	Island		14.8±2.0	18.3±5.5	3.44	1.23	0.00012207	0.0261821
cg05251269	SLC9A3R2;SLC9A3R2	Body;Body	N_Shelf		21.9±8.9	25.8±11.1	3.90	1.18	0.00012207	0.0261821
cg05261299					46.5±13.0	54.5±11.3	7.95	1.17	0.00012207	0.0261821
cg05270344	MAGI2	TSS1500	Island		6.0±1.0	7.8±2.4	1.75	1.29	0.00012207	0.0261821
cg05272349	PRDM6	Body	Island		17.2±9.8	22.3±12.1	5.03	1.29	0.00012207	0.0261821
cg05290274	KRT34	3'UTR			23.5±13.6	27.7±14.5	4.24	1.18	0.00012207	0.0261821
cg05302531	SH2B2	Body	Island		14.2±5.3	18.7±6.0	4.47	1.31	0.00012207	0.0261821
cg05308656	ARL4C	TSS1500	Island		14.2±3.0	18.4±3.3	4.22	1.30	0.00012207	0.0261821
cg05317686				X	8.9±1.2	11.2±3.2	2.36	1.27	0.00012207	0.0261821
cg05337019	SLC25A34	TSS1500	S_Shelf		20.7±10.0	26.0±10.6	5.34	1.26	0.00012207	0.0261821
cg05343021	ILF3;ILF3;ILF3;ILF3;ILF3	5'UTR;5'UTR;5'UTR;5'UTR;5'UTR			16.4±4.7	20.6±5.9	4.18	1.25	0.00012207	0.0261821
cg05350879	SPARCL1;SPARCL1	TSS1500;TSS1500			70.0±7.8	80.0±5.8	9.95	1.14	0.00012207	0.0261821
cg05389247					84.9±2.2	86.4±2.1	1.50	1.02	0.00012207	0.0261821
cg05399707	TRIP10	Body	N_Shore		7.2±0.9	8.8±1.6	1.51	1.21	0.00012207	0.0261821
cg05400196	TRERF1	5'UTR		X	25.3±7.8	32.8±9.1	7.51	1.30	0.00012207	0.0261821
cg05422836			Island	X	12.2±2.0	14.7±4.1	2.45	1.20	0.00012207	0.0261821
cg05423304	FBXL13;FBXL13	Body;Body		X	25.7±7.1	32.2±10.3	6.43	1.25	0.00012207	0.0261821
cg05451912	HIST1H4H	TSS200	Island		17.7±2.6	20.6±2.6	2.86	1.16	0.00012207	0.0261821
cg05462819	CDON	TSS200	S_Shore		15.1±2.6	19.0±2.5	3.82	1.25	0.00012207	0.0261821
cg05464302	TCHH	Body	Island		11.1±6.2	14.3±8.0	3.26	1.29	0.00012207	0.0261821
cg05467716	LOC146880	Body	N_Shore		33.3±4.1	41.0±7.5	7.70	1.23	0.00012207	0.0261821
cg05470203	TTC31;CCDC142;CCDC142;TTC31	TSS200;5'UTR;1stExon;TSS200	Island		6.9±0.8	8.7±2.6	1.80	1.26	0.00012207	0.0261821
cg05475934	APBB1IP;APBB1IP	1stExon;5'UTR	Island	X	18.8±8.4	25.2±11.9	6.43	1.34	0.00012207	0.0261821
cg05477165	HS6ST1	Body	N_Shore		16.8±6.5	21.1±9.0	4.27	1.25	0.00012207	0.0261821
cg05500015	NAALAD2;NAALAD2	5'UTR;1stExon			6.8±0.9	8.8±2.1	2.05	1.30	0.00012207	0.0261821
cg05515072	PRDM11	Body	N_Shelf	X	11.5±2.5	16.8±4.1	5.30	1.46	0.00012207	0.0261821
cg05516842	DNMT3A;DNMT3A;MIR1301;DNMT3A	5'UTR;5'UTR;TSS200;5'UTR			40.0±8.4	45.5±10.3	5.49	1.14	0.00012207	0.0261821
cg05517791			S_Shelf	X	40.6±6.7	45.3±7.8	4.68	1.12	0.00012207	0.0261821
cg05543112					12.2±1.4	16.6±3.7	4.33	1.35	0.00012207	0.0261821
cg05547902	LOC283731;ISLR2;ISLR2;ISLR2;ISLR2	Body;TSS1500;TSS200;TSS1500;TSS1500	Island		29.8±18.1	35.8±18.2	6.00	1.20	0.00012207	0.0261821
cg05584950	ATOH8	Body		X	13.4±7.5	18.4±8.3	5.04	1.38	0.00012207	0.0261821
cg05596621			S_Shelf		33.8±5.4	41.5±7.6	7.72	1.23	0.00012207	0.0261821
cg05596720	MT1X	TSS200	Island	X	6.8±1.1	8.6±1.4	1.71	1.25	0.00012207	0.0261821
cg05600717	DHRS12;DHRS12	TSS1500;TSS1500	S_Shore		17.1±4.8	22.6±6.3	5.49	1.32	0.00012207	0.0261821
cg05601623	PCBD1	Body	N_Shore	X	22.0±14.5	27.2±13.5	5.11	1.23	0.00012207	0.0261821
cg05613829	CDC42EP3	Body			89.8±1.7	87.1±2.5	-2.73	0.97	0.00012207	0.0261821
cg05614904	RAB6B;RAB6B	5'UTR;1stExon	Island		8.0±1.0	9.2±1.6	1.16	1.14	0.00012207	0.0261821
cg05622307			Island	X	5.0±0.6	6.9±2.4	1.85	1.37	0.00012207	0.0261821
cg05625284			N_Shore	X	28.7±11.9	36.5±12.1	7.79	1.27	0.00012207	0.0261821
cg05628417	POPDC3	TSS1500	S_Shore		12.4±6.5	15.6±8.7	3.12	1.25	0.00012207	0.0261821
cg05633070	ABR;ABR;ABR	Body;Body;Body	Island	X	27.9±18.7	34.7±17.1	6.85	1.25	0.00012207	0.0261821
cg05637351	CDH7;CDH7	5'UTR;TSS1500	N_Shore		6.9±0.8	9.3±2.5	2.47	1.36	0.00012207	0.0261821
cg05647005	TMEM68;TGS1	5'UTR;TSS1500	Island		7.6±1.3	9.6±2.5	2.02	1.27	0.00012207	0.0261821
cg05653018	ELF3;ELF3	TSS200;TSS200		X	27.3±8.9	35.0±7.2	7.69	1.28	0.00012207	0.0261821
cg05664352					44.8±14.2	51.0±14.9	6.20	1.14	0.00012207	0.0261821
cg05668894	ZNF844	Body	S_Shore		10.8±7.7	13.0±8.4	2.17	1.20	0.00012207	0.0261821
cg05669497	MCF2L;MCF2L	Body;Body	N_Shore	X	21.3±6.4	24.2±7.2	2.93	1.14	0.00012207	0.0261821
cg05677041	SRRM4	TSS1500	Island		9.3±1.8	12.3±4.3	2.98	1.32	0.00012207	0.0261821
cg05702747	CBFA2T3;CBFA2T3	5'UTR;Body	Island		7.9±2.1	12.1±4.8	4.23	1.53	0.00012207	0.0261821
cg05707236	FAM179A	5'UTR		X	16.4±5.1	24.2±6.2	7.87	1.48	0.00012207	0.0261821
cg05729249	PRKAR1B;PRKAR1B;PRKAR1B;HEATR2	5'UTR;5'UTR;5'UTR;TSS1500	Island		6.0±1.9	8.1±2.6	2.16	1.36	0.00012207	0.0261821
cg05729480	41891	TSS1500	N_Shore	X	35.5±9.9	41.4±10.4	5.93	1.17	0.00012207	0.0261821
cg05739825	EI24;EI24	5'UTR;5'UTR	S_Shore		7.5±3.2	9.4±3.3	1.89	1.25	0.00012207	0.0261821
cg05754688	ARID3B	TSS200	Island		5.1±0.3	4.5±0.4	-0.64	0.87	0.00012207	0.0261821
cg05755899	TBCD;ZNF750	Body;5'UTR	S_Shelf		42.9±17.2	49.1±15.9	6.21	1.14	0.00012207	0.0261821
cg05759090	MRAP2	TSS1500	N_Shore		9.0±7.3	11.5±8.8	2.53	1.28	0.00012207	0.0261821
cg05783185	EXT1	Body	N_Shelf		17.7±2.9	21.6±2.3	3.89	1.22	0.00012207	0.0261821
cg05783998				X	12.3±2.2	14.4±3.1	2.09	1.17	0.00012207	0.0261821
cg05790630				X	11.5±4.7	20.2±8.2	8.73	1.76	0.00012207	0.0261821
cg05798720			Island		8.6±3.9	11.1±5.1	2.50	1.29	0.00012207	0.0261821
cg05813803			N_Shore		20.8±6.1	25.8±8.7	4.93	1.24	0.00012207	0.0261821
cg05826458	ACOXL	Body	N_Shore	X	8.3±1.2	11.1±3.8	2.77	1.33	0.00012207	0.0261821
cg05882680			Island		8.1±1.5	11.8±2.5	3.74	1.46	0.00012207	0.0261821
cg05901357	TRIM54;TRIM54	Body;Body	Island		21.8±10.5	28.9±11.1	7.08	1.32	0.00012207	0.0261821
cg05904016	ADAP1	Body	S_Shelf		19.7±11.9	24.3±12.8	4.63	1.23	0.00012207	0.0261821
cg05908371	LOC284798;LOC284798;LOC284798	TSS1500;TSS200;TSS200	Island	X	9.3±1.5	12.6±3.6	3.27	1.35	0.00012207	0.0261821
cg05917419	ZNF608	Body		X	14.0±3.1	20.5±6.1	6.58	1.47	0.00012207	0.0261821
cg05925894	DDAH1;DDAH1	TSS1500;5'UTR	S_Shore		10.2±3.4	13.7±5.8	3.46	1.34	0.00012207	0.0261821
cg05929675	CREB5;CREB5	5'UTR;TSS200	S_Shelf		55.6±13.2	62.5±10.6	6.95	1.13	0.00012207	0.0261821
cg05944623	PRPF31;TFPT;PRPF31	5'UTR;TSS200;1stExon	Island		8.2±1.5	9.6±2.1	1.43	1.18	0.00012207	0.0261821
cg05990366	FAM101A	TSS200		X	38.4±15.1	46.1±13.7	7.69	1.20	0.00012207	0.0261821
cg06000610	PTPRN2;PTPRN2;PTPRN2	Body;Body;Body	S_Shelf		29.8±9.4	35.0±9.6	5.14	1.17	0.00012207	0.0261821
cg06033659	COL9A3	TSS1500	N_Shore		22.9±7.7	28.1±8.2	5.16	1.22	0.00012207	0.0261821
cg06036471	CPEB3	Body		X	12.4±2.6	16.0±4.9	3.62	1.29	0.00012207	0.0261821
cg06037631			Island		7.0±1.0	9.0±2.8	2.00	1.29	0.00012207	0.0261821
cg06040071	UBTD1	Body		X	20.7±10.1	26.0±11.0	5.39	1.26	0.00012207	0.0261821
cg06043908			N_Shore		28.3±6.1	35.5±9.4	7.15	1.25	0.00012207	0.0261821
cg06048154			S_Shore		12.7±4.6	16.6±5.1	3.86	1.30	0.00012207	0.0261821
cg06063729	RASSF1;RASSF1;RASSF1;RASSF1	1stExon;Body;Body;5'UTR	Island		4.8±0.7	6.3±1.4	1.47	1.31	0.00012207	0.0261821
cg06076610	ABLIM1;ABLIM1;ABLIM1;ABLIM1	Body;Body;Body;Body		X	22.7±10.7	30.4±12.7	7.77	1.34	0.00012207	0.0261821
cg06085713	TGIF1;TGIF1;TGIF1;TGIF1;TGIF1;TGIF1;TGIF1;TGIF1	5'UTR;Body;5'UTR;Body;5'UTR;TSS200;Body;Body	S_Shore		6.4±1.0	7.5±1.3	1.10	1.17	0.00012207	0.0261821
cg06087019			N_Shore		8.4±1.1	10.9±2.6	2.53	1.30	0.00012207	0.0261821
cg06087564				X	77.6±4.4	73.3±4.2	-4.26	0.95	0.00012207	0.0261821
cg06093152				X	17.1±9.2	24.3±10.0	7.13	1.42	0.00012207	0.0261821
cg06094615	C10orf53;C10orf53	TSS200;TSS200	Island	X	4.8±1.1	6.3±1.3	1.49	1.31	0.00012207	0.0261821
cg06115614	GATA2;GATA2;GATA2	Body;Body;Body	N_Shore	X	24.3±8.8	33.3±9.9	8.97	1.37	0.00012207	0.0261821
cg06117233	RASSF1;RASSF1;RASSF1;RASSF1;RASSF1	TSS1500;1stExon;Body;Body;5'UTR	Island		18.0±4.0	23.3±6.6	5.26	1.29	0.00012207	0.0261821
cg06117341	CLDN9;CLDN9	1stExon;5'UTR	N_Shore	X	19.0±4.6	26.3±6.8	7.30	1.38	0.00012207	0.0261821
cg06143585	OR9Q1	5'UTR		X	32.0±15.3	39.5±17.6	7.54	1.24	0.00012207	0.0261821
cg06144110			S_Shelf		26.6±9.9	33.5±10.3	6.89	1.26	0.00012207	0.0261821
cg06183244				X	26.0±15.5	33.7±15.1	7.76	1.30	0.00012207	0.0261821
cg06187770			S_Shore		39.3±19.9	44.3±19.9	4.98	1.13	0.00012207	0.0261821
cg06189394	LRIG1	Body			23.4±8.6	30.7±8.5	7.26	1.31	0.00012207	0.0261821
cg06193995	SNX29	Body		X	55.8±7.0	62.5±7.7	6.72	1.12	0.00012207	0.0261821
cg06201247	CLN5	Body	S_Shelf		63.9±9.9	70.8±9.2	6.87	1.11	0.00012207	0.0261821
cg06206357	MYL10	TSS1500		X	23.4±15.4	33.5±13.8	10.05	1.43	0.00012207	0.0261821
cg06243458	BANF2;BANF2;BANF2	TSS1500;TSS1500;Body			15.3±6.7	18.6±7.5	3.30	1.22	0.00012207	0.0261821
cg06258672	TNFAIP8L3	Body	Island		13.6±5.5	18.2±8.5	4.62	1.34	0.00012207	0.0261821
cg06259664	RAB11FIP3;RAB11FIP3	Body;Body			38.0±14.8	45.1±14.2	7.09	1.19	0.00012207	0.0261821
cg06263495	ASCL2;ASCL2	1stExon;5'UTR	Island		11.0±2.6	15.1±4.6	4.15	1.38	0.00012207	0.0261821
cg06268478	CHRNA3;CHRNA3	Body;Body	N_Shelf		23.0±9.1	30.9±12.2	7.87	1.34	0.00012207	0.0261821
cg06276429	SLC39A7;RXRB;SLC39A7	TSS1500;Body;TSS1500	N_Shore		20.5±2.9	23.3±2.6	2.82	1.14	0.00012207	0.0261821
cg06288351	KCNS1	TSS200	S_Shore		20.5±7.9	27.7±9.3	7.21	1.35	0.00012207	0.0261821
cg06291846	CEBPB	TSS1500	Island		7.5±1.3	6.1±0.7	-1.48	0.80	0.00012207	0.0261821
cg06298120	CYB5R4	TSS200	Island		7.2±0.9	9.6±2.9	2.36	1.33	0.00012207	0.0261821
cg06320582					31.0±7.3	41.4±9.8	10.40	1.34	0.00012207	0.0261821
cg06321376	STARD4	5'UTR	N_Shore		9.2±4.8	12.0±6.1	2.89	1.32	0.00012207	0.0261821
cg06321962	PLA2G6;PLA2G6	Body;Body	N_Shore		44.6±9.5	51.2±10.4	6.64	1.15	0.00012207	0.0261821
cg06334689	DOC2A	Body	N_Shelf		19.9±11.0	25.2±13.2	5.30	1.27	0.00012207	0.0261821
cg06346505	AFAP1L2;AFAP1L2	TSS200;TSS200	S_Shore		18.7±4.4	25.5±7.5	6.87	1.37	0.00012207	0.0261821
cg06361606					32.4±10.1	39.2±10.3	6.78	1.21	0.00012207	0.0261821
cg06373240	PLEKHF1	5'UTR	N_Shelf		64.1±5.1	70.2±5.9	6.09	1.09	0.00012207	0.0261821
cg06376016	OSBPL6	5'UTR	Island		9.2±1.4	11.3±2.5	2.08	1.23	0.00012207	0.0261821
cg06384055	RPS13	TSS200	Island		7.8±1.5	9.7±2.4	1.85	1.24	0.00012207	0.0261821
cg06384607	TBXA2R;TBXA2R	5'UTR;5'UTR	N_Shelf		35.7±11.7	41.9±12.5	6.29	1.18	0.00012207	0.0261821
cg06385324	SNHG9;SNORA78;RPS2	TSS1500;TSS1500;Body	Island		5.7±1.1	7.3±2.3	1.55	1.27	0.00012207	0.0261821
cg06389574	NCKAP5;NCKAP5	Body;Body		X	22.0±6.1	28.3±6.8	6.32	1.29	0.00012207	0.0261821
cg06397523	ZNF80;ZNF80	5'UTR;1stExon			62.3±2.1	64.6±2.5	2.32	1.04	0.00012207	0.0261821
cg06398881			S_Shore		39.9±7.4	52.7±8.0	12.86	1.32	0.00012207	0.0261821
cg06403156	ADARB2	Body		X	12.0±2.9	15.0±4.9	2.94	1.24	0.00012207	0.0261821
cg06407657	MATN4;RBPJL;MATN4;MATN4	TSS200;Body;TSS200;TSS200	S_Shore		21.1±9.6	26.7±10.9	5.61	1.27	0.00012207	0.0261821
cg06425881	HECW1	Body		X	69.4±9.9	74.2±9.6	4.81	1.07	0.00012207	0.0261821
cg06429887	FITM1	TSS200	N_Shore		21.8±9.8	28.5±11.7	6.68	1.31	0.00012207	0.0261821
cg06447232	CYFIP2;CYFIP2	TSS200;TSS200	Island		3.9±0.6	3.4±0.5	-0.51	0.87	0.00012207	0.0261821
cg06451739	KCNIP1;KCNIP1;KCNIP1	Body;Body;Body			5.7±1.2	7.5±1.9	1.83	1.32	0.00012207	0.0261821
cg06464962	PF4V1	Body	Island		30.2±10.7	35.4±10.6	5.23	1.17	0.00012207	0.0261821
cg06501295			N_Shelf		39.0±10.9	47.7±11.0	8.62	1.22	0.00012207	0.0261821
cg06521088	KCNJ6	Body	Island		95.3±1.1	94.2±1.0	-1.16	0.99	0.00012207	0.0261821
cg06536988	TMEM154	Body			41.2±15.1	48.7±14.1	7.50	1.18	0.00012207	0.0261821
cg06542928					51.3±3.2	54.5±5.2	3.16	1.06	0.00012207	0.0261821
cg06550582			Island		18.3±11.1	23.8±10.5	5.46	1.30	0.00012207	0.0261821
cg06570432	SORCS2	Body			33.4±14.9	42.4±13.9	8.99	1.27	0.00012207	0.0261821
cg06581357	KCTD5	Body	S_Shelf		52.2±6.0	56.5±7.8	4.36	1.08	0.00012207	0.0261821
cg06583438	SOBP	Body	N_Shore		42.3±13.0	50.5±12.2	8.22	1.19	0.00012207	0.0261821
cg06586915			Island		7.6±1.4	9.1±2.5	1.49	1.20	0.00012207	0.0261821
cg06604690	CCDC62;CCDC62;CCDC62	TSS200;TSS200;TSS200			7.8±1.2	10.0±1.8	2.11	1.27	0.00012207	0.0261821
cg06610484	MCHR2;MCHR2;MCHR2	TSS200;5'UTR;1stExon	Island	X	10.6±3.8	14.4±5.0	3.74	1.35	0.00012207	0.0261821
cg06610559	SNORD1C	TSS1500	Island		6.6±1.0	8.4±2.8	1.80	1.27	0.00012207	0.0261821
cg06610849			Island		14.0±3.8	16.5±4.4	2.48	1.18	0.00012207	0.0261821
cg06612023			S_Shore		9.6±2.7	11.8±4.4	2.17	1.23	0.00012207	0.0261821
cg06615154	S100A3	TSS1500			36.5±4.4	42.8±5.4	6.27	1.17	0.00012207	0.0261821
cg06625062	HMGXB4;HMGXB4	TSS200;TSS200	N_Shore		6.2±0.8	7.6±1.3	1.47	1.24	0.00012207	0.0261821
cg06626033	SORCS2	Body			20.1±12.8	26.7±13.2	6.61	1.33	0.00012207	0.0261821
cg06635202			N_Shelf		59.0±13.5	64.1±11.1	5.10	1.09	0.00012207	0.0261821
cg06642219					20.4±9.7	26.5±10.8	6.05	1.30	0.00012207	0.0261821
cg06672753	HPN;HPN	5'UTR;5'UTR	Island	X	16.4±3.2	22.9±6.2	6.49	1.40	0.00012207	0.0261821
cg06699519	CD81	TSS1500	Island		23.1±9.4	26.9±9.3	3.77	1.16	0.00012207	0.0261821
cg06711380	FBXO47	TSS1500			28.4±6.3	32.3±7.3	3.94	1.14	0.00012207	0.0261821
cg06727067				X	28.2±9.6	36.6±8.2	8.39	1.30	0.00012207	0.0261821
cg06729642	LOC100133991	TSS1500	Island		12.0±3.6	18.7±7.7	6.69	1.56	0.00012207	0.0261821
cg06760077					21.1±6.5	27.8±7.9	6.68	1.32	0.00012207	0.0261821
cg06760238	INPP5A	Body			55.2±10.4	62.8±9.3	7.58	1.14	0.00012207	0.0261821
cg06782849	NPHP3;NCRNA00119	1stExon;TSS1500	Island		7.1±1.1	9.0±2.0	1.93	1.27	0.00012207	0.0261821
cg06784108	EFNB2	1stExon	Island		6.8±1.4	8.5±2.4	1.61	1.24	0.00012207	0.0261821
cg06793691	ZNF131	TSS200	Island		2.7±0.4	3.6±0.6	0.84	1.31	0.00012207	0.0261821
cg06799321	CES3;CES3	1stExon;5'UTR		X	20.7±8.8	26.1±10.2	5.43	1.26	0.00012207	0.0261821
cg06807117	PLEKHA6;PLEKHA6	5'UTR;1stExon			7.1±0.7	9.7±2.7	2.65	1.38	0.00012207	0.0261821
cg06807397	SERP2	Body	Island		20.1±3.7	25.2±6.4	5.12	1.25	0.00012207	0.0261821
cg06824013			N_Shore	X	16.7±6.6	22.2±8.5	5.50	1.33	0.00012207	0.0261821
cg06824720	TNXB;TNXB	Body;TSS1500			71.0±16.7	64.9±18.2	-6.10	0.91	0.00012207	0.0261821
cg06827038	WFIKKN2;WFIKKN2	1stExon;5'UTR			28.7±6.7	35.7±6.1	6.97	1.24	0.00012207	0.0261821
cg06840167	FAM151B	Body	S_Shelf		66.7±6.7	71.3±5.3	4.55	1.07	0.00012207	0.0261821
cg06851151				X	24.4±5.9	30.1±6.8	5.67	1.23	0.00012207	0.0261821
cg06852032	LGALS9;LGALS9;LGALS9	Body;3'UTR;3'UTR			42.4±10.4	49.0±10.2	6.61	1.16	0.00012207	0.0261821
cg06855422	GRID2	Body		X	38.8±7.9	34.3±8.0	-4.42	0.89	0.00012207	0.0261821
cg06868758	EEF1B2;EEF1B2;SNORD51;NDUFS1;EEF1B2	Body;Body;TSS1500;TSS1500;Body	S_Shore		31.7±3.0	36.4±6.3	4.72	1.15	0.00012207	0.0261821
cg06883848	CYP27B1	Body	S_Shore	X	10.8±3.5	14.8±6.1	3.98	1.37	0.00012207	0.0261821
cg06894687	QSOX1;QSOX1	TSS1500;TSS1500	N_Shore		6.0±1.4	7.9±2.1	1.88	1.31	0.00012207	0.0261821
cg06895675			S_Shore	X	52.4±12.7	57.3±13.2	4.90	1.09	0.00012207	0.0261821
cg06897860			S_Shore	X	14.9±2.6	19.1±5.0	4.17	1.28	0.00012207	0.0261821
cg06913600	HAAO	TSS1500	S_Shore		16.8±5.3	23.0±9.2	6.21	1.37	0.00012207	0.0261821
cg06922731	BMP6	Body		X	71.1±4.6	67.0±4.2	-4.04	0.94	0.00012207	0.0261821
cg06926300				X	12.1±4.1	15.3±6.0	3.15	1.26	0.00012207	0.0261821
cg06950023	MKNK2;MKNK2	Body;Body	Island	X	23.0±9.0	31.9±7.6	8.94	1.39	0.00012207	0.0261821
cg06952671	ITGA4;ITGA4	5'UTR;1stExon	Island	X	3.7±0.6	4.7±0.8	1.00	1.27	0.00012207	0.0261821
cg06953130	C10orf47	3'UTR	Island		23.0±5.7	29.8±7.9	6.80	1.30	0.00012207	0.0261821
cg06965744	FAM153A	5'UTR			60.3±6.9	52.7±6.6	-7.61	0.87	0.00012207	0.0261821
cg06967124	FLT4;FLT4	Body;Body	N_Shore		12.1±4.8	18.2±9.7	6.07	1.50	0.00012207	0.0261821
cg06970461	ADRA2B	TSS200	Island		13.6±5.3	17.3±6.5	3.74	1.28	0.00012207	0.0261821
cg06971602	AATF	TSS200	Island		4.8±1.1	5.6±1.5	0.80	1.17	0.00012207	0.0261821
cg06987468	WNT2;WNT2	TSS200;TSS200	Island		8.7±2.5	11.0±3.4	2.31	1.27	0.00012207	0.0261821
cg07032359	LOC84740	TSS200			67.9±11.8	75.7±8.3	7.76	1.11	0.00012207	0.0261821
cg07053114	PTPRE	5'UTR			36.3±13.5	45.1±11.8	8.73	1.24	0.00012207	0.0261821
cg07080607	NOL10	3'UTR			81.4±2.9	77.4±3.9	-3.97	0.95	0.00012207	0.0261821
cg07083272	LRRC20;LRRC20;LRRC20	Body;Body;Body		X	32.7±7.6	41.2±9.8	8.51	1.26	0.00012207	0.0261821
cg07112260	CES8	Body	Island	X	13.5±3.6	17.7±4.9	4.20	1.31	0.00012207	0.0261821
cg07124995	POL3S	TSS1500			54.3±12.1	59.5±11.7	5.26	1.10	0.00012207	0.0261821
cg07125412				X	34.9±9.2	42.0±9.1	7.17	1.21	0.00012207	0.0261821
cg07134045	PIP5KL1;PIP5KL1	Body;TSS1500	Island		21.2±9.8	25.6±10.5	4.40	1.21	0.00012207	0.0261821
cg07142010	ALPL;ALPL	Body;Body		X	9.6±2.0	12.3±3.6	2.69	1.28	0.00012207	0.0261821
cg07142668	BAI2	TSS1500	Island		10.3±1.3	12.9±3.5	2.57	1.25	0.00012207	0.0261821
cg07145284	CD248	TSS200	S_Shore	X	20.8±8.6	26.1±10.4	5.27	1.25	0.00012207	0.0261821
cg07150445	FOXG1	TSS1500	Island	X	9.5±3.2	12.5±5.1	3.01	1.32	0.00012207	0.0261821
cg07157248	HDC	TSS1500			38.8±5.1	46.8±9.4	8.04	1.21	0.00012207	0.0261821
cg07165288	ZBTB20;ZBTB20;ZBTB20;ZBTB20;ZBTB20;ZBTB20	5'UTR;5'UTR;5'UTR;5'UTR;5'UTR;5'UTR		X	26.3±9.5	34.9±6.4	8.64	1.33	0.00012207	0.0261821
cg07181565	DLX1;DLX1	3'UTR;3'UTR	S_Shore		34.2±5.3	41.9±6.7	7.65	1.22	0.00012207	0.0261821
cg07193115				X	40.7±13.4	49.1±11.6	8.30	1.20	0.00012207	0.0261821
cg07208425	CARD14;CARD14	Body;Body	S_Shore		18.9±16.7	23.0±17.8	4.15	1.22	0.00012207	0.0261821
cg07209244	NEURL1B	3'UTR	S_Shelf		45.5±9.9	52.2±10.1	6.66	1.15	0.00012207	0.0261821
cg07215504	ZNF469	1stExon	Island		10.8±3.7	14.6±5.3	3.81	1.35	0.00012207	0.0261821
cg07242783	FAM76A;FAM76A;FAM76A;FAM76A;FAM76A	TSS200;TSS200;TSS200;TSS200;TSS200	Island		13.4±2.6	16.6±3.3	3.18	1.24	0.00012207	0.0261821
cg07242931	MAN1C1	Body		X	19.8±5.1	26.4±8.0	6.64	1.34	0.00012207	0.0261821
cg07247610	SLC2A5;SLC2A5	3'UTR;Body	N_Shore		18.0±10.8	23.2±12.1	5.18	1.29	0.00012207	0.0261821
cg07260003	C10orf72;C10orf72	Body;Body	N_Shelf	X	40.1±10.9	49.4±12.9	9.28	1.23	0.00012207	0.0261821
cg07264522	KLC2;KLC2;KLC2;KLC2	TSS1500;TSS200;TSS1500;TSS1500	N_Shore		6.9±1.0	9.3±2.9	2.42	1.35	0.00012207	0.0261821
cg07266964				X	32.0±10.5	40.5±11.7	8.46	1.26	0.00012207	0.0261821
cg07273125			N_Shelf		17.2±3.1	22.7±6.5	5.44	1.32	0.00012207	0.0261821
cg07280387	PLA2G1B	Body			7.4±1.0	9.3±2.2	1.83	1.25	0.00012207	0.0261821
cg07285807	CCDC36;CCDC36	TSS200;TSS1500	N_Shore		29.6±9.4	36.5±8.4	6.94	1.23	0.00012207	0.0261821
cg07297681	C8orf76	TSS1500	S_Shore		84.2±3.5	77.1±4.9	-7.12	0.92	0.00012207	0.0261821
cg07306755	GEM;GEM	TSS1500;TSS1500	S_Shore		15.7±1.9	21.4±4.7	5.77	1.37	0.00012207	0.0261821
cg07325041	TBC1D5;TBC1D5	5'UTR;1stExon	Island		6.6±1.1	8.2±2.7	1.58	1.24	0.00012207	0.0261821
cg07341609	CDC42EP1	Body	Island		24.3±14.5	29.9±15.1	5.54	1.23	0.00012207	0.0261821
cg07346343	MED12L;MED12L	1stExon;5'UTR	Island		8.8±1.1	11.7±2.3	2.86	1.32	0.00012207	0.0261821
cg07357081	SLC44A4;SLC44A4	5'UTR;1stExon			37.0±11.0	43.5±9.8	6.54	1.18	0.00012207	0.0261821
cg07359633	LTK;LTK;LTK	Body;Body;Body	Island	X	19.0±7.4	24.3±8.7	5.26	1.28	0.00012207	0.0261821
cg07375130			Island		17.7±5.4	23.7±6.7	6.05	1.34	0.00012207	0.0261821
cg07399816	SND1	TSS1500	Island		4.8±0.7	4.0±0.6	-0.80	0.83	0.00012207	0.0261821
cg07402337	MTDH	Body		X	64.8±10.4	69.3±9.9	4.58	1.07	0.00012207	0.0261821
cg07423149	CHI3L1	TSS1500		X	46.1±5.8	54.1±6.3	7.92	1.17	0.00012207	0.0261821
cg07428907	CARD14;CARD14	Body;Body	S_Shore		20.5±5.4	28.6±7.8	8.09	1.39	0.00012207	0.0261821
cg07431106				X	45.2±10.6	54.4±11.7	9.21	1.20	0.00012207	0.0261821
cg07436562	ITGB4;ITGB4;ITGB4	Body;Body;Body	S_Shore		28.3±9.3	34.3±8.8	6.04	1.21	0.00012207	0.0261821
cg07458712			S_Shore		30.3±6.8	33.4±6.4	3.07	1.10	0.00012207	0.0261821
cg07459264	NECAP2;NECAP2;NECAP2	1stExon;1stExon;Body	Island		6.9±1.0	8.6±1.7	1.70	1.25	0.00012207	0.0261821
cg07460919	ECE2;CAMK2N2	Body;TSS1500	Island		13.4±4.8	17.8±5.9	4.38	1.33	0.00012207	0.0261821
cg07471768	RTN4RL1	Body	Island		10.0±1.9	14.8±4.9	4.79	1.48	0.00012207	0.0261821
cg07474842	MAP3K5	Body		X	30.6±11.3	34.9±14.5	4.32	1.14	0.00012207	0.0261821
cg07475973			Island		5.4±0.8	6.7±1.3	1.28	1.24	0.00012207	0.0261821
cg07483936	MADD;MADD;MADD;MADD;MADD;MADD;MADD;MADD;MADD;MADD	TSS1500;5'UTR;TSS1500;5'UTR;5'UTR;5'UTR;5'UTR;5'UTR;5'UTR;TSS1500	Island		9.0±1.5	11.7±3.3	2.76	1.31	0.00012207	0.0261821
cg07488381				X	36.0±11.8	41.7±12.1	5.73	1.16	0.00012207	0.0261821
cg07518532			N_Shore		17.8±12.5	23.2±13.5	5.45	1.31	0.00012207	0.0261821
cg07525682				X	10.0±3.3	14.6±5.9	4.65	1.47	0.00012207	0.0261821
cg07530363	KIAA0652;KIAA0652;KIAA0652;HARBI1;KIAA0652;HARBI1;KIAA0652	TSS200;TSS200;TSS200;5'UTR;TSS200;1stExon;TSS200	Island		6.4±0.9	7.4±1.3	0.99	1.15	0.00012207	0.0261821
cg07536018	SIL1;SIL1	5'UTR;5'UTR		X	47.5±16.3	59.5±13.9	12.08	1.25	0.00012207	0.0261821
cg07546293	GNG13	TSS1500	S_Shore		7.1±2.1	9.5±2.9	2.40	1.34	0.00012207	0.0261821
cg07562458	WDR26;WDR26	TSS1500;TSS1500	N_Shore		19.0±5.4	22.3±5.9	3.31	1.17	0.00012207	0.0261821
cg07570652	FLJ30058	Body	Island		8.1±4.1	10.2±4.2	2.08	1.26	0.00012207	0.0261821
cg07582382	MEIG1	TSS200	Island		8.0±1.1	9.7±1.5	1.73	1.22	0.00012207	0.0261821
cg07586008	PPFIA3	Body	Island		11.2±8.2	13.8±8.8	2.61	1.23	0.00012207	0.0261821
cg07588216	ENTPD6;ENTPD6	Body;Body		X	8.8±1.2	18.1±7.2	9.28	2.05	0.00012207	0.0261821
cg07634191	SCARA5;SCARA5	1stExon;5'UTR		X	10.9±1.8	15.4±5.1	4.46	1.41	0.00012207	0.0261821
cg07642595	LAMP1	Body	S_Shore		14.3±3.2	18.3±3.6	3.94	1.27	0.00012207	0.0261821
cg07649491	FAM190A	TSS1500	Island		7.3±1.3	8.5±1.2	1.28	1.18	0.00012207	0.0261821
cg07686392	LOC100130872;LOC100130872-SPON2	Body;Body			47.9±11.9	53.6±12.6	5.71	1.12	0.00012207	0.0261821
cg07687172				X	22.0±9.6	30.4±8.4	8.45	1.38	0.00012207	0.0261821
cg07690455	CAST;CAST;CAST;CAST;CAST	TSS1500;TSS1500;TSS1500;TSS1500;TSS1500	N_Shore		15.6±2.4	20.1±3.7	4.52	1.29	0.00012207	0.0261821
cg07709980			N_Shore		12.0±4.3	14.0±5.5	1.96	1.16	0.00012207	0.0261821
cg07713293	SERPINB9	TSS1500	Island		13.9±1.7	18.7±5.3	4.83	1.35	0.00012207	0.0261821
cg07725206				X	43.1±9.6	50.2±7.8	7.13	1.17	0.00012207	0.0261821
cg07739727	TMEM126B;DLG2;TMEM126B	1stExon;TSS1500;5'UTR	S_Shore		9.7±2.2	12.1±2.3	2.44	1.25	0.00012207	0.0261821
cg07744618	SYTL1	Body	Island		20.6±3.7	25.7±8.6	5.10	1.25	0.00012207	0.0261821
cg07747616	BMP6	Body	S_Shore	X	47.6±14.5	56.3±16.2	8.67	1.18	0.00012207	0.0261821
cg07751196			N_Shore		17.8±10.3	23.6±13.7	5.75	1.32	0.00012207	0.0261821
cg07754940				X	5.9±1.1	10.0±3.0	4.10	1.70	0.00012207	0.0261821
cg07778819	CRHR1;CRHR1;CRHR1;CRHR1	Body;Body;Body;Body	Island		18.0±7.0	22.9±9.4	4.87	1.27	0.00012207	0.0261821
cg07780216	GTF2E2	TSS1500	Island		7.7±1.1	9.3±2.8	1.60	1.21	0.00012207	0.0261821
cg07788204	BSPRY	TSS200	N_Shore		14.7±4.5	18.5±4.7	3.81	1.26	0.00012207	0.0261821
cg07794500	LOC647121	Body	Island		4.0±0.7	4.8±0.5	0.85	1.21	0.00012207	0.0261821
cg07837187				X	10.5±5.6	14.5±9.4	4.01	1.38	0.00012207	0.0261821
cg07902749					13.2±1.8	17.4±3.7	4.29	1.33	0.00012207	0.0261821
cg07906331	CELA2A	TSS200			57.7±7.0	61.9±8.1	4.24	1.07	0.00012207	0.0261821
cg07909059	VPS45;VPS45	5'UTR;1stExon	Island		5.8±1.1	6.7±1.0	0.94	1.16	0.00012207	0.0261821
cg07929406	SOX3	TSS200	Island		25.2±13.0	21.2±11.4	-3.99	0.84	0.00012207	0.0261821
cg07933552			Island		13.8±8.5	17.5±8.9	3.65	1.26	0.00012207	0.0261821
cg07941680	BNC2	Body	Island	X	11.0±2.6	14.5±4.4	3.54	1.32	0.00012207	0.0261821
cg07947549	PRKG1;PRKG1;CSTF2T	Body;Body;TSS200	Island		7.4±1.7	9.1±1.8	1.75	1.24	0.00012207	0.0261821
cg07953890	MACROD2	Body	Island	X	9.8±1.8	11.5±2.2	1.62	1.16	0.00012207	0.0261821
cg07959138	LOC339524;LOC339524;LOC339524;LOC339524;LOC339524	Body;Body;Body;Body;Body	S_Shelf		26.2±5.7	38.4±5.7	12.30	1.47	0.00012207	0.0261821
cg07990556	FNIP2	Body		X	51.2±14.5	58.4±13.1	7.28	1.14	0.00012207	0.0261821
cg08032525	CHRD;THPO	TSS1500;TSS1500	N_Shelf	X	53.2±9.3	59.6±8.4	6.38	1.12	0.00012207	0.0261821
cg08037664	F8;F8A3;F8A1;F8;F8A2	Body;TSS1500;TSS1500;Body;TSS1500	N_Shore		36.3±10.4	41.1±10.6	4.77	1.13	0.00012207	0.0261821
cg08072716	GPR62	1stExon	N_Shore	X	27.7±9.6	35.0±9.2	7.26	1.26	0.00012207	0.0261821
cg08077671	MPPED1	5'UTR	Island		9.7±1.4	8.5±1.6	-1.20	0.88	0.00012207	0.0261821
cg08086221	GLTSCR1	5'UTR	Island		6.5±1.2	8.3±2.6	1.75	1.27	0.00012207	0.0261821
cg08092966				X	27.6±9.4	36.4±11.6	8.83	1.32	0.00012207	0.0261821
cg08106393			N_Shelf		42.8±13.3	49.0±13.5	6.22	1.15	0.00012207	0.0261821
cg08109646	ZNF683;ZNF683	5'UTR;5'UTR			33.1±10.1	43.9±11.4	10.78	1.33	0.00012207	0.0261821
cg08115732	TK1	Body		X	39.1±3.5	46.4±4.9	7.30	1.19	0.00012207	0.0261821
cg08119655	PPFIBP2	Body		X	22.0±8.1	27.6±8.9	5.58	1.25	0.00012207	0.0261821
cg08121961	CD244;CD244;CD244	Body;Body;Body			89.1±2.9	85.0±3.9	-4.05	0.95	0.00012207	0.0261821
cg08122953	CBFA2T3;CBFA2T3	Body;Body	Island	X	34.4±7.0	39.1±8.0	4.70	1.14	0.00012207	0.0261821
cg08129914	PAX7;PAX7;PAX7	Body;Body;Body	N_Shore	X	6.5±0.7	8.5±2.5	2.00	1.31	0.00012207	0.0261821
cg08132940	C7orf50;C7orf50;C7orf50	Body;Body;Body	S_Shore		46.4±10.9	53.5±10.1	7.08	1.15	0.00012207	0.0261821
cg08140055	KY	Body	N_Shore		23.0±6.2	31.6±7.0	8.62	1.37	0.00012207	0.0261821
cg08149747				X	33.8±18.8	40.8±18.6	7.00	1.21	0.00012207	0.0261821
cg08157914	IQCE;IQCE	Body;Body	S_Shore	X	32.1±8.3	39.0±7.1	6.89	1.21	0.00012207	0.0261821
cg08158439	MYO1F	Body	S_Shelf		86.1±2.9	88.6±2.6	2.47	1.03	0.00012207	0.0261821
cg08174792			S_Shore		73.1±5.9	75.4±5.9	2.32	1.03	0.00012207	0.0261821
cg08190450	NXN	Body		X	31.8±9.4	42.6±10.1	10.83	1.34	0.00012207	0.0261821
cg08194313	GFRA1;GFRA1;GFRA1;GFRA1	1stExon;5'UTR;TSS1500;TSS200	Island		4.2±0.4	5.3±0.8	1.10	1.26	0.00012207	0.0261821
cg08201451	VAC14	Body		X	23.9±10.0	31.7±11.0	7.84	1.33	0.00012207	0.0261821
cg08213098			Island		7.6±0.8	9.4±1.6	1.80	1.24	0.00012207	0.0261821
cg08220966	MMRN2;SNCG;MMRN2	5'UTR;TSS1500;1stExon		X	53.2±10.1	61.0±10.6	7.80	1.15	0.00012207	0.0261821
cg08228366	HIST1H2BF;HIST1H3D;HIST1H2AD;HIST1H3D	TSS1500;5'UTR;1stExon;1stExon	Island		10.4±2.5	14.0±4.4	3.58	1.34	0.00012207	0.0261821
cg08230957	MAP4K1;MAP4K1	Body;Body	Island		9.1±4.1	11.6±4.4	2.48	1.27	0.00012207	0.0261821
cg08236767	ST6GAL2;ST6GAL2;ST6GAL2	TSS200;TSS200;TSS1500	Island		8.2±2.2	6.5±1.5	-1.71	0.79	0.00012207	0.0261821
cg08248181	ITGB1BP3	5'UTR	Island		8.3±1.2	11.0±3.4	2.67	1.32	0.00012207	0.0261821
cg08253494	LRP3	Body	Island		95.3±2.1	96.8±0.6	1.47	1.02	0.00012207	0.0261821
cg08256939	ADORA3	Body	Island	X	25.1±12.2	30.5±11.6	5.32	1.21	0.00012207	0.0261821
cg08266095				X	45.6±21.0	55.6±17.2	9.96	1.22	0.00012207	0.0261821
cg08271366	CDH13	Body		X	32.1±7.6	40.3±7.1	8.12	1.25	0.00012207	0.0261821
cg08295111	PHF15	5'UTR	S_Shelf	X	24.7±5.8	31.4±6.6	6.65	1.27	0.00012207	0.0261821
cg08296335	SYT17	Body	S_Shore		16.8±7.0	21.4±7.2	4.60	1.27	0.00012207	0.0261821
cg08317263	CCDC69	Body	N_Shore		12.5±7.7	17.1±10.2	4.56	1.36	0.00012207	0.0261821
cg08321382				X	18.6±11.7	24.2±15.2	5.51	1.30	0.00012207	0.0261821
cg08326300				X	22.9±5.7	31.2±8.3	8.32	1.36	0.00012207	0.0261821
cg08342023	CPNE1;CPNE1;RBM12;CPNE1;CPNE1;CPNE1;RBM12;CPNE1;CPNE1	TSS200;TSS200;TSS200;TSS200;TSS200;TSS200;TSS200;TSS200;TSS200	Island		6.6±0.5	8.1±1.6	1.52	1.23	0.00012207	0.0261821
cg08351004	DLX2	Body	Island		33.2±8.5	38.3±9.7	5.16	1.16	0.00012207	0.0261821
cg08351331	LBP	Body			22.2±10.1	26.8±9.8	4.55	1.20	0.00012207	0.0261821
cg08355863			N_Shore		21.0±7.7	28.9±8.5	7.92	1.38	0.00012207	0.0261821
cg08376530	PACRG;PACRG;PACRG	Body;Body;Body		X	35.9±11.3	41.9±10.3	5.96	1.17	0.00012207	0.0261821
cg08397968	DOT1L	Body	Island		44.7±5.8	49.9±6.8	5.23	1.12	0.00012207	0.0261821
cg08410704	KIAA0195	TSS200	Island		7.7±1.1	9.4±3.0	1.74	1.23	0.00012207	0.0261821
cg08425229	MEGF6	Body		X	17.1±6.0	25.3±8.6	8.19	1.48	0.00012207	0.0261821
cg08441546	METTL9;METTL9	TSS1500;TSS1500	N_Shore		10.7±1.9	12.9±3.3	2.14	1.20	0.00012207	0.0261821
cg08452525	C10orf18	5'UTR	S_Shore		21.6±2.8	27.8±4.6	6.17	1.29	0.00012207	0.0261821
cg08462941	PTPRS;PTPRS;PTPRS;PTPRS	5'UTR;5'UTR;5'UTR;5'UTR	N_Shore	X	30.6±5.7	35.6±6.7	5.04	1.16	0.00012207	0.0261821
cg08510456	BSN	TSS1500	N_Shore		16.3±9.5	21.0±11.0	4.74	1.29	0.00012207	0.0261821
cg08522473	TAGLN3;TAGLN3;TAGLN3	Body;Body;Body		X	20.8±11.7	27.3±12.5	6.52	1.31	0.00012207	0.0261821
cg08528934	ADAMTS2;ADAMTS2	Body;Body	N_Shore		48.3±8.0	52.1±8.5	3.85	1.08	0.00012207	0.0261821
cg08548500	F10;F10	1stExon;5'UTR		X	13.9±2.2	19.3±4.2	5.42	1.39	0.00012207	0.0261821
cg08552999	ZNF644;ZNF644;ZNF644	TSS200;TSS200;TSS1500	Island		7.8±0.9	9.5±1.5	1.66	1.21	0.00012207	0.0261821
cg08566437	GABRG2;GABRG2;GABRG2	TSS200;TSS200;TSS200		X	7.3±2.3	9.4±4.3	2.10	1.29	0.00012207	0.0261821
cg08572565	NIN;NIN;NIN	TSS1500;TSS1500;TSS1500	S_Shore		22.6±6.9	28.2±5.9	5.63	1.25	0.00012207	0.0261821
cg08573687	TH;TH;TH	TSS200;TSS200;TSS200			49.6±16.3	55.9±14.7	6.27	1.13	0.00012207	0.0261821
cg08583570			S_Shelf		29.7±18.4	36.0±17.6	6.29	1.21	0.00012207	0.0261821
cg08602008			Island		24.8±9.1	30.4±10.9	5.59	1.23	0.00012207	0.0261821
cg08604223	IQGAP2	Body		X	23.5±5.5	30.9±8.4	7.41	1.32	0.00012207	0.0261821
cg08607082	ICAM1	Body	Island	X	11.7±5.6	14.3±5.6	2.66	1.23	0.00012207	0.0261821
cg08623215	GPRC5B	TSS1500	Island		14.3±7.6	19.1±8.7	4.87	1.34	0.00012207	0.0261821
cg08623383	C1orf38;C1orf38;C1orf38	Body;Body;Body			12.5±3.3	17.2±4.6	4.75	1.38	0.00012207	0.0261821
cg08625335	RPS29;RPS29	TSS200;TSS200	S_Shore		5.6±0.8	6.9±1.9	1.29	1.23	0.00012207	0.0261821
cg08638180	SLC9A5	Body	S_Shore	X	14.1±4.9	19.3±6.6	5.19	1.37	0.00012207	0.0261821
cg08650580	VEPH1;VEPH1;VEPH1;VEPH1;VEPH1	TSS200;5'UTR;5'UTR;5'UTR;5'UTR		X	14.8±4.3	18.8±4.9	4.03	1.27	0.00012207	0.0261821
cg08654655	CADM3;CADM3	TSS1500;TSS1500	N_Shore		9.8±2.3	12.4±4.3	2.53	1.26	0.00012207	0.0261821
cg08676600	SFRS18;SFRS18	5'UTR;5'UTR	Island		4.3±0.9	5.4±0.8	1.12	1.26	0.00012207	0.0261821
cg08696640	FOXP4;FOXP4;FOXP4	5'UTR;5'UTR;5'UTR	S_Shelf		14.8±6.3	19.0±8.1	4.21	1.28	0.00012207	0.0261821
cg08701208				X	42.4±17.4	49.8±17.8	7.33	1.17	0.00012207	0.0261821
cg08713858	CES8	Body	S_Shore		26.4±10.7	34.3±10.4	7.88	1.30	0.00012207	0.0261821
cg08727311				X	21.9±7.2	28.6±8.5	6.70	1.31	0.00012207	0.0261821
cg08730434			S_Shelf		11.4±2.4	15.2±4.7	3.84	1.34	0.00012207	0.0261821
cg08734918	EPHA7	TSS200	Island		10.0±3.1	12.8±4.4	2.80	1.28	0.00012207	0.0261821
cg08756594	LSP1;LSP1;LSP1;LSP1;LSP1	5'UTR;5'UTR;Body;1stExon;5'UTR	Island		9.4±2.5	12.9±3.6	3.46	1.37	0.00012207	0.0261821
cg08764162	ZNF438;ZNF438;ZNF438;ZNF438;ZNF438;ZNF438;ZNF438;ZNF438	Body;5'UTR;Body;5'UTR;Body;Body;5'UTR;Body		X	26.6±7.0	35.4±8.1	8.80	1.33	0.00012207	0.0261821
cg08778287	IGF1R	Body	N_Shore		50.7±15.3	58.2±15.2	7.46	1.15	0.00012207	0.0261821
cg08795948			Island		7.5±2.0	9.5±2.8	2.04	1.27	0.00012207	0.0261821
cg08795949			N_Shelf		10.6±2.0	16.6±4.9	5.97	1.56	0.00012207	0.0261821
cg08800856	NRXN2;NRXN2	Body;Body	Island		10.0±2.3	12.9±3.6	2.93	1.29	0.00012207	0.0261821
cg08843001	WRN;PURG;PURG;WRN	1stExon;TSS1500;TSS1500;5'UTR			13.0±2.4	15.2±1.9	2.21	1.17	0.00012207	0.0261821
cg08856919	RERE;RERE;RERE	Body;TSS1500;Body	Island		3.5±0.4	4.1±0.5	0.66	1.19	0.00012207	0.0261821
cg08866865	SPATS2L;SPATS2L;SPATS2L;SPATS2L	5'UTR;5'UTR;5'UTR;5'UTR	S_Shore		33.3±19.8	41.3±21.0	8.02	1.24	0.00012207	0.0261821
cg08897188	PRKAG2;PRKAG2	5'UTR;Body			70.1±11.2	64.0±9.1	-6.08	0.91	0.00012207	0.0261821
cg08905496	RXRG;RXRG;RXRG;RXRG	5'UTR;5'UTR;1stExon;1stExon			7.5±1.6	9.8±3.1	2.30	1.31	0.00012207	0.0261821
cg08920210	DNMBP;NCRNA00093	Body;TSS200			11.5±1.1	13.9±2.8	2.42	1.21	0.00012207	0.0261821
cg08923669	MRPL28	5'UTR	Island		14.3±8.4	17.2±8.5	2.92	1.20	0.00012207	0.0261821
cg08926253	IRF7;IRF7;IRF7	Body;Body;Body	Island	X	37.3±8.7	42.4±7.8	5.11	1.14	0.00012207	0.0261821
cg08941457	LOC284798;LOC284798;LOC284798	TSS1500;TSS200;TSS1500	Island		10.5±1.9	14.2±4.1	3.69	1.35	0.00012207	0.0261821
cg08961196	MFHAS1	1stExon	Island		53.6±8.4	57.3±7.3	3.68	1.07	0.00012207	0.0261821
cg08971771	DLX4;DLX4	TSS200;Body	Island	X	17.7±6.5	22.4±9.1	4.67	1.26	0.00012207	0.0261821
cg08977639			Island		8.3±2.4	12.1±5.8	3.80	1.46	0.00012207	0.0261821
cg08993079	ADAM12;ADAM12	Body;Body		X	23.7±7.6	29.9±9.2	6.24	1.26	0.00012207	0.0261821
cg08998414	UBE2H;UBE2H	Body;Body		X	78.3±3.5	73.8±5.1	-4.51	0.94	0.00012207	0.0261821
cg09012001	IFFO2	Body		X	38.4±16.6	45.2±15.7	6.84	1.18	0.00012207	0.0261821
cg09018299	TNRC6A	Body		X	32.0±15.0	40.7±16.1	8.69	1.27	0.00012207	0.0261821
cg09025327	H6PD	Body			25.8±7.9	33.4±8.1	7.67	1.30	0.00012207	0.0261821
cg09035152	VTCN1	Body		X	64.9±9.1	69.4±9.8	4.55	1.07	0.00012207	0.0261821
cg09035925	RIN2	Body		X	26.6±11.1	34.6±14.4	8.04	1.30	0.00012207	0.0261821
cg09043104				X	34.1±16.0	41.0±15.7	6.90	1.20	0.00012207	0.0261821
cg09044981	CDH13	Body		X	36.6±16.9	43.2±16.4	6.58	1.18	0.00012207	0.0261821
cg09051215	CBFA2T3;CBFA2T3	5'UTR;Body	Island		37.0±9.9	42.6±9.7	5.57	1.15	0.00012207	0.0261821
cg09059904	F2R	Body	S_Shore		24.8±4.0	28.0±4.8	3.23	1.13	0.00012207	0.0261821
cg09062397	RTEL1;RTEL1	5'UTR;5'UTR	Island		10.3±1.4	14.0±3.9	3.78	1.37	0.00012207	0.0261821
cg09069072	TMEM51;TMEM51;TMEM51;TMEM51	5'UTR;5'UTR;5'UTR;5'UTR	S_Shore	X	27.6±8.2	36.5±9.0	8.93	1.32	0.00012207	0.0261821
cg09085932	GRK5	Body			34.0±5.6	42.6±7.3	8.54	1.25	0.00012207	0.0261821
cg09086835	LOC254559	Body	Island	X	13.1±2.1	16.3±3.2	3.18	1.24	0.00012207	0.0261821
cg09137423	FAM21A	TSS200	Island		7.5±1.6	10.0±3.1	2.48	1.33	0.00012207	0.0261821
cg09143964	FAM196B;DOCK2	5'UTR;Body		X	63.4±13.1	70.1±11.9	6.78	1.11	0.00012207	0.0261821
cg09150163			S_Shelf		44.6±9.4	52.8±8.6	8.19	1.18	0.00012207	0.0261821
cg09160955	MIR7-2	TSS1500		X	38.5±13.6	43.4±12.7	4.95	1.13	0.00012207	0.0261821
cg09178844	BTF3L4;BTF3L4;TXNDC12;BTF3L4	TSS200;TSS200;TSS1500;TSS200	N_Shore		6.4±0.6	8.2±1.8	1.81	1.28	0.00012207	0.0261821
cg09188697				X	29.0±6.9	37.7±6.6	8.72	1.30	0.00012207	0.0261821
cg09200774			N_Shore	X	25.9±7.6	31.6±9.0	5.63	1.22	0.00012207	0.0261821
cg09222577	ANKRD11	5'UTR		X	31.8±7.9	37.0±8.7	5.18	1.16	0.00012207	0.0261821
cg09231170					22.7±8.3	28.7±9.4	6.02	1.27	0.00012207	0.0261821
cg09231412	C1orf151	Body	Island		5.8±0.7	7.9±2.4	2.09	1.36	0.00012207	0.0261821
cg09232958			S_Shelf		68.7±14.5	75.1±11.3	6.47	1.09	0.00012207	0.0261821
cg09244312				X	15.6±9.4	20.2±10.5	4.60	1.29	0.00012207	0.0261821
cg09244635	DNAH12;DNAH12	5'UTR;5'UTR		X	28.9±12.9	36.5±13.7	7.55	1.26	0.00012207	0.0261821
cg09254318				X	7.8±2.7	11.1±3.3	3.38	1.44	0.00012207	0.0261821
cg09263731	ZNF839	Body	S_Shelf		12.7±2.0	15.1±4.9	2.43	1.19	0.00012207	0.0261821
cg09276565	POU3F2	TSS1500	Island	X	6.7±0.6	8.5±1.7	1.75	1.26	0.00012207	0.0261821
cg09278107	PACS2;PACS2	TSS1500;TSS1500	N_Shore		24.0±12.2	29.9±11.0	5.87	1.24	0.00012207	0.0261821
cg09329936				X	33.3±9.1	40.1±9.2	6.77	1.20	0.00012207	0.0261821
cg09334277			Island	X	17.1±6.8	20.4±6.5	3.29	1.19	0.00012207	0.0261821
cg09344986			Island		9.5±1.0	12.6±2.5	3.10	1.33	0.00012207	0.0261821
cg09351035	TALDO1	Body	S_Shore		7.5±1.4	10.3±3.0	2.80	1.37	0.00012207	0.0261821
cg09354380				X	9.0±1.5	10.9±2.1	1.89	1.21	0.00012207	0.0261821
cg09358973	NAV1	1stExon	Island		8.8±1.8	11.4±3.0	2.63	1.30	0.00012207	0.0261821
cg09362047				X	7.7±0.9	12.2±3.0	4.51	1.58	0.00012207	0.0261821
cg09364688	TFAP2E	TSS200	N_Shore	X	13.0±8.9	20.4±12.0	7.39	1.57	0.00012207	0.0261821
cg09374838					15.3±5.3	20.3±7.0	4.98	1.33	0.00012207	0.0261821
cg09404405	GNG10;DNAJC25-GNG10	Body;Body	Island		6.0±0.9	7.3±0.6	1.34	1.22	0.00012207	0.0261821
cg09406989	CDH1	Body	S_Shore		22.9±9.4	27.4±10.8	4.47	1.20	0.00012207	0.0261821
cg09408571	GPR88	TSS200	N_Shore		28.6±9.4	35.0±8.6	6.47	1.23	0.00012207	0.0261821
cg09430118	ZNF529;ZNF529;ZNF529;ZNF382	Body;5'UTR;5'UTR;TSS1500	Island		11.4±1.7	14.8±3.7	3.34	1.29	0.00012207	0.0261821
cg09469302					78.7±5.4	76.3±5.2	-2.41	0.97	0.00012207	0.0261821
cg09469812					16.3±8.0	21.5±9.4	5.19	1.32	0.00012207	0.0261821
cg09497789	SPAG17	TSS1500	S_Shore	X	14.2±6.5	18.6±8.1	4.39	1.31	0.00012207	0.0261821
cg09513259	GBGT1	TSS200	Island		12.2±2.6	18.1±6.5	5.89	1.48	0.00012207	0.0261821
cg09518518	AADACL4	TSS1500			39.9±15.4	52.3±12.6	12.45	1.31	0.00012207	0.0261821
cg09523228	GALNTL4	TSS200	Island		17.6±1.8	19.5±2.0	1.90	1.11	0.00012207	0.0261821
cg09533293	ANXA2;ANXA2;ANXA2;ANXA2	5'UTR;5'UTR;Body;5'UTR	N_Shore		8.6±1.4	10.5±2.3	1.88	1.22	0.00012207	0.0261821
cg09549726	GABRB3;GABRB3	3'UTR;3'UTR			76.8±3.9	70.9±5.5	-5.92	0.92	0.00012207	0.0261821
cg09552166	MSL2;MSL2	TSS200;Body	N_Shore		12.7±3.0	15.7±2.9	2.97	1.23	0.00012207	0.0261821
cg09564101			Island		8.0±1.1	10.2±2.3	2.20	1.28	0.00012207	0.0261821
cg09565526	C4orf36	Body	N_Shore		58.2±10.9	63.8±11.0	5.64	1.10	0.00012207	0.0261821
cg09571762			S_Shore		10.5±1.3	13.4±3.5	2.83	1.27	0.00012207	0.0261821
cg09573795	MSX1	Body	N_Shore		73.0±10.5	79.1±10.0	6.11	1.08	0.00012207	0.0261821
cg09588555			Island		10.7±1.5	15.9±4.8	5.15	1.48	0.00012207	0.0261821
cg09617993			Island		9.8±2.9	13.2±5.8	3.37	1.34	0.00012207	0.0261821
cg09623845	LRRN1	5'UTR	S_Shore		31.8±18.1	39.2±18.7	7.44	1.23	0.00012207	0.0261821
cg09643544	ZNF177;ZNF177	1stExon;5'UTR	Island		15.8±6.1	20.8±7.5	5.03	1.32	0.00012207	0.0261821
cg09649799	AIM1L	Body	Island	X	11.2±2.9	15.4±5.7	4.22	1.38	0.00012207	0.0261821
cg09700701	GAL3ST3	TSS200	S_Shore		19.4±3.7	25.0±6.8	5.60	1.29	0.00012207	0.0261821
cg09732150	TLE3;TLE3;TLE3	TSS200;TSS200;TSS200	Island		3.2±0.4	2.6±0.3	-0.62	0.81	0.00012207	0.0261821
cg09749669	SOX6;SOX6;SOX6;SOX6	3'UTR;3'UTR;3'UTR;3'UTR		X	12.8±4.3	16.5±5.2	3.69	1.29	0.00012207	0.0261821
cg09762582			S_Shore	X	20.6±7.1	26.2±8.2	5.56	1.27	0.00012207	0.0261821
cg09767850	CD6	TSS1500			8.6±1.9	10.1±2.3	1.52	1.18	0.00012207	0.0261821
cg09771468	BARHL1	Body	Island		12.6±4.8	15.5±5.1	2.91	1.23	0.00012207	0.0261821
cg09775628	C19orf25	TSS1500	Island		4.7±0.5	4.2±0.3	-0.59	0.88	0.00012207	0.0261821
cg09791504	C1orf230	3'UTR		X	23.0±7.4	28.2±8.4	5.21	1.23	0.00012207	0.0261821
cg09797390				X	32.5±5.6	38.7±7.1	6.14	1.19	0.00012207	0.0261821
cg09818055	CLEC18B	TSS200			39.1±9.5	45.1±8.6	6.01	1.15	0.00012207	0.0261821
cg09827761			Island		20.1±12.0	25.7±12.5	5.63	1.28	0.00012207	0.0261821
cg09835740			N_Shore	X	34.0±7.9	44.7±7.4	10.67	1.31	0.00012207	0.0261821
cg09858022	RARA	TSS200			21.4±6.1	25.8±5.6	4.44	1.21	0.00012207	0.0261821
cg09868597	YTHDC2;YTHDC2	1stExon;5'UTR	Island		8.5±0.9	11.1±2.8	2.65	1.31	0.00012207	0.0261821
cg09893504	C2orf50	Body		X	18.8±3.3	22.4±5.3	3.57	1.19	0.00012207	0.0261821
cg09897737				X	7.3±1.0	10.5±3.0	3.23	1.44	0.00012207	0.0261821
cg09898695	SPINT1;SPINT1;SPINT1	TSS1500;TSS1500;TSS1500	Island		19.3±8.2	25.3±8.7	6.00	1.31	0.00012207	0.0261821
cg09907936	ZNF135;ZNF135;ZNF135;ZNF135;ZNF135	TSS200;TSS200;TSS200;TSS200;TSS200	Island	X	4.2±1.1	5.4±1.4	1.21	1.29	0.00012207	0.0261821
cg09915835	UGT8	TSS200	Island		4.2±0.5	4.9±0.5	0.70	1.17	0.00012207	0.0261821
cg09917360	GINS2	3'UTR			39.5±6.0	44.0±7.8	4.47	1.11	0.00012207	0.0261821
cg09957864	GPT	TSS1500	N_Shore		39.5±8.6	49.9±7.1	10.40	1.26	0.00012207	0.0261821
cg09966309	RPS6KA2;RPS6KA2	Body;Body		X	20.3±9.6	26.4±12.6	6.11	1.30	0.00012207	0.0261821
cg09985078	RAPGEF4;RAPGEF4	Body;Body		X	82.2±3.6	85.6±2.5	3.36	1.04	0.00012207	0.0261821
cg10002915			S_Shelf		15.2±4.0	19.9±3.9	4.69	1.31	0.00012207	0.0261821
cg10004179	IGDCC4	Body	N_Shore	X	5.9±1.1	7.6±1.6	1.66	1.28	0.00012207	0.0261821
cg10018522				X	39.3±15.2	50.0±16.8	10.71	1.27	0.00012207	0.0261821
cg10040530				X	14.9±10.3	20.4±12.2	5.45	1.37	0.00012207	0.0261821
cg10041416				X	11.4±1.6	15.2±4.5	3.73	1.33	0.00012207	0.0261821
cg10045354	C11orf93;C11orf92	TSS1500;5'UTR	Island		20.8±7.6	28.8±8.6	8.02	1.39	0.00012207	0.0261821
cg10078750	ZFYVE28	TSS1500	S_Shore		10.4±5.8	13.6±7.5	3.23	1.31	0.00012207	0.0261821
cg10092231	CAPN10	Body			16.3±5.7	20.2±6.7	3.89	1.24	0.00012207	0.0261821
cg10095654	EHMT2;SLC44A4;EHMT2	3'UTR;TSS1500;3'UTR			33.6±12.3	40.6±11.5	6.94	1.21	0.00012207	0.0261821
cg10097464	ANKDD1A	Body	Island	X	13.8±4.6	17.7±4.5	3.98	1.29	0.00012207	0.0261821
cg10099304	TLE6;TLE6;TLE6;TLE6	1stExon;1stExon;5'UTR;5'UTR	S_Shore	X	14.3±4.9	19.6±5.2	5.32	1.37	0.00012207	0.0261821
cg10109876	FAM13C;FAM13C;FAM13C;FAM13C;FAM13C	TSS200;TSS200;1stExon;5'UTR;TSS200	Island	X	8.6±1.8	10.8±2.4	2.16	1.25	0.00012207	0.0261821
cg10113191	MRPL23	Body	Island		36.2±6.1	41.9±6.7	5.69	1.16	0.00012207	0.0261821
cg10131194	GDF6	Body	Island		9.3±1.4	12.6±3.1	3.26	1.35	0.00012207	0.0261821
cg10136354	EMX1	Body	Island		4.5±1.5	6.3±2.9	1.78	1.39	0.00012207	0.0261821
cg10146402	LTBP4;LTBP4	TSS1500;Body	Island		6.8±3.5	9.4±6.8	2.63	1.39	0.00012207	0.0261821
cg10148273	DHRS4L1	TSS200	Island		10.4±3.2	13.3±3.5	2.94	1.28	0.00012207	0.0261821
cg10149296					25.5±12.4	35.3±14.8	9.75	1.38	0.00012207	0.0261821
cg10155853	ITGA6;ITGA6	Body;Body	S_Shore	X	8.7±2.4	13.3±6.1	4.67	1.54	0.00012207	0.0261821
cg10185667	PRKAR1A;PRKAR1A;PRKAR1A	TSS1500;TSS1500;TSS1500	Island		7.9±1.1	9.6±1.7	1.68	1.21	0.00012207	0.0261821
cg10191005	DIO3OS	TSS1500	N_Shelf		19.5±9.3	24.9±10.7	5.42	1.28	0.00012207	0.0261821
cg10197432	C6orf103	TSS200	Island	X	11.4±2.5	15.9±4.4	4.58	1.40	0.00012207	0.0261821
cg10206380	GPR56;GPR56;GPR56;GPR56;GPR56;GPR56;GPR56;GPR56	5'UTR;TSS1500;5'UTR;5'UTR;5'UTR;5'UTR;5'UTR;5'UTR			56.2±14.2	64.0±13.2	7.76	1.14	0.00012207	0.0261821
cg10215817	NSUN4	TSS1500	N_Shore		4.5±0.6	6.1±1.9	1.62	1.36	0.00012207	0.0261821
cg10222254	LMF1	Body	S_Shore		69.3±11.7	72.9±11.4	3.55	1.05	0.00012207	0.0261821
cg10258860				X	44.5±6.5	51.2±8.9	6.75	1.15	0.00012207	0.0261821
cg10290679	ETS1;ETS1	1stExon;5'UTR			33.9±14.6	41.0±13.3	7.10	1.21	0.00012207	0.0261821
cg10296062	PYGM;PYGM	TSS1500;TSS1500			32.8±7.5	39.3±8.8	6.50	1.20	0.00012207	0.0261821
cg10297473	SALL1;SALL1	Body;5'UTR	Island		27.4±14.2	32.7±13.4	5.23	1.19	0.00012207	0.0261821
cg10323240	TXNL1;TXNL1	Body;Body	Island		7.1±1.1	9.3±3.0	2.20	1.31	0.00012207	0.0261821
cg10331082	ALOX12P2	Body	N_Shore		16.4±4.1	20.7±5.4	4.29	1.26	0.00012207	0.0261821
cg10369585	PPT2;PPT2	Body;Body	Island		8.2±1.3	10.3±2.6	2.13	1.26	0.00012207	0.0261821
cg10403251	C16orf72	Body		X	29.6±10.0	34.6±10.7	5.00	1.17	0.00012207	0.0261821
cg10417457			N_Shelf		32.7±7.3	42.0±9.7	9.32	1.28	0.00012207	0.0261821
cg10418114	PLEKHG1	Body			83.6±4.9	77.4±5.1	-6.18	0.93	0.00012207	0.0261821
cg10433043				X	10.9±4.2	13.1±4.9	2.14	1.20	0.00012207	0.0261821
cg10438575	HRK	3'UTR	N_Shore		7.7±2.9	9.4±3.6	1.66	1.22	0.00012207	0.0261821
cg10446107			N_Shelf		74.6±4.2	65.1±6.0	-9.57	0.87	0.00012207	0.0261821
cg10491543	JAKMIP3	Body	N_Shore		72.7±7.9	77.4±6.6	4.69	1.06	0.00012207	0.0261821
cg10503028	WDR38	TSS1500	Island	X	7.9±1.1	9.5±2.2	1.59	1.20	0.00012207	0.0261821
cg10573476	BSCL2;GNG3;BSCL2;BSCL2	Body;TSS1500;Body;TSS1500	Island		16.4±2.7	20.5±2.6	4.11	1.25	0.00012207	0.0261821
cg10580341	CHID1;CHID1;CHID1;CHID1;CHID1	Body;Body;Body;Body;Body	N_Shore		56.8±17.0	64.0±15.4	7.18	1.13	0.00012207	0.0261821
cg10584904				X	61.8±5.5	67.4±5.0	5.54	1.09	0.00012207	0.0261821
cg10586358	SYCE2	Body	Island		14.2±3.7	18.2±5.2	3.98	1.28	0.00012207	0.0261821
cg10588135	BCAS3;BCAS3	Body;Body		X	10.2±1.4	12.6±2.2	2.45	1.24	0.00012207	0.0261821
cg10623389	FBXO42	TSS1500	S_Shore		16.5±6.8	21.0±8.6	4.42	1.27	0.00012207	0.0261821
cg10623840	FAM43A;FAM43A	3'UTR;1stExon	Island		11.4±5.3	15.1±6.9	3.75	1.33	0.00012207	0.0261821
cg10635061	FHL2;FHL2	1stExon;5'UTR		X	9.8±3.0	13.4±4.6	3.58	1.37	0.00012207	0.0261821
cg10648763	TGFBI	TSS200	N_Shore		11.0±3.5	15.7±5.6	4.74	1.43	0.00012207	0.0261821
cg10650127	IGF2;INS-IGF2;INS-IGF2	TSS200;Body;Body			36.4±10.6	41.8±10.6	5.37	1.15	0.00012207	0.0261821
cg10650729			N_Shelf		20.1±7.8	25.7±8.7	5.63	1.28	0.00012207	0.0261821
cg10663655	LOC729156	Body	Island		7.2±0.9	9.2±2.3	2.03	1.28	0.00012207	0.0261821
cg10687107			Island	X	9.7±5.5	13.5±8.7	3.80	1.39	0.00012207	0.0261821
cg10694959	KPNA6	TSS200	N_Shore		7.5±1.0	8.8±2.2	1.35	1.18	0.00012207	0.0261821
cg10703692				X	19.6±4.6	27.7±6.6	8.16	1.42	0.00012207	0.0261821
cg10705306				X	28.7±9.1	37.2±10.8	8.50	1.30	0.00012207	0.0261821
cg10742801	PRAP1;PRAP1	Body;Body			9.1±2.6	13.3±6.4	4.27	1.47	0.00012207	0.0261821
cg10749572	LTF	TSS1500	S_Shore		28.3±9.8	34.2±10.9	5.88	1.21	0.00012207	0.0261821
cg10776862	FUZ	Body	S_Shore		17.3±7.9	22.1±8.4	4.79	1.28	0.00012207	0.0261821
cg10784110			N_Shore		23.4±4.4	30.2±6.1	6.79	1.29	0.00012207	0.0261821
cg10785109			Island	X	10.5±1.5	13.2±2.8	2.65	1.25	0.00012207	0.0261821
cg10802379	GPX3	Body	Island		7.0±1.5	10.2±3.3	3.29	1.47	0.00012207	0.0261821
cg10807260	HAS1	TSS200			6.9±1.1	9.6±2.8	2.64	1.38	0.00012207	0.0261821
cg10808560	NCK2;NCK2;NCK2	Body;Body;Body	S_Shore		25.5±12.5	31.6±12.5	6.12	1.24	0.00012207	0.0261821
cg10825471	STK32C	TSS1500	S_Shore		24.5±7.2	30.1±8.5	5.54	1.23	0.00012207	0.0261821
cg10851251			N_Shore		12.0±7.8	15.0±9.7	2.93	1.24	0.00012207	0.0261821
cg10859358	TTN;TTN;TTN;TTN;TTN;TTN;TTN;TTN;TTN;TTN	1stExon;5'UTR;5'UTR;5'UTR;1stExon;1stExon;5'UTR;5'UTR;1stExon;1stExon			76.9±9.7	81.3±7.0	4.38	1.06	0.00012207	0.0261821
cg10881774	NBAS	TSS1500	S_Shore		7.4±1.0	9.1±1.8	1.69	1.23	0.00012207	0.0261821
cg10913077	ARHGEF3	5'UTR		X	25.9±11.5	35.4±12.2	9.57	1.37	0.00012207	0.0261821
cg10918735			Island	X	10.8±2.2	12.9±4.2	2.05	1.19	0.00012207	0.0261821
cg10927068	RFESD;RFESD;RFESD;RFESD;RFESD	5'UTR;5'UTR;1stExon;1stExon;5'UTR	S_Shore		6.2±0.8	8.1±2.6	1.91	1.31	0.00012207	0.0261821
cg10942056	DISP1;DISP1	1stExon;5'UTR			18.8±5.7	27.9±7.8	9.09	1.48	0.00012207	0.0261821
cg10974632	TRIM9;TRIM9;TRIM9;TRIM9	1stExon;5'UTR;5'UTR;1stExon	Island		7.5±1.1	10.2±2.5	2.67	1.36	0.00012207	0.0261821
cg11005552	OBFC1	Body		X	18.1±4.4	21.9±6.1	3.80	1.21	0.00012207	0.0261821
cg11019127	CADM1;CADM1	Body;Body	N_Shelf	X	70.2±9.0	64.0±9.2	-6.16	0.91	0.00012207	0.0261821
cg11028209			N_Shelf		37.4±8.2	46.8±8.3	9.49	1.25	0.00012207	0.0261821
cg11033273	LDLRAD3	Body	Island		10.5±1.2	12.3±2.5	1.81	1.17	0.00012207	0.0261821
cg11039241	RPH3AL	5'UTR	S_Shore		13.5±4.2	19.7±5.8	6.24	1.46	0.00012207	0.0261821
cg11043990	RNF157	Body	Island		15.5±8.1	21.0±10.1	5.52	1.36	0.00012207	0.0261821
cg11066033	THAP4;THAP4;THAP4	1stExon;Body;5'UTR		X	31.5±9.4	38.2±11.5	6.65	1.21	0.00012207	0.0261821
cg11067179	CD248	1stExon	N_Shore		13.5±4.7	18.7±8.5	5.15	1.38	0.00012207	0.0261821
cg11088227			Island		14.0±1.8	19.6±6.3	5.54	1.40	0.00012207	0.0261821
cg11095743			S_Shore	X	6.2±1.0	8.5±2.3	2.35	1.38	0.00012207	0.0261821
cg11105980	RFXAP;RFXAP	5'UTR;1stExon	Island		16.5±2.5	18.5±2.2	2.05	1.12	0.00012207	0.0261821
cg11110864	COL4A3BP;COL4A3BP;COL4A3BP;POLK	TSS1500;TSS1500;TSS200;5'UTR	Island		9.1±2.3	11.1±3.0	2.01	1.22	0.00012207	0.0261821
cg11116274					29.5±8.4	36.3±9.3	6.81	1.23	0.00012207	0.0261821
cg11140897	WNT2B;WNT2B	Body;TSS1500	N_Shore	X	9.6±0.8	11.6±3.3	1.94	1.20	0.00012207	0.0261821
cg11141743				X	15.7±3.2	20.3±5.0	4.59	1.29	0.00012207	0.0261821
cg11143148	TTC7B	TSS1500	S_Shore		12.3±2.4	15.2±3.4	2.94	1.24	0.00012207	0.0261821
cg11159295	PPM1M;PPM1M	TSS200;TSS200	Island	X	8.1±1.2	11.3±3.7	3.18	1.39	0.00012207	0.0261821
cg11179695	ARHGAP18	Body		X	61.9±13.8	70.1±10.7	8.18	1.13	0.00012207	0.0261821
cg11192270	ATP13A2;ATP13A2;ATP13A2	TSS1500;TSS1500;TSS1500	S_Shore	X	9.5±2.8	13.1±5.0	3.63	1.38	0.00012207	0.0261821
cg11204665	IMMP1L	Body		X	79.3±4.9	72.2±4.2	-7.18	0.91	0.00012207	0.0261821
cg11221265	SDHC;SDHC;SDHC;SDHC;LOC642502	Body;Body;Body;Body;Body	Island		5.5±1.0	6.8±1.8	1.30	1.24	0.00012207	0.0261821
cg11227075	PRKG1	TSS200	N_Shore		19.0±2.8	22.9±3.4	3.89	1.20	0.00012207	0.0261821
cg11229415	PLCH2	TSS200	N_Shelf		29.2±8.4	36.8±8.3	7.63	1.26	0.00012207	0.0261821
cg11232947	AAK1	TSS1500	S_Shore		8.4±1.5	11.0±1.9	2.67	1.32	0.00012207	0.0261821
cg11241750	GRAMD3	TSS1500			9.3±2.6	12.3±4.2	3.01	1.33	0.00012207	0.0261821
cg11304682	PDZRN3	Body		X	20.1±5.6	26.4±6.4	6.30	1.31	0.00012207	0.0261821
cg11343289	DNMT3A;DNMT3A;DNMT3A	Body;Body;Body	Island		13.3±2.0	17.0±2.2	3.63	1.27	0.00012207	0.0261821
cg11346754	TGFBRAP1;TGFBRAP1	TSS1500;TSS1500	Island		9.2±1.3	11.7±2.8	2.48	1.27	0.00012207	0.0261821
cg11349980				X	14.2±3.7	19.0±6.5	4.77	1.34	0.00012207	0.0261821
cg11357534				X	12.6±6.9	15.6±7.5	2.99	1.24	0.00012207	0.0261821
cg11368643	PCDHB15	TSS200	N_Shore		17.0±10.3	19.5±12.2	2.48	1.15	0.00012207	0.0261821
cg11378575	B3GNT7	3'UTR	S_Shore	X	26.1±7.2	33.0±7.4	6.83	1.26	0.00012207	0.0261821
cg11390933				X	35.9±9.9	44.2±9.9	8.32	1.23	0.00012207	0.0261821
cg11400650	MIR548H4;NOX5	Body;Body	S_Shelf		38.9±11.4	44.2±11.0	5.35	1.14	0.00012207	0.0261821
cg11411922	MYLK2	TSS1500	N_Shelf		44.7±11.0	50.7±9.4	6.04	1.14	0.00012207	0.0261821
cg11415548	PIPSL	Body			61.0±5.9	65.7±5.3	4.62	1.08	0.00012207	0.0261821
cg11443170	SORCS2	Body			31.4±9.1	37.7±11.1	6.26	1.20	0.00012207	0.0261821
cg11455444	LOC84931	TSS200		X	26.6±9.7	33.7±9.2	7.11	1.27	0.00012207	0.0261821
cg11457119			N_Shore		16.7±5.8	21.3±8.1	4.59	1.28	0.00012207	0.0261821
cg11460727	EGR3	Body	Island	X	24.2±8.7	29.3±9.1	5.09	1.21	0.00012207	0.0261821
cg11480534	AHNAK	Body		X	52.3±10.8	59.9±10.2	7.58	1.14	0.00012207	0.0261821
cg11482099	PAX6;PAX6;PAX6	TSS1500;5'UTR;TSS1500	Island		14.6±5.1	20.9±6.7	6.27	1.43	0.00012207	0.0261821
cg11504515				X	6.0±0.8	8.1±2.3	2.03	1.34	0.00012207	0.0261821
cg11514288	HTR2A;HTR2A	TSS200;TSS200			7.8±1.5	9.9±2.5	2.06	1.26	0.00012207	0.0261821
cg11530995	CALML4;CALML4;CALML4;CALML4	1stExon;5'UTR;5'UTR;1stExon			22.3±5.8	26.7±7.1	4.42	1.20	0.00012207	0.0261821
cg11553687			N_Shelf	X	32.2±11.7	41.0±12.9	8.82	1.27	0.00012207	0.0261821
cg11567885	ARID1B;ARID1B;ARID1B	Body;Body;Body		X	56.7±16.7	65.8±15.2	9.13	1.16	0.00012207	0.0261821
cg11582717				X	31.1±15.9	37.3±13.9	6.17	1.20	0.00012207	0.0261821
cg11658060	NUAK1	Body		X	28.3±3.6	35.1±7.1	6.85	1.24	0.00012207	0.0261821
cg11673244	MIR130B;MIR301B	TSS1500;TSS200	S_Shore		14.4±8.9	18.5±10.3	4.12	1.29	0.00012207	0.0261821
cg11682083				X	17.1±5.8	26.6±6.6	9.51	1.56	0.00012207	0.0261821
cg11698099	PARD6A;ACD;ACD;PARD6A;ACD	Body;TSS1500;TSS1500;Body;TSS1500	Island		14.8±7.0	18.8±7.8	3.98	1.27	0.00012207	0.0261821
cg11711114	NCKAP1;NCKAP1	TSS1500;TSS1500	S_Shore		11.6±2.8	15.6±5.0	3.99	1.34	0.00012207	0.0261821
cg11720950				X	4.8±0.9	6.3±2.2	1.49	1.31	0.00012207	0.0261821
cg11726580	ARMC10;ARMC10;FBXL13;ARMC10;FBXL13;ARMC10;ARMC10;FBXL13;ARMC10	TSS200;TSS200;1stExon;TSS200;5'UTR;TSS200;TSS200;TSS200;TSS200	Island		6.2±0.8	8.4±2.8	2.17	1.35	0.00012207	0.0261821
cg11751545	KIRREL3;KIRREL3	Body;Body		X	25.9±8.2	36.0±9.0	10.05	1.39	0.00012207	0.0261821
cg11751688					29.7±11.2	35.1±12.2	5.41	1.18	0.00012207	0.0261821
cg11779299				X	20.3±5.5	25.4±7.8	5.05	1.25	0.00012207	0.0261821
cg11816739	HIGD1B	Body			70.3±7.2	74.4±7.1	4.15	1.06	0.00012207	0.0261821
cg11819799	SH3PXD2A	Body	Island		16.9±3.8	21.0±5.8	4.13	1.24	0.00012207	0.0261821
cg11837215			S_Shore		6.0±1.1	7.3±2.0	1.25	1.21	0.00012207	0.0261821
cg11854154	AMPD3	TSS200	Island		11.6±4.9	14.8±5.9	3.21	1.28	0.00012207	0.0261821
cg11857238	TRIM10;TRIM10	Body;Body			6.9±1.3	8.6±2.4	1.70	1.25	0.00012207	0.0261821
cg11906781	BRE;BRE;BRE;BRE;BRE	Body;Body;Body;Body;Body		X	29.0±4.7	36.7±6.4	7.67	1.26	0.00012207	0.0261821
cg11919558	SERTAD2	5'UTR			7.2±1.1	9.6±3.1	2.38	1.33	0.00012207	0.0261821
cg11959316	PPAP2B;PPAP2B	Body;Body		X	66.5±10.0	71.7±9.5	5.15	1.08	0.00012207	0.0261821
cg11980090	TRIM26	TSS1500	Island		8.2±1.5	9.8±2.8	1.64	1.20	0.00012207	0.0261821
cg11988964	DKK1	TSS1500	N_Shore		13.4±4.0	19.3±6.4	5.89	1.44	0.00012207	0.0261821
cg12018098	SPRED3	Body	Island		15.9±3.3	21.8±3.2	5.95	1.37	0.00012207	0.0261821
cg12043106			Island		6.5±0.8	7.7±1.5	1.15	1.18	0.00012207	0.0261821
cg12044000					40.0±6.7	48.6±7.6	8.61	1.22	0.00012207	0.0261821
cg12098645	CPM;CPM;CPM	5'UTR;5'UTR;5'UTR	N_Shore		11.9±2.4	15.4±3.8	3.54	1.30	0.00012207	0.0261821
cg12108798			Island	X	27.0±5.0	32.8±6.5	5.80	1.21	0.00012207	0.0261821
cg12110087	HOXA6	TSS1500	Island		9.8±1.8	14.8±4.3	4.99	1.51	0.00012207	0.0261821
cg12110327	ZNF25	5'UTR	N_Shore		13.2±2.1	16.8±3.3	3.57	1.27	0.00012207	0.0261821
cg12129897	NXF1;NXF1;TMEM223	3'UTR;3'UTR;TSS1500	S_Shore		9.9±2.4	12.1±2.9	2.18	1.22	0.00012207	0.0261821
cg12143789			Island		6.6±1.6	8.4±2.1	1.71	1.26	0.00012207	0.0261821
cg12226033				X	23.8±4.7	31.4±5.8	7.61	1.32	0.00012207	0.0261821
cg12228229	DLG4;ACADVL;DLG4;ACADVL;DLG4	5'UTR;TSS1500;TSS1500;TSS1500;1stExon	N_Shore	X	29.4±5.3	36.4±6.7	6.97	1.24	0.00012207	0.0261821
cg12230293	LOC285740;LOC285740	Body;TSS1500			77.6±3.3	73.8±4.0	-3.86	0.95	0.00012207	0.0261821
cg12258454			N_Shore		36.1±9.3	42.7±10.0	6.61	1.18	0.00012207	0.0261821
cg12289251	CACNB2;CACNB2;CACNB2;CACNB2;CACNB2;CACNB2;CACNB2;CACNB2;CACNB2	Body;Body;Body;Body;Body;TSS200;Body;Body;Body		X	17.6±1.7	21.8±2.7	4.11	1.23	0.00012207	0.0261821
cg12291509	ELMOD2	TSS1500	N_Shore		6.8±1.1	9.6±1.9	2.85	1.42	0.00012207	0.0261821
cg12339644	TAF6L;TAF6L	1stExon;5'UTR	N_Shore		8.4±0.8	10.6±2.9	2.15	1.26	0.00012207	0.0261821
cg12339905	FEZ1;FEZ1	TSS200;TSS200	Island		6.3±1.4	8.8±1.1	2.43	1.38	0.00012207	0.0261821
cg12359904					5.6±1.1	8.3±3.3	2.70	1.49	0.00012207	0.0261821
cg12368694	SHANK2;SHANK2	Body;Body		X	17.3±11.4	22.6±12.6	5.30	1.31	0.00012207	0.0261821
cg12400610			N_Shelf		38.2±14.2	50.4±12.3	12.23	1.32	0.00012207	0.0261821
cg12400807	TCEA3	TSS1500	S_Shore		91.3±0.9	92.8±1.1	1.59	1.02	0.00012207	0.0261821
cg12400881	PPL;PPL	1stExon;5'UTR	Island		7.2±0.9	10.3±3.3	3.07	1.42	0.00012207	0.0261821
cg12404284	LOC641367;ZNF100	TSS200;Body	N_Shore		83.6±4.5	80.4±4.7	-3.14	0.96	0.00012207	0.0261821
cg12415479	PLXND1	Body		X	13.5±3.4	18.4±4.4	4.89	1.36	0.00012207	0.0261821
cg12433473	CHPF	Body	Island		17.9±9.3	22.4±9.9	4.54	1.25	0.00012207	0.0261821
cg12446722	ACBD3;ACBD3	5'UTR;1stExon	Island		3.8±0.5	4.5±0.8	0.69	1.18	0.00012207	0.0261821
cg12454161	SAMD11	Body	Island		34.2±6.7	39.5±7.9	5.31	1.16	0.00012207	0.0261821
cg12486814	C1orf192	TSS200			20.8±3.3	25.5±6.0	4.74	1.23	0.00012207	0.0261821
cg12502460	WWC2	Body		X	22.4±9.0	28.1±11.1	5.71	1.25	0.00012207	0.0261821
cg12545570	ATP5J;ATP5J;ATP5J;ATP5J;GABPA;ATP5J	TSS1500;TSS1500;TSS1500;TSS1500;5'UTR;TSS1500	S_Shore		9.1±1.3	10.9±2.2	1.79	1.20	0.00012207	0.0261821
cg12553843	FAM86C;FAM86C;FAM86C	3'UTR;3'UTR;3'UTR			28.4±8.3	33.5±9.3	5.03	1.18	0.00012207	0.0261821
cg12564285	PDLIM4;PDLIM4	TSS1500;TSS1500	Island		12.3±1.5	16.2±3.8	3.89	1.32	0.00012207	0.0261821
cg12573002	NCR3;NCR3;NCR3;NCR3;NCR3;NCR3	5'UTR;1stExon;5'UTR;1stExon;1stExon;5'UTR			19.2±7.4	24.7±9.1	5.45	1.28	0.00012207	0.0261821
cg12586150	SERPINB1	Body	N_Shore	X	33.5±7.4	40.2±7.8	6.77	1.20	0.00012207	0.0261821
cg12597389	NXPH1	Body	Island		8.1±5.5	11.1±6.9	2.94	1.36	0.00012207	0.0261821
cg12599971				X	21.9±8.1	28.3±10.8	6.39	1.29	0.00012207	0.0261821
cg12605080	CTDSPL;CTDSPL	Body;Body		X	51.1±14.3	58.0±13.4	6.89	1.13	0.00012207	0.0261821
cg12629480	C17orf59	1stExon	Island		11.0±3.3	13.9±3.8	2.90	1.26	0.00012207	0.0261821
cg12644264	COL24A1;COL24A1	1stExon;5'UTR	Island		8.1±1.9	11.4±4.4	3.32	1.41	0.00012207	0.0261821
cg12655251	GLIS1	Body		X	26.4±6.3	36.3±6.6	9.81	1.37	0.00012207	0.0261821
cg12677723	MIR1470;WIZ	TSS1500;5'UTR			22.6±5.3	27.9±6.5	5.38	1.24	0.00012207	0.0261821
cg12705353	WDR66	5'UTR	Island		56.7±20.7	60.2±20.9	3.52	1.06	0.00012207	0.0261821
cg12711961	LRRC14B	TSS200	N_Shore		13.0±5.9	18.8±6.3	5.86	1.45	0.00012207	0.0261821
cg12727795	PDGFRB	TSS1500			6.5±1.1	8.2±3.0	1.75	1.27	0.00012207	0.0261821
cg12741994	CLDN11	Body	Island	X	13.1±5.8	18.7±7.7	5.54	1.42	0.00012207	0.0261821
cg12771852				X	39.4±12.0	43.9±12.2	4.48	1.11	0.00012207	0.0261821
cg12807924	SRC;SRC	Body;Body	S_Shore		22.9±7.1	29.1±7.4	6.21	1.27	0.00012207	0.0261821
cg12851793	VSX2	Body	Island		10.9±1.8	14.6±4.6	3.71	1.34	0.00012207	0.0261821
cg12865939	ST5;ST5;ST5	TSS1500;TSS200;5'UTR			11.7±4.2	14.3±5.0	2.57	1.22	0.00012207	0.0261821
cg12886812	RAD50;RAD50	5'UTR;Body	S_Shore		7.4±1.5	9.2±1.7	1.72	1.23	0.00012207	0.0261821
cg12933162	COL15A1	TSS1500	Island		9.9±2.4	13.1±3.5	3.21	1.32	0.00012207	0.0261821
cg12933521	KANK2;KANK2	Body;Body	Island		29.8±7.8	36.0±7.6	6.24	1.21	0.00012207	0.0261821
cg12936671				X	42.9±10.1	50.8±10.2	7.90	1.18	0.00012207	0.0261821
cg12939298	TMED10	TSS1500	S_Shore		6.8±1.4	8.3±1.4	1.49	1.22	0.00012207	0.0261821
cg12939390	SRBD1	Body		X	31.0±14.2	40.2±12.9	9.20	1.30	0.00012207	0.0261821
cg12948524				X	17.9±5.4	23.4±6.5	5.51	1.31	0.00012207	0.0261821
cg12964144	WSCD1	5'UTR	Island		7.8±1.3	11.0±3.0	3.18	1.41	0.00012207	0.0261821
cg13016115	RBM23;RBM23;RBM23	TSS200;TSS200;TSS200	Island		6.9±1.1	8.3±1.8	1.39	1.20	0.00012207	0.0261821
cg13016619				X	56.5±10.7	61.9±9.4	5.47	1.10	0.00012207	0.0261821
cg13031167	HLA-DPA1	TSS200			14.2±4.3	18.4±5.6	4.19	1.29	0.00012207	0.0261821
cg13033509	SRFBP1	TSS1500	N_Shore		19.6±3.2	24.4±3.9	4.81	1.25	0.00012207	0.0261821
cg13075279	SCARB1;SCARB1	Body;Body			45.3±16.4	54.9±15.9	9.55	1.21	0.00012207	0.0261821
cg13076829			N_Shelf		29.9±7.8	37.7±9.5	7.73	1.26	0.00012207	0.0261821
cg13089369	MAPK10	TSS1500			28.7±5.3	32.8±7.3	4.07	1.14	0.00012207	0.0261821
cg13102889	HES5	TSS1500	S_Shore		41.3±9.4	47.8±8.4	6.51	1.16	0.00012207	0.0261821
cg13125884	CT62	TSS1500	Island		8.0±1.2	11.0±3.8	2.97	1.37	0.00012207	0.0261821
cg13126871	PF4	TSS1500	S_Shore		30.2±8.5	38.2±9.8	7.99	1.26	0.00012207	0.0261821
cg13149127	C1orf61;MIR9-1	5'UTR;TSS1500	Island	X	8.7±2.8	12.3±4.9	3.60	1.41	0.00012207	0.0261821
cg13164309					42.0±14.4	46.9±13.8	4.90	1.12	0.00012207	0.0261821
cg13214309			S_Shore		47.2±6.6	52.9±5.3	5.77	1.12	0.00012207	0.0261821
cg13239483	TMTC1	5'UTR	Island		8.1±2.0	9.0±1.9	0.93	1.11	0.00012207	0.0261821
cg13241077	FAM194B	TSS1500			9.7±1.8	12.3±4.9	2.58	1.27	0.00012207	0.0261821
cg13265524	ALS2CR11;ALS2CR11;ALS2CR11;ALS2CR11	TSS1500;TSS1500;TSS1500;TSS1500	S_Shore	X	21.2±7.2	27.7±9.8	6.52	1.31	0.00012207	0.0261821
cg13269555	KAZALD1	5'UTR	Island	X	7.1±1.8	11.3±3.7	4.20	1.59	0.00012207	0.0261821
cg13291394	USP46	TSS1500	S_Shore		14.2±3.0	16.8±4.0	2.55	1.18	0.00012207	0.0261821
cg13323912	SLAIN2;SLAIN2	5'UTR;1stExon	Island		11.8±1.9	14.9±4.1	3.11	1.26	0.00012207	0.0261821
cg13327134	RARG	Body	S_Shelf	X	21.3±2.5	26.5±5.0	5.26	1.25	0.00012207	0.0261821
cg13329862	DDR1;DDR1	TSS1500;TSS1500	N_Shore	X	25.3±9.2	31.5±11.1	6.26	1.25	0.00012207	0.0261821
cg13331936			Island		15.0±3.7	19.4±5.8	4.34	1.29	0.00012207	0.0261821
cg13334066	DHRS12	3'UTR			43.9±12.3	50.7±11.7	6.84	1.16	0.00012207	0.0261821
cg13367406	SLFNL1;SLFNL1	3'UTR;3'UTR	N_Shore		34.5±10.5	39.8±11.1	5.28	1.15	0.00012207	0.0261821
cg13384923					85.9±12.3	88.5±10.7	2.59	1.03	0.00012207	0.0261821
cg13413719				X	11.5±2.1	18.4±5.7	6.88	1.60	0.00012207	0.0261821
cg13416381			S_Shore	X	13.7±5.8	21.3±7.8	7.67	1.56	0.00012207	0.0261821
cg13423770	RHBG;RHBG	TSS1500;TSS1500	Island		27.1±14.6	32.2±14.2	5.10	1.19	0.00012207	0.0261821
cg13430464	CHRDL2	Body		X	9.9±2.2	14.8±5.4	4.91	1.50	0.00012207	0.0261821
cg13431165	ROPN1B	Body	S_Shelf		9.0±1.4	10.5±1.9	1.46	1.16	0.00012207	0.0261821
cg13448468	PRDM11	Body	N_Shelf	X	27.2±4.4	33.3±5.5	6.06	1.22	0.00012207	0.0261821
cg13461509	ECHDC2	TSS200	S_Shore		6.8±1.2	8.8±2.8	1.97	1.29	0.00012207	0.0261821
cg13470462	BOC	5'UTR		X	23.9±9.2	29.1±10.3	5.21	1.22	0.00012207	0.0261821
cg13473383	ZDHHC5	TSS1500	N_Shore		13.0±3.4	15.6±5.7	2.58	1.20	0.00012207	0.0261821
cg13490635	RBPMS;RBPMS;RBPMS;RBPMS;RBPMS;RBPMS;RBPMS;RBPMS	5'UTR;5'UTR;1stExon;1stExon;1stExon;5'UTR;1stExon;5'UTR	Island		6.1±0.8	8.0±2.3	1.90	1.31	0.00012207	0.0261821
cg13494348	DLL1	Body	N_Shore	X	30.4±12.1	36.0±11.0	5.58	1.18	0.00012207	0.0261821
cg13514578	PRPF40B	TSS1500	N_Shore		9.4±2.5	12.2±4.7	2.79	1.30	0.00012207	0.0261821
cg13537061			S_Shore		10.2±2.3	12.6±3.4	2.36	1.23	0.00012207	0.0261821
cg13540075				X	40.5±4.8	48.2±6.9	7.66	1.19	0.00012207	0.0261821
cg13573746	NFYC;NFYC;NFYC;NFYC;NFYC	Body;Body;Body;Body;Body		X	55.1±13.4	64.1±13.1	9.07	1.16	0.00012207	0.0261821
cg13574848				X	55.9±10.6	63.3±10.3	7.35	1.13	0.00012207	0.0261821
cg13580755	RPS6KA2;RPS6KA2	Body;Body			52.2±19.6	60.1±19.2	7.91	1.15	0.00012207	0.0261821
cg13582435			Island	X	9.3±3.1	12.3±5.5	3.01	1.32	0.00012207	0.0261821
cg13611006	SP2	Body		X	22.8±3.9	28.4±7.4	5.59	1.24	0.00012207	0.0261821
cg13612595			S_Shore		6.7±2.1	9.0±3.5	2.26	1.34	0.00012207	0.0261821
cg13614712	MAN1B1	Body	N_Shelf		65.5±10.6	70.1±9.0	4.58	1.07	0.00012207	0.0261821
cg13619772	C1orf49;C1orf49;C1orf49;C1orf49	TSS1500;TSS1500;TSS1500;TSS1500			27.4±9.5	33.5±10.5	6.05	1.22	0.00012207	0.0261821
cg13620034	MSC	Body	N_Shore		14.1±8.7	17.0±8.6	2.90	1.21	0.00012207	0.0261821
cg13623749	JARID2	Body		X	18.8±4.9	22.8±6.8	4.05	1.22	0.00012207	0.0261821
cg13623999				X	38.0±13.2	45.5±13.7	7.53	1.20	0.00012207	0.0261821
cg13627197	TOP1P2;PIWIL3	TSS200;5'UTR	S_Shore		27.2±12.4	32.8±12.9	5.55	1.20	0.00012207	0.0261821
cg13639189	WDR45L	TSS1500	S_Shore		8.9±1.5	11.7±3.3	2.76	1.31	0.00012207	0.0261821
cg13653802			S_Shelf		28.8±12.3	34.5±12.5	5.69	1.20	0.00012207	0.0261821
cg13671582	MLXIP	Body	S_Shelf	X	8.0±1.5	10.6±3.2	2.63	1.33	0.00012207	0.0261821
cg13677149	EVX1	Body	Island		25.4±15.0	29.8±15.3	4.35	1.17	0.00012207	0.0261821
cg13688123	HIST2H2BA	TSS1500	N_Shore		13.3±4.4	18.3±6.1	5.04	1.38	0.00012207	0.0261821
cg13695906			S_Shore	X	10.5±2.2	13.4±4.8	2.85	1.27	0.00012207	0.0261821
cg13705284	ACOX2	TSS1500			20.7±4.4	26.7±7.7	5.98	1.29	0.00012207	0.0261821
cg13715631	PITX1	Body	Island		53.9±8.9	59.3±10.9	5.38	1.10	0.00012207	0.0261821
cg13716880					14.0±4.1	18.3±5.8	4.29	1.31	0.00012207	0.0261821
cg13724732				X	38.3±16.1	44.3±17.9	6.00	1.16	0.00012207	0.0261821
cg13724976			Island		11.3±2.0	14.8±3.5	3.42	1.30	0.00012207	0.0261821
cg13726563					67.5±10.1	62.8±9.5	-4.68	0.93	0.00012207	0.0261821
cg13738494	SYT7	Body		X	29.0±16.9	34.3±15.9	5.28	1.18	0.00012207	0.0261821
cg13773818	ZNF79	TSS1500	N_Shore		14.7±3.4	17.9±5.3	3.23	1.22	0.00012207	0.0261821
cg13777984	ENOX1;ENOX1	Body;Body			34.5±12.1	44.1±14.8	9.56	1.28	0.00012207	0.0261821
cg13783653	NTNG2	5'UTR	Island		14.1±4.0	21.6±7.2	7.55	1.54	0.00012207	0.0261821
cg13793782	RALGDS;RALGDS	Body;Body	N_Shore	X	22.8±3.5	28.1±6.0	5.29	1.23	0.00012207	0.0261821
cg13795883	ABCA2;ABCA2	Body;Body	N_Shore		48.2±7.1	52.7±8.1	4.48	1.09	0.00012207	0.0261821
cg13798746	TNXB	Body			30.8±8.6	37.1±8.3	6.31	1.20	0.00012207	0.0261821
cg13799082			N_Shore		49.0±5.0	53.5±4.4	4.53	1.09	0.00012207	0.0261821
cg13833437	UCN	TSS200	Island		31.1±9.9	36.8±11.0	5.73	1.18	0.00012207	0.0261821
cg13856126	RALGPS1;ANGPTL2	Body;Body			40.5±10.3	45.8±10.5	5.36	1.13	0.00012207	0.0261821
cg13877974	NAV1;NAV1	TSS200;Body	Island		8.7±1.2	12.8±3.0	4.07	1.47	0.00012207	0.0261821
cg13899320	ATPGD1;ATPGD1	TSS200;TSS200	Island	X	10.8±1.6	13.6±3.4	2.75	1.25	0.00012207	0.0261821
cg13900817	NEURL1B	Body	S_Shore	X	23.6±13.6	30.5±16.8	6.89	1.29	0.00012207	0.0261821
cg13910573	ALAD	5'UTR	Island		8.4±1.2	10.8±2.7	2.42	1.29	0.00012207	0.0261821
cg13927769	COL15A1	Body		X	15.9±3.3	24.2±6.7	8.25	1.52	0.00012207	0.0261821
cg13952988	RPLP0;RPLP0	TSS200;TSS200	Island		4.8±0.6	6.2±1.3	1.41	1.30	0.00012207	0.0261821
cg13954067	VAV2;VAV2	Body;Body	S_Shelf	X	37.7±5.9	46.6±7.1	8.84	1.23	0.00012207	0.0261821
cg13975503	BARHL2	1stExon	Island		6.8±1.5	9.0±3.6	2.26	1.33	0.00012207	0.0261821
cg13977835			N_Shore		13.6±3.2	20.9±6.3	7.32	1.54	0.00012207	0.0261821
cg13990585	RGMA;RGMA;RGMA;RGMA;RGMA;RGMA	Body;Body;Body;Body;Body;Body	S_Shelf		26.3±9.7	31.9±10.2	5.61	1.21	0.00012207	0.0261821
cg13991609					29.6±15.4	38.5±14.3	8.85	1.30	0.00012207	0.0261821
cg14019050	ABCA1	TSS1500	Island		24.1±4.0	31.0±6.9	6.88	1.28	0.00012207	0.0261821
cg14021880	EMILIN1	TSS200	N_Shelf	X	19.2±6.1	27.8±10.5	8.67	1.45	0.00012207	0.0261821
cg14041069	FAM129C;FAM129C	TSS200;TSS200	S_Shelf		36.8±9.0	40.9±9.8	4.10	1.11	0.00012207	0.0261821
cg14046640	ENTPD8;ENTPD8	Body;Body	Island		53.0±10.1	57.9±8.2	4.91	1.09	0.00012207	0.0261821
cg14061069	DMPK;DMPK;DMPK;DMPK	Body;Body;Body;Body	Island		25.3±6.7	30.3±6.2	4.95	1.20	0.00012207	0.0261821
cg14067873	MYF5	TSS200	N_Shore		25.7±7.6	32.2±8.0	6.47	1.25	0.00012207	0.0261821
cg14103872	OLFML2A	3'UTR	S_Shelf		26.5±19.9	32.6±18.6	6.03	1.23	0.00012207	0.0261821
cg14122599	DAB2IP;DAB2IP	TSS1500;Body			44.9±8.9	50.5±8.2	5.64	1.13	0.00012207	0.0261821
cg14141919			Island		21.4±5.0	28.2±7.7	6.85	1.32	0.00012207	0.0261821
cg14156751			Island	X	10.2±2.7	14.4±5.8	4.23	1.41	0.00012207	0.0261821
cg14157435	NRP2;NRP2;NRP2;NRP2;NRP2	Body;Body;Body;Body;Body		X	15.3±8.7	19.4±9.8	4.13	1.27	0.00012207	0.0261821
cg14164839			N_Shelf		15.7±6.5	22.7±5.9	6.99	1.45	0.00012207	0.0261821
cg14170423	RASGRP2;RASGRP2	TSS1500;TSS1500	Island		16.9±8.3	23.1±9.7	6.24	1.37	0.00012207	0.0261821
cg14171414	PCDH8;PCDH8	1stExon;1stExon	Island		14.0±6.7	18.3±8.5	4.35	1.31	0.00012207	0.0261821
cg14173815	RPL23A;SNORD42A;SNORD4B;SNORD4A	Body;TSS1500;TSS1500;TSS200	N_Shelf		33.3±9.7	37.9±11.0	4.59	1.14	0.00012207	0.0261821
cg14179401				X	9.0±3.1	12.8±4.7	3.81	1.42	0.00012207	0.0261821
cg14182420	NUP205	TSS1500			13.1±2.3	15.9±3.5	2.77	1.21	0.00012207	0.0261821
cg14183184			Island		9.7±3.2	13.2±5.0	3.53	1.37	0.00012207	0.0261821
cg14194983	NPPA	TSS1500		X	9.9±2.4	13.0±4.3	3.08	1.31	0.00012207	0.0261821
cg14196186	RAB37;RAB37;RAB37;RAB37	TSS1500;TSS1500;Body;TSS1500	N_Shore	X	10.9±5.3	15.5±8.1	4.60	1.42	0.00012207	0.0261821
cg14209627	B9D1	TSS1500	Island		7.6±1.0	10.1±2.7	2.50	1.33	0.00012207	0.0261821
cg14210789	TRMT61A	5'UTR	Island		4.4±0.4	4.0±0.5	-0.36	0.92	0.00012207	0.0261821
cg14218435	SLC26A9;SLC26A9;SLC26A9	Body;Body;Body		X	32.4±16.1	41.4±14.8	9.07	1.28	0.00012207	0.0261821
cg14221644			S_Shelf		12.1±2.9	18.8±5.7	6.63	1.55	0.00012207	0.0261821
cg14223017	AP3D1;AP3D1	1stExon;1stExon	Island		19.1±1.5	21.4±2.3	2.33	1.12	0.00012207	0.0261821
cg14227460	PLIN4	TSS1500		X	8.6±1.3	12.9±3.2	4.28	1.50	0.00012207	0.0261821
cg14235846	NXN	Body		X	34.1±20.4	43.9±21.8	9.81	1.29	0.00012207	0.0261821
cg14240353	IGF1;IGF1;IGF1;IGF1	Body;Body;Body;TSS1500		X	13.7±1.9	18.5±5.7	4.81	1.35	0.00012207	0.0261821
cg14270346	SHB	Body		X	8.3±0.9	10.1±2.3	1.79	1.22	0.00012207	0.0261821
cg14276515					28.2±4.7	33.7±5.6	5.47	1.19	0.00012207	0.0261821
cg14301932			Island		9.4±1.5	11.8±3.0	2.36	1.25	0.00012207	0.0261821
cg14309008					14.0±4.0	20.3±6.8	6.27	1.45	0.00012207	0.0261821
cg14312965	ACTL7B	1stExon	N_Shore		25.9±9.5	31.5±10.8	5.57	1.21	0.00012207	0.0261821
cg14324200	SAMD11	5'UTR	Island		12.7±3.8	20.3±5.6	7.54	1.59	0.00012207	0.0261821
cg14347878	TPD52;TPD52;TPD52	Body;Body;Body			31.3±17.5	37.4±16.8	6.06	1.19	0.00012207	0.0261821
cg14353649	PAOX;PAOX;PAOX	TSS1500;TSS1500;TSS1500	N_Shore		13.0±5.9	18.3±7.1	5.31	1.41	0.00012207	0.0261821
cg14364212	ITGA8	Body	N_Shore		26.8±12.2	33.2±16.9	6.45	1.24	0.00012207	0.0261821
cg14378348			Island		39.3±17.5	47.8±13.5	8.48	1.22	0.00012207	0.0261821
cg14384093	C9orf5	Body	N_Shelf		30.6±4.9	37.8±5.4	7.18	1.23	0.00012207	0.0261821
cg14409810	C9orf167	5'UTR	Island		15.5±9.7	21.2±10.4	5.72	1.37	0.00012207	0.0261821
cg14436491	CBWD1;CBWD1;CBWD1	Body;Body;Body	N_Shore		57.6±5.7	63.1±6.6	5.50	1.10	0.00012207	0.0261821
cg14442408	C21orf63	Body	Island		17.4±3.9	22.4±7.0	5.07	1.29	0.00012207	0.0261821
cg14446166			N_Shelf		52.4±3.4	57.8±3.1	5.48	1.10	0.00012207	0.0261821
cg14447606	CYP26B1	Body	Island	X	8.2±6.1	12.1±9.0	3.88	1.47	0.00012207	0.0261821
cg14452706	C14orf73	Body	Island		4.5±1.4	5.9±1.9	1.43	1.32	0.00012207	0.0261821
cg14454549			Island	X	7.3±0.9	9.4±1.9	2.08	1.28	0.00012207	0.0261821
cg14458575			N_Shelf		11.8±5.1	16.7±6.3	4.88	1.41	0.00012207	0.0261821
cg14473756			Island		5.9±0.8	7.8±2.4	1.83	1.31	0.00012207	0.0261821
cg14476479	GPT	TSS1500	S_Shore		34.7±7.5	41.8±8.4	7.12	1.21	0.00012207	0.0261821
cg14507137	TMEM181	Body	Island		11.4±2.7	14.4±5.0	2.94	1.26	0.00012207	0.0261821
cg14522302			S_Shelf		38.6±7.7	44.6±8.3	6.03	1.16	0.00012207	0.0261821
cg14548858				X	56.3±9.3	62.8±8.7	6.53	1.12	0.00012207	0.0261821
cg14550760	CEL	TSS1500			33.3±7.5	41.0±7.8	7.76	1.23	0.00012207	0.0261821
cg14552732					9.6±2.0	11.9±3.7	2.38	1.25	0.00012207	0.0261821
cg14594969	TMEM146;LONP1	Body;TSS1500	S_Shore		6.9±0.5	8.6±1.8	1.74	1.25	0.00012207	0.0261821
cg14602530			Island		17.9±8.1	25.0±8.9	7.08	1.39	0.00012207	0.0261821
cg14607161	ATF6B;ATF6B	Body;Body			40.2±11.7	45.3±11.4	5.13	1.13	0.00012207	0.0261821
cg14617020				X	42.2±13.0	50.3±14.3	8.14	1.19	0.00012207	0.0261821
cg14623306	TLE1	Body		X	35.8±14.5	42.7±15.0	6.95	1.19	0.00012207	0.0261821
cg14624731				X	32.9±13.8	42.3±13.5	9.36	1.28	0.00012207	0.0261821
cg14637002			Island		7.2±1.0	10.9±3.8	3.68	1.51	0.00012207	0.0261821
cg14637411	KCNQ1;KCNQ1	Body;Body		X	11.7±3.9	16.0±5.7	4.29	1.37	0.00012207	0.0261821
cg14657277					12.6±2.3	16.3±4.3	3.69	1.29	0.00012207	0.0261821
cg14667273	VWA1;VWA1	TSS1500;TSS1500	N_Shore	X	27.2±10.0	34.7±9.2	7.50	1.28	0.00012207	0.0261821
cg14669167	CNN3	Body	N_Shore		5.9±0.7	7.3±1.4	1.44	1.25	0.00012207	0.0261821
cg14674720			Island	X	12.2±3.7	15.9±5.8	3.71	1.31	0.00012207	0.0261821
cg14701978	ZNF700	TSS200	N_Shore		5.9±0.7	7.1±1.7	1.17	1.20	0.00012207	0.0261821
cg14735242	PELI1	TSS200	Island		5.2±0.7	6.9±2.0	1.74	1.34	0.00012207	0.0261821
cg14738273	KLF15	5'UTR	N_Shore	X	12.8±2.1	16.8±4.4	4.02	1.31	0.00012207	0.0261821
cg14784847	GATA2	5'UTR	Island		12.9±4.4	15.9±5.3	3.00	1.23	0.00012207	0.0261821
cg14795968	ACADL	Body	Island		8.2±1.1	10.7±3.1	2.48	1.30	0.00012207	0.0261821
cg14801518			N_Shore		34.8±13.3	42.0±12.8	7.24	1.21	0.00012207	0.0261821
cg14823162	POU3F2	TSS1500	Island	X	9.3±2.7	12.6±5.4	3.36	1.36	0.00012207	0.0261821
cg14825729	TTC29;TTC29	5'UTR;1stExon	Island	X	19.4±3.7	21.8±2.9	2.44	1.13	0.00012207	0.0261821
cg14831838	CDK5R2	TSS200	Island		7.4±0.8	8.6±1.3	1.24	1.17	0.00012207	0.0261821
cg14837165	CHST14	1stExon	Island		8.4±1.9	12.2±3.5	3.77	1.45	0.00012207	0.0261821
cg14843632	ANKH	Body	N_Shore		24.4±6.9	30.3±8.0	5.97	1.25	0.00012207	0.0261821
cg14852920					70.1±5.6	66.4±4.9	-3.65	0.95	0.00012207	0.0261821
cg14869028	TINAGL1;TINAGL1	5'UTR;1stExon		X	22.4±6.2	27.4±8.8	5.04	1.23	0.00012207	0.0261821
cg14870062	ANGPTL6	Body	Island	X	5.8±0.4	5.0±0.8	-0.87	0.85	0.00012207	0.0261821
cg14874742				X	60.7±14.3	67.5±12.1	6.84	1.11	0.00012207	0.0261821
cg14880894	CNOT6L	Body		X	57.8±16.5	63.9±13.9	6.11	1.11	0.00012207	0.0261821
cg14888445	A2LD1	Body	Island		96.2±0.8	95.1±0.8	-1.18	0.99	0.00012207	0.0261821
cg14904725	F10	TSS200		X	7.6±1.1	10.8±3.1	3.17	1.42	0.00012207	0.0261821
cg14929153	ZBTB46;ZBTB46	1stExon;5'UTR	N_Shelf		42.7±5.5	46.9±6.6	4.17	1.10	0.00012207	0.0261821
cg14955235	SLCO2A1	Body		X	45.1±7.2	49.9±8.1	4.75	1.11	0.00012207	0.0261821
cg14955259	LOC283050;LOC283050;LOC283050	Body;Body;Body		X	42.0±7.1	46.2±8.6	4.22	1.10	0.00012207	0.0261821
cg14968300			S_Shore	X	31.3±7.5	36.8±8.9	5.47	1.17	0.00012207	0.0261821
cg14968838	FBXO6	5'UTR	Island		4.1±0.5	3.6±0.4	-0.51	0.88	0.00012207	0.0261821
cg14981637	SLC44A3;SLC44A3	5'UTR;Body	S_Shore		42.4±19.6	51.0±19.7	8.65	1.20	0.00012207	0.0261821
cg14983763	JAKMIP3	Body	N_Shore		21.1±8.0	25.5±10.0	4.36	1.21	0.00012207	0.0261821
cg14992138	LOC100129935	Body			27.1±8.5	31.8±10.8	4.72	1.17	0.00012207	0.0261821
cg15007156	KIAA1026;KIAA1026	TSS200;TSS200	Island		10.8±3.0	13.2±4.0	2.41	1.22	0.00012207	0.0261821
cg15009331				X	54.1±11.2	60.2±8.1	6.13	1.11	0.00012207	0.0261821
cg15016062	C5orf36	Body		X	17.4±4.9	21.8±5.1	4.36	1.25	0.00012207	0.0261821
cg15028339	RAI14;RAI14;RAI14;RAI14;RAI14;RAI14	Body;Body;Body;Body;Body;Body		X	55.4±14.8	63.5±12.6	8.10	1.15	0.00012207	0.0261821
cg15097876	PPA1	TSS1500	S_Shore		6.9±1.0	8.7±3.0	1.87	1.27	0.00012207	0.0261821
cg15105660	CLDN1	1stExon	Island	X	9.2±2.1	11.5±3.1	2.36	1.26	0.00012207	0.0261821
cg15107349	SNRNP27;SNRNP27	1stExon;5'UTR			12.4±1.7	14.7±2.4	2.29	1.18	0.00012207	0.0261821
cg15125684	NLRP14;ZNF214;NLRP14	1stExon;TSS1500;5'UTR	Island		9.6±1.7	12.5±2.6	2.86	1.30	0.00012207	0.0261821
cg15202006	CPA6;CPA6;CPA6;CPA6	1stExon;1stExon;5'UTR;5'UTR		X	6.9±0.7	8.6±1.8	1.79	1.26	0.00012207	0.0261821
cg15209419	CHIT1	Body		X	50.2±16.6	61.2±11.4	11.00	1.22	0.00012207	0.0261821
cg15307022	DDX10	Body		X	18.8±4.9	23.0±5.7	4.25	1.23	0.00012207	0.0261821
cg15326297				X	25.0±6.9	32.6±7.6	7.58	1.30	0.00012207	0.0261821
cg15380744	FGFBP2;FGFBP2	5'UTR;1stExon			40.3±14.0	46.7±13.3	6.42	1.16	0.00012207	0.0261821
cg15386372				X	59.9±7.3	64.6±6.3	4.77	1.08	0.00012207	0.0261821
cg15396570	DDAH1;DDAH1	TSS1500;5'UTR	Island		6.5±0.8	8.5±2.1	1.99	1.30	0.00012207	0.0261821
cg15417654	LPP;LPP;LPP	5'UTR;5'UTR;5'UTR		X	12.8±8.9	18.8±10.6	5.92	1.46	0.00012207	0.0261821
cg15433297	PKHD1L1;PKHD1L1	1stExon;5'UTR	Island	X	9.8±2.4	13.7±4.9	3.93	1.40	0.00012207	0.0261821
cg15462468	MBP;MBP	5'UTR;5'UTR	N_Shore		14.7±4.5	20.4±6.6	5.74	1.39	0.00012207	0.0261821
cg15474711	TREH	TSS200			23.4±5.3	29.4±7.8	6.01	1.26	0.00012207	0.0261821
cg15478767				X	36.3±9.1	44.1±9.2	7.77	1.21	0.00012207	0.0261821
cg15511327	LYNX1;LYNX1;LYNX1;LYNX1;LYNX1;LYNX1	1stExon;5'UTR;TSS1500;1stExon;5'UTR;TSS1500	Island		10.7±2.8	13.0±5.1	2.31	1.22	0.00012207	0.0261821
cg15526035				X	20.2±8.1	26.5±9.7	6.32	1.31	0.00012207	0.0261821
cg15552158	DLX1;DLX1	3'UTR;3'UTR	S_Shore		37.5±6.2	44.8±6.4	7.28	1.19	0.00012207	0.0261821
cg15574321	WNT11	3'UTR			28.0±7.1	34.1±6.1	6.07	1.22	0.00012207	0.0261821
cg15589582	EDEM1	3'UTR		X	51.0±11.6	57.6±11.8	6.61	1.13	0.00012207	0.0261821
cg15596666	PRAP1;PRAP1	TSS200;TSS200			12.3±3.3	16.1±6.0	3.79	1.31	0.00012207	0.0261821
cg15599668	SYNPO;SYNPO	Body;Body	S_Shore		44.4±10.6	55.6±11.5	11.13	1.25	0.00012207	0.0261821
cg15611624	NIPAL4	TSS200	Island		16.3±6.4	21.1±9.9	4.79	1.29	0.00012207	0.0261821
cg15617545	SERPING1;SERPING1	TSS1500;TSS200			31.9±6.6	39.0±10.4	7.15	1.22	0.00012207	0.0261821
cg15629568	VPS52	Body			67.8±13.1	74.2±10.4	6.45	1.10	0.00012207	0.0261821
cg15653855				X	21.0±5.5	30.5±8.1	9.48	1.45	0.00012207	0.0261821
cg15657100				X	73.4±6.9	65.3±6.6	-8.12	0.89	0.00012207	0.0261821
cg15675740	CRY2;CRY2	Body;Body		X	19.5±6.7	24.1±8.0	4.62	1.24	0.00012207	0.0261821
cg15683743	SPPL2A	Body	N_Shore		12.2±2.0	14.6±3.4	2.39	1.20	0.00012207	0.0261821
cg15710143				X	15.1±5.6	19.9±7.2	4.84	1.32	0.00012207	0.0261821
cg15718594	BATF3	TSS1500	S_Shore		28.2±9.7	33.8±11.7	5.65	1.20	0.00012207	0.0261821
cg15725989				X	44.2±9.3	50.8±10.4	6.58	1.15	0.00012207	0.0261821
cg15750102	AIMP1;AIMP1;TBCK;TBCK;AIMP1;TBCK;AIMP1;TBCK	5'UTR;5'UTR;TSS1500;5'UTR;1stExon;TSS1500;5'UTR;TSS1500			5.7±0.8	7.0±1.9	1.34	1.23	0.00012207	0.0261821
cg15756227			Island		7.8±1.6	10.3±2.6	2.50	1.32	0.00012207	0.0261821
cg15765353				X	56.4±4.5	66.2±5.5	9.74	1.17	0.00012207	0.0261821
cg15773539	CYB561;CYB561	5'UTR;5'UTR	N_Shelf		34.4±9.2	39.6±9.0	5.21	1.15	0.00012207	0.0261821
cg15790526			S_Shore		28.5±11.4	36.5±13.3	8.00	1.28	0.00012207	0.0261821
cg15798221	LOC146880	Body	N_Shore		21.7±4.7	28.5±7.0	6.73	1.31	0.00012207	0.0261821
cg15799461					11.2±3.0	17.1±6.6	5.95	1.53	0.00012207	0.0261821
cg15820574			S_Shore		6.5±2.3	9.1±2.9	2.69	1.42	0.00012207	0.0261821
cg15868425	NUDT14	Body	N_Shelf		37.5±10.7	42.4±9.7	4.96	1.13	0.00012207	0.0261821
cg15879533	TEX14;TEX14	Body;Body			11.3±2.0	13.7±2.9	2.37	1.21	0.00012207	0.0261821
cg15889424	SNORA80;URB1	Body;Body			39.7±13.9	47.5±14.4	7.85	1.20	0.00012207	0.0261821
cg15899727			Island		33.3±6.9	38.3±7.5	5.00	1.15	0.00012207	0.0261821
cg15916160			Island		38.2±10.6	47.5±11.2	9.32	1.24	0.00012207	0.0261821
cg15924985			Island		6.4±1.1	8.7±3.5	2.31	1.36	0.00012207	0.0261821
cg15930703	DOCK10	Body		X	30.6±5.2	35.4±7.1	4.80	1.16	0.00012207	0.0261821
cg15936999	UNC13D	TSS200		X	23.3±4.7	28.8±4.7	5.46	1.23	0.00012207	0.0261821
cg15946653	ANKK1	TSS200	Island	X	15.3±8.4	19.7±9.4	4.44	1.29	0.00012207	0.0261821
cg15958422				X	64.2±28.6	68.2±27.7	3.99	1.06	0.00012207	0.0261821
cg15962187			S_Shore		7.3±1.1	9.7±3.1	2.40	1.33	0.00012207	0.0261821
cg15983584	TPD52L1;TPD52L1;TPD52L1;TPD52L1	TSS200;TSS1500;TSS200;TSS200	Island		4.8±0.6	5.9±0.5	1.04	1.22	0.00012207	0.0261821
cg15986413	ECEL1	TSS1500	Island		19.2±6.3	23.3±7.6	4.13	1.21	0.00012207	0.0261821
cg15987211	MYOM3	TSS1500			18.0±3.3	21.6±4.1	3.67	1.20	0.00012207	0.0261821
cg16001165				X	13.2±3.9	19.0±5.7	5.83	1.44	0.00012207	0.0261821
cg16025567	TBCCD1;TBCCD1	TSS200;5'UTR	Island		11.1±2.0	13.2±2.4	2.15	1.19	0.00012207	0.0261821
cg16056272	APOBEC4;RGL1	Body;5'UTR			22.7±11.4	27.9±12.8	5.15	1.23	0.00012207	0.0261821
cg16061953	LOC440461	Body	N_Shore		19.2±2.5	24.3±5.9	5.15	1.27	0.00012207	0.0261821
cg16067536					18.7±2.9	22.7±4.6	4.04	1.22	0.00012207	0.0261821
cg16078554	AP4S1;AP4S1	5'UTR;5'UTR		X	60.5±10.3	66.7±10.8	6.16	1.10	0.00012207	0.0261821
cg16085056					71.4±7.8	68.7±7.8	-2.66	0.96	0.00012207	0.0261821
cg16097858			N_Shelf		21.1±8.3	27.6±7.3	6.44	1.31	0.00012207	0.0261821
cg16101601	MARCH4	Body		X	8.8±1.7	14.3±2.7	5.46	1.62	0.00012207	0.0261821
cg16101739	PRRX1;PRRX1	Body;Body	S_Shore		12.0±1.5	16.0±3.4	3.96	1.33	0.00012207	0.0261821
cg16109369	C6orf226;C6orf226	1stExon;3'UTR	Island		8.5±1.1	11.2±3.3	2.73	1.32	0.00012207	0.0261821
cg16118387	C1orf133;SERTAD4	TSS1500;5'UTR	S_Shore	X	47.0±13.0	53.4±13.2	6.48	1.14	0.00012207	0.0261821
cg16129526	FLJ44817	Body		X	7.0±1.4	9.3±2.6	2.33	1.33	0.00012207	0.0261821
cg16146810	SYNE2;SYNE2	Body;Body			54.6±11.3	61.0±10.8	6.41	1.12	0.00012207	0.0261821
cg16147063	GTF2A1;GTF2A1	TSS1500;TSS1500	Island		8.4±1.4	11.4±4.1	2.95	1.35	0.00012207	0.0261821
cg16151451	TSPAN4;TSPAN4;TSPAN4;TSPAN4;TSPAN4;TSPAN4;TSPAN4	5'UTR;5'UTR;5'UTR;5'UTR;5'UTR;5'UTR;5'UTR	Island		41.0±6.9	46.6±7.3	5.67	1.14	0.00012207	0.0261821
cg16170614	SOD3	3'UTR	S_Shore	X	17.3±4.3	25.8±6.2	8.49	1.49	0.00012207	0.0261821
cg16174071	ANXA8L2	TSS1500			54.3±4.0	57.9±4.3	3.55	1.07	0.00012207	0.0261821
cg16217610	SGMS2	5'UTR	Island		13.1±2.2	16.9±5.3	3.79	1.29	0.00012207	0.0261821
cg16223863	ADRB3	1stExon	Island		10.0±2.4	12.9±3.9	2.97	1.30	0.00012207	0.0261821
cg16232234				X	37.4±8.4	43.3±9.1	5.83	1.16	0.00012207	0.0261821
cg16243195	SORCS2	Body		X	9.7±1.1	13.8±4.3	4.11	1.43	0.00012207	0.0261821
cg16246545	PHGDH	Body	S_Shore		9.8±1.8	14.0±4.3	4.22	1.43	0.00012207	0.0261821
cg16247817	SLC27A3	TSS200	Island		8.0±1.2	10.8±3.5	2.79	1.35	0.00012207	0.0261821
cg16265599	WNK4	Body	Island		19.4±7.7	23.4±9.4	3.93	1.20	0.00012207	0.0261821
cg16265906	CDO1;CDO1	1stExon;5'UTR	Island		7.6±1.0	10.3±2.9	2.71	1.36	0.00012207	0.0261821
cg16266669			N_Shore		12.6±6.3	16.1±5.5	3.52	1.28	0.00012207	0.0261821
cg16266895	UTP20;UTP20	5'UTR;1stExon	Island		8.6±1.6	10.7±3.1	2.18	1.26	0.00012207	0.0261821
cg16279158	HBE1;HBE1	1stExon;5'UTR			12.3±7.3	16.8±10.5	4.52	1.37	0.00012207	0.0261821
cg16289210	FMOD	TSS200			12.9±3.8	15.7±5.3	2.75	1.21	0.00012207	0.0261821
cg16295880	MEGF6	Body	S_Shelf	X	25.6±8.6	34.8±6.8	9.18	1.36	0.00012207	0.0261821
cg16320249			Island		20.6±8.8	24.5±10.1	3.86	1.19	0.00012207	0.0261821
cg16323892			Island		5.0±0.7	6.0±1.0	1.02	1.20	0.00012207	0.0261821
cg16326134	DAGLB;DAGLB	Body;Body	N_Shore		6.7±1.1	8.5±1.9	1.84	1.28	0.00012207	0.0261821
cg16356456	CLIP2;CLIP2	5'UTR;5'UTR	Island	X	20.8±6.3	26.3±8.1	5.49	1.26	0.00012207	0.0261821
cg16367786	ARHGEF10L;ARHGEF10L	Body;Body			63.2±7.8	69.0±8.5	5.82	1.09	0.00012207	0.0261821
cg16376379	GIP	5'UTR			36.0±9.4	41.5±10.2	5.52	1.15	0.00012207	0.0261821
cg16406078	FAM110A;FAM110A;FAM110A	Body;Body;1stExon	Island		47.0±7.4	53.4±7.9	6.43	1.14	0.00012207	0.0261821
cg16413785	C14orf64	TSS1500			15.4±2.8	17.4±3.0	1.99	1.13	0.00012207	0.0261821
cg16418105			S_Shore		27.4±10.2	32.6±8.3	5.18	1.19	0.00012207	0.0261821
cg16424143	SLCO5A1;SLCO5A1;SLCO5A1;SLCO5A1	5'UTR;TSS200;5'UTR;1stExon	Island		6.4±0.7	7.6±1.1	1.22	1.19	0.00012207	0.0261821
cg16430365			N_Shore	X	50.6±8.2	60.0±7.3	9.37	1.19	0.00012207	0.0261821
cg16439512	LOC283663	Body	Island	X	22.0±2.4	24.5±3.1	2.49	1.11	0.00012207	0.0261821
cg16442044	PTPRE	TSS200	Island		10.3±1.5	13.0±3.4	2.65	1.26	0.00012207	0.0261821
cg16443970	PAX2;PAX2;PAX2;PAX2;PAX2	TSS1500;TSS1500;TSS1500;TSS1500;TSS1500	Island		9.7±2.1	7.9±1.9	-1.79	0.82	0.00012207	0.0261821
cg16446408	LASS6	Body	Island		7.3±1.0	9.5±2.4	2.19	1.30	0.00012207	0.0261821
cg16456087	OXNAD1	Body		X	36.5±10.8	47.6±9.7	11.10	1.30	0.00012207	0.0261821
cg16501561	ANKRD55	Body		X	40.6±13.4	47.6±13.3	6.97	1.17	0.00012207	0.0261821
cg16512458	TMEM63A	5'UTR	N_Shore		15.5±4.7	20.2±8.3	4.67	1.30	0.00012207	0.0261821
cg16515600	RSBN1	Body		X	34.8±4.4	41.7±5.2	6.82	1.20	0.00012207	0.0261821
cg16528596			S_Shore		47.2±8.8	53.4±8.5	6.24	1.13	0.00012207	0.0261821
cg16586538	PPP1R10	3'UTR		X	29.5±11.9	35.0±11.3	5.51	1.19	0.00012207	0.0261821
cg16616918	SMYD4	Body			23.4±12.7	28.3±13.2	4.90	1.21	0.00012207	0.0261821
cg16638248	MRVI1;MRVI1;MRVI1;MRVI1	3'UTR;3'UTR;3'UTR;3'UTR			26.8±8.2	32.0±6.5	5.14	1.19	0.00012207	0.0261821
cg16674492	GATA2	5'UTR	Island		12.3±5.4	17.6±8.5	5.33	1.43	0.00012207	0.0261821
cg16679650	CNR2	TSS200			23.5±7.8	28.6±7.5	5.12	1.22	0.00012207	0.0261821
cg16683060	UBAC2;UBAC2;UBAC2	Body;Body;Body		X	27.9±5.1	37.0±6.1	9.13	1.33	0.00012207	0.0261821
cg16724196	SEPN1;SEPN1	TSS1500;TSS1500			6.4±1.3	8.1±2.5	1.63	1.25	0.00012207	0.0261821
cg16725865	BTBD8	1stExon	Island		7.1±0.9	8.7±2.3	1.54	1.22	0.00012207	0.0261821
cg16744438	DDX6	5'UTR			21.7±6.1	27.4±6.0	5.69	1.26	0.00012207	0.0261821
cg16767915	BAI2	Body	Island		27.2±16.5	33.6±15.0	6.39	1.23	0.00012207	0.0261821
cg16767979					12.3±2.9	16.8±4.0	4.46	1.36	0.00012207	0.0261821
cg16785755	EGLN3;EGLN3	1stExon;5'UTR	Island	X	7.7±1.4	9.5±2.1	1.75	1.23	0.00012207	0.0261821
cg16797699				X	11.1±4.5	16.5±7.4	5.48	1.50	0.00012207	0.0261821
cg16839093			Island		11.3±7.8	15.4±10.0	4.08	1.36	0.00012207	0.0261821
cg16876058			Island		9.9±2.1	12.5±3.9	2.62	1.26	0.00012207	0.0261821
cg16900604				X	12.2±2.6	15.7±5.0	3.51	1.29	0.00012207	0.0261821
cg16903735	LSP1;LSP1;LSP1;LSP1	Body;Body;Body;Body	Island		15.3±2.9	22.2±5.9	6.95	1.46	0.00012207	0.0261821
cg16906765			S_Shelf		27.5±17.7	34.9±18.5	7.37	1.27	0.00012207	0.0261821
cg16907514	KTN1;C14orf33;KTN1;KTN1;KTN1	TSS1500;Body;TSS1500;TSS1500;TSS1500	N_Shore		5.3±0.9	6.6±1.8	1.29	1.24	0.00012207	0.0261821
cg16924045	MFSD6	Body		X	33.8±10.7	41.4±11.7	7.58	1.22	0.00012207	0.0261821
cg16937168	SNED1	TSS1500	N_Shore	X	29.4±6.4	37.5±6.9	8.16	1.28	0.00012207	0.0261821
cg16985778	MTMR9L	TSS1500	S_Shore		25.7±5.1	33.5±6.1	7.90	1.31	0.00012207	0.0261821
cg16987606	GPRC5C	TSS1500	N_Shore		22.4±10.7	28.0±11.9	5.58	1.25	0.00012207	0.0261821
cg16991168				X	53.0±17.1	57.6±16.0	4.62	1.09	0.00012207	0.0261821
cg17009574	BTN3A2	TSS200		X	51.6±17.7	55.3±17.4	3.68	1.07	0.00012207	0.0261821
cg17032999	KIAA0907	Body	N_Shore		14.9±4.4	16.8±4.7	1.88	1.13	0.00012207	0.0261821
cg17054759			S_Shore	X	9.1±2.2	12.1±5.3	3.07	1.34	0.00012207	0.0261821
cg17085299	IRF2BP1	1stExon	Island		8.2±1.3	10.4±2.9	2.15	1.26	0.00012207	0.0261821
cg17099569					62.3±9.9	69.8±8.6	7.47	1.12	0.00012207	0.0261821
cg17130251			S_Shelf		9.8±1.4	12.9±2.7	3.11	1.32	0.00012207	0.0261821
cg17161520	TBC1D10C	Body	N_Shelf		11.2±3.6	14.4±4.7	3.19	1.28	0.00012207	0.0261821
cg17170354			Island		11.7±5.3	18.3±9.3	6.57	1.56	0.00012207	0.0261821
cg17176676	RTDR1;GNAZ	Body;Body	S_Shelf		20.6±11.3	25.5±9.6	4.90	1.24	0.00012207	0.0261821
cg17187438				X	36.2±19.8	44.2±19.9	7.94	1.22	0.00012207	0.0261821
cg17199007	GRM1;GRM1	5'UTR;5'UTR	N_Shore		8.8±1.4	10.9±2.9	2.15	1.24	0.00012207	0.0261821
cg17201651	XPNPEP1;XPNPEP1;XPNPEP1	TSS1500;TSS1500;TSS1500	S_Shore		17.0±6.4	22.1±9.2	5.06	1.30	0.00012207	0.0261821
cg17207266	DNMT3A;DNMT3A;DNMT3A	5'UTR;5'UTR;5'UTR	N_Shore	X	30.0±12.4	35.8±9.5	5.79	1.19	0.00012207	0.0261821
cg17207337			Island		35.5±10.0	45.1±8.7	9.52	1.27	0.00012207	0.0261821
cg17214754	OSBPL5;OSBPL5;OSBPL5	5'UTR;5'UTR;5'UTR		X	72.3±13.6	81.1±6.9	8.80	1.12	0.00012207	0.0261821
cg17215680	SIGLEC10;SIGLEC10;SIGLEC10;SIGLEC10;SIGLEC10;SIGLEC10;SIGLEC10;SIGLEC10;SIGLEC10;SIGLEC10;SIGLEC10;SIGLEC10;SIGLEC10;SIGLEC10	1stExon;5'UTR;5'UTR;5'UTR;1stExon;5'UTR;5'UTR;5'UTR;5'UTR;1stExon;1stExon;1stExon;1stExon;1stExon			14.7±4.3	19.4±6.8	4.66	1.32	0.00012207	0.0261821
cg17216385	SDCCAG8	Body	S_Shelf		52.4±12.8	60.2±12.3	7.80	1.15	0.00012207	0.0261821
cg17218311			S_Shore		27.2±8.4	32.0±10.0	4.85	1.18	0.00012207	0.0261821
cg17239103	CCDC19	TSS200	Island	X	22.2±4.6	28.7±6.9	6.49	1.29	0.00012207	0.0261821
cg17246404	MAGI1;MAGI1;MAGI1	Body;Body;Body	Island		96.1±0.7	95.0±0.9	-1.12	0.99	0.00012207	0.0261821
cg17255712	SOX9	TSS1500	N_Shore		21.8±11.7	26.9±11.6	5.16	1.24	0.00012207	0.0261821
cg17259358			S_Shore	X	12.3±4.8	16.7±5.7	4.46	1.36	0.00012207	0.0261821
cg17323045	FLJ31306;FLJ31306;ARID4A;ARID4A;ARID4A	Body;Body;TSS1500;TSS1500;TSS1500	Island		6.8±1.4	8.4±2.2	1.55	1.23	0.00012207	0.0261821
cg17341358	MRPL1	Body	S_Shore		4.9±0.6	5.9±1.3	1.08	1.22	0.00012207	0.0261821
cg17344932	MED24;MED24;SNORD124	Body;Body;TSS200			47.5±17.0	53.2±16.0	5.68	1.12	0.00012207	0.0261821
cg17357161	IQGAP2	TSS1500	N_Shore		9.1±1.1	11.5±2.7	2.40	1.26	0.00012207	0.0261821
cg17360338	GATAD2A	5'UTR	S_Shelf		26.6±13.8	32.3±14.3	5.72	1.22	0.00012207	0.0261821
cg17379666	CDC42EP4	5'UTR	N_Shelf		13.6±2.7	18.5±5.5	4.87	1.36	0.00012207	0.0261821
cg17391508			S_Shelf		27.7±13.4	35.8±12.9	8.10	1.29	0.00012207	0.0261821
cg17400113	RGMA;RGMA;RGMA;RGMA;RGMA;RGMA;RGMA	1stExon;TSS1500;Body;5'UTR;TSS1500;5'UTR;TSS1500	Island		23.1±9.1	27.7±7.7	4.55	1.20	0.00012207	0.0261821
cg17408637	LMO2;LMO2;LMO2	Body;Body;Body		X	44.1±12.7	51.0±13.0	6.87	1.16	0.00012207	0.0261821
cg17413194	GNA13	TSS1500	S_Shore		26.5±7.5	34.3±8.8	7.81	1.30	0.00012207	0.0261821
cg17417191	RRP15	1stExon	Island		5.8±0.8	7.3±2.1	1.49	1.26	0.00012207	0.0261821
cg17436295			S_Shelf		44.4±9.0	50.2±6.8	5.80	1.13	0.00012207	0.0261821
cg17455688	NUP98;PGAP2;NUP98;NUP98;PGAP2;NUP98;PGAP2;PGAP2;PGAP2	TSS1500;TSS200;TSS1500;TSS1500;TSS200;TSS1500;TSS200;1stExon;Body	Island		7.5±1.0	9.0±1.8	1.48	1.20	0.00012207	0.0261821
cg17472610	CUX1;CUX1;CUX1	Body;Body;Body			47.3±11.1	55.7±12.3	8.34	1.18	0.00012207	0.0261821
cg17478203	STAT5A	TSS1500	N_Shore		17.5±7.8	23.2±8.2	5.75	1.33	0.00012207	0.0261821
cg17483411	TNPO1	Body	S_Shore		17.0±7.3	22.1±8.1	5.12	1.30	0.00012207	0.0261821
cg17499826	DMPK;DMPK;DMPK;DMPK	Body;Body;Body;TSS1500	S_Shore		17.1±9.1	24.0±9.2	6.86	1.40	0.00012207	0.0261821
cg17527574	TERC	TSS200	Island		3.8±0.8	5.0±0.8	1.27	1.34	0.00012207	0.0261821
cg17534654	CREB5	5'UTR		X	74.5±9.3	81.0±6.3	6.52	1.09	0.00012207	0.0261821
cg17588800	GLI3	TSS1500	S_Shore		18.6±2.8	26.2±6.3	7.62	1.41	0.00012207	0.0261821
cg17598552	PSORS1C1	5'UTR			12.2±6.5	17.9±6.8	5.66	1.46	0.00012207	0.0261821
cg17607298			Island		16.2±5.5	21.6±6.8	5.34	1.33	0.00012207	0.0261821
cg17636541	NRM	Body	S_Shelf		6.0±1.0	7.2±1.5	1.29	1.22	0.00012207	0.0261821
cg17643662	MYLK2	TSS200	N_Shelf		39.5±7.5	46.3±6.4	6.77	1.17	0.00012207	0.0261821
cg17644867	FOS	Body	Island		5.4±0.8	7.3±1.7	1.94	1.36	0.00012207	0.0261821
cg17680088	GPR144	TSS200	N_Shore	X	28.6±12.6	33.2±13.5	4.66	1.16	0.00012207	0.0261821
cg17684906	LOC100268168;LOC100268168	Body;Body	N_Shore		26.6±6.0	33.3±7.6	6.63	1.25	0.00012207	0.0261821
cg17711527	LAX1;LAX1;LAX1;LAX1	1stExon;1stExon;5'UTR;5'UTR			36.6±10.2	42.2±9.6	5.60	1.15	0.00012207	0.0261821
cg17713539					12.9±3.0	15.3±5.0	2.45	1.19	0.00012207	0.0261821
cg17720745				X	4.9±0.5	6.4±0.8	1.46	1.29	0.00012207	0.0261821
cg17743381				X	18.5±6.7	24.3±8.7	5.78	1.31	0.00012207	0.0261821
cg17751776	PIPOX;PIPOX	5'UTR;1stExon		X	11.3±4.6	15.2±6.7	3.97	1.35	0.00012207	0.0261821
cg17776376	MAP1B	Body		X	78.2±5.4	71.5±6.1	-6.71	0.91	0.00012207	0.0261821
cg17779676	CUEDC1	TSS1500		X	38.5±12.1	43.9±11.9	5.41	1.14	0.00012207	0.0261821
cg17795258			S_Shore		82.1±2.8	84.5±3.4	2.45	1.03	0.00012207	0.0261821
cg17806224	WIPF3	Body	S_Shelf		44.3±7.3	50.0±8.4	5.76	1.13	0.00012207	0.0261821
cg17808849	HERPUD1;HERPUD1;HERPUD1	TSS1500;TSS1500;TSS1500	N_Shore		7.7±1.6	10.8±4.0	3.13	1.41	0.00012207	0.0261821
cg17818724	RRAS2;RRAS2;RRAS2	1stExon;Body;5'UTR	Island		6.0±0.9	7.2±1.7	1.18	1.19	0.00012207	0.0261821
cg17851604	CDK15	Body		X	38.4±5.6	45.6±6.7	7.21	1.19	0.00012207	0.0261821
cg17883035	BCL3	Body	Island	X	26.9±5.2	32.2±7.6	5.36	1.20	0.00012207	0.0261821
cg17891505				X	32.2±23.9	39.8±23.9	7.61	1.24	0.00012207	0.0261821
cg17925026	WDR27	Body	N_Shore		50.5±10.2	56.0±7.7	5.53	1.11	0.00012207	0.0261821
cg17949402			Island		14.4±7.1	18.7±7.9	4.26	1.30	0.00012207	0.0261821
cg17961892			N_Shore		8.5±1.1	10.1±2.2	1.62	1.19	0.00012207	0.0261821
cg17969123					14.4±6.9	19.1±11.2	4.67	1.32	0.00012207	0.0261821
cg17995652	HEY1;HEY1	Body;Body	N_Shore		30.3±17.2	42.9±14.7	12.56	1.41	0.00012207	0.0261821
cg18009710	LARP1	1stExon		X	38.1±10.7	45.0±12.5	6.88	1.18	0.00012207	0.0261821
cg18014042	CDKN1A;CDKN1A	Body;Body	S_Shore	X	92.4±2.6	89.6±3.5	-2.82	0.97	0.00012207	0.0261821
cg18025409	TNFRSF9	TSS200	N_Shore		14.9±5.8	17.8±5.8	2.91	1.20	0.00012207	0.0261821
cg18025430	MS4A4A	TSS200			71.1±9.6	67.2±8.9	-3.95	0.94	0.00012207	0.0261821
cg18072732				X	9.9±1.2	11.9±3.4	2.04	1.21	0.00012207	0.0261821
cg18115132	NTNG1;NTNG1;NTNG1	Body;Body;Body		X	24.0±8.6	29.8±8.7	5.84	1.24	0.00012207	0.0261821
cg18124852			N_Shore		32.5±6.2	39.2±9.1	6.65	1.20	0.00012207	0.0261821
cg18133966	PLA2G1B	TSS200			14.9±7.3	17.4±8.1	2.54	1.17	0.00012207	0.0261821
cg18151030	PRDM15;PRDM15	Body;Body	S_Shore		27.3±7.2	34.4±6.7	7.11	1.26	0.00012207	0.0261821
cg18152276	ELFN2	TSS1500	S_Shore		22.7±8.6	27.7±9.9	4.96	1.22	0.00012207	0.0261821
cg18153322			Island		11.3±3.4	14.7±3.8	3.36	1.30	0.00012207	0.0261821
cg18177814	NOD2	TSS200			20.0±8.8	25.9±9.8	5.97	1.30	0.00012207	0.0261821
cg18190847	HRH1;HRH1	5'UTR;TSS1500	N_Shore		15.5±5.3	20.2±6.7	4.71	1.30	0.00012207	0.0261821
cg18220168	DSE	5'UTR	N_Shelf		74.5±5.7	67.4±8.5	-7.11	0.90	0.00012207	0.0261821
cg18224395	RCN3	Body	S_Shore		24.8±10.4	30.7±9.8	5.95	1.24	0.00012207	0.0261821
cg18233595	PRRC1;PRRC1	5'UTR;1stExon	Island		2.2±0.3	2.6±0.3	0.41	1.18	0.00012207	0.0261821
cg18234296	C1orf133;SERTAD4	TSS1500;5'UTR	S_Shore	X	48.9±8.9	57.2±7.9	8.34	1.17	0.00012207	0.0261821
cg18262197			Island		13.4±1.9	17.9±5.2	4.53	1.34	0.00012207	0.0261821
cg18323912			Island		13.5±6.2	16.4±6.8	2.92	1.22	0.00012207	0.0261821
cg18328135	NKIRAS1;RPL15	TSS1500;5'UTR	Island		7.2±1.1	8.6±1.8	1.43	1.20	0.00012207	0.0261821
cg18348500	NDUFAF2;ERCC8	TSS200;TSS200	Island		5.9±0.6	7.7±2.8	1.83	1.31	0.00012207	0.0261821
cg18375441	FGF2	Body	S_Shore		7.6±1.2	9.2±1.3	1.59	1.21	0.00012207	0.0261821
cg18384976	PRPF38B	TSS1500	N_Shore		8.2±1.2	10.0±2.6	1.85	1.23	0.00012207	0.0261821
cg18388559	VPS18	TSS1500	N_Shore		26.5±4.9	31.9±6.9	5.38	1.20	0.00012207	0.0261821
cg18391972	C6orf129	Body		X	41.4±10.6	50.0±9.6	8.57	1.21	0.00012207	0.0261821
cg18404039	DDRGK1	Body	Island		9.7±1.8	12.1±2.7	2.36	1.24	0.00012207	0.0261821
cg18410494	WDR41	3'UTR			75.6±3.2	69.0±6.0	-6.57	0.91	0.00012207	0.0261821
cg18428707	FHOD1;SLC9A5	TSS1500;TSS1500	Island		11.4±2.1	15.0±4.8	3.54	1.31	0.00012207	0.0261821
cg18434354	LOC84931	TSS200		X	40.7±7.2	48.9±8.1	8.19	1.20	0.00012207	0.0261821
cg18438461					17.4±4.5	24.4±4.4	7.02	1.40	0.00012207	0.0261821
cg18439339	PRKAG2;PRKAG2	Body;Body		X	35.8±12.3	43.2±12.6	7.34	1.20	0.00012207	0.0261821
cg18467978			N_Shelf	X	19.5±8.8	25.0±10.6	5.50	1.28	0.00012207	0.0261821
cg18470593	CC2D2A;CC2D2A;CC2D2A	TSS200;TSS200;TSS200		X	10.8±1.6	14.1±4.8	3.38	1.31	0.00012207	0.0261821
cg18482892	ARHGEF3;ARHGEF3	Body;Body	N_Shelf		36.9±11.7	46.9±11.4	10.01	1.27	0.00012207	0.0261821
cg18503912	FXYD1;FXYD1	5'UTR;TSS200	N_Shelf	X	18.0±3.4	22.9±4.0	4.82	1.27	0.00012207	0.0261821
cg18554976	FXYD1;FXYD1	TSS1500;TSS1500	N_Shelf		20.1±10.4	24.2±11.1	4.11	1.20	0.00012207	0.0261821
cg18571792	PTPRN2;PTPRN2;PTPRN2	Body;Body;Body	S_Shelf		29.8±7.1	34.7±9.6	4.87	1.16	0.00012207	0.0261821
cg18572214	ASB2	1stExon			38.3±7.1	44.0±6.5	5.73	1.15	0.00012207	0.0261821
cg18605135	FREM2	Body		X	60.2±6.5	54.1±7.4	-6.13	0.90	0.00012207	0.0261821
cg18648932	GPR133	Body	N_Shore		25.6±5.9	29.0±7.6	3.40	1.13	0.00012207	0.0261821
cg18653282	KIF26A	TSS1500	Island	X	12.8±3.4	16.9±5.4	4.11	1.32	0.00012207	0.0261821
cg18659153	RASL10A;RASL10A	Body;Body	Island	X	14.8±5.9	18.9±7.3	4.15	1.28	0.00012207	0.0261821
cg18670092	HAUS2;LRRC57;HAUS2	Body;TSS200;Body	S_Shore		6.9±1.1	8.2±1.5	1.26	1.18	0.00012207	0.0261821
cg18678812	ZFP62	TSS1500	Island		5.9±0.9	7.4±1.4	1.47	1.25	0.00012207	0.0261821
cg18680335	CLYBL	3'UTR	Island		16.4±3.1	20.3±5.1	3.85	1.23	0.00012207	0.0261821
cg18709479	ACP6;ACP6	5'UTR;1stExon	Island		5.8±0.8	7.3±1.7	1.46	1.25	0.00012207	0.0261821
cg18719665	TTC39C	TSS200		X	41.3±20.3	51.4±18.6	10.12	1.25	0.00012207	0.0261821
cg18729664	FILIP1	TSS200		X	26.2±5.6	36.4±8.8	10.16	1.39	0.00012207	0.0261821
cg18745629	IL17RD	Body		X	28.5±8.6	36.2±8.3	7.71	1.27	0.00012207	0.0261821
cg18752880	C1QTNF3;C1QTNF3	TSS200;TSS200			14.3±5.8	19.5±5.5	5.14	1.36	0.00012207	0.0261821
cg18755543			N_Shore		9.6±0.9	12.3±3.2	2.62	1.27	0.00012207	0.0261821
cg18763089	NADK	3'UTR	N_Shore		56.1±17.6	67.3±15.0	11.21	1.20	0.00012207	0.0261821
cg18786224			N_Shore	X	29.6±10.4	35.0±11.9	5.40	1.18	0.00012207	0.0261821
cg18799399	OS9;OS9;OS9;OS9	TSS1500;TSS1500;TSS1500;TSS1500	N_Shore		43.7±13.8	49.8±12.0	6.11	1.14	0.00012207	0.0261821
cg18801599	TMEM101	1stExon	Island		5.5±0.4	6.5±1.1	0.96	1.17	0.00012207	0.0261821
cg18802567	FBXW11;FBXW11;FBXW11	TSS200;TSS200;TSS200	Island		15.6±2.7	18.6±3.2	2.97	1.19	0.00012207	0.0261821
cg18804206	FLII	TSS1500	Island		15.7±5.8	19.6±6.0	3.94	1.25	0.00012207	0.0261821
cg18821633	NEUROD2	5'UTR	Island	X	7.2±1.4	8.7±1.5	1.52	1.21	0.00012207	0.0261821
cg18855281	ANTXR1;ANTXR1;ANTXR1	Body;Body;Body	S_Shelf		36.2±9.5	42.2±6.4	5.95	1.16	0.00012207	0.0261821
cg18872778			Island		8.4±1.2	9.9±2.4	1.45	1.17	0.00012207	0.0261821
cg18889144	GPBP1L1	5'UTR		X	10.7±4.1	14.3±5.6	3.64	1.34	0.00012207	0.0261821
cg18895088			Island		11.9±3.3	15.1±4.5	3.16	1.27	0.00012207	0.0261821
cg18900669	CD68;CD68	TSS1500;TSS1500	N_Shelf		17.3±9.7	22.9±12.0	5.64	1.33	0.00012207	0.0261821
cg18921306	POR	Body			20.2±9.1	26.6±8.8	6.36	1.31	0.00012207	0.0261821
cg18941614	UBTF;UBTF;UBTF	Body;Body;Body	Island	X	14.4±2.8	18.2±5.6	3.83	1.27	0.00012207	0.0261821
cg18950693	SMOC1;SMOC1	Body;Body	S_Shore		10.7±1.4	12.5±2.2	1.82	1.17	0.00012207	0.0261821
cg18994062	CLEC4GP1	Body	Island		8.4±2.0	10.7±4.0	2.24	1.27	0.00012207	0.0261821
cg19005891	SNX30	Body	Island		5.9±0.6	7.6±1.9	1.68	1.28	0.00012207	0.0261821
cg19019214			Island		11.8±2.0	13.6±2.8	1.73	1.15	0.00012207	0.0261821
cg19035031					40.2±3.5	44.0±4.4	3.77	1.09	0.00012207	0.0261821
cg19037304	TMEM196	TSS1500	Island	X	6.4±0.7	8.3±2.7	1.93	1.30	0.00012207	0.0261821
cg19048950	LOC100188949	Body		X	15.5±6.9	19.0±6.7	3.43	1.22	0.00012207	0.0261821
cg19074198	SLC19A1	Body	S_Shore	X	41.6±8.9	47.0±8.6	5.47	1.13	0.00012207	0.0261821
cg19093875	PGAM1	TSS1500	N_Shore		7.4±0.8	8.9±1.7	1.48	1.20	0.00012207	0.0261821
cg19113954	SEPSECS;SEPSECS;SEPSECS	TSS1500;TSS1500;TSS1500	S_Shore		22.9±5.4	26.2±6.0	3.27	1.14	0.00012207	0.0261821
cg19124151			S_Shelf		82.7±6.5	85.8±6.0	3.07	1.04	0.00012207	0.0261821
cg19130188	PTPN20B;PTPN20B;PTPN20A;PTPN20B;PTPN20A;PTPN20A;PTPN20A;PTPN20A;PTPN20A;PTPN20B;PTPN20A;PTPN20B;PTPN20B;PTPN20A;PTPN20B;PTPN20B;PTPN20B;PTPN20A	TSS1500;TSS1500;TSS1500;TSS1500;TSS1500;TSS1500;TSS1500;TSS1500;TSS1500;TSS1500;TSS1500;TSS1500;TSS1500;TSS1500;TSS1500;TSS1500;TSS1500;TSS1500	S_Shore		45.1±7.6	49.5±7.7	4.33	1.10	0.00012207	0.0261821
cg19169342			Island		18.4±5.0	23.6±7.8	5.16	1.28	0.00012207	0.0261821
cg19217692	DTX3	5'UTR			10.1±1.4	8.6±1.5	-1.45	0.86	0.00012207	0.0261821
cg19220586	CREG1	Body	Island		12.8±5.8	15.4±7.3	2.63	1.21	0.00012207	0.0261821
cg19235307	IFT122;IFT122;MBD4;IFT122;IFT122	Body;Body;TSS1500;Body;Body	S_Shore		10.2±5.0	13.3±5.6	3.06	1.30	0.00012207	0.0261821
cg19235490	SGOL2;SGOL2;SGOL2	5'UTR;5'UTR;5'UTR	Island		9.4±1.0	12.5±3.9	3.11	1.33	0.00012207	0.0261821
cg19236794	FAM132A	Body	Island	X	39.8±11.8	47.0±11.3	7.28	1.18	0.00012207	0.0261821
cg19240857	LY6G6E;LY6G6E;LY6G6D	TSS1500;TSS1500;TSS200			33.9±12.8	40.7±11.1	6.88	1.20	0.00012207	0.0261821
cg19245054	FNTA;FNTA;FNTA	Body;Body;Body	Island		5.8±1.0	7.3±2.0	1.54	1.26	0.00012207	0.0261821
cg19251345	ABHD5	Body	Island		7.6±0.9	10.1±3.3	2.50	1.33	0.00012207	0.0261821
cg19358589	PRDM2;PRDM2	Body;Body			87.3±1.8	88.7±1.5	1.46	1.02	0.00012207	0.0261821
cg19384697	UPK3B;UPK3B;UPK3B;UPK3B	5'UTR;5'UTR;1stExon;1stExon			12.2±4.5	16.6±8.3	4.34	1.35	0.00012207	0.0261821
cg19409861	RASA3	Body	S_Shore	X	38.1±8.3	44.3±9.6	6.14	1.16	0.00012207	0.0261821
cg19410796			S_Shore		58.3±16.4	64.9±15.5	6.59	1.11	0.00012207	0.0261821
cg19411214	LOC100133991	Body	Island		11.9±5.5	20.3±6.3	8.40	1.70	0.00012207	0.0261821
cg19419739	LSP1;LSP1;LSP1;LSP1	Body;Body;Body;Body	N_Shore		20.4±5.4	25.6±5.9	5.20	1.25	0.00012207	0.0261821
cg19430694	HEATR2	Body	N_Shelf	X	14.1±2.8	19.0±5.5	4.99	1.35	0.00012207	0.0261821
cg19439123	RAI1	5'UTR	S_Shore	X	16.2±3.3	21.9±5.8	5.66	1.35	0.00012207	0.0261821
cg19443920	ACLY;ACLY	TSS1500;TSS1500	S_Shore		22.9±6.3	27.2±4.9	4.36	1.19	0.00012207	0.0261821
cg19466563	SPARCL1;SPARCL1;SPARCL1;SPARCL1	1stExon;1stExon;5'UTR;5'UTR			15.7±3.9	25.2±5.6	9.47	1.60	0.00012207	0.0261821
cg19473068	RASGEF1C	5'UTR			10.3±6.5	13.2±7.6	2.94	1.29	0.00012207	0.0261821
cg19502359				X	39.5±13.8	47.2±13.6	7.68	1.19	0.00012207	0.0261821
cg19523667	ZMIZ2;ZMIZ2	TSS200;5'UTR			31.5±7.6	37.8±8.4	6.23	1.20	0.00012207	0.0261821
cg19529732	DIABLO;DIABLO;DIABLO;DIABLO	TSS200;TSS200;TSS200;TSS200	S_Shore		88.9±4.2	91.2±2.7	2.28	1.03	0.00012207	0.0261821
cg19541916					33.4±11.4	38.8±10.5	5.42	1.16	0.00012207	0.0261821
cg19542753				X	12.5±2.5	14.7±3.1	2.21	1.18	0.00012207	0.0261821
cg19549714	TGIF1;TGIF1;TGIF1	5'UTR;1stExon;5'UTR	N_Shore		6.1±0.6	7.7±1.7	1.54	1.25	0.00012207	0.0261821
cg19554522	ARHGAP11A;ARHGAP11A;ARHGAP11A;ARHGAP11A	5'UTR;1stExon;5'UTR;1stExon	S_Shore		9.7±1.2	12.4±3.3	2.67	1.28	0.00012207	0.0261821
cg19556343	NCAM2	TSS1500	Island		13.6±7.6	17.8±8.3	4.22	1.31	0.00012207	0.0261821
cg19579167	EPB41L3	5'UTR	Island		4.7±0.7	5.8±1.0	1.07	1.23	0.00012207	0.0261821
cg19582316			Island		10.0±2.7	11.5±2.9	1.54	1.15	0.00012207	0.0261821
cg19590934	CYTH3	Body	N_Shore		36.9±12.3	43.3±13.9	6.41	1.17	0.00012207	0.0261821
cg19593767	TOX2;TOX2;TOX2	TSS200;Body;TSS200	Island		21.3±2.6	25.2±3.9	3.99	1.19	0.00012207	0.0261821
cg19603100	MIR299;MIR380	TSS200;TSS1500			41.0±12.2	47.8±13.4	6.87	1.17	0.00012207	0.0261821
cg19610267	NUDT9P1	TSS1500	Island		92.8±1.8	91.2±1.9	-1.69	0.98	0.00012207	0.0261821
cg19616844				X	23.0±5.4	28.7±5.5	5.67	1.25	0.00012207	0.0261821
cg19634527	CDK5R1	Body	Island		21.5±5.3	26.6±6.8	5.09	1.24	0.00012207	0.0261821
cg19642402	PSTPIP1;PSTPIP1	5'UTR;1stExon			15.3±8.2	21.7±7.2	6.42	1.42	0.00012207	0.0261821
cg19644018	TEKT2;TEKT2	5'UTR;1stExon	Island		8.1±1.0	9.9±2.3	1.81	1.22	0.00012207	0.0261821
cg19653907			N_Shore		33.1±11.5	39.5±11.3	6.37	1.19	0.00012207	0.0261821
cg19674669	GLB1L3	Body	Island		8.6±3.0	11.1±3.5	2.58	1.30	0.00012207	0.0261821
cg19685567					54.0±10.7	58.8±10.4	4.75	1.09	0.00012207	0.0261821
cg19696083	HOXC4	5'UTR	N_Shelf		46.8±7.9	53.3±7.8	6.52	1.14	0.00012207	0.0261821
cg19699170				X	39.2±10.2	47.0±9.4	7.86	1.20	0.00012207	0.0261821
cg19701658			S_Shelf		67.6±4.3	65.5±5.0	-2.12	0.97	0.00012207	0.0261821
cg19702055	RCL1	TSS1500	Island		6.1±0.8	7.1±1.4	0.92	1.15	0.00012207	0.0261821
cg19702675	MYO3B;MYO3B;MYO3B	Body;Body;Body		X	12.5±1.5	16.3±4.8	3.82	1.30	0.00012207	0.0261821
cg19735698	KLHL29	5'UTR		X	11.4±4.5	14.9±4.7	3.51	1.31	0.00012207	0.0261821
cg19758881				X	62.7±10.2	66.4±9.3	3.65	1.06	0.00012207	0.0261821
cg19778822				X	8.4±1.2	11.2±2.8	2.79	1.33	0.00012207	0.0261821
cg19780563	EXOC6;EXOC6	5'UTR;1stExon			15.1±6.0	19.6±5.7	4.51	1.30	0.00012207	0.0261821
cg19788833			N_Shore		8.4±1.4	11.1±3.0	2.72	1.32	0.00012207	0.0261821
cg19793809			Island		16.5±2.2	21.8±6.3	5.33	1.32	0.00012207	0.0261821
cg19808825	TTC22;TTC22	TSS200;TSS200	Island	X	8.6±2.1	10.8±4.2	2.22	1.26	0.00012207	0.0261821
cg19812887					46.9±5.2	50.7±5.7	3.73	1.08	0.00012207	0.0261821
cg19818016	AHDC1	Body	S_Shore		64.9±4.3	70.4±4.5	5.48	1.08	0.00012207	0.0261821
cg19819912	TP73;TP73;TP73;TP73	Body;Body;Body;Body	N_Shelf		27.7±8.8	32.4±8.8	4.67	1.17	0.00012207	0.0261821
cg19822764	SLC46A1	Body	Island		9.9±5.1	12.2±6.0	2.24	1.23	0.00012207	0.0261821
cg19824897	RBM26;RBM26	1stExon;5'UTR	N_Shore		7.1±1.2	9.0±2.6	1.91	1.27	0.00012207	0.0261821
cg19863980					52.3±2.6	55.0±3.6	2.76	1.05	0.00012207	0.0261821
cg19870978	FAM53C;FAM53C;FAM53C	1stExon;5'UTR;TSS1500	N_Shore		23.9±8.1	27.6±8.9	3.71	1.16	0.00012207	0.0261821
cg19877064					71.7±6.4	76.7±5.3	4.99	1.07	0.00012207	0.0261821
cg19899609				X	6.2±1.0	7.9±2.5	1.72	1.28	0.00012207	0.0261821
cg19907366			S_Shelf		25.7±9.7	29.2±10.5	3.44	1.13	0.00012207	0.0261821
cg19935471	MATN2;MATN2	3'UTR;3'UTR			69.2±6.3	63.7±5.1	-5.51	0.92	0.00012207	0.0261821
cg19935945			Island		13.6±5.0	19.3±6.5	5.63	1.41	0.00012207	0.0261821
cg19954334				X	28.4±19.6	34.0±19.3	5.66	1.20	0.00012207	0.0261821
cg19968403	MIR548G;COL8A1;COL8A1	Body;TSS200;TSS200			8.6±1.1	10.8±1.7	2.18	1.25	0.00012207	0.0261821
cg19984991	RPTOR;RPTOR	Body;Body	S_Shelf		76.9±8.1	81.8±7.3	4.89	1.06	0.00012207	0.0261821
cg20012601	MAML3	Body			9.0±3.5	12.4±4.5	3.42	1.38	0.00012207	0.0261821
cg20017877	HHIPL2	Body			80.3±3.2	78.6±3.2	-1.70	0.98	0.00012207	0.0261821
cg20032370			Island		8.2±1.5	11.2±3.6	3.06	1.37	0.00012207	0.0261821
cg20036889	PTH2	TSS1500	S_Shore		26.3±9.9	31.6±10.5	5.36	1.20	0.00012207	0.0261821
cg20046236			N_Shelf		49.2±13.5	61.7±12.3	12.50	1.25	0.00012207	0.0261821
cg20048434	AFAP1L2;AFAP1L2	Body;Body	N_Shore	X	7.1±1.3	9.9±3.0	2.73	1.38	0.00012207	0.0261821
cg20100445	C10orf93	TSS1500	Island		15.9±6.1	22.4±7.1	6.44	1.40	0.00012207	0.0261821
cg20100545	NCAN	3'UTR			8.3±4.9	10.4±5.3	2.16	1.26	0.00012207	0.0261821
cg20121142	TWIST1	TSS1500	Island		10.7±4.5	14.4±5.8	3.70	1.35	0.00012207	0.0261821
cg20127035	SETBP1;SETBP1;SETBP1	5'UTR;1stExon;TSS1500	Island		10.3±1.9	12.6±3.4	2.31	1.23	0.00012207	0.0261821
cg20136061			N_Shore		28.4±10.3	32.7±11.4	4.32	1.15	0.00012207	0.0261821
cg20138458	ZNF516	Body	N_Shelf		19.8±3.0	25.7±4.8	5.94	1.30	0.00012207	0.0261821
cg20179907	PDE2A;PDE2A;PDE2A;PDE2A	Body;Body;Body;Body		X	12.9±3.2	20.7±7.8	7.79	1.61	0.00012207	0.0261821
cg20180843	C7orf51	Body	Island		20.7±16.1	27.8±17.9	7.05	1.34	0.00012207	0.0261821
cg20196291	AFAP1L2;AFAP1L2	TSS1500;TSS1500	S_Shore		26.5±10.4	33.4±11.4	6.92	1.26	0.00012207	0.0261821
cg20222568	ABCC8	Body			29.9±11.6	34.3±13.1	4.38	1.15	0.00012207	0.0261821
cg20245362			N_Shore		17.3±5.5	22.9±6.9	5.64	1.33	0.00012207	0.0261821
cg20277157	ARMC2	5'UTR	S_Shore		7.1±1.2	8.6±2.3	1.57	1.22	0.00012207	0.0261821
cg20283498	CDH23;CDH23	Body;Body		X	25.2±13.9	31.8±14.1	6.62	1.26	0.00012207	0.0261821
cg20294080	ARHGEF10L;ARHGEF10L	Body;Body		X	23.1±4.9	30.1±8.5	7.00	1.30	0.00012207	0.0261821
cg20309353	ALKBH5	Body	S_Shore		10.7±6.9	14.9±9.0	4.24	1.40	0.00012207	0.0261821
cg20318726	LOC285548	TSS200	Island		9.8±2.5	12.2±2.8	2.42	1.25	0.00012207	0.0261821
cg20343827	FAM155A	Body		X	30.5±16.9	37.1±16.9	6.62	1.22	0.00012207	0.0261821
cg20343832			Island		16.2±4.4	21.8±7.9	5.65	1.35	0.00012207	0.0261821
cg20353884	GLOD4	3'UTR			51.5±16.7	57.4±15.9	5.88	1.11	0.00012207	0.0261821
cg20359994			Island		11.9±2.4	14.9±5.0	3.00	1.25	0.00012207	0.0261821
cg20363347	MYEOV	TSS200		X	34.9±5.3	42.3±7.9	7.42	1.21	0.00012207	0.0261821
cg20384374	C11orf57;C11orf57;C11orf57;C11orf57;C11orf57;C11orf57;PIH1D2;PIH1D2	5'UTR;1stExon;1stExon;5'UTR;1stExon;5'UTR;TSS200;TSS200	N_Shore		4.7±0.7	5.8±1.3	1.17	1.25	0.00012207	0.0261821
cg20385188	ANKRD42	Body	S_Shore		8.9±2.9	11.4±3.8	2.53	1.28	0.00012207	0.0261821
cg20388732	STAT5A	TSS200	N_Shore	X	22.4±4.6	27.4±5.6	5.01	1.22	0.00012207	0.0261821
cg20405384	TCF23	TSS200	N_Shore		16.9±6.3	21.1±6.7	4.21	1.25	0.00012207	0.0261821
cg20418725	CASP8;CASP8;CASP8;CASP8;CASP8	5'UTR;5'UTR;5'UTR;TSS1500;5'UTR			13.2±10.3	17.2±12.6	3.98	1.30	0.00012207	0.0261821
cg20420559				X	7.5±1.5	10.3±3.0	2.84	1.38	0.00012207	0.0261821
cg20421058	SORCS2	Body		X	15.2±3.9	21.9±6.2	6.66	1.44	0.00012207	0.0261821
cg20430063	MSRB3;MSRB3	5'UTR;Body	Island		8.2±0.8	9.3±1.4	1.11	1.14	0.00012207	0.0261821
cg20459495				X	18.0±3.7	23.0±4.9	5.06	1.28	0.00012207	0.0261821
cg20473420				X	29.5±10.2	35.1±12.1	5.63	1.19	0.00012207	0.0261821
cg20500540	SPAG1;SPAG1	Body;Body	S_Shelf		20.7±10.0	26.4±11.2	5.67	1.27	0.00012207	0.0261821
cg20501355	ANKRD40	1stExon	Island		7.6±0.9	6.4±0.7	-1.16	0.85	0.00012207	0.0261821
cg20503329	COL15A1	TSS1500	N_Shore		34.3±7.0	43.4±6.2	9.10	1.27	0.00012207	0.0261821
cg20541870	KIAA0652;KIAA0652;KIAA0652;KIAA0652;KIAA0652	Body;Body;Body;Body;Body		X	13.2±1.8	17.9±4.6	4.79	1.36	0.00012207	0.0261821
cg20552903	DAXX;DAXX;DAXX;DAXX	Body;Body;Body;Body	N_Shore		17.7±7.8	20.4±9.1	2.67	1.15	0.00012207	0.0261821
cg20566475	LHPP;LHPP	Body;Body	N_Shore	X	21.3±9.8	26.6±10.6	5.29	1.25	0.00012207	0.0261821
cg20572153	GAS7;GAS7;GAS7	Body;Body;TSS200		X	10.5±4.8	13.8±5.1	3.31	1.32	0.00012207	0.0261821
cg20582655	MIR9-1;C1orf61	TSS200;5'UTR	N_Shore		18.1±5.4	21.4±5.8	3.31	1.18	0.00012207	0.0261821
cg20614854	SDK2	3'UTR		X	21.1±8.6	31.5±9.4	10.41	1.49	0.00012207	0.0261821
cg20615344				X	7.8±1.0	9.8±3.0	2.07	1.27	0.00012207	0.0261821
cg20617093	TNFSF9	Body	N_Shore		18.1±5.8	23.3±8.8	5.23	1.29	0.00012207	0.0261821
cg20621256	C9orf169	TSS1500	Island		6.0±1.1	8.1±2.7	2.02	1.33	0.00012207	0.0261821
cg20638683	CLIC5;CLIC5	Body;Body	N_Shore	X	22.6±13.0	28.6±13.3	6.06	1.27	0.00012207	0.0261821
cg20639398	TSPAN9;TSPAN9	Body;Body		X	40.9±12.2	52.6±10.7	11.64	1.28	0.00012207	0.0261821
cg20640499	GRIK2;GRIK2;GRIK2	Body;Body;Body	Island	X	8.3±2.3	11.6±4.3	3.32	1.40	0.00012207	0.0261821
cg20675173				X	6.0±0.9	7.9±1.9	1.96	1.33	0.00012207	0.0261821
cg20684375				X	33.9±5.8	44.5±9.7	10.53	1.31	0.00012207	0.0261821
cg20697501	ZNF513;ZNF513	1stExon;5'UTR	Island		5.6±0.6	5.1±0.6	-0.55	0.90	0.00012207	0.0261821
cg20705627	ADAP1	Body	N_Shore		10.9±2.1	15.9±4.0	4.99	1.46	0.00012207	0.0261821
cg20713639			N_Shelf	X	25.5±6.9	29.9±5.9	4.43	1.17	0.00012207	0.0261821
cg20721542	DLX4	TSS1500	Island		9.5±2.8	13.2±4.8	3.67	1.39	0.00012207	0.0261821
cg20769926			N_Shelf		11.5±1.4	15.5±3.9	3.99	1.35	0.00012207	0.0261821
cg20775840	G3BP1;G3BP1	TSS1500;TSS1500	Island		10.4±1.4	14.1±4.0	3.66	1.35	0.00012207	0.0261821
cg20792436	ASPSCR1	Body			38.2±5.2	45.1±5.7	6.90	1.18	0.00012207	0.0261821
cg20826610			S_Shelf		32.0±14.6	40.6±13.7	8.62	1.27	0.00012207	0.0261821
cg20841134	VPS54;VPS54	TSS1500;TSS1500	S_Shore		13.8±2.9	18.0±5.6	4.13	1.30	0.00012207	0.0261821
cg20842253	TRIM54;TRIM54	3'UTR;3'UTR	Island	X	10.6±7.1	15.3±8.4	4.70	1.44	0.00012207	0.0261821
cg20849109	KBTBD11	3'UTR	N_Shelf		28.8±16.8	35.6±17.0	6.80	1.24	0.00012207	0.0261821
cg20884605	ALDH2	Body	S_Shore		7.8±1.4	12.6±4.0	4.78	1.61	0.00012207	0.0261821
cg20888995	ARHGEF3;ARHGEF3	Body;Body		X	61.4±15.5	66.7±13.7	5.35	1.09	0.00012207	0.0261821
cg20896437	ING5	3'UTR	S_Shore		41.8±18.8	48.2±18.7	6.45	1.15	0.00012207	0.0261821
cg20909017	ITGA5	Body		X	5.6±0.7	8.2±2.7	2.62	1.47	0.00012207	0.0261821
cg20925178	CWF19L1	TSS200	S_Shore		12.1±2.1	15.0±3.8	2.84	1.23	0.00012207	0.0261821
cg20927724	PLIN1;PLIN1	Body;Body	S_Shore	X	26.9±8.8	32.3±9.8	5.43	1.20	0.00012207	0.0261821
cg20945738	TNFSF13B;TNFSF13B;TNFSF13B;TNFSF13B	5'UTR;1stExon;5'UTR;1stExon		X	21.7±4.4	26.6±4.1	4.90	1.23	0.00012207	0.0261821
cg20950633	COLQ;COLQ;COLQ;COLQ	Body;1stExon;Body;5'UTR			28.0±9.8	36.9±7.7	8.92	1.32	0.00012207	0.0261821
cg20951334	KDM3A;KDM3A	Body;Body	Island		5.4±0.5	7.2±2.9	1.85	1.34	0.00012207	0.0261821
cg20970875	KANK3	TSS200	Island		9.0±1.1	11.5±3.3	2.49	1.28	0.00012207	0.0261821
cg21045770	SLC14A1;SLC14A1;SLC14A1;SLC14A1;SLC14A1	5'UTR;5'UTR;5'UTR;5'UTR;1stExon			27.0±10.6	37.6±11.4	10.55	1.39	0.00012207	0.0261821
cg21052682	FGF19	Body	Island		6.3±2.3	7.9±3.5	1.67	1.27	0.00012207	0.0261821
cg21054842					21.7±8.5	28.1±10.5	6.32	1.29	0.00012207	0.0261821
cg21068480	ATOH8	TSS1500	Island		11.6±3.8	16.7±6.2	5.17	1.45	0.00012207	0.0261821
cg21098557	MGC42105	TSS1500	Island		5.2±0.7	7.0±1.2	1.83	1.35	0.00012207	0.0261821
cg21101298	PTPRD;PTPRD	TSS1500;TSS1500	Island		9.8±1.5	12.7±2.7	2.95	1.30	0.00012207	0.0261821
cg21108826			N_Shelf		39.6±13.6	45.8±12.5	6.15	1.16	0.00012207	0.0261821
cg21114177	GPR4	5'UTR	N_Shore		12.5±5.2	15.9±6.0	3.43	1.27	0.00012207	0.0261821
cg21115691	FCAMR;FCAMR;FCAMR;FCAMR	Body;Body;Body;Body			36.5±10.6	40.8±9.8	4.39	1.12	0.00012207	0.0261821
cg21118819			S_Shore		38.4±4.1	43.5±2.0	5.12	1.13	0.00012207	0.0261821
cg21136399				X	59.1±9.6	64.8±9.4	5.75	1.10	0.00012207	0.0261821
cg21153204			S_Shelf		38.2±3.4	41.0±5.7	2.87	1.08	0.00012207	0.0261821
cg21160562	ODZ3	Body			54.7±3.5	58.1±4.2	3.38	1.06	0.00012207	0.0261821
cg21176993	NTM	Body		X	9.3±2.1	12.0±5.7	2.74	1.30	0.00012207	0.0261821
cg21182960			Island	X	12.9±6.1	17.1±6.7	4.22	1.33	0.00012207	0.0261821
cg21195763	ABL1	Body		X	25.7±5.3	29.9±7.3	4.16	1.16	0.00012207	0.0261821
cg21196488	CLIC3	Body	S_Shore	X	29.6±8.2	34.9±9.8	5.31	1.18	0.00012207	0.0261821
cg21198550			S_Shore		18.1±11.3	23.7±9.9	5.61	1.31	0.00012207	0.0261821
cg21201657	SAFB	Body	S_Shore		13.5±3.9	17.0±5.3	3.50	1.26	0.00012207	0.0261821
cg21202452	NOTO	Body	Island		12.9±6.8	16.3±9.3	3.45	1.27	0.00012207	0.0261821
cg21212881			N_Shore	X	20.1±5.7	28.8±8.3	8.67	1.43	0.00012207	0.0261821
cg21219203	UBE2D3;UBE2D3;UBE2D3;UBE2D3;UBE2D3;UBE2D3;UBE2D3;UBE2D3;UBE2D3;UBE2D3	5'UTR;5'UTR;5'UTR;5'UTR;5'UTR;5'UTR;Body;1stExon;5'UTR;5'UTR	Island		7.6±1.1	9.4±2.1	1.84	1.24	0.00012207	0.0261821
cg21220551	SCAI;SCAI	Body;Body	N_Shore		21.8±2.5	27.8±4.6	5.95	1.27	0.00012207	0.0261821
cg21231400			Island		11.9±4.4	14.5±4.8	2.52	1.21	0.00012207	0.0261821
cg21243612	C9orf6	Body	S_Shelf		83.3±3.0	78.4±5.6	-4.89	0.94	0.00012207	0.0261821
cg21251475	NCRNA00173;NCRNA00173	TSS1500;TSS1500			11.0±2.6	16.7±5.9	5.66	1.51	0.00012207	0.0261821
cg21292068			N_Shelf	X	30.4±6.5	37.8±7.0	7.44	1.25	0.00012207	0.0261821
cg21292587	FOXP2;FOXP2;FOXP2	3'UTR;3'UTR;3'UTR			33.9±19.8	41.3±19.4	7.33	1.22	0.00012207	0.0261821
cg21292957	IFNAR2;IFNAR2;IFNAR2	5'UTR;5'UTR;5'UTR	Island		7.9±1.1	9.7±2.3	1.75	1.22	0.00012207	0.0261821
cg21330703	DRD2;DRD2	TSS1500;TSS1500	S_Shore		13.7±7.4	17.3±10.1	3.60	1.26	0.00012207	0.0261821
cg21334048			Island		16.2±5.8	22.0±9.1	5.82	1.36	0.00012207	0.0261821
cg21336373	P2RX1	Body		X	37.1±5.9	42.1±6.6	4.91	1.13	0.00012207	0.0261821
cg21342728	MCHR1	1stExon		X	16.4±9.0	20.9±9.5	4.49	1.27	0.00012207	0.0261821
cg21342910			Island		8.8±5.2	12.7±7.1	3.89	1.44	0.00012207	0.0261821
cg21352006	SOX5;SOX5;SOX5	5'UTR;1stExon;5'UTR		X	6.0±1.0	8.6±3.8	2.65	1.44	0.00012207	0.0261821
cg21353144	SPRY1;SPRY1	Body;Body	S_Shelf		27.1±4.8	37.4±6.1	10.31	1.38	0.00012207	0.0261821
cg21390852	LHPP;LHPP	Body;3'UTR	N_Shore		20.0±5.1	26.9±6.5	6.90	1.35	0.00012207	0.0261821
cg21408734			N_Shelf		67.5±4.2	72.4±3.4	4.88	1.07	0.00012207	0.0261821
cg21446930	TANC1;TANC1	TSS1500;TSS1500	Island		7.4±0.9	8.9±1.8	1.55	1.21	0.00012207	0.0261821
cg21481141	CIRBP;C19orf23;CIRBP;CIRBP	TSS1500;Body;TSS1500;TSS1500	Island		14.0±7.0	20.3±8.2	6.32	1.45	0.00012207	0.0261821
cg21495156	BACH2;BACH2	5'UTR;5'UTR		X	11.1±2.2	14.4±4.1	3.29	1.30	0.00012207	0.0261821
cg21504505	C4orf6	3'UTR		X	32.1±11.8	39.8±12.3	7.69	1.24	0.00012207	0.0261821
cg21532659	NAV2;NAV2;NAV2	Body;Body;Body	Island		9.7±2.8	12.5±4.4	2.84	1.29	0.00012207	0.0261821
cg21554249	SUOX;SUOX;SUOX	TSS1500;TSS1500;TSS1500			10.2±1.9	13.8±3.3	3.62	1.36	0.00012207	0.0261821
cg21582582	DCUN1D1	TSS1500	Island		18.5±2.8	15.4±2.8	-3.03	0.84	0.00012207	0.0261821
cg21584846				X	8.6±2.6	12.7±4.2	4.06	1.47	0.00012207	0.0261821
cg21603615			Island		10.6±1.6	14.3±3.5	3.64	1.34	0.00012207	0.0261821
cg21605271					28.8±4.8	31.9±6.9	3.02	1.10	0.00012207	0.0261821
cg21641186	UROC1;UROC1	3'UTR;3'UTR			23.6±8.3	29.3±7.8	5.74	1.24	0.00012207	0.0261821
cg21658814				X	16.6±6.3	23.0±9.3	6.35	1.38	0.00012207	0.0261821
cg21671476	MYL9;MYL9	TSS1500;TSS1500	S_Shore		20.0±5.4	24.6±8.6	4.62	1.23	0.00012207	0.0261821
cg21682034	TMEM14B;TMEM14B	TSS200;TSS200	Island		7.0±0.9	8.6±1.7	1.63	1.23	0.00012207	0.0261821
cg21685218	PEX3;PEX3;ADAT2	5'UTR;1stExon;TSS200	Island		10.3±1.4	13.5±3.4	3.22	1.31	0.00012207	0.0261821
cg21759953	GLI2	3'UTR	S_Shore		40.1±12.3	47.5±10.1	7.40	1.18	0.00012207	0.0261821
cg21794066					51.8±9.0	47.4±10.4	-4.43	0.91	0.00012207	0.0261821
cg21812476	GLIS1	Body			34.0±11.2	44.2±10.8	10.16	1.30	0.00012207	0.0261821
cg21812670	SNORD45C;RABGGTB	TSS1500;TSS1500			32.2±4.4	27.5±4.4	-4.71	0.85	0.00012207	0.0261821
cg21814667	RB1	TSS1500	Island		5.7±0.9	7.2±1.5	1.57	1.28	0.00012207	0.0261821
cg21823995	PSMC3IP;PSMC3IP	TSS200;TSS200	Island		3.7±0.8	4.7±0.6	1.02	1.28	0.00012207	0.0261821
cg21860285	CPA6;CPA6	TSS1500;TSS1500			44.5±8.2	49.5±8.0	4.95	1.11	0.00012207	0.0261821
cg21869704	EGFL8	Body	Island	X	90.9±7.3	93.2±4.5	2.34	1.03	0.00012207	0.0261821
cg21874193	TAS2R19;PRR4;PRH1	1stExon;Body;5'UTR			48.2±19.7	57.7±17.3	9.49	1.20	0.00012207	0.0261821
cg21879454			N_Shore		8.4±1.2	10.9±3.3	2.48	1.29	0.00012207	0.0261821
cg21880222	SLC9A2	3'UTR			32.4±10.7	38.3±9.0	5.91	1.18	0.00012207	0.0261821
cg21893358			Island		20.2±14.2	24.8±12.7	4.61	1.23	0.00012207	0.0261821
cg21923619	FOXG1	TSS1500	Island	X	21.9±9.3	26.4±10.2	4.53	1.21	0.00012207	0.0261821
cg21943652	HIPK1;HIPK1;HIPK1;HIPK1	5'UTR;5'UTR;1stExon;1stExon	Island		6.3±1.3	7.6±2.3	1.27	1.20	0.00012207	0.0261821
cg21948465	SLC22A5	TSS1500	N_Shore		11.1±1.5	9.7±1.4	-1.39	0.87	0.00012207	0.0261821
cg21974358	SCN8A	Body	Island	X	20.7±7.7	27.8±11.0	7.20	1.35	0.00012207	0.0261821
cg22010065	MZF1;MGC2752;LOC100131691;MZF1	TSS1500;TSS1500;Body;TSS1500	N_Shore		11.6±4.6	16.2±6.0	4.55	1.39	0.00012207	0.0261821
cg22014289	SH3RF3	Body		X	30.9±17.9	39.4±20.3	8.51	1.28	0.00012207	0.0261821
cg22022957	CDKN1C;CDKN1C;CDKN1C	TSS1500;TSS1500;TSS1500	S_Shore		46.4±12.7	51.3±13.0	4.88	1.11	0.00012207	0.0261821
cg22027985	RRM1	TSS1500	N_Shore		10.2±2.1	13.1±4.8	2.91	1.29	0.00012207	0.0261821
cg22070855	GHSR;GHSR	TSS1500;TSS1500	Island	X	7.2±1.5	9.0±2.5	1.76	1.24	0.00012207	0.0261821
cg22077553	MYOC	1stExon			16.0±7.4	21.4±6.7	5.39	1.34	0.00012207	0.0261821
cg22112841	C6orf27	Body			17.4±8.8	23.5±10.2	6.13	1.35	0.00012207	0.0261821
cg22142686	TLE6;TLE6	Body;5'UTR			11.9±2.4	15.1±2.9	3.24	1.27	0.00012207	0.0261821
cg22142913	C18orf21	TSS1500	Island		11.2±1.5	12.8±1.9	1.67	1.15	0.00012207	0.0261821
cg22147660			Island		11.5±1.7	14.5±3.1	3.00	1.26	0.00012207	0.0261821
cg22152796	ARHGAP9;ARHGAP9;ARHGAP9	Body;Body;Body	Island	X	9.4±2.0	13.8±4.4	4.34	1.46	0.00012207	0.0261821
cg22164207	CRNN	Body			14.6±4.0	20.5±6.8	5.89	1.40	0.00012207	0.0261821
cg22167267	CCDC57	Body		X	47.2±10.3	55.4±10.1	8.23	1.17	0.00012207	0.0261821
cg22188571	GRM4	Body			19.1±5.2	23.8±7.5	4.72	1.25	0.00012207	0.0261821
cg22192762	PLXNC1	1stExon	Island		6.6±1.1	5.6±0.9	-1.03	0.85	0.00012207	0.0261821
cg22299467	ZNF814	Body	N_Shore		20.9±6.7	26.3±8.3	5.40	1.26	0.00012207	0.0261821
cg22313025	HACE1	Body	N_Shore		5.6±1.0	6.9±1.7	1.29	1.23	0.00012207	0.0261821
cg22319147	CDH5;CDH5	5'UTR;1stExon			29.7±10.2	39.0±9.0	9.33	1.31	0.00012207	0.0261821
cg22330512	WSCD2	TSS1500	Island		9.2±2.2	11.5±4.2	2.32	1.25	0.00012207	0.0261821
cg22333259					45.6±11.6	50.8±10.0	5.16	1.11	0.00012207	0.0261821
cg22356527	AHRR	Body	Island		20.5±4.5	24.3±6.7	3.81	1.19	0.00012207	0.0261821
cg22375610	APOBEC2	1stExon		X	12.8±5.2	16.6±6.3	3.87	1.30	0.00012207	0.0261821
cg22380472	ZNF57	TSS1500	Island		8.7±1.1	7.6±1.1	-1.14	0.87	0.00012207	0.0261821
cg22380533	SYT5	5'UTR	Island	X	5.9±1.0	7.6±1.8	1.67	1.28	0.00012207	0.0261821
cg22396755	RAP1GAP;RAP1GAP	5'UTR;5'UTR	Island		5.2±1.9	6.5±2.0	1.29	1.25	0.00012207	0.0261821
cg22411207	MOS	1stExon	Island		6.4±0.8	8.5±2.3	2.11	1.33	0.00012207	0.0261821
cg22428691	CAPN2;CAPN2	Body;Body		X	33.2±7.0	40.6±7.0	7.42	1.22	0.00012207	0.0261821
cg22462235	LEFTY2	TSS1500	S_Shore		18.3±6.2	24.0±7.2	5.73	1.31	0.00012207	0.0261821
cg22467129	ETFA;ETFA	TSS1500;TSS1500	S_Shore		8.3±1.9	10.4±3.1	2.14	1.26	0.00012207	0.0261821
cg22487391				X	19.6±3.8	27.1±4.2	7.50	1.38	0.00012207	0.0261821
cg22510037	SLC24A6	5'UTR	N_Shore		11.7±3.1	15.6±5.5	3.87	1.33	0.00012207	0.0261821
cg22605415			S_Shore		16.9±11.0	22.4±12.3	5.47	1.32	0.00012207	0.0261821
cg22610235	LRRC47	TSS1500	S_Shore		7.1±1.1	9.0±2.2	1.90	1.27	0.00012207	0.0261821
cg22623319	RBM20	Body	N_Shelf	X	67.4±16.8	59.9±14.9	-7.51	0.89	0.00012207	0.0261821
cg22643751	UNC84A;UNC84A	TSS1500;TSS1500	Island		35.1±11.9	39.9±11.4	4.86	1.14	0.00012207	0.0261821
cg22657475	MAP7D2;MAP7D2;MAP7D2;MAP7D2	TSS200;TSS1500;TSS200;TSS200	Island		60.7±21.5	54.2±19.8	-6.50	0.89	0.00012207	0.0261821
cg22665696			Island	X	11.4±4.2	16.1±7.6	4.67	1.41	0.00012207	0.0261821
cg22698604	ABLIM1;ABLIM1;ABLIM1;ABLIM1;ABLIM1	Body;1stExon;Body;5'UTR;Body		X	9.8±1.8	13.3±2.8	3.51	1.36	0.00012207	0.0261821
cg22704788	PRELP;PRELP	TSS1500;TSS1500		X	9.4±2.0	12.2±3.3	2.80	1.30	0.00012207	0.0261821
cg22706147	OPA3	3'UTR	N_Shore	X	43.1±7.3	50.4±8.5	7.29	1.17	0.00012207	0.0261821
cg22736886	ZMIZ2;ZMIZ2	3'UTR;3'UTR		X	21.1±9.5	26.2±10.7	5.07	1.24	0.00012207	0.0261821
cg22753462	TOP1P2;PIWIL3	Body;5'UTR	S_Shore		46.7±6.4	51.1±6.1	4.38	1.09	0.00012207	0.0261821
cg22775123	DAAM2	5'UTR	S_Shore	X	8.5±1.6	11.3±4.1	2.77	1.33	0.00012207	0.0261821
cg22794983	MCF2L;MCF2L	Body;Body	N_Shore		28.1±10.0	37.6±9.0	9.53	1.34	0.00012207	0.0261821
cg22803322	OLFML2B	Body	N_Shelf		28.3±11.1	34.0±11.3	5.68	1.20	0.00012207	0.0261821
cg22807681				X	15.7±4.3	20.8±6.9	5.03	1.32	0.00012207	0.0261821
cg22812275	EZR;EZR	TSS1500;TSS1500	S_Shore		21.9±15.9	27.4±15.9	5.51	1.25	0.00012207	0.0261821
cg22812442	C6orf108;C6orf108	TSS1500;TSS1500	S_Shore		12.4±5.6	16.0±6.6	3.68	1.30	0.00012207	0.0261821
cg22818549	PRIM2	TSS200			7.3±0.6	9.0±2.0	1.66	1.23	0.00012207	0.0261821
cg22833478	SLC22A18;SLC22A18;SLC22A18AS	Body;Body;TSS1500	S_Shore	X	29.5±12.0	34.6±11.8	5.07	1.17	0.00012207	0.0261821
cg22843613	CTGF	Body	Island		6.3±1.0	8.2±2.0	1.87	1.30	0.00012207	0.0261821
cg22870256	FDFT1;FDFT1	1stExon;5'UTR	Island		5.3±0.8	4.4±0.7	-0.81	0.85	0.00012207	0.0261821
cg22873562	RYK;RYK	TSS1500;TSS1500	Island		6.7±0.9	8.9±2.1	2.26	1.34	0.00012207	0.0261821
cg22889887				X	61.9±10.4	65.7±10.7	3.84	1.06	0.00012207	0.0261821
cg22890950	PPAPDC1A	TSS1500	N_Shore		8.5±1.7	12.1±5.0	3.61	1.42	0.00012207	0.0261821
cg22893755				X	36.8±11.2	44.2±11.8	7.41	1.20	0.00012207	0.0261821
cg22904577	SC4MOL;SC4MOL	TSS1500;TSS1500	N_Shore		20.3±4.2	24.8±4.4	4.49	1.22	0.00012207	0.0261821
cg22940789	DCLK1	5'UTR	N_Shore	X	17.9±8.9	23.2±10.5	5.31	1.30	0.00012207	0.0261821
cg22955595	SLC12A7	Body	N_Shore		34.7±10.6	41.5±11.5	6.83	1.20	0.00012207	0.0261821
cg22967542			S_Shore		5.8±0.8	8.4±3.0	2.60	1.44	0.00012207	0.0261821
cg22979433	RNU5E;RNU5D;CKMT2;CKMT2;CKMT2	Body;Body;TSS1500;TSS1500;TSS1500		X	24.9±7.2	30.8±8.4	5.90	1.24	0.00012207	0.0261821
cg22980427				X	31.0±9.3	38.7±9.3	7.73	1.25	0.00012207	0.0261821
cg22998028	ASB16	TSS200		X	9.9±4.8	13.1±7.0	3.23	1.33	0.00012207	0.0261821
cg23008718					30.0±4.1	39.7±7.1	9.69	1.32	0.00012207	0.0261821
cg23013034			S_Shore		53.7±4.3	59.5±5.8	5.75	1.11	0.00012207	0.0261821
cg23023970	INPP5A	Body		X	14.5±4.4	19.3±6.9	4.71	1.32	0.00012207	0.0261821
cg23072711	ODZ2	Body		X	14.6±8.5	18.7±9.5	4.12	1.28	0.00012207	0.0261821
cg23088126	FAIM3;FAIM3;FAIM3	Body;Body;Body	N_Shelf	X	8.7±1.7	11.5±3.7	2.73	1.31	0.00012207	0.0261821
cg23114866	NKX2-2	TSS1500	Island		5.9±1.7	8.5±2.6	2.61	1.45	0.00012207	0.0261821
cg23123731				X	48.1±12.8	55.2±10.6	7.17	1.15	0.00012207	0.0261821
cg23141632	F2RL1	TSS1500	Island		7.7±2.5	10.7±5.5	2.98	1.38	0.00012207	0.0261821
cg23170771	DNAJB6;DNAJB6	TSS1500;TSS1500	N_Shore		9.4±2.4	12.8±3.7	3.39	1.36	0.00012207	0.0261821
cg23172884	LOC100188947;HECTD2;HECTD2	Body;TSS200;TSS200	Island		2.4±0.4	2.9±0.5	0.54	1.23	0.00012207	0.0261821
cg23204556	MAPKBP1;MAPKBP1	TSS200;TSS200	Island		4.4±0.5	5.6±1.2	1.19	1.27	0.00012207	0.0261821
cg23256675	C5orf13;C5orf13;C5orf13;C5orf13;C5orf13;C5orf13;C5orf13;C5orf13;C5orf13;C5orf13;C5orf13	Body;Body;Body;Body;Body;Body;Body;Body;Body;Body;Body			24.9±2.7	31.4±3.9	6.54	1.26	0.00012207	0.0261821
cg23274247				X	8.3±1.6	10.7±2.9	2.35	1.28	0.00012207	0.0261821
cg23274604	NVL;NVL;NVL;NVL	1stExon;5'UTR;5'UTR;1stExon	Island		2.4±0.3	2.9±0.4	0.56	1.24	0.00012207	0.0261821
cg23281552	CREB5;CREB5;CREB5	5'UTR;5'UTR;Body		X	17.5±3.2	23.0±5.0	5.58	1.32	0.00012207	0.0261821
cg23283690	SNAPIN	TSS200	N_Shore		11.0±1.5	14.3±3.5	3.29	1.30	0.00012207	0.0261821
cg23284720			Island		10.4±2.3	13.7±4.5	3.29	1.32	0.00012207	0.0261821
cg23288807			N_Shore		18.4±4.2	23.3±5.7	4.86	1.26	0.00012207	0.0261821
cg23296652					25.4±13.2	31.2±14.5	5.82	1.23	0.00012207	0.0261821
cg23300289			Island	X	6.8±1.3	9.7±3.1	2.94	1.43	0.00012207	0.0261821
cg23304085	CDKL3;CDKL3	TSS1500;TSS1500	S_Shore		67.1±4.4	60.9±4.4	-6.20	0.91	0.00012207	0.0261821
cg23321524			Island		14.8±4.5	19.8±6.4	5.02	1.34	0.00012207	0.0261821
cg23351954			Island	X	21.7±6.5	25.5±6.1	3.76	1.17	0.00012207	0.0261821
cg23356944				X	12.9±2.6	17.2±4.9	4.31	1.34	0.00012207	0.0261821
cg23393242			Island		17.7±6.5	22.2±8.6	4.53	1.26	0.00012207	0.0261821
cg23396935	FAM3A;FAM3A;FAM3A;FAM3A;FAM3A	TSS1500;TSS1500;TSS1500;TSS1500;TSS1500	Island	X	39.3±12.7	44.1±15.0	4.74	1.12	0.00012207	0.0261821
cg23414387	CYP4B1;CYP4B1	1stExon;1stExon			17.1±6.0	22.0±9.7	4.92	1.29	0.00012207	0.0261821
cg23436703	OSBPL5;OSBPL5;OSBPL5	5'UTR;5'UTR;5'UTR		X	85.3±4.3	88.8±2.6	3.56	1.04	0.00012207	0.0261821
cg23437216	LMBR1L	Body	S_Shelf		23.1±6.5	29.1±8.5	5.93	1.26	0.00012207	0.0261821
cg23443041	DNAJC3	TSS1500	N_Shore		5.8±0.8	7.0±1.6	1.21	1.21	0.00012207	0.0261821
cg23448998	PLD6	TSS1500	S_Shore		13.4±3.8	17.8±4.2	4.39	1.33	0.00012207	0.0261821
cg23520521	NTM	Body		X	38.7±5.3	44.5±6.0	5.78	1.15	0.00012207	0.0261821
cg23534245	BMP2	Body	S_Shore		11.8±3.1	17.5±6.0	5.73	1.49	0.00012207	0.0261821
cg23544833				X	76.9±5.1	71.3±5.2	-5.59	0.93	0.00012207	0.0261821
cg23572944	SLC15A3;SLC15A3	TSS1500;TSS1500	S_Shore		13.7±8.4	18.5±9.4	4.73	1.34	0.00012207	0.0261821
cg23575688				X	9.4±4.2	14.2±6.8	4.71	1.50	0.00012207	0.0261821
cg23575754			Island		24.1±3.6	29.1±3.3	4.92	1.20	0.00012207	0.0261821
cg23580000	ADCY7	1stExon			65.9±10.8	71.9±10.4	5.96	1.09	0.00012207	0.0261821
cg23594693	TFEB;TFEB;TFEB	5'UTR;TSS1500;1stExon	S_Shore		12.1±2.2	17.6±4.4	5.52	1.46	0.00012207	0.0261821
cg23594951	TSSC4	TSS1500	Island		9.5±1.6	11.6±2.3	2.08	1.22	0.00012207	0.0261821
cg23617042	GALNT7	Body		X	49.5±4.6	58.4±4.9	8.96	1.18	0.00012207	0.0261821
cg23644624	SLC7A4	TSS200	Island	X	8.6±1.3	12.6±4.9	4.03	1.47	0.00012207	0.0261821
cg23661204	CD3EAP;PPP1R13L;PPP1R13L;PPP1R13L	TSS1500;1stExon;5'UTR;5'UTR	Island		16.9±8.9	20.4±9.1	3.46	1.20	0.00012207	0.0261821
cg23666844	CRYGN	TSS1500	S_Shore	X	11.7±5.0	16.3±7.6	4.60	1.39	0.00012207	0.0261821
cg23718924	BCL11A;BCL11A;BCL11A	Body;Body;Body	Island		14.7±5.9	19.6±6.6	4.83	1.33	0.00012207	0.0261821
cg23745864	C18orf22	3'UTR		X	47.0±13.5	53.0±11.8	6.04	1.13	0.00012207	0.0261821
cg23754392	BMI1	5'UTR	N_Shelf		8.9±2.3	13.1±3.9	4.19	1.47	0.00012207	0.0261821
cg23766360	VWF	Body		X	22.8±11.9	28.0±12.3	5.21	1.23	0.00012207	0.0261821
cg23791626	PITPNC1;PITPNC1	Body;Body		X	21.2±8.6	26.1±8.6	4.88	1.23	0.00012207	0.0261821
cg23822655	STEAP3;STEAP3;STEAP3	3'UTR;3'UTR;3'UTR	S_Shelf		47.4±7.7	54.2±7.4	6.76	1.14	0.00012207	0.0261821
cg23836542	CHN2	TSS1500	Island		10.1±1.5	12.6±3.5	2.51	1.25	0.00012207	0.0261821
cg23841538					58.4±3.3	60.8±3.9	2.45	1.04	0.00012207	0.0261821
cg23842170	EPHA5;EPHA5	Body;Body	N_Shore	X	10.9±6.8	15.5±8.6	4.59	1.42	0.00012207	0.0261821
cg23863670	CCL28	Body			19.5±6.3	24.0±8.1	4.45	1.23	0.00012207	0.0261821
cg23866166			S_Shore		9.1±1.2	11.5±2.7	2.46	1.27	0.00012207	0.0261821
cg23866403	LGI4	Body	S_Shore		18.3±2.8	23.9±3.1	5.65	1.31	0.00012207	0.0261821
cg23878494			S_Shore		18.5±8.0	25.2±6.6	6.62	1.36	0.00012207	0.0261821
cg23881119	KIAA1217;KIAA1217;KIAA1217	5'UTR;TSS1500;TSS1500		X	55.0±7.1	62.9±8.4	7.88	1.14	0.00012207	0.0261821
cg23881458			S_Shelf		29.7±5.9	35.8±7.9	6.10	1.21	0.00012207	0.0261821
cg23885131	RNF41;RNF41;RNF41	Body;Body;Body			28.5±9.3	33.4±8.7	4.94	1.17	0.00012207	0.0261821
cg23920016	NOS1AP;NOS1AP	Body;Body		X	43.9±9.8	39.1±11.8	-4.72	0.89	0.00012207	0.0261821
cg23922718	ITGB3	Body	S_Shore		7.3±1.5	9.4±2.9	2.07	1.28	0.00012207	0.0261821
cg23924222				X	20.1±6.2	27.5±5.3	7.47	1.37	0.00012207	0.0261821
cg23948730	PAFAH1B1	TSS1500	Island		6.7±1.0	7.8±1.2	1.08	1.16	0.00012207	0.0261821
cg23956385	C10orf72;C10orf72	TSS1500;TSS1500	S_Shore		15.0±4.4	19.0±5.9	4.01	1.27	0.00012207	0.0261821
cg23963071	SERPINB9	5'UTR	N_Shore		37.7±11.3	45.1±12.2	7.43	1.20	0.00012207	0.0261821
cg23977108	PARN;PARN	TSS200;TSS200	S_Shore		8.0±1.1	10.6±3.0	2.60	1.33	0.00012207	0.0261821
cg23983449	GABARAP	TSS1500	S_Shore		9.5±1.6	13.4±3.5	3.93	1.41	0.00012207	0.0261821
cg24000814			Island		25.6±17.1	31.9±15.7	6.32	1.25	0.00012207	0.0261821
cg24018633					25.2±8.4	31.9±9.5	6.70	1.27	0.00012207	0.0261821
cg24031764				X	19.1±3.3	24.1±5.1	5.00	1.26	0.00012207	0.0261821
cg24047926	SOX13	3'UTR			29.4±11.8	36.1±11.3	6.69	1.23	0.00012207	0.0261821
cg24053642	MIA3	Body	Island		6.8±0.9	8.0±1.5	1.18	1.17	0.00012207	0.0261821
cg24132325	SGCD;SGCD;SGCD	Body;Body;Body		X	24.0±3.2	29.3±5.3	5.27	1.22	0.00012207	0.0261821
cg24153763	GNMT	TSS1500	N_Shore		14.9±4.4	21.2±7.5	6.39	1.43	0.00012207	0.0261821
cg24169875	ZBTB47	Body	Island		44.1±13.2	49.6±11.1	5.54	1.13	0.00012207	0.0261821
cg24180975	C6orf142;C6orf142	5'UTR;1stExon			48.7±11.5	57.1±10.1	8.45	1.17	0.00012207	0.0261821
cg24182521	PLTP;PLTP	TSS1500;TSS1500	S_Shore		16.1±4.2	21.4±5.7	5.27	1.33	0.00012207	0.0261821
cg24219033	CD68;CD68	3'UTR;3'UTR	N_Shore	X	58.2±18.7	64.6±16.5	6.43	1.11	0.00012207	0.0261821
cg24258806	RRAS2;RRAS2	Body;TSS200	Island		6.0±1.1	7.6±1.6	1.56	1.26	0.00012207	0.0261821
cg24277007	ODZ4	Body		X	16.3±9.3	20.1±11.5	3.78	1.23	0.00012207	0.0261821
cg24305906				X	22.4±8.3	27.9±10.2	5.52	1.25	0.00012207	0.0261821
cg24310500	CPNE5	TSS1500	Island		17.0±7.1	23.4±7.4	6.43	1.38	0.00012207	0.0261821
cg24343755	PDSS1	Body	Island		7.5±1.4	9.7±3.9	2.27	1.30	0.00012207	0.0261821
cg24355240			Island		55.7±11.7	61.8±10.4	6.14	1.11	0.00012207	0.0261821
cg24361162			Island		13.8±4.5	16.4±4.0	2.68	1.19	0.00012207	0.0261821
cg24387472			Island	X	6.7±0.7	6.0±0.7	-0.66	0.90	0.00012207	0.0261821
cg24393783			S_Shelf	X	32.8±15.5	41.5±14.6	8.69	1.26	0.00012207	0.0261821
cg24405700	B4GALNT3	Body			61.0±16.3	57.2±16.2	-3.79	0.94	0.00012207	0.0261821
cg24407086				X	40.3±12.7	47.3±10.9	6.96	1.17	0.00012207	0.0261821
cg24412895				X	23.7±7.0	30.9±8.7	7.24	1.31	0.00012207	0.0261821
cg24420432	CUX1;CUX1;CUX1	Body;Body;Body		X	63.2±5.5	71.7±6.6	8.52	1.13	0.00012207	0.0261821
cg24423251	HSPC072;LOC100270804;HSPC072	Body;TSS200;TSS200		X	7.8±0.9	9.2±2.1	1.42	1.18	0.00012207	0.0261821
cg24425149	TBC1D4	Body		X	17.2±5.3	23.5±6.9	6.31	1.37	0.00012207	0.0261821
cg24438749	COL4A1	Body		X	59.2±11.6	63.8±11.5	4.64	1.08	0.00012207	0.0261821
cg24454695	GNG4;GNG4;GNG4	TSS1500;TSS1500;TSS1500	Island		18.7±6.3	24.9±9.0	6.21	1.33	0.00012207	0.0261821
cg24470447	RSPO3	Body	S_Shore		7.5±2.4	11.5±4.3	4.01	1.54	0.00012207	0.0261821
cg24485927					11.6±8.8	14.8±9.5	3.22	1.28	0.00012207	0.0261821
cg24488891	LOC100128811;GPR158	Body;TSS200	Island	X	4.2±0.5	5.3±1.3	1.16	1.28	0.00012207	0.0261821
cg24503272	MRPL18;TCP1;TCP1	TSS1500;TSS200;TSS200	Island		6.1±1.3	7.8±2.2	1.65	1.27	0.00012207	0.0261821
cg24507239	SCYL1;SCYL1	Body;Body	Island		6.9±0.8	8.7±2.1	1.84	1.27	0.00012207	0.0261821
cg24518098			S_Shore		16.4±6.3	20.4±7.8	3.93	1.24	0.00012207	0.0261821
cg24526899	BMP4;BMP4	TSS1500;TSS1500	S_Shore		38.5±12.4	45.7±12.4	7.19	1.19	0.00012207	0.0261821
cg24538642			Island		31.4±8.7	36.4±9.3	4.98	1.16	0.00012207	0.0261821
cg24546984	C7orf31	TSS200	Island		7.6±1.4	9.9±3.2	2.29	1.30	0.00012207	0.0261821
cg24552015	LSP1;LSP1;LSP1;LSP1	5'UTR;TSS200;TSS200;Body	Island		6.6±2.0	10.1±2.5	3.56	1.54	0.00012207	0.0261821
cg24559983			Island		11.9±5.6	16.4±7.4	4.57	1.39	0.00012207	0.0261821
[truncated: 37,575 more rows]

## Sheet: CpG methylation of miRNA genes
CpG sites annotated to miRNA genes with differential DNA methylation (q<0.05) before versus after differentiation of primary human myoblasts from 14 non-obese subjects.
	Location in relation to			DNA Methylation (%)
Probe ID	Nearest gene	Gene region	CpG island	Myoblasts	Myotubes	Difference	p	q
cg26998842	AATK;MIR1250	Body;TSS1500	N_Shore	68.8±9.2	64.5±9.3	-4.2	4.0 x 10-03	4.9 x 10-02
cg10092499	ACADVL;MIR324;ACADVL	Body;TSS200;Body	S_Shelf	75.7±9.6	71.4±8.6	-4.3	1.7 x 10-03	3.8 x 10-02
cg08480098	ARHGEF11;MIR765;ARHGEF11	Body;TSS1500;Body		31.4±15.1	37.0±14.2	5.6	8.5 x 10-04	3.3 x 10-02
cg12604331	ARHGEF11;MIR765;ARHGEF11	Body;TSS1500;Body		37.0±12.8	42.6±11.0	5.6	1.2 x 10-03	3.5 x 10-02
cg15562718	ATF2;MIR933	5'UTR;TSS200	Island	6.6±0.9	8.3±1.8	1.6	6.1 x 10-04	3.1 x 10-02
cg07378245	BCL7C;MIR762	Body;TSS200	N_Shore	8.3±1.0	9.9±1.8	1.6	3.1 x 10-03	4.4 x 10-02
cg18515591	BTG4;MIR34C;MIR34B	TSS1500;TSS1500;TSS1500	Island	23.7±10.8	27.9±12.8	4.1	4.0 x 10-03	4.9 x 10-02
cg22806002	BTG4;MIR34C;MIR34B	TSS200;TSS1500;TSS1500	N_Shore	35.0±12.7	39.0±12.3	3.9	1.7 x 10-03	3.8 x 10-02
cg12362662	C10orf114;C10orf114;MIR1915	1stExon;5'UTR;TSS200	Island	6.5±0.7	8.8±2.5	2.4	8.5 x 10-04	3.3 x 10-02
cg21348752	C10orf114;MIR1915	Body;Body	Island	8.9±1.2	10.9±2.9	2.0	3.1 x 10-03	4.4 x 10-02
cg21883042	C12orf61;MIRLET7I	TSS1500;TSS200	Island	5.6±0.7	6.8±0.9	1.2	4.0 x 10-03	4.9 x 10-02
cg00956971	C17orf91;C17orf91;C17orf91;C17orf91;MIR22	Body;Body;Body;Body;TSS200	N_Shore	9.0±3.4	11.6±4.3	2.6	2.3 x 10-03	4.1 x 10-02
cg10387807	C1orf27;C1orf27;MIR548F1;C1orf27;TPR	TSS1500;TSS1500;Body;TSS1500;1stExon	N_Shore	6.5±1.2	7.8±1.9	1.3	1.2 x 10-03	3.5 x 10-02
cg24577137	C1orf27;TPR;C1orf27;MIR548F1;C1orf27	TSS1500;TSS200;TSS1500;Body;TSS1500	Island	8.4±0.9	10.8±3.3	2.5	4.0 x 10-03	4.9 x 10-02
cg13149127	C1orf61;MIR9-1	5'UTR;TSS1500	Island	8.7±2.8	12.3±4.9	3.6	1.2 x 10-04	2.6 x 10-02
cg00991994	C3orf26;FILIP1L;MIR548G;FILIP1L	Body;Body;Body;Body		24.9±5.4	31.2±7.3	6.3	4.0 x 10-03	4.9 x 10-02
cg08350549	C3orf26;FILIP1L;MIR548G;FILIP1L;FILIP1L	Body;Body;Body;5'UTR;Body	N_Shelf	17.8±2.5	21.1±4.5	3.4	1.7 x 10-03	3.8 x 10-02
cg01397968	C3orf52;MIR567	Body;TSS1500		61.4±13.3	65.2±12.7	3.8	3.1 x 10-03	4.4 x 10-02
cg17774634	C6orf167;MIR548H3	5'UTR;Body	N_Shore	15.0±2.8	17.9±3.6	3.0	4.0 x 10-03	4.9 x 10-02
cg03221054	CALCR;MIR653;CALCR;MIR489;CALCR	Body;TSS1500;Body;TSS200;Body		66.3±12.6	70.4±11.9	4.0	1.7 x 10-03	3.8 x 10-02
cg25346576	CCDC55;MIR423;CCDC55	5'UTR;TSS1500;1stExon	Island	8.1±1.3	10.3±2.8	2.2	1.2 x 10-03	3.5 x 10-02
cg26487966	CDC20B;MIR449C;CDC20B;CDC20B	TSS200;TSS1500;TSS200;TSS200	Island	16.6±3.4	19.0±3.8	2.3	4.0 x 10-03	4.9 x 10-02
cg06083642	CHPF2;MIR671	Body;TSS1500	S_Shore	29.7±12.2	33.9±12.5	4.2	3.7 x 10-04	2.9 x 10-02
cg03277051	COL8A1;MIR548G;COL8A1	TSS1500;Body;TSS1500		6.6±1.1	8.2±2.2	1.6	1.7 x 10-03	3.8 x 10-02
cg18344769	COL8A1;MIR548G;COL8A1	5'UTR;Body;5'UTR		75.8±4.4	70.9±5.2	-4.9	3.1 x 10-03	4.4 x 10-02
cg22366214	COL8A1;MIR548G;COL8A1	5'UTR;Body;5'UTR		10.3±2.2	13.4±2.7	3.1	1.7 x 10-03	3.8 x 10-02
cg14045814	CTDSP1;CTDSP1;MIR26B	Body;Body;TSS200	S_Shore	29.0±5.6	32.8±6.1	3.9	3.1 x 10-03	4.4 x 10-02
cg08171483	CTDSPL;CTDSPL;MIR26A1	Body;Body;TSS1500		35.7±11.5	43.7±9.9	8.0	3.7 x 10-04	2.9 x 10-02
cg15555217	CTDSPL;CTDSPL;MIR26A1	Body;Body;Body		22.0±11.4	26.1±11.3	4.1	3.1 x 10-03	4.4 x 10-02
cg26054057	CTDSPL;MIR26A1;CTDSPL	Body;TSS200;Body		14.5±8.2	18.2±9.8	3.6	3.1 x 10-03	4.4 x 10-02
cg15463769	DALRD3;MIR191;NDUFAF3;MIR425;NDUFAF3;NDUFAF3;NDUFAF3	5'UTR;Body;TSS1500;TSS1500;TSS1500;5'UTR;TSS1500	N_Shore	6.0±1.0	7.2±2.2	1.2	4.0 x 10-03	4.9 x 10-02
cg17217654	DALRD3;NDUFAF3;MIR425;NDUFAF3;NDUFAF3;NDUFAF3	5'UTR;TSS1500;TSS1500;TSS1500;5'UTR;TSS1500	N_Shore	7.9±1.5	10.0±3.3	2.2	3.1 x 10-03	4.4 x 10-02
cg15238382	DIO3;MIR1247	TSS200;TSS1500	Island	12.8±7.0	16.8±5.7	4.0	2.3 x 10-03	4.1 x 10-02
cg25487903	DNM2;DNM2;DNM2;MIR638;DNM2	1stExon;1stExon;1stExon;TSS200;1stExon	Island	8.0±1.2	10.7±3.2	2.7	1.2 x 10-03	3.5 x 10-02
cg03322057	DNM3;DNM3;MIR199A2	Body;Body;TSS1500		10.8±2.7	14.7±3.4	3.9	8.5 x 10-04	3.3 x 10-02
cg05516842	DNMT3A;DNMT3A;MIR1301;DNMT3A	5'UTR;5'UTR;TSS200;5'UTR		40.0±8.4	45.5±10.3	5.5	1.2 x 10-04	2.6 x 10-02
cg26803803	DNMT3A;DNMT3A;MIR1301;DNMT3A	5'UTR;5'UTR;TSS200;5'UTR		24.7±8.6	30.8±8.4	6.1	6.1 x 10-04	3.1 x 10-02
cg07173484	ELMO3;MIR328	Body;TSS1500	S_Shelf	82.5±2.6	85.0±2.7	2.6	3.7 x 10-04	2.9 x 10-02
cg09559882	EML2;MIR330	Body;Body	N_Shelf	9.6±4.3	12.9±8.2	3.3	1.7 x 10-03	3.8 x 10-02
cg02628902	FAM114A1;MIR574	TSS200;TSS1500	N_Shore	7.7±1.2	9.5±2.2	1.8	4.0 x 10-03	4.9 x 10-02
cg19875969	FAM172A;FAM172A;FAM172A;FAM172A;MIR2277	Body;3'UTR;3'UTR;3'UTR;TSS200	Island	6.2±1.4	7.9±1.2	1.7	6.1 x 10-04	3.1 x 10-02
cg07583651	FEN1;C11orf10;MIR611;FEN1	5'UTR;TSS1500;TSS1500;1stExon	Island	4.7±0.5	4.2±0.5	-0.4	1.7 x 10-03	3.8 x 10-02
cg11730100	FEN1;C11orf10;MIR611;FEN1	5'UTR;TSS1500;TSS1500;1stExon	Island	5.9±0.8	6.9±1.5	1.0	4.0 x 10-03	4.9 x 10-02
cg06527213	KLHL25;MIR1276	5'UTR;TSS1500	S_Shelf	23.8±3.7	30.1±5.5	6.3	8.5 x 10-04	3.3 x 10-02
cg12058064	KLHL25;MIR1276	5'UTR;TSS1500	S_Shelf	21.1±5.3	26.9±6.2	5.8	3.7 x 10-04	2.9 x 10-02
cg26291655	KLHL25;MIR1276	5'UTR;TSS1500	S_Shelf	14.9±3.3	19.4±4.4	4.5	3.7 x 10-04	2.9 x 10-02
cg02554051	LIN7A;MIR618	Body;Body	N_Shore	80.2±5.6	75.3±5.4	-4.9	1.7 x 10-03	3.8 x 10-02
cg16865908	LOC399959;MIR125B1	Body;Body		19.5±4.5	26.9±4.5	7.4	8.5 x 10-04	3.3 x 10-02
cg00505001	MAB21L1;MIR548F5;NBEA	1stExon;Body;Body	Island	9.1±1.5	10.4±1.8	1.3	3.7 x 10-04	2.9 x 10-02
cg12178237	MAB21L1;MIR548F5;NBEA;MAB21L1	1stExon;Body;Body;5'UTR	S_Shore	7.5±1.6	9.9±2.2	2.4	3.1 x 10-03	4.4 x 10-02
cg22420044	MCM7;MCM7;MIR25	Body;Body;TSS200		17.5±3.8	20.5±4.7	3.1	1.7 x 10-03	3.8 x 10-02
cg24854681	MCM7;MCM7;MIR25	Body;Body;TSS200		20.6±3.5	26.1±6.0	5.6	3.1 x 10-03	4.4 x 10-02
cg22940022	MCM7;MIR25;MCM7	Body;Body;Body		33.2±9.3	38.8±10.3	5.6	4.0 x 10-03	4.9 x 10-02
cg00227156	MICAL3;MICAL3;MIR648;MICAL3	5'UTR;5'UTR;Body;5'UTR		24.4±18.8	29.1±20.0	4.6	2.3 x 10-03	4.1 x 10-02
cg26619894	MIR1180;B9D1	TSS1500;Body	S_Shore	57.4±10.5	64.7±10.4	7.3	6.1 x 10-04	3.1 x 10-02
cg12220843	MIR1181;CDC37	TSS1500;TSS1500	Island	7.2±0.8	8.9±2.4	1.7	4.0 x 10-03	4.9 x 10-02
cg02464665	MIR1182;FAM89A	TSS1500;Body		13.5±11.2	16.2±12.7	2.7	6.1 x 10-04	3.1 x 10-02
cg07018107	MIR1208	Body		12.6±7.0	15.5±6.9	2.9	4.0 x 10-03	4.9 x 10-02
cg11792826	MIR1208	TSS1500		72.7±8.5	77.6±5.6	4.9	4.0 x 10-03	4.9 x 10-02
cg18246262	MIR124-1;LOC157627	TSS1500;TSS1500	N_Shore	4.8±0.6	5.6±0.8	0.8	2.3 x 10-03	4.1 x 10-02
cg16189671	MIR124-2	TSS200	S_Shore	11.3±5.0	14.1±6.6	2.8	4.0 x 10-03	4.9 x 10-02
cg27313642	MIR124-2	TSS200	S_Shore	9.1±2.4	11.8±4.2	2.8	1.2 x 10-04	2.6 x 10-02
cg06660530	MIR124-3	Body	Island	7.1±0.8	9.0±2.3	1.9	4.0 x 10-03	4.9 x 10-02
cg20277905	MIR124-3	TSS200	Island	8.7±1.4	11.0±2.8	2.2	3.1 x 10-03	4.4 x 10-02
cg16617349	MIR1256;CBARA1	TSS1500;5'UTR		70.9±6.7	62.2±7.0	-8.6	4.0 x 10-03	4.9 x 10-02
cg19982471	MIR1258;ZNF385B	Body;5'UTR	N_Shore	6.2±2.3	7.4±3.5	1.2	1.7 x 10-03	3.8 x 10-02
cg05493001	MIR125A;MIR99B;NCRNA00085;MIRLET7E	TSS1500;TSS1500;TSS1500;TSS1500		18.9±5.7	21.9±6.9	2.9	4.0 x 10-03	4.9 x 10-02
cg24603444	MIR125B1;LOC399959	TSS1500;Body		7.3±4.3	9.1±5.2	1.9	3.1 x 10-03	4.4 x 10-02
cg00501622	MIR126;EGFL7;EGFL7	TSS1500;Body;Body	N_Shore	35.2±5.9	38.9±7.2	3.7	6.1 x 10-04	3.1 x 10-02
cg19505196	MIR1280;EEFSEC	TSS1500;Body		82.4±2.8	85.3±2.6	2.9	1.2 x 10-03	3.5 x 10-02
cg16908824	MIR1283-2	TSS1500		41.9±7.9	37.2±7.4	-4.7	1.7 x 10-03	3.8 x 10-02
cg02296376	MIR1286;RTN4R	TSS200;Body		17.4±7.2	24.1±8.1	6.6	2.4 x 10-04	2.8 x 10-02
cg08753951	MIR1286;RTN4R	TSS200;Body		18.4±6.8	24.1±7.4	5.7	8.5 x 10-04	3.3 x 10-02
cg10581650	MIR1287;PYROXD2	Body;Body		25.7±16.4	32.1±14.4	6.4	1.7 x 10-03	3.8 x 10-02
cg00135888	MIR130A	TSS1500		20.2±7.0	24.8±7.6	4.6	2.3 x 10-03	4.1 x 10-02
cg10512089	MIR130A	Body		16.5±4.3	20.6±7.6	4.2	2.3 x 10-03	4.1 x 10-02
cg16520038	MIR130A	TSS200		13.0±1.7	16.5±5.6	3.4	4.0 x 10-03	4.9 x 10-02
cg11673244	MIR130B;MIR301B	TSS1500;TSS200	S_Shore	14.4±8.9	18.5±10.3	4.1	1.2 x 10-04	2.6 x 10-02
cg12255698	MIR132	TSS200	Island	5.8±0.9	5.0±0.7	-0.8	2.3 x 10-03	4.1 x 10-02
cg03918530	MIR138-1	TSS200		30.3±13.5	37.0±12.4	6.7	2.3 x 10-03	4.1 x 10-02
cg01310120	MIR145;LOC728264	TSS200;Body		19.1±7.3	23.3±9.7	4.2	3.1 x 10-03	4.4 x 10-02
cg15857661	MIR146B	TSS200	S_Shelf	31.9±9.9	37.2±12.2	5.2	3.1 x 10-03	4.4 x 10-02
cg02849766	MIR1470;WIZ	TSS1500;5'UTR		46.1±14.4	50.0±14.3	3.9	6.1 x 10-04	3.1 x 10-02
cg12677723	MIR1470;WIZ	TSS1500;5'UTR		22.6±5.3	27.9±6.5	5.4	1.2 x 10-04	2.6 x 10-02
cg14892570	MIR1470;WIZ	TSS1500;5'UTR		12.3±2.1	15.4±4.3	3.2	8.5 x 10-04	3.3 x 10-02
cg18374625	MIR150	TSS200		16.4±2.1	21.4±5.7	5.0	8.5 x 10-04	3.3 x 10-02
cg07418289	MIR17HG;MIR17HG	Body;Body	S_Shelf	73.3±5.1	66.6±3.7	-6.7	3.7 x 10-04	2.9 x 10-02
cg08604905	MIR17HG;MIR17HG;MIR17	Body;Body;TSS1500	Island	6.8±0.9	8.3±2.0	1.5	4.0 x 10-03	4.9 x 10-02
cg00477302	MIR182	TSS1500		45.7±8.2	38.5±6.1	-7.2	1.2 x 10-03	3.5 x 10-02
cg04947764	MIR184	TSS200		9.3±2.9	11.2±4.4	1.9	1.2 x 10-03	3.5 x 10-02
cg03662899	MIR188;CLCN5;CLCN5	Body;Body;Body		41.1±20.1	46.8±20.4	5.6	1.7 x 10-03	3.8 x 10-02
cg19767734	MIR191;DALRD3;NDUFAF3;MIR425;NDUFAF3;NDUFAF3;DALRD3;NDUFAF3	TSS1500;5'UTR;TSS1500;TSS1500;TSS1500;5'UTR;1stExon;TSS1500	Island	8.3±1.2	10.2±2.4	2.0	3.1 x 10-03	4.4 x 10-02
cg00490249	MIR191;DALRD3;NDUFAF3;MIR425;NDUFAF3;NDUFAF3;NDUFAF3	TSS1500;TSS200;TSS1500;TSS1500;TSS200;TSS1500;5'UTR	Island	5.0±0.7	6.3±1.3	1.3	8.5 x 10-04	3.3 x 10-02
cg04792715	MIR191;DALRD3;NDUFAF3;MIR425;NDUFAF3;NDUFAF3;NDUFAF3	TSS1500;TSS200;TSS1500;TSS1500;TSS200;TSS1500;5'UTR	Island	7.8±1.1	9.9±3.0	2.1	3.1 x 10-03	4.4 x 10-02
cg18262830	MIR192	TSS200	N_Shelf	32.0±9.7	37.8±8.6	5.9	2.3 x 10-03	4.1 x 10-02
cg00138641	MIR193B	TSS1500	Island	5.5±0.9	7.2±2.3	1.7	2.3 x 10-03	4.1 x 10-02
cg02494703	MIR194-2;MIR192	TSS1500;TSS1500	N_Shelf	16.8±5.4	25.1±7.0	8.3	1.2 x 10-04	2.6 x 10-02
cg11235787	MIR195	Body	S_Shelf	35.5±12.8	41.1±10.5	5.6	2.3 x 10-03	4.1 x 10-02
cg04430582	MIR195;MIR497	TSS1500;TSS1500	N_Shelf	16.1±12.3	20.7±13.5	4.6	1.7 x 10-03	3.8 x 10-02
cg04735310	MIR196A1	TSS1500	Island	18.0±1.8	21.3±4.4	3.4	2.3 x 10-03	4.1 x 10-02
cg11515530	MIR197	TSS1500		72.8±5.2	68.6±4.1	-4.2	4.0 x 10-03	4.9 x 10-02
cg08477687	MIR1977	TSS1500		35.7±5.9	30.4±5.4	-5.3	6.1 x 10-04	3.1 x 10-02
cg14144728	MIR200B	TSS1500	S_Shore	26.8±10.6	31.3±11.0	4.5	2.3 x 10-03	4.1 x 10-02
cg16642299	MIR200C	TSS1500		19.8±14.8	24.2±15.5	4.4	4.0 x 10-03	4.9 x 10-02
cg27314336	MIR203	TSS1500	N_Shore	12.3±4.0	15.6±6.5	3.3	4.0 x 10-03	4.9 x 10-02
cg03880841	MIR210	Body	Island	8.8±2.7	11.0±3.2	2.2	6.1 x 10-04	3.1 x 10-02
cg15482500	MIR210	TSS200	Island	6.8±1.2	9.0±3.0	2.3	4.0 x 10-03	4.9 x 10-02
cg25135143	MIR2110;C10orf118	TSS1500;TSS200	S_Shore	7.4±1.2	9.6±2.8	2.2	2.3 x 10-03	4.1 x 10-02
cg26301661	MIR2110;C10orf118	TSS1500;TSS200	S_Shore	8.4±1.3	10.2±3.3	1.7	2.3 x 10-03	4.1 x 10-02
cg00568128	MIR2110;C10orf118;C10orf118	TSS200;1stExon;5'UTR	Island	6.7±0.9	8.5±2.7	1.8	1.7 x 10-03	3.8 x 10-02
cg21870760	MIR2114	TSS1500		22.8±17.0	28.5±17.8	5.8	2.3 x 10-03	4.1 x 10-02
cg12686754	MIR216A	TSS1500		74.7±6.1	78.6±5.4	3.9	1.7 x 10-03	3.8 x 10-02
cg25249448	MIR216A	TSS200		40.2±9.4	47.0±9.1	6.8	6.1 x 10-04	3.1 x 10-02
cg13618190	MIR217	Body		67.0±7.4	57.5±7.1	-9.5	3.1 x 10-03	4.4 x 10-02
cg22508905	MIR218-1;SLIT2	Body;Body		71.9±5.7	66.3±4.7	-5.7	3.1 x 10-03	4.4 x 10-02
cg12879539	MIR222	TSS1500		47.8±14.5	54.4±15.2	6.6	2.3 x 10-03	4.1 x 10-02
cg08971171	MIR25;MCM7;MCM7;MIR93	TSS1500;Body;Body;TSS200		62.9±7.7	66.4±6.7	3.5	4.0 x 10-03	4.9 x 10-02
cg19603100	MIR299;MIR380	TSS200;TSS1500		41.0±12.2	47.8±13.4	6.9	1.2 x 10-04	2.6 x 10-02
cg19098437	MIR30A	Body		44.0±17.2	51.4±15.2	7.4	1.7 x 10-03	3.8 x 10-02
cg05425602	MIR30B	TSS200		73.5±4.2	66.2±5.5	-7.2	2.3 x 10-03	4.1 x 10-02
cg18274788	MIR320B1	TSS1500	S_Shelf	13.5±3.7	18.1±4.1	4.7	6.1 x 10-04	3.1 x 10-02
cg00752143	MIR329-2;MIR329-1	TSS1500;TSS200		42.7±11.7	47.1±12.7	4.4	6.1 x 10-04	3.1 x 10-02
cg01587049	MIR329-2;MIR329-1;MIR758	TSS1500;TSS1500;Body		51.7±11.5	57.8±10.6	6.0	2.3 x 10-03	4.1 x 10-02
cg01192900	MIR34B;BTG4;MIR34C	Body;TSS1500;TSS1500	Island	10.0±2.0	13.5±4.2	3.5	2.3 x 10-03	4.1 x 10-02
cg10948070	MIR412;MIR409;MIR369;MIR541	TSS1500;TSS1500;TSS1500;TSS200	N_Shore	82.0±3.0	80.0±3.1	-2.0	4.0 x 10-03	4.9 x 10-02
cg24675879	MIR423;CCDC55	TSS200;Body	S_Shore	6.4±0.8	8.5±3.1	2.1	2.3 x 10-03	4.1 x 10-02
cg26330479	MIR429	TSS200	S_Shelf	36.2±9.7	40.2±11.0	4.1	1.2 x 10-03	3.5 x 10-02
cg19603885	MIR432;MIR136;RTL1	TSS1500;TSS1500;1stExon	Island	91.1±3.6	88.2±4.3	-2.9	3.1 x 10-03	4.4 x 10-02
cg25246281	MIR451;MIR144	TSS1500;TSS200		41.9±10.2	45.5±9.9	3.6	8.5 x 10-04	3.3 x 10-02
cg02329670	MIR497;MIR195	TSS200;TSS1500	N_Shelf	37.2±9.7	42.4±9.6	5.2	1.2 x 10-03	3.5 x 10-02
cg21040575	MIR497;MIR195	TSS200;TSS1500	N_Shelf	17.5±12.4	21.6±12.2	4.1	6.1 x 10-04	3.1 x 10-02
cg18123612	MIR502;CLCN5;CLCN5	TSS1500;Body;Body		41.8±18.2	47.8±19.2	6.1	3.1 x 10-03	4.4 x 10-02
cg21664443	MIR502;CLCN5;CLCN5;MIR660	TSS1500;Body;Body;TSS200		58.5±13.8	64.7±14.5	6.3	4.0 x 10-03	4.9 x 10-02
cg04630982	MIR505	Body		32.9±14.6	39.0±14.4	6.1	1.7 x 10-03	3.8 x 10-02
cg00366594	MIR527	TSS1500		59.4±3.5	62.1±4.2	2.6	2.3 x 10-03	4.1 x 10-02
cg18697991	MIR548A2	Body		37.2±11.6	44.3±11.2	7.1	3.7 x 10-04	2.9 x 10-02
cg21324884	MIR548A2	Body		31.0±3.9	34.6±4.7	3.6	3.1 x 10-03	4.4 x 10-02
cg08470408	MIR548F1	TSS1500		71.0±7.5	75.0±6.5	4.0	8.5 x 10-04	3.3 x 10-02
cg03014934	MIR548F5;NBEA;MAB21L1	Body;Body;TSS200	N_Shore	9.9±2.2	12.1±2.3	2.2	8.5 x 10-04	3.3 x 10-02
cg07554357	MIR548F5;NBEA;MAB21L1	Body;Body;TSS1500	N_Shore	30.8±19.3	39.5±16.6	8.8	1.2 x 10-03	3.5 x 10-02
cg13446906	MIR548F5;NBEA;MAB21L1	Body;Body;TSS1500	N_Shore	12.1±3.0	16.0±2.4	3.9	1.2 x 10-03	3.5 x 10-02
cg02145866	MIR548G	Body		66.9±12.2	72.4±9.1	5.5	4.0 x 10-03	4.9 x 10-02
cg05642802	MIR548G;C3orf26	Body;TSS200	Island	5.2±1.1	6.7±0.9	1.4	2.4 x 10-04	2.8 x 10-02
cg15077343	MIR548G;C3orf26	Body;TSS1500	N_Shore	19.7±2.2	23.5±3.3	3.7	8.5 x 10-04	3.3 x 10-02
cg06062590	MIR548G;C3orf26;C3orf26	Body;1stExon;5'UTR	Island	4.5±1.0	5.5±1.1	1.0	2.3 x 10-03	4.1 x 10-02
cg19968403	MIR548G;COL8A1;COL8A1	Body;TSS200;TSS200		8.6±1.1	10.8±1.7	2.2	1.2 x 10-04	2.6 x 10-02
cg07439409	MIR548H3;C6orf167	Body;TSS1500	S_Shore	8.7±1.1	11.9±3.9	3.1	3.7 x 10-04	2.9 x 10-02
cg22682162	MIR548H3;C6orf167	Body;TSS200	Island	9.4±0.8	11.1±2.2	1.7	4.0 x 10-03	4.9 x 10-02
cg04673937	MIR548H4	Body	S_Shore	9.0±2.1	11.4±4.1	2.4	6.1 x 10-04	3.1 x 10-02
cg05451359	MIR548H4	Body		15.7±7.3	20.6±9.9	4.9	1.7 x 10-03	3.8 x 10-02
cg06049171	MIR548H4	Body		29.1±18.6	34.9±19.1	5.9	1.7 x 10-03	3.8 x 10-02
cg27417749	MIR548H4	Body	N_Shelf	37.0±17.9	43.3±19.1	6.3	1.2 x 10-03	3.5 x 10-02
cg25584422	MIR548H4;GLCE	Body;5'UTR	S_Shore	16.1±2.5	19.3±3.9	3.1	2.3 x 10-03	4.1 x 10-02
cg11400650	MIR548H4;NOX5	Body;Body	S_Shelf	38.9±11.4	44.2±11.0	5.4	1.2 x 10-04	2.6 x 10-02
cg17073392	MIR548H4;NOX5	Body;Body	Island	12.2±7.7	17.2±9.3	5.0	6.1 x 10-04	3.1 x 10-02
cg26664528	MIR548H4;NOX5	Body;Body	S_Shore	18.3±6.9	22.7±7.1	4.4	8.5 x 10-04	3.3 x 10-02
cg24399529	MIR548H4;TMEM84	Body;TSS200		39.3±15.7	45.2±14.1	6.0	3.1 x 10-03	4.4 x 10-02
cg01656221	MIR548N	Body	Island	8.1±1.1	10.6±3.4	2.5	4.0 x 10-03	4.9 x 10-02
cg22929280	MIR549;KIAA1199	TSS200;5'UTR		82.7±3.2	85.5±2.7	2.9	6.1 x 10-04	3.1 x 10-02
cg17164827	MIR568	TSS1500		84.3±5.8	76.8±5.0	-7.5	3.1 x 10-03	4.4 x 10-02
cg06341821	MIR574;FAM114A1	TSS200;5'UTR	Island	13.8±2.3	16.5±2.9	2.7	1.2 x 10-03	3.5 x 10-02
cg09363604	MIR575;SCD5;SCD5	TSS1500;Body;Body		34.3±14.0	40.0±14.6	5.7	4.0 x 10-03	4.9 x 10-02
cg00966405	MIR589;FBXL18	TSS1500;Body	S_Shore	36.7±9.6	43.8±8.0	7.0	8.5 x 10-04	3.3 x 10-02
cg01942816	MIR589;FBXL18	Body;Body	S_Shore	26.5±14.6	32.4±15.6	5.9	2.4 x 10-04	2.8 x 10-02
cg09286367	MIR589;FBXL18	TSS200;Body	S_Shore	33.5±12.4	41.4±10.1	8.0	8.5 x 10-04	3.3 x 10-02
cg25343388	MIR589;FBXL18	TSS200;Body	S_Shore	45.3±13.1	51.0±12.4	5.7	1.7 x 10-03	3.8 x 10-02
cg00265277	MIR602	TSS1500	S_Shore	21.9±9.2	27.1±10.9	5.2	2.3 x 10-03	4.1 x 10-02
cg05346831	MIR614	TSS1500		58.4±17.3	62.9±17.0	4.5	4.0 x 10-03	4.9 x 10-02
cg07043025	MIR635;WIPI1	TSS1500;Body		83.9±4.8	86.8±4.9	2.9	4.0 x 10-03	4.9 x 10-02
cg21028463	MIR636;SFRS2;MFSD11	TSS1500;TSS1500;TSS200	Island	6.6±0.8	8.9±2.9	2.3	4.0 x 10-03	4.9 x 10-02
cg06055845	MIR641;AKT2	TSS1500;5'UTR	N_Shore	24.1±8.2	29.4±8.5	5.2	2.3 x 10-03	4.1 x 10-02
cg09380135	MIR641;AKT2	TSS1500;5'UTR	N_Shore	16.7±10.6	20.4±12.0	3.7	1.7 x 10-03	3.8 x 10-02
cg05093113	MIR645;PTPN1	TSS1500;3'UTR		69.1±12.4	72.0±13.2	2.9	2.3 x 10-03	4.1 x 10-02
cg06869212	MIR657;AATK;MIR338	TSS1500;Body;TSS200	N_Shelf	34.6±21.3	39.0±20.3	4.4	2.3 x 10-03	4.1 x 10-02
cg26766064	MIR657;AATK;MIR338	TSS1500;Body;Body	N_Shelf	17.4±11.7	21.7±12.2	4.3	1.2 x 10-04	2.6 x 10-02
cg00565075	MIR659;EIF3L	TSS1500;TSS1500	N_Shore	12.2±3.7	15.8±4.9	3.6	6.1 x 10-04	3.1 x 10-02
cg18804680	MIR665	TSS200		47.5±5.8	52.0±5.5	4.5	2.3 x 10-03	4.1 x 10-02
cg09160955	MIR7-2	TSS1500		38.5±13.6	43.4±12.7	5.0	1.2 x 10-04	2.6 x 10-02
cg02479575	MIR7-3;C19orf30	TSS1500;Body		3.3±0.5	4.1±0.7	0.7	1.7 x 10-03	3.8 x 10-02
cg19646028	MIR7-3;C19orf30	TSS1500;Body		17.4±6.9	21.0±7.8	3.6	4.0 x 10-03	4.9 x 10-02
cg16208643	MIR758;MIR329-2;MIR329-1	TSS200;TSS1500;TSS1500		79.2±9.0	82.0±9.4	2.8	2.3 x 10-03	4.1 x 10-02
cg16383389	MIR760	Body	Island	7.7±1.0	6.6±1.4	-1.1	3.7 x 10-04	2.9 x 10-02
cg25107717	MIR760	TSS200	Island	10.8±1.4	12.6±1.3	1.7	3.1 x 10-03	4.4 x 10-02
cg08291487	MIR890	TSS200		38.2±12.8	43.3±13.2	5.1	4.0 x 10-03	4.9 x 10-02
cg20582655	MIR9-1;C1orf61	TSS200;5'UTR	N_Shore	18.1±5.4	21.4±5.8	3.3	1.2 x 10-04	2.6 x 10-02
cg17940268	MIR921;FAM78B	TSS200;Body		69.4±10.3	64.4±9.2	-5.0	1.7 x 10-03	3.8 x 10-02
cg03425468	MIR92B	TSS1500	Island	11.4±2.6	13.7±2.8	2.3	4.0 x 10-03	4.9 x 10-02
cg27538026	MIR92B	TSS1500	Island	8.3±1.8	11.7±4.4	3.4	8.5 x 10-04	3.3 x 10-02
cg03082580	MIR9-3	Body	Island	5.8±1.2	7.7±2.2	1.9	4.0 x 10-03	4.9 x 10-02
cg09388414	MIR96	TSS200	N_Shelf	40.2±9.2	45.0±9.6	4.7	2.3 x 10-03	4.1 x 10-02
cg03649143	MIRLET7A2;LOC399959	TSS200;Body		69.9±6.2	63.9±5.0	-6.0	3.1 x 10-03	4.4 x 10-02
cg15702185	MIRLET7A3;LOC400931	TSS1500;Body		35.2±5.5	40.3±7.1	5.1	6.1 x 10-04	3.1 x 10-02
cg24911721	MIRLET7A3;LOC400931;MIRLET7B	TSS200;Body;TSS1500		56.4±17.9	62.2±14.9	5.7	3.1 x 10-03	4.4 x 10-02
cg21544377	MIRLET7I;C12orf61	TSS1500;1stExon	Island	7.4±1.1	9.3±2.5	1.9	3.1 x 10-03	4.4 x 10-02
cg00874357	MIRLET7I;C12orf61;C12orf61	TSS1500;5'UTR;1stExon	Island	5.9±1.0	7.7±2.5	1.8	1.7 x 10-03	3.8 x 10-02
cg21828716	MYH6;MIR208A	Body;TSS200	N_Shore	27.8±8.0	32.3±7.4	4.5	4.0 x 10-03	4.9 x 10-02
cg11125104	NCRNA00164;MIR663B	Body;TSS1500	Island	24.9±2.4	22.6±3.2	-2.4	2.3 x 10-03	4.1 x 10-02
cg25691553	NDUFAF3;DALRD3;NDUFAF3;MIR425;NDUFAF3;NDUFAF3	TSS200;5'UTR;TSS1500;TSS1500;TSS1500;TSS1500	N_Shore	31.2±14.0	36.8±14.7	5.6	2.4 x 10-04	2.8 x 10-02
cg09738906	NR2F2;NR2F2;NR2F2;MIR1469;NR2F2	TSS200;1stExon;Body;TSS1500;TSS1500	Island	17.4±5.5	21.1±5.5	3.7	4.0 x 10-03	4.9 x 10-02
cg05127369	NR2F2;NR2F2;NR2F2;NR2F2;MIR1469	TSS200;Body;Body;5'UTR;TSS200	Island	8.1±0.8	10.0±1.8	2.0	4.0 x 10-03	4.9 x 10-02
cg02278499	NR2F2;NR2F2;NR2F2;NR2F2;MIR1469;NR2F2	Body;Body;1stExon;5'UTR;TSS1500;TSS1500	Island	8.5±1.4	10.4±3.5	1.9	3.1 x 10-03	4.4 x 10-02
cg17371911	PINX1;MIR1322	Body;TSS200		11.3±1.4	13.6±3.5	2.3	1.7 x 10-03	3.8 x 10-02
cg05598886	PKD1;MIR1225;PKD1	Body;TSS200;Body	Island	86.3±6.1	88.3±4.7	2.0	4.0 x 10-03	4.9 x 10-02
cg10173586	PLEC1;PLEC1;MIR661;PLEC1;PLEC1	Body;Body;TSS1500;Body;Body	S_Shore	13.5±6.8	15.7±6.6	2.2	2.3 x 10-03	4.1 x 10-02
cg23018181	PLEKHA9;MIR1975;RNY5	5'UTR;TSS1500;TSS1500		39.2±17.6	44.8±17.1	5.5	3.1 x 10-03	4.4 x 10-02
cg21446511	PRKRA;PRKRA;PRKRA;MIR548N;DFNB59;DFNB59	TSS1500;TSS1500;TSS1500;Body;5'UTR;1stExon	Island	10.6±1.7	14.6±5.1	4.0	2.4 x 10-04	2.8 x 10-02
cg04671367	PTPRN;MIR153-1	Body;TSS1500	Island	10.0±1.6	13.1±3.9	3.1	8.5 x 10-04	3.3 x 10-02
cg01869058	RDBP;SKIV2L;MIR1236	Body;TSS1500;TSS1500	N_Shore	31.6±10.2	35.0±11.5	3.4	4.0 x 10-03	4.9 x 10-02
cg11011640	RING1;MIR219-1	TSS1500;TSS1500	N_Shore	13.6±2.4	15.6±3.0	2.0	3.1 x 10-03	4.4 x 10-02
cg18340059	RTL1;MIR431;MIR433	1stExon;TSS200;TSS1500	N_Shore	21.6±7.9	29.3±9.0	7.7	6.1 x 10-04	3.1 x 10-02
cg07159686	RTN4R;MIR1286	Body;TSS1500		14.0±5.1	17.1±6.1	3.1	3.1 x 10-03	4.4 x 10-02
cg25037841	RTN4R;MIR1286	Body;TSS1500		12.2±4.1	16.2±4.6	4.0	3.7 x 10-04	2.9 x 10-02
cg02656609	SKA2;SKA2;MIR301A	Body;Body;TSS200	N_Shelf	78.4±3.8	73.5±4.0	-5.0	2.3 x 10-03	4.1 x 10-02
cg17324804	SLIT3;MIR585	Body;Body		33.4±11.3	37.9±12.4	4.5	3.1 x 10-03	4.4 x 10-02
cg04990372	SNORD12B;C20orf199;MIR1259;C20orf199;SNORD12;ZNFX1;C20orf199	TSS1500;Body;TSS1500;Body;TSS1500;TSS1500;Body	S_Shore	23.4±3.1	20.7±1.8	-2.7	4.0 x 10-03	4.9 x 10-02
cg22982536	SPATA13;MIR2276;SPATA13	5'UTR;TSS1500;5'UTR	Island	8.3±1.0	11.3±3.3	3.1	8.5 x 10-04	3.3 x 10-02
cg24356321	TPR;C1orf27;MIR548F1;C1orf27;C1orf27	TSS1500;TSS200;Body;TSS200;TSS200	Island	11.4±1.8	13.7±2.3	2.3	1.2 x 10-03	3.5 x 10-02
cg27495572	TTN;TTN;TTN;MIR548N;TTN	Body;Body;Body;Body;Body		79.0±2.5	81.3±3.1	2.3	3.1 x 10-03	4.4 x 10-02
cg09561830	UBAC2;MIR623;UBAC2;UBAC2	Body;TSS1500;Body;Body		43.1±13.5	49.0±11.3	5.9	1.2 x 10-03	3.5 x 10-02
cg07531072	WIZ;MIR1470	5'UTR;TSS200	N_Shelf	7.3±1.2	6.2±0.8	-1.2	1.2 x 10-03	3.5 x 10-02
cg00299558	VWA5B2;MIR1224	Body;TSS1500	N_Shore	47.6±11.9	51.9±13.8	4.3	6.1 x 10-04	3.1 x 10-02
cg09616647	VWA5B2;MIR1224	Body;TSS200	Island	27.0±6.6	31.3±7.6	4.3	1.2 x 10-03	3.5 x 10-02
cg12821315	VWA5B2;MIR1224	Body;TSS200	N_Shore	34.4±9.2	39.3±10.1	4.8	4.0 x 10-03	4.9 x 10-02
cg04703221	WWP2;MIR140;WWP2	Body;Body;Body		79.3±5.9	76.0±7.7	-3.2	4.0 x 10-03	4.9 x 10-02
cg13576904	ZNF462;MIR548Q	Body;Body		79.6±3.4	75.1±4.8	-4.5	3.1 x 10-03	4.4 x 10-02

## Sheet: KEGG pathways
Significantly enriched KEGG pathways (FDR<5%, q<0.05) of genes that exhibit differential methylation at one or more CpG site(s) in human myoblasts versus myotubes of non-obese subjects (n=14).
Pathway (total number of genes in pathway)	Observed number of genes	Expected number of genes	Ratio observed/expected	p value	q value	Observed genes
Pathways in cancer (325)	321	295.01	1.09	9.8 x 10-10	2.2 x 10-7	MAX, RET, EGF, XIAP, CEBPA, CTBP2, STAT5B, PRKCA, RAC3, CCNE1, DAPK2, CREBBP, PIAS1, IGF1, PIK3CA, PIK3CD, TFG, CDK6, NRAS, ZBTB16, DCC, AKT2, TGFA, CASP9, FH, FGF17, BAD, PIAS3, PGF, CBLC, PLCG1, BRCA2, SMAD2, CRK, AXIN1, ITGB1, KITLG, GSK3B, HDAC1, WNT3, RUNX1, TRAF5, E2F2, HDAC2, JUP, ITGA6, STK36, CYCS, TGFBR2, MECOM, JUN, RAC2, ITGA3, PIK3R5, WNT10A, MYC, MAPK9, MMP2, MSH2, DAPK1, LAMB2, FGF…
Metabolic pathways (1112)	1060	1009.39	1.05	3.3 x 10-9	3.7 x 10-7	GGT1, GBE1, FUK, AK7, HEXB, LDHAL6A, PNLIPRP2, ATP5G2, MECR, G6PC, UPRT, ZNRD1, MGAT5, AKR1C4, UPP1, CDA, DCT, PTGES2, TST, PYCR1, PMM1, PLCG1, ENPP1, PFAS, FBP1, ALAS1, BDH2, COX5A, UAP1L1, PHOSPHO2, ITPKA, CHPF2, POLG, GALT, POLR3H, COX6C, PDXP, ATP5H, ALDH3A1, UQCR11, DGAT1, DGKG, MCCC2, HSD17B8, ALG6, BCKDHB, IDH3G, HMGCS2, FASN, ST6GALNAC3, PFKM, RDH11, AGK, NME7, PLA2G2D, EXTL1, CEPT1, DGAT…
Focal adhesion (200)	199	181.55	1.1	7.6 x 10-8	4.3 x 10-6	MYL9, ACTG1, ITGA8, KDR, EGF, XIAP, PRKCA, PDGFB, RAC3, BIRC2, PAK6, ZYX, RAP1A, LAMA3, CTNNB1, CDC42, SHC3, VTN, COL2A1, ITGB3, PIK3R2, IGF1, PIK3CA, PIK3CD, PPP1CA, TLN2, ACTN3, MYL5, PDGFRB, FLNC, LAMA4, ITGB7, AKT2, MYL10, LAMA2, PARVA, FLNA, CAV1, VEGFA, BAD, PGF, CRK, MYLK, ITGB1, GSK3B, ACTN4, ACTB, PARVG, ROCK1, MYL12B, LAMC2, MYLK2, SHC4, FN1, PPP1R12A, TLN1, ITGA6, VAV2, LAMC3, MYL2, TH…
Endocytosis (200)	199	181.55	1.1	7.6 x 10-8	4.3 x 10-6	PDCD6IP, PARD6A, PARD6G, CLTCL1, KDR, LDLR, RET, EGF, RUFY1, GIT2, SH3KBP1, ZFYVE16, AP2A2, ASAP2, CDC42, RNF41, RAB4A, DNM2, AP2B1, PSD, ITCH, NTRK1, DNAJC6, HSPA8, CBLB, CAV1, VPS36, RAB5B, RAB22A, ADRBK2, SH3GL1, HSPA6, HSPA1L, CBLC, VPS28, EPN2, ZFYVE20, SMAD2, DNM1L, CLTC, SH3GLB2, RAB11FIP1, ADRB1, TSG101, VPS4A, IL2RA, ARF6, ARRB2, CHMP4C, GRK5, PSD4, ARAP3, IQSEC3, HLA-E, VTA1, HLA-F, ACA…
MAPK signaling pathway (267)	260	242.36	1.07	1.4 x 10-5	5.0 x 10-4	MAX, DUSP8, EGF, CACNA2D2, CACNA1H, PRKCA, RAC3, PPM1A, CDC25B, DUSP7, MOS, NRAS, AKT2, HSPA8, NTF4, MAPKAPK5, PRKX, PLA2G2E, FGF17, CACNA2D4, MAPK8IP2, MAP3K4, MKNK1, CRK, RASGRF2, PTPN7, MAP3K11, MAPK13, HSPB1, ARRB2, MEF2C, GNG12, GADD45G, PLA2G12A, TGFBR2, PLA2G4B, MECOM, JUN, RAC2, CACNB2, MYC, MAPK9, CACNA1D, MAPK7, MAP3K12, FGF11, BDNF, PLA2G2C, MAPKAPK3, RAP1B, ELK1, MAP2K2, RASA1, FAS, P…
Ubiquitin mediated proteolysis (134)	133	121.64	1.09	3.3 x 10-5	1.1 x 10-3	FBXW11, UBE2E2, CUL7, CUL4A, CUL4B, XIAP, FBXO2, RCHY1, CUL1, UBE2Z, UBE2Q1, SAE1, UBE2I, UBR5, BIRC2, FANCL, ANAPC1, PIAS1, FZR1, ANAPC11, ANAPC10, UBE2D4, MGRN1, HERC4, FBXW8, UBE2F, ERCC8, RBX1, ITCH, VHL, CBLB, BRCA1, PIAS3, CBLC, NHLRC1, UBE2B, HERC2, UBE2D3, ANAPC5, RHOBTB1, UBA3, FBXO4, NEDD4L, UBE2O, UBE3A, UBE2L6, UBE2Q2, UBA7, PPIL2, UBE3C, UBE2R2, UBE2QL1, DDB2, ANAPC13, TCEB1, UBE4B, …
Neurotrophin signaling pathway (127)	126	115.28	1.09	6.2 x 10-5	1.8 x 10-3	MAPK8, TRAF6, MAP2K5, RPS6KA1, RAF1, MAGED1, RAC1, TP53, MAP2K1, NTRK3, YWHAE, NTF3, MAPK14, SHC2, TP73, CRKL, CALM2, RPS6KA2, RAP1A, SHC1, CDC42, SHC3, IRAK4, PLCG2, PIK3R2, IKBKB, NFKB1, PSEN2, PIK3CA, PIK3R3, RPS6KA4, PIK3CD, RELA, FRS2, CAMK2A, MAP3K3, SOS2, NRAS, ATF4, PDK1, RIPK2, AKT1, ZNF274, AKT2, NTRK1, NTF4, YWHAQ, ARHGDIB, YWHAG, BAD, IRS2, CAMK2D, PLCG1, CRK, NGFRAP1, SH2B1, ARHGDIA,…
Protein processing in endoplasmic reticulum (165)	162	149.77	1.08	1.0 x 10-4	1.8 x 10-3	UBQLN3, LMAN1L, UBE2E2, CRYAB, PRKCSH, DNAJC3, MOGS, FBXO2, UGGT2, CUL1, DNAJB11, VIMP, ERP29, TXNDC5, SSR1, EDEM1, P4HB, RAD23B, UBE2D4, TRAM1, ATXN3L, SEC61A2, BAK1, DERL3, ATF4, RBX1, HSPA8, HSPA5, VCP, HSPA6, HSPA1L, STT3A, DNAJC1, ERN1, SSR3, NGLY1, MBTPS1, CAPN1, SVIP, UBE2D3, HSPH1, DNAJC5, ATF6B, SEC61G, SEC24D, DNAJB2, EIF2AK4, DNAJB1, SSR4, BAG2, SEC23B, NPLOC4, CALR, RPN1, DNAJC5B, DAD…
Lysosome (121)	120	109.83	1.09	1.0 x 10-4	1.8 x 10-3	LAMP1, GAA, PPT2, CLTCL1, CTSF, MFSD8, HEXB, ATP6AP1, AP3M2, AP1B1, ABCB9, ARSA, AP3B2, TPP1, ATP6V0B, CD164, ENTPD4, AP1M2, AP3S2, MCOLN1, ATP6V0A4, AP1M1, ABCA2, HYAL1, LGMN, CLTB, LAPTM4A, AGA, NAGA, GM2A, LAMP3, CTSG, SLC11A1, PPT1, AP1S2, AP4B1, CTSE, SMPD1, ATP6V0A1, AP3B1, SLC11A2, SLC17A5, AP4E1, LIPA, NPC1, AP3M1, CD68, TCIRG1, CTSO, GNPTAB, NAGLU, CLTC, LAPTM5, AP1S1, ATP6V0C, GLA, CLN3…
Cell cycle (124)	123	112.56	1.09	8.1 x 10-5	1.8 x 10-3	CCNE2, EP300, E2F5, PTTG1, TP53, CUL1, WEE2, CDKN1A, ORC1, YWHAE, CCNB1, CCNE1, MCM4, CDKN2C, CCND1, CREBBP, WEE1, ANAPC1, CCNA2, MDM2, PCNA, CDC14B, FZR1, ANAPC11, ANAPC10, MAD1L1, CDKN1B, ANAPC7, CDC25B, CDKN2D, CDK6, PLK1, ZBTB17, CCNH, RBX1, CDK4, CDC20, E2F3, STAG2, YWHAQ, CDC6, BUB1B, CDK7, PKMYT1, CDC23, MCM2, CDC25C, CDK1, YWHAG, SMAD3, CDC45, SMAD2, CDC16, CCNB3, RBL1, E2F4, CCNA1, MAD2L…
Oxidative phosphorylation (119)	118	108.02	1.09	1.0 x 10-4	1.8 x 10-3	NDUFA5, COX15, NDUFC2, NDUFB6, UQCRB, ATP6V1A, UQCR10, COX7A1, NDUFB5, ATP6AP1, ATP5I, NDUFAB1, COX6A2, ATP6V1B2, ATP5J, COX10, NDUFB11, NDUFA13, SDHA, ATP6V1B1, NDUFB3, UQCRFS1, ATP6V0B, ATP5G2, ATP6V1G2, NDUFB8, ATP6V0A4, UQCRC2, NDUFV3, NDUFB9, NDUFA6, NDUFA10, ATP6V1E1, NDUFS2, ATP6V0E2, ATP6V1G1, NDUFA9, COX7C, NDUFC1, UQCRQ, COX11, ATP6V0A1, ATP5E, NDUFA7, NDUFB1, ATP5F1, SDHD, ATP5D, COX6B…
Regulation of actin cytoskeleton (211)	205	191.53	1.07	2.0 x 10-4	2.9 x 10-3	MYL9, SSH1, FGF13, ACTG1, WASF1, ITGA8, EGF, ENAH, DIAPH3, PDGFB, MYH10, RAC3, PAK6, CDC42, PFN1, ITGB3, PIK3R2, PIK3CA, PIK3CD, MYH14, PPP1CA, TIAM1, ACTN3, MYL5, PFN3, PDGFRB, F2, ITGAL, ITGB7, MOS, NRAS, MYL10, EZR, FGF17, ARPC3, ITGB2, GSN, ITGAE, CRK, LIMK1, MYLK, ITGB1, FGF7, ACTN4, ACTB, ROCK1, MYL12B, BDKRB2, MYLK2, FGD1, GNG12, FN1, PPP1R12A, ITGAM, ITGA6, VAV2, MYL2, NCKAP1, ITGB5, PFN2…
TGF-beta signaling pathway (84)	84	76.25	1.1	3.0 x 10-4	3.8 x 10-3	DCN, EP300, LTBP1, ID1, ACVR1, LEFTY1, E2F5, PPP2CB, CUL1, ID4, SMAD5, GDF5, PPP2R1B, ZFYVE9, NODAL, CREBBP, ZFYVE16, GDF6, PPP2R1A, NOG, ACVR2A, COMP, IFNG, LEFTY2, SMAD9, RBX1, ACVR1C, ACVR2B, SMAD3, PPP2CA, BMP8A, INHBC, SMAD2, RBL1, E2F4, SKP1, RPS6KB1, BMPR1A, ROCK1, FST, SMAD1, SMURF1, MAPK1, SMAD4, BMPR1B, CDKN2B, BMP8B, BMPR2, SMAD7, ID2, CHRD, TGFBR1, THBS3, TGFB2, RBL2, TGFBR2, BMP6, TH…
Axon guidance (129)	127	117.1	1.08	4.0 x 10-4	4.8 x 10-3	EPHA3, PLXNB3, PLXNC1, RHOD, RAC1, EPHA4, NTN3, PLXNA2, SLIT3, SEMA7A, PLXNA1, SLIT1, RAC3, SEMA6A, PLXNB1, CDK5, PAK6, CDC42, DPYSL2, RGS3, SEMA5B, NTN4, EPHB6, SEMA3G, EPHB4, MET, NTNG1, PLXNA3, SLIT2, SEMA6C, CFL1, UNC5D, CHP1, SEMA3B, EPHA6, NRAS, NCK1, DCC, NFATC2, SEMA3F, GNAI3, NFATC1, SEMA5A, GNAI1, FYN, EPHA2, EFNA4, LIMK1, ITGB1, NCK2, GSK3B, SEMA3C, EFNA5, PPP3CC, ROCK1, NRP1, UNC5A, U…
Phosphatidylinositol signaling system (78)	78	70.8	1.1	5.0 x 10-4	5.7 x 10-3	INPP5D, DGKA, DGKD, ITPR2, CDIPT, PRKCA, SYNJ1, PLCB3, CDS1, CALM2, INPP5E, ITPK1, PRKCG, INPP4A, PLCG2, PIK3R2, PIK3CA, PIK3R3, PIK3CD, DGKB, PLCD1, PLCE1, ITPR3, PI4K2B, PLCG1, PIK3C2G, PRKCB, DGKI, INPP4B, PIK3C2B, ITPKA, ITPKB, INPPL1, CDS2, DGKZ, PLCZ1, DGKQ, CALM3, PI4KA, PLCD3, INPP5B, INPP1, PIP4K2A, PIP5K1C, INPP5K, IPPK, PI4KB, CALML5, INPP5A, PTEN, PIK3R5, PLCD4, OCRL, SYNJ2, PIKFYVE, …
Purine metabolism (162)	158	147.05	1.07	6.0 x 10-4	6.5 x 10-3	POLA2, ADCY4, PDE1B, ENTPD6, AK7, POLR2F, POLR1A, ENTPD8, NT5C3, PDE4C, POLR3K, AMPD3, PDE1A, ENTPD4, PDE6A, PAPSS1, NME2, ADCY3, POLR3B, POLE3, ZNRD1, ITPA, NT5C1A, RRM2, GUCY2C, PRIM1, POLR2C, AK1, HPRT1, PDE6G, ENPP1, PFAS, ADCY8, POLR2H, NUDT9, AK2, POLR2K, POLR3H, RRM1, PRHOXNB, ADSSL1, ENTPD5, GUCY2D, PDE10A, ATIC, GMPS, ADCY6, POLD4, PRPS1, POLR1E, POLR2B, NT5E, POLR3F, NTPCR, POLR2I, ENTP…
Calcium signaling pathway (176)	171	159.76	1.07	8.0 x 10-4	7.9 x 10-3	P2RX1, PTAFR, ADCY4, PDE1B, RYR1, GNA15, SLC8A2, CACNA1H, ITPR2, PRKCA, GRM5, CALM2, TACR1, PDE1A, CACNA1C, PHKA1, HTR6, ADCY3, TRPC1, CACNA1S, ADRA1A, PRKACB, PDGFRB, ATP2B3, PLCE1, PHKB, P2RX2, PRKX, SLC25A5, GNA14, SLC8A1, EDNRA, PLCG1, SLC25A4, ADCY8, RYR3, MYLK, ADRB1, PTK2B, PPP3CC, OXTR, ITPKA, CCKAR, HTR2A, BDKRB2, MYLK2, TNNC1, ATP2A3, P2RX3, CALM3, CAMK4, PPP3CB, PLCD3, ADRA1B, PTGER3, …
Pyrimidine metabolism (98)	97	88.96	1.09	8.0 x 10-4	7.9 x 10-3	POLA2, ENTPD6, POLR2F, POLR1A, NME5, UCK2, UCK1, ENTPD8, NT5C3, POLD1, POLR3K, CAD, TYMP, ENTPD4, DUT, NME2, UPRT, NT5C, POLR3B, DPYD, POLE3, CMPK1, ZNRD1, TXNRD2, DTYMK, POLR2L, POLR2G, ITPA, UPP1, UCKL1, NT5C1A, CDA, POLR2D, RRM2, NME3, PRIM1, POLR2C, ENTPD1, NME1, TYMS, CANT1, POLR2H, POLR2K, POLR3H, RRM1, DHODH, UPP2, TK2, POLR3D, ENTPD5, CTPS1, CTPS2, NME4, POLR1B, AK3, POLR3C, POLD4, NT5M, …
Adipocytokine signaling pathway (68)	68	61.73	1.1	1.4 x 10-3	1.3 x 10-2	MAPK8, ACACB, PRKAB1, SLC2A4, ACSL1, MTOR, PRKAB2, CAMKK1, RXRA, SLC2A1, CPT1B, CHUK, NFKB1, IKBKB, G6PC, ACSL4, RELA, ACSL5, AKT1, AKT2, PRKAG1, PRKCQ, CD36, PRKAG3, SOCS3, IRS2, IKBKG, ACSL6, TNFRSF1A, POMC, STK11, ADIPOR1, PPARGC1A, MAPK10, PRKAA2, NFKBIE, ACSBG2, TRAF2, PRKAA1, ADIPOR2, TRADD, MAPK9, PCK1, NPY, PTPN11, JAK2, LEP, PCK2, STAT3, ADIPOQ, TNF, RXRG, AGRP, CAMKK2, ACSL3, PPARA, CPT…
p53 signaling pathway (68)	68	61.73	1.1	1.4 x 10-3	1.3 x 10-2	CCNE2, CASP3, TP53AIP1, TSC2, PIDD, CD82, PPM1D, TP53, MDM4, RCHY1, CDKN1A, CCNB1, BID, CCNE1, TP73, CCND1, SESN3, MDM2, PMAIP1, SIAH1, IGF1, STEAP3, CASP8, CDK6, PERP, IGFBP3, CCNG2, SESN2, CDK4, CASP9, RRM2, SHISA5, RPRM, SESN1, TP53I3, CDK1, CCNB3, GADD45B, BBC3, SERPINE1, CHEK2, ZMAT3, GADD45G, CYCS, CHEK1, BAI1, THBS1, PTEN, CCND3, BAX, EI24, GTSE1, ATR, CCND2, DDB2, TNFRSF10B, CCNG1, FAS, R…
Wnt signaling pathway (149)	145	135.25	1.07	1.5 x 10-3	1.3 x 10-2	FBXW11, WIF1, VANGL1, PPP2CB, CSNK2A1, CUL1, NLK, CTBP2, FZD2, PRKCA, RAC3, DAAM1, PPP2R1B, WNT2B, CREBBP, MMP7, CTNNB1, PRKACB, RBX1, CSNK1E, WNT7A, PRKX, LRP5, NFATC1, CXXC4, TCF7L1, LEF1, SMAD2, AXIN1, NKD1, GSK3B, PPP2R5C, PPP3CC, ROCK1, WNT3, DVL1, FOSL1, PPP2R5D, PORCN, NKD2, DKK4, PPP3CB, PSEN1, JUN, RAC2, NFATC3, WNT10A, MYC, MAPK9, LRP6, WNT16, CCND2, WNT3A, PLCB2, ROCK2, WNT1, WNT9A, TC…
ErbB signaling pathway (87)	86	78.97	1.09	2.1 x 10-3	1.7 x 10-2	MAPK8, BTC, HBEGF, MTOR, RAF1, EGF, MAP2K1, ERBB2, NRG2, STAT5B, CDKN1A, PRKCA, ERBB4, SHC2, CRKL, PAK6, ABL2, PRKCG, SHC1, SHC3, PLCG2, PIK3R2, PIK3CA, CDKN1B, PIK3R3, PIK3CD, CAMK2A, SOS2, NRAS, AKT1, NCK1, AKT2, TGFA, CBLB, CBL, BAD, CBLC, CAMK2D, PLCG1, NRG3, CRK, AREG, PRKCB, EIF4EBP1, NCK2, GSK3B, RPS6KB1, NRG1, MAPK10, MAPK1, GAB1, SHC4, BRAF, PAK7, SRC, PAK4, JUN, ABL1, PIK3R5, MYC, MAPK9…
Melanogenesis (101)	99	91.68	1.08	3.5 x 10-3	2.6 x 10-2	CREB3L2, EP300, ADCY4, RAF1, FZD10, MAP2K1, FZD2, PRKCA, PRKACA, WNT2B, PLCB3, WNT5A, CALM2, CREBBP, PRKCG, CTNNB1, ADCY2, MC1R, ADCY9, MITF, ADCY3, KIT, CAMK2A, DVL2, PRKACB, TYRP1, FZD1, ADCY7, NRAS, FZD4, WNT7A, ADCY1, CREB3L1, PRKX, ASIP, DVL3, WNT11, DCT, GNAI3, FZD7, GNAI1, CAMK2D, TCF7L1, LEF1, WNT6, PRKCB, ADCY8, FZD9, KITLG, GSK3B, POMC, WNT3, DVL1, MAPK1, FZD8, WNT2, CALM3, CREB3, FZD6,…
Inositol phosphate metabolism (57)	57	51.74	1.1	4.0 x 10-3	2.9 x 10-2	ITPKB, INPPL1, PLCZ1, ALDH6A1, PI4KA, INPP5B, ISYNA1, PLCD3, CDIPT, INPP1, SYNJ1, PIP4K2A, PIP5K1C, PLCB3, INPP5K, INPP5E, ITPK1, IPPK, PI4KB, INPP4A, PTEN, INPP5A, OCRL, PLCD4, PLCG2, IPMK, PIK3CA, PIK3CD, SYNJ2, PIKFYVE, MINPP1, PLCB2, IMPA2, IMPA1, PIK3C3, PLCD1, PLCE1, PIP4K2C, PIP5K1A, INPP5J, PLCB1, PIK3CB, PIK3C2A, PI4K2A, PIP4K2B, PI4K2B, PLCG1, PIK3C2G, MIOX, INPP4B, PLCB4, PIK3C2B, PIP5…
Peroxisome (79)	78	71.71	1.09	4.3 x 10-3	3.0 x 10-2	HACL1, MVK, ACSL1, CROT, SOD2, IDH2, PEX11G, NUDT12, ABCD4, NUDT19, ABCD3, PEX3, PEX16, DAO, ACSL4, ACOX2, PXMP4, AMACR, FAR1, ACSL5, AGXT, SOD1, ABCD2, AGPS, PEX11A, DDO, IDH1, PEX1, PAOX, PEX5, PEX26, PEX2, ACSL6, PRDX5, MPV17, MLYCD, PIPOX, HAO1, ACOT8, ACSBG2, EHHADH, PEX6, DECR2, PXMP2, PEX12, EPHX2, PMVK, ACAA1, BAAT, PEX10, GSTK1, PEX7, MPV17L, CRAT, ECI2, HMGCL, FAR2, PEX14, SLC25A17, PEX…
mTOR signaling pathway (52)	52	47.2	1.1	6.5 x 10-3	4.2 x 10-2	PRKAA2, EIF4E1B, BRAF, TSC2, MTOR, RPS6KA1, STRADA, PRKAA1, ULK1, DDIT4, RPTOR, RPS6KA2, PIK3R5, PIK3R2, IGF1, PIK3CA, RPS6, PIK3R3, RICTOR, PIK3CD, EIF4E, VEGFB, MLST8, RPS6KA6, RPS6KB2, VEGFC, PDPK1, ULK3, EIF4E2, EIF4B, AKT1, AKT2, PIK3R1, FIGF, VEGFA, PIK3CB, ULK2, RHEB, INS, MAPK3, PGF, TSC1, HIF1A, EIF4EBP1, AKT3, CAB39, STK11, RPS6KB1, CAB39L, MAPK1, PIK3CG, RPS6KA3
Spliceosome (127)	123	115.28	1.07	7.0 x 10-3	4.4 x 10-2	WBP11, SART1, SNRNP40, THOC1, CHERP, XAB2, SF3B1, RBM8A, DDX39B, SNRPF, DHX8, USP39, PPIL1, SNRPE, SRSF8, SNRPD3, PCBP1, ZMAT2, HSPA1A, HNRNPA3, SF3B5, SF3B2, MAGOHB, SNRPC, SRSF2, SNRPD1, BCAS2, PHF5A, EIF4A3, SRSF4, TRA2B, AQR, HNRNPU, HSPA2, SRSF10, SF3A1, PRPF19, CDC5L, U2AF2, NHP2L1, SNRNP200, SNRPB2, SNRPB, HSPA8, PPIE, LSM7, HNRNPC, CRNKL1, MAGOH, NAA38, TXNL4A, SNRNP27, DHX15, SRSF1, HSPA…

## Sheet: non-CpG methylation
non-CpG sites with differential DNA methylation (q<0.05) before versus after differentiation of primary human myoblasts from 14 non-obese subjects.
		Location in relation to			DNA Methylation (%)
TargetID	Dinucleotide sequnce	Nearest gene	Gene region	CpG island	Myoblasts	Myotubes	Difference	p	q
ch.1.171672612F	CA				4.5±0.8	7.1±2.4	2.6	1.2 x 10-4	1.0 x 10-2
ch.1.217016503F	CA				7.4±1.5	9.2±2.3	1.8	3.7 x 10-4	1.0 x 10-2
ch.1.2348804F	CA	CNN3	3'UTR		11.5±1.9	15.2±2.7	3.6	1.2 x 10-4	1.0 x 10-2
ch.1.4056800F	CA				9.7±1.3	11.6±1.6	1.9	1.2 x 10-4	1.0 x 10-2
ch.10.65628491F	CA				8.4±1.3	10.9±3.0	2.4	2.4 x 10-4	1.0 x 10-2
ch.10.80061816F	CA				5.7±0.9	9.4±3.9	3.7	1.2 x 10-4	1.0 x 10-2
ch.11.2725754F	CA	APLP2;APLP2;APLP2;APLP2;APLP2;APLP2	Body;Body;Body;Body;Body;Body	S_Shelf	11.5±1.4	14.3±2.3	2.9	3.7 x 10-4	1.0 x 10-2
ch.11.967412F	CA	SNORD67;CKAP5;CKAP5	Body;Body;Body		7.4±1.4	10.7±3.3	3.3	3.7 x 10-4	1.0 x 10-2
ch.12.2061504F	CA	TXNRD1;TXNRD1;TXNRD1;TXNRD1;TXNRD1	Body;Body;Body;Body;Body		13.0±3.4	19.2±6.1	6.2	3.7 x 10-4	1.0 x 10-2
ch.14.783201F	CA				8.9±1.1	10.4±2.2	1.5	3.7 x 10-4	1.0 x 10-2
ch.14.96436874F	CA				6.9±1.1	9.7±2.0	2.8	1.2 x 10-4	1.0 x 10-2
ch.17.1317324F	CA				7.1±1.1	8.9±1.7	1.8	1.2 x 10-4	1.0 x 10-2
ch.17.50790467F	CA				7.5±1.5	9.5±2.2	2.0	3.7 x 10-4	1.0 x 10-2
ch.18.975209F	CA				16.5±2.1	19.1±3.9	2.6	2.4 x 10-4	1.0 x 10-2
ch.19.24052292F	CA				3.8±0.4	4.8±1.3	1.1	3.7 x 10-4	1.0 x 10-2
ch.2.12395676F	CA				4.8±0.9	6.2±1.4	1.4	2.4 x 10-4	1.0 x 10-2
ch.2.128865249F	CA				4.5±0.8	6.9±1.4	2.4	2.4 x 10-4	1.0 x 10-2
ch.2.1471425F	CA				11.7±1.5	15.3±2.7	3.5	2.4 x 10-4	1.0 x 10-2
ch.2.30415474F	CA				5.5±1.0	7.5±2.6	2.1	3.7 x 10-4	1.0 x 10-2
ch.2.3504351F	CA				8.1±1.2	10.3±1.3	2.3	1.2 x 10-4	1.0 x 10-2
ch.2.47286786F	CA				3.8±0.7	9.3±3.8	5.5	1.2 x 10-4	1.0 x 10-2
ch.2.71774667F	CA				4.7±0.7	9.2±3.0	4.5	1.2 x 10-4	1.0 x 10-2
ch.2.747167F	CA	YPEL5;YPEL5;YPEL5;YPEL5	3'UTR;3'UTR;3'UTR;3'UTR		12.3±2.2	15.5±4.8	3.1	3.7 x 10-4	1.0 x 10-2
ch.21.818333F	CA	MCM3AP	Body		8.8±1.0	11.3±2.5	2.5	2.4 x 10-4	1.0 x 10-2
ch.22.43177094F	CA				2.9±0.4	4.7±1.6	1.8	3.7 x 10-4	1.0 x 10-2
ch.22.439136F	CA	C22orf30	Body		9.5±1.3	11.8±3.1	2.3	1.2 x 10-4	1.0 x 10-2
ch.3.2997854F	CA				11.8±2.2	14.8±3.6	2.9	2.4 x 10-4	1.0 x 10-2
ch.4.25763146F	CA				9.3±1.2	11.1±1.7	1.9	2.4 x 10-4	1.0 x 10-2
ch.4.26668475F	CA				5.2±1.0	6.5±1.5	1.4	1.2 x 10-4	1.0 x 10-2
ch.4.75060773F	CA				6.9±1.0	9.7±3.4	2.8	3.7 x 10-4	1.0 x 10-2
ch.5.357603F	CA				11.5±1.3	14.3±3.3	2.8	3.7 x 10-4	1.0 x 10-2
ch.5.748880F	CA				31.1±4.9	40.6±9.0	9.5	3.7 x 10-4	1.0 x 10-2
ch.5.82154897F	CA				13.2±1.3	16.6±3.0	3.4	3.7 x 10-4	1.0 x 10-2
ch.6.2649866F	CA				13.6±1.8	15.6±2.8	2.0	2.4 x 10-4	1.0 x 10-2
ch.6.8638596F	CA				8.1±1.2	10.9±3.4	2.8	2.4 x 10-4	1.0 x 10-2
ch.7.2968824F	CA	AGK	Body		18.3±3.9	25.0±5.5	6.7	3.7 x 10-4	1.0 x 10-2
ch.8.2598327F	CA	ASAP1	Body		7.3±1.2	9.1±1.8	1.8	3.7 x 10-4	1.0 x 10-2
ch.8.40958873F	CA				6.6±1.4	7.8±1.5	1.2	3.7 x 10-4	1.0 x 10-2
ch.9.1865022F	CA				13.1±2.6	16.8±2.8	3.7	1.2 x 10-4	1.0 x 10-2
ch.1.194281253F	CA				18.1±3.8	23.2±5.2	5.1	6.1 x 10-4	1.1 x 10-2
ch.1.3036304F	CA	GON4L	Body		13.3±2.3	17.1±5.3	3.8	6.1 x 10-4	1.1 x 10-2
ch.10.131479F	CA				8.9±1.4	11.6±2.2	2.7	6.1 x 10-4	1.1 x 10-2
ch.10.344997F	CA	NUDT5	Body		16.8±2.5	19.8±4.1	3.1	6.1 x 10-4	1.1 x 10-2
ch.10.65169555F	CA				11.9±2.2	14.6±2.6	2.7	6.1 x 10-4	1.1 x 10-2
ch.10.95034807F	CA				5.3±0.8	6.8±2.1	1.5	6.1 x 10-4	1.1 x 10-2
ch.11.102874269F	CA				6.5±0.7	8.3±1.6	1.8	6.1 x 10-4	1.1 x 10-2
ch.11.2015773F	CA				12.1±1.5	14.4±1.7	2.3	6.1 x 10-4	1.1 x 10-2
ch.14.34005785F	CA				4.2±0.5	5.2±1.5	0.9	6.1 x 10-4	1.1 x 10-2
ch.14.85271447F	CA				8.7±1.3	10.5±2.1	1.8	6.1 x 10-4	1.1 x 10-2
ch.2.188617146F	CA				5.3±0.9	6.5±1.1	1.3	6.1 x 10-4	1.1 x 10-2
ch.2.2130426F	CA	C2orf29	Body		14.8±2.4	17.2±2.0	2.4	6.1 x 10-4	1.1 x 10-2
ch.2.2149939F	CA				6.2±1.3	7.4±1.4	1.3	6.1 x 10-4	1.1 x 10-2
ch.21.788740F	CA			S_Shore	3.4±0.5	4.5±1.1	1.0	6.1 x 10-4	1.1 x 10-2
ch.5.1700054F	CA	GPR98;GPR98	Body;Body		11.1±2.0	15.1±3.5	3.9	6.1 x 10-4	1.1 x 10-2
ch.5.3135990F	CA				11.3±2.6	15.1±3.4	3.9	6.1 x 10-4	1.1 x 10-2
ch.5.634030F	CA				7.8±1.5	10.1±2.8	2.2	6.1 x 10-4	1.1 x 10-2
ch.6.11493F	CA	EXOC2	3'UTR		5.5±0.8	7.2±2.0	1.7	6.1 x 10-4	1.1 x 10-2
ch.7.102590751F	CA				5.7±1.1	8.4±2.0	2.7	6.1 x 10-4	1.1 x 10-2
ch.9.1037862F	CA				11.3±1.5	14.4±2.6	3.1	6.1 x 10-4	1.1 x 10-2
ch.X.1083956F	CA	TAF1;BCYRN1;TAF1	Body;Body;Body		14.7±4.1	17.0±4.3	2.3	6.1 x 10-4	1.1 x 10-2
ch.X.772254F	CA	UBA1;UBA1;INE1	Body;Body;TSS1500		4.8±0.6	6.5±1.7	1.7	6.1 x 10-4	1.1 x 10-2
ch.1.117057666F	CA				4.5±0.6	6.3±2.5	1.8	8.5 x 10-4	1.2 x 10-2
ch.1.1603567F	CA	MRPL37	Body		5.0±0.9	6.1±2.0	1.1	8.5 x 10-4	1.2 x 10-2
ch.1.2975077F	CA	GATAD2B	Body		8.3±1.1	10.3±2.3	2.0	8.5 x 10-4	1.2 x 10-2
ch.1.58573617F	CA				4.4±0.9	5.5±1.3	1.1	8.5 x 10-4	1.2 x 10-2
ch.1.59074111F	CA				8.1±1.2	10.8±3.5	2.7	8.5 x 10-4	1.2 x 10-2
ch.10.96879639F	CA				5.9±0.9	7.0±1.7	1.1	8.5 x 10-4	1.2 x 10-2
ch.11.2720214F	CA	PRDM10;PRDM10	5'UTR;5'UTR		7.9±1.5	10.2±1.5	2.4	8.5 x 10-4	1.2 x 10-2
ch.11.91906385F	CA	FAT3	Body		6.6±1.1	8.2±2.2	1.6	8.5 x 10-4	1.2 x 10-2
ch.12.1019410F	CA	LASS5	Body		16.9±2.2	21.1±5.7	4.3	8.5 x 10-4	1.2 x 10-2
ch.12.78471492F	CA				4.9±0.6	6.3±2.0	1.4	8.5 x 10-4	1.2 x 10-2
ch.15.35812004F	CA				10.7±2.6	13.3±2.7	2.6	8.5 x 10-4	1.2 x 10-2
ch.15.97746216F	CA				10.3±2.8	14.9±5.4	4.6	8.5 x 10-4	1.2 x 10-2
ch.16.73882809F	CA				6.0±0.8	7.4±1.8	1.4	8.5 x 10-4	1.2 x 10-2
ch.2.105901354F	CA				6.1±1.1	7.8±1.6	1.8	8.5 x 10-4	1.2 x 10-2
ch.9.83519450F	CA				5.5±0.7	7.0±1.8	1.5	8.5 x 10-4	1.2 x 10-2
ch.1.893623F	CA	ARID1A;ARID1A	Body;Body		11.3±1.5	12.4±1.7	1.1	1.2 x 10-3	1.3 x 10-2
ch.1.897769F	CA	GPATCH3	Body	S_Shelf	13.9±1.8	17.1±4.0	3.2	1.2 x 10-3	1.3 x 10-2
ch.10.30081984F	CA				10.5±2.2	13.6±2.5	3.2	1.2 x 10-3	1.3 x 10-2
ch.11.41377569F	CA				9.5±1.6	13.8±5.3	4.2	1.2 x 10-3	1.3 x 10-2
ch.12.109182886F	CA				10.3±1.9	14.2±3.3	3.8	1.2 x 10-3	1.3 x 10-2
ch.14.21373F	CA				12.5±2.6	14.6±3.9	2.1	1.2 x 10-3	1.3 x 10-2
ch.15.415873F	CA	INO80	Body		20.7±2.7	25.9±6.2	5.2	1.2 x 10-3	1.3 x 10-2
ch.16.9751610F	CA				7.1±1.2	8.7±2.7	1.6	1.2 x 10-3	1.3 x 10-2
ch.19.1147496F	CA	FXYD5;FXYD5;FXYD5;FXYD5	Body;Body;Body;Body		7.7±0.9	9.1±1.7	1.3	1.2 x 10-3	1.3 x 10-2
ch.19.33613505F	CA				6.5±1.0	8.3±1.7	1.8	1.2 x 10-3	1.3 x 10-2
ch.19.777701F	CA	PGPEP1	Body		17.4±2.2	20.6±3.9	3.2	1.2 x 10-3	1.3 x 10-2
ch.2.1685112F	CA	MTHFD2;MTHFD2	Body;Body		4.3±0.9	6.5±2.4	2.2	1.2 x 10-3	1.3 x 10-2
ch.2.3422646F	CA	LASS6	Body		6.8±1.5	8.6±1.7	1.8	1.2 x 10-3	1.3 x 10-2
ch.2.4917873F	CA	NDUFA10	Body		13.2±2.2	16.0±3.7	2.8	1.2 x 10-3	1.3 x 10-2
ch.2.88629272F	CA			N_Shore	5.2±0.7	6.3±1.1	1.2	1.2 x 10-3	1.3 x 10-2
ch.21.27853252F	CA				7.9±1.7	10.7±2.8	2.9	1.2 x 10-3	1.3 x 10-2
ch.4.255198F	CA	TBC1D14;TBC1D14;TBC1D14	Body;Body;Body		14.2±2.2	17.7±3.8	3.5	1.2 x 10-3	1.3 x 10-2
ch.5.389453F	CA	ANKH	Body		13.3±2.0	16.6±4.8	3.3	1.2 x 10-3	1.3 x 10-2
ch.6.25083721F	CA				16.7±3.4	24.0±7.2	7.2	1.2 x 10-3	1.3 x 10-2
ch.6.573831F	CA				9.7±1.9	11.9±2.0	2.2	1.2 x 10-3	1.3 x 10-2
ch.6.98859407F	CA				8.0±1.4	9.6±1.4	1.5	1.2 x 10-3	1.3 x 10-2
ch.7.24057216F	CA				6.8±1.0	8.7±2.0	1.8	1.2 x 10-3	1.3 x 10-2
ch.7.81940889F	CA				9.4±2.5	11.7±2.3	2.3	1.2 x 10-3	1.3 x 10-2
ch.8.9051069F	CA				7.4±1.8	10.0±3.2	2.5	1.2 x 10-3	1.3 x 10-2
ch.9.84078312F	CA				4.8±1.1	6.1±1.4	1.3	1.2 x 10-3	1.3 x 10-2
ch.X.16035608F	CA				15.4±1.8	19.1±4.6	3.6	1.2 x 10-3	1.3 x 10-2
ch.1.2890615F	CA	PRPF3	Body		7.6±1.6	9.2±1.7	1.6	1.7 x 10-3	1.4 x 10-2
ch.1.4784808F	CA				13.3±1.6	16.3±2.5	3.0	1.7 x 10-3	1.4 x 10-2
ch.1.95724F	CA	PANK4	Body	N_Shore	3.8±0.7	4.6±0.9	0.8	1.7 x 10-3	1.4 x 10-2
ch.10.2374052F	CA				12.6±1.8	16.5±3.8	3.9	1.7 x 10-3	1.4 x 10-2
ch.12.2625550F	CA	ATP6V0A2	Body		12.6±2.2	16.2±4.0	3.6	1.7 x 10-3	1.4 x 10-2
ch.12.643819F	CA				4.7±0.6	5.5±1.2	0.8	1.7 x 10-3	1.4 x 10-2
ch.13.381084F	CA				26.6±4.2	34.0±7.3	7.4	1.7 x 10-3	1.4 x 10-2
ch.14.53082129F	CA				5.6±1.3	7.9±2.1	2.3	1.7 x 10-3	1.4 x 10-2
ch.16.1630026F	CA				7.5±1.6	11.0±2.3	3.6	1.7 x 10-3	1.4 x 10-2
ch.16.1667936F	CA				7.1±1.4	9.4±2.8	2.3	1.7 x 10-3	1.4 x 10-2
ch.19.1901489F	CA	ZNF551	Body	S_Shelf	4.9±0.8	6.1±1.6	1.1	1.7 x 10-3	1.4 x 10-2
ch.2.3493243F	CA	SLC25A12	Body		13.2±1.9	15.7±1.9	2.5	1.7 x 10-3	1.4 x 10-2
ch.2.4958278F	CA	PASK	Body		5.0±0.9	6.5±1.7	1.5	1.7 x 10-3	1.4 x 10-2
ch.2.75111475F	CA				4.6±0.5	6.3±2.3	1.7	1.7 x 10-3	1.4 x 10-2
ch.20.1295406F	CA	PMEPA1;PMEPA1;PMEPA1;PMEPA1	Body;Body;Body;Body	S_Shore	6.7±0.9	8.0±1.7	1.3	1.7 x 10-3	1.4 x 10-2
ch.3.1432250F	CA	MAGI1;MAGI1	Body;Body	S_Shore	13.1±1.9	15.1±2.7	2.0	1.7 x 10-3	1.4 x 10-2
ch.3.15909166F	CA				8.8±1.7	10.9±2.8	2.1	1.7 x 10-3	1.4 x 10-2
ch.3.72725365F	CA				5.1±0.8	6.6±1.8	1.6	1.7 x 10-3	1.4 x 10-2
ch.5.3304132F	CA	STC2	Body		5.7±1.1	7.0±1.9	1.3	1.7 x 10-3	1.4 x 10-2
ch.6.139914509F	CA				9.6±1.6	12.3±2.5	2.7	1.7 x 10-3	1.4 x 10-2
ch.6.169008488F	CA				3.8±0.5	5.0±1.8	1.2	1.7 x 10-3	1.4 x 10-2
ch.6.2124703F	CA	LACE1	Body		17.1±2.2	20.1±4.7	3.0	1.7 x 10-3	1.4 x 10-2
ch.7.114165642F	CA				17.1±1.7	19.4±4.3	2.2	1.7 x 10-3	1.4 x 10-2
ch.7.1201720F	CA				10.3±1.6	12.6±2.5	2.3	1.7 x 10-3	1.4 x 10-2
ch.7.285380F	CA	ZNF853	Body	N_Shore	4.8±0.6	5.3±0.6	0.5	1.7 x 10-3	1.4 x 10-2
ch.8.9203391F	CA				8.8±1.1	11.0±1.8	2.2	1.7 x 10-3	1.4 x 10-2
ch.9.22352682F	CA				8.2±1.1	10.5±1.7	2.3	1.7 x 10-3	1.4 x 10-2
ch.9.76081330F	CA				5.8±0.9	7.1±1.6	1.3	1.7 x 10-3	1.4 x 10-2
ch.9.88862796F	CA				5.5±1.3	6.9±1.8	1.5	1.7 x 10-3	1.4 x 10-2
ch.1.1158789F	CA	EIF2C3;EIF2C3	Body;Body		23.0±3.9	29.1±7.4	6.1	2.3 x 10-3	1.6 x 10-2
ch.10.2760753F	CA			N_Shore	13.1±1.7	15.4±3.9	2.4	2.3 x 10-3	1.6 x 10-2
ch.12.1870160F	CA	NR2C1;NR2C1;NR2C1	5'UTR;5'UTR;5'UTR	N_Shelf	14.8±3.2	20.4±4.1	5.6	2.3 x 10-3	1.6 x 10-2
ch.13.76200044F	CA				6.3±0.9	8.1±2.5	1.8	2.3 x 10-3	1.6 x 10-2
ch.15.75593923F	CA				4.2±0.5	5.4±1.6	1.1	2.3 x 10-3	1.6 x 10-2
ch.16.1446528F	CA	CMTM4;CMTM4	Body;Body		14.8±2.3	19.1±4.6	4.4	2.3 x 10-3	1.6 x 10-2
ch.16.83989841F	CA				4.6±0.8	6.5±2.0	1.9	2.3 x 10-3	1.6 x 10-2
ch.17.702520F	CA				5.7±0.7	7.0±1.9	1.2	2.3 x 10-3	1.6 x 10-2
ch.2.1636738F	CA				11.7±2.9	14.7±2.9	3.0	2.3 x 10-3	1.6 x 10-2
ch.2.170674427F	CA				5.3±0.7	6.6±1.5	1.3	2.3 x 10-3	1.6 x 10-2
ch.20.46106799F	CA				5.2±1.0	6.1±1.3	1.0	2.3 x 10-3	1.6 x 10-2
ch.21.366880F	CA	URB1	Body		10.7±1.8	13.8±3.7	3.1	2.3 x 10-3	1.6 x 10-2
ch.22.33863861F	CA				8.0±1.2	10.5±3.1	2.5	2.3 x 10-3	1.6 x 10-2
ch.3.90857F	CA				12.5±1.8	15.8±3.7	3.3	2.3 x 10-3	1.6 x 10-2
ch.4.153098711F	CA				8.8±1.4	11.6±4.6	2.9	2.3 x 10-3	1.6 x 10-2
ch.4.165600943F	CA				9.3±1.4	11.7±3.9	2.4	2.3 x 10-3	1.6 x 10-2
ch.5.42387379F	CA				12.7±3.2	17.0±4.4	4.3	2.3 x 10-3	1.6 x 10-2
ch.6.1274077F	CA	C6orf142	Body		10.4±2.7	13.7±2.7	3.4	2.3 x 10-3	1.6 x 10-2
ch.6.1385876F	CA	PTP4A1	3'UTR		12.1±2.9	15.3±3.0	3.2	2.3 x 10-3	1.6 x 10-2
ch.7.1253220F	CA				15.6±1.4	18.1±3.0	2.5	2.3 x 10-3	1.6 x 10-2
ch.7.13771440F	CA				5.6±0.9	6.8±1.9	1.3	2.3 x 10-3	1.6 x 10-2
ch.7.2714749F	CA	FLJ43663;FLJ43663	Body;Body		15.0±2.6	19.6±4.8	4.6	2.3 x 10-3	1.6 x 10-2
ch.7.2839937F	CA				16.8±3.9	20.1±3.7	3.3	2.3 x 10-3	1.6 x 10-2
ch.8.1960908F	CA	PTDSS1	Body		9.1±1.4	11.5±2.6	2.5	2.3 x 10-3	1.6 x 10-2
ch.8.34134444F	CA				9.4±1.6	11.5±3.1	2.1	2.3 x 10-3	1.6 x 10-2
ch.9.84051654F	CA				5.9±1.3	6.9±1.3	1.0	2.3 x 10-3	1.6 x 10-2
ch.X.153018199F	CA			S_Shore	3.9±0.6	4.6±1.0	0.8	2.3 x 10-3	1.6 x 10-2
ch.X.42854404F	CA				6.9±1.9	8.6±2.3	1.6	2.3 x 10-3	1.6 x 10-2
ch.1.1416966F	CA	GPBP1L1	Body		16.8±3.4	20.5±3.4	3.8	3.1 x 10-3	1.7 x 10-2
ch.1.213506027F	CA				17.7±1.9	20.2±3.1	2.5	3.1 x 10-3	1.7 x 10-2
ch.1.850602F	CA	TMEM50A	Body		13.7±2.9	17.3±4.2	3.7	3.1 x 10-3	1.7 x 10-2
ch.10.1028651F	CA				16.0±2.3	19.2±5.0	3.2	3.1 x 10-3	1.7 x 10-2
ch.12.313305F	CA	ETV6	Body		12.6±2.2	16.3±4.4	3.7	3.1 x 10-3	1.7 x 10-2
ch.12.41606343F	CA				5.1±0.6	7.1±2.2	2.0	3.1 x 10-3	1.7 x 10-2
ch.12.447036F	CA				23.3±5.9	29.7±5.9	6.4	3.1 x 10-3	1.7 x 10-2
ch.12.50831229F	CA			N_Shore	4.5±1.0	6.8±2.9	2.3	3.1 x 10-3	1.7 x 10-2
ch.12.561130F	CA	BCAT1	Body		11.3±1.1	13.7±3.0	2.3	3.1 x 10-3	1.7 x 10-2
ch.13.104351702F	CA				11.8±4.4	16.4±2.9	4.5	3.1 x 10-3	1.7 x 10-2
ch.13.75704157F	CA				6.4±0.8	7.9±1.7	1.5	3.1 x 10-3	1.7 x 10-2
ch.15.65986670F	CA				3.6±0.5	4.8±1.2	1.1	3.1 x 10-3	1.7 x 10-2
ch.17.2138644F	CA	TBC1D16	Body	S_Shore	6.2±0.6	8.3±2.1	2.1	3.1 x 10-3	1.7 x 10-2
ch.2.79384614F	CA				6.3±1.1	7.5±1.9	1.2	3.1 x 10-3	1.7 x 10-2
ch.3.17169629F	CA				5.9±1.0	6.9±1.8	1.0	3.1 x 10-3	1.7 x 10-2
ch.3.183336F	CA	SETD5	Body		8.4±1.9	10.5±2.6	2.1	3.1 x 10-3	1.7 x 10-2
ch.3.32825806F	CA				17.4±1.4	20.0±3.8	2.6	3.1 x 10-3	1.7 x 10-2
ch.4.155269049F	CA				4.2±0.7	5.2±1.5	1.0	3.1 x 10-3	1.7 x 10-2
ch.4.2917740F	CA	FNIP2	Body		9.5±2.1	12.5±3.4	3.0	3.1 x 10-3	1.7 x 10-2
ch.4.75060805F	CA				4.7±0.7	6.0±2.2	1.3	3.1 x 10-3	1.7 x 10-2
ch.5.2638848F	CA	ARAP3	Body		6.4±0.9	8.1±1.7	1.6	3.1 x 10-3	1.7 x 10-2
ch.5.5427157F	CA				7.1±1.2	9.2±3.0	2.0	3.1 x 10-3	1.7 x 10-2
ch.6.132373355F	CA				4.9±0.8	6.4±2.5	1.4	3.1 x 10-3	1.7 x 10-2
ch.6.134515066F	CA				7.5±1.0	9.2±2.2	1.6	3.1 x 10-3	1.7 x 10-2
ch.6.137329F	CA	CDYL;CDYL;CDYL;CDYL	Body;Body;Body;Body		10.7±1.7	14.4±4.0	3.7	3.1 x 10-3	1.7 x 10-2
ch.6.2134092F	CA	ARMC2	Body		10.4±2.3	13.0±2.4	2.6	3.1 x 10-3	1.7 x 10-2
ch.8.128576863F	CA				8.1±1.3	11.0±5.4	2.8	3.1 x 10-3	1.7 x 10-2
ch.8.91747740F	CA				5.5±1.4	7.4±2.3	1.8	3.1 x 10-3	1.7 x 10-2
ch.8.91748119F	CA				6.3±1.1	7.7±2.3	1.4	3.1 x 10-3	1.7 x 10-2
ch.9.1233470F	CA				10.8±1.3	13.2±3.5	2.4	3.1 x 10-3	1.7 x 10-2
ch.9.1470405F	CA	TRIM14;NANS	3'UTR;Body		8.8±1.1	10.3±2.4	1.5	3.1 x 10-3	1.7 x 10-2
ch.9.16291106F	CA				4.8±0.7	6.5±1.9	1.7	3.1 x 10-3	1.7 x 10-2
ch.X.34090944F	CA				5.3±0.8	6.4±1.4	1.0	3.1 x 10-3	1.7 x 10-2
ch.X.88220680F	CA				6.9±1.1	8.0±1.3	1.1	3.1 x 10-3	1.7 x 10-2
ch.1.1021960F	CA	PUM1;PUM1	Body;Body		21.4±2.6	24.7±4.4	3.3	4.0 x 10-3	2.0 x 10-2
ch.1.1359032F	CA	PTPRF;PTPRF	Body;Body	N_Shelf	4.5±0.6	5.7±1.8	1.2	4.0 x 10-3	2.0 x 10-2
ch.1.219558214F	CA				9.8±1.8	12.7±3.3	3.0	4.0 x 10-3	2.0 x 10-2
ch.1.3348735F	CA	BAT2L2	Body		14.9±2.5	18.0±3.1	3.1	4.0 x 10-3	2.0 x 10-2
ch.1.87731801F	CA				4.7±0.7	5.7±1.2	1.0	4.0 x 10-3	2.0 x 10-2
ch.10.1020819F	CA				11.5±2.4	15.1±3.9	3.6	4.0 x 10-3	2.0 x 10-2
ch.10.91757602F	CA				14.4±4.2	19.7±4.5	5.3	4.0 x 10-3	2.0 x 10-2
ch.11.130409386F	CA				10.4±1.7	12.9±3.8	2.5	4.0 x 10-3	2.0 x 10-2
ch.12.158852F	CA	NTF3	Body		7.8±1.4	8.9±1.8	1.1	4.0 x 10-3	2.0 x 10-2
ch.12.859106F	CA	PRICKLE1	5'UTR	S_Shelf	10.9±1.7	13.3±2.7	2.4	4.0 x 10-3	2.0 x 10-2
ch.14.1558261F	CA	DICER1;DICER1	Body;Body		12.0±2.5	14.4±2.0	2.4	4.0 x 10-3	2.0 x 10-2
ch.15.92028544F	CA				8.4±1.3	10.7±2.5	2.3	4.0 x 10-3	2.0 x 10-2
ch.17.1009718F	CA	CDK12;CDK12	Body;Body		8.4±1.7	10.3±2.5	1.9	4.0 x 10-3	2.0 x 10-2
ch.17.1659557F	CA	CCDC45	Body		18.5±4.5	24.2±4.5	5.7	4.0 x 10-3	2.0 x 10-2
ch.19.565153F	CA	TNPO2;TNPO2;TNPO2	Body;Body;Body		5.8±1.0	7.3±2.6	1.5	4.0 x 10-3	2.0 x 10-2
ch.2.189510808F	CA				15.7±4.1	21.8±6.7	6.1	4.0 x 10-3	2.0 x 10-2
ch.2.3298349F	CA				16.5±3.3	20.2±4.3	3.8	4.0 x 10-3	2.0 x 10-2
ch.2.3405933F	CA	B3GALT1	5'UTR		7.2±1.1	8.6±1.4	1.4	4.0 x 10-3	2.0 x 10-2
ch.2.42814419F	CA				15.2±1.8	18.4±5.1	3.2	4.0 x 10-3	2.0 x 10-2
ch.2.74109570F	CA				8.9±2.0	10.9±2.1	2.0	4.0 x 10-3	2.0 x 10-2
ch.20.1527371F	CA	TPD52L2;TPD52L2;TPD52L2;TPD52L2;TPD52L2;TPD52L2	Body;Body;Body;Body;Body;Body		6.8±1.1	9.0±2.8	2.2	4.0 x 10-3	2.0 x 10-2
ch.20.682629F	CA	GSS	5'UTR	N_Shelf	7.5±1.2	8.7±1.5	1.2	4.0 x 10-3	2.0 x 10-2
ch.3.1440585F	CA	MAGI1;MAGI1;MAGI1	Body;Body;Body		7.5±1.6	9.2±1.4	1.7	4.0 x 10-3	2.0 x 10-2
ch.4.657973F	CA				7.4±1.2	9.2±2.3	1.8	4.0 x 10-3	2.0 x 10-2
ch.4.80693657F	CA				6.4±2.0	8.3±2.3	1.8	4.0 x 10-3	2.0 x 10-2
ch.5.2164252F	CA	DMXL1	Body		17.4±3.1	21.1±3.5	3.7	4.0 x 10-3	2.0 x 10-2
ch.6.66830957F	CA				9.3±1.2	12.1±4.2	2.7	4.0 x 10-3	2.0 x 10-2
ch.6.79339589F	CA				11.2±2.3	15.1±4.8	3.9	4.0 x 10-3	2.0 x 10-2
ch.8.1382856F	CA				5.1±0.7	6.3±1.9	1.2	4.0 x 10-3	2.0 x 10-2
ch.8.975024F	CA	GINS4	Body		18.0±1.5	20.7±4.1	2.8	4.0 x 10-3	2.0 x 10-2
ch.9.80193246F	CA				9.4±1.2	11.0±2.6	1.5	4.0 x 10-3	2.0 x 10-2
ch.1.173210533F	CA				5.6±1.1	6.8±1.4	1.2	5.2 x 10-3	2.1 x 10-2
ch.1.2435132F	CA	HIAT1	Body		15.2±3.3	18.8±3.1	3.6	5.2 x 10-3	2.1 x 10-2
ch.1.4190055F	CA	CENPF	Body		9.8±2.7	13.6±3.7	3.8	5.2 x 10-3	2.1 x 10-2
ch.1.4292830F	CA				13.4±1.4	14.9±2.3	1.5	5.2 x 10-3	2.1 x 10-2
ch.1.64641599F	CA				12.8±2.9	15.4±2.3	2.6	5.2 x 10-3	2.1 x 10-2
ch.10.410979F	CA	FRMD4A	Body		14.4±2.4	16.7±3.0	2.3	5.2 x 10-3	2.1 x 10-2
ch.10.83445482F	CA				12.1±4.6	15.7±3.2	3.7	5.2 x 10-3	2.1 x 10-2
ch.11.1980478F	CA	AMOTL1	Body		5.5±0.6	6.3±1.1	0.8	5.2 x 10-3	2.1 x 10-2
ch.11.91717525F	CA				8.1±1.4	9.3±2.1	1.2	5.2 x 10-3	2.1 x 10-2
ch.12.1651373F	CA				16.1±3.9	19.8±3.6	3.7	5.2 x 10-3	2.1 x 10-2
ch.12.19126263F	CA				4.8±1.1	5.8±1.3	1.0	5.2 x 10-3	2.1 x 10-2
ch.12.29902758F	CA				9.3±1.5	12.1±3.1	2.8	5.2 x 10-3	2.1 x 10-2
ch.12.49617489F	CA				25.3±2.1	27.5±2.7	2.1	5.2 x 10-3	2.1 x 10-2
ch.13.80303670F	CA				7.1±1.1	9.2±3.0	2.1	5.2 x 10-3	2.1 x 10-2
ch.14.30061788F	CA				14.4±3.4	19.8±5.3	5.3	5.2 x 10-3	2.1 x 10-2
ch.14.39253217F	CA				8.1±1.0	10.0±2.6	1.9	5.2 x 10-3	2.1 x 10-2
ch.14.52809496F	CA				7.0±1.1	8.8±2.9	1.8	5.2 x 10-3	2.1 x 10-2
ch.17.1945262F	CA	NUP85	Body		5.6±1.2	7.2±2.8	1.6	5.2 x 10-3	2.1 x 10-2
ch.17.4249285F	CA				9.7±1.7	11.7±2.3	1.9	5.2 x 10-3	2.1 x 10-2
ch.18.1233013F	CA				16.4±4.4	20.6±3.5	4.2	5.2 x 10-3	2.1 x 10-2
ch.2.1420302F	CA				13.6±3.1	17.4±4.8	3.9	5.2 x 10-3	2.1 x 10-2
ch.2.239061428F	CA				4.2±0.3	5.2±1.3	1.0	5.2 x 10-3	2.1 x 10-2
ch.2.4478726F	CA				9.9±2.0	12.2±2.8	2.2	5.2 x 10-3	2.1 x 10-2
ch.20.501606F	CA				6.6±1.0	9.0±3.0	2.4	5.2 x 10-3	2.1 x 10-2
ch.20.53118117F	CA				10.0±3.0	14.3±4.1	4.3	5.2 x 10-3	2.1 x 10-2
ch.4.1185987F	CA	POLR2B	Body		11.2±2.8	14.1±3.3	2.9	5.2 x 10-3	2.1 x 10-2
ch.4.185006926F	CA				6.2±1.1	7.1±1.7	0.9	5.2 x 10-3	2.1 x 10-2
ch.4.1893073F	CA	METAP1	Body		13.1±2.8	16.5±4.4	3.3	5.2 x 10-3	2.1 x 10-2
ch.4.3207570F	CA				16.1±3.5	21.1±5.7	4.9	5.2 x 10-3	2.1 x 10-2
ch.5.2517577F	CA	SPOCK1	Body		5.0±0.7	5.9±1.3	0.9	5.2 x 10-3	2.1 x 10-2
ch.5.3178288F	CA	WWC1;WWC1;WWC1	Body;Body;Body		10.5±1.0	11.9±1.7	1.5	5.2 x 10-3	2.1 x 10-2
ch.5.3268483F	CA	UBTD2	Body		19.9±3.1	24.0±5.5	4.1	5.2 x 10-3	2.1 x 10-2
ch.5.58219013F	CA				4.8±1.0	6.0±1.7	1.2	5.2 x 10-3	2.1 x 10-2
ch.6.1255267F	CA				10.5±1.4	12.7±2.4	2.2	5.2 x 10-3	2.1 x 10-2
ch.6.140551910F	CA				9.5±1.3	11.8±2.8	2.3	5.2 x 10-3	2.1 x 10-2
ch.6.2322015F	CA	MAN1A1	Body		16.3±3.0	20.3±4.3	4.1	5.2 x 10-3	2.1 x 10-2
ch.6.3179791F	CA	AGPAT4	Body		5.6±1.1	7.3±2.4	1.6	5.2 x 10-3	2.1 x 10-2
ch.6.48208379F	CA				4.0±0.6	5.5±2.6	1.5	5.2 x 10-3	2.1 x 10-2
ch.7.1701599F	CA				6.4±1.2	7.9±1.6	1.5	5.2 x 10-3	2.1 x 10-2
ch.7.1905850F	CA	CLDN12	5'UTR		17.6±2.7	21.9±4.6	4.3	5.2 x 10-3	2.1 x 10-2
ch.8.1852347F	CA	TMEM64;TMEM64	Body;Body		8.2±1.1	9.4±2.1	1.2	5.2 x 10-3	2.1 x 10-2
ch.8.745965F	CA	RBPMS;RBPMS;RBPMS	3'UTR;3'UTR;3'UTR		5.7±0.7	7.7±2.8	2.0	5.2 x 10-3	2.1 x 10-2
ch.X.102893131F	CA				10.0±2.0	11.1±2.7	1.1	5.2 x 10-3	2.1 x 10-2
ch.X.42631857F	CA				15.0±4.1	19.4±6.6	4.4	5.2 x 10-3	2.1 x 10-2
ch.X.93511680F	CA				7.1±1.0	8.7±2.3	1.6	5.2 x 10-3	2.1 x 10-2
ch.1.1249065F	CA	MACF1	Body		14.8±3.0	20.0±5.9	5.1	6.7 x 10-3	2.3 x 10-2
ch.1.191152977F	CA				13.5±3.2	18.0±6.0	4.5	6.7 x 10-3	2.3 x 10-2
ch.1.201092638F	CA				4.8±0.7	6.3±2.3	1.4	6.7 x 10-3	2.3 x 10-2
ch.1.4385290F	CA				8.3±1.0	10.3±2.7	2.1	6.7 x 10-3	2.3 x 10-2
ch.1.4707864F	CA	RYR2	Body		17.7±2.2	20.6±4.2	3.0	6.7 x 10-3	2.3 x 10-2
ch.10.1117020F	CA	NCOA4;NCOA4;NCOA4;NCOA4;NCOA4	Body;Body;Body;Body;Body		11.4±3.5	15.2±4.0	3.7	6.7 x 10-3	2.3 x 10-2
ch.10.120590236F	CA				6.0±1.0	7.9±3.1	2.0	6.7 x 10-3	2.3 x 10-2
ch.10.132646605F	CA				5.0±0.5	6.2±1.3	1.2	6.7 x 10-3	2.3 x 10-2
ch.10.1700276F	CA				6.0±1.1	7.7±1.7	1.7	6.7 x 10-3	2.3 x 10-2
ch.11.1823407F	CA	DLG2	Body		16.3±4.4	20.6±5.2	4.3	6.7 x 10-3	2.3 x 10-2
ch.12.16553146F	CA				12.1±3.1	15.8±4.1	3.7	6.7 x 10-3	2.3 x 10-2
ch.12.2506678F	CA	UNC119B	Body		5.5±0.9	6.9±2.0	1.4	6.7 x 10-3	2.3 x 10-2
ch.12.2583928F	CA				14.8±1.7	17.7±3.8	2.9	6.7 x 10-3	2.3 x 10-2
ch.13.37580793F	CA				14.1±2.9	17.6±4.5	3.5	6.7 x 10-3	2.3 x 10-2
ch.14.1475328F	CA	NDUFB1	Body	N_Shore	27.1±5.5	32.7±6.1	5.6	6.7 x 10-3	2.3 x 10-2
ch.14.95739172F	CA				5.8±0.9	7.5±2.6	1.7	6.7 x 10-3	2.3 x 10-2
ch.15.600374F	CA	SHC4	Body		9.0±1.3	10.3±2.6	1.3	6.7 x 10-3	2.3 x 10-2
ch.16.440507F	CA	RSL1D1	Body		13.6±2.6	17.0±4.1	3.4	6.7 x 10-3	2.3 x 10-2
ch.17.480931F	CA				4.4±0.7	5.5±1.1	1.1	6.7 x 10-3	2.3 x 10-2
ch.17.588105F	CA	TOP3A	Body		19.9±2.4	24.4±5.9	4.5	6.7 x 10-3	2.3 x 10-2
ch.17.958355F	CA	DDX52;DDX52	Body;Body		21.5±5.2	27.2±5.0	5.7	6.7 x 10-3	2.3 x 10-2
ch.18.1114073F	CA	ZNF532	Body		13.8±3.4	18.0±3.8	4.2	6.7 x 10-3	2.3 x 10-2
ch.19.1906967F	CA	ZNF587	Body		5.5±1.0	7.0±2.2	1.5	6.7 x 10-3	2.3 x 10-2
ch.2.1892000F	CA	USP39	Body		12.8±1.7	15.3±4.3	2.5	6.7 x 10-3	2.3 x 10-2
ch.2.216208170F	CA				7.4±1.6	9.9±2.7	2.4	6.7 x 10-3	2.3 x 10-2
ch.2.226985145F	CA				9.2±1.7	11.7±2.8	2.5	6.7 x 10-3	2.3 x 10-2
ch.2.2460911F	CA	CCDC93	Body		8.2±1.2	9.9±2.0	1.7	6.7 x 10-3	2.3 x 10-2
ch.20.38346083F	CA				4.0±0.6	4.9±0.9	0.9	6.7 x 10-3	2.3 x 10-2
ch.21.18789295F	CA				14.1±4.8	19.2±5.0	5.2	6.7 x 10-3	2.3 x 10-2
ch.22.26167205F	CA			S_Shelf	4.2±0.6	5.5±1.5	1.3	6.7 x 10-3	2.3 x 10-2
ch.3.1083063F	CA	SEMA3F	Body		4.5±0.4	5.6±1.3	1.1	6.7 x 10-3	2.3 x 10-2
ch.3.1381988F	CA	CADPS;CADPS;CADPS	Body;Body;Body		8.9±1.3	10.4±2.5	1.6	6.7 x 10-3	2.3 x 10-2
ch.3.151587F	CA				8.2±1.3	9.8±2.1	1.5	6.7 x 10-3	2.3 x 10-2
ch.3.2967002F	CA				15.0±4.6	19.5±4.4	4.5	6.7 x 10-3	2.3 x 10-2
ch.4.125673769F	CA				5.1±1.2	6.2±1.5	1.2	6.7 x 10-3	2.3 x 10-2
ch.4.27504789F	CA				8.9±2.6	11.4±1.9	2.4	6.7 x 10-3	2.3 x 10-2
ch.4.41983165F	CA				4.9±0.7	5.6±1.2	0.7	6.7 x 10-3	2.3 x 10-2
ch.4.77087090F	CA				13.4±2.5	15.6±4.0	2.2	6.7 x 10-3	2.3 x 10-2
ch.5.706755F	CA	ZFR	Body		14.2±2.3	16.9±2.4	2.7	6.7 x 10-3	2.3 x 10-2
ch.6.147534874F	CA				10.7±2.7	14.2±3.3	3.5	6.7 x 10-3	2.3 x 10-2
ch.6.1693624F	CA	UBE2CBP	Body		15.2±2.6	19.4±4.5	4.3	6.7 x 10-3	2.3 x 10-2
ch.7.107350695F	CA				7.8±1.7	9.3±2.0	1.5	6.7 x 10-3	2.3 x 10-2
ch.7.124218544F	CA				17.3±4.0	22.1±4.4	4.8	6.7 x 10-3	2.3 x 10-2
ch.7.2068158F	CA	TRRAP	Body		11.7±2.3	15.3±4.1	3.6	6.7 x 10-3	2.3 x 10-2
ch.7.84099448F	CA				8.6±1.2	11.1±4.0	2.5	6.7 x 10-3	2.3 x 10-2
ch.7.88141140F	CA				11.3±1.8	13.7±3.9	2.3	6.7 x 10-3	2.3 x 10-2
ch.8.101580865F	CA				6.4±1.0	8.1±2.9	1.7	6.7 x 10-3	2.3 x 10-2
ch.8.1234861F	CA	XKR4	Body		4.8±0.8	5.9±1.7	1.1	6.7 x 10-3	2.3 x 10-2
ch.9.1395144F	CA	FANCC	Body		6.7±1.4	8.3±2.6	1.6	6.7 x 10-3	2.3 x 10-2
ch.9.1930815F	CA				16.5±3.1	20.0±3.9	3.4	6.7 x 10-3	2.3 x 10-2
ch.9.2295001F	CA	SETX	Body		10.9±1.6	13.2±3.5	2.3	6.7 x 10-3	2.3 x 10-2
ch.X.56864533F	CA				17.7±5.4	21.7±7.3	4.0	6.7 x 10-3	2.3 x 10-2
ch.X.87262228F	CA				8.6±2.5	11.1±3.3	2.5	6.7 x 10-3	2.3 x 10-2
ch.X.92554290F	CA				6.1±1.2	7.0±1.8	0.9	6.7 x 10-3	2.3 x 10-2
ch.1.173201084F	CA				7.4±2.0	9.6±2.2	2.2	8.5 x 10-3	2.5 x 10-2
ch.1.226360333F	CA			N_Shore	4.4±0.6	5.6±1.6	1.2	8.5 x 10-3	2.5 x 10-2
ch.1.2438240F	CA	DBT	Body	N_Shore	15.3±3.3	18.6±3.7	3.3	8.5 x 10-3	2.5 x 10-2
ch.1.3188690F	CA	HSD17B7	Body	S_Shelf	14.7±2.0	16.9±3.3	2.3	8.5 x 10-3	2.5 x 10-2
ch.1.3903344F	CA	ELF3;ELF3	Body;Body		6.7±1.0	8.9±3.5	2.3	8.5 x 10-3	2.5 x 10-2
ch.10.130844938F	CA				10.3±2.1	12.4±2.9	2.1	8.5 x 10-3	2.5 x 10-2
ch.10.1853020F	CA	LDB3;LDB3;LDB3	Body;Body;Body		6.3±0.8	7.4±1.7	1.1	8.5 x 10-3	2.5 x 10-2
ch.10.845914F	CA	NRP1;NRP1;NRP1	Body;Body;Body		18.3±2.1	21.1±4.6	2.8	8.5 x 10-3	2.5 x 10-2
ch.10.896173F	CA	CREM;CREM;CREM;CREM;CREM;CREM;CREM;CREM	Body;5'UTR;5'UTR;Body;Body;Body;5'UTR;5'UTR		19.7±2.8	21.8±2.0	2.1	8.5 x 10-3	2.5 x 10-2
ch.11.102211250F	CA				19.0±5.7	23.9±6.3	4.9	8.5 x 10-3	2.5 x 10-2
ch.12.1175666F	CA	RNF41;RNF41;RNF41	3'UTR;3'UTR;3'UTR		11.2±1.8	14.7±4.7	3.4	8.5 x 10-3	2.5 x 10-2
ch.12.1569034F	CA				6.5±1.4	8.2±1.9	1.7	8.5 x 10-3	2.5 x 10-2
ch.12.4168779F	CA				3.7±0.4	4.5±1.1	0.8	8.5 x 10-3	2.5 x 10-2
ch.12.78487561F	CA				6.0±0.9	7.0±1.3	1.0	8.5 x 10-3	2.5 x 10-2
ch.15.1497565F	CA	NTRK3;NTRK3;NTRK3	Body;Body;Body		6.3±1.0	7.6±1.6	1.3	8.5 x 10-3	2.5 x 10-2
ch.15.73674797F	CA				5.8±0.9	7.0±1.5	1.3	8.5 x 10-3	2.5 x 10-2
ch.16.48423040F	CA				6.7±1.4	7.9±2.2	1.2	8.5 x 10-3	2.5 x 10-2
ch.16.785175F	CA	HS3ST4	Body		7.2±1.7	9.1±2.8	1.9	8.5 x 10-3	2.5 x 10-2
ch.17.73175810F	CA				8.8±2.1	10.5±1.8	1.7	8.5 x 10-3	2.5 x 10-2
ch.19.103226F	CA	SCAMP4	Body	N_Shore	5.1±0.6	5.8±1.0	0.6	8.5 x 10-3	2.5 x 10-2
ch.19.332523F	CA	GTF2F1	Body	N_Shelf	17.4±1.8	20.1±3.6	2.7	8.5 x 10-3	2.5 x 10-2
ch.19.50335620F	CA				3.2±0.6	4.5±1.6	1.3	8.5 x 10-3	2.5 x 10-2
ch.2.1222844F	CA				13.3±2.9	15.3±4.2	2.0	8.5 x 10-3	2.5 x 10-2
ch.2.123139862F	CA				12.1±2.9	15.6±5.2	3.5	8.5 x 10-3	2.5 x 10-2
ch.2.200726997F	CA				10.1±2.2	12.1±2.5	1.9	8.5 x 10-3	2.5 x 10-2
ch.2.3268406F	CA	BAZ2B	Body		16.5±3.1	19.0±3.9	2.5	8.5 x 10-3	2.5 x 10-2
ch.2.3800641F	CA	WDR75	Body		18.2±4.7	23.1±5.2	4.9	8.5 x 10-3	2.5 x 10-2
ch.2.411473F	CA	DDX1	Body		13.1±3.1	16.8±3.1	3.7	8.5 x 10-3	2.5 x 10-2
ch.2.7246174F	CA				7.3±1.4	8.7±2.9	1.4	8.5 x 10-3	2.5 x 10-2
ch.20.54687769F	CA				5.4±0.9	6.6±2.2	1.2	8.5 x 10-3	2.5 x 10-2
ch.22.23746271F	CA				6.4±0.9	7.8±1.5	1.5	8.5 x 10-3	2.5 x 10-2
ch.3.13151741F	CA				4.7±0.9	6.1±2.1	1.4	8.5 x 10-3	2.5 x 10-2
ch.3.70573422F	CA				5.4±0.8	6.6±1.4	1.2	8.5 x 10-3	2.5 x 10-2
ch.4.1616659F	CA				14.2±2.1	16.6±3.0	2.4	8.5 x 10-3	2.5 x 10-2
ch.4.79753186F	CA				14.3±2.5	18.4±4.5	4.2	8.5 x 10-3	2.5 x 10-2
ch.5.1258129F	CA	MAST4;MAST4	Body;Body		13.4±2.8	16.1±4.1	2.7	8.5 x 10-3	2.5 x 10-2
ch.5.754313F	CA	RAI14;RAI14;RAI14;RAI14;RAI14;RAI14	Body;Body;Body;Body;Body;Body		12.6±2.4	15.4±2.7	2.8	8.5 x 10-3	2.5 x 10-2
ch.6.163729680F	CA				5.6±1.2	6.3±1.4	0.7	8.5 x 10-3	2.5 x 10-2
ch.6.609614F	CA	ACOT13;ACOT13	Body;Body		13.0±2.1	15.6±3.6	2.6	8.5 x 10-3	2.5 x 10-2
ch.8.122966174F	CA				15.6±4.3	21.4±4.8	5.8	8.5 x 10-3	2.5 x 10-2
ch.8.19126096F	CA				7.3±1.1	8.8±2.4	1.5	8.5 x 10-3	2.5 x 10-2
ch.8.1981758F	CA				14.8±2.3	17.2±2.9	2.4	8.5 x 10-3	2.5 x 10-2
ch.8.53573583F	CA				5.3±1.0	6.5±1.9	1.2	8.5 x 10-3	2.5 x 10-2
ch.8.67414771F	CA				6.6±0.9	8.0±2.3	1.3	8.5 x 10-3	2.5 x 10-2
ch.9.1678974F	CA	C9orf5	Body		15.1±2.6	19.2±4.2	4.2	8.5 x 10-3	2.5 x 10-2
ch.9.1872490F	CA				8.9±1.7	10.4±2.5	1.5	8.5 x 10-3	2.5 x 10-2
ch.X.1388524F	CA				9.2±1.9	10.5±2.6	1.3	8.5 x 10-3	2.5 x 10-2
ch.1.4512450F	CA	URB2	Body		8.7±2.3	10.0±3.4	1.4	1.1 x 10-2	2.7 x 10-2
ch.1.79281177F	CA				18.5±6.0	23.7±5.0	5.2	1.1 x 10-2	2.7 x 10-2
ch.10.1271486F	CA	CCDC6	Body		12.7±1.9	16.3±5.1	3.6	1.1 x 10-2	2.7 x 10-2
ch.10.1515233F	CA	UNC5B	Body		6.3±0.9	8.8±3.8	2.5	1.1 x 10-2	2.7 x 10-2
ch.10.509007F	CA	CACNB2;CACNB2;CACNB2;CACNB2;CACNB2;CACNB2	Body;Body;Body;Body;Body;Body		8.6±2.5	10.6±2.5	2.0	1.1 x 10-2	2.7 x 10-2
ch.10.6339581F	CA				3.7±0.8	4.6±1.7	0.9	1.1 x 10-2	2.7 x 10-2
ch.11.104603277F	CA				25.7±4.8	31.9±6.3	6.2	1.1 x 10-2	2.7 x 10-2
ch.11.110379701F	CA				6.0±1.2	7.5±1.8	1.4	1.1 x 10-2	2.7 x 10-2
ch.11.1299542F	CA	POLA2	Body		6.8±1.1	8.6±2.8	1.7	1.1 x 10-2	2.7 x 10-2
ch.11.1676313F	CA	PAK1;PAK1	Body;Body		18.3±3.1	23.3±6.5	4.9	1.1 x 10-2	2.7 x 10-2
ch.11.61132480F	CA				4.4±0.6	5.3±1.5	0.9	1.1 x 10-2	2.7 x 10-2
ch.12.122275046F	CA				14.0±2.9	17.4±4.7	3.3	1.1 x 10-2	2.7 x 10-2
ch.12.19627204F	CA				13.2±1.7	16.5±4.7	3.2	1.1 x 10-2	2.7 x 10-2
ch.12.206169F	CA	ATN1;ATN1	Body;Body	N_Shore	3.8±0.6	4.5±1.0	0.7	1.1 x 10-2	2.7 x 10-2
ch.12.2406115F	CA	FBXO21;FBXO21	Body;Body		25.5±3.4	28.9±4.7	3.5	1.1 x 10-2	2.7 x 10-2
ch.12.2586863F	CA	DENR	Body		7.2±1.3	9.0±2.7	1.8	1.1 x 10-2	2.7 x 10-2
ch.12.41530717F	CA				8.9±3.1	11.5±2.5	2.7	1.1 x 10-2	2.7 x 10-2
ch.13.29539842F	CA				8.7±1.7	10.8±3.0	2.1	1.1 x 10-2	2.7 x 10-2
ch.13.53330881F	CA				20.0±3.4	23.3±4.4	3.3	1.1 x 10-2	2.7 x 10-2
ch.14.1823318F	CA	KLC1;KLC1;KLC1	Body;Body;Body		6.0±0.9	6.7±1.3	0.7	1.1 x 10-2	2.7 x 10-2
ch.14.52738025F	CA				5.9±1.1	7.3±1.6	1.4	1.1 x 10-2	2.7 x 10-2
ch.15.859615F	CA	RORA	Body		6.7±0.9	7.6±1.4	0.9	1.1 x 10-2	2.7 x 10-2
ch.15.91235825F	CA				11.5±3.9	15.4±3.7	3.9	1.1 x 10-2	2.7 x 10-2
ch.16.1357280F	CA	CDH8	Body		6.2±1.1	7.2±1.4	1.1	1.1 x 10-2	2.7 x 10-2
ch.16.5395104F	CA				4.7±0.9	5.8±1.4	1.1	1.1 x 10-2	2.7 x 10-2
ch.17.1746650F	CA	PITPNC1;PITPNC1	Body;Body		5.7±0.8	6.4±1.7	0.8	1.1 x 10-2	2.7 x 10-2
ch.17.28266240F	CA				6.1±1.3	7.1±2.0	1.0	1.1 x 10-2	2.7 x 10-2
ch.17.48901549F	CA				12.0±3.6	15.5±3.1	3.5	1.1 x 10-2	2.7 x 10-2
ch.18.700493F	CA				8.5±2.1	11.1±2.9	2.6	1.1 x 10-2	2.7 x 10-2
ch.2.116636487F	CA				5.0±0.8	6.0±1.8	1.0	1.1 x 10-2	2.7 x 10-2
ch.2.2017299F	CA	KIAA1310;KIAA1310	Body;Body		9.2±1.4	11.2±3.1	2.0	1.1 x 10-2	2.7 x 10-2
ch.2.240376F	CA	KIDINS220	Body		19.6±4.2	25.5±4.9	5.9	1.1 x 10-2	2.7 x 10-2
ch.2.3399740F	CA				15.3±4.8	20.0±3.8	4.8	1.1 x 10-2	2.7 x 10-2
ch.20.393029F	CA	SEC23B;SEC23B;SEC23B	Body;Body;Body		6.1±1.1	7.3±1.6	1.2	1.1 x 10-2	2.7 x 10-2
ch.20.546216F	CA	GINS1	Body		11.5±2.8	14.4±2.8	2.9	1.1 x 10-2	2.7 x 10-2
ch.21.29704823F	CA				10.9±1.8	13.3±3.4	2.4	1.1 x 10-2	2.7 x 10-2
ch.22.533187F	CA	HMOX1	Body		4.9±0.9	5.9±1.5	1.0	1.1 x 10-2	2.7 x 10-2
ch.22.78028F	CA	HIRA	Body		10.1±1.5	11.9±2.9	1.8	1.1 x 10-2	2.7 x 10-2
ch.3.16860316F	CA				7.1±1.5	9.3±3.7	2.2	1.1 x 10-2	2.7 x 10-2
ch.3.1765161F	CA				22.3±4.7	26.4±4.6	4.1	1.1 x 10-2	2.7 x 10-2
ch.3.2096467F	CA				15.1±3.5	18.7±4.4	3.7	1.1 x 10-2	2.7 x 10-2
ch.3.96438232F	CA				15.0±4.8	18.9±4.1	4.0	1.1 x 10-2	2.7 x 10-2
ch.4.176248015F	CA				12.2±3.2	14.7±3.2	2.5	1.1 x 10-2	2.7 x 10-2
ch.4.179413987F	CA				13.7±5.4	16.8±3.8	3.2	1.1 x 10-2	2.7 x 10-2
ch.4.2245532F	CA	PRDM5	Body		19.2±4.2	24.5±5.8	5.2	1.1 x 10-2	2.7 x 10-2
ch.4.427739F	CA				9.1±1.7	11.3±2.5	2.2	1.1 x 10-2	2.7 x 10-2
ch.5.2389603F	CA	FNIP1;FNIP1	Body;Body		8.4±1.7	10.4±2.5	2.0	1.1 x 10-2	2.7 x 10-2
ch.5.2558853F	CA	CTNNA1	5'UTR		12.8±3.9	16.6±3.7	3.9	1.1 x 10-2	2.7 x 10-2
ch.5.3099968F	CA				12.0±3.1	14.5±3.1	2.5	1.1 x 10-2	2.7 x 10-2
ch.5.68016428F	CA				9.6±2.8	15.2±10.5	5.6	1.1 x 10-2	2.7 x 10-2
ch.6.1093576F	CA				11.8±1.5	13.4±2.5	1.6	1.1 x 10-2	2.7 x 10-2
ch.6.33611621F	CA				4.1±0.6	5.1±1.4	1.0	1.1 x 10-2	2.7 x 10-2
ch.6.44639052F	CA				4.5±0.6	5.2±1.0	0.7	1.1 x 10-2	2.7 x 10-2
ch.6.81397243F	CA				8.5±2.6	10.6±2.6	2.0	1.1 x 10-2	2.7 x 10-2
ch.6.87517530F	CA				7.6±1.7	9.5±2.4	1.8	1.1 x 10-2	2.7 x 10-2
ch.7.42690727F	CA				3.6±0.5	4.5±1.3	0.9	1.1 x 10-2	2.7 x 10-2
ch.7.54842076F	CA				4.7±0.7	6.1±2.0	1.4	1.1 x 10-2	2.7 x 10-2
ch.8.54249749F	CA				7.8±1.5	9.1±1.8	1.2	1.1 x 10-2	2.7 x 10-2
ch.8.89640933F	CA				13.5±2.4	16.4±2.8	3.0	1.1 x 10-2	2.7 x 10-2
ch.9.945770F	CA				9.0±1.6	10.4±2.4	1.4	1.1 x 10-2	2.7 x 10-2
ch.X.1084981F	CA	TAF1;BCYRN1;TAF1	Body;Body;Body		7.0±1.5	8.2±2.1	1.1	1.1 x 10-2	2.7 x 10-2
ch.X.1667329F	CA				16.4±4.9	19.2±5.8	2.8	1.1 x 10-2	2.7 x 10-2
ch.1.234734F	CA	ACOT7;ACOT7;ACOT7;ACOT7	Body;Body;Body;Body		11.7±1.8	13.6±2.6	1.9	1.3 x 10-2	3.1 x 10-2
ch.1.28801127F	CA				7.4±1.3	9.0±3.1	1.7	1.3 x 10-2	3.1 x 10-2
ch.1.2927887F	CA	POGZ;POGZ	Body;Body		9.3±2.2	11.2±2.1	1.9	1.3 x 10-2	3.1 x 10-2
ch.1.3280899F	CA	MPZL1;MPZL1;MPZL1	Body;Body;Body		10.3±2.5	12.4±2.2	2.1	1.3 x 10-2	3.1 x 10-2
ch.1.38660012F	CA				6.9±1.0	8.2±1.9	1.3	1.3 x 10-2	3.1 x 10-2
ch.1.3947147F	CA	ATP2B4;ATP2B4	Body;Body		4.6±0.6	5.0±1.0	0.4	1.3 x 10-2	3.1 x 10-2
ch.1.87940282F	CA				22.8±7.0	30.1±5.2	7.3	1.3 x 10-2	3.1 x 10-2
ch.1.93382935F	CA				14.6±2.6	16.5±2.8	1.9	1.3 x 10-2	3.1 x 10-2
ch.10.132220714F	CA				8.9±2.1	10.4±1.7	1.6	1.3 x 10-2	3.1 x 10-2
ch.10.1486890F	CA	NPFFR1	Body	S_Shelf	7.0±1.3	8.5±2.6	1.5	1.3 x 10-2	3.1 x 10-2
ch.10.2988224F	CA	TUBGCP2	Body	N_Shore	4.3±0.8	5.3±1.1	1.0	1.3 x 10-2	3.1 x 10-2
ch.10.64904690F	CA				12.9±4.8	16.5±4.1	3.6	1.3 x 10-2	3.1 x 10-2
ch.11.2738269F	CA	ADAMTS15	Body	N_Shore	6.5±0.8	7.9±2.4	1.4	1.3 x 10-2	3.1 x 10-2
ch.12.1034102F	CA	DIP2B	Body		14.9±2.8	18.3±4.6	3.4	1.3 x 10-2	3.1 x 10-2
ch.12.2890353F	CA	EP400NL	Body	N_Shore	4.9±0.6	5.7±1.4	0.8	1.3 x 10-2	3.1 x 10-2
ch.12.46508471F	CA				4.7±0.7	6.0±1.8	1.3	1.3 x 10-2	3.1 x 10-2
ch.13.36776443F	CA				9.1±2.7	11.5±3.6	2.4	1.3 x 10-2	3.1 x 10-2
ch.13.38799509F	CA				6.9±1.6	8.5±1.6	1.6	1.3 x 10-2	3.1 x 10-2
ch.13.79675484F	CA				10.4±3.1	12.6±2.2	2.1	1.3 x 10-2	3.1 x 10-2
ch.15.1354287F	CA	KIAA1199	5'UTR		8.7±1.6	10.8±2.6	2.1	1.3 x 10-2	3.1 x 10-2
ch.15.84621F	CA				17.7±4.3	21.5±4.0	3.8	1.3 x 10-2	3.1 x 10-2
ch.15.89883230F	CA				20.9±2.7	24.6±5.0	3.8	1.3 x 10-2	3.1 x 10-2
ch.17.27453642F	CA				4.3±0.6	5.2±1.2	1.0	1.3 x 10-2	3.1 x 10-2
ch.17.48901521F	CA				14.1±3.5	17.2±4.6	3.1	1.3 x 10-2	3.1 x 10-2
ch.18.196065F	CA	KIAA0802	Body		18.1±2.4	20.8±3.4	2.7	1.3 x 10-2	3.1 x 10-2
ch.19.1348515F	CA	HNRNPUL1;HNRNPUL1	Body;Body		5.2±0.8	6.3±1.8	1.1	1.3 x 10-2	3.1 x 10-2
ch.2.171328329F	CA				8.3±1.2	9.6±1.7	1.3	1.3 x 10-2	3.1 x 10-2
ch.2.51292200F	CA				11.5±4.0	15.4±3.9	3.9	1.3 x 10-2	3.1 x 10-2
ch.2.65692908F	CA				4.1±0.8	4.9±1.2	0.9	1.3 x 10-2	3.1 x 10-2
ch.20.20712870F	CA				5.0±0.9	5.7±1.4	0.7	1.3 x 10-2	3.1 x 10-2
ch.20.6400133F	CA				4.2±1.0	5.5±1.3	1.3	1.3 x 10-2	3.1 x 10-2
ch.21.43742285F	CA				4.8±0.8	5.8±2.0	0.9	1.3 x 10-2	3.1 x 10-2
ch.22.427671F	CA	DRG1	Body		4.4±0.5	5.2±1.3	0.7	1.3 x 10-2	3.1 x 10-2
ch.3.2133154F	CA	IFT57	Body		7.3±1.1	8.8±2.0	1.5	1.3 x 10-2	3.1 x 10-2
ch.3.72168943F	CA				4.7±0.6	5.7±2.5	1.0	1.3 x 10-2	3.1 x 10-2
ch.4.188624547F	CA				7.5±0.8	8.9±2.4	1.4	1.3 x 10-2	3.1 x 10-2
ch.4.2455065F	CA				17.6±4.3	20.6±2.7	3.0	1.3 x 10-2	3.1 x 10-2
ch.4.3837399F	CA				3.3±0.4	4.0±1.3	0.7	1.3 x 10-2	3.1 x 10-2
ch.4.82824696F	CA				10.5±2.3	12.5±3.0	2.0	1.3 x 10-2	3.1 x 10-2
ch.5.23861193F	CA				11.1±2.2	13.8±3.1	2.7	1.3 x 10-2	3.1 x 10-2
ch.5.2925238F	CA				4.6±0.6	5.3±1.3	0.6	1.3 x 10-2	3.1 x 10-2
ch.6.115952F	CA	PRPF4B	Body		11.4±2.8	15.4±5.5	4.0	1.3 x 10-2	3.1 x 10-2
ch.6.99145630F	CA				6.5±1.4	8.6±2.1	2.0	1.3 x 10-2	3.1 x 10-2
ch.7.2782052F	CA	EXOC4	Body		10.3±2.8	13.9±4.1	3.6	1.3 x 10-2	3.1 x 10-2
ch.7.8314F	CA	FAM20C	Body	S_Shelf	7.0±1.2	8.9±2.3	1.9	1.3 x 10-2	3.1 x 10-2
ch.8.1022548F	CA	HOOK3	Body		20.1±5.4	25.5±6.4	5.3	1.3 x 10-2	3.1 x 10-2
ch.8.117193312F	CA				14.9±1.9	17.8±4.1	2.9	1.3 x 10-2	3.1 x 10-2
ch.8.2599852F	CA	ASAP1	Body		4.3±1.0	5.2±1.3	0.9	1.3 x 10-2	3.1 x 10-2
ch.8.76350685F	CA				6.1±1.0	7.0±1.0	0.8	1.3 x 10-2	3.1 x 10-2
ch.9.30972590F	CA				8.2±1.5	10.0±2.1	1.7	1.3 x 10-2	3.1 x 10-2
ch.9.75018133F	CA				5.7±2.5	6.5±1.2	0.7	1.3 x 10-2	3.1 x 10-2
ch.1.211138639F	CA				13.8±4.6	18.3±5.6	4.4	1.7 x 10-2	3.5 x 10-2
ch.1.231737468F	CA				11.7±1.5	14.5±3.6	2.7	1.7 x 10-2	3.5 x 10-2
ch.1.3023296F	CA	ASH1L	Body		15.9±2.2	19.3±3.7	3.4	1.7 x 10-2	3.5 x 10-2
ch.1.3128389F	CA				4.3±0.5	5.2±1.4	0.9	1.7 x 10-2	3.5 x 10-2
ch.1.4129839F	CA	DTL	Body		14.6±3.8	18.5±3.5	3.8	1.7 x 10-2	3.5 x 10-2
ch.1.829344F	CA	SRRM1	Body		12.4±3.0	15.0±2.0	2.7	1.7 x 10-2	3.5 x 10-2
ch.10.65513755F	CA				16.1±2.0	17.9±2.4	1.9	1.7 x 10-2	3.5 x 10-2
ch.11.150171F	CA	NUP98;NUP98;NUP98;NUP98	Body;Body;Body;Body		15.0±3.3	19.5±5.4	4.5	1.7 x 10-2	3.5 x 10-2
ch.11.167001F	CA	OR52M1	TSS1500		11.8±1.4	14.3±3.4	2.5	1.7 x 10-2	3.5 x 10-2
ch.11.2136200F	CA	PDGFD;PDGFD	Body;Body		13.6±3.2	16.4±3.6	2.8	1.7 x 10-2	3.5 x 10-2
ch.11.991049F	CA	CUGBP1;CUGBP1;CUGBP1	Body;Body;Body		8.0±1.2	9.2±1.9	1.2	1.7 x 10-2	3.5 x 10-2
ch.12.2619313F	CA	TMED2	Body	S_Shore	12.1±2.3	14.1±2.1	2.1	1.7 x 10-2	3.5 x 10-2
ch.13.1159947F	CA				13.2±3.7	17.2±5.0	4.0	1.7 x 10-2	3.5 x 10-2
ch.13.693633F	CA	TRIM13;TRIM13;TRIM13;TRIM13;DLEU2	5'UTR;5'UTR;Body;5'UTR;Body		9.0±1.6	10.0±1.5	1.0	1.7 x 10-2	3.5 x 10-2
ch.14.1402140F	CA	FOXN3	5'UTR		14.4±1.9	16.3±2.9	1.9	1.7 x 10-2	3.5 x 10-2
ch.14.53585675F	CA				17.5±3.9	23.1±7.9	5.6	1.7 x 10-2	3.5 x 10-2
ch.14.55428957F	CA				4.2±0.7	5.0±1.1	0.8	1.7 x 10-2	3.5 x 10-2
ch.15.1141100F	CA	PKM2;PKM2;PKM2	Body;Body;Body		4.9±0.9	5.5±1.2	0.6	1.7 x 10-2	3.5 x 10-2
ch.15.23688912F	CA				3.8±0.5	4.7±1.2	0.8	1.7 x 10-2	3.5 x 10-2
ch.15.62796485F	CA				5.2±0.6	6.4±1.8	1.1	1.7 x 10-2	3.5 x 10-2
ch.17.16529697F	CA			N_Shelf	7.0±1.6	8.9±2.8	1.9	1.7 x 10-2	3.5 x 10-2
ch.19.36684304F	CA				4.4±0.5	5.4±1.6	1.0	1.7 x 10-2	3.5 x 10-2
ch.2.119267486F	CA				3.4±0.5	3.9±1.0	0.5	1.7 x 10-2	3.5 x 10-2
ch.2.22266060F	CA				5.8±1.5	6.9±1.8	1.1	1.7 x 10-2	3.5 x 10-2
ch.2.226789810F	CA				4.3±0.6	5.3±1.1	1.0	1.7 x 10-2	3.5 x 10-2
ch.2.227198071F	CA				6.5±1.1	7.5±1.9	1.0	1.7 x 10-2	3.5 x 10-2
ch.2.53627176F	CA				17.8±3.7	22.3±4.6	4.5	1.7 x 10-2	3.5 x 10-2
ch.20.230983F	CA	C20orf94	Body		7.3±1.5	8.9±2.6	1.5	1.7 x 10-2	3.5 x 10-2
ch.20.23942639F	CA				4.2±0.5	4.8±0.8	0.6	1.7 x 10-2	3.5 x 10-2
ch.21.25580530F	CA				11.3±3.1	14.0±3.0	2.7	1.7 x 10-2	3.5 x 10-2
ch.3.2634542F	CA	TMEM108;TMEM108	5'UTR;5'UTR		14.6±2.6	16.9±3.9	2.3	1.7 x 10-2	3.5 x 10-2
ch.3.3598421F	CA				5.8±1.2	7.4±3.1	1.6	1.7 x 10-2	3.5 x 10-2
ch.4.116818530F	CA				6.7±1.6	7.9±1.6	1.2	1.7 x 10-2	3.5 x 10-2
ch.5.3224933F	CA	KCNIP1;KCNIP1;KCNIP1	Body;Body;Body		5.5±0.9	6.1±1.5	0.6	1.7 x 10-2	3.5 x 10-2
ch.5.45171762F	CA				9.0±2.0	11.0±3.0	1.9	1.7 x 10-2	3.5 x 10-2
ch.5.92314382F	CA				8.5±1.2	9.5±2.7	1.0	1.7 x 10-2	3.5 x 10-2
ch.5.95626522F	CA				10.2±2.7	12.2±2.6	2.0	1.7 x 10-2	3.5 x 10-2
ch.6.93211F	CA	SLC22A23;SLC22A23	Body;Body		10.3±1.7	12.2±2.8	1.9	1.7 x 10-2	3.5 x 10-2
ch.7.1714607F	CA	MAGI2	Body		15.2±4.3	19.0±4.4	3.8	1.7 x 10-2	3.5 x 10-2
ch.7.2902493F	CA	UBN2	Body		11.7±3.5	14.4±3.7	2.7	1.7 x 10-2	3.5 x 10-2
ch.7.54635456F	CA				9.6±2.0	12.1±2.8	2.4	1.7 x 10-2	3.5 x 10-2
ch.8.128185533F	CA				4.4±0.8	5.9±2.0	1.5	1.7 x 10-2	3.5 x 10-2
ch.9.1352789F	CA	FAM120A	Body		5.4±0.8	6.6±1.4	1.1	1.7 x 10-2	3.5 x 10-2
ch.9.82095949F	CT				6.2±1.6	7.3±0.9	1.2	1.7 x 10-2	3.5 x 10-2
ch.X.112118442F	CA				8.2±2.2	10.0±3.2	1.8	1.7 x 10-2	3.5 x 10-2
ch.1.107099706F	CA				12.4±2.5	14.8±2.6	2.4	2.0 x 10-2	3.9 x 10-2
ch.1.115475395F	CA				3.8±0.4	4.7±1.4	0.9	2.0 x 10-2	3.9 x 10-2
ch.1.1180380F	CA				4.6±0.7	5.4±1.2	0.8	2.0 x 10-2	3.9 x 10-2
ch.1.219274665F	CA				4.2±0.6	5.0±1.3	0.8	2.0 x 10-2	3.9 x 10-2
ch.1.3056292F	CA	CCT3;CCT3;CCT3	Body;Body;Body		6.6±1.2	7.6±2.0	1.0	2.0 x 10-2	3.9 x 10-2
ch.1.3132707F	CA	DCAF8;DCAF8;DCAF8;DCAF8;DCAF8	Body;Body;Body;Body;Body		18.3±2.5	20.9±2.9	2.6	2.0 x 10-2	3.9 x 10-2
ch.1.374405F	CA	UBE4B;UBE4B	Body;Body		9.9±1.9	11.5±2.7	1.6	2.0 x 10-2	3.9 x 10-2
ch.1.4283968F	CA	EPRS	Body		14.8±3.1	18.3±4.8	3.5	2.0 x 10-2	3.9 x 10-2
ch.1.4819933F	CA	PLD5	Body		7.0±1.2	7.8±1.5	0.8	2.0 x 10-2	3.9 x 10-2
ch.1.89724558F	CA				4.9±0.6	6.2±2.3	1.3	2.0 x 10-2	3.9 x 10-2
ch.1.95579934F	CA				11.7±2.8	14.7±2.7	3.0	2.0 x 10-2	3.9 x 10-2
ch.10.10520798F	CA				7.6±2.1	9.3±1.9	1.8	2.0 x 10-2	3.9 x 10-2
ch.10.1452314F	CA	DDX21	Body		6.5±1.9	7.9±2.3	1.4	2.0 x 10-2	3.9 x 10-2
ch.10.1999173F	CA	PLCE1;PLCE1	Body;Body		20.1±3.9	23.3±4.5	3.2	2.0 x 10-2	3.9 x 10-2
ch.10.2810236F	CA				10.8±2.4	12.4±1.7	1.6	2.0 x 10-2	3.9 x 10-2
ch.11.1421098F	CA	SAPS3;SAPS3;SAPS3;SAPS3;SAPS3;SAPS3	Body;Body;Body;Body;Body;Body		16.5±4.9	21.2±5.8	4.7	2.0 x 10-2	3.9 x 10-2
ch.11.319992F	CA	USP47	Body		19.4±6.1	25.4±4.1	6.0	2.0 x 10-2	3.9 x 10-2
ch.13.112874825F	CA				4.6±0.7	5.6±1.4	0.9	2.0 x 10-2	3.9 x 10-2
ch.13.116017F	CA	SACS	Body		17.8±3.2	22.0±5.4	4.2	2.0 x 10-2	3.9 x 10-2
ch.14.1056569F	CA	RBM25	Body		10.1±3.1	12.4±2.3	2.3	2.0 x 10-2	3.9 x 10-2
ch.14.35531994F	CA				14.8±5.4	19.1±8.1	4.3	2.0 x 10-2	3.9 x 10-2
ch.14.50884044F	CA				7.0±0.9	8.6±2.5	1.6	2.0 x 10-2	3.9 x 10-2
ch.15.292390F	CA	AQR	Body		16.5±1.9	17.8±1.7	1.4	2.0 x 10-2	3.9 x 10-2
ch.16.5927259F	CA				9.5±2.3	11.4±1.7	1.9	2.0 x 10-2	3.9 x 10-2
ch.2.40690643F	CA				4.4±0.8	5.6±1.4	1.2	2.0 x 10-2	3.9 x 10-2
ch.2.4469412F	CA				12.5±3.2	15.2±3.5	2.7	2.0 x 10-2	3.9 x 10-2
ch.2.4853641F	CA	ILKAP	Body		11.8±1.7	14.8±3.9	3.0	2.0 x 10-2	3.9 x 10-2
ch.20.250771F	CA				10.5±1.7	12.1±2.2	1.5	2.0 x 10-2	3.9 x 10-2
ch.20.378824F	CA	C20orf72	Body		20.1±6.2	23.1±3.5	3.0	2.0 x 10-2	3.9 x 10-2
ch.21.17972289F	CA				5.5±0.8	6.4±1.3	0.9	2.0 x 10-2	3.9 x 10-2
ch.21.39853023F	CA				5.2±0.8	6.1±1.4	0.9	2.0 x 10-2	3.9 x 10-2
ch.3.82276877F	CA				6.5±2.0	8.2±1.7	1.6	2.0 x 10-2	3.9 x 10-2
ch.4.1080479F	CA	DCUN1D4;DCUN1D4	Body;Body		13.3±4.7	17.6±4.9	4.3	2.0 x 10-2	3.9 x 10-2
ch.4.1528651F	CA	FRAS1;FRAS1	Body;Body		8.5±1.9	10.9±2.6	2.3	2.0 x 10-2	3.9 x 10-2
ch.4.43757150F	CA				7.9±1.3	9.4±1.8	1.5	2.0 x 10-2	3.9 x 10-2
ch.5.2763962F	CA	JAKMIP2	5'UTR		16.7±3.3	19.8±4.3	3.0	2.0 x 10-2	3.9 x 10-2
ch.5.35311196F	CA				6.3±1.5	8.1±2.0	1.7	2.0 x 10-2	3.9 x 10-2
ch.6.2949012F	CA	ESR1	5'UTR		16.8±4.1	20.2±3.9	3.4	2.0 x 10-2	3.9 x 10-2
ch.6.82410F	CA				11.4±2.6	13.7±2.9	2.3	2.0 x 10-2	3.9 x 10-2
ch.7.2864275F	CA	CREB3L2	Body		11.6±1.8	15.0±5.8	3.5	2.0 x 10-2	3.9 x 10-2
ch.7.3114411F	CA	ZNF398;ZNF398	5'UTR;Body		14.0±1.6	15.3±2.1	1.3	2.0 x 10-2	3.9 x 10-2
ch.7.453032F	CA				10.4±1.5	12.3±2.8	1.9	2.0 x 10-2	3.9 x 10-2
ch.7.95950239F	CA				12.2±3.4	14.4±2.3	2.2	2.0 x 10-2	3.9 x 10-2
ch.8.33884649F	CA				5.9±1.2	6.8±1.2	0.9	2.0 x 10-2	3.9 x 10-2
ch.8.841871F	CT	UNC5D	Body		9.8±2.5	12.8±4.0	3.0	2.0 x 10-2	3.9 x 10-2
ch.9.1286602F	CA	AUH	Body		9.7±2.2	12.0±3.0	2.3	2.0 x 10-2	3.9 x 10-2
ch.9.129616782F	CA				5.8±1.1	7.4±3.0	1.6	2.0 x 10-2	3.9 x 10-2
ch.X.938089F	CA	FAAH2	Body		7.6±1.9	8.9±2.2	1.3	2.0 x 10-2	3.9 x 10-2
ch.1.222606050F	CA				8.4±1.3	9.5±2.1	1.1	2.5 x 10-2	4.3 x 10-2
ch.1.230766435F	CA				7.6±1.5	8.9±2.4	1.3	2.5 x 10-2	4.3 x 10-2
ch.1.93237475F	CA				5.7±0.9	6.7±1.6	1.0	2.5 x 10-2	4.3 x 10-2
ch.10.107354959F	CA				8.5±2.1	10.2±2.2	1.6	2.5 x 10-2	4.3 x 10-2
ch.10.1683814F	CA	POLR3A	Body		4.1±0.5	5.1±1.6	1.0	2.5 x 10-2	4.3 x 10-2
ch.10.27873849F	CA				17.5±5.7	20.8±3.4	3.3	2.5 x 10-2	4.3 x 10-2
ch.10.35929570F	CA				4.3±0.6	5.0±0.9	0.6	2.5 x 10-2	4.3 x 10-2
ch.12.1183517F	CA	TIMELESS	Body		7.4±1.6	8.3±2.1	0.9	2.5 x 10-2	4.3 x 10-2
ch.12.2263569F	CA	MAPKAPK5;MAPKAPK5	Body;Body		7.7±1.1	8.6±1.5	0.9	2.5 x 10-2	4.3 x 10-2
ch.13.32987270F	CA				13.4±4.4	16.1±3.8	2.8	2.5 x 10-2	4.3 x 10-2
ch.13.601939F	CA	COG3	Body		10.5±2.9	13.5±3.4	3.0	2.5 x 10-2	4.3 x 10-2
ch.14.39207337F	CA				8.5±2.2	10.3±3.0	1.8	2.5 x 10-2	4.3 x 10-2
ch.15.1220700F	CA	SIN3A;SIN3A;SIN3A	Body;Body;Body		12.4±1.7	15.2±5.1	2.8	2.5 x 10-2	4.3 x 10-2
ch.15.76992553F	CA				4.0±0.6	4.6±0.7	0.6	2.5 x 10-2	4.3 x 10-2
ch.16.61261808F	CA				10.9±1.7	13.0±2.5	2.0	2.5 x 10-2	4.3 x 10-2
ch.16.868576F	CA	NFATC2IP	3'UTR		7.3±1.0	8.7±2.4	1.3	2.5 x 10-2	4.3 x 10-2
ch.17.1171617F	CA	DBF4B;DBF4B	Body;Body		10.9±1.8	12.5±3.0	1.6	2.5 x 10-2	4.3 x 10-2
ch.19.1200890F	CA				10.0±1.8	11.9±2.9	1.9	2.5 x 10-2	4.3 x 10-2
ch.2.1056241F	CA	LRPPRC	Body		23.1±4.3	27.5±4.5	4.4	2.5 x 10-2	4.3 x 10-2
ch.2.2570960F	CA				9.6±1.9	11.7±3.1	2.1	2.5 x 10-2	4.3 x 10-2
ch.2.3682233F	CA				19.5±1.8	22.3±4.6	2.9	2.5 x 10-2	4.3 x 10-2
ch.2.66207210F	CA				6.2±0.9	7.4±2.3	1.2	2.5 x 10-2	4.3 x 10-2
ch.20.53642253F	CA				5.3±0.7	6.7±2.4	1.3	2.5 x 10-2	4.3 x 10-2
ch.22.31817810F	CA				6.5±0.9	7.4±1.5	1.0	2.5 x 10-2	4.3 x 10-2
ch.4.133369014F	CA				6.6±1.2	7.6±2.0	1.0	2.5 x 10-2	4.3 x 10-2
ch.4.188979129F	CA				5.1±0.9	6.1±1.5	0.9	2.5 x 10-2	4.3 x 10-2
ch.4.1971138F	CA				7.7±1.5	9.0±1.5	1.3	2.5 x 10-2	4.3 x 10-2
ch.4.43738163F	CA				6.8±0.7	8.4±2.8	1.7	2.5 x 10-2	4.3 x 10-2
ch.4.69646068F	CA				6.5±2.1	7.7±4.1	1.3	2.5 x 10-2	4.3 x 10-2
ch.5.1757313F	CA	ANKRD32	Body		10.7±3.2	13.6±3.5	2.9	2.5 x 10-2	4.3 x 10-2
ch.5.2644049F	CA	PCDH1;PCDH1	Body;Body		6.3±1.0	7.3±1.8	1.0	2.5 x 10-2	4.3 x 10-2
ch.5.44854267F	CA				12.1±5.0	15.6±3.8	3.5	2.5 x 10-2	4.3 x 10-2
ch.6.1350768F	CA				9.1±2.3	10.4±1.8	1.3	2.5 x 10-2	4.3 x 10-2
ch.6.158597687F	CA				9.1±1.9	10.7±2.4	1.6	2.5 x 10-2	4.3 x 10-2
ch.6.2600249F	CA				15.1±2.0	16.7±2.4	1.6	2.5 x 10-2	4.3 x 10-2
ch.6.78444873F	CA				15.5±3.4	18.4±4.4	2.9	2.5 x 10-2	4.3 x 10-2
ch.7.120944214F	CA				5.6±0.7	6.7±1.7	1.2	2.5 x 10-2	4.3 x 10-2
ch.7.13122495F	CA				9.9±3.1	13.3±3.6	3.4	2.5 x 10-2	4.3 x 10-2
ch.7.20109332F	CA				6.6±1.1	8.0±1.8	1.3	2.5 x 10-2	4.3 x 10-2
ch.7.2184863F	CA	CUX1;CUX1;CUX1	Body;Body;Body		6.7±1.1	7.6±1.5	0.9	2.5 x 10-2	4.3 x 10-2
ch.7.2371643F	CA	DOCK4	Body		15.5±2.5	17.8±4.4	2.2	2.5 x 10-2	4.3 x 10-2
ch.7.747331F	CA			S_Shelf	8.0±0.9	9.6±2.5	1.6	2.5 x 10-2	4.3 x 10-2
ch.8.1744815F	CA				12.3±3.1	14.5±3.2	2.2	2.5 x 10-2	4.3 x 10-2
ch.8.2327632F	CA	RAD21	Body		14.9±4.2	18.3±4.1	3.3	2.5 x 10-2	4.3 x 10-2
ch.9.1173620F	CA				14.3±3.3	18.2±4.4	3.8	2.5 x 10-2	4.3 x 10-2
ch.9.2049598F	CA	MAPKAP1;MAPKAP1;MAPKAP1;MAPKAP1;MAPKAP1	Body;Body;Body;Body;Body		8.1±1.7	9.9±2.6	1.8	2.5 x 10-2	4.3 x 10-2
ch.1.101940785F	CA				11.6±3.4	14.2±3.7	2.6	3.0 x 10-2	4.9 x 10-2
ch.1.212120986F	CA				7.1±0.9	8.0±1.5	0.9	3.0 x 10-2	4.9 x 10-2
ch.1.705736F	CA	HP1BP3	Body		19.7±4.0	23.4±5.1	3.7	3.0 x 10-2	4.9 x 10-2
ch.1.949135F	CA	PHACTR4;PHACTR4	Body;Body		23.6±3.3	26.1±4.3	2.5	3.0 x 10-2	4.9 x 10-2
ch.10.2007128F	CA	HELLS	Body		12.1±4.0	14.3±3.0	2.3	3.0 x 10-2	4.9 x 10-2
ch.10.2609808F	CA	FGFR2;FGFR2;FGFR2;FGFR2;FGFR2;FGFR2;FGFR2;FGFR2;FGFR2	Body;Body;Body;Body;Body;Body;Body;Body;Body		12.6±1.8	14.1±2.8	1.6	3.0 x 10-2	4.9 x 10-2
ch.11.1966376F	CA				8.1±0.8	9.3±2.3	1.2	3.0 x 10-2	4.9 x 10-2
ch.11.38650081F	CA				13.6±4.2	16.4±2.6	2.8	3.0 x 10-2	4.9 x 10-2
ch.13.1783356F	CA	COL4A2	Body		20.2±3.3	23.7±6.3	3.4	3.0 x 10-2	4.9 x 10-2
ch.13.1834088F	CA			S_Shore	4.5±0.5	5.4±1.7	0.9	3.0 x 10-2	4.9 x 10-2
ch.13.568598F	CA				10.5±1.4	12.0±1.9	1.6	3.0 x 10-2	4.9 x 10-2
ch.14.97331099F	CA				3.3±0.4	4.0±1.7	0.7	3.0 x 10-2	4.9 x 10-2
ch.15.89498F	CA	ATP10A	Body	N_Shore	9.2±0.9	12.2±4.2	3.0	3.0 x 10-2	4.9 x 10-2
ch.16.46462247F	CA				5.6±1.0	6.7±2.1	1.1	3.0 x 10-2	4.9 x 10-2
ch.17.828578F	CA	LRRC37B	1stExon		10.4±1.8	11.9±2.6	1.5	3.0 x 10-2	4.9 x 10-2
ch.19.820881F	CA	KIAA0892	Body		6.0±0.7	6.9±1.4	0.8	3.0 x 10-2	4.9 x 10-2
ch.2.154083652F	CA				12.8±3.4	14.9±3.4	2.1	3.0 x 10-2	4.9 x 10-2
ch.2.2412080F	CA	DPP10	Body		21.3±4.4	25.9±6.8	4.6	3.0 x 10-2	4.9 x 10-2
ch.2.3787455F	CA	GULP1	Body		19.0±6.3	23.6±6.8	4.5	3.0 x 10-2	4.9 x 10-2
ch.20.1534602F	CA	PRPF6	Body		15.8±3.8	17.7±4.1	1.9	3.0 x 10-2	4.9 x 10-2
ch.20.396516F	CA	DTD1	Body		21.4±2.9	25.3±5.6	3.9	3.0 x 10-2	4.9 x 10-2
ch.20.577701F	CA	HM13;HM13;HM13	Body;Body;Body	S_Shelf	9.4±1.3	10.7±1.9	1.3	3.0 x 10-2	4.9 x 10-2
ch.20.848555F	CA	TOP1	Body		10.0±1.9	11.6±3.0	1.6	3.0 x 10-2	4.9 x 10-2
ch.21.40017320F	CT				4.1±0.7	5.0±1.2	0.9	3.0 x 10-2	4.9 x 10-2
ch.22.740407F	CA	RANGAP1	Body		5.6±0.8	6.1±0.9	0.5	3.0 x 10-2	4.9 x 10-2
ch.4.125556998F	CA				13.4±4.0	16.8±2.8	3.3	3.0 x 10-2	4.9 x 10-2
ch.4.154120390F	CA			S_Shelf	5.1±1.0	6.3±2.0	1.2	3.0 x 10-2	4.9 x 10-2
ch.4.2045280F	CA	OSTC	Body		13.1±5.7	16.2±4.2	3.1	3.0 x 10-2	4.9 x 10-2
ch.4.2906511F	CA	TMEM144	Body		10.2±2.3	12.4±3.0	2.3	3.0 x 10-2	4.9 x 10-2
ch.4.60646130F	CA				7.6±1.8	9.4±3.9	1.8	3.0 x 10-2	4.9 x 10-2
ch.5.2306836F	CA				7.3±1.3	8.1±1.7	0.8	3.0 x 10-2	4.9 x 10-2
ch.5.55361480F	CA				4.3±1.0	5.4±2.0	1.1	3.0 x 10-2	4.9 x 10-2
ch.5.67026991F	CA				9.4±1.9	10.9±1.9	1.5	3.0 x 10-2	4.9 x 10-2
ch.5.731560F	CA	ADAMTS12	Body		14.3±1.8	17.2±4.6	2.9	3.0 x 10-2	4.9 x 10-2
ch.6.1196585F	CA				6.6±0.9	7.2±1.5	0.6	3.0 x 10-2	4.9 x 10-2
ch.6.1841262F	CA				10.6±2.4	12.2±2.9	1.5	3.0 x 10-2	4.9 x 10-2
ch.7.143447326F	CA				13.1±3.0	14.2±3.1	1.1	3.0 x 10-2	4.9 x 10-2
ch.7.1839793F	CA				16.8±3.4	19.2±2.8	2.4	3.0 x 10-2	4.9 x 10-2
ch.7.2254086F	CA	PUS7	Body		6.2±1.4	6.9±1.6	0.7	3.0 x 10-2	4.9 x 10-2
ch.7.50621990F	CA				7.3±1.3	8.9±2.3	1.6	3.0 x 10-2	4.9 x 10-2
ch.8.484254F	CA	INTS10	Body		5.3±1.0	6.5±2.7	1.2	3.0 x 10-2	4.9 x 10-2
ch.9.1355968F	CA	PHF2	Body		4.5±0.9	6.1±2.4	1.6	3.0 x 10-2	4.9 x 10-2
ch.9.90287778F	CA				6.4±1.0	8.2±2.4	1.7	3.0 x 10-2	4.9 x 10-2
