# Supplementary material for: Abnormal epigenetic changes during differentiation of human skeletal muscle stem cells from obese subjects
Source: BMC Med. 2017 Feb 22;15:39. doi: 10.1186/s12916-017-0792-x (PMC5320752; doi:10.1186/s12916-017-0792-x)
Supplement: Additional file 3: Table S2. — Differentially expressed genes (q < 0.05) before versus after differentiation of human primary myoblasts of 13 non-obese subjects, as well as significant results of gene set enrichment analysis (FDR adjusted P < 0.05) and JASPAR motif search (P Bonferroni < 0.05) for these genes (mean ± SD). (XLSX 669 kb) [file 12916_2017_792_MOESM3_ESM.xlsx]

## Sheet: expresssion non-obese
Differentially expressed genes (q<0.05) before versus after differentiation of human primary myoblasts of 13 non-obese subjects
			mRNA expression
IlluminaID	Gene symbol	Accession Number	Myoblasts	Myotubes	Fold change	p-values	q-values
2370438	A2M	NM_000014; NP_000005	28.6±38.4	438.0±404.9	15.3	0.0002	0.0017
60689	AAAS	NM_001173466; NM_015665; NP_001166937; NP_056480	67.4±11.7	50.1±7.4	0.7	0.0002	0.0017
430402	ABCA3	NM_001089; NP_001080	46.1±22.8	104.7±36.6	2.3	0.0002	0.0017
7610050	ABCC5	NM_001023587; NM_005688; NP_001018881; NP_005679	90.8±17.4	221.7±67.2	2.4	0.0002	0.0017
7100615	ABHD12	NM_001042472; NM_015600; NP_001035937; NP_056415	150.5±50.9	99.2±30.4	0.7	0.0002	0.0017
5860215	ABHD5	NM_016006; NP_057090	669.1±205.3	298.6±53.3	0.4	0.0002	0.0017
2570112	ABLIM1	NM_001003407; NM_001003408; NM_002313; NM_006720; NP_001003407; NP_001003408; NP_002304; NP_006711	194.7±69.9	763.3±243.3	3.9	0.0002	0.0017
6400243	ABLIM1	NM_001003407; NM_001003408; NM_002313; NM_006720; NP_001003407; NP_001003408; NP_002304; NP_006711	49.8±16.2	161.0±59.1	3.2	0.0002	0.0017
2190414	ACACA	NM_000664; NM_198834; NM_198835; NM_198836; NM_198837; NM_198838; NM_198839; NP_942131; NP_942133; NP_942134; NP_942135; NP_942136	451.4±50.5	675.7±102.4	1.5	0.0002	0.0017
2630692	ACACA	NM_000664; NM_198834; NM_198835; NM_198836; NM_198837; NM_198838; NM_198839; NP_942131; NP_942133; NP_942134; NP_942135; NP_942136	347.1±37.3	496.5±75.2	1.4	0.0002	0.0017
3370136	ACAD11	NM_032169; NP_115545	219.5±57.2	424.7±80.3	1.9	0.0002	0.0017
5340561	ACAD9	NM_014049; NP_054768; NR_033426	447.2±62.7	351.7±50.7	0.8	0.0002	0.0017
7330753	ACAT2	NM_005891; NP_005882	900.3±313.5	1889.8±465.8	2.1	0.0002	0.0017
4900438	ACOT1	NM_001037161; NP_001032238	120.1±18.2	196.7±43.2	1.6	0.0002	0.0017
7160592	ACOT9	NM_001033583; NM_001037171; NP_001028755; NP_001032248	782.9±110.8	557.0±95.7	0.7	0.0002	0.0017
1010114	ACOX2	NM_003500; NP_003491	251.5±89.6	407.4±81.2	1.6	0.0002	0.0017
1030431	ACSL1	NM_001995; NP_001986	241.4±78.8	549.2±114.4	2.3	0.0002	0.0017
1580524	ACSL3	NM_004457; NM_203372; NP_004448; NP_976251	978.6±268.2	1657.2±324.0	1.7	0.0002	0.0017
3440367	ACSL3	NM_004457; NM_203372; NP_004448; NP_976251	49.0±14.4	74.9±23.2	1.5	0.0002	0.0017
4490524	ACSS2	NM_001076552; NM_001242393; NM_018677; NM_139274; NP_001070020; NP_001229322; NP_061147	351.4±62.1	686.7±191.1	2.0	0.0002	0.0017
4670544	ACSS2	NM_001076552; NM_001242393; NM_018677; NM_139274; NP_001070020; NP_001229322; NP_061147	411.6±69.0	801.5±236.4	1.9	0.0002	0.0017
5220358	ACTL6A	NM_004301; NM_177989; NM_178042; NP_004292; NP_817126; NP_829888	909.5±141.8	602.7±98.4	0.7	0.0002	0.0017
3400110	ACTN2	NM_001103; NP_001094	13.6±5.4	483.9±365.3	35.5	0.0002	0.0017
4570240	ACVR1B	NM_004302; NM_020327; NM_020328; NP_004293; NP_064732; NP_064733	191.5±38.6	265.2±54.7	1.4	0.0002	0.0017
4590349	ACVR2A	NM_001616; NP_001607	119.4±46.8	222.0±80.1	1.9	0.0002	0.0017
5910451	ACVRL1	NM_000020; NM_001077401; NP_000011; NP_001070869	173.4±67.6	423.9±212.0	2.4	0.0002	0.0017
3440689	ACYP1	NM_001107; NM_203488; NP_001098; NP_982355	186.4±67.3	118.1±31.7	0.6	0.0002	0.0017
5290672	ACYP2	NM_138448; NP_612457	242.9±54.2	567.3±194.0	2.3	0.0002	0.0017
6900086	ADAMTS1	NM_006988; NP_008919	3393.7±779.0	1259.8±694.6	0.4	0.0002	0.0017
4810575	ADAMTSL2	NM_001145320; NM_014694; NP_001138792; NP_055509	39.3±23.8	110.2±60.1	2.8	0.0002	0.0017
130707	ADC	NM_052998; NP_443724	38.4±8.9	249.9±111.7	6.5	0.0002	0.0017
6330224	ADCY4	NM_001198568; NM_001198592; NM_139247; NP_001185497; NP_001185521; NP_640340	65.8±34.5	29.4±21.5	0.4	0.0002	0.0017
50735	ADCY7	NM_001114; NP_001105	374.7±145.7	140.0±43.5	0.4	0.0002	0.0017
7550161	ADK	NM_001123; NM_001202449; NM_001202450; NM_006721; NP_001114; NP_001189378; NP_001189379; NP_006712	197.3±43.2	127.5±21.9	0.6	0.0002	0.0017
5670465	ADM	NM_001124; NP_001115	3771.3±1031.5	1283.7±672.5	0.3	0.0002	0.0017
1770551	ADNP	NM_015339; NM_181442; NP_056154; NP_852107	51.5±11.1	28.4±6.3	0.6	0.0002	0.0017
4480546	ADO	NM_032804; NP_116193	626.4±158.5	913.0±184.4	1.5	0.0002	0.0017
4060519	ADORA1	NM_000674; NM_001048230; NP_000665; NP_001041695	234.7±164.9	848.0±413.6	3.6	0.0002	0.0017
4830372	ADSSL1	NM_152328; NM_199165; NP_689541; NP_954634	45.7±14.0	65.3±29.4	1.4	0.0002	0.0017
2690187	AFAP1	NM_001134647; NM_021638; NM_198595; NP_001128119; NP_940997	657.0±308.6	1023.9±509.0	1.6	0.0002	0.0017
4590133	AFAP1L2	NM_001001936; NM_032550; NP_001001936; NP_115939	27.8±13.8	153.9±77.3	5.5	0.0002	0.0017
6620711	AFAP1L2	NM_001001936; NM_032550; NP_001001936; NP_115939	22.8±11.5	103.5±47.0	4.5	0.0002	0.0017
60609	AFG3L1	NM_001031805; NM_001132; NR_003226; NR_003227; NR_003228	95.0±13.7	71.7±12.6	0.8	0.0002	0.0017
450553	AHNAK	NM_001620; NM_024060; NP_001611; NP_076965	5112.1±1043.7	3825.0±806.8	0.7	0.0002	0.0017
1410021	AIF1L	NM_001002260; NM_001185095; NM_001185096; NM_031426; NP_001172024; NP_001172025; NP_113614; NR_033701	154.9±204.8	2767.1±1472.9	17.9	0.0002	0.0017
4010647	AIF1L	NM_001002260; NM_001185095; NM_001185096; NM_031426; NP_001172024; NP_001172025; NP_113614; NR_033701	26.2±20.4	390.0±222.7	14.9	0.0002	0.0017
5130162	AK1	NM_000476; NP_000467	561.9±127.2	1545.4±652.5	2.8	0.0002	0.0017
5720669	AK2	NM_001199199; NM_001625; NM_013411; NP_001186128; NP_001616; NP_037543; NR_037591; NR_037592	1476.6±177.8	1863.7±257.3	1.3	0.0002	0.0017
670463	AK3	NM_001199852; NM_001199853; NM_001199854; NM_001199855; NM_001199856; NM_016282; NP_001186781; NP_001186782; NP_001186784; NP_001186785; NP_057366	736.6±130.8	1454.7±256.3	2.0	0.0002	0.0017
160148	AK3L1	NM_001005353; NM_013410; NM_203464; NP_001005353; NP_037542; NP_982289	830.9±269.0	444.0±178.7	0.5	0.0002	0.0017
4290192	AK3L1	NM_001005353; NM_013410; NM_203464; NP_001005353; NP_037542; NP_982289	841.6±305.4	459.6±168.3	0.5	0.0002	0.0017
4610554	AK3L1	NM_001005353; NM_013410; NM_203464; NP_001005353; NP_037542; NP_982289	150.5±41.2	88.8±34.3	0.6	0.0002	0.0017
2060341	AKAP13	NM_001270546; NM_006738; NM_007200; NM_144767; NP_001257475; NP_006729; NP_009131	35.6±11.1	65.2±25.0	1.8	0.0002	0.0017
3940440	AKAP13	NM_001270546; NM_006738; NM_007200; NM_144767; NP_001257475; NP_006729; NP_009131	227.8±59.1	617.9±256.7	2.7	0.0002	0.0017
4480338	AKTIP	NM_001012398; NM_022476; NP_001012398; NP_071921	679.2±94.9	911.9±115.9	1.3	0.0002	0.0017
2070575	ALCAM	NM_001243280; NM_001243281; NM_001243283; NM_001627; NP_001230209; NP_001230210; NP_001230212; NP_001618	3190.8±797.5	1395.6±550.9	0.4	0.0002	0.0017
1240379	ALDH1B1	NM_000692; NP_000683	569.5±138.8	937.2±270.8	1.6	0.0002	0.0017
1470427	ALDH4A1	NM_001161504; NM_003748; NM_170726; NP_001154976; NP_003739; NP_733844	157.8±27.1	236.3±43.3	1.5	0.0002	0.0017
6590253	ALDOA	NM_000034; NM_001127617; NM_001243175; NM_001243177; NM_184041; NM_184043; NP_000025; NP_001121089; NP_001230106; NP_908930; NP_908932	4314.6±718.6	2904.4±550.2	0.7	0.0002	0.0017
7330544	ALDOC	NM_005165; NP_005156	885.0±418.2	393.2±118.8	0.4	0.0002	0.0017
450204	ALG9	NM_001077690; NM_001077691; NM_001077692; NM_024740; NP_001071158; NP_001071159; NP_001071160; NP_079016	610.5±73.5	370.4±36.5	0.6	0.0002	0.0017
540390	ALPK1	NM_001102406; NM_001253884; NM_025144; NP_001095876; NP_001240813; NP_079420	48.2±10.4	80.8±33.2	1.7	0.0002	0.0017
50050	AMD1	NM_001033059; NM_001634; NP_001028231; NP_001625	1372.4±479.7	857.5±191.2	0.6	0.0002	0.0017
3290646	AMOT	NM_001113490; NM_133265; NP_001106962; NP_573572	94.1±32.2	66.6±25.2	0.7	0.0002	0.0017
940450	AMT	NM_000481; NM_001164710; NM_001164711; NM_001164712; NP_000472; NP_001158182; NP_001158183; NP_001158184; NR_028435	34.3±6.6	57.6±13.9	1.7	0.0002	0.0017
5550288	AMY1B	NM_001008218; NP_001008219	890.3±285.0	557.8±240.1	0.6	0.0002	0.0017
1820068	AMY1C	NM_001008219; NP_001008220	8374.3±1445.8	6391.7±1389.9	0.8	0.0002	0.0017
3130296	AMY2A	NM_000699; NP_000690; XM_003960107; XP_003960156	38.2±10.4	63.4±21.8	1.7	0.0002	0.0017
730647	ANAPC1	NM_022662; NP_073153	349.2±48.7	265.9±32.9	0.8	0.0002	0.0017
6840706	ANAPC10	NM_001256706; NM_001256707; NM_001256708; NM_001256709; NM_001256710; NM_001256711; NM_001256712; NM_014885; NP_001243635; NP_001243636; NP_001243637; NP_001243638; NP_001243639; NP_001243640; NP_001243641; NP_055700; NR_046345	478.2±78.8	392.3±63.1	0.8	0.0002	0.0017
3930392	ANG	NM_001097577; NM_001145; NP_001091046; NP_001136	395.7±100.3	269.6±79.5	0.7	0.0002	0.0017
4780437	ANK2	NM_001127493; NM_001148; NM_020977; NP_001120965; NP_001139; NP_066187	37.4±15.3	135.1±59.2	3.6	0.0002	0.0017
6220152	ANKFY1	NM_001257999; NM_016376; NM_020740; NP_001244928; NP_057460; NR_047571	59.1±12.7	38.7±9.3	0.7	0.0002	0.0017
2760563	ANKRD28	NM_001195098; NM_001195099; NM_015199; NP_001182027; NP_001182028; NP_056014	414.7±117.3	275.8±88.6	0.7	0.0002	0.0017
5810050	ANKRD36	NM_001164315; NM_198555; NP_001157787	85.6±17.2	57.2±15.6	0.7	0.0002	0.0017
2750598	ANKRD46	NM_001270377; NM_001270378; NM_001270379; NM_198401; NP_001257306; NP_001257307; NP_001257308; NP_940683	89.6±25.1	146.8±47.6	1.6	0.0002	0.0017
5390064	ANKS1A	NM_015245; NP_056060	258.5±48.3	1128.4±642.6	4.4	0.0002	0.0017
6450669	ANLN	NM_018685; NP_061155	943.9±393.7	229.1±116.5	0.2	0.0002	0.0017
6580300	ANO2	NM_020373; NP_065106	28.4±12.4	92.3±35.1	3.3	0.0002	0.0017
3850053	ANP32B	NM_006401; NP_006392	6333.9±596.4	4651.0±667.4	0.7	0.0002	0.0017
1050242	ANXA10	NM_007193; NP_009124	221.8±291.2	112.3±142.2	0.5	0.0002	0.0017
770730	ANXA2	NM_001002857; NM_001002858; NM_001136015; NM_004039; NP_001002857; NP_001002858; NP_001129487; NP_004030	3244.5±854.5	1290.4±336.1	0.4	0.0002	0.0017
1400711	ANXA8	NM_001039801; NM_001630; NP_001621	115.4±65.8	22.9±15.8	0.2	0.0002	0.0017
2190341	AP1S1	NM_001283; NM_057089; NP_001274	401.7±74.2	260.6±58.1	0.6	0.0002	0.0017
5490673	AP1S1	NM_001283; NM_057089; NP_001274	388.4±61.7	235.7±41.5	0.6	0.0002	0.0017
7040079	AP1S1	NM_001283; NM_057089; NP_001274	496.7±72.3	320.4±66.1	0.6	0.0002	0.0017
1400605	AP2B1	NM_001030006; NM_001282; NP_001025177; NP_001273	105.8±23.3	67.2±16.6	0.6	0.0002	0.0017
2340451	AP2B1	NM_001030006; NM_001282; NP_001025177; NP_001273	180.3±38.4	125.8±28.2	0.7	0.0002	0.0017
840148	AP2M1	NM_001025205; NM_004068; NP_001020376; NP_004059	1605.8±150.6	1180.5±188.5	0.7	0.0002	0.0017
2230603	AP3B1	NM_001271769; NM_003664; NP_001258698; NP_003655	1509.0±131.7	1832.4±233.8	1.2	0.0002	0.0017
3420128	AP3M2	NM_001134296; NM_006803; NP_001127768; NP_006794	213.7±50.8	339.8±76.2	1.6	0.0002	0.0017
7560243	APBA2BP	NM_031231; NM_031232; NP_112508; NP_112509	40.6±5.8	89.5±35.5	2.2	0.0002	0.0017
1430047	APEX2	NM_001271748; NM_014481; NP_001258677; NP_055296	275.0±37.8	219.5±28.3	0.8	0.0002	0.0017
1850221	APH1A	NM_001077628; NM_001243771; NM_001243772; NM_016022; NP_001071096; NP_001230700; NP_001230701; NP_057106; NR_045033; NR_045034; NR_045035	483.7±82.9	358.5±69.3	0.7	0.0002	0.0017
7550364	APH1A	NM_001077628; NM_001243771; NM_001243772; NM_016022; NP_001071096; NP_001230700; NP_001230701; NP_057106; NR_045033; NR_045034; NR_045035	221.5±54.8	175.4±49.8	0.8	0.0002	0.0017
6200202	APIP	NM_015957; NP_057041	411.9±55.7	330.8±67.4	0.8	0.0002	0.0017
3890743	APOBEC2	NM_006789; NP_006780	21.0±23.0	989.5±1067.7	47.0	0.0002	0.0017
3830465	APOC1	NM_001645; NP_001636	34.6±6.3	153.0±200.7	4.4	0.0002	0.0017
1980750	APOL3	NM_014349; NM_030644; NM_145639; NM_145640; NM_145641; NM_145642; NP_663615; NP_663616; NP_663617; NR_027833; NR_027834; NR_027835	50.8±21.1	125.8±38.5	2.5	0.0002	0.0017
1190735	APP	NM_000484; NM_001136016; NM_001136129; NM_001136130; NM_001136131; NM_001204301; NM_001204302; NM_001204303; NM_201413; NM_201414; NP_000475; NP_001129488; NP_001129601; NP_001129602; NP_001129603; NP_001191230; NP_001191231; NP_001191232; NP_958816; NP_958817	105.7±24.6	143.5±25.9	1.4	0.0002	0.0017
450619	AQP1	NM_000385; NM_001185060; NM_001185061; NM_001185062; NM_198098; NP_001171989; NP_001171990; NP_001171991; NP_932766	37.3±41.1	91.5±95.7	2.5	0.0002	0.0017
5090056	ARFGAP3	NM_001142293; NM_014570; NP_001135765; NP_055385	780.2±139.8	567.7±118.2	0.7	0.0002	0.0017
3610554	ARFGEF2	NM_006420; NP_006411	52.4±15.1	37.1±11.7	0.7	0.0002	0.0017
5340747	ARHGAP12	NM_001270695; NM_001270696; NM_001270697; NM_001270698; NM_001270699; NM_018287; NP_001257624; NP_001257625; NP_001257626; NP_001257627; NP_001257628; NP_060757	73.8±13.1	133.1±34.5	1.8	0.0002	0.0017
5490612	ARHGAP12	NM_001270695; NM_001270696; NM_001270697; NM_001270698; NM_001270699; NM_018287; NP_001257624; NP_001257625; NP_001257626; NP_001257627; NP_001257628; NP_060757	188.5±59.2	462.7±203.1	2.5	0.0002	0.0017
6110332	ARHGAP19	NM_001204300; NM_001256423; NM_032900; NP_001191229; NP_001243352; NP_116289	136.3±47.4	73.5±25.9	0.5	0.0002	0.0017
110180	ARHGAP9	NM_001080156; NM_001080157; NM_032496; NP_001073625; NP_001073626; NP_115885	32.8±11.0	114.4±38.3	3.5	0.0002	0.0017
4760255	ARHGDIA	NM_001185077; NM_001185078; NM_004309; NP_001172006; NP_001172007; NP_004300	2122.6±297.3	1225.2±162.7	0.6	0.0002	0.0017
770703	ARHGEF6	NM_004840; NP_004831	381.7±61.4	1472.0±715.8	3.9	0.0002	0.0017
510554	ARHGEF7	NM_001113511; NM_001113512; NM_001113513; NM_003899; NM_145735; NP_001106983; NP_001106984; NP_001106985; NP_003890; NP_663788	756.9±62.3	1029.4±197.1	1.4	0.0002	0.0017
4860468	ARL1	NM_001177; NP_001168	940.7±111.4	1142.4±156.0	1.2	0.0002	0.0017
4900053	ARL6IP4	NM_001002251; NM_001002252; NM_016638; NM_018694; NP_001002251; NP_001002252; NP_057722; NP_061164	497.5±94.1	390.8±42.4	0.8	0.0002	0.0017
670382	ARL6IP6	NM_152522; NP_689735; NR_024526	482.6±140.7	253.6±77.9	0.5	0.0002	0.0017
2320647	ARMCX3	NM_016607; NM_177947; NM_177948; NP_057691; NP_808816; NP_808817	308.2±119.1	675.8±205.3	2.2	0.0002	0.0017
7150427	ARMCX3	NM_016607; NM_177947; NM_177948; NP_057691; NP_808816; NP_808817	145.2±29.4	361.7±106.0	2.5	0.0002	0.0017
7610692	ARPC1A	NM_001190996; NM_006409; NP_001177925; NP_006400	2297.7±222.1	1621.1±284.3	0.7	0.0002	0.0017
2140368	ARPP19	NM_006628; NP_006619	195.5±34.5	135.2±24.9	0.7	0.0002	0.0017
6620356	ARPP19	NM_006628; NP_006619	1348.8±198.9	947.4±154.6	0.7	0.0002	0.0017
1690561	ARPP-21	NM_001025068; NM_001025069; NM_001267616; NM_001267617; NM_001267618; NM_001267619; NM_016300; NM_198399; NP_001020239; NP_001020240; NP_001254545; NP_001254546; NP_001254547; NP_001254548; NP_057384; NP_938409	24.6±16.6	915.0±592.5	37.2	0.0002	0.0017
7160437	ARPP-21	NM_001025068; NM_001025069; NM_001267616; NM_001267617; NM_001267618; NM_001267619; NM_016300; NM_198399; NP_001020239; NP_001020240; NP_001254545; NP_001254546; NP_001254547; NP_001254548; NP_057384; NP_938409	14.8±11.4	464.6±312.8	31.5	0.0002	0.0017
2490288	ARRB1	NM_004041; NM_020251; NP_004032; NP_064647	33.2±12.6	62.4±17.1	1.9	0.0002	0.0017
5570682	ASAM	NM_024769; NP_079045	242.8±78.6	133.0±64.3	0.5	0.0002	0.0017
2750674	ASAP2	NM_001135191; NM_003887; NP_001128663; NP_003878	825.2±200.6	484.9±151.0	0.6	0.0002	0.0017
2190709	ASAP3	NM_001143778; NM_017707; NP_001137250; NP_060177	420.4±147.1	905.6±206.6	2.2	0.0002	0.0017
2630673	ASF1B	NM_018154; NP_060624	227.7±97.0	55.9±42.1	0.2	0.0002	0.0017
6130441	ASPM	NM_001206846; NM_018136; NP_001193775; NP_060606	1296.0±548.5	250.9±96.8	0.2	0.0002	0.0017
1850307	ASPSCR1	NA	104.6±43.1	52.9±10.6	0.5	0.0002	0.0017
1410242	ATAD2	NM_014109; NP_054828	264.5±89.0	81.2±17.2	0.3	0.0002	0.0017
4150086	ATAD3A	NM_001170535; NM_001170536; NM_018188; NP_001164006; NP_001164007; NP_060658	301.9±53.1	186.9±27.5	0.6	0.0002	0.0017
620168	ATG4A	NM_052936; NM_178270; NM_178271; NP_443168; NP_840054	157.5±37.0	245.7±24.2	1.6	0.0002	0.0017
6060358	ATG4A	NM_052936; NM_178270; NM_178271; NP_443168; NP_840054	167.9±31.1	252.2±31.3	1.5	0.0002	0.0017
2680475	ATL1	NM_001127713; NM_015915; NM_181598; NP_001121185; NP_056999; NP_853629	38.4±17.0	73.0±42.1	1.9	0.0002	0.0017
1240243	ATL3	NM_015459; NP_056274	894.7±193.3	353.5±112.0	0.4	0.0002	0.0017
3840376	ATOH8	NM_032827; NP_116216	790.9±213.9	91.3±39.8	0.1	0.0002	0.0017
3990092	ATP1A2	NM_000702; NP_000693	41.0±41.9	335.5±250.6	8.2	0.0002	0.0017
4180452	ATP1B1	NM_001001787; NM_001677; NP_001668	1088.5±304.2	459.4±194.4	0.4	0.0002	0.0017
4220468	ATP1B1	NM_001001787; NM_001677; NP_001668	1963.5±508.8	950.5±356.5	0.5	0.0002	0.0017
6060482	ATP1B1	NM_001001787; NM_001677; NP_001668	1165.1±279.3	616.8±164.3	0.5	0.0002	0.0017
6180059	ATP2B1	NM_001001323; NM_001682; NP_001001323; NP_001673	28.2±16.5	107.9±65.3	3.8	0.0002	0.0017
4180369	ATP2B4	NM_001001396; NM_001684; NP_001001396; NP_001675	85.2±24.0	44.4±19.0	0.5	0.0002	0.0017
6900722	ATP5S	NM_001003803; NM_001003805; NM_015684; NP_001003803; NP_001003805; NP_056499; NR_033761	86.5±17.1	149.6±42.6	1.7	0.0002	0.0017
1990274	ATP5SL	NM_001167867; NM_001167868; NM_001167869; NM_001167870; NM_001167871; NM_018035; NP_001161339; NP_001161340; NP_001161341; NP_001161342; NP_001161343; NP_060505; NR_030765	508.2±52.0	374.4±45.8	0.7	0.0002	0.0017
1660215	ATP6V0A1	NM_001130020; NM_001130021; NM_005177; NP_001123492; NP_001123493; NP_005168	741.2±162.1	1040.1±175.3	1.4	0.0002	0.0017
6650017	ATP6V1B2	NM_001693; NP_001684	2119.4±470.5	1564.5±325.6	0.7	0.0002	0.0017
1260538	ATP6V1G2	NM_001204078; NM_130463; NM_138282; NP_001191007; NP_569730; NP_612139	38.2±13.2	94.3±35.2	2.5	0.0002	0.0017
2120209	ATP9B	NM_198531; NP_940933	43.4±13.1	115.1±50.7	2.7	0.0002	0.0017
3180504	ATPGD1	NM_001166222; NM_020811; NP_001159694; NP_065862	26.3±8.1	221.2±156.4	8.4	0.0002	0.0017
4730605	AURKA	NM_003600; NM_198433; NM_198434; NM_198435; NM_198436; NM_198437; NP_003591; NP_940835; NP_940836; NP_940837; NP_940838; NP_940839	985.1±361.0	214.0±149.7	0.2	0.0002	0.0017
5420309	AURKA	NM_003600; NM_198433; NM_198434; NM_198435; NM_198436; NM_198437; NP_003591; NP_940835; NP_940836; NP_940837; NP_940838; NP_940839	837.1±366.9	179.9±128.0	0.2	0.0002	0.0017
6770026	AURKB	NM_001256834; NM_004217; NP_001243763; NP_004208	322.7±141.3	60.3±44.1	0.2	0.0002	0.0017
4640403	AXL	NM_001699; NM_021913; NP_001690; NP_068713	5706.1±908.4	2502.2±676.0	0.4	0.0002	0.0017
6480703	AXL	NM_001699; NM_021913; NP_001690; NP_068713	3983.0±944.0	1726.5±456.6	0.4	0.0002	0.0017
4590008	B3GALT2	NM_003783; NP_003774	78.9±45.8	310.0±206.5	3.9	0.0002	0.0017
6550349	BAG5	NM_001015048; NM_001015049; NM_004873; NP_001015048; NP_001015049; NP_004864	198.5±34.0	147.2±24.0	0.7	0.0002	0.0017
5080561	BARD1	NM_000465; NP_000456	260.2±108.6	89.3±38.2	0.3	0.0002	0.0017
1430059	BAT2	NM_004638; NM_080686; NP_004629; NP_542417	251.2±48.5	189.6±25.4	0.8	0.0002	0.0017
5910220	BAT5	NM_001177515; NM_021160; NP_001170986; NP_066983; NR_033488; NR_033489	141.3±29.1	206.1±27.4	1.5	0.0002	0.0017
7550110	BAX	NM_004324; NM_138761; NM_138762; NM_138763; NM_138764; NP_004315; NP_620116; NP_620118; NP_620119; NR_027882	66.2±17.0	44.0±13.1	0.7	0.0002	0.0017
4280347	BAZ1B	NM_023005; NM_032408; NP_115784	280.1±38.0	205.0±20.8	0.7	0.0002	0.0017
2230112	BBS7	NM_018190; NM_176824; NP_060660; NP_789794	148.3±15.5	90.1±26.3	0.6	0.0002	0.0017
2850092	BBS7	NM_018190; NM_176824; NP_060660; NP_789794	257.4±59.9	167.7±41.1	0.7	0.0002	0.0017
1690167	BBS9	NM_001033604; NM_001033605; NM_014451; NM_198428; NP_001028776; NP_001028777; NP_055266; NP_940820	92.8±24.4	337.0±206.9	3.6	0.0002	0.0017
4070053	BCAR3	NM_001261408; NM_001261409; NM_001261410; NM_003567; NP_001248337; NP_001248338; NP_001248339; NP_003558	1575.4±571.0	802.4±228.5	0.5	0.0002	0.0017
3060343	BCAS1	NM_003657; NP_003648	17.8±12.2	983.1±758.1	55.2	0.0002	0.0017
6420379	BCL2L12	NM_001040668; NM_052842; NM_138639; NP_001035758; NP_619580	600.0±93.5	414.3±91.4	0.7	0.0002	0.0017
7550753	BCL2L12	NM_001040668; NM_052842; NM_138639; NP_001035758; NP_619580	477.0±88.7	334.5±68.6	0.7	0.0002	0.0017
7200452	BCL2L13	NM_001270726; NM_001270727; NM_001270728; NM_001270729; NM_001270730; NM_001270731; NM_001270732; NM_001270733; NM_001270734; NM_001270735; NM_015367; NP_001257655; NP_001257656; NP_001257657; NP_001257658; NP_001257659; NP_001257660; NP_001257661; NP_001257662; NP_001257663; NP_001257664; NP_056182; NR_073068; NR_073069	1168.0±162.8	1638.8±175.7	1.4	0.0002	0.0017
5260196	BCL7C	NM_004765; NP_004756	518.0±85.2	370.0±71.4	0.7	0.0002	0.0017
510576	BCOR	NM_001123383; NM_001123384; NM_001123385; NM_001130139; NM_017745; NM_020926; NP_001116855; NP_001116856; NP_001116857; NP_060215	320.4±64.8	206.7±36.3	0.6	0.0002	0.0017
6940500	BDKRB1	NM_000710; NP_000701	267.5±141.5	39.2±24.7	0.1	0.0002	0.0017
4540398	BEND5	NM_024603; NP_078879	142.7±146.6	69.5±46.6	0.5	0.0002	0.0017
2640735	BHLHB2	NM_003670; NP_003661	1536.0±675.0	2927.7±641.1	1.9	0.0002	0.0017
650553	BIN1	NM_004305; NM_139343; NM_139344; NM_139345; NM_139346; NM_139347; NM_139348; NM_139349; NM_139350; NM_139351; NP_004296; NP_647593; NP_647594; NP_647595; NP_647596; NP_647597; NP_647598; NP_647599; NP_647600; NP_647601	477.6±154.6	3833.2±1944.1	8.0	0.0002	0.0017
5130440	BIN1	NM_004305; NM_139343; NM_139344; NM_139345; NM_139346; NM_139347; NM_139348; NM_139349; NM_139350; NM_139351; NP_004296; NP_647593; NP_647594; NP_647595; NP_647596; NP_647597; NP_647598; NP_647599; NP_647600; NP_647601	467.7±144.8	3628.2±1767.9	7.8	0.0002	0.0017
4920707	BIRC2	NM_001166; NM_001256163; NM_001256166; NP_001157; NP_001243092; NP_001243095	490.2±188.9	186.7±47.6	0.4	0.0002	0.0017
1230682	BIRC5	NM_001012270; NM_001012271; NM_001168; NP_001012270; NP_001012271; NP_001159	933.4±385.1	238.6±211.9	0.3	0.0002	0.0017
7550626	BIRC5	NM_001012270; NM_001012271; NM_001168; NP_001012270; NP_001012271; NP_001159	77.3±26.8	26.3±14.1	0.3	0.0002	0.0017
4220270	BIVM	NM_001159596; NM_017693; NP_001153068; NP_060163	358.8±73.9	489.0±102.1	1.4	0.0002	0.0017
4250441	BLID	NM_001001786; NP_001001786	49.4±14.9	34.9±11.1	0.7	0.0002	0.0017
2450717	BLM	NM_000057; NP_000048	71.1±22.5	23.1±9.7	0.3	0.0002	0.0017
5570324	BMP1	NM_001199; NM_006128; NM_006129; NM_006130; NM_006131; NM_006132; NP_001190; NP_006120; NR_033403; NR_033404	406.9±51.4	701.4±181.5	1.7	0.0002	0.0017
1260037	BNC1	NM_001717; NP_001708	198.1±115.8	56.4±7.6	0.3	0.0002	0.0017
6770608	BNIP3	NM_004052; NP_004043	5224.5±1573.6	2425.3±590.7	0.5	0.0002	0.0017
3390093	BOLA3	NM_001035505; NM_212552; NP_001030582; NP_997717	2408.4±269.2	1893.8±335.1	0.8	0.0002	0.0017
6520576	BOLA3	NM_001035505; NM_212552; NP_001030582; NP_997717	2311.4±232.3	1796.3±297.7	0.8	0.0002	0.0017
540411	BRCA1	NA	83.4±38.2	32.8±13.2	0.4	0.0002	0.0017
2810465	BRCA1	NM_007294; NM_007295; NM_007296; NM_007297; NM_007298; NM_007299; NM_007300; NM_007301; NM_007302; NM_007303; NM_007305; NM_007306; NP_009225; NP_009228; NP_009229; NP_009230; NP_009231; NR_027676	116.7±48.3	59.3±11.8	0.5	0.0002	0.0017
2120445	BRIX1	NM_018321; NP_060791	1400.3±236.5	973.6±191.0	0.7	0.0002	0.0017
1990563	BRP44L	NM_001270879; NM_016098; NP_001257808; NP_057182; NR_073093	239.3±35.2	519.6±151.6	2.2	0.0002	0.0017
4890093	BRP44L	NM_001270879; NM_016098; NP_001257808; NP_057182; NR_073093	1522.4±252.9	2794.7±455.9	1.8	0.0002	0.0017
3130138	BRPF1	NM_001003694; NM_004634; NP_001003694; NP_004625	134.7±29.3	92.1±11.4	0.7	0.0002	0.0017
460687	BRSK2	NM_001256627; NM_001256629; NM_001256630; NM_003957; NP_001243556; NP_001243558; NP_001243559; NP_003948; NR_046331; NR_046332	62.1±28.9	593.8±409.7	9.6	0.0002	0.0017
1430717	BTN3A3	NM_001242803; NM_006994; NM_197974; NP_001229732; NP_008925; NP_932078	40.8±13.5	68.6±12.9	1.7	0.0002	0.0017
2070224	BUB1	NM_004336; NP_004327	403.6±150.2	87.7±58.9	0.2	0.0002	0.0017
1090047	BUB1B	NM_001211; NP_001202	173.2±41.7	48.9±18.8	0.3	0.0002	0.0017
6290168	C10orf116	NM_006829; NP_006820	1725.3±572.5	980.8±305.7	0.6	0.0002	0.0017
1050291	C10orf136	NA	196.1±119.5	35.9±16.9	0.2	0.0002	0.0017
150678	C10orf26	NM_001083913; NM_017787; NP_001077382; NP_060257	157.0±32.2	215.8±38.7	1.4	0.0002	0.0017
6100300	C10orf32	NM_001136200; NM_144591; NP_001129672; NP_653192	331.0±96.2	579.7±102.8	1.8	0.0002	0.0017
870014	C10orf47	NM_153256; NP_694988	88.2±53.0	40.0±15.8	0.5	0.0002	0.0017
6620292	C10orf54	NM_022153; NP_071436	190.7±105.1	774.9±356.7	4.1	0.0002	0.0017
5960168	C10orf58	NM_001243778; NM_001243779; NM_001243780; NM_001243781; NM_001243782; NM_032333; NP_001230707; NP_001230708; NP_001230709; NP_001230710; NP_001230711; NP_115709	56.6±34.7	135.7±111.9	2.4	0.0002	0.0017
1110201	C10orf72	NM_001031746; NM_144984; NP_001026916; NP_659421	63.5±11.0	198.2±98.7	3.1	0.0002	0.0017
2190753	C11orf17	NM_001206645; NM_001206646; NM_001206647; NM_001206648; NM_020642; NM_182901; NP_001193575; NP_001193576; NP_001193577; NP_065693; NR_045417; NR_045418	293.7±56.3	403.9±92.3	1.4	0.0002	0.0017
3180288	C11orf17	NM_001206645; NM_001206646; NM_001206647; NM_001206648; NM_020642; NM_182901; NP_001193575; NP_001193576; NP_001193577; NP_065693; NR_045417; NR_045418	355.7±68.0	536.1±93.8	1.5	0.0002	0.0017
6270112	C11orf17	NM_001206645; NM_001206646; NM_001206647; NM_001206648; NM_020642; NM_182901; NP_001193575; NP_001193576; NP_001193577; NP_065693; NR_045417; NR_045418	840.5±112.5	1213.6±221.2	1.4	0.0002	0.0017
7100280	C11orf48	NM_024099; NP_077004	562.6±108.2	385.0±53.7	0.7	0.0002	0.0017
2570019	C11orf82	NM_145018; NP_659455	246.6±82.6	79.2±24.2	0.3	0.0002	0.0017
580014	C12orf43	NM_022895; NP_075046	148.2±21.0	118.2±23.4	0.8	0.0002	0.0017
3140138	C12orf47	NA	625.4±76.6	1061.7±192.3	1.7	0.0002	0.0017
990136	C12orf48	NM_017915; NP_060385	356.5±125.4	172.9±47.3	0.5	0.0002	0.0017
1850068	C13orf27	NM_138779; NP_620134	638.2±154.7	350.3±58.4	0.5	0.0002	0.0017
4180133	C13orf3	NM_001166017; NM_145061; NP_001159489; NP_659498	170.7±67.1	54.2±27.8	0.3	0.0002	0.0017
580719	C13orf34	NM_024808; NP_079084	258.4±76.9	89.8±20.5	0.3	0.0002	0.0017
3170187	C13orf37	NM_001071775; NP_001065243	491.9±148.4	308.5±58.0	0.6	0.0002	0.0017
1450603	C14orf106	NM_018353; NP_060823	375.2±103.5	168.2±49.5	0.4	0.0002	0.0017
6590520	C14orf131	NM_001267827; NM_001267828; NM_018335; NP_001254756; NP_001254757; NP_060805	243.7±45.4	175.8±31.2	0.7	0.0002	0.0017
3830164	C14orf145	NM_152446; NP_689659	72.0±35.6	29.7±8.7	0.4	0.0002	0.0017
1300719	C14orf149	NM_144581; NP_653182	763.1±152.3	549.3±118.7	0.7	0.0002	0.0017
3170458	C14orf179	NM_001102564; NM_001255995; NM_052873; NP_001096034; NP_001242924; NP_443105; NR_045664; NR_045665	455.2±96.7	689.8±108.5	1.5	0.0002	0.0017
70403	C14orf45	NM_025057; NP_079333	130.2±33.2	187.2±50.7	1.4	0.0002	0.0017
3180445	C14orf79	NM_174891; NP_777551	80.0±18.5	125.7±27.7	1.6	0.0002	0.0017
2810114	C15orf17	NM_020447; NP_065180	309.4±40.4	499.2±78.4	1.6	0.0002	0.0017
5960014	C15orf57	NM_001080791; NM_001080792; NM_052849; NP_001074260; NP_001074261; NP_443081	368.9±92.4	478.7±96.6	1.3	0.0002	0.0017
6660445	C15orf59	NM_001039614; NP_001034703	28.8±9.1	50.1±14.5	1.7	0.0002	0.0017
5260646	C16orf13	NM_001040160; NM_001040161; NM_001040162; NM_001040163; NM_001040164; NM_001040165; NM_001040166; NM_032366; NP_001035250; NP_001035251; NP_001035252; NP_001035255; NP_115742	127.7±36.9	92.0±16.3	0.7	0.0002	0.0017
4230066	C16orf53	NM_024516; NP_078792	133.4±24.5	93.4±21.3	0.7	0.0002	0.0017
6560725	C16orf59	NM_025108; NP_079384	156.8±38.0	68.3±25.5	0.4	0.0002	0.0017
650626	C16orf68	NM_024109; NP_077014	360.4±96.0	482.7±110.0	1.3	0.0002	0.0017
4540072	C16orf75	NM_152308; NP_689521	166.4±71.6	57.8±16.9	0.3	0.0002	0.0017
4070424	C16orf93	NM_001014979; NM_001195620; NP_001014979; NP_001182549	96.5±25.5	157.6±34.7	1.6	0.0002	0.0017
6100138	C17orf101	NM_024648; NM_175902; NP_078924; NP_787098; NR_033265	143.9±18.2	112.7±14.3	0.8	0.0002	0.0017
6590373	C17orf101	NM_024648; NM_175902; NP_078924; NP_787098; NR_033265	93.8±16.2	70.4±8.5	0.8	0.0002	0.0017
6290070	C17orf41	NA	66.0±30.7	23.9±6.1	0.4	0.0002	0.0017
6580129	C17orf48	NM_020233; NP_064618	130.8±29.3	229.5±80.7	1.8	0.0002	0.0017
4570224	C17orf53	NM_001171251; NM_024032; NP_001164722; NP_076937	164.6±42.2	80.4±19.0	0.5	0.0002	0.0017
2940201	C18orf32	NM_001035005; NM_001199346; NP_001030177; NP_001186275	300.5±88.0	454.0±149.2	1.5	0.0002	0.0017
1450682	C18orf56	NM_001012716; NP_001012734	144.9±31.4	82.3±30.7	0.6	0.0002	0.0017
6370377	C19orf12	NM_001031726; NM_001256046; NM_001256047; NM_031448; NP_001026896; NP_001242975; NP_001242976; NP_113636; NR_045690; NR_045691; NR_045692	268.9±66.5	396.4±104.0	1.5	0.0002	0.0017
6380681	C19orf12	NM_001031726; NM_001256046; NM_001256047; NM_031448; NP_001026896; NP_001242975; NP_001242976; NP_113636; NR_045690; NR_045691; NR_045692	470.5±71.6	724.4±114.1	1.5	0.0002	0.0017
10189	C19orf24	NM_017914; NP_060384	158.2±38.7	124.9±26.9	0.8	0.0002	0.0017
2650349	C19orf48	NM_199249; NM_199250; NP_954857; NP_954858	134.3±52.2	64.5±18.2	0.5	0.0002	0.0017
2850630	C19orf48	NM_199249; NM_199250; NP_954857; NP_954858	728.8±152.3	356.1±64.2	0.5	0.0002	0.0017
4280193	C19orf6	NM_001033026; NM_033420; NP_001028198; NP_219488	205.3±21.5	175.9±22.9	0.9	0.0002	0.0017
6760414	C19orf60	NM_001100418; NM_001100419; NM_017967; NP_001093888; NP_001093889	428.7±86.6	528.3±68.6	1.2	0.0002	0.0017
5220204	C19orf66	NM_018381; NP_060851	71.6±16.1	115.8±27.6	1.6	0.0002	0.0017
1660731	C1orf105	NM_139240; NP_640333	17.6±6.6	234.4±215.5	13.3	0.0002	0.0017
940240	C1orf112	NM_018186; NP_060656	159.7±38.0	53.8±20.3	0.3	0.0002	0.0017
270133	C1orf128	NM_020362; NP_065095	940.4±126.9	684.4±83.1	0.7	0.0002	0.0017
150129	C1orf135	NM_024037; NP_076942	109.6±31.3	54.1±19.7	0.5	0.0002	0.0017
1260576	C1orf198	NM_001136494; NM_001136495; NM_032800; NP_001129966; NP_001129967; NP_116189	631.2±223.4	1673.0±578.6	2.7	0.0002	0.0017
4670608	C1orf216	NM_152374; NP_689587	141.6±22.6	226.0±57.6	1.6	0.0002	0.0017
6450273	C1orf41	NM_016126; NP_057210	675.6±123.8	399.7±98.2	0.6	0.0002	0.0017
6350292	C1orf50	NM_024097; NP_077002; NR_040733	411.1±61.4	571.1±45.3	1.4	0.0002	0.0017
990382	C1orf53	NM_001024594; NP_001019765	568.2±157.0	745.1±189.0	1.3	0.0002	0.0017
7330653	C1orf86	NM_001146310; NM_001256945; NM_001256946; NM_001256947; NM_182533; NP_001139782; NP_001243874; NP_001243875; NP_001243876; NP_872339; NR_024445; NR_046424; NR_046425; NR_046426; NR_046427	362.6±84.7	441.4±80.9	1.2	0.0002	0.0017
4210133	C1orf93	NM_001195736; NM_001195737; NM_001195738; NM_001195740; NM_001195741; NM_152371; NP_001182665; NP_001182666; NP_001182667; NP_001182669; NP_001182670; NP_689584; NR_036637; NR_036638	120.5±23.1	82.1±25.7	0.7	0.0002	0.0017
7320204	C1QTNF5	NM_015645; NP_056460	204.1±88.3	500.0±136.4	2.4	0.0002	0.0017
2370670	C1R	NM_001733; NP_001724	62.8±38.1	250.6±96.9	4.0	0.0002	0.0017
5260474	C1R	NM_001733; NP_001724	59.4±47.5	276.3±123.1	4.7	0.0002	0.0017
7400707	C1S	NM_001734; NM_201442; NP_001725; NP_958850	143.2±138.6	627.9±482.8	4.4	0.0002	0.0017
4480600	C20orf127	NM_080757	4206.6±2244.1	484.7±136.6	0.1	0.0002	0.0017
4040204	C20orf3	NM_020531; NP_065392	757.8±78.5	523.2±92.3	0.7	0.0002	0.0017
5960736	C20orf72	NM_052865; NP_443097	442.9±80.5	298.7±74.9	0.7	0.0002	0.0017
70368	C21orf34	NM_001005732; NM_001005733; NM_001005734; NR_027790; NR_027791	44.7±15.8	94.5±54.6	2.1	0.0002	0.0017
160593	C21orf45	NM_018944; NP_061817	284.5±100.3	134.6±42.6	0.5	0.0002	0.0017
1440273	C21orf45	NM_018944; NP_061817	124.5±36.7	72.5±18.1	0.6	0.0002	0.0017
4570603	C21orf51	NM_058182; NP_478062	53.2±10.5	89.8±17.5	1.7	0.0002	0.0017
2070220	C21orf58	NM_058180; NM_199071; NP_478060	69.0±23.1	36.2±7.4	0.5	0.0002	0.0017
3310307	C21orf63	NM_058187; NP_478067	81.3±35.3	36.7±15.5	0.5	0.0002	0.0017
150315	C21orf7	NM_020152; NP_064537	641.1±442.2	4550.4±1537.3	7.1	0.0002	0.0017
5860156	C22orf39	NM_001166242; NM_173793; NP_001159714; NP_776154	46.9±9.2	87.2±16.3	1.9	0.0002	0.0017
1070224	C2orf27A	NM_013310; NP_037442	30.9±9.9	73.7±21.2	2.4	0.0002	0.0017
5390372	C2orf64	NM_001008215; NP_001008216	251.2±40.8	465.7±137.2	1.9	0.0002	0.0017
6220685	C3orf1	NM_016589; NP_057673	66.3±10.1	114.0±24.3	1.7	0.0002	0.0017
4210102	C3orf75	NM_001031703; NM_017713; NP_001026873	507.9±65.6	434.9±30.0	0.9	0.0002	0.0017
3420692	C5orf15	NM_020199; NP_064584	1819.5±278.7	2349.1±304.0	1.3	0.0002	0.0017
770102	C5orf34	NM_198566; NP_940968	67.7±23.6	38.8±13.1	0.6	0.0002	0.0017
1070474	C5orf37	NM_001099271; NM_152408; NP_001092741; NP_689621	246.0±47.9	162.1±38.0	0.7	0.0002	0.0017
6100326	C6orf134	NM_001031722; NM_001190724; NM_001254952; NM_024909; NP_001026892; NP_001241881; NP_079185; NR_033821; NR_033823	27.2±7.2	59.8±24.4	2.2	0.0002	0.0017
520201	C6orf136	NM_001109938; NM_001161376; NM_145029; NP_001103408; NP_001154848; NP_659466	234.3±24.1	173.2±28.1	0.7	0.0002	0.0017
540215	C6orf173	NM_001012507; NP_001012525	1204.0±314.5	393.4±163.6	0.3	0.0002	0.0017
2750402	C6orf225	NM_001033564; NP_001028736	24.5±4.6	57.4±15.3	2.3	0.0002	0.0017
6560328	C6orf85	NM_015482; NM_021945; NP_056297; NP_068764	92.2±75.2	156.3±102.1	1.7	0.0002	0.0017
1740458	C7orf41	NM_152793; NP_690006	406.6±91.7	2598.9±1101.5	6.4	0.0002	0.0017
1240592	C7orf47	NM_145030; NP_659467	342.4±85.7	224.9±41.6	0.7	0.0002	0.0017
7150259	C7orf49	NM_001243749; NM_001243751; NM_001243752; NM_001243753; NM_001243754; NM_001243755; NM_024033; NP_001230678; NP_001230680; NP_001230681; NP_001230682; NP_001230683; NP_001230684; NP_076938	353.8±39.2	253.7±37.9	0.7	0.0002	0.0017
7320441	C7orf68	NM_001098786; NM_013332; NP_001092256; NP_037464	318.2±58.5	233.6±33.9	0.7	0.0002	0.0017
70753	C9orf123	NM_033428; NP_219500	103.4±22.3	276.9±112.8	2.7	0.0002	0.0017
5260538	C9orf30	NM_001198805; NM_001198806; NM_001198807; NM_080655; NP_001185734; NP_001185735; NP_001185736; NP_542386	1059.1±173.1	664.1±98.4	0.6	0.0002	0.0017
5420482	C9orf58	NM_001002260; NM_001185095; NM_001185096; NM_031426; NP_001172024; NP_001172025; NP_113614; NR_033701	11.4±11.5	115.5±60.8	10.1	0.0002	0.0017
7380367	C9orf69	NM_001256526; NM_152833; NP_001243455; NP_690046	405.0±60.2	280.4±55.7	0.7	0.0002	0.0017
3890524	C9orf78	NM_016520; NP_057604	1460.2±147.0	1712.8±164.0	1.2	0.0002	0.0017
3830075	CA12	NM_001218; NM_206925; NP_001209; NP_996808	124.9±120.0	45.1±36.9	0.4	0.0002	0.0017
730259	CACNA1H	NM_001005407; NM_021098; NP_001005407; NP_066921	24.6±26.2	87.6±39.6	3.6	0.0002	0.0017
6220343	CACNA1H	NM_001005407; NM_021098; NP_001005407; NP_066921	90.7±119.1	508.5±300.0	5.6	0.0002	0.0017
3520397	CACNB1	NM_000723; NM_199247; NM_199248; NP_000714; NP_954855; NP_954856	31.9±7.3	314.8±206.9	9.9	0.0002	0.0017
460161	CACNG1	NM_000727; NP_000718	42.5±34.0	1209.4±953.3	28.5	0.0002	0.0017
2140398	CALCOCO1	NM_001143682; NM_020898; NP_001137154; NP_065949; NR_026554	75.8±17.6	137.4±23.9	1.8	0.0002	0.0017
620750	CALD1	NM_004342; NM_033138; NM_033139; NM_033140; NM_033157; NP_004333; NP_149129; NP_149130; NP_149131; NP_149347	6379.3±2213.0	8928.1±3656.2	1.4	0.0002	0.0017
1660477	CALM1	NM_001166106; NM_006888; NP_008819	2709.2±405.9	6165.7±2015.7	2.3	0.0002	0.0017
2760370	CALR	NM_004343; NP_004334	2491.4±400.6	1726.8±166.5	0.7	0.0002	0.0017
1010475	CAMK2G	NM_001204492; NM_001222; NM_172169; NM_172170; NM_172171; NM_172172; NM_172173; NP_001191421; NP_001213; NP_751909; NP_751910; NP_751911; NP_751913	289.1±38.5	474.1±98.9	1.6	0.0002	0.0017
6660092	CAMLG	NM_001745; NP_001736	2695.2±331.7	3521.6±466.2	1.3	0.0002	0.0017
1340411	CAMSAP1	NM_015447; NP_056262	371.5±76.8	469.2±105.0	1.3	0.0002	0.0017
2970072	CAND2	NM_001162499; NM_012298; NP_001155971; NP_036430	52.2±17.4	268.2±147.0	5.1	0.0002	0.0017
1070402	CANX	NM_001024649; NM_001746; NP_001019820; NP_001737	531.7±137.4	787.1±257.0	1.5	0.0002	0.0017
3930592	CAP2	NM_006366; NP_006357	1731.6±534.4	3929.5±1231.3	2.3	0.0002	0.0017
3840367	CAPG	NM_001256139; NM_001256140; NM_001747; NP_001243068; NP_001243069; NP_001738	73.8±24.1	45.6±19.1	0.6	0.0002	0.0017
6760661	CAPN5	NM_004055; NP_004046	452.5±149.9	256.1±53.8	0.6	0.0002	0.0017
4070324	CAPRIN1	NM_005898; NM_203364; NP_005889; NP_976240	427.1±108.2	744.8±162.8	1.7	0.0002	0.0017
460382	CARM1	NM_199141; NP_954592	1403.2±159.8	1041.5±126.6	0.7	0.0002	0.0017
2970463	CASC3	NM_007359; NP_031385	357.2±68.1	250.4±27.5	0.7	0.0002	0.0017
3400138	CASC4	NM_138423; NM_177974; NP_612432; NP_816929	279.2±59.7	419.8±125.8	1.5	0.0002	0.0017
3360059	CASP2	NM_001224; NM_032982; NM_032983; NP_001215; NP_116764; NP_116765	1539.7±295.3	869.7±146.7	0.6	0.0002	0.0017
4570026	CASP2	NM_001224; NM_032982; NM_032983; NP_001215; NP_116764; NP_116765	164.1±41.4	72.9±14.5	0.4	0.0002	0.0017
6620035	CASQ2	NM_001232; NP_001223	43.8±60.1	4288.1±2746.6	97.8	0.0002	0.0017
4120037	CBL	NM_005188; NP_005179	93.9±25.4	50.4±11.8	0.5	0.0002	0.0017
4070608	CBLL1	NM_024814; NP_079090; NR_024199	409.9±81.1	285.3±32.1	0.7	0.0002	0.0017
6560465	CCBE1	NM_133459; NP_597716	358.8±174.9	70.6±42.3	0.2	0.0002	0.0017
3940471	CCDC106	NM_013301; NP_037433	289.5±69.3	652.5±109.2	2.3	0.0002	0.0017
4050382	CCDC109A	NM_001270679; NM_001270680; NM_138357; NP_001257608; NP_001257609; NP_612366; NR_073062	224.9±52.1	331.3±84.0	1.5	0.0002	0.0017
6110095	CCDC15	NM_025004; NP_079280	147.8±61.9	68.4±19.0	0.5	0.0002	0.0017
5310348	CCDC21	NM_022778; NP_073615	135.0±38.4	78.6±19.5	0.6	0.0002	0.0017
2630102	CCDC28B	NM_024296; NP_077272	102.0±32.8	206.4±44.1	2.0	0.0002	0.0017
6200561	CCDC28B	NM_024296; NP_077272	77.1±16.2	150.7±24.5	2.0	0.0002	0.0017
780341	CCDC3	NM_031455; NP_113643	30.5±15.8	405.7±236.8	13.3	0.0002	0.0017
3450408	CCDC34	NM_030771; NM_080654; NP_110398; NP_542385	369.3±109.3	262.6±77.3	0.7	0.0002	0.0017
7040184	CCDC34	NM_030771; NM_080654; NP_110398; NP_542385	893.9±240.1	562.3±148.4	0.6	0.0002	0.0017
1850367	CCDC47	NM_020198; NP_064583	118.5±24.2	75.7±17.3	0.6	0.0002	0.0017
2230681	CCDC5	NM_138443; NP_612452; NR_026978	302.9±66.9	192.3±40.2	0.6	0.0002	0.0017
3610300	CCDC58	NM_001017928; NP_001017928	332.4±139.3	127.7±61.9	0.4	0.0002	0.0017
3850291	CCDC77	NM_001130146; NM_001130147; NM_001130148; NM_032358; NP_001123618; NP_001123619; NP_001123620; NP_115734	386.4±91.6	232.7±42.7	0.6	0.0002	0.0017
6760762	CCDC84	NM_198489; NP_940891	141.4±28.3	96.0±21.7	0.7	0.0002	0.0017
520528	CCDC99	NM_017785; NP_060255	706.1±260.7	227.2±107.5	0.3	0.0002	0.0017
1030333	CCL2	NM_002982; NP_002973	576.2±748.6	3256.9±938.8	5.7	0.0002	0.0017
2650608	CCNA2	NM_001237; NP_001228	1018.4±370.9	171.9±109.3	0.2	0.0002	0.0017
5360070	CCNB2	NM_004701; NP_004692	1380.4±570.8	261.1±168.8	0.2	0.0002	0.0017
1570348	CCND2	NM_001759; NP_001750	57.8±39.2	256.0±135.0	4.4	0.0002	0.0017
3460520	CCND2	NM_001759; NP_001750	168.5±180.3	1057.3±515.3	6.3	0.0002	0.0017
4760154	CCNE2	NM_004702; NM_057735; NM_057749; NP_477097	250.7±111.9	65.9±31.4	0.3	0.0002	0.0017
3130541	CCNF	NM_001761; NP_001752	477.5±206.7	140.4±61.5	0.3	0.0002	0.0017
4610142	CCNJL	NM_024565; NP_078841	54.1±13.3	36.6±11.4	0.7	0.0002	0.0017
5310605	CCNY	NM_145012; NM_181698; NP_659449; NP_859049	1090.6±235.1	1706.1±371.5	1.6	0.0002	0.0017
2340327	CD320	NM_001165895; NM_016579; NP_001159367; NP_057663	314.3±82.6	204.6±66.0	0.7	0.0002	0.0017
4040706	CD34	NM_001025109; NM_001773; NP_001020280; NP_001764	47.8±13.7	489.7±295.9	10.3	0.0002	0.0017
4150669	CD34	NM_001025109; NM_001773; NP_001020280; NP_001764	23.5±8.4	170.6±108.2	7.3	0.0002	0.0017
3310538	CD36	NM_000072; NM_001001547; NM_001001548; NM_001127443; NM_001127444; NP_000063; NP_001001547; NP_001001548; NP_001120915; NP_001120916	166.4±292.3	931.6±1092.7	5.6	0.0002	0.0017
3120370	CD68	NM_001040059; NM_001251; NP_001035148; NP_001242	1550.1±387.5	638.0±169.4	0.4	0.0002	0.0017
3940309	CDAN1	NA	177.5±49.0	129.3±26.9	0.7	0.0002	0.0017
1050706	CDC2	NM_001130829; NM_001170406; NM_001170407; NM_001786; NM_033379; NP_001163877; NP_001163878; NP_001777; NP_203698	1024.4±434.0	228.2±119.4	0.2	0.0002	0.0017
2760603	CDC2	NM_001130829; NM_001170406; NM_001170407; NM_001786; NM_033379; NP_001163877; NP_001163878; NP_001777; NP_203698	246.5±93.7	59.1±27.8	0.2	0.0002	0.0017
1500010	CDC20	NM_001255; NP_001246	2662.4±881.5	477.0±333.7	0.2	0.0002	0.0017
2480341	CDC25A	NM_001789; NM_201567; NP_001780; NP_963861	107.9±36.6	27.3±10.4	0.3	0.0002	0.0017
3460152	CDC25C	NM_001790; NM_022809; NP_001781; NP_073720	108.1±41.8	28.0±17.8	0.3	0.0002	0.0017
4200451	CDC25C	NM_001790; NM_022809; NP_001781; NP_073720	69.9±33.4	20.4±11.5	0.3	0.0002	0.0017
6110706	CDC25C	NM_001790; NM_022809; NP_001781; NP_073720	104.6±37.5	46.3±14.6	0.4	0.0002	0.0017
3930452	CDC2L6	NM_015076; NP_055891	498.3±197.7	330.6±60.1	0.7	0.0002	0.0017
2070669	CDC42EP3	NM_001270436; NM_001270437; NM_001270438; NM_006449; NP_001257365; NP_001257366; NP_001257367; NP_006440	381.9±97.5	246.2±79.5	0.6	0.0002	0.0017
2320170	CDC45L	NM_001178010; NM_001178011; NM_003504; NP_001171481; NP_001171482; NP_003495	687.4±174.1	168.1±123.6	0.2	0.0002	0.0017
6760189	CDC5L	NM_001253; NP_001244	515.6±68.8	382.6±44.9	0.7	0.0002	0.0017
4900044	CDC7	NM_001134419; NM_001134420; NM_003503; NP_001127891; NP_001127892; NP_003494	170.9±68.7	64.3±25.9	0.4	0.0002	0.0017
2940398	CDCA2	NM_152562; NP_689775	156.1±44.1	33.7±16.7	0.2	0.0002	0.0017
6370474	CDCA3	NM_031299; NP_112589	562.3±236.7	99.8±72.4	0.2	0.0002	0.0017
7610494	CDCA4	NM_017955; NM_145701; NP_060425; NP_663747	237.1±97.8	91.4±45.5	0.4	0.0002	0.0017
1400673	CDCA5	NM_080668; NP_542399	943.4±398.2	213.8±141.8	0.2	0.0002	0.0017
2070520	CDCA7	NM_031942; NM_145810; NP_114148; NP_665809	568.9±258.5	114.3±71.7	0.2	0.0002	0.0017
3800753	CDCA7L	NM_001127370; NM_001127371; NM_018719; NP_001120842; NP_001120843; NP_061189	115.0±26.2	79.4±17.4	0.7	0.0002	0.0017
4830634	CDCA8	NM_001256875; NM_018101; NP_001243804; NP_060571	371.2±164.9	72.0±50.3	0.2	0.0002	0.0017
5820563	CDH13	NM_001220488; NM_001220489; NM_001220490; NM_001220491; NM_001220492; NM_001257; NP_001207417; NP_001207418; NP_001207419; NP_001207420; NP_001207421; NP_001248	1255.8±379.1	1807.9±480.3	1.4	0.0002	0.0017
5090195	CDH15	NM_004933; NP_004924	1614.3±956.7	2996.5±1377.7	1.9	0.0002	0.0017
4590064	CDK2	NM_001798; NM_052827; NP_001789; NP_439892	628.2±187.2	209.7±96.4	0.3	0.0002	0.0017
2750280	CDK5R1	NM_003885; NP_003876	133.4±45.8	280.4±169.4	2.1	0.0002	0.0017
6660382	CDKN1A	NM_000389; NM_001220777; NM_001220778; NM_078467; NP_000380; NP_001207706; NP_001207707; NP_510867; NR_037150	6165.2±1817.0	11895.5±2449.3	1.9	0.0002	0.0017
130309	CDKN1B	NM_004064; NP_004055	257.2±74.8	157.2±65.9	0.6	0.0002	0.0017
5890653	CDKN1C	NM_000076; NM_001122630; NM_001122631; NP_000067; NP_001116102; NP_001116103	75.2±68.1	930.6±687.6	12.4	0.0002	0.0017
620487	CDKN2B	NM_004936; NM_078487; NP_004927; NP_511042	158.0±60.0	815.3±378.1	5.2	0.0002	0.0017
7610735	CDKN2B	NM_004936; NM_078487; NP_004927; NP_511042	61.1±19.7	285.1±176.4	4.7	0.0002	0.0017
5260014	CDKN3	NM_001130851; NM_005192; NP_001124323; NP_005183	968.7±392.3	189.1±114.0	0.2	0.0002	0.0017
2630433	CDT1	NM_030928; NP_112190	272.4±78.1	50.9±34.2	0.2	0.0002	0.0017
3130356	CDV3	NM_001134422; NM_001134423; NM_017548; NP_001127894; NP_001127895; NP_060018	1726.4±261.5	2506.2±548.2	1.5	0.0002	0.0017
5720746	CDV3	NM_001134422; NM_001134423; NM_017548; NP_001127894; NP_001127895; NP_060018	1462.7±174.4	2188.2±512.2	1.5	0.0002	0.0017
2600392	CENPA	NM_001042426; NM_001809; NP_001035891; NP_001800	447.5±197.3	86.4±54.8	0.2	0.0002	0.0017
4760577	CENPA	NM_001042426; NM_001809; NP_001035891; NP_001800	114.4±50.2	36.1±21.1	0.3	0.0002	0.0017
2510639	CENPE	NM_001813; NP_001804	231.5±100.9	51.5±20.5	0.2	0.0002	0.0017
6100564	CENPE	NM_001813; NP_001804	376.6±198.6	83.1±30.2	0.2	0.0002	0.0017
4780129	CENPF	NM_016343; NP_057427	516.3±227.6	104.6±44.1	0.2	0.0002	0.0017
7380711	CENPH	NM_022909; NP_075060	149.8±50.8	57.0±13.2	0.4	0.0002	0.0017
6250451	CENPI	NM_006733; NP_006724	60.3±21.4	24.8±6.2	0.4	0.0002	0.0017
460561	CENPJ	NM_018451; NP_060921; NR_047594; NR_047595	195.8±70.0	108.3±19.8	0.6	0.0002	0.0017
5700086	CENPK	NM_001267038; NM_022145; NP_001253967; NP_071428	307.3±142.8	99.5±46.3	0.3	0.0002	0.0017
4060468	CENPL	NM_001127181; NM_001171182; NM_033319; NP_001120653; NP_001164653; NP_201576	279.9±111.3	117.3±24.8	0.4	0.0002	0.0017
1450192	CENPM	NM_001002876; NM_001110215; NM_024053; NP_001002876; NP_001103685; NP_076958	452.0±140.7	108.7±74.9	0.2	0.0002	0.0017
3930324	CENPM	NM_001002876; NM_001110215; NM_024053; NP_001002876; NP_001103685; NP_076958	92.1±35.1	20.7±12.4	0.2	0.0002	0.0017
6100079	CENPM	NM_001002876; NM_001110215; NM_024053; NP_001002876; NP_001103685; NP_076958	163.5±63.0	41.6±22.2	0.3	0.0002	0.0017
6550373	CENPN	NM_001100624; NM_001100625; NM_001270473; NM_001270474; NM_018455; NP_001094094; NP_001094095; NP_001257402; NP_001257403; NP_060925	730.3±222.8	203.2±57.2	0.3	0.0002	0.0017
4560682	CENPO	NM_001199803; NM_024322; NP_001186732; NP_077298	92.8±28.0	33.8±12.1	0.4	0.0002	0.0017
7160048	CENPO	NM_001199803; NM_024322; NP_001186732; NP_077298	56.8±13.1	24.0±5.3	0.4	0.0002	0.0017
2350630	CENPQ	NM_018132; NP_060602	111.4±55.1	57.2±21.2	0.5	0.0002	0.0017
6220164	CENTG3	NM_001042535; NM_031946; NP_001036000; NP_114152	147.7±25.0	194.6±34.9	1.3	0.0002	0.0017
1440630	CEP110	NM_007018; NP_008949	49.0±13.4	30.4±6.3	0.6	0.0002	0.0017
990189	CEP152	NM_001194998; NM_014985; NP_001181927; NP_055800	130.2±41.1	49.1±14.3	0.4	0.0002	0.0017
4390176	CEP152	NM_001194998; NM_014985; NP_001181927; NP_055800	94.7±34.4	35.6±14.9	0.4	0.0002	0.0017
1070376	CEP164	NM_001271933; NM_014956; NP_001258862; NP_055771	100.7±13.5	63.9±10.1	0.6	0.0002	0.0017
4490154	CEP192	NM_018069; NM_032142; NP_115518	344.5±85.6	205.6±36.2	0.6	0.0002	0.0017
7510709	CEP55	NM_001127182; NM_018131; NP_001120654; NP_060601	1025.2±454.8	218.3±112.7	0.2	0.0002	0.0017
4760091	CEP78	NM_001098802; NM_032171; NP_001092272; NP_115547	271.4±116.1	156.7±34.0	0.6	0.0002	0.0017
2230367	CERK	NM_022766; NM_182661; NP_073603	761.2±192.7	414.6±70.1	0.5	0.0002	0.0017
3060692	CERK	NM_022766; NM_182661; NP_073603	742.6±141.6	469.0±78.1	0.6	0.0002	0.0017
2120707	CETN2	NM_004344; NP_004335	2645.5±248.6	3396.8±439.3	1.3	0.0002	0.0017
830136	CETN3	NM_004365; NP_004356	481.2±98.4	285.8±70.0	0.6	0.0002	0.0017
3370349	CFB	NM_001710; NP_001701	62.3±47.8	159.4±164.0	2.6	0.0002	0.0017
1240593	CFLAR	NM_001127183; NM_001127184; NM_001202515; NM_001202516; NM_001202517; NM_001202518; NM_001202519; NM_003879; NP_001120655; NP_001120656; NP_001189444; NP_001189445; NP_001189446; NP_001189447; NP_001189448; NP_003870	345.6±61.1	506.2±99.7	1.5	0.0002	0.0017
6840609	CGB1	NM_033377; NP_203695	1951.8±2029.5	36.8±21.1	0.0	0.0002	0.0017
4200372	CGB5	NM_033043; NP_149032	435.5±503.4	21.3±9.2	0.0	0.0002	0.0017
5270022	CGB5	NM_033043; NP_149032	1358.5±1501.9	19.0±12.5	0.0	0.0002	0.0017
2120097	CHAF1A	NM_005483; NP_005474	89.6±25.3	31.2±13.6	0.3	0.0002	0.0017
4610731	CHAF1B	NM_005441; NP_005432	233.4±75.6	62.2±27.5	0.3	0.0002	0.0017
7200270	CHEK1	NM_001114121; NM_001114122; NM_001244846; NM_001274; NP_001107593; NP_001107594; NP_001231775; NP_001265; NR_045204; NR_045205	243.4±56.9	91.3±16.6	0.4	0.0002	0.0017
5900332	CHMP1A	NM_001083314; NM_002768; NP_001076783; NP_002759; NR_046418	448.7±51.9	367.5±49.3	0.8	0.0002	0.0017
3940148	CHMP1B	NM_020412; NP_065145	931.2±175.2	659.4±108.5	0.7	0.0002	0.0017
4180315	CHMP4B	NM_176812; NP_789782	424.9±59.0	634.4±107.1	1.5	0.0002	0.0017
4250291	CHPF	NM_001195731; NM_024536; NP_001182660; NP_078812	366.5±82.4	515.5±106.6	1.4	0.0002	0.0017
5570592	CHRD	NM_003741; NM_177978; NM_177979; NP_003732	21.1±9.8	79.9±46.7	3.8	0.0002	0.0017
7650639	CHRNB1	NM_000747; NP_000738	310.4±143.6	954.4±573.9	3.1	0.0002	0.0017
5900452	CHST7	NM_019886; NP_063939	283.8±90.8	577.5±168.9	2.0	0.0002	0.0017
1050672	CKAP2	NM_001098525; NM_018204; NP_001091995; NP_060674	574.7±268.1	331.1±134.8	0.6	0.0002	0.0017
7040711	CKAP2	NM_001098525; NM_018204; NP_001091995; NP_060674	724.3±218.9	479.3±175.1	0.7	0.0002	0.0017
6380324	CKAP2L	NM_152515; NP_689728	475.9±206.9	83.6±39.4	0.2	0.0002	0.0017
4490528	CKAP4	NM_006825; NP_006816	4272.1±377.5	3080.7±835.3	0.7	0.0002	0.0017
2760519	CKLF	NM_001040138; NM_001040139; NM_016326; NM_016951; NM_181640; NM_181641; NP_001035228; NP_057410; NP_058647; NP_857591; NP_857592	1255.6±226.5	838.1±158.9	0.7	0.0002	0.0017
5080367	CKLF	NM_001040138; NM_001040139; NM_016326; NM_016951; NM_181640; NM_181641; NP_001035228; NP_057410; NP_058647; NP_857591; NP_857592	1751.9±301.4	1219.9±191.2	0.7	0.0002	0.0017
1580592	CKM	NM_001824; NP_001815	63.5±88.0	3259.3±2634.1	51.3	0.0002	0.0017
2450358	CKS1B	NM_001826; NP_001817; NR_024163	1477.9±505.6	552.2±176.5	0.4	0.0002	0.0017
4210088	CKS1B	NM_001826; NP_001817; NR_024163	1973.2±784.7	714.4±223.2	0.4	0.0002	0.0017
780528	CKS2	NM_001827; NP_001818	3029.4±924.1	925.8±319.6	0.3	0.0002	0.0017
6200468	CKS2	NM_001827; NP_001818	1770.2±559.1	489.1±181.9	0.3	0.0002	0.0017
3850136	CLCN6	NM_001256959; NM_001286; NM_021735; NM_021736; NM_021737; NP_001243888; NP_001277; NR_046428	76.8±16.7	116.3±21.3	1.5	0.0002	0.0017
1850156	CLDN23	NM_194284; NP_919260	88.2±44.4	29.0±17.2	0.3	0.0002	0.0017
1940048	CLEC11A	NM_002975; NP_002966	436.7±132.6	245.4±79.2	0.6	0.0002	0.0017
650689	CLIP3	NM_001199570; NM_015526; NP_001186499; NP_056341	1038.0±217.3	1854.8±352.1	1.8	0.0002	0.0017
3310672	CLIP4	NM_024692; NP_078968	172.1±24.4	252.2±32.4	1.5	0.0002	0.0017
4050288	CLSTN2	NM_022131; NP_071414	22.6±9.2	233.8±152.9	10.4	0.0002	0.0017
6380128	CLTA	NM_001076677; NM_001184760; NM_001184761; NM_001184762; NM_001833; NM_007096; NP_001070145; NP_001171689; NP_001171690; NP_001171691; NP_001824; NP_009027	1010.9±117.4	678.0±159.7	0.7	0.0002	0.0017
1110095	CLTB	NM_001834; NM_007097; NP_001825; NP_009028; NR_045724	1937.9±388.7	2663.5±491.7	1.4	0.0002	0.0017
4250634	CMAH	NR_002174; NR_027626	42.8±12.7	98.7±46.3	2.3	0.0002	0.0017
3120176	CNOT7	NM_013354; NM_054026; NP_037486; NP_473367	639.0±47.3	550.5±79.4	0.9	0.0002	0.0017
290615	CNRIP1	NM_001111101; NM_015463; NP_001104571; NP_056278	207.5±61.9	97.1±28.1	0.5	0.0002	0.0017
3940167	CNRIP1	NM_001111101; NM_015463; NP_001104571; NP_056278	1877.2±452.6	1001.0±320.4	0.5	0.0002	0.0017
610189	COBL	NM_015198; NP_056013	28.6±12.2	105.6±47.0	3.7	0.0002	0.0017
6860113	COBRA1	NM_015456; NP_056271	285.0±52.4	206.1±38.8	0.7	0.0002	0.0017
6940408	COBRA1	NM_015456; NP_056271	434.7±75.6	302.2±53.4	0.7	0.0002	0.0017
4730324	COL10A1	NM_000493; NP_000484	55.3±51.4	139.6±69.9	2.5	0.0002	0.0017
3870228	COL13A1	NM_001130103; NM_005203; NM_080798; NM_080799; NM_080800; NM_080801; NM_080802; NM_080803; NM_080804; NM_080805; NM_080806; NM_080807; NM_080808; NM_080809; NM_080810; NM_080811; NM_080812; NM_080813; NM_080814; NM_080815; NP_001123575; NP_542988; NP_542990; NP_542991; NP_542992; NP_542995	275.9±166.8	83.5±27.2	0.3	0.0002	0.0017
5720692	COL13A1	NM_001130103; NM_005203; NM_080798; NM_080799; NM_080800; NM_080801; NM_080802; NM_080803; NM_080804; NM_080805; NM_080806; NM_080807; NM_080808; NM_080809; NM_080810; NM_080811; NM_080812; NM_080813; NM_080814; NM_080815; NP_001123575; NP_542988; NP_542990; NP_542991; NP_542992; NP_542995	249.4±144.0	88.3±26.5	0.4	0.0002	0.0017
5360743	COL16A1	NM_001856; NP_001847	689.6±455.2	1467.8±778.2	2.1	0.0002	0.0017
6960142	COL1A1	NM_000088; NP_000079	8493.1±2737.3	14280.4±2811.9	1.7	0.0002	0.0017
2120021	COL3A1	NM_000090; NP_000081	4395.3±1744.9	9232.6±3192.5	2.1	0.0002	0.0017
4490292	COL5A2	NM_000393; NP_000384	3946.5±1066.1	6238.7±1906.1	1.6	0.0002	0.0017
7570598	COL6A1	NM_001848; NP_001839	1768.0±981.0	3788.5±1149.9	2.1	0.0002	0.0017
2750356	COL6A2	NM_001849; NM_058174; NM_058175; NP_001840; NP_478054; NP_478055	339.8±160.7	628.4±186.7	1.8	0.0002	0.0017
3390458	COL6A2	NM_001849; NM_058174; NM_058175; NP_001840; NP_478054; NP_478055	889.9±400.0	1690.4±471.0	1.9	0.0002	0.0017
2510091	COL8A1	NM_001850; NM_020351; NP_001841; NP_065084	1713.3±1380.7	3329.0±2048.4	1.9	0.0002	0.0017
3360452	COL8A1	NM_001850; NM_020351; NP_001841; NP_065084	899.3±749.3	1728.9±1096.7	1.9	0.0002	0.0017
2370093	COMMD4	NM_017828; NP_060298	1123.7±130.0	781.2±120.7	0.7	0.0002	0.0017
3610114	COMMD9	NM_001101653; NM_014186; NP_001095123; NP_054905	424.3±73.0	340.9±54.6	0.8	0.0002	0.0017
6960377	COMTD1	NM_144589; NP_653190	74.5±13.6	56.5±8.5	0.8	0.0002	0.0017
5720128	COQ2	NM_015697; NP_056512	849.8±150.6	542.7±109.1	0.6	0.0002	0.0017
2760181	COQ3	NM_017421; NP_059117	445.9±77.4	277.3±40.5	0.6	0.0002	0.0017
670025	CORO1C	NM_001105237; NM_001276471; NM_014325; NP_001098707; NP_001263400; NP_055140	2375.9±317.1	1483.8±374.0	0.6	0.0002	0.0017
1940332	CORO6	NM_032854; NP_116243	83.8±31.7	272.5±234.7	3.3	0.0002	0.0017
3360167	CORO7	NM_001201472; NM_001201473; NM_024535; NP_001188401; NP_001188402; NP_078811	60.5±18.0	171.4±95.3	2.8	0.0002	0.0017
1070678	COTL1	NM_021149; NP_066972	351.6±88.9	196.9±78.2	0.6	0.0002	0.0017
5390138	COX7A1	NM_001864; NP_001855	906.8±502.9	3302.4±1060.9	3.6	0.0002	0.0017
4490259	COX8A	NM_004074; NP_004065	5083.1±485.6	3858.2±455.5	0.8	0.0002	0.0017
5390687	CPE	NM_001873; NP_001864	63.0±67.2	311.3±299.3	4.9	0.0002	0.0017
1240242	CPOX	NM_000097; NP_000088	340.4±89.1	222.3±60.2	0.7	0.0002	0.0017
4390193	CPZ	NM_001014447; NM_001014448; NM_003652; NP_001014447; NP_001014448; NP_003643	23.9±7.4	108.5±68.7	4.5	0.0002	0.0017
1090497	CREG1	NM_003851; NP_003842	432.6±142.2	812.0±155.0	1.9	0.0002	0.0017
4760095	CRLF1	NM_004750; NP_004741	1456.0±970.2	390.2±227.0	0.3	0.0002	0.0017
670026	CRLF3	NM_015986; NP_057070; NR_073118	225.0±79.9	152.1±20.4	0.7	0.0002	0.0017
360296	CRMP1	NM_001014809; NM_001313; NP_001014809; NP_001304	22.7±8.4	254.4±213.5	11.2	0.0002	0.0017
5700646	CRTAP	NM_006371; NP_006362	622.5±100.7	456.6±104.1	0.7	0.0002	0.0017
2140408	CS	NM_004077; NM_198324; NP_004068	2519.1±221.3	2026.6±222.7	0.8	0.0002	0.0017
2470187	CS	NM_004077; NM_198324; NP_004068	234.8±31.2	184.2±34.7	0.8	0.0002	0.0017
2810255	CSAD	NM_001244705; NM_001244706; NM_015989; NP_001231634; NP_001231635; NP_057073	108.9±19.1	182.7±29.0	1.7	0.0002	0.0017
2320129	CSDA	NM_001145426; NM_003651; NP_001138898; NP_003642	4766.2±513.3	6797.6±982.4	1.4	0.0002	0.0017
3840349	CSDC2	NM_014460; NP_055275	61.6±34.6	312.9±158.0	5.1	0.0002	0.0017
3710440	CSDE1	NM_001007553; NM_001130523; NM_001242891; NM_001242892; NM_001242893; NM_007158; NP_001007554; NP_001123995; NP_001229820; NP_001229821; NP_001229822; NP_009089	117.7±20.1	224.8±88.4	1.9	0.0002	0.0017
4920139	CSE1L	NM_001256135; NM_001316; NM_177436; NP_001243064; NP_001307; NR_045796	69.4±9.6	40.9±7.4	0.6	0.0002	0.0017
5130674	CSE1L	NM_001256135; NM_001316; NM_177436; NP_001243064; NP_001307; NR_045796	1800.2±362.8	958.9±163.3	0.5	0.0002	0.0017
7000634	CSE1L	NM_001256135; NM_001316; NM_177436; NP_001243064; NP_001307; NR_045796	1843.4±329.8	1034.2±179.0	0.6	0.0002	0.0017
780762	CSNK1D	NM_001893; NM_139062; NP_001884; NP_620693	864.1±113.2	641.8±150.2	0.7	0.0002	0.0017
1110736	CSNK1D	NM_001893; NM_139062; NP_001884; NP_620693	325.9±34.2	210.7±49.7	0.6	0.0002	0.0017
1240192	CSNK1G2	NM_001319; NP_001310	2184.7±195.8	2458.5±220.0	1.1	0.0002	0.0017
1110372	CSRNP2	NM_030809; NP_110436; NR_045072	245.8±51.7	339.7±64.5	1.4	0.0002	0.0017
6280079	CSTF2	NM_001325; NP_001316	415.5±79.7	279.3±35.5	0.7	0.0002	0.0017
4860546	CTHRC1	NM_001256099; NM_138455; NP_001243028; NP_612464	1241.8±511.1	2500.5±1152.2	2.0	0.0002	0.0017
4890689	CTHRC1	NM_001256099; NM_138455; NP_001243028; NP_612464	432.9±280.2	1050.3±674.3	2.4	0.0002	0.0017
2000064	CTPS2	NM_001144002; NM_019857; NM_175859; NP_001137474; NP_062831; NP_787055	220.4±43.0	153.5±24.5	0.7	0.0002	0.0017
1980288	CTSH	NM_004390; NM_148979; NP_004381	58.4±29.6	773.2±852.4	13.2	0.0002	0.0017
840717	CTSL1	NM_001257971; NM_001257972; NM_001257973; NM_001912; NM_145918; NP_001244900; NP_001244901; NP_001244902; NP_001903; NP_666023	91.6±22.5	63.1±18.3	0.7	0.0002	0.0017
1430477	CTSL2	NM_001201575; NM_001333; NP_001188504; NP_001324	60.8±18.2	33.1±9.8	0.5	0.0002	0.0017
360114	CTXN1	NM_206833; NP_996664	248.7±70.8	1077.7±329.5	4.3	0.0002	0.0017
5390575	CUGBP2	NM_001025076; NM_001025077; NM_001083591; NM_006561; NP_001020247; NP_001020248; NP_001077060; NP_006552	46.8±23.3	97.9±50.8	2.1	0.0002	0.0017
3120707	CUTA	NM_001014433; NM_001014837; NM_001014838; NM_001014840; NM_015921; NP_001014433; NP_001014837; NP_001014838; NP_001014840; NP_057005	1477.3±194.4	1095.4±169.6	0.7	0.0002	0.0017
1500021	CWC22	NM_020943; NP_065994	88.8±12.4	66.4±14.2	0.7	0.0002	0.0017
3870253	CXCL12	NM_000609; NM_001033886; NM_001178134; NM_199168; NP_000600; NP_001029058; NP_001171605; NP_954637	1077.4±570.7	362.5±178.4	0.3	0.0002	0.0017
1990092	CYB561D1	NM_001134400; NM_001134402; NM_001134403; NM_001134404; NM_182580; NP_001127872; NP_001127874; NP_001127875; NP_001127876; NP_872386	357.3±61.6	481.8±79.9	1.3	0.0002	0.0017
4830328	CYB561D2	NM_007022; NP_008953	246.3±31.2	183.3±33.6	0.7	0.0002	0.0017
510474	CYB5B	NM_030579; NP_085056	2416.9±323.9	3321.1±454.8	1.4	0.0002	0.0017
2630333	CYB5D2	NM_001254755; NM_001254756; NM_144611; NP_001241684; NP_001241685; NP_653212	285.6±67.5	373.4±85.1	1.3	0.0002	0.0017
1230025	CYB5R1	NM_016243; NP_057327	1240.7±561.0	3344.8±1455.4	2.7	0.0002	0.0017
2370300	CYBRD1	NM_001127383; NM_001256909; NM_024843; NP_001120855; NP_001243838; NP_079119	1657.5±638.5	2389.2±933.4	1.4	0.0002	0.0017
2450465	CYBRD1	NM_001127383; NM_001256909; NM_024843; NP_001120855; NP_001243838; NP_079119	2170.5±885.1	3228.6±1242.5	1.5	0.0002	0.0017
6200068	CYP51A1	NM_000786; NM_001146152; NP_000777; NP_001139624	374.2±119.0	688.1±298.5	1.8	0.0002	0.0017
1710735	DAAM1	NM_001270520; NM_014992; NP_001257449; NP_055807	169.3±71.1	372.5±225.5	2.2	0.0002	0.0017
4490010	DAAM1	NM_001270520; NM_014992; NP_001257449; NP_055807	176.5±60.3	398.4±182.1	2.3	0.0002	0.0017
1990196	DACT3	NM_145056; NP_659493	69.3±35.9	213.1±88.2	3.1	0.0002	0.0017
2060091	DAG1	NM_001165928; NM_001177634; NM_001177635; NM_001177636; NM_001177637; NM_001177638; NM_001177639; NM_001177640; NM_001177641; NM_001177642; NM_001177643; NM_001177644; NM_004393; NP_001159400; NP_001171105; NP_001171106; NP_001171107; NP_001171108; NP_001171109; NP_001171110; NP_001171111; NP_001171112; NP_001171113; NP_001171114; NP_001171115; NP_004384	600.6±105.6	1264.6±525.6	2.1	0.0002	0.0017
2680020	DAGLB	NM_001142936; NM_139179; NP_001136408; NP_631918	713.3±143.1	447.1±106.8	0.6	0.0002	0.0017
5910097	DARS2	NM_018122; NP_060592	185.7±27.5	116.5±22.6	0.6	0.0002	0.0017
1010195	DBI	NM_001079862; NM_001079863; NM_001178017; NM_001178041; NM_001178042; NM_001178043; NM_020548; NP_001073331; NP_001073332; NP_001171488; NP_001171512; NP_001171513; NP_001171514; NP_065438	3920.4±623.2	5541.1±1132.9	1.4	0.0002	0.0017
2480338	DBI	NM_001079862; NM_001079863; NM_001178017; NM_001178041; NM_001178042; NM_001178043; NM_020548; NP_001073331; NP_001073332; NP_001171488; NP_001171512; NP_001171513; NP_001171514; NP_065438	938.7±221.4	1528.3±455.4	1.6	0.0002	0.0017
6760008	DBN1	NM_004395; NM_080881; NP_004386; NP_543157	1535.0±237.8	2055.6±264.2	1.3	0.0002	0.0017
1230438	DCAF15	NM_138353; NP_612362	98.9±16.4	70.7±9.1	0.7	0.0002	0.0017
1660307	DCAF6	NM_001017977; NM_001198956; NM_001198957; NM_018442; NP_001017977; NP_001185885; NP_001185886; NP_060912	1564.2±236.8	2535.0±750.0	1.6	0.0002	0.0017
5290703	DCK	NM_000788; NP_000779	342.5±112.8	180.1±48.7	0.5	0.0002	0.0017
2760433	DCLK1	NM_001195415; NM_001195416; NM_001195430; NM_004734; NP_001182344; NP_001182345; NP_001182359; NP_004725	28.5±14.1	74.5±27.4	2.6	0.0002	0.0017
5050431	DCLK1	NM_001195415; NM_001195416; NM_001195430; NM_004734; NP_001182344; NP_001182345; NP_001182359; NP_004725	49.8±17.2	333.3±141.4	6.7	0.0002	0.0017
5900605	DCLRE1A	NM_001271816; NM_014881; NP_001258745; NP_055696	97.2±15.2	61.7±11.2	0.6	0.0002	0.0017
430044	DCLRE1C	NM_001033855; NM_001033857; NM_001033858; NM_022487; NP_001029027; NP_001029029; NP_001029030; NP_071932	73.7±15.8	43.8±5.6	0.6	0.0002	0.0017
50368	DCN	NM_001920; NM_133503; NM_133504; NM_133505; NM_133506; NM_133507; NP_001911; NP_598010; NP_598011; NP_598012; NP_598013; NP_598014	240.0±142.1	551.2±316.3	2.3	0.0002	0.0017
7650296	DCN	NM_001920; NM_133503; NM_133504; NM_133505; NM_133506; NM_133507; NP_001911; NP_598010; NP_598011; NP_598012; NP_598013; NP_598014	2846.2±1975.5	6421.9±3132.4	2.3	0.0002	0.0017
6960349	DCP2	NM_001242377; NM_152624; NP_001229306; NP_689837; NR_038352	225.2±61.0	438.1±138.0	1.9	0.0002	0.0017
2350315	DCTN1	NM_001135040; NM_001135041; NM_001190836; NM_001190837; NM_004082; NM_023019; NP_001128512; NP_001128513; NP_001177765; NP_001177766; NP_004073; NP_075408; NR_033935	1559.4±260.4	1868.9±266.3	1.2	0.0002	0.0017
4210192	DCTPP1	NM_024096; NP_077001	1653.0±250.7	1255.4±149.4	0.8	0.0002	0.0017
7650435	DCTPP1	NM_024096; NP_077001	765.7±132.0	492.5±74.7	0.6	0.0002	0.0017
2070010	DDHD2	NM_001164232; NM_001164234; NM_015214; NP_001157704; NP_001157706; NP_056029	412.1±75.2	317.2±40.2	0.8	0.0002	0.0017
3930553	DDX10	NM_004398; NP_004389	684.4±208.5	344.0±40.3	0.5	0.0002	0.0017
4860673	DDX39	NM_001204057; NM_005804; NM_138998; NP_005795; NR_038336; NR_046366	1896.5±444.1	883.4±224.5	0.5	0.0002	0.0017
4570433	DDX41	NM_016222; NP_057306	254.2±52.9	183.3±22.7	0.7	0.0002	0.0017
1070692	DDX51	NM_175066; NP_778236	70.0±17.6	45.3±14.9	0.6	0.0002	0.0017
7380653	DDX56	NM_001257189; NM_019082; NP_001244118; NP_061955	515.4±43.3	410.2±60.6	0.8	0.0002	0.0017
510291	DECR1	NM_001359; NP_001350	2469.4±502.4	3315.8±534.4	1.3	0.0002	0.0017
3130010	DEF8	NM_001242816; NM_001242817; NM_001242818; NM_001242819; NM_001242820; NM_001242821; NM_001242822; NM_017702; NM_207514; NP_001229745; NP_001229746; NP_001229747; NP_001229748; NP_001229749; NP_001229750; NP_001229751; NP_060172; NP_997397	359.7±46.2	271.5±41.0	0.8	0.0002	0.0017
5270671	DEFB103A	NM_018661; NP_061131	81.2±96.7	710.7±423.5	8.7	0.0002	0.0017
6200201	DEPDC1	NM_001114120; NM_017779; NP_001107592; NP_060249	303.1±158.7	61.4±27.0	0.2	0.0002	0.0017
2370441	DEPDC1B	NM_001145208; NM_018369; NP_001138680; NP_060839	138.1±39.3	39.9±16.4	0.3	0.0002	0.0017
3800095	DEPDC6	NM_022783; NP_073620	66.9±83.5	298.6±338.8	4.5	0.0002	0.0017
1010364	DGCR6	NM_005675; NP_005666	1112.2±200.9	1679.9±553.0	1.5	0.0002	0.0017
5420014	DGCR6L	NM_033257; NP_150282	435.5±80.5	632.9±182.7	1.5	0.0002	0.0017
4480341	DHCR24	NM_014762; NP_055577	400.1±112.5	787.4±225.0	2.0	0.0002	0.0017
5360678	DHCR7	NM_001163817; NM_001360; NP_001157289; NP_001351	220.6±65.6	598.5±185.4	2.7	0.0002	0.0017
6550048	DHCR7	NM_001163817; NM_001360; NP_001157289; NP_001351	179.8±38.5	471.3±139.2	2.6	0.0002	0.0017
6860440	DHFR	NM_000791; NP_000782	119.6±28.1	56.3±15.0	0.5	0.0002	0.0017
3930731	DHRS7	NM_016029; NP_057113	1677.4±231.2	1980.9±309.6	1.2	0.0002	0.0017
4590333	DHX15	NM_001358; NP_001349	1571.4±224.9	1216.1±195.4	0.8	0.0002	0.0017
1570520	DHX16	NM_001164239; NM_003587; NP_001157711; NP_003578	566.2±70.7	389.7±39.2	0.7	0.0002	0.0017
20192	DHX35	NM_001190809; NM_021931; NP_001177738; NP_068750; NR_033905	82.7±14.0	64.9±8.2	0.8	0.0002	0.0017
2600131	DIAPH1	NM_001079812; NM_005219; NP_001073280; NP_005210	147.1±29.8	86.7±24.5	0.6	0.0002	0.0017
3940670	DIAPH1	NM_001079812; NM_005219; NP_001073280; NP_005210	503.8±67.1	299.1±83.5	0.6	0.0002	0.0017
5270181	DIAPH2	NM_006729; NM_007309; NP_006720; NP_009293	202.4±40.1	118.6±23.9	0.6	0.0002	0.0017
5390672	DIAPH3	NM_001042517; NM_001258366; NM_001258367; NM_001258368; NM_001258369; NM_001258370; NM_030932; NP_001035982; NP_001245295; NP_001245296; NP_001245297; NP_001245298; NP_001245299; NP_112194	159.9±55.5	73.0±21.4	0.5	0.0002	0.0017
6560167	DIAPH3	NM_001042517; NM_001258366; NM_001258367; NM_001258368; NM_001258369; NM_001258370; NM_030932; NP_001035982; NP_001245295; NP_001245296; NP_001245297; NP_001245298; NP_001245299; NP_112194	273.4±115.1	90.9±40.9	0.3	0.0002	0.0017
6660739	DIAPH3	NM_001042517; NM_001258366; NM_001258367; NM_001258368; NM_001258369; NM_001258370; NM_030932; NP_001035982; NP_001245295; NP_001245296; NP_001245297; NP_001245298; NP_001245299; NP_112194	640.9±181.1	265.3±112.5	0.4	0.0002	0.0017
6620703	DIP2C	NM_014974; NP_055789	78.4±18.4	144.8±54.5	1.8	0.0002	0.0017
6980327	DKC1	NM_001142463; NM_001363; NP_001135935; NP_001354	1591.4±159.1	1251.5±169.5	0.8	0.0002	0.0017
1500661	DLEU2	NA	106.2±35.5	47.3±13.5	0.4	0.0002	0.0017
240221	DLGAP5	NM_001146015; NM_014750; NP_001139487; NP_055565	727.6±327.8	132.4±82.8	0.2	0.0002	0.0017
5220095	DLGAP5	NM_001146015; NM_014750; NP_001139487; NP_055565	584.7±234.5	113.2±62.0	0.2	0.0002	0.0017
6450681	DLST	NM_001244883; NM_001933; NP_001231812; NP_001924; NR_033814; NR_045209	355.8±48.8	229.3±41.8	0.6	0.0002	0.0017
270520	DMD	NM_000109; NM_004006; NM_004007; NM_004009; NM_004010; NM_004011; NM_004012; NM_004013; NM_004014; NM_004015; NM_004016; NM_004017; NM_004018; NM_004019; NM_004020; NM_004021; NM_004022; NM_004023; NP_000100; NP_003997; NP_003998; NP_004000; NP_004001; NP_004002; NP_004003; NP_004004; NP_004005; NP_004006; NP_004007; NP_004008; NP_004009; NP_004010; NP_004011; NP_004012; NP_004013; NP_004014	24.4±10.1	111.7±59.0	4.6	0.0002	0.0017
3930164	DMPK	NM_001081560; NM_001081562; NM_001081563; NM_004409; NP_001075029; NP_001075031; NP_001075032; NP_004400	83.1±44.3	306.9±169.1	3.7	0.0002	0.0017
1340619	DNA2	NM_001080449; NP_001073918; NR_102264	57.6±14.4	32.3±10.3	0.6	0.0002	0.0017
6480091	DNAJA4	NM_001130182; NM_001130183; NM_018602; NP_001123654; NP_001123655; NP_061072	78.8±21.3	265.2±182.9	3.4	0.0002	0.0017
2470196	DNAJB5	NM_001135004; NM_001135005; NM_012266; NP_001128476; NP_001128477; NP_036398	116.6±24.3	219.7±78.7	1.9	0.0002	0.0017
2450411	DNAJC12	NM_021800; NM_201262; NP_068572; NP_957714	25.9±15.6	94.7±42.3	3.7	0.0002	0.0017
5720465	DNAJC12	NM_021800; NM_201262; NP_068572; NP_957714	34.9±11.8	100.4±41.3	2.9	0.0002	0.0017
6420736	DNAJC12	NM_021800; NM_201262; NP_068572; NP_957714	33.1±18.8	89.2±32.3	2.7	0.0002	0.0017
50114	DNAJC9	NM_015190; NP_056005	1766.3±461.5	700.2±176.3	0.4	0.0002	0.0017
6200315	DNASE2	NM_001375; NP_001366	528.6±94.6	754.6±108.9	1.4	0.0002	0.0017
1260162	DNMT1	NM_001130823; NM_001379; NP_001124295; NP_001370	2973.4±724.0	1627.1±371.4	0.5	0.0002	0.0017
7610730	DOCK11	NM_144658; NP_653259	311.1±136.5	985.1±338.4	3.2	0.0002	0.0017
3310682	DOCK5	NM_024940; NP_079216	163.2±63.0	88.6±45.2	0.5	0.0002	0.0017
990725	DONSON	NM_017613; NM_145794; NM_145795; NP_060083	304.8±84.4	173.8±36.2	0.6	0.0002	0.0017
4290431	DPYSL3	NM_001197294; NM_001387; NP_001184223; NP_001378	745.3±285.6	1712.5±645.7	2.3	0.0002	0.0017
3990598	DRAP1	NM_006442; NP_006433	3029.2±464.8	1903.5±439.5	0.6	0.0002	0.0017
3190102	DSN1	NM_001145315; NM_001145316; NM_001145317; NM_001145318; NM_024918; NP_001138787; NP_001138788; NP_001138789; NP_001138790; NP_079194	177.9±51.3	87.1±18.7	0.5	0.0002	0.0017
4590470	DSTN	NM_001011546; NM_006870; NP_001011546; NP_006861	158.0±69.8	236.6±64.5	1.5	0.0002	0.0017
6900612	DSTN	NM_001011546; NM_006870; NP_001011546; NP_006861	4854.2±1289.1	7394.3±1728.9	1.5	0.0002	0.0017
2640500	DTD1	NM_080820; NP_543010	412.8±48.7	264.4±39.2	0.6	0.0002	0.0017
5570296	DTL	NM_016448; NP_057532	257.2±110.0	58.5±31.6	0.2	0.0002	0.0017
6350164	DTNA	NM_001128175; NM_001198938; NM_001198939; NM_001198940; NM_001198941; NM_001198942; NM_001198943; NM_001198944; NM_001198945; NM_001390; NM_001391; NM_001392; NM_032975; NM_032978; NM_032979; NM_032980; NM_032981; NP_001121647; NP_001185867; NP_001185868; NP_001185869; NP_001185870; NP_001185871; NP_001185872; NP_001185873; NP_001185874; NP_001381; NP_001382; NP_001383; NP_116757; NP_116760; NP_1…	129.8±87.2	1072.5±679.1	8.3	0.0002	0.0017
3780707	DUSP10	NM_007207; NM_144728; NM_144729; NP_009138; NP_653329; NP_653330	306.4±122.3	145.3±58.6	0.5	0.0002	0.0017
460280	DUSP12	NM_007240; NP_009171	1161.5±123.9	853.4±130.0	0.7	0.0002	0.0017
50333	DUSP13	NM_001007271; NM_001007272; NM_001007273; NM_001007274; NM_001007275; NM_016364; NP_001007272; NP_001007273; NP_001007274; NP_057448	45.7±25.7	159.9±118.9	3.5	0.0002	0.0017
3890328	DUSP13	NM_001007271; NM_001007272; NM_001007273; NM_001007274; NM_001007275; NM_016364; NP_001007272; NP_001007273; NP_001007274; NP_057448	70.8±19.5	215.9±164.2	3.0	0.0002	0.0017
3710626	DUSP22	NM_020185; NP_064570	166.8±22.8	264.4±75.4	1.6	0.0002	0.0017
5080709	DUSP22	NA	792.2±134.2	1320.1±320.4	1.7	0.0002	0.0017
1710674	DUSP23	NM_017823; NP_060293	944.4±100.2	771.7±96.0	0.8	0.0002	0.0017
4210347	DUSP28	NM_001033575; NP_001028747	151.8±26.9	328.9±132.3	2.2	0.0002	0.0017
6280242	DUT	NM_001025248; NM_001025249; NM_001948; NP_001020419; NP_001020420; NP_001939	371.5±86.0	206.6±59.9	0.6	0.0002	0.0017
5260458	DVL1	NM_004421; NM_181870; NM_182779; NP_004412	56.5±15.6	31.8±12.0	0.6	0.0002	0.0017
6290619	DYNC1LI1	NM_016141; NP_057225	67.4±18.0	90.1±23.7	1.3	0.0002	0.0017
5720609	DYNC2LI1	NM_001012665; NM_001193464; NM_015522; NM_016008; NP_001180393; NP_056337; NP_057092	160.4±24.9	252.5±55.8	1.6	0.0002	0.0017
2100743	DYRK2	NM_003583; NM_006482; NP_003574; NP_006473	309.0±101.6	740.3±193.5	2.4	0.0002	0.0017
6330553	DYRK2	NM_003583; NM_006482; NP_003574; NP_006473	376.4±84.5	835.1±191.4	2.2	0.0002	0.0017
6560523	DYRK2	NM_003583; NM_006482; NP_003574; NP_006473	112.8±33.3	244.7±65.8	2.2	0.0002	0.0017
5340338	E2F2	NM_004091; NP_004082	227.5±91.7	77.3±53.8	0.3	0.0002	0.0017
4560450	E2F7	NM_203394; NP_976328	434.0±279.5	140.7±99.3	0.3	0.0002	0.0017
7160435	EBF3	NM_001005463; NP_001005463	1042.7±287.7	544.8±206.1	0.5	0.0002	0.0017
5360553	ECH1	NM_001398; NP_001389	579.3±124.3	920.2±154.9	1.6	0.0002	0.0017
5220612	ECHDC3	NM_024693; NP_078969	237.8±79.4	175.4±71.6	0.7	0.0002	0.0017
5670093	ECHS1	NM_004092; NP_004083	1734.6±262.6	2313.2±560.9	1.3	0.0002	0.0017
5420689	ECM2	NM_001197295; NM_001197296; NM_001393; NP_001184224; NP_001184225; NP_001384	23.1±9.1	79.2±24.5	3.4	0.0002	0.0017
6840192	ECM2	NM_001197295; NM_001197296; NM_001393; NP_001184224; NP_001184225; NP_001384	53.8±31.7	349.4±151.0	6.5	0.0002	0.0017
6840215	ECT2	NM_001258315; NM_001258316; NM_018098; NP_001245244; NP_001245245; NP_060568	896.4±250.5	389.5±74.9	0.4	0.0002	0.0017
5670398	EDEM3	NM_025191; NP_079467	253.1±48.9	326.9±79.8	1.3	0.0002	0.0017
160754	EDG1	NM_001400; NP_001391	245.0±162.6	66.5±11.4	0.3	0.0002	0.0017
1980484	EFHD1	NM_001243252; NM_025202; NP_001230181; NP_079478	610.5±426.5	2428.6±1495.3	4.0	0.0002	0.0017
3800142	EGFLAM	NM_001205301; NM_152403; NM_182798; NM_182799; NM_182801; NP_001192230; NP_689616; NP_877950; NP_877953	109.4±44.5	192.6±71.1	1.8	0.0002	0.0017
5820402	EGFLAM	NM_001205301; NM_152403; NM_182798; NM_182799; NM_182801; NP_001192230; NP_689616; NP_877950; NP_877953	65.2±34.2	148.0±60.8	2.3	0.0002	0.0017
6270372	EGFLAM	NM_001205301; NM_152403; NM_182798; NM_182799; NM_182801; NP_001192230; NP_689616; NP_877950; NP_877953	400.8±160.0	735.1±212.7	1.8	0.0002	0.0017
4670102	EGLN1	NM_022051; NP_071334	118.2±26.6	68.4±9.7	0.6	0.0002	0.0017
6020255	EGR2	NM_000399; NM_001136177; NM_001136178; NM_001136179; NP_000390; NP_001129649; NP_001129650; NP_001129651	61.0±24.0	535.6±403.3	8.8	0.0002	0.0017
4220086	EID1	NM_014335; NP_055150	115.4±29.2	141.5±31.7	1.2	0.0002	0.0017
5390280	EIF3B	NM_001037283; NM_003751; NP_001032360; NP_003742	161.1±29.4	124.7±28.9	0.8	0.0002	0.0017
3800309	EIF4H	NM_022170; NM_031992; NP_071496; NP_114381	2092.2±205.0	1606.6±184.1	0.8	0.0002	0.0017
4540397	EIF4H	NM_022170; NM_031992; NP_071496; NP_114381	1433.3±200.3	1138.6±128.2	0.8	0.0002	0.0017
6270707	ELAVL2	NM_001171195; NM_001171197; NM_004432; NP_001164666; NP_001164668; NP_004423	21.2±6.3	72.5±62.9	3.4	0.0002	0.0017
1410168	ELF4	NM_001127197; NM_001421; NP_001120669; NP_001412	335.8±61.0	227.4±71.8	0.7	0.0002	0.0017
610270	ELL2	NM_012081; NP_036213	905.6±312.7	264.8±87.4	0.3	0.0002	0.0017
1260398	EME1	NM_001166131; NM_152463; NP_001159603; NP_689676	51.6±13.9	26.9±9.7	0.5	0.0002	0.0017
1170093	EML1	NM_001008707; NM_004434; NP_001008707; NP_004425	279.0±71.8	541.0±122.9	1.9	0.0002	0.0017
6250612	EML1	NM_001008707; NM_004434; NP_001008707; NP_004425	109.8±26.0	219.9±50.2	2.0	0.0002	0.0017
3170132	ENAH	NM_001008493; NM_018212; NP_001008493; NP_060682	268.5±105.2	132.0±39.8	0.5	0.0002	0.0017
4610753	ENG	NM_000118; NM_001114753; NP_000109; NP_001108225	1971.9±450.1	748.9±220.8	0.4	0.0002	0.0017
6380441	ENO1	NM_001201483; NM_001428; NP_001188412; NP_001419	13192.1±1510.2	7903.9±1457.8	0.6	0.0002	0.0017
50402	ENO2	NM_001975; NP_001966	583.3±464.0	138.2±64.8	0.2	0.0002	0.0017
2710358	ENOSF1	NM_001126123; NM_017512; NM_202758; NP_001119595; NP_059982; NP_974487	267.1±82.6	182.4±78.5	0.7	0.0002	0.0017
7200215	ENTPD6	NM_001114089; NM_001247; NP_001107561; NP_001238	247.7±59.2	173.3±32.1	0.7	0.0002	0.0017
7570068	EP300	NM_001429; NP_001420	94.4±17.1	61.1±10.9	0.6	0.0002	0.0017
6400044	EPDR1	NM_001242946; NM_001242948; NM_017549; NP_001229875; NP_001229877; NP_060019	2233.3±866.9	4153.6±1264.5	1.9	0.0002	0.0017
6290735	EPHB3	NM_004443; NP_004434	24.7±5.6	46.2±12.7	1.9	0.0002	0.0017
2760465	EPR1	NA	176.0±106.6	50.5±16.3	0.3	0.0002	0.0017
4050156	ERBB2	NM_001005862; NM_004448; NP_001005862; NP_004439	498.6±71.9	815.6±210.6	1.6	0.0002	0.0017
1450441	ERBB2IP	NM_001006600; NM_001253697; NM_001253698; NM_001253699; NM_001253701; NM_018695; NP_001006600; NP_001240626; NP_001240627; NP_001240628; NP_001240630; NP_061165	53.7±9.3	34.7±9.4	0.6	0.0002	0.0017
3370424	ERCC6L	NM_001009954; NM_017669; NP_060139	110.4±25.5	32.8±13.2	0.3	0.0002	0.0017
5050181	ERCC6L	NM_001009954; NM_017669; NP_060139	70.8±22.2	22.7±10.7	0.3	0.0002	0.0017
5360398	ERI1	NM_153332; NP_699163	268.5±54.1	162.9±18.7	0.6	0.0002	0.0017
6110634	ERLIN1	NM_001100626; NM_006459; NP_001094096; NP_006450	224.2±48.4	113.9±22.8	0.5	0.0002	0.0017
4780671	ERO1L	NM_014584; NP_055399	338.1±140.8	197.0±58.8	0.6	0.0002	0.0017
540224	ESPL1	NM_012291; NP_036423	69.4±29.1	27.9±9.5	0.4	0.0002	0.0017
6370435	ETS1	NM_001143820; NM_001162422; NM_005238; NP_001137292; NP_001155894; NP_005229	1458.3±257.0	749.5±183.4	0.5	0.0002	0.0017
4220605	ETS2	NM_001256295; NM_005239; NP_001243224; NP_005230	128.3±34.1	71.6±23.0	0.6	0.0002	0.0017
3610148	EVI5L	NM_001159944; NM_145245; NP_001153416; NP_660288	557.3±97.9	679.3±98.9	1.2	0.0002	0.0017
6550754	EVL	NM_016337; NP_057421	1170.6±226.4	2154.0±481.0	1.8	0.0002	0.0017
1770646	EXO1	NM_003686; NM_006027; NM_130398; NP_003677; NP_006018; NP_569082	257.4±66.4	58.3±18.6	0.2	0.0002	0.0017
7330196	EXOC6	NM_001013848; NM_019053; NP_001013870; NP_061926	79.4±22.1	210.4±81.1	2.7	0.0002	0.0017
840358	EXOSC10	NM_001001998; NM_002685; NP_001001998; NP_002676	1061.7±192.2	762.4±122.9	0.7	0.0002	0.0017
4890463	EXOSC10	NM_001001998; NM_002685; NP_001001998; NP_002676	1330.3±198.1	1036.5±133.3	0.8	0.0002	0.0017
1450131	EXOSC3	NM_001002269; NM_016042; NP_001002269; NP_057126	1071.8±154.3	768.5±110.8	0.7	0.0002	0.0017
6130196	EXOSC3	NM_001002269; NM_016042; NP_001002269; NP_057126	459.3±94.5	255.9±54.1	0.6	0.0002	0.0017
3520070	EXOSC9	NM_001034194; NM_005033; NP_001029366; NP_005024	1253.8±304.2	492.8±109.4	0.4	0.0002	0.0017
6220142	EXOSC9	NM_001034194; NM_005033; NP_001029366; NP_005024	833.3±172.5	288.0±58.1	0.3	0.0002	0.0017
4290706	EYA2	NM_005244; NM_172110; NM_172111; NM_172112; NM_172113; NP_005235; NP_742108	307.9±194.2	75.5±43.3	0.2	0.0002	0.0017
60639	EZH2	NM_001203247; NM_001203248; NM_001203249; NM_004456; NM_152998; NP_001190176; NP_001190177; NP_001190178; NP_004447; NP_694543	165.6±99.5	62.7±20.9	0.4	0.0002	0.0017
1710368	EZH2	NM_001203247; NM_001203248; NM_001203249; NM_004456; NM_152998; NP_001190176; NP_001190177; NP_001190178; NP_004447; NP_694543	208.4±59.6	85.9±25.5	0.4	0.0002	0.0017
4180524	EZH2	NM_001203247; NM_001203248; NM_001203249; NM_004456; NM_152998; NP_001190176; NP_001190177; NP_001190178; NP_004447; NP_694543	110.9±45.2	48.4±14.3	0.4	0.0002	0.0017
2100612	EZR	NM_001111077; NM_003379; NP_001104547; NP_003370	7008.5±1823.3	3438.7±830.8	0.5	0.0002	0.0017
2510131	FABP3	NM_004102; NP_004093	35.5±20.7	787.6±262.8	22.2	0.0002	0.0017
5260047	FABP5	NM_001444; NP_001435	206.9±120.6	126.7±100.7	0.6	0.0002	0.0017
580358	FABP5L2	NA	1086.4±379.3	695.4±435.9	0.6	0.0002	0.0017
2360020	FADS1	NM_013402; NP_037534	497.8±209.3	776.0±176.6	1.6	0.0002	0.0017
380224	FADS2	NM_004265; NP_004256	41.4±13.8	66.7±15.9	1.6	0.0002	0.0017
5890605	FAM109A	NM_001177996; NM_001177997; NM_144671; NP_001171467; NP_001171468; NP_653272	57.7±9.3	80.1±15.2	1.4	0.0002	0.0017
6400402	FAM110A	NM_001042353; NM_031424; NM_207121; NP_001035812; NP_113612; NP_997004	120.5±62.4	38.4±11.8	0.3	0.0002	0.0017
2680278	FAM111A	NM_001142519; NM_001142520; NM_001142521; NM_022074; NM_198847; NP_001135991; NP_001135992; NP_001135993; NP_071357; NP_942144	1282.4±393.9	596.5±129.1	0.5	0.0002	0.0017
3060458	FAM111A	NM_001142519; NM_001142520; NM_001142521; NM_022074; NM_198847; NP_001135991; NP_001135992; NP_001135993; NP_071357; NP_942144	251.1±80.6	105.5±30.3	0.4	0.0002	0.0017
6520241	FAM116B	NM_001001794; NP_001001794	81.4±21.5	124.6±22.6	1.5	0.0002	0.0017
6040376	FAM127A	NM_001078171; NM_003928; NP_001071639	2172.3±358.2	2640.5±415.2	1.2	0.0002	0.0017
4070711	FAM129B	NM_001035534; NM_022833; NP_001030611; NP_073744	854.5±133.3	626.9±137.1	0.7	0.0002	0.0017
4150255	FAM13A	NM_001015045; NM_001265578; NM_001265579; NM_001265580; NM_014883; NP_001015045; NP_001252507; NP_001252508; NP_001252509; NP_055698	43.8±8.3	62.0±9.8	1.4	0.0002	0.0017
4570014	FAM158A	NM_016049; NP_057133	281.2±68.1	165.2±36.8	0.6	0.0002	0.0017
5310736	FAM162A	NM_014367; NP_055182	831.3±307.4	487.5±166.3	0.6	0.0002	0.0017
2320615	FAM167A	NM_053279; NP_444509	176.0±187.4	51.2±19.8	0.3	0.0002	0.0017
3800465	FAM174B	NM_207446; NP_997329	118.7±64.5	243.5±115.2	2.1	0.0002	0.0017
4890082	FAM179B	NM_015091; NP_055906	129.4±23.8	205.6±38.4	1.6	0.0002	0.0017
520274	FAM180A	NM_205855; NP_995327	258.0±178.1	32.5±15.5	0.1	0.0002	0.0017
3060661	FAM188A	NM_024948; NP_079224	764.2±120.0	969.3±156.7	1.3	0.0002	0.0017
6590646	FAM26F	NM_001010919; NM_001276460; NP_001010919; NP_001263389	103.5±48.0	45.2±12.3	0.4	0.0002	0.0017
2510184	FAM49A	NM_030797; NP_110424	71.0±35.3	183.9±64.3	2.6	0.0002	0.0017
4220544	FAM54A	NM_001099286; NM_138419; NP_001092756; NP_612428	87.9±20.9	40.9±11.3	0.5	0.0002	0.0017
5360735	FAM54B	NM_001099625; NM_001099626; NM_001099627; NM_019557; NP_001093095; NP_001093096; NP_001093097; NP_062457	165.7±16.8	195.8±19.5	1.2	0.0002	0.0017
5910600	FAM57A	NM_024792; NP_079068	456.1±102.2	274.2±113.5	0.6	0.0002	0.0017
5870193	FAM64A	NM_001195228; NM_019013; NP_001182157; NP_061886	418.3±192.3	92.1±51.9	0.2	0.0002	0.0017
3450201	FAM65B	NM_014722; NM_015864; NP_055537; NP_056948	73.6±35.3	426.7±194.4	5.8	0.0002	0.0017
2970433	FAM69A	NM_001006605; NM_001252269; NM_001252270; NM_001252271; NM_001252273; NP_001006606; NP_001239198; NP_001239199; NP_001239200; NP_001239202	440.7±85.5	712.0±262.4	1.6	0.0002	0.0017
1090725	FAM72D	NM_207418; NP_997301	113.9±31.5	51.9±6.9	0.5	0.0002	0.0017
150543	FAM83D	NM_030919; NP_112181	479.2±205.9	89.0±64.0	0.2	0.0002	0.0017
2350086	FAM86A	NM_201400; NM_201598; NP_958802; NP_963892	31.9±11.5	190.3±94.0	6.0	0.0002	0.0017
4780768	FAM8A1	NM_016255; NP_057339	174.7±46.8	309.5±88.1	1.8	0.0002	0.0017
1170528	FANCB	NM_001018113; NM_152633; NP_001018123; NP_689846	71.5±27.8	25.7±8.8	0.4	0.0002	0.0017
6220736	FANCB	NM_001018113; NM_152633; NP_001018123; NP_689846	71.7±32.1	27.9±6.1	0.4	0.0002	0.0017
2190047	FANCC	NM_000136; NM_001243743; NM_001243744; NP_000127; NP_001230672; NP_001230673	54.9±13.7	24.9±8.1	0.5	0.0002	0.0017
2690240	FANCD2	NM_001018115; NM_033084; NP_001018125; NP_149075	363.5±104.3	114.8±63.6	0.3	0.0002	0.0017
5720192	FANCE	NM_021922; NP_068741	337.7±59.1	199.7±60.7	0.6	0.0002	0.0017
4220612	FANCG	NM_004629; NP_004620	331.9±73.1	166.8±47.2	0.5	0.0002	0.0017
3170066	FANCI	NM_001113378; NM_018193; NP_001106849; NP_060663	312.4±93.5	94.0±45.8	0.3	0.0002	0.0017
5090626	FAP	NM_004460; NP_004451	428.5±139.6	992.3±315.2	2.3	0.0002	0.0017
5310634	FASN	NM_004104; NP_004095	1077.5±231.6	1646.0±292.5	1.5	0.0002	0.0017
4880360	FBL	NM_001436; NP_001427	1527.5±230.5	946.9±178.7	0.6	0.0002	0.0017
7510768	FBLIM1	NM_001024215; NM_001024216; NM_017556; NP_001019386; NP_001019387; NP_060026	47.3±8.6	72.2±10.8	1.5	0.0002	0.0017
4670441	FBLN5	NM_006329; NP_006320	172.8±184.6	519.9±553.5	3.0	0.0002	0.0017
5690639	FBLN5	NM_006329; NP_006320	75.2±72.9	243.2±274.2	3.2	0.0002	0.0017
2750427	FBXO3	NM_012175; NM_033406; NP_036307; NP_208385	103.3±17.3	143.0±31.4	1.4	0.0002	0.0017
7380327	FBXO31	NM_024735; NP_079011; NR_024568	273.4±32.4	359.8±49.9	1.3	0.0002	0.0017
1990079	FBXO32	NM_001242463; NM_058229; NM_148177; NP_001229392; NP_478136; NP_680482	374.1±259.6	1447.5±472.0	3.9	0.0002	0.0017
4010097	FBXO5	NM_001142522; NM_012177; NP_001135994; NP_036309	905.6±401.6	219.2±63.5	0.2	0.0002	0.0017
5670255	FBXO5	NM_001142522; NM_012177; NP_001135994; NP_036309	127.4±30.2	47.4±11.2	0.4	0.0002	0.0017
3460711	FBXW11	NM_012300; NM_033644; NM_033645; NP_036432; NP_387448; NP_387449	904.7±117.4	1208.8±170.6	1.3	0.0002	0.0017
1340437	FBXW8	NM_012174; NM_153348; NP_036306; NP_699179	28.6±5.7	255.6±177.7	8.9	0.0002	0.0017
2360630	FDFT1	NM_004462; NP_004453	1035.7±262.1	2303.5±307.9	2.2	0.0002	0.0017
5700142	FDFT1	NM_004462; NP_004453	2179.5±482.1	4951.1±527.9	2.3	0.0002	0.0017
6900398	FDPS	NM_001135821; NM_001135822; NM_001242824; NM_001242825; NM_002004; NP_001129293; NP_001129294; NP_001229753; NP_001229754; NP_001995	504.4±102.2	1303.1±340.9	2.6	0.0002	0.0017
5890538	FEM1A	NM_018708; NP_061178	575.6±73.9	781.1±226.6	1.4	0.0002	0.0017
1010719	FEN1	NM_004111; NP_004102	228.9±79.6	108.5±43.7	0.5	0.0002	0.0017
3370703	FEN1	NM_004111; NP_004102	1306.5±335.0	548.6±236.5	0.4	0.0002	0.0017
4120689	FES	NM_001143783; NM_001143784; NM_001143785; NM_002005; NP_001137255; NP_001137256; NP_001137257; NP_001996	92.4±25.3	55.9±18.2	0.6	0.0002	0.0017
2350019	FEZ1	NM_005103; NM_022549; NP_005094; NP_072043	69.2±24.4	92.9±32.1	1.3	0.0002	0.0017
6520139	FGFR3	NM_000142; NM_001163213; NM_022965; NP_000133; NP_001156685; NP_075254	60.2±14.1	17.9±8.3	0.3	0.0002	0.0017
4480220	FGFRL1	NM_001004356; NM_001004358; NM_021923; NP_001004356; NP_001004358; NP_068742	590.7±133.1	304.0±98.5	0.5	0.0002	0.0017
5860112	FGFRL1	NM_001004356; NM_001004358; NM_021923; NP_001004356; NP_001004358; NP_068742	129.6±29.4	67.6±22.4	0.5	0.0002	0.0017
4640446	FHL1	NM_001159699; NM_001159700; NM_001159701; NM_001159702; NM_001159703; NM_001159704; NM_001167819; NM_001449; NP_001153171; NP_001153172; NP_001153173; NP_001153174; NP_001153175; NP_001153176; NP_001161291; NP_001440; NR_027621	1876.3±918.0	3837.5±1165.7	2.0	0.0002	0.0017
4210564	FHL3	NM_001243878; NM_004468; NP_001230807; NP_004459	194.2±41.5	382.4±121.3	2.0	0.0002	0.0017
1300670	FHOD3	NM_025135; NP_079411	77.7±32.8	406.1±264.3	5.2	0.0002	0.0017
5890593	FIGNL1	NM_001042762; NM_022116; NP_001036227; NP_071399	90.8±25.0	39.0±9.6	0.4	0.0002	0.0017
6100372	FIGNL1	NM_001042762; NM_022116; NP_001036227; NP_071399	72.6±20.7	33.8±5.8	0.5	0.0002	0.0017
6200600	FILIP1	NM_015687; NP_056502	25.8±7.7	99.1±44.6	3.8	0.0002	0.0017
6100411	FKBP14	NM_017946; NP_060416; NR_046478; NR_046479	670.8±235.0	990.5±376.1	1.5	0.0002	0.0017
270292	FKBP1A	NM_000801; NM_001199786; NM_054014; NP_000792; NP_001186715; NP_463460	101.7±43.0	63.8±27.2	0.6	0.0002	0.0017
4880646	FKSG30	NM_001017421; NR_033885; XR_158979; XR_159394; XR_171334	7067.3±1615.3	3934.9±980.7	0.6	0.0002	0.0017
6580400	FLJ10781	NM_001103149; NM_018215; NP_001096619; NP_060685	124.5±69.4	382.0±253.3	3.1	0.0002	0.0017
3610167	FLJ20674	NM_019086; NP_061959	77.5±9.7	50.8±11.8	0.7	0.0002	0.0017
5550445	FLJ22795	NM_025084; NR_026811	96.5±29.8	64.6±19.4	0.7	0.0002	0.0017
2850553	FLJ35801	NM_153044; NR_026920	47.6±11.6	77.5±17.9	1.6	0.0002	0.0017
5900367	FLJ41603	NM_001001669; NP_001001669	22.9±8.7	115.3±101.3	5.0	0.0002	0.0017
4210681	FMN2	NM_020066; NP_064450	302.5±151.5	114.7±74.9	0.4	0.0002	0.0017
1710484	FMOD	NM_002023; NP_002014	34.5±15.2	77.6±57.2	2.2	0.0002	0.0017
4040592	FN1	NM_002026; NM_054034; NM_212474; NM_212475; NM_212476; NM_212478; NM_212482; NP_002017; NP_473375; NP_997639; NP_997641; NP_997643; NP_997647	206.2±134.5	397.3±168.2	1.9	0.0002	0.0017
4010021	FN3KRP	NM_024619; NP_078895; NR_046408	1158.9±277.0	864.1±180.7	0.7	0.0002	0.0017
3390739	FNDC5	NM_001171940; NM_001171941; NM_153756; NP_001165411; NP_001165412; NP_715637	244.1±192.9	2611.5±1536.9	10.7	0.0002	0.0017
5810274	FNTA	NM_001018676; NM_001018677; NM_002027; NP_002018; NR_033698	223.0±35.0	289.0±31.7	1.3	0.0002	0.0017
6550341	FNTA	NM_001018676; NM_001018677; NM_002027; NP_002018; NR_033698	868.2±90.2	1071.4±113.8	1.2	0.0002	0.0017
6650068	FOLR1	NM_000802; NM_016724; NM_016725; NM_016729; NM_016730; NP_000793; NP_057936; NP_057937; NP_057941	39.2±33.6	674.0±340.6	17.2	0.0002	0.0017
3870500	FOXD1	NM_004472; NP_004463	2138.2±775.4	967.3±271.8	0.5	0.0002	0.0017
4900332	FOXJ2	NM_018416; NP_060886	910.8±114.4	727.4±72.5	0.8	0.0002	0.0017
540053	FOXM1	NM_001243088; NM_001243089; NM_021953; NM_202002; NM_202003; NP_001230017; NP_001230018; NP_068772; NP_973731; NP_973732	275.7±94.9	59.3±29.6	0.2	0.0002	0.0017
2650364	FOXM1	NM_001243088; NM_001243089; NM_021953; NM_202002; NM_202003; NP_001230017; NP_001230018; NP_068772; NP_973731; NP_973732	134.6±47.8	43.8±17.4	0.3	0.0002	0.0017
6770719	FOXO1	NM_002015; NP_002006	63.2±17.4	148.3±63.9	2.3	0.0002	0.0017
4480575	FOXO4	NM_001170931; NM_005938; NP_001164402; NP_005929	148.6±34.0	481.7±219.8	3.2	0.0002	0.0017
160181	FOXRED2	NM_001102371; NM_024955; NP_001095841; NP_079231	214.4±58.8	117.6±33.4	0.5	0.0002	0.0017
6180487	FOXRED2	NM_001102371; NM_024955; NP_001095841; NP_079231	54.1±12.5	30.1±8.8	0.6	0.0002	0.0017
3610102	FOXS1	NM_004118; NP_004109	56.0±79.9	319.7±284.4	5.7	0.0002	0.0017
4070553	FRY	NM_023037; NP_075463	25.9±10.7	55.6±20.3	2.1	0.0002	0.0017
6480743	FRYL	NM_001039751; NM_015030; NP_055845	196.2±60.9	108.4±29.9	0.6	0.0002	0.0017
1190041	FSCB	NM_032135; NP_115511	17.0±6.5	151.2±105.1	8.9	0.0002	0.0017
4560328	FSCN1	NM_003088; NP_003079	7320.9±1422.2	4644.4±821.7	0.6	0.0002	0.0017
4730181	FTHL12	NR_002205	11106.4±2563.5	7919.2±1597.0	0.7	0.0002	0.0017
3850204	FTHL16	NA	16370.3±1363.8	14054.9±1136.8	0.9	0.0002	0.0017
6450768	FUCA2	NM_032020; NP_114409	583.9±103.9	413.7±43.7	0.7	0.0002	0.0017
70553	FUT11	NM_173540; NP_775811	101.2±14.9	75.6±9.0	0.7	0.0002	0.0017
1740242	FVT1	NM_002035; NP_002026	432.9±96.2	294.8±78.2	0.7	0.0002	0.0017
3850500	FXYD1	NM_005031; NM_021902; NP_005022; NP_068702	23.1±6.2	69.1±37.6	3.0	0.0002	0.0017
1470332	FXYD5	NM_001164605; NM_014164; NM_144779; NP_001158077; NP_054883; NP_659003; NR_028406	1805.0±327.8	923.7±296.7	0.5	0.0002	0.0017
7380546	FXYD5	NM_001164605; NM_014164; NM_144779; NP_001158077; NP_054883; NP_659003; NR_028406	3138.9±592.2	1641.4±512.5	0.5	0.0002	0.0017
6900278	FYCO1	NM_024513; NP_078789	269.3±50.1	542.7±88.0	2.0	0.0002	0.0017
4860050	FYN	NM_001242779; NM_002037; NM_153047; NM_153048; NP_002028; NP_694592; NP_694593	50.1±10.7	32.0±8.1	0.6	0.0002	0.0017
3180465	FYTTD1	NM_001011537; NM_032288; NP_001011537; NP_115664; NR_027840	816.8±115.2	1167.2±196.6	1.4	0.0002	0.0017
3520066	FZD1	NM_003505; NP_003496	77.9±16.5	33.1±7.5	0.4	0.0002	0.0017
4230674	FZD1	NM_003505; NP_003496	212.5±46.1	102.9±39.3	0.5	0.0002	0.0017
540368	GAB2	NM_012296; NM_080491; NP_036428; NP_536739	167.6±32.9	487.1±224.7	2.9	0.0002	0.0017
20091	GABARAPL2	NM_007285; NP_009216	284.0±76.0	473.2±137.2	1.7	0.0002	0.0017
3120520	GABARAPL2	NM_007285; NP_009216	2098.9±216.7	3179.2±290.7	1.5	0.0002	0.0017
3830326	GABPB1	NM_002041; NM_005254; NM_016654; NM_016655; NM_181427; NP_002032; NP_005245; NP_057738; NP_057739; NP_852092	92.8±17.5	62.5±12.1	0.7	0.0002	0.0017
7200431	GABPB2	NM_002041; NM_005254; NM_016654; NM_016655; NM_181427; NP_002032; NP_005245; NP_057738; NP_057739; NP_852092	267.3±39.5	186.6±30.0	0.7	0.0002	0.0017
670255	GADD45A	NM_001199741; NM_001199742; NM_001924; NP_001186670; NP_001186671; NP_001915	668.9±166.9	1082.2±308.7	1.6	0.0002	0.0017
4880673	GADD45A	NM_001199741; NM_001199742; NM_001924; NP_001186670; NP_001186671; NP_001915	1416.9±341.7	2261.9±575.3	1.6	0.0002	0.0017
7210767	GAK	NM_005255; NP_005246	1029.5±95.1	816.0±106.9	0.8	0.0002	0.0017
6980162	GALE	NM_000403; NM_001008216; NM_001127621; NP_000394; NP_001008217; NP_001121093	309.8±39.9	166.1±25.8	0.5	0.0002	0.0017
4480669	GALNT11	NM_022087; NP_071370	373.2±47.4	491.4±59.9	1.3	0.0002	0.0017
7320717	GALNT4	NM_003774; NP_003765	99.5±22.8	61.3±7.2	0.6	0.0002	0.0017
6560458	GALNTL1	NM_001168368; NM_020692; NP_001161840; NP_065743	25.5±11.0	176.5±95.0	6.9	0.0002	0.0017
6980593	GAMT	NM_000156; NM_138924; NP_000147; NP_620279	308.4±44.3	474.9±104.1	1.5	0.0002	0.0017
2650446	GANAB	NM_014610; NM_198334; NM_198335; NP_938148; NP_938149	995.3±162.8	747.2±125.0	0.8	0.0002	0.0017
2640048	GAPDH	NM_001256799; NM_002046; NP_001243728; NP_002037	8223.3±1088.3	4823.8±687.3	0.6	0.0002	0.0017
2640091	GAPDH	NM_001256799; NM_002046; NP_001243728; NP_002037	14200.3±1086.3	10505.8±1870.4	0.7	0.0002	0.0017
4490161	GAPDH	NM_001256799; NM_002046; NP_001243728; NP_002037	10758.7±1971.6	6376.0±1075.0	0.6	0.0002	0.0017
6400356	GAS2L3	NM_174942; NP_777602	106.5±47.7	44.7±11.9	0.4	0.0002	0.0017
2190541	GATS	NM_178831; NP_849153; NR_028038; NR_028039; NR_028040	56.9±15.5	202.8±99.2	3.6	0.0002	0.0017
6280176	GBE1	NM_000158; NP_000149	1536.7±260.2	920.4±169.3	0.6	0.0002	0.0017
2190148	GBP1	NM_002053; NP_002044	330.8±114.4	543.9±147.5	1.6	0.0002	0.0017
6520075	GDE1	NM_016641; NP_057725	142.4±24.7	192.5±26.7	1.4	0.0002	0.0017
1010176	GDPD5	NM_030792; NP_110419	87.0±33.1	272.4±122.0	3.1	0.0002	0.0017
1260035	GEMIN8	NM_001042479; NM_001042480; NM_017856; NP_001035944; NP_001035945; NP_060326	100.3±33.7	147.2±41.9	1.5	0.0002	0.0017
160615	GGH	NM_003878; NP_003869	808.9±188.0	462.7±133.2	0.6	0.0002	0.0017
2510338	GGH	NM_003878; NP_003869	1819.4±377.9	1024.2±207.4	0.6	0.0002	0.0017
1260520	GGPS1	NM_001037277; NM_001037278; NM_004837; NP_001032354; NR_036605	736.9±153.4	889.9±157.5	1.2	0.0002	0.0017
7160685	GGT3	NA	174.0±48.2	77.5±33.6	0.4	0.0002	0.0017
5050470	GHR	NM_000163; NM_001242399; NM_001242400; NM_001242401; NM_001242402; NM_001242403; NM_001242404; NM_001242405; NM_001242406; NM_001242460; NM_001242461; NM_001242462; NP_000154; NP_001229328; NP_001229329; NP_001229330; NP_001229331; NP_001229332; NP_001229333; NP_001229334; NP_001229335; NP_001229389; NP_001229390; NP_001229391	32.9±18.7	79.9±43.8	2.4	0.0002	0.0017
6020735	GINS2	NM_016095; NP_057179	708.9±204.0	209.5±127.7	0.3	0.0002	0.0017
3060192	GINS3	NM_001126129; NM_001126130; NM_022770; NP_001119601; NP_001119602; NP_073607	271.1±103.4	123.3±51.3	0.5	0.0002	0.0017
3060433	GINS4	NM_032336; NP_115712	55.5±14.9	27.3±12.3	0.5	0.0002	0.0017
60630	GLA	NM_000169; NP_000160	773.7±272.5	494.3±85.4	0.6	0.0002	0.0017
2140630	GLE1	NM_001003722; NM_001499; NP_001003722; NP_001490	931.6±175.0	650.7±140.8	0.7	0.0002	0.0017
5290427	GLI2	NM_005270; NM_030379; NM_030380; NM_030381; NP_005261	91.5±24.9	45.2±11.7	0.5	0.0002	0.0017
4490017	GLTP	NM_016433; NP_057517	4307.4±771.6	2924.1±335.0	0.7	0.0002	0.0017
7050746	GLTSCR1	NM_015711; NP_056526	101.0±15.7	80.0±11.2	0.8	0.0002	0.0017
4830373	GMNN	NM_001251989; NM_001251990; NM_001251991; NM_015895; NP_001238918; NP_001238919; NP_001238920; NP_056979	473.7±141.3	152.9±62.4	0.3	0.0002	0.0017
2480630	GMPS	NM_003875; NP_003866	621.9±86.0	389.3±48.6	0.6	0.0002	0.0017
7650246	GNA11	NM_002067; NP_002058	462.3±67.1	340.2±46.2	0.7	0.0002	0.0017
1070603	GNAI1	NM_001256414; NM_002069; NP_001243343; NP_002060	57.9±19.2	37.2±16.1	0.6	0.0002	0.0017
6980048	GOT2	NM_002080; NP_002071	1151.1±134.8	814.7±132.6	0.7	0.0002	0.0017
7040372	GPAM	NM_001244949; NM_020918; NP_001231878; NP_065969	228.6±44.0	142.3±38.7	0.6	0.0002	0.0017
4230053	GPATCH3	NM_022078; NP_071361	84.8±13.3	63.8±11.2	0.8	0.0002	0.0017
7160504	GPC1	NM_002081; NP_002072	470.8±141.0	758.0±245.5	1.6	0.0002	0.0017
6330270	GPC4	NM_001448; NP_001439	63.2±34.0	147.7±57.6	2.3	0.0002	0.0017
2450187	GPD1L	NM_015141; NP_055956	302.7±54.2	465.1±110.1	1.5	0.0002	0.0017
4390332	GPD2	NM_000408; NM_001083112; NP_000399; NP_001076581	92.9±11.8	45.8±11.0	0.5	0.0002	0.0017
4220064	GPI	NM_000175; NM_001184722; NP_000166; NP_001171651	1263.2±223.2	656.3±100.3	0.5	0.0002	0.0017
5310088	GPR137	NM_001170726; NM_001170880; NM_001170881; NM_001177358; NM_020155; NP_001164197; NP_001164351; NP_001164352; NP_001170829; NP_064540	642.9±79.0	919.9±173.9	1.4	0.0002	0.0017
1240392	GPR137B	NM_003272; NP_003263	105.7±30.5	183.5±44.0	1.7	0.0002	0.0017
3520598	GPR162	NM_014449; NM_019858; NP_055264; NP_062832	63.3±21.8	164.6±42.7	2.6	0.0002	0.0017
2360626	GPR175	NM_001136053; NM_001142646; NM_016372; NP_001129525; NP_001136118; NP_057456; NR_073377	314.0±87.0	213.1±39.5	0.7	0.0002	0.0017
6220075	GPR177	NM_001002292; NM_001193334; NM_024911; NP_001002292; NP_001180263; NP_079187	36.5±10.5	64.2±24.6	1.8	0.0002	0.0017
5690270	GPRC5A	NM_003979; NP_003970	122.2±42.8	39.1±34.9	0.3	0.0002	0.0017
70504	GREM1	NM_001191322; NM_001191323; NM_013372; NP_001178251; NP_001178252; NP_037504	2936.8±1469.3	1314.9±1243.9	0.4	0.0002	0.0017
2650379	GREM1	NM_001191322; NM_001191323; NM_013372; NP_001178251; NP_001178252; NP_037504	6404.8±2381.5	2878.3±1848.8	0.4	0.0002	0.0017
3800392	GRINA	NM_000837; NM_001009184; NP_000828; NP_001009184	532.6±129.5	670.4±184.4	1.3	0.0002	0.0017
2490343	GRK4	NM_001004056; NM_001004057; NM_182982; NP_001004056; NP_001004057; NP_892027	35.0±16.2	103.2±52.7	3.0	0.0002	0.0017
2370482	GSN	NM_000177; NM_001127662; NM_001127663; NM_001127664; NM_001127665; NM_001127666; NM_001127667; NM_001258029; NM_001258030; NM_198252; NP_000168; NP_001121134; NP_001121135; NP_001121136; NP_001121137; NP_001121138; NP_001121139; NP_001244958; NP_001244959; NP_937895	213.8±51.5	451.7±129.1	2.1	0.0002	0.0017
830259	GSPT1	NM_001130006; NM_001130007; NM_002094; NP_001123478; NP_001123479; NP_002085	3597.5±385.4	3096.6±261.1	0.9	0.0002	0.0017
130561	GSTA4	NM_001512; NP_001503	340.8±92.2	494.8±97.4	1.5	0.0002	0.0017
7150598	GSTM3	NM_000849; NP_000840; NR_024537	76.9±48.9	133.6±64.2	1.7	0.0002	0.0017
6770730	GSTO1	NM_001191002; NM_001191003; NM_004832; NP_001177931; NP_001177932; NP_004823	2971.6±702.7	1869.2±431.3	0.6	0.0002	0.0017
1820170	GTDC1	NM_001006636; NM_001164629; NM_024659; NP_001006637; NP_001158101; NP_078935	38.2±7.3	58.3±11.0	1.5	0.0002	0.0017
3180037	GTDC1	NM_001006636; NM_001164629; NM_024659; NP_001006637; NP_001158101; NP_078935	109.2±14.5	228.5±48.6	2.1	0.0002	0.0017
5810452	GTF2F1	NM_002096; NP_002087	413.7±56.3	343.5±34.3	0.8	0.0002	0.0017
2360184	GTF2F2	NM_004128; NP_004119	1906.1±361.5	1293.2±151.3	0.7	0.0002	0.0017
270619	GTF3A	NM_002097; NP_002088	2598.9±429.1	3398.0±809.3	1.3	0.0002	0.0017
3830156	GTF3C3	NM_001206774; NM_012086; NP_001193703; NP_036218	581.4±62.4	447.9±69.1	0.8	0.0002	0.0017
1510438	GTF3C5	NM_001122823; NM_012087; NP_001116295; NP_036219	221.6±37.4	154.4±24.4	0.7	0.0002	0.0017
2710431	GTPBP3	NM_001128855; NM_001195422; NM_032620; NM_133644; NP_001122327; NP_001182351; NP_116009; NP_598399	278.4±86.3	195.7±40.1	0.7	0.0002	0.0017
6980382	GTSE1	NM_016426; NP_057510	141.1±48.0	52.6±20.5	0.4	0.0002	0.0017
4070241	GYG2	NM_001079855; NM_001184702; NM_001184703; NM_001184704; NM_003918; NP_001073324; NP_001171631; NP_001171632; NP_001171633; NP_003909	68.0±32.5	166.9±162.6	2.5	0.0002	0.0017
6980497	H2AFX	NM_002105; NP_002096	180.5±55.7	76.2±23.9	0.4	0.0002	0.0017
2710292	H2AFZ	NM_002106; NP_002097	9180.0±1578.1	5201.0±1224.7	0.6	0.0002	0.0017
5690553	HADHA	NM_000182; NP_000173	222.0±39.0	300.7±31.6	1.4	0.0002	0.0017
3170519	HARS2	NM_012208; NP_036340	818.5±97.1	593.3±46.9	0.7	0.0002	0.0017
6270300	HAS1	NM_001523; NP_001514	260.8±102.6	55.8±29.0	0.2	0.0002	0.0017
840204	HAS2	NM_005328; NP_005319	962.4±395.4	229.7±125.2	0.2	0.0002	0.0017
1780280	HAS2	NM_005328; NP_005319	369.7±168.2	95.7±43.6	0.3	0.0002	0.0017
4760615	HAUS6	NM_001270890; NM_017645; NP_001257819; NP_060115	61.5±16.1	40.5±10.9	0.7	0.0002	0.0017
650307	HAUS8	NM_001011699; NM_033417; NP_001011699; NP_219485	124.0±38.9	59.6±16.5	0.5	0.0002	0.0017
2970754	HAUS8	NM_001011699; NM_033417; NP_001011699; NP_219485	82.2±21.3	41.1±10.7	0.5	0.0002	0.0017
6280674	HAUS8	NM_001011699; NM_033417; NP_001011699; NP_219485	94.4±23.0	40.2±11.9	0.4	0.0002	0.0017
3140056	HDAC1	NM_004964; NP_004955	1669.2±175.8	1101.4±174.7	0.7	0.0002	0.0017
3710673	HDDC3	NM_198527; NP_940929	217.3±37.8	153.3±31.6	0.7	0.0002	0.0017
3060136	HDLBP	NM_001243900; NM_005336; NM_203346; NP_001230829; NP_005327; NP_976221	64.2±9.3	40.5±8.4	0.6	0.0002	0.0017
3460242	HEATR1	NM_018072; NP_060542	674.3±114.6	553.9±78.4	0.8	0.0002	0.0017
4540768	HELLS	NM_018063; NP_060533	77.0±15.9	47.2±10.1	0.6	0.0002	0.0017
7040161	HELLS	NM_018063; NP_060533	152.8±36.0	53.8±17.7	0.4	0.0002	0.0017
520753	HERC4	NM_001017972; NM_015601; NM_022079; NP_056416; NP_071362	211.9±63.1	131.0±38.0	0.6	0.0002	0.0017
3830040	HERC4	NM_001017972; NM_015601; NM_022079; NP_056416; NP_071362	946.0±322.8	520.6±177.0	0.6	0.0002	0.0017
2000280	HFE2	NM_145277; NM_202004; NM_213652; NM_213653; NP_660320; NP_973733; NP_998817; NP_998818	24.9±5.1	214.6±152.6	8.6	0.0002	0.0017
2360639	HHAT	NM_001122834; NM_001170564; NM_001170580; NM_001170587; NM_001170588; NM_018194; NP_001116306; NP_001164035; NP_001164051; NP_001164058; NP_001164059; NP_060664	42.6±12.5	113.5±36.3	2.7	0.0002	0.0017
1850544	HIAT1	NM_033055; NP_149044	151.1±59.1	200.0±78.5	1.3	0.0002	0.0017
4640427	HIATL1	NM_032558; NP_115947	319.7±71.4	251.7±63.7	0.8	0.0002	0.0017
1770717	HIRIP3	NM_001197323; NM_003609; NP_001184252; NP_003600	346.5±94.8	185.1±63.6	0.5	0.0002	0.0017
5570279	HIST1H1C	NM_005319; NP_005310	461.9±162.2	988.8±261.0	2.1	0.0002	0.0017
6590594	HIST1H2AC	NM_003512; NP_003503	80.8±51.9	290.9±67.8	3.6	0.0002	0.0017
290730	HIST1H2BD	NM_021063; NM_138720; NP_066407; NP_619790	97.4±83.7	418.3±216.5	4.3	0.0002	0.0017
6200669	HIST1H2BD	NM_021063; NM_138720; NP_066407; NP_619790	44.5±20.0	126.5±70.1	2.8	0.0002	0.0017
6110630	HIST1H2BK	NM_080593; NP_542160	937.6±574.1	2213.1±1125.9	2.4	0.0002	0.0017
3890349	HIST1H4C	NM_003542; NP_003533	11720.7±3033.9	5238.3±1829.1	0.4	0.0002	0.0017
2970019	HIST1H4H	NM_003543; NP_003534	34.8±10.3	151.8±48.5	4.4	0.0002	0.0017
4230678	HIST2H2BE	NM_003528; NP_003519	94.0±41.9	427.0±129.3	4.5	0.0002	0.0017
3180367	HJURP	NM_018410; NP_060880	402.9±187.1	99.4±54.4	0.2	0.0002	0.0017
1660196	HK1	NM_000188; NM_033496; NM_033497; NM_033498; NM_033500; NP_000179; NP_277031; NP_277032; NP_277033; NP_277035	4516.7±661.1	3301.4±612.5	0.7	0.0002	0.0017
1770504	HLA-DRB3	NM_022555; NP_072049; XM_003846462; XM_003846463; XM_003846464; XP_003846510; XP_003846511; XP_003846512	245.9±47.1	533.0±91.0	2.2	0.0002	0.0017
4250041	HLTF	NM_003071; NM_139048; NP_003062; NP_620636	104.6±27.7	62.9±21.8	0.6	0.0002	0.0017
4480520	HLTF	NM_003071; NM_139048; NP_003062; NP_620636	604.9±166.2	362.5±92.4	0.6	0.0002	0.0017
3990202	HMGB1L1	NM_001008735	1577.1±340.3	1007.1±230.2	0.6	0.0002	0.0017
6330039	HMGB1L1	NM_001008735	1819.6±514.4	932.4±146.0	0.5	0.0002	0.0017
5900482	HMGB2	NM_001130688; NM_001130689; NM_002129; NP_001124160; NP_001124161; NP_002120	2431.0±704.8	790.5±206.8	0.3	0.0002	0.0017
7610537	HMGB2	NM_001130688; NM_001130689; NM_002129; NP_001124160; NP_001124161; NP_002120	1130.5±503.5	299.6±129.3	0.3	0.0002	0.0017
7570050	HMGB3	NM_005342; NP_005333	145.1±45.5	74.7±20.4	0.5	0.0002	0.0017
6550603	HMGCR	NM_000859; NM_001130996; NP_000850; NP_001124468	551.9±113.1	1101.8±280.8	2.0	0.0002	0.0017
5270112	HMGCS1	NM_001098272; NM_002130; NP_001091742; NP_002121	572.8±153.8	2591.2±861.8	4.5	0.0002	0.0017
4050400	HMMR	NM_001142556; NM_001142557; NM_012484; NM_012485; NP_001136028; NP_001136029; NP_036616; NP_036617	417.0±131.6	94.1±52.0	0.2	0.0002	0.0017
4060064	HMMR	NM_001142556; NM_001142557; NM_012484; NM_012485; NP_001136028; NP_001136029; NP_036616; NP_036617	504.3±196.1	179.4±50.6	0.4	0.0002	0.0017
6660601	HMOX1	NM_002133; NP_002124	3277.5±1728.4	209.7±104.1	0.1	0.0002	0.0017
430437	HN1L	NM_144570; NP_653171	108.6±24.1	75.5±18.4	0.7	0.0002	0.0017
3870102	HNMT	NM_001024074; NM_001024075; NM_006895; NP_001019245; NP_001019246; NP_008826	220.3±77.6	472.0±143.1	2.1	0.0002	0.0017
7100121	HNMT	NM_001024074; NM_001024075; NM_006895; NP_001019245; NP_001019246; NP_008826	54.2±18.8	160.0±59.4	2.9	0.0002	0.0017
10209	HNRNPA1	NM_002136; NM_031157; NP_002127; NP_112420	108.8±25.8	56.5±18.3	0.5	0.0002	0.0017
5670487	HNRNPC	NM_001077442; NM_001077443; NM_004500; NM_031314; NP_001070910; NP_001070911; NP_004491; NP_112604	410.6±84.7	265.4±42.2	0.6	0.0002	0.0017
4180576	HNRNPD	NM_001003810; NM_002138; NM_031369; NM_031370; NP_001003810; NP_002129; NP_112737; NP_112738	5317.2±692.0	3437.2±581.8	0.6	0.0002	0.0017
6580577	HNRNPD	NM_001003810; NM_002138; NM_031369; NM_031370; NP_001003810; NP_002129; NP_112737; NP_112738	5965.0±816.1	4089.8±877.0	0.7	0.0002	0.0017
5570639	HNRNPF	NM_001098204; NM_001098205; NM_001098206; NM_001098207; NM_001098208; NM_004966; NP_001091674; NP_001091675; NP_001091676; NP_001091677; NP_001091678; NP_004957	93.0±15.8	68.5±12.6	0.7	0.0002	0.0017
5270754	HNRNPH1	NM_001257293; NM_005520; NP_001244222; NP_005511	1536.1±382.8	876.4±194.9	0.6	0.0002	0.0017
2360608	HNRNPL	NM_001005335; NM_001533; NP_001005335; NP_001524	465.7±95.3	342.9±74.0	0.7	0.0002	0.0017
2360669	HNRNPM	NM_005968; NM_031203; NP_005959; NP_112480	1176.7±157.9	757.1±156.3	0.6	0.0002	0.0017
6510437	HNRNPM	NM_005968; NM_031203; NP_005959; NP_112480	2466.2±350.2	1497.7±229.3	0.6	0.0002	0.0017
4250112	HNRNPU	NM_004501; NM_031844; NP_004492; NP_114032	140.4±36.0	73.8±15.5	0.5	0.0002	0.0017
7320424	HNRPA1L-2	NR_002944	1459.6±380.9	869.7±244.4	0.6	0.0002	0.0017
1820093	HNRPA1P4	NA	2364.5±393.9	1450.9±309.5	0.6	0.0002	0.0017
4230091	HNRPA2B1	NM_002137; NM_031243; NP_002128; NP_112533	6607.9±1095.7	4817.8±835.6	0.7	0.0002	0.0017
2570358	HNRPDL	NM_001207000; NM_005463; NM_031372; NP_001193929; NP_112740; NR_003249	456.4±77.1	306.2±68.3	0.7	0.0002	0.0017
6450646	HNRPM	NM_005968; NM_031203; NP_005959; NP_112480	3961.1±501.6	2762.4±370.1	0.7	0.0002	0.0017
5290050	HOMER1	NM_001277077; NM_001277078; NM_004272; NP_001264006; NP_001264007; NP_004263	52.0±16.4	93.4±22.0	1.8	0.0002	0.0017
6400270	HPRT1	NM_000194; NP_000185	1839.8±237.3	1157.0±212.1	0.6	0.0002	0.0017
7610286	HPRT1	NM_000194; NP_000185	748.5±161.3	427.2±88.5	0.6	0.0002	0.0017
1030259	HPS5	NM_007216; NM_181507; NM_181508; NP_009147; NP_852608; NP_852609	263.4±54.5	363.0±76.3	1.4	0.0002	0.0017
2510593	HRASLS3	NM_001128203; NM_007069; NP_001121675; NP_009000	540.7±259.0	1309.0±487.5	2.4	0.0002	0.0017
1580037	HRC	NM_002152; NP_002143	28.4±26.5	1026.9±862.9	36.1	0.0002	0.0017
6130609		NM_001127217; NM_005905; NP_001120689; NP_005896	157.9±51.9	36.3±12.1	0.2	0.0002	0.0017
1990176		NM_004396; NP_004387	93.4±27.8	120.8±41.9	1.3	0.0002	0.0017
6560072		NA	260.4±134.6	90.6±22.1	0.3	0.0002	0.0017
2450114		NM_005401; NP_005392	804.0±119.7	526.9±107.4	0.7	0.0002	0.0017
1440064		NM_001142343; NM_001142344; NM_001142345; NM_004072; NP_001135815; NP_001135816; NP_001135817; NP_004063	19.6±5.1	235.0±157.0	12.0	0.0002	0.0017
7100402		NA	74.9±21.6	51.2±20.4	0.7	0.0002	0.0017
1450504		NA	51.6±16.1	23.3±6.3	0.5	0.0002	0.0017
5290768		NM_001131062; NM_001131063; NM_024632; NP_001124534; NP_001124535; NP_078908; NR_024084	105.8±24.2	133.0±24.4	1.3	0.0002	0.0017
50543		NM_001144995; NP_001138467	493.2±165.6	252.7±92.0	0.5	0.0002	0.0017
2230382		NM_002410; NP_002401	270.1±74.8	177.8±44.8	0.7	0.0002	0.0017
6770504		NA	154.5±46.7	106.6±27.2	0.7	0.0002	0.0017
5960095		NM_002137; NM_031243; NP_002128; NP_112533	329.8±88.8	225.7±74.6	0.7	0.0002	0.0017
4180450		NA	397.0±119.0	725.5±220.4	1.8	0.0002	0.0017
5900246		NM_001159995; NM_001159996; NM_001159999; NM_001160001; NM_001160002; NM_001160004; NM_001160005; NM_001160007; NM_001160008; NM_004495; NM_013956; NM_013957; NM_013958; NM_013959; NM_013960; NM_013962; NM_013964; NP_001153467; NP_001153468; NP_001153471; NP_001153473; NP_001153474; NP_001153476; NP_001153477; NP_001153479; NP_001153480; NP_004486; NP_039250; NP_039251; NP_039252; NP_039253; NP_0…	423.6±262.6	136.4±62.6	0.3	0.0002	0.0017
6350093		NM_017934; NP_060404	179.0±61.7	130.9±40.0	0.7	0.0002	0.0017
1340367		NA	165.5±81.8	502.9±147.0	3.0	0.0002	0.0017
7320189		NA	71.9±41.7	129.4±59.2	1.8	0.0002	0.0017
2000719		NA	24.2±9.1	57.7±19.6	2.4	0.0002	0.0017
4220608		NA	55.3±14.4	20.2±8.2	0.4	0.0002	0.0017
1820768		NM_001008495; NM_001146273; NP_001008495; NP_001139745	138.9±24.4	411.7±306.9	3.0	0.0002	0.0017
6860593		NM_004041; NM_020251; NP_004032; NP_064647	76.8±30.4	201.2±77.9	2.6	0.0002	0.0017
2000424		NA	105.9±38.9	21.1±8.8	0.2	0.0002	0.0017
3830209		NA	114.9±31.8	59.2±10.4	0.5	0.0002	0.0017
7210333		NM_003532; NP_003523	22.8±6.6	85.3±45.0	3.7	0.0002	0.0017
7100367		NA	77.2±29.7	29.0±9.2	0.4	0.0002	0.0017
290273		NA	51.3±14.8	107.2±39.1	2.1	0.0002	0.0017
2470450		NA	121.3±44.0	34.0±10.3	0.3	0.0002	0.0017
2340725		NA	30.1±8.4	120.1±74.2	4.0	0.0002	0.0017
1990022		NM_003047; NP_003038; NR_046474	393.9±109.1	725.3±118.1	1.8	0.0002	0.0017
830491	HS6ST2	NM_001077188; NM_147175; NP_001070656; NP_671704	14.7±5.9	122.2±84.1	8.3	0.0002	0.0017
3610129	HSD17B1	NM_000413; NP_000404	69.3±30.9	154.0±69.2	2.2	0.0002	0.0017
7610079	HSF2BP	NM_007031; NP_008962	83.4±39.1	227.1±92.3	2.7	0.0002	0.0017
3390544	HSP90AA1	NM_001017963; NM_005348; NP_001017963; NP_005339	5842.4±886.6	4547.1±578.7	0.8	0.0002	0.0017
1400044	HSPA12A	NM_025015; NP_079291	383.5±166.7	677.0±139.9	1.8	0.0002	0.0017
3850433	HSPA1B	NM_005346; NP_005337	967.4±225.8	653.7±177.9	0.7	0.0002	0.0017
2140711	HSPA4	NM_002154; NM_198431; NP_002145	98.1±14.6	138.2±17.0	1.4	0.0002	0.0017
7200608	HSPB1	NM_001540; NP_001531	9995.8±989.8	13197.5±1426.0	1.3	0.0002	0.0017
1570288	HSPB2	NM_001541; NP_001532	505.9±98.5	1289.3±467.8	2.5	0.0002	0.0017
6560577	HSPB3	NM_006308; NP_006299	693.8±744.0	6061.9±2429.7	8.7	0.0002	0.0017
5420474	HSPBL2	NR_024392	845.3±279.0	1396.5±268.5	1.7	0.0002	0.0017
6960072	HSPD1	NM_002156; NM_199440; NP_002147; NP_955472	2052.7±186.9	1514.1±246.1	0.7	0.0002	0.0017
1710397	HYLS1	NM_001134793; NM_145014; NP_001128265; NP_659451	300.4±111.3	131.3±26.0	0.4	0.0002	0.0017
2340731	IARS2	NM_018060; NP_060530	1714.3±184.6	1355.6±87.5	0.8	0.0002	0.0017
1820189	ICT1	NM_001545; NP_001536	494.1±46.9	363.9±47.7	0.7	0.0002	0.0017
580692	ID1	NM_002165; NM_181353; NP_002156; NP_851998	91.2±41.3	14.5±7.4	0.2	0.0002	0.0017
670386	ID1	NM_002165; NM_181353; NP_002156; NP_851998	2657.9±975.9	120.5±63.3	0.0	0.0002	0.0017
1260086	ID2	NM_002166; NP_002157	2336.7±430.0	397.9±150.0	0.2	0.0002	0.0017
1660296	ID2	NM_002166; NP_002157	4960.8±917.7	1141.1±428.9	0.2	0.0002	0.0017
7570324	ID3	NM_002167; NP_002158	4088.2±979.8	525.1±235.6	0.1	0.0002	0.0017
460364	ID4	NM_001546; NP_001537	88.7±33.6	33.6±10.9	0.4	0.0002	0.0017
3180048	IDH1	NM_005896; NP_005887	150.7±28.5	247.0±66.7	1.6	0.0002	0.0017
2640670	IDI1	NM_004508; NP_004499	481.9±110.8	1426.4±316.7	3.0	0.0002	0.0017
130360	IDS	NM_000202; NM_001166550; NM_006123; NP_000193; NP_001160022; NP_006114	386.1±120.6	701.0±118.0	1.8	0.0002	0.0017
3610162	IDS	NM_000202; NM_001166550; NM_006123; NP_000193; NP_001160022; NP_006114	225.5±35.9	273.9±34.7	1.2	0.0002	0.0017
2600747	IFIT2	NM_001547; NP_001538	136.2±64.2	292.6±100.3	2.1	0.0002	0.0017
2570291	IFNGR2	NM_005534; NP_005525	1354.3±239.7	2111.3±645.3	1.6	0.0002	0.0017
3710500	IGDCC4	NM_020962; NP_066013	66.2±31.7	121.0±63.0	1.8	0.0002	0.0017
6480014	IGDCC4	NM_020962; NP_066013	206.7±117.9	409.3±230.1	2.0	0.0002	0.0017
2810156	IGF2R	NM_000876; NP_000867	1890.1±242.3	2607.3±468.7	1.4	0.0002	0.0017
6590132	IGFBP3	NM_000598; NM_001013398; NP_000589; NP_001013416	13481.8±4364.2	7453.3±2462.1	0.6	0.0002	0.0017
6840372	IGFBP3	NM_000598; NM_001013398; NP_000589; NP_001013416	10158.5±3959.1	4757.9±1510.8	0.5	0.0002	0.0017
2120524	IGFBP5	NM_000599; NP_000590	1986.6±1112.8	4508.6±2389.8	2.3	0.0002	0.0017
3170605	IKBIP	NM_153687; NM_201612; NM_201613; NP_710154; NP_963906; NP_963907	398.2±90.4	257.9±93.4	0.6	0.0002	0.0017
1260341	IL13RA1	NM_001560; NP_001551	1229.1±205.7	746.2±173.8	0.6	0.0002	0.0017
6510519	IL17D	NM_138284; NP_612141	107.6±40.6	165.5±61.3	1.5	0.0002	0.0017
4880632	IL1RAP	NM_001167928; NM_001167929; NM_001167930; NM_001167931; NM_002182; NM_134470; NP_001161400; NP_001161401; NP_001161402; NP_001161403; NP_002173; NP_608273	85.4±23.8	138.9±49.1	1.6	0.0002	0.0017
10630	IL21R	NM_021798; NM_181078; NM_181079; NP_068570; NP_851564; NP_851565	261.4±143.9	52.7±29.6	0.2	0.0002	0.0017
1400274	IL32	NM_001012631; NM_001012632; NM_001012633; NM_001012634; NM_001012635; NM_001012636; NM_001012718; NM_004221; NP_001012649; NP_001012650; NP_001012651; NP_001012652; NP_001012653; NP_001012654; NP_001012736; NP_004212	137.5±64.0	558.6±342.0	4.1	0.0002	0.0017
5910609	IL4R	NM_000418; NM_001008699; NM_001257406; NM_001257407; NM_001257997; NP_000409; NP_001244335; NP_001244336; NP_001244926	246.8±52.5	178.9±49.8	0.7	0.0002	0.0017
3830349	IL7R	NM_002185; NP_002176	517.3±279.9	70.5±40.9	0.1	0.0002	0.0017
3890523	IL7R	NA	1335.8±760.4	192.5±117.6	0.1	0.0002	0.0017
3360689	ILF3	NM_001137673; NM_004516; NM_012218; NM_017620; NM_153464; NP_001131145; NP_004507; NP_036350; NP_060090; NP_703194	252.5±47.3	151.8±28.7	0.6	0.0002	0.0017
7550707	ING3	NM_019071; NM_198266; NM_198267; NP_061944; NP_938008	271.7±92.1	152.6±37.4	0.6	0.0002	0.0017
3370255	INPP5E	NM_019892; NP_063945	150.0±63.2	94.3±28.8	0.6	0.0002	0.0017
1710438	INPP5K	NM_001135642; NM_016532; NM_130766; NP_001129114; NP_057616; NP_570122	92.4±21.8	125.5±24.1	1.4	0.0002	0.0017
1300048	INTU	NM_015693; NP_056508	73.1±13.8	152.7±32.7	2.1	0.0002	0.0017
6380575	INTU	NM_015693; NP_056508	28.4±4.9	48.5±12.2	1.7	0.0002	0.0017
2510494	IPO13	NM_014652; NP_055467; XM_003846624; XP_003846672	124.5±27.2	157.6±18.9	1.3	0.0002	0.0017
5090541	IPO9	NM_018085; NP_060555	221.2±40.8	165.0±27.5	0.7	0.0002	0.0017
6520646	IQGAP1	NM_003870; NP_003861	1055.2±163.0	686.6±125.8	0.7	0.0002	0.0017
6250064	IRF1	NM_002198; NP_002189	407.0±237.7	966.2±237.1	2.4	0.0002	0.0017
1710091	IRS1	NM_005544; NP_005535	311.7±67.4	175.1±59.2	0.6	0.0002	0.0017
780168	ISCU	NM_014301; NM_213595; NP_055116; NP_998760	1213.7±171.4	2033.0±438.6	1.7	0.0002	0.0017
6620397	ISCU	NM_014301; NM_213595; NP_055116; NP_998760	244.6±50.8	450.4±76.9	1.8	0.0002	0.0017
460220	ITGA1	NM_181501; NP_852478	58.8±39.7	232.4±195.1	4.0	0.0002	0.0017
520670	ITGA11	NM_001004439; NM_012211; NP_001004439	289.9±148.8	930.2±284.4	3.2	0.0002	0.0017
1770561	ITGA11	NM_001004439; NM_012211; NP_001004439	677.0±300.2	1983.4±526.6	2.9	0.0002	0.0017
7200768	ITGA4	NM_000885; NP_000876	65.6±18.6	180.4±86.1	2.7	0.0002	0.0017
2140678	ITGA6	NM_000210; NM_001079818; NP_000201; NP_001073286	276.7±134.1	702.8±310.6	2.5	0.0002	0.0017
3400537	ITGA7	NM_001144996; NM_001144997; NM_002206; NP_001138468; NP_001138469; NP_002197	69.0±15.3	149.4±48.4	2.2	0.0002	0.0017
2690209	ITGAV	NM_001144999; NM_001145000; NM_002210; NP_001138471; NP_001138472; NP_002201	1307.1±488.2	2438.7±979.9	1.9	0.0002	0.0017
6180019	ITGB1BP1	NM_004763; NM_022334; NP_004754; NP_071729	2423.8±345.0	2061.4±335.0	0.9	0.0002	0.0017
6580670	ITGB1BP2	NM_012278; NP_036410	20.0±6.9	135.7±101.7	6.8	0.0002	0.0017
5570129	ITGBL1	NM_001271754; NM_001271755; NM_001271756; NM_004791; NP_001258683; NP_001258684; NP_001258685; NP_004782	417.2±156.4	778.5±303.0	1.9	0.0002	0.0017
1110669	ITM2C	NM_001012514; NM_001012516; NM_030926; NP_001012532; NP_001012534; NP_112188	674.6±203.3	1497.6±553.8	2.2	0.0002	0.0017
2650762	ITM2C	NM_001012514; NM_001012516; NM_030926; NP_001012532; NP_001012534; NP_112188	593.5±158.3	1259.1±421.7	2.1	0.0002	0.0017
6560546	ITPKA	NM_002220; NP_002211	54.5±19.1	30.1±10.5	0.6	0.0002	0.0017
6180133	ITPR3	NM_002224; NP_002215	2338.5±484.5	1416.8±342.3	0.6	0.0002	0.0017
1190739	ITPRIPL2	NM_001034841; NP_001030013; NR_028028	1122.2±135.4	1694.7±256.5	1.5	0.0002	0.0017
5720735	JAG1	NM_000214; NP_000205	162.1±139.8	332.2±170.8	2.0	0.0002	0.0017
840278	JAM2	NM_001270407; NM_001270408; NM_021219; NP_001257336; NP_001257337; NP_067042; NR_072999	135.7±103.7	1209.7±700.0	8.9	0.0002	0.0017
1400689	JAM3	NM_001205329; NM_032801; NP_001192258; NP_116190	1509.7±355.0	2623.0±683.7	1.7	0.0002	0.0017
1500711	JOSD1	NM_014876; NP_055691	470.5±50.9	328.9±47.0	0.7	0.0002	0.0017
7550500	JUNB	NM_002229; NP_002220	52.1±19.8	100.7±33.2	1.9	0.0002	0.0017
620280	JUND	NM_005354; NP_005345	4108.7±485.4	5561.8±791.0	1.4	0.0002	0.0017
4880370	JUP	NM_002230; NM_021991; NP_002221; NP_068831	103.0±56.7	286.2±147.1	2.8	0.0002	0.0017
7200703	KAT2B	NM_003884; NP_003875	238.0±71.2	442.8±166.3	1.9	0.0002	0.0017
3190022	KATNB1	NM_005886; NP_005877	208.5±28.3	354.5±75.8	1.7	0.0002	0.0017
4060100	KBTBD10	NM_006063; NP_006054	616.9±775.7	4775.2±2837.6	7.7	0.0002	0.0017
6900196	KCNB1	NM_004975; NP_004966	32.5±15.3	74.6±35.8	2.3	0.0002	0.0017
5130168	KCTD6	NM_001128214; NM_153331; NP_001121686; NP_699162	134.2±27.3	92.3±15.0	0.7	0.0002	0.0017
5290193	KCTD6	NM_001128214; NM_153331; NP_001121686; NP_699162	435.5±57.8	298.1±51.5	0.7	0.0002	0.0017
7000470	KHSRP	NM_003685; NP_003676	297.8±32.3	219.4±34.0	0.7	0.0002	0.0017
5090754	KIAA0101	NM_001029989; NM_014736; NP_001025160; NP_055551	1380.7±445.8	259.8±167.7	0.2	0.0002	0.0017
6770253	KIAA0101	NM_001029989; NM_014736; NP_001025160; NP_055551	81.1±28.2	26.9±14.6	0.3	0.0002	0.0017
2940196	KIAA0174	NM_001270975; NM_001270976; NM_001270977; NM_001270978; NM_001270979; NM_014761; NP_001257904; NP_001257905; NP_001257906; NP_001257907; NP_001257908; NP_055576	1269.2±94.1	1467.4±108.0	1.2	0.0002	0.0017
3440672	KIAA0261	NM_015045; NP_055860	195.2±26.2	150.3±30.0	0.8	0.0002	0.0017
3940392	KIAA0367	NM_015225; NM_138818; NP_056040	1465.7±688.2	3194.3±1186.0	2.2	0.0002	0.0017
4850414	KIAA0564	NM_001009814; NM_015058; NP_001009814; NP_055873	75.0±16.0	40.8±13.5	0.5	0.0002	0.0017
5670470	KIAA0564	NM_001009814; NM_015058; NP_001009814; NP_055873	54.5±8.9	38.7±5.2	0.7	0.0002	0.0017
1850079	KIAA1267	NM_001193465; NM_001193466; NM_015443; NP_001180394; NP_001180395; NP_056258	249.9±64.5	176.7±22.5	0.7	0.0002	0.0017
1470068	KIAA1429	NM_015496; NM_183009; NP_056311; NP_892121	83.5±9.8	62.5±11.1	0.7	0.0002	0.0017
6280719	KIAA1524	NM_020890; NP_065941	182.9±61.3	51.9±17.1	0.3	0.0002	0.0017
1990762	KIAA1602	NA	151.7±34.1	267.6±65.1	1.8	0.0002	0.0017
4850300	KIAA1688	NM_025251; NP_079527	122.6±31.5	218.4±94.1	1.8	0.0002	0.0017
380379	KIAA1737	NM_033426; NP_219494	259.8±32.5	484.0±150.3	1.9	0.0002	0.0017
7050204	KIAA1737	NM_033426; NP_219494	128.3±17.5	238.7±89.6	1.9	0.0002	0.0017
4730156	KIAA1908	NR_021487; NR_027328; NR_027329	33.6±12.2	70.1±17.5	2.1	0.0002	0.0017
1110022	KIF11	NM_004523; NP_004514	560.1±180.2	117.9±46.4	0.2	0.0002	0.0017
4060176	KIF11	NM_004523; NP_004514	399.2±171.4	84.3±31.4	0.2	0.0002	0.0017
2810201	KIF14	NM_014875; NP_055690	256.7±114.7	62.3±16.7	0.2	0.0002	0.0017
5360386	KIF15	NM_020242; NP_064627	171.5±78.7	47.9±17.8	0.3	0.0002	0.0017
2470035	KIF18A	NM_031217; NP_112494	135.3±47.6	34.2±12.6	0.3	0.0002	0.0017
1050195	KIF20A	NM_005733; NP_005724	1038.6±421.0	197.3±149.6	0.2	0.0002	0.0017
5900433	KIF20B	NM_016195; NP_057279	439.9±174.7	111.9±35.7	0.3	0.0002	0.0017
10326	KIF22	NM_001256269; NM_001256270; NM_007317; NP_001243198; NP_001243199; NP_015556	507.1±138.6	281.0±52.2	0.6	0.0002	0.0017
4120278	KIF23	NM_004856; NM_138555; NP_004847; NP_612565	527.0±228.0	154.9±48.7	0.3	0.0002	0.0017
1470647	KIF2C	NM_006845; NP_006836	272.7±95.1	71.4±39.1	0.3	0.0002	0.0017
450398	KIF3B	NM_004798; NP_004789	324.3±47.6	403.3±70.7	1.2	0.0002	0.0017
1430129	KIF4A	NM_012310; NP_036442	184.0±80.8	37.5±23.5	0.2	0.0002	0.0017
2710017	KIF5B	NM_004521; NP_004512	432.3±75.1	1176.7±482.1	2.7	0.0002	0.0017
1940482	KIFAP3	NM_001204514; NM_001204516; NM_001204517; NM_014970; NP_001191443; NP_001191445; NP_001191446; NP_055785	652.9±91.4	802.0±107.8	1.2	0.0002	0.0017
7330674	KIFC1	NM_002263; NP_002254	480.5±240.4	87.4±69.4	0.2	0.0002	0.0017
3990670	KITLG	NM_000899; NM_003994; NP_000890; NP_003985	205.1±124.9	126.7±105.9	0.6	0.0002	0.0017
5090500	KITLG	NM_000899; NM_003994; NP_000890; NP_003985	333.1±195.7	183.2±153.1	0.5	0.0002	0.0017
2810364	KLHDC2	NM_014315; NP_055130	1218.0±230.5	2300.4±478.5	1.9	0.0002	0.0017
4250372	KLHDC3	NM_001242872; NM_057161; NP_476502; NR_040101	1032.0±206.8	1684.0±186.9	1.6	0.0002	0.0017
130408	KLHL20	NM_014458; NP_055273	211.7±39.9	264.2±45.9	1.2	0.0002	0.0017
2810400	KLHL3	NM_001257194; NM_001257195; NM_017415; NP_001244123; NP_001244124; NP_059111	45.1±7.0	115.7±67.2	2.6	0.0002	0.0017
3940066	KLHL30	NM_198582; NP_940984	138.1±97.6	592.0±311.9	4.3	0.0002	0.0017
1410161	KLHL5	NM_001007075; NM_001171654; NM_015990; NM_199039; NP_001007076; NP_001165125; NP_057074; NP_950240	545.8±106.1	842.1±286.3	1.5	0.0002	0.0017
1570349	KLHL5	NM_001007075; NM_001171654; NM_015990; NM_199039; NP_001007076; NP_001165125; NP_057074; NP_950240	133.0±29.0	192.0±48.0	1.4	0.0002	0.0017
3290164	KLHL7	NM_001031710; NM_001172428; NM_018846; NP_001026880; NP_001165899; NP_061334; NR_033328; NR_033329	268.7±68.5	384.1±73.5	1.4	0.0002	0.0017
3190524	KNTC1	NM_014708; NP_055523	323.3±173.8	77.9±24.9	0.2	0.0002	0.0017
3940195	KREMEN2	NM_001253725; NM_001253726; NM_024507; NM_145347; NM_145348; NM_172229; NP_001240654; NP_001240655; NP_078783; NP_757384	34.6±15.2	212.3±149.8	6.1	0.0002	0.0017
3710168	KRT34	NM_021013; NP_066293	2125.4±1782.7	343.1±247.9	0.2	0.0002	0.0017
3800161	KRT7	NM_005556; NP_005547	637.2±697.1	341.0±525.6	0.5	0.0002	0.0017
430446	KRT81	NM_002281; NP_002272	3630.7±3441.4	44.5±63.1	0.0	0.0002	0.0017
4280672	KRT86	NM_002284; NP_002275	390.8±326.1	72.8±51.8	0.2	0.0002	0.0017
1410097	KRT8P9	NA	325.5±80.1	136.5±58.7	0.4	0.0002	0.0017
1570669	LACTB	NM_032857; NM_171846; NP_116246; NP_741982	902.6±188.0	491.7±100.3	0.5	0.0002	0.0017
5900524	LACTB	NM_032857; NM_171846; NP_116246; NP_741982	194.1±49.0	127.4±38.6	0.7	0.0002	0.0017
4040176	LAMA5	NM_005560; NP_005551	201.9±208.1	2114.6±1068.8	10.5	0.0002	0.0017
1510392	LAMB1	NM_002291; NP_002282	694.1±248.6	1162.5±385.2	1.7	0.0002	0.0017
2630746	LAMB1	NM_002291; NP_002282	1120.4±412.5	1927.5±510.8	1.7	0.0002	0.0017
3060292	LAMP2	NM_001122606; NM_002294; NM_013995; NP_001116078; NP_002285; NP_054701	1246.5±162.3	1856.9±238.9	1.5	0.0002	0.0017
3890563	LAMP2	NM_001122606; NM_002294; NM_013995; NP_001116078; NP_002285; NP_054701	692.5±116.4	961.9±120.6	1.4	0.0002	0.0017
6480142	LAMP2	NM_001122606; NM_002294; NM_013995; NP_001116078; NP_002285; NP_054701	1334.3±188.4	2044.0±312.7	1.5	0.0002	0.0017
7560301	LANCL2	NM_018697; NP_061167	210.2±65.9	438.2±155.1	2.1	0.0002	0.0017
6100619	LARP4B	NM_015155; NP_055970	580.9±61.9	422.3±45.5	0.7	0.0002	0.0017
3370121	LASS2	NM_013384; NM_022075; NM_181746; NP_071358; NP_859530	637.8±107.7	392.9±102.8	0.6	0.0002	0.0017
6380154	LASS2	NM_013384; NM_022075; NM_181746; NP_071358; NP_859530	556.5±68.0	345.4±89.9	0.6	0.0002	0.0017
5690475	LAYN	NM_001258390; NM_001258391; NM_178834; NP_001245319; NP_001245320; NP_849156	399.3±148.7	209.2±58.6	0.5	0.0002	0.0017
4880224	LBR	NM_002296; NM_194442; NP_002287; NP_919424	57.3±14.1	37.1±6.9	0.6	0.0002	0.0017
5080524	LBR	NM_002296; NM_194442; NP_002287; NP_919424	73.0±18.3	32.1±8.8	0.4	0.0002	0.0017
3190278	LDB3	NM_001080114; NM_001080115; NM_001080116; NM_001171610; NM_001171611; NM_007078; NP_001073583; NP_001073584; NP_001073585; NP_001165081; NP_001165082; NP_009009	23.4±8.1	246.1±208.0	10.5	0.0002	0.0017
770326	LDHA	NM_001135239; NM_001165414; NM_001165415; NM_001165416; NM_005566; NP_001128711; NP_001158886; NP_001158887; NP_001158888; NP_005557; NR_028500	16605.6±2079.8	10987.1±1834.7	0.7	0.0002	0.0017
3190092	LDHA	NM_001135239; NM_001165414; NM_001165415; NM_001165416; NM_005566; NP_001128711; NP_001158886; NP_001158887; NP_001158888; NP_005557; NR_028500	13878.3±2306.6	9059.4±2014.0	0.7	0.0002	0.0017
6520386	LDHA	NM_001135239; NM_001165414; NM_001165415; NM_001165416; NM_005566; NP_001128711; NP_001158886; NP_001158887; NP_001158888; NP_005557; NR_028500	394.2±111.5	228.3±92.3	0.6	0.0002	0.0017
1440736	LDLR	NM_000527; NM_001195798; NM_001195799; NM_001195800; NM_001195802; NM_001195803; NP_000518; NP_001182727; NP_001182728; NP_001182729; NP_001182731; NP_001182732	1861.7±468.2	3900.9±854.2	2.1	0.0002	0.0017
6980255	LEPROT	NM_001198681; NM_001198683; NM_017526; NP_001185610; NP_001185612; NP_059996	1423.3±272.5	1819.8±352.8	1.3	0.0002	0.0017
6370164	LEPROTL1	NM_001128208; NM_015344; NP_001121680; NP_056159	698.3±126.4	874.3±105.7	1.3	0.0002	0.0017
540020	LGALS8	NM_006499; NM_201543; NM_201544; NM_201545; NP_006490; NP_963837; NP_963838; NP_963839	365.6±71.0	300.6±44.4	0.8	0.0002	0.0017
6270554	LGALS8	NM_006499; NM_201543; NM_201544; NM_201545; NP_006490; NP_963837; NP_963838; NP_963839	352.6±70.2	266.6±30.2	0.8	0.0002	0.0017
4560129	LGMN	NM_001008530; NM_005606; NP_001008530; NP_005597	965.6±785.6	1480.5±1088.1	1.5	0.0002	0.0017
3710161	LHB	NM_000894; NP_000885	547.1±606.8	18.3±9.7	0.0	0.0002	0.0017
5050113	LIG1	NM_000234; NP_000225	141.5±48.4	66.7±24.2	0.5	0.0002	0.0017
1770754	LIMCH1	NM_001112717; NM_001112718; NM_001112719; NM_001112720; NM_014988; NP_001106188; NP_001106189; NP_001106190; NP_001106191; NP_055803	712.0±421.0	1429.0±723.2	2.0	0.0002	0.0017
1090739	LIMS1	NM_001193482; NM_001193483; NM_001193484; NM_001193485; NM_001193488; NM_004987; NP_001180411; NP_001180412; NP_001180413; NP_001180414; NP_001180417; NP_004978	325.3±46.1	482.3±77.7	1.5	0.0002	0.0017
3440301	LIN54	NM_001115007; NM_001115008; NM_194282; NP_001108479; NP_001108480; NP_919258	238.4±61.4	113.3±21.0	0.5	0.0002	0.0017
1780161	LIPT1	NM_001204830; NM_015929; NM_145196; NM_145197; NM_145198; NM_145199; NP_001191759; NP_057013; NP_660198; NP_660199; NP_660200; NR_037935; NR_037936	66.0±11.1	84.4±12.5	1.3	0.0002	0.0017
3940097	LIX1L	NM_153713; NP_714924	207.0±29.1	253.0±40.1	1.2	0.0002	0.0017
6560142	LMBRD2	NM_001007527; NP_001007528	37.6±9.3	70.8±14.9	1.9	0.0002	0.0017
3830093	LMCD1	NM_014583; NP_055398	419.2±188.0	1488.3±366.5	3.6	0.0002	0.0017
2320088	LMF1	NM_022773; NP_073610; NR_033645; NR_033646; NR_036442	46.4±12.1	59.7±11.2	1.3	0.0002	0.0017
3420593	LMNB1	NM_001198557; NM_005573; NP_001185486; NP_005564	133.3±62.4	32.8±24.1	0.2	0.0002	0.0017
7570148	LMNB2	NM_032737; NP_116126	1362.1±393.3	474.2±181.5	0.3	0.0002	0.0017
5910523	LMO4	NM_006769; NP_006760	1304.3±478.6	710.2±165.8	0.5	0.0002	0.0017
7210450	LMO4	NM_006769; NP_006760	2252.1±502.0	1526.7±314.5	0.7	0.0002	0.0017
3990056	LOC100128007	NA	126.2±38.4	44.3±17.3	0.4	0.0002	0.0017
7320224	LOC100128055	NA	23.8±8.2	74.1±42.0	3.1	0.0002	0.0017
2070193	LOC100128805	NA	162.9±28.1	111.2±21.4	0.7	0.0002	0.0017
6420228	LOC100128836	NA	351.1±131.5	252.8±93.4	0.7	0.0002	0.0017
5810494	LOC100129195	NA	42.6±9.1	223.4±95.5	5.2	0.0002	0.0017
5270551	LOC100129267	NA	134.1±54.7	65.2±14.1	0.5	0.0002	0.0017
6100626	LOC100129585	NA	462.0±87.3	304.5±74.9	0.7	0.0002	0.0017
3990209	LOC100129652	NA	96.3±23.0	54.1±17.8	0.6	0.0002	0.0017
6900451	LOC100129701	NA	16.0±8.1	62.0±32.8	3.9	0.0002	0.0017
270397	LOC100130003	NA	4166.0±533.2	3473.2±470.3	0.8	0.0002	0.0017
5870092	LOC100130079	NA	31.3±9.6	186.3±104.2	5.9	0.0002	0.0017
380619	LOC100130195	NA	31.5±4.9	52.2±11.7	1.7	0.0002	0.0017
4060044	LOC100130367	NA	52.5±11.4	36.5±6.3	0.7	0.0002	0.0017
4060224	LOC100130550	NA	139.0±40.4	74.3±19.5	0.5	0.0002	0.0017
1030762	LOC100130561	NA	92.7±24.1	57.8±15.3	0.6	0.0002	0.0017
2120377	LOC100130561	NA	1959.4±673.6	1038.0±289.9	0.5	0.0002	0.0017
7150296	LOC100130562	NA	2598.8±641.9	2025.5±546.8	0.8	0.0002	0.0017
2570379	LOC100130932	NA	870.3±214.0	616.9±109.1	0.7	0.0002	0.0017
2970333	LOC100131187	NA	65.6±19.6	102.8±42.1	1.6	0.0002	0.0017
1710192	LOC100131609	NA	988.8±216.7	637.0±148.7	0.6	0.0002	0.0017
4280044	LOC100131609	NA	2572.9±402.7	1689.7±285.5	0.7	0.0002	0.0017
7210026	LOC100131713	NA	5312.4±525.8	6992.0±794.5	1.3	0.0002	0.0017
3830246	LOC100131735	NA	536.0±103.2	366.4±75.6	0.7	0.0002	0.0017
360612	LOC100131940	NA	1102.4±136.4	704.9±123.9	0.6	0.0002	0.0017
5560553	LOC100131982	NA	22.5±8.1	55.9±21.1	2.5	0.0002	0.0017
510131	LOC100132091	NA	37.0±12.6	58.3±18.0	1.6	0.0002	0.0017
780022	LOC100132299	NA	271.1±53.5	166.1±37.8	0.6	0.0002	0.0017
4290692	LOC100132715	NA	3028.6±635.5	2110.8±344.8	0.7	0.0002	0.0017
450546	LOC100132863	NA	4107.7±825.6	2797.5±530.9	0.7	0.0002	0.0017
1010717	LOC100132888	NA	76.2±25.5	39.6±14.8	0.5	0.0002	0.0017
5260477	LOC100133163	NA	103.7±24.8	215.3±64.0	2.1	0.0002	0.0017
6580746	LOC100133435	NA	51.2±11.2	37.5±5.8	0.7	0.0002	0.0017
2640717	LOC100133443	NA	31.5±9.8	72.8±34.7	2.3	0.0002	0.0017
780672	LOC100133609	NA	286.7±100.9	158.9±44.0	0.6	0.0002	0.0017
5700347	LOC100133760	NA	100.8±36.0	141.2±48.3	1.4	0.0002	0.0017
3520044	LOC100133866	NA	203.1±102.6	762.6±364.1	3.8	0.0002	0.0017
5360576	LOC100134189	NA	253.2±34.4	189.5±32.3	0.7	0.0002	0.0017
4050674	LOC145837	NA	13.1±5.8	64.9±33.7	4.9	0.0002	0.0017
1440437	LOC151162	NA	1240.2±258.8	883.3±161.9	0.7	0.0002	0.0017
2030672	LOC158160	NM_001031744; NM_182829; NR_003086	110.3±30.9	284.4±68.8	2.6	0.0002	0.0017
780717	LOC158301	NA	70.7±14.8	43.7±8.6	0.6	0.0002	0.0017
6400577	LOC201229	NA	36.2±8.9	53.1±12.5	1.5	0.0002	0.0017
1660220	LOC283932	NM_175901; NR_024348	95.2±22.5	147.7±29.5	1.6	0.0002	0.0017
4220241	LOC284023	NA	127.8±25.6	352.1±120.7	2.8	0.0002	0.0017
5960167	LOC284988	NA	874.4±209.6	1197.2±246.1	1.4	0.0002	0.0017
6980059	LOC285359	NR_002941	71.9±18.7	106.0±37.9	1.5	0.0002	0.0017
3850133	LOC285556	NA	33.2±7.7	222.4±143.1	6.7	0.0002	0.0017
7560053	LOC286016	NR_002187	1947.4±513.7	1010.2±249.3	0.5	0.0002	0.0017
630128	LOC286444	NA	6193.3±1217.2	4680.8±1182.4	0.8	0.0002	0.0017
2750593	LOC344595	NA	47.8±16.2	114.3±27.7	2.4	0.0002	0.0017
7100376	LOC345041	NA	1752.1±348.8	958.5±308.4	0.5	0.0002	0.0017
6200725	LOC346085	NA	156.7±41.7	79.2±18.2	0.5	0.0002	0.0017
2850356	LOC387703	NA	687.1±101.3	540.0±83.7	0.8	0.0002	0.0017
2710064	LOC387763	NA	271.1±247.1	1314.8±735.3	4.8	0.0002	0.0017
2940066	LOC388275	NA	1017.0±192.6	587.4±97.5	0.6	0.0002	0.0017
1510017	LOC388588	NA	49.0±13.3	32.9±8.2	0.7	0.0002	0.0017
1770133	LOC389599	NA	271.9±65.6	546.9±175.5	2.0	0.0002	0.0017
4760544	LOC389662	NA	186.5±27.3	139.7±34.7	0.7	0.0002	0.0017
160047	LOC389787	NA	8652.1±1222.3	9928.5±1438.7	1.1	0.0002	0.0017
6590307	LOC389827	NM_001080483; NP_001073952	46.3±35.1	824.5±547.5	17.8	0.0002	0.0017
2340053	LOC389873	NA	179.4±31.2	126.2±12.7	0.7	0.0002	0.0017
6270193	LOC390557	NA	988.5±450.8	2498.6±706.1	2.5	0.0002	0.0017
6550092	LOC391075	NA	8607.5±971.5	5391.1±915.7	0.6	0.0002	0.0017
1990372	LOC392301	NA	75.6±22.3	51.3±16.8	0.7	0.0002	0.0017
1740647	LOC399888	NA	24.3±7.1	167.9±83.9	6.9	0.0002	0.0017
6330343	LOC400013	NA	994.3±101.3	842.9±76.1	0.8	0.0002	0.0017
3800630	LOC401537	NA	59.4±21.5	42.7±19.9	0.7	0.0002	0.0017
1170500	LOC402112	NA	228.0±61.5	139.4±40.5	0.6	0.0002	0.0017
2340739	LOC402221	NA	1349.2±459.8	667.6±163.9	0.5	0.0002	0.0017
1570167	LOC402509	NA	45.6±13.5	87.7±46.8	1.9	0.0002	0.0017
730195	LOC407835	NR_002144	474.4±40.6	382.0±50.6	0.8	0.0002	0.0017
4180278	LOC440043	NA	8566.3±1267.9	6254.8±892.4	0.7	0.0002	0.0017
3180541	LOC440093	NM_001013699; NP_001013721	1873.3±497.7	1281.2±198.0	0.7	0.0002	0.0017
1230278	LOC440348	NM_001018059; XM_003118720; XP_003118768	368.7±99.2	482.0±106.8	1.3	0.0002	0.0017
3400441	LOC440396	NR_002943	115.8±33.8	72.0±26.5	0.6	0.0002	0.0017
4010270	LOC440731	NA	160.8±34.2	112.1±27.0	0.7	0.0002	0.0017
6860162	LOC441019	NA	588.9±261.0	136.0±41.3	0.2	0.0002	0.0017
6350193	LOC441081	NA	28.5±8.0	425.9±280.8	15.0	0.0002	0.0017
6660086	LOC441089	NR_003665	1018.1±161.9	774.2±104.4	0.8	0.0002	0.0017
5810519	LOC441484	NA	255.7±48.0	166.9±28.4	0.7	0.0002	0.0017
4640022	LOC442727	NA	622.5±205.6	317.5±112.7	0.5	0.0002	0.0017
20746	LOC641765	NA	44.0±11.7	28.7±12.5	0.7	0.0002	0.0017
6770091	LOC642031	NA	199.2±43.5	151.0±33.0	0.8	0.0002	0.0017
1170309	LOC642357	NA	10864.5±1315.3	13353.6±839.6	1.2	0.0002	0.0017
5690291	LOC642590	NA	3025.5±787.0	1093.1±241.9	0.4	0.0002	0.0017
5690397	LOC642590	NA	1864.8±395.7	622.0±135.1	0.3	0.0002	0.0017
990717	LOC642956	NA	216.6±95.0	142.1±96.1	0.7	0.0002	0.0017
4890070	LOC642969	NA	56.3±15.5	32.5±6.9	0.6	0.0002	0.0017
730142	LOC643287	NA	1278.5±394.1	560.0±189.7	0.4	0.0002	0.0017
4850059	LOC643300	NA	141.6±33.6	92.9±33.4	0.7	0.0002	0.0017
5310632	LOC643319	NA	448.5±129.5	192.5±45.8	0.4	0.0002	0.0017
4590292	LOC643550	NA	119.2±48.9	85.8±42.7	0.7	0.0002	0.0017
2940463	LOC643896	NM_001101386	33.3±12.0	50.5±14.5	1.5	0.0002	0.0017
4060209	LOC643911	NA	200.1±47.5	341.4±82.4	1.7	0.0002	0.0017
4810598	LOC644037	NA	355.7±170.3	251.3±154.6	0.7	0.0002	0.0017
2710088	LOC644214	NA	561.3±84.2	397.2±70.1	0.7	0.0002	0.0017
7550592	LOC644237	NA	2737.9±614.6	1310.9±156.3	0.5	0.0002	0.0017
6760747	LOC644254	NA	34.6±10.4	46.7±13.1	1.3	0.0002	0.0017
5810709	LOC644330	NA	258.6±43.0	145.3±48.6	0.6	0.0002	0.0017
6590750	LOC644380	NA	138.1±52.2	88.5±28.6	0.6	0.0002	0.0017
7320296	LOC644745	NA	1060.0±227.9	661.3±220.9	0.6	0.0002	0.0017
6580544	LOC644774	NA	2164.5±793.0	955.8±219.7	0.4	0.0002	0.0017
3140440	LOC645251	NA	639.0±167.0	444.5±97.0	0.7	0.0002	0.0017
5050598	LOC645381	NA	170.7±42.3	92.4±24.4	0.5	0.0002	0.0017
2490445	LOC645385	NA	4105.6±527.1	2812.1±436.9	0.7	0.0002	0.0017
4390315	LOC645436	NA	3061.6±402.9	2085.9±322.0	0.7	0.0002	0.0017
6110673	LOC645691	NA	878.5±168.4	560.2±83.8	0.6	0.0002	0.0017
7510209	LOC646347	NA	2053.7±384.9	693.1±159.8	0.3	0.0002	0.0017
6280370	LOC646688	NA	4023.5±803.8	2356.7±961.6	0.6	0.0002	0.0017
5420162	LOC646791	NA	230.1±47.8	151.2±19.0	0.7	0.0002	0.0017
610142	LOC646821	NA	548.0±205.4	317.8±164.1	0.6	0.0002	0.0017
3870373	LOC646993	NA	377.2±123.5	226.7±62.7	0.6	0.0002	0.0017
3310288	LOC647000	NA	3354.8±772.1	1844.7±332.5	0.5	0.0002	0.0017
2810521	LOC647276	NA	11610.7±1005.1	10005.7±978.7	0.9	0.0002	0.0017
290093	LOC647322	NA	82.6±43.5	45.6±21.6	0.6	0.0002	0.0017
2000025	LOC648024	NA	1683.7±291.0	1132.0±200.5	0.7	0.0002	0.0017
6510246	LOC648210	NA	3008.6±354.1	2063.2±491.5	0.7	0.0002	0.0017
6900048	LOC648210	NA	4164.7±551.8	2928.0±518.8	0.7	0.0002	0.0017
240537	LOC648494	NA	53.5±13.4	77.8±15.6	1.5	0.0002	0.0017
2690747	LOC648740	NR_024438	430.7±170.0	262.7±138.9	0.6	0.0002	0.0017
6520286	LOC649214	NA	57.6±19.3	31.7±12.9	0.6	0.0002	0.0017
770348	LOC649260	NA	83.0±12.1	112.9±15.8	1.4	0.0002	0.0017
1570746	LOC651816	NA	1361.0±378.4	473.8±133.6	0.3	0.0002	0.0017
730689	LOC652595	NA	632.1±107.3	397.6±64.5	0.6	0.0002	0.0017
580136	LOC652694	NA	216.3±65.9	99.0±36.0	0.5	0.0002	0.0017
2970100	LOC652773	NA	188.2±16.5	316.1±63.8	1.7	0.0002	0.0017
5080768	LOC653147	NM_001093761	2349.6±350.4	1725.9±276.9	0.7	0.0002	0.0017
6250386	LOC653147	NA	815.9±142.6	559.5±68.9	0.7	0.0002	0.0017
5310681	LOC653344	NA	164.3±45.1	90.9±19.3	0.6	0.0002	0.0017
2030132	LOC653506	NA	3349.9±1072.1	1791.5±538.5	0.5	0.0002	0.0017
5820167	LOC653513	NA	87.0±92.9	279.8±185.6	3.2	0.0002	0.0017
1300010	LOC653764	NA	69.4±20.9	206.1±96.5	3.0	0.0002	0.0017
7330301	LOC653874	NA	519.2±130.2	190.7±63.7	0.4	0.0002	0.0017
130142	LOC653994	NA	456.9±110.1	308.3±49.2	0.7	0.0002	0.0017
4040048	LOC653994	NA	103.9±23.5	56.4±13.7	0.5	0.0002	0.0017
5700392	LOC654000	NA	80.7±15.5	60.4±8.5	0.7	0.0002	0.0017
7320484	LOC678655	NR_015382	223.6±42.9	398.9±83.4	1.8	0.0002	0.0017
6110470	LOC727761	NA	925.8±295.4	365.8±119.0	0.4	0.0002	0.0017
5290546	LOC727803	NA	1059.7±225.2	666.7±127.9	0.6	0.0002	0.0017
460142	LOC727820	NA	31.9±7.3	46.6±11.2	1.5	0.0002	0.0017
1990154	LOC728026	XM_001126659; XM_003960458; XP_001126659; XP_003960507	1445.1±400.4	736.6±257.2	0.5	0.0002	0.0017
7400156	LOC728138	NA	867.8±110.0	676.0±98.7	0.8	0.0002	0.0017
1980241	LOC728188	NA	749.8±167.5	428.5±56.1	0.6	0.0002	0.0017
1430093	LOC728554	NA	1540.1±543.6	956.5±280.5	0.6	0.0002	0.0017
5810465	LOC728564	NA	1267.4±155.9	796.8±89.4	0.6	0.0002	0.0017
2850541	LOC728687	NA	18.0±5.3	110.4±67.7	6.1	0.0002	0.0017
3060086	LOC728698	NA	3180.8±451.0	2186.1±307.4	0.7	0.0002	0.0017
4040653	LOC728855	NR_024510; NR_024511	58.5±33.1	114.3±60.3	2.0	0.0002	0.0017
1400626	LOC728873	NA	2700.8±846.0	1339.6±352.0	0.5	0.0002	0.0017
4230487	LOC728908	NA	269.6±48.0	148.0±29.1	0.5	0.0002	0.0017
4490487	LOC728931	NA	117.2±30.4	73.6±19.4	0.6	0.0002	0.0017
4150148	LOC728934	NA	61.7±20.7	33.2±14.1	0.5	0.0002	0.0017
6280273	LOC729102	NA	4482.3±796.5	2895.0±434.1	0.6	0.0002	0.0017
6380259	LOC729217	NA	618.2±147.3	318.8±75.7	0.5	0.0002	0.0017
6270156	LOC729298	NA	265.4±43.9	160.6±25.8	0.6	0.0002	0.0017
2900414	LOC729342	NA	141.0±61.3	94.4±30.0	0.7	0.0002	0.0017
6350722	LOC729366	NA	66.4±17.3	44.8±21.7	0.7	0.0002	0.0017
1990050	LOC729372	NA	40.4±9.5	55.2±11.1	1.4	0.0002	0.0017
5360189	LOC729423	NA	564.7±104.0	339.5±61.9	0.6	0.0002	0.0017
1230220	LOC729466	NA	8933.4±1622.5	11870.2±1643.3	1.3	0.0002	0.0017
4920601	LOC729666	NA	113.3±46.8	53.9±17.8	0.5	0.0002	0.0017
7400193	LOC729708	NA	2012.5±541.8	963.7±201.9	0.5	0.0002	0.0017
3120494	LOC729799	NA	54.0±6.4	33.0±6.3	0.6	0.0002	0.0017
1850192	LOC729816	NA	1318.1±289.8	589.3±166.1	0.4	0.0002	0.0017
7050592	LOC729920	NM_001101417; NM_001101426; NP_001094887; NP_001094896	43.6±7.6	67.6±16.5	1.5	0.0002	0.0017
840048	LOC729964	NA	800.2±297.4	316.0±112.9	0.4	0.0002	0.0017
6110093	LOC729970	NA	81.2±31.2	373.3±137.9	4.6	0.0002	0.0017
5360592	LOC729985	NA	118.7±95.1	68.9±53.3	0.6	0.0002	0.0017
5550743	LOC730051	NA	40.7±8.1	53.3±10.4	1.3	0.0002	0.0017
160102	LOC730098	NA	92.1±9.7	148.1±47.3	1.6	0.0002	0.0017
1580746	LOC730246	NA	7133.2±958.3	4956.7±636.3	0.7	0.0002	0.0017
4610608	LOC731049	NA	2381.3±706.2	948.2±244.2	0.4	0.0002	0.0017
4120538	LOC731314	NA	773.0±303.2	255.1±86.1	0.3	0.0002	0.0017
2000717	LOC731751	NA	189.5±37.9	119.7±20.3	0.6	0.0002	0.0017
6580019	LOC731954	NA	41.2±24.3	172.2±70.8	4.2	0.0002	0.0017
6130446	LOC732007	NA	1557.8±259.1	904.8±211.5	0.6	0.0002	0.0017
3390639	LOC732165	NA	769.0±259.8	303.7±51.6	0.4	0.0002	0.0017
7320612	LOC91431	NM_001099776; NM_018392; NM_138698; NP_060862	91.1±26.1	48.4±11.4	0.5	0.0002	0.0017
50364	LOC92249	NR_015353	167.5±35.3	295.1±35.0	1.8	0.0002	0.0017
6130148	LOH3CR2A	NM_013343; NR_024065	26.2±4.9	55.5±13.2	2.1	0.0002	0.0017
3940017	LOX	NM_001178102; NM_002317; NP_001171573; NP_002308	5847.6±1416.9	2901.4±1220.1	0.5	0.0002	0.0017
6200670	LPIN1	NM_001261427; NM_001261428; NM_001261429; NM_145693; NP_001248356; NP_001248357; NP_001248358; NP_663731	705.1±62.0	1106.2±204.3	1.6	0.0002	0.0017
4480221	LPPR2	NM_001170635; NM_022737; NP_001164106; NP_073574	134.1±48.3	206.3±42.5	1.5	0.0002	0.0017
4010114	LPPR4	NM_001166252; NM_014839; NP_001159724; NP_055654	134.1±154.2	337.6±322.0	2.5	0.0002	0.0017
2350091	LPXN	NM_001143995; NM_004811; NP_001137467; NP_004802	1332.1±509.2	511.9±191.7	0.4	0.0002	0.0017
6020291	LRBA	NM_001199282; NM_006726; NP_001186211; NP_006717	145.0±28.3	218.6±24.9	1.5	0.0002	0.0017
7210059	LRCH3	NM_032773; NP_116162; XR_171093; XR_171440	99.2±11.6	74.8±6.6	0.8	0.0002	0.0017
1980609	LRP4	NM_002334; NP_002325	27.2±7.9	67.5±39.5	2.5	0.0002	0.0017
5220332	LRRC16A	NM_001173977; NM_017640; NP_001167448; NP_060110	113.9±42.7	182.9±51.9	1.6	0.0002	0.0017
3870161	LRRN1	NM_020873; NP_065924	49.5±20.6	352.3±248.5	7.1	0.0002	0.0017
4540349	LSM2	NM_021177; NP_067000	1993.6±383.6	1504.0±236.0	0.8	0.0002	0.0017
5550070	LSM6	NM_007080; NP_009011	221.0±78.5	162.0±57.4	0.7	0.0002	0.0017
6450154	LSS	NM_001001438; NM_001145436; NM_001145437; NM_002340; NP_001001438; NP_001138908; NP_001138909; NP_002331	318.7±68.5	555.6±114.4	1.7	0.0002	0.0017
3520093	LTBP3	NM_001130144; NM_001164266; NM_021070; NP_001123616; NP_001157738; NP_066548	246.4±81.5	406.7±116.8	1.7	0.0002	0.0017
6220148	LYAR	NM_001145725; NM_017816; NP_001139197; NP_060286	311.4±83.1	200.6±38.2	0.6	0.0002	0.0017
10435	LYRM5	NM_001001660; NP_001001660	578.1±162.1	1124.3±287.9	1.9	0.0002	0.0017
4040278	MACF1	NM_012090; NM_033044; NP_036222	43.5±12.3	97.9±44.5	2.3	0.0002	0.0017
870546	MAD2L1	NM_002358; NP_002349	986.1±310.9	253.7±101.9	0.3	0.0002	0.0017
1780576	MAD2L1	NM_002358; NP_002349	205.2±94.9	60.5±18.4	0.3	0.0002	0.0017
460113	MAGED1	NM_001005332; NM_001005333; NM_006986; NP_001005332; NP_001005333; NP_008917	6841.3±749.2	8780.9±599.8	1.3	0.0002	0.0017
3800600	MAGED1	NM_001005332; NM_001005333; NM_006986; NP_001005332; NP_001005333; NP_008917	1911.2±294.6	2419.3±273.7	1.3	0.0002	0.0017
3060397	MAK16	NM_032509; NP_115898	634.5±84.4	808.8±91.2	1.3	0.0002	0.0017
4040398	MAL	NM_002371; NM_022438; NM_022439; NM_022440; NP_002362; NP_071883; NP_071884; NP_071885	35.0±14.6	633.4±548.1	18.1	0.0002	0.0017
1770386	MALT1	NM_006785; NM_173844; NP_006776; NP_776216	353.5±69.4	168.5±30.0	0.5	0.0002	0.0017
1300470	MAMDC2	NM_153267; NP_694999	1079.5±956.4	2535.0±1393.4	2.3	0.0002	0.0017
4920202	MAP1A	NM_002373; NP_002364	407.7±157.5	897.5±243.6	2.2	0.0002	0.0017
5490240	MAP1LC3A	NM_032514; NM_181509; NP_115903; NP_852610	1005.3±220.7	1569.1±274.8	1.6	0.0002	0.0017
2340364	MAP4	NM_001134364; NM_001134365; NM_002375; NM_030884; NM_030885; NP_001127836; NP_002366; NP_112147	148.5±22.4	259.3±77.0	1.7	0.0002	0.0017
6400386	MAP4K2	NM_004579; NP_004570	473.7±66.3	274.8±53.8	0.6	0.0002	0.0017
6220026	MAPRE3	NM_012326; NP_036458	53.9±23.0	599.7±397.1	11.1	0.0002	0.0017
3290332	MARCH3	NM_178450; NP_848545	103.3±36.4	60.7±16.6	0.6	0.0002	0.0017
4670255	MARCH3	NA	594.4±209.8	366.1±105.5	0.6	0.0002	0.0017
6760167	MARCH3	NA	646.5±258.3	376.1±135.8	0.6	0.0002	0.0017
4200475	MAST3	NM_015016; NP_055831	57.3±16.1	107.2±31.2	1.9	0.0002	0.0017
4260309	MAST4	NM_001164664; NM_015183; NM_198828; NP_001158136; NP_055998; NP_942123	31.1±8.1	81.4±24.2	2.6	0.0002	0.0017
20521	MASTL	NM_001172303; NM_001172304; NM_032844; NP_001165774; NP_001165775; NP_116233	147.5±44.9	66.8±16.1	0.5	0.0002	0.0017
580470	MASTL	NM_001172303; NM_001172304; NM_032844; NP_001165774; NP_001165775; NP_116233	92.6±19.1	45.9±17.4	0.5	0.0002	0.0017
1440100	MBD2	NM_003927; NM_015832; NP_003918; NP_056647	125.3±25.4	95.7±14.5	0.8	0.0002	0.0017
990128	MBNL2	NM_144778; NM_207304; NP_659002; NP_997187	1392.6±390.3	721.3±379.1	0.5	0.0002	0.0017
2450546	MBNL2	NM_144778; NM_207304; NP_659002; NP_997187	906.4±204.5	456.6±226.4	0.5	0.0002	0.0017
4560019	MBOAT2	NM_138799; NP_620154	179.2±73.3	92.3±19.2	0.5	0.0002	0.0017
5080468	MBOAT2	NA	253.0±102.9	104.0±19.0	0.4	0.0002	0.0017
3800470	MBOAT7	NM_001146056; NM_001146082; NM_001146083; NM_024298; NP_001139528; NP_001139554; NP_001139555; NP_077274	433.6±54.7	287.1±70.6	0.7	0.0002	0.0017
3780681	MBP	NM_001025081; NM_001025090; NM_001025092; NM_001025094; NM_001025098; NM_001025100; NM_001025101; NM_002385; NP_001020252; NP_001020261; NP_001020263; NP_001020271; NP_001020272; NP_002376	189.6±180.6	530.0±385.3	2.8	0.0002	0.0017
6580685	MCM10	NM_018518; NM_182751; NP_060988; NP_877428	68.8±34.7	15.2±11.3	0.2	0.0002	0.0017
7570181	MCM10	NM_018518; NM_182751; NP_060988; NP_877428	318.5±111.8	68.3±41.3	0.2	0.0002	0.0017
6770408	MCM2	NM_004526; NP_004517; NR_073375	229.5±76.0	69.0±29.3	0.3	0.0002	0.0017
6290494	MCM3	NM_001270472; NM_002388; NP_001257401; NP_002379	355.9±107.3	115.0±37.7	0.3	0.0002	0.0017
6650053	MCM3	NM_001270472; NM_002388; NP_001257401; NP_002379	2196.2±457.4	908.9±299.2	0.4	0.0002	0.0017
2630711	MCM4	NM_005914; NM_182746; NP_005905; NP_877423	264.8±72.3	93.0±25.7	0.4	0.0002	0.0017
6020170	MCM4	NM_005914; NM_182746; NP_005905; NP_877423	684.9±155.4	222.7±70.5	0.3	0.0002	0.0017
7330253	MCM5	NM_006739; NP_006730	379.5±107.8	114.3±56.6	0.3	0.0002	0.0017
5690274	MCM6	NM_005915; NP_005906	1710.3±293.5	919.8±187.2	0.5	0.0002	0.0017
730274	MCM7	NM_005916; NM_182776; NP_005907; NP_877577	76.4±24.0	21.3±13.2	0.3	0.0002	0.0017
1470195	MCM7	NM_005916; NM_182776; NP_005907; NP_877577	2444.3±581.3	976.3±288.2	0.4	0.0002	0.0017
1190037	MCM8	NM_032485; NM_182802; NP_115874; NP_877954	103.5±26.1	46.3±7.5	0.4	0.0002	0.0017
5420520	MDC1	NM_014641; NP_055456	599.5±143.0	380.0±102.2	0.6	0.0002	0.0017
3390326	ME1	NM_002395; NP_002386	416.2±124.6	659.7±160.4	1.6	0.0002	0.0017
130672	MED21	NM_001271811; NM_004264; NP_001258740; NP_004255; NR_073463; NR_073464	116.1±32.1	158.0±56.1	1.4	0.0002	0.0017
3370519	MED23	NM_001270521; NM_001270522; NM_004830; NM_015979; NP_001257450; NP_001257451; NP_004821; NP_057063	129.2±15.1	101.8±15.0	0.8	0.0002	0.0017
5220392	MED27	NM_001253881; NM_001253882; NM_004269; NP_001240810; NP_001240811; NP_004260	318.1±40.5	234.2±47.8	0.7	0.0002	0.0017
270201	MEGF10	NM_001256545; NM_032446; NP_001243474; NP_115822	36.1±21.7	1029.4±887.5	28.5	0.0002	0.0017
160097	MELK	NM_001256685; NM_001256687; NM_001256688; NM_001256689; NM_001256690; NM_001256691; NM_001256692; NM_001256693; NM_014791; NP_001243614; NP_001243616; NP_001243617; NP_001243618; NP_001243619; NP_001243620; NP_001243621; NP_001243622; NP_055606; NR_046337	1106.7±351.4	296.3±128.4	0.3	0.0002	0.0017
2340392	MELK	NM_001256685; NM_001256687; NM_001256688; NM_001256689; NM_001256690; NM_001256691; NM_001256692; NM_001256693; NM_014791; NP_001243614; NP_001243616; NP_001243617; NP_001243618; NP_001243619; NP_001243620; NP_001243621; NP_001243622; NP_055606; NR_046337	661.5±226.4	154.2±61.0	0.2	0.0002	0.0017
4200504	MET	NM_000245; NM_001127500; NP_000236; NP_001120972	1177.6±403.1	489.3±149.5	0.4	0.0002	0.0017
10224	METRNL	NA	270.3±134.2	109.1±36.1	0.4	0.0002	0.0017
50095	METRNL	NA	353.8±137.5	145.3±35.4	0.4	0.0002	0.0017
4150689	METRNL	NA	1885.6±679.5	972.0±255.5	0.5	0.0002	0.0017
5810504	METRNL	NM_001004431; NP_001004431	278.4±104.0	106.8±27.2	0.4	0.0002	0.0017
7650379	METTL11A	NM_014064; NP_054783	433.5±82.6	294.0±39.9	0.7	0.0002	0.0017
5910706	METTL14	NM_020961; NP_066012	98.3±20.9	59.0±14.7	0.6	0.0002	0.0017
1980050	MEX3D	NA	151.6±51.8	101.4±27.1	0.7	0.0002	0.0017
5090615	MFAP2	NM_001135247; NM_001135248; NM_002403; NM_017459; NP_001128719; NP_001128720; NP_002394; NP_059453; XM_003960903; XM_003960904; XM_003960905; XP_003960952; XP_003960953; XP_003960954	167.0±178.9	327.6±191.1	2.0	0.0002	0.0017
3870291	MFSD6	NM_017694; NP_060164	98.2±33.3	141.8±43.1	1.4	0.0002	0.0017
6130280	MGAM	NM_004668; NP_004659	22.6±8.1	87.5±52.1	3.9	0.0002	0.0017
4900309	MGC13057	NM_001042519; NM_001042520; NM_001042521; NM_032321; NP_001035984; NP_001035985; NP_001035986; NP_115697	432.5±190.5	62.2±39.0	0.1	0.0002	0.0017
70270	MGC39900	NM_194324; NP_919305	676.2±296.8	276.4±114.5	0.4	0.0002	0.0017
4200070	MGC39900	NM_194324; NP_919305	696.9±305.5	303.0±123.1	0.4	0.0002	0.0017
4280376	MGC5457	NA	82.1±24.9	43.0±18.6	0.5	0.0002	0.0017
1510019	MGST2	NM_001204366; NM_001204367; NM_001204368; NM_002413; NP_001191295; NP_001191296; NP_001191297; NP_002404	486.5±135.5	807.2±224.5	1.7	0.0002	0.0017
7160400	MGST3	NM_004528; NP_004519	3025.0±285.3	2365.3±290.5	0.8	0.0002	0.0017
4490671	MIF	NM_002415; NP_002406	7521.7±973.3	5033.5±796.6	0.7	0.0002	0.0017
5860722	MIR155HG	NR_001458	72.4±35.2	23.3±8.0	0.3	0.0002	0.0017
1990546	MLEC	NM_014730; NP_055545	1098.6±210.8	878.5±166.9	0.8	0.0002	0.0017
2120678	MLF1IP	NM_024629; NP_078905	254.9±101.4	75.8±30.8	0.3	0.0002	0.0017
3890170	MLLT10	NM_001009569; NM_001195626; NM_001195627; NM_001195628; NM_001195630; NM_004641; NP_001182555; NP_001182556; NP_001182557; NP_001182559; NP_004632	216.2±32.2	136.3±19.6	0.6	0.0002	0.0017
5550403	MLLT10	NM_001009569; NM_001195626; NM_001195627; NM_001195628; NM_001195630; NM_004641; NP_001182555; NP_001182556; NP_001182557; NP_001182559; NP_004632	50.7±25.0	460.6±292.5	9.1	0.0002	0.0017
6510600	MLLT10	NM_001009569; NM_001195626; NM_001195627; NM_001195628; NM_001195630; NM_004641; NP_001182555; NP_001182556; NP_001182557; NP_001182559; NP_004632	162.3±24.0	107.4±18.6	0.7	0.0002	0.0017
2630474	MLLT11	NM_006818; NP_006809	1141.8±568.2	4761.2±1435.4	4.2	0.0002	0.0017
4640392	MLLT6	NM_005937; NP_005928	146.3±33.4	254.3±90.6	1.7	0.0002	0.0017
5550431	MMD	NM_012329; NP_036461	374.2±131.5	179.1±65.2	0.5	0.0002	0.0017
2370632	MMP11	NM_005940; NP_005931	41.6±15.9	701.8±439.5	16.9	0.0002	0.0017
3870372	MND1	NM_001253861; NM_032117; NP_001240790; NP_115493; NR_045605	85.3±16.9	30.2±12.1	0.4	0.0002	0.0017
7550730	MND1	NM_001253861; NM_032117; NP_001240790; NP_115493; NR_045605	131.3±38.0	38.1±12.6	0.3	0.0002	0.0017
270224	MOAP1	NM_022151; NP_071434	277.4±60.8	486.6±142.6	1.8	0.0002	0.0017
7200437	MOCS2	NM_004531; NM_176806; NP_004522; NP_789776	175.8±29.5	331.6±78.4	1.9	0.0002	0.0017
6580484	MOV10	NM_001130079; NM_020963; NP_001123551; NP_066014	103.7±18.1	76.2±14.0	0.7	0.0002	0.0017
4890403	MPDU1	NM_004870; NP_004861; NR_024603	222.1±36.2	174.2±39.2	0.8	0.0002	0.0017
6590707	MPHOSPH9	NM_022782; NP_073619	133.5±48.2	76.7±20.0	0.6	0.0002	0.0017
160736	MRI1	NM_001031727; NM_032285; NP_001026897; NP_115661	415.4±87.8	293.3±52.7	0.7	0.0002	0.0017
1050187	MRPL11	NM_016050; NM_170738; NM_170739; NP_057134; NP_733934; NP_733935	872.4±149.0	604.9±66.3	0.7	0.0002	0.0017
4670424	MRPL11	NM_016050; NM_170738; NM_170739; NP_057134; NP_733934; NP_733935	661.9±89.4	385.6±56.0	0.6	0.0002	0.0017
5080546	MRPL12	NM_002949; NP_002940	459.8±54.7	305.1±39.9	0.7	0.0002	0.0017
5310537	MRPL16	NM_017840; NP_060310	849.6±54.2	758.2±68.4	0.9	0.0002	0.0017
3390468	MRPL22	NM_001014990; NM_014180; NP_001014990; NP_054899	690.0±120.0	466.7±88.5	0.7	0.0002	0.0017
6580131	MRPL22	NM_001014990; NM_014180; NP_001014990; NP_054899	1487.5±228.7	1215.8±111.9	0.8	0.0002	0.0017
4890427	MRPL23	NM_021134; NP_066957	916.5±128.7	535.6±92.3	0.6	0.0002	0.0017
6100014	MRPL47	NM_020409; NM_177988; NP_065142; NP_817125	285.6±49.0	391.4±86.7	1.4	0.0002	0.0017
730139	MRPL48	NM_001030046; NM_016055; NP_057139	363.4±84.4	237.8±50.1	0.7	0.0002	0.0017
4010735	MRPL9	NM_031420; NP_113608	303.0±38.7	206.3±26.8	0.7	0.0002	0.0017
3420079	MRPS36	NM_033281; NP_150597	80.4±20.9	136.2±28.9	1.7	0.0002	0.0017
10343	MRPS5	NM_031902; NP_114108	402.2±47.7	330.8±40.4	0.8	0.0002	0.0017
130220	MRTO4	NM_016183; NP_057267	295.4±60.0	204.0±31.1	0.7	0.0002	0.0017
610377	MSH2	NM_000251; NM_001258281; NP_000242; NP_001245210	76.8±15.9	54.5±16.5	0.7	0.0002	0.0017
6290605	MSH2	NM_000251; NM_001258281; NP_000242; NP_001245210	145.9±28.8	100.1±21.2	0.7	0.0002	0.0017
870148	MSH6	NM_000179; NP_000170	1553.7±183.4	972.9±196.9	0.6	0.0002	0.0017
7040369	MSI2	NM_138962; NM_170721; NP_620412; NP_733839	61.8±20.4	145.3±58.2	2.4	0.0002	0.0017
50537	MSL3	NM_001193270; NM_006800; NM_078628; NM_078629; NM_078630; NP_001180199; NP_006791; NP_523352; NP_523353	208.3±23.6	239.9±36.7	1.2	0.0002	0.0017
6220722	MSRA	NM_001135670; NM_001135671; NM_001199729; NM_012331; NP_001129142; NP_001129143; NP_001186658; NP_036463	247.7±33.1	342.9±52.6	1.4	0.0002	0.0017
3400458	MSRB3	NM_001031679; NM_001193460; NM_001193461; NM_198080; NP_001026849; NP_001180389; NP_001180390; NP_932346	287.5±53.1	460.1±118.9	1.6	0.0002	0.0017
6200402	MT1A	NM_005946; NP_005937	12737.3±2458.3	3480.8±1284.2	0.3	0.0002	0.0017
2070288	MT1E	NM_175617; NP_783316	11718.3±3227.7	2335.5±800.2	0.2	0.0002	0.0017
4220672	MT1F	NM_005949; NP_005940	1541.6±1059.8	185.3±93.0	0.1	0.0002	0.0017
1170300	MT1G	NM_005950; NP_005941	8314.1±5678.0	167.0±63.3	0.0	0.0002	0.0017
130093	MT1H	NM_005951; NP_005942	2233.6±2001.8	22.2±6.9	0.0	0.0002	0.0017
1400634	MT1M	NM_176870; NP_789846	2099.9±1709.1	70.5±33.9	0.0	0.0002	0.0017
6620528	MT1X	NM_005952; NP_005943	7739.1±4215.6	624.4±155.5	0.1	0.0002	0.0017
450615	MT2A	NM_005953; NP_005944	12463.0±3168.3	3841.7±1381.4	0.3	0.0002	0.0017
6040079	MTBP	NM_022045; NP_071328	53.2±20.4	21.8±5.6	0.4	0.0002	0.0017
2760537	MTE	NM_175621; NR_003669	3752.4±1666.3	402.2±177.2	0.1	0.0002	0.0017
4610411	MTERFD1	NM_015942; NP_057026	516.4±61.9	417.9±70.1	0.8	0.0002	0.0017
5050037	MTERFD1	NM_015942; NP_057026	461.3±61.4	368.7±61.9	0.8	0.0002	0.0017
3120452	MTMR10	NM_017762; NP_060232	436.5±70.4	307.2±44.6	0.7	0.0002	0.0017
3890138	MTMR11	NM_001145862; NM_006697; NM_181873; NP_001139334; NP_870988	455.3±133.4	235.0±72.8	0.5	0.0002	0.0017
2120068	MTMR4	NM_004687; NP_004678	432.0±60.9	280.5±57.8	0.6	0.0002	0.0017
4670711	MTR	NM_000254; NP_000245	523.0±79.3	377.2±53.5	0.7	0.0002	0.0017
2480086	MTSS1L	NM_138383; NP_612392	29.7±8.2	80.4±33.0	2.7	0.0002	0.0017
2750551	MTX1	NM_002455; NM_198883; NP_002446; NP_942584	408.1±49.3	281.6±82.2	0.7	0.0002	0.0017
460072	MTX2	NM_001006635; NM_006554; NP_006545; NR_027850	1376.8±161.2	1617.9±178.4	1.2	0.0002	0.0017
1440020	MVD	NM_002461; NP_002452	70.5±17.8	183.1±38.3	2.6	0.0002	0.0017
2970121	MXD3	NM_001142935; NM_031300; NP_001136407; NP_112590	98.3±46.5	29.9±16.5	0.3	0.0002	0.0017
6110564	MYBL1	NM_001080416; NM_001144755; NP_001073885; NP_001138227	400.9±203.7	106.7±59.2	0.3	0.0002	0.0017
870707	MYF5	NM_005593; NP_005584	856.2±616.7	85.5±50.9	0.1	0.0002	0.0017
2480452	MYF5	NM_005593; NP_005584	1631.4±1200.0	130.9±77.6	0.1	0.0002	0.0017
110768	MYH1	NM_005963; NP_005954	26.9±28.1	307.2±283.1	11.4	0.0002	0.0017
6290484	MYH1	NM_005963; NP_005954	29.8±16.9	220.3±198.7	7.4	0.0002	0.0017
7610451	MYH2	NM_001100112; NM_017534; NP_001093582; NP_060004	32.2±17.3	751.3±628.9	23.4	0.0002	0.0017
1070541	MYH3	NM_002470; NP_002461	200.9±412.0	11286.7±4171.6	56.2	0.0002	0.0017
1500349	MYH6	NM_002471; NP_002462	25.3±6.1	506.1±389.7	20.0	0.0002	0.0017
6900360	MYH7	NM_000257; NP_000248	43.8±63.2	4070.3±2705.0	93.0	0.0002	0.0017
4730435	MYL1	NM_079420; NM_079422; NP_524144; NP_524146	63.6±65.3	4305.9±3730.5	67.7	0.0002	0.0017
5890274	MYL1	NM_079420; NM_079422; NP_524144; NP_524146	103.1±135.3	5845.0±4205.7	56.7	0.0002	0.0017
1260463	MYL2	NM_000432; NP_000423	50.5±57.2	1025.6±735.9	20.3	0.0002	0.0017
4290333	MYL2	NM_000432; NP_000423	135.1±254.4	3317.2±2090.4	24.5	0.0002	0.0017
3890603	MYL3	NM_000258; NP_000249	19.0±6.2	200.2±185.6	10.5	0.0002	0.0017
1510612	MYL4	NM_001002841; NM_002476; NP_001002841; NP_002467	232.0±397.0	9073.5±4017.6	39.1	0.0002	0.0017
2690446	MYL4	NM_001002841; NM_002476; NP_001002841; NP_002467	30.6±24.1	703.5±371.0	23.0	0.0002	0.0017
3460010	MYL5	NM_002477; NP_002468	212.0±66.7	538.1±186.9	2.5	0.0002	0.0017
6110577	MYL5	NM_002477; NP_002468	170.9±52.3	452.2±155.2	2.6	0.0002	0.0017
6840056	MYL6B	NM_001199629; NM_002475; NP_001186558; NP_002466	2058.8±604.0	10423.6±3697.5	5.1	0.0002	0.0017
6840092	MYLPF	NM_013292; NP_037424	213.4±492.6	11507.5±4592.8	53.9	0.0002	0.0017
270093	MYO18A	NM_078471; NM_203318; NP_510880; NP_976063	91.0±15.0	178.3±65.2	2.0	0.0002	0.0017
5910020	MYO19	NM_001033579; NM_001033580; NM_001163735; NM_025109; NP_001028752; NP_001157207; NP_079385	73.6±19.6	42.6±11.0	0.6	0.0002	0.0017
1500669	MYO1B	NM_001130158; NM_001161819; NM_012223; NP_001123630; NP_001155291; NP_036355	593.8±283.8	813.6±393.1	1.4	0.0002	0.0017
1400474	MYO1D	NM_015194; NP_056009	60.6±29.8	177.3±77.6	2.9	0.0002	0.0017
1690288	MYO9A	NM_006901; NP_008832	176.2±25.7	123.1±22.2	0.7	0.0002	0.0017
4200224	MYOG	NM_002479; NP_002470	59.7±85.9	1595.3±993.7	26.7	0.0002	0.0017
160692	MYOM1	NM_003803; NM_019856; NP_003794; NP_062830	30.0±11.5	999.1±920.8	33.3	0.0002	0.0017
1740349	MYOM3	NM_152372; NP_689585	27.1±11.9	492.9±319.9	18.2	0.0002	0.0017
3930195	MYST3	NM_001099412; NM_001099413; NM_006766; NP_001092882; NP_001092883; NP_006757	324.3±55.5	238.0±34.8	0.7	0.0002	0.0017
2600491	NAPB	NM_022080; NP_071363	139.8±25.8	208.0±42.3	1.5	0.0002	0.0017
2140706	NARG1L	NM_001110798; NM_018527; NM_024561; NP_001104268; NP_060997; NP_078837	107.9±22.1	74.1±13.0	0.7	0.0002	0.0017
3780279	NARG1L	NM_001110798; NM_018527; NM_024561; NP_001104268; NP_060997; NP_078837	54.6±9.4	37.8±9.7	0.7	0.0002	0.0017
1170554	NAT10	NM_001144030; NM_024662; NP_001137502; NP_078938	595.9±86.3	421.8±60.8	0.7	0.0002	0.0017
4590451	NAT15	NM_001083600; NM_001083601; NM_024845; NP_001077069; NP_001077070; NP_079121	169.5±30.7	236.5±20.8	1.4	0.0002	0.0017
770731	NCAM1	NM_000615; NM_001076682; NM_001242607; NM_001242608; NM_181351; NP_000606; NP_001070150; NP_001229536; NP_001229537; NP_851996	24.9±6.6	111.9±69.0	4.5	0.0002	0.0017
2680497	NCAPD2	NM_014865; NP_055680	526.5±177.4	187.4±84.0	0.4	0.0002	0.0017
1570551	NCAPD3	NM_015261; NP_056076	99.0±24.4	54.9±10.3	0.6	0.0002	0.0017
1450280	NCAPG	NM_022346; NP_071741; NR_073124	969.7±264.7	206.3±97.6	0.2	0.0002	0.0017
1940632	NCAPG2	NM_017760; NP_060230	210.3±103.4	59.6±20.9	0.3	0.0002	0.0017
160411	NCOA1	NM_003743; NM_147223; NM_147233; NP_003734; NP_671756; NP_671766	230.3±56.3	482.2±165.4	2.1	0.0002	0.0017
2190390	NCOA1	NM_003743; NM_147223; NM_147233; NP_003734; NP_671756; NP_671766	59.0±13.5	108.4±40.5	1.8	0.0002	0.0017
6480343	NCRNA00095	NM_175901; NR_024348	85.1±17.4	114.7±14.1	1.3	0.0002	0.0017
1050470	NDC80	NM_006101; NP_006092	527.8±154.8	154.0±62.4	0.3	0.0002	0.0017
130347	NDE1	NM_001143979; NM_017668; NP_001137451; NP_060138	447.3±97.3	291.2±63.4	0.7	0.0002	0.0017
1230070	NDRG1	NM_001135242; NM_001258432; NM_001258433; NM_006096; NP_001128714; NP_001245361; NP_001245362; NP_006087	2351.9±1027.4	1019.8±279.8	0.4	0.0002	0.0017
6040291	NDUFA10	NM_004544; NP_004535	1192.3±312.8	1866.0±572.1	1.6	0.0002	0.0017
4760040	NEB	NM_001164507; NM_001164508; NM_001271208; NM_004543; NP_001157979; NP_001157980; NP_001258137; NP_004534	30.3±33.5	1195.0±957.8	39.4	0.0002	0.0017
50521	NECAB3	NM_031231; NM_031232; NP_112508; NP_112509	43.9±12.4	122.8±69.3	2.8	0.0002	0.0017
1980039	NEIL3	NM_018248; NP_060718	81.2±31.8	25.3±7.3	0.3	0.0002	0.0017
1570309	NEK2	NM_001204182; NM_001204183; NM_002497; NP_001191111; NP_001191112; NP_002488	62.3±20.2	21.9±9.8	0.4	0.0002	0.0017
4610669	NEK2	NM_001204182; NM_001204183; NM_002497; NP_001191111; NP_001191112; NP_002488	485.4±158.5	93.3±37.9	0.2	0.0002	0.0017
1430735	NET1	NM_001047160; NM_005863; NP_001040625; NP_005854; NR_073040	947.4±272.3	473.4±165.4	0.5	0.0002	0.0017
6110279	NET1	NM_001047160; NM_005863; NP_001040625; NP_005854; NR_073040	80.0±24.3	56.0±15.1	0.7	0.0002	0.0017
1580161	NETO2	NM_001201477; NM_018092; NP_001188406; NP_060562	535.7±197.3	225.1±137.0	0.4	0.0002	0.0017
7040170	NEURL2	NM_080749; NP_542787; NR_074073	44.3±14.1	134.1±70.1	3.0	0.0002	0.0017
5820035	NFE2L3	NM_004289; NP_004280	176.5±113.3	78.5±42.1	0.4	0.0002	0.0017
5420564	NFIL3	NM_005384; NP_005375	840.1±418.9	325.3±120.1	0.4	0.0002	0.0017
3870056	NFYA	NM_002505; NM_021705; NP_002496; NP_068351	49.6±15.3	30.5±8.7	0.6	0.0002	0.0017
4260019	NGRN	NM_001033088; NM_016645; NP_001028260; NR_028052	3230.9±378.1	4311.1±631.1	1.3	0.0002	0.0017
5340768	NGRN	NM_001033088; NM_016645; NP_001028260; NR_028052	271.3±36.0	372.9±55.0	1.4	0.0002	0.0017
6510598	NHLRC3	NM_001012754; NM_001017370; NP_001012772; NP_001017370; NR_073109	116.3±25.8	167.6±34.8	1.4	0.0002	0.0017
2760673	NHP2	NM_001034833; NM_017838; NP_001030005; NP_060308	1008.2±151.8	815.7±112.0	0.8	0.0002	0.0017
1580709	NID2	NM_007361; NP_031387	471.0±380.4	696.5±473.9	1.5	0.0002	0.0017
6980164	NKIRAS2	NM_001001349; NM_001144927; NM_001144928; NM_001144929; NM_017595; NP_001001349; NP_001138399; NP_001138400; NP_001138401; NP_060065	290.9±69.4	401.0±70.0	1.4	0.0002	0.0017
2060400	NKTR	NM_001012651; NM_005385; NP_005376	89.7±16.4	60.3±15.1	0.7	0.0002	0.0017
3170689	NKTR	NM_001012651; NM_005385; NP_005376	537.3±109.3	363.1±104.7	0.7	0.0002	0.0017
430209	NLN	NM_020726; NP_065777	116.0±27.1	77.9±17.6	0.7	0.0002	0.0017
1850446	NME6	NM_005793; NP_005784	169.7±20.5	117.7±17.7	0.7	0.0002	0.0017
540524	NMRAL1	NM_020677; NP_065728	564.9±178.4	396.3±129.5	0.7	0.0002	0.0017
6020575	NNT	NM_012343; NM_182977; NP_036475; NP_892022	327.9±64.8	446.2±99.5	1.4	0.0002	0.0017
7610390	NOD1	NM_006092; NP_006083	42.2±9.0	55.3±11.3	1.3	0.0002	0.0017
2630161	NOL11	NM_015462; NP_056277	1059.5±168.6	840.7±179.1	0.8	0.0002	0.0017
2760377	NOP14	NM_003703; NP_003694	138.0±30.9	99.9±17.3	0.7	0.0002	0.0017
2190189	NOP58	NM_015934; NP_057018	1573.9±282.2	1179.0±234.4	0.7	0.0002	0.0017
540075	NPC2	NM_006432; NP_006423	5366.5±804.7	7024.6±676.0	1.3	0.0002	0.0017
830553	NPTN	NM_001161363; NM_001161364; NM_012428; NM_017455; NP_001154835; NP_001154836; NP_036560; NP_059429	3488.5±701.2	4873.7±1488.0	1.4	0.0002	0.0017
780452	NQO1	NM_000903; NM_001025433; NM_001025434; NP_000894; NP_001020604; NP_001020605	355.1±142.5	120.4±44.7	0.3	0.0002	0.0017
5360347	NQO1	NM_000903; NM_001025433; NM_001025434; NP_000894; NP_001020604; NP_001020605	6823.8±1470.0	3033.0±508.8	0.4	0.0002	0.0017
2640707	NR1D2	NA	181.0±64.5	80.0±26.3	0.4	0.0002	0.0017
1940128	NRG1	NM_001159995; NM_001159996; NM_001159999; NM_001160001; NM_001160002; NM_001160004; NM_001160005; NM_001160007; NM_001160008; NM_004495; NM_013956; NM_013957; NM_013958; NM_013959; NM_013960; NM_013962; NM_013964; NP_001153467; NP_001153468; NP_001153471; NP_001153473; NP_001153474; NP_001153476; NP_001153477; NP_001153479; NP_001153480; NP_004486; NP_039250; NP_039251; NP_039252; NP_039253; NP_0…	232.6±102.8	68.5±25.0	0.3	0.0002	0.0017
2630044	NRIP3	NM_020645; NP_065696	417.7±186.4	163.0±29.0	0.4	0.0002	0.0017
4260392	NSDHL	NM_001129765; NM_015922; NP_001123237; NP_057006	498.8±65.2	853.7±169.7	1.7	0.0002	0.0017
6510025	NSMCE4A	NM_001167865; NM_017615; NP_001161337; NP_060085	895.3±142.8	657.3±121.9	0.7	0.0002	0.0017
6840301	NT5DC2	NM_001134231; NM_022908; NP_001127703; NP_075059	444.8±108.5	271.7±77.4	0.6	0.0002	0.0017
5960398	NT5E	NM_001204813; NM_002526; NP_001191742; NP_002517	2810.2±1161.0	1202.0±424.1	0.4	0.0002	0.0017
6940053	NTNG1	NM_001113226; NM_001113228; NM_014917; NP_001106697; NP_001106699; NP_055732	63.9±39.4	11.2±11.8	0.2	0.0002	0.0017
7210497	NUAK1	NM_014840; NP_055655	1219.2±405.6	2122.2±648.6	1.7	0.0002	0.0017
650347	NUDT1	NM_002452; NM_198948; NM_198949; NM_198950; NM_198952; NM_198953; NM_198954; NP_002443; NP_945186; NP_945187; NP_945188; NP_945190; NP_945191; NP_945192	630.1±131.6	428.4±103.9	0.7	0.0002	0.0017
3450370	NUDT15	NM_018283; NP_060753	340.3±72.0	230.2±50.8	0.7	0.0002	0.0017
3940136	NUDT15	NM_018283; NP_060753	252.1±33.7	184.7±35.1	0.7	0.0002	0.0017
3850167	NUDT3	NM_006703; NP_006694	332.6±57.7	524.8±91.2	1.6	0.0002	0.0017
1470242	NUDT5	NM_014142; NP_054861	1335.9±216.7	785.2±161.9	0.6	0.0002	0.0017
7150039	NUDT6	NM_007083; NM_198041; NP_009014; NP_932158	94.4±16.1	63.7±13.7	0.7	0.0002	0.0017
2000458	NUF2	NM_031423; NM_145697; NP_113611; NP_663735	239.6±133.9	49.6±18.0	0.2	0.0002	0.0017
3990131	NUP107	NM_020401; NP_065134	553.0±99.3	399.4±83.5	0.7	0.0002	0.0017
3840131	NUP153	NM_005124; NP_005115	257.7±56.8	160.6±29.7	0.6	0.0002	0.0017
6060685	NUP155	NM_004298; NM_153485; NP_004289; NP_705618	422.9±75.1	226.4±38.9	0.5	0.0002	0.0017
5050670	NUP160	NM_015231; NP_056046	452.7±110.7	286.0±68.1	0.6	0.0002	0.0017
1450524	NUP205	NM_015135; NP_055950	849.7±233.9	399.4±106.3	0.5	0.0002	0.0017
3890544	NUP37	NM_024057; NP_076962	1186.2±211.2	783.7±141.3	0.7	0.0002	0.0017
1990674	NUP50	NM_007172; NM_153645; NP_009103; NP_705931	135.9±16.5	94.0±19.3	0.7	0.0002	0.0017
1430402	NUP85	NM_024844; NP_079120	530.5±147.3	292.8±49.9	0.6	0.0002	0.0017
1500553	NUSAP1	NM_001129897; NM_001243142; NM_001243143; NM_001243144; NM_016359; NM_018454; NP_001230071; NP_001230072; NP_001230073; NP_057443; NP_060924	1177.2±473.2	292.0±156.9	0.2	0.0002	0.0017
6350053	NUSAP1	NM_001129897; NM_001243142; NM_001243143; NM_001243144; NM_016359; NM_018454; NP_001230071; NP_001230072; NP_001230073; NP_057443; NP_060924	504.3±180.2	114.6±55.9	0.2	0.0002	0.0017
4120750	OBFC1	NM_024928; NP_079204	851.9±96.3	1226.1±178.4	1.4	0.0002	0.0017
3310025	OCIAD2	NM_001014446; NM_152398; NP_001014446; NP_689611	637.4±227.2	310.0±100.8	0.5	0.0002	0.0017
6420392	OCIAD2	NM_001014446; NM_152398; NP_001014446; NP_689611	1248.0±437.3	713.5±255.9	0.6	0.0002	0.0017
2680079	OGFRL1	NM_024576; NP_078852	121.0±45.3	61.5±13.2	0.5	0.0002	0.0017
6840347	OGFRL1	NM_024576; NP_078852	224.9±114.7	103.6±31.5	0.5	0.0002	0.0017
3180484	OIP5	NM_007280; NP_009211	215.5±80.0	66.4±25.3	0.3	0.0002	0.0017
7000161	OIP5	NM_007280; NP_009211	602.3±238.6	166.4±82.4	0.3	0.0002	0.0017
5260215	OPTN	NM_001008211; NM_001008212; NM_001008213; NM_021980; NP_001008212; NP_001008213; NP_001008214; NP_068815	875.4±303.2	1340.5±349.3	1.5	0.0002	0.0017
3800110	ORC5L	NM_001197292; NM_002553; NM_181747; NP_002544; NP_859531	541.1±57.4	360.6±44.7	0.7	0.0002	0.0017
4830343	ORC6L	NM_014321; NP_055136; NR_037620	270.9±109.3	69.6±25.3	0.3	0.0002	0.0017
1500112	ORMDL3	NM_139280; NP_644809	69.2±17.8	104.3±22.9	1.5	0.0002	0.0017
4180717	OSBPL2	NM_014835; NM_144498; NP_055650; NP_653081	359.0±43.9	554.4±97.5	1.5	0.0002	0.0017
4540446	OSTC	NM_001267817; NM_001267818; NM_021227; NP_001254746; NP_001254747; NP_067050	5490.1±781.7	6706.2±1184.0	1.2	0.0002	0.0017
4060575	OSTM1	NM_014028; NP_054747	167.6±38.6	260.5±56.6	1.6	0.0002	0.0017
5550025	PACS2	NM_001100913; NM_001243127; NM_015197; NP_001094383; NP_001230056; NP_056012	64.2±11.1	90.2±28.5	1.4	0.0002	0.0017
4290133	PACSIN1	NM_001199583; NM_020804; NP_001186512; NP_065855	20.0±4.7	531.4±345.9	26.6	0.0002	0.0017
1510521	PAFAH1B3	NM_001145939; NM_001145940; NM_002573; NP_001139411; NP_001139412; NP_002564	546.6±202.6	194.8±26.4	0.4	0.0002	0.0017
6250685	PAK1	NM_001128620; NM_002576; NP_001122092; NP_002567	215.3±60.3	140.4±32.3	0.7	0.0002	0.0017
3780053	PALLD	NM_001166108; NM_001166109; NM_001166110; NM_016081; NP_001159580; NP_001159581; NP_001159582; NP_057165	5935.4±1149.5	7628.8±1169.3	1.3	0.0002	0.0017
3440037	PALM	NM_001040134; NM_002579; NP_001035224; NP_002570	44.4±18.2	102.9±57.8	2.3	0.0002	0.0017
4540682	PALM	NM_001040134; NM_002579; NP_001035224; NP_002570	285.6±181.3	849.2±468.4	3.0	0.0002	0.0017
3780022	PALM2	NM_001037293; NM_053016; NP_001032370; NP_443749	40.0±11.8	242.0±129.6	6.0	0.0002	0.0017
1940736	PANK3	NM_024594; NP_078870	58.1±7.4	99.2±14.3	1.7	0.0002	0.0017
730754	PAPPA	NM_002581; NP_002572	583.2±519.0	968.4±854.9	1.7	0.0002	0.0017
160521	PAQR5	NM_001104554; NM_017705; NP_001098024; NP_060175	48.9±16.9	24.2±11.1	0.5	0.0002	0.0017
4280692	PARP1	NM_001618; NP_001609	1710.4±317.3	1422.1±324.7	0.8	0.0002	0.0017
7550113	PARP2	NM_001042618; NM_005484; NP_001036083; NP_005475	101.7±28.4	72.1±18.1	0.7	0.0002	0.0017
6130615	PARP3	NM_001003931; NM_001003935; NM_005485; NP_001003931; NP_005476	222.4±42.4	171.9±25.2	0.8	0.0002	0.0017
5700735	PARP9	NM_001146102; NM_001146103; NM_001146104; NM_001146105; NM_001146106; NM_031458; NP_001139574; NP_001139575; NP_001139576; NP_001139577; NP_001139578; NP_113646	96.8±37.8	189.3±27.5	2.0	0.0002	0.0017
3830372	PAXIP1	NM_007349; NP_031375	195.9±34.0	139.4±19.4	0.7	0.0002	0.0017
3420554	PBK	NM_018492; NP_060962	679.8±339.2	126.2±73.0	0.2	0.0002	0.0017
6650605	PBXIP1	NM_020524; NP_065385	45.2±13.5	116.7±57.7	2.6	0.0002	0.0017
3850600	PCBD1	NA	111.1±15.6	216.6±35.7	1.9	0.0002	0.0017
4860184	PCBD1	NM_000281; NP_000272	239.0±44.5	342.1±62.0	1.4	0.0002	0.0017
7150397	PCDH19	NM_001105243; NM_001184880; NM_020766; NP_001098713; NP_001171809; NP_065817	66.2±48.8	231.5±181.8	3.5	0.0002	0.0017
360367	PCDH7	NM_001173523; NM_002589; NM_032456; NM_032457; NP_001166994; NP_002580; NP_115832; NP_115833	30.6±13.9	66.3±30.0	2.2	0.0002	0.0017
6900079	PCNA	NM_002592; NM_182649; NP_002583; NP_872590	2084.8±353.4	1091.7±301.7	0.5	0.0002	0.0017
4120386	PCOLCE	NM_002593; NP_002584	544.9±484.2	909.7±687.7	1.7	0.0002	0.0017
1660025	PCTK3	NM_002596; NM_212502; NM_212503; NP_002587; NP_997667; NP_997668	50.9±29.2	282.7±210.1	5.5	0.0002	0.0017
1300075	PCTP	NM_001102402; NM_021213; NP_001095872; NP_067036	80.7±12.9	58.7±10.8	0.7	0.0002	0.0017
1770333	PDE5A	NM_001083; NM_033430; NM_033437; NP_001074; NP_236914; NP_246273	279.0±346.3	617.4±510.7	2.2	0.0002	0.0017
1170653	PDGFA	NM_002607; NM_033023; NP_002598; NP_148983	88.2±32.3	165.3±65.3	1.9	0.0002	0.0017
5960068	PDGFRB	NM_002609; NP_002600	1131.4±656.8	2833.9±1068.0	2.5	0.0002	0.0017
4230377	PDK2	NM_001199898; NM_001199899; NM_001199900; NM_002611; NP_001186827; NP_001186828; NP_001186829; NP_002602	53.4±18.2	90.2±40.6	1.7	0.0002	0.0017
110347	PDK3	NM_001142386; NM_005391; NP_001135858; NP_005382	102.7±34.9	32.2±12.7	0.3	0.0002	0.0017
1660438	PDLIM4	NM_001131027; NM_003687; NP_001124499; NP_003678	40.5±15.0	70.8±18.1	1.7	0.0002	0.0017
110364	PDPR	NA	129.9±27.6	97.4±22.2	0.7	0.0002	0.0017
3290242	PDS5A	NM_001100399; NM_001100400; NM_015200; NP_001093869; NP_001093870	340.6±43.4	231.9±50.0	0.7	0.0002	0.0017
430192	PDSS1	NM_014317; NP_055132	157.7±25.7	93.8±20.0	0.6	0.0002	0.0017
3120086	PDSS1	NM_014317; NP_055132	236.4±38.6	147.0±19.2	0.6	0.0002	0.0017
3370484	PDZRN3	NM_015009; NP_055824	58.9±15.2	112.0±38.0	1.9	0.0002	0.0017
4050113	PDZRN3	NA	93.2±23.8	216.5±75.2	2.3	0.0002	0.0017
10594	PECI	NM_001166010; NM_006117; NM_206836; NP_001159482; NP_006108; NP_996667; NR_028588	2990.4±383.9	2242.2±279.3	0.7	0.0002	0.0017
4230128	PEG10	NA	89.3±53.4	28.5±12.4	0.3	0.0002	0.0017
7570630	PEG10	NM_001040152; NM_001172437; NM_001172438; NM_001184961; NM_001184962; NM_015068; NP_001035242; NP_001165908; NP_001165909; NP_001171890; NP_001171891; NP_055883	288.8±111.2	90.4±45.4	0.3	0.0002	0.0017
5670400	PEPD	NM_000285; NM_001166056; NM_001166057; NP_000276; NP_001159528; NP_001159529	1155.2±193.4	900.4±94.2	0.8	0.0002	0.0017
6650189	PEX5	NM_000319; NM_001131023; NM_001131024; NM_001131025; NM_001131026; NP_000310; NP_001124495; NP_001124496; NP_001124497; NP_001124498	1030.4±125.7	1443.5±248.9	1.4	0.0002	0.0017
3840092	PFAS	NM_012393; NP_036525	459.0±102.8	289.4±51.4	0.6	0.0002	0.0017
7200471	PFDN4	NM_002623; NP_002614	70.2±18.1	116.1±43.6	1.7	0.0002	0.0017
1470601	PFKFB3	NM_001145443; NM_004566; NP_001138915; NP_004557	182.4±43.3	112.9±24.5	0.6	0.0002	0.0017
4120053	PFKFB3	NM_001145443; NM_004566; NP_001138915; NP_004557	1646.3±412.1	903.8±321.9	0.5	0.0002	0.0017
2360452	PFKP	NM_001242339; NM_002627; NP_001229268; NP_002618	2548.6±622.8	799.2±310.5	0.3	0.0002	0.0017
2850402	PFN1	NM_005022; NP_005013	10520.7±2027.6	7987.1±1328.5	0.8	0.0002	0.0017
2680706	PGAM1	NM_002629; NP_002620	937.1±219.3	489.0±89.5	0.5	0.0002	0.0017
3940592	PGAM1	NM_002629; NP_002620	2100.3±339.6	1225.1±256.1	0.6	0.0002	0.0017
3990273	PGAM4	NM_001029891; NP_001025062	1053.4±190.1	623.4±100.8	0.6	0.0002	0.0017
5890500	PGAM4	NM_001029891; NP_001025062	945.8±215.8	522.9±65.6	0.6	0.0002	0.0017
6110168	PGAM4	NM_001029891; NP_001025062	3845.5±664.1	2158.6±327.1	0.6	0.0002	0.0017
780373	PGBD2	NM_001017434; NM_170725; NP_001017434; NP_733843	53.4±9.8	34.9±7.6	0.7	0.0002	0.0017
2640377	PGCP	NM_016134; NP_057218	476.3±83.5	919.1±174.4	1.9	0.0002	0.0017
4210280	PGCP	NM_016134; NP_057218	112.1±23.0	198.6±34.8	1.8	0.0002	0.0017
1940438	PGF	NM_001207012; NM_002632; NP_001193941; NP_002623	639.8±402.6	74.0±35.6	0.1	0.0002	0.0017
360735	PGK1	NM_000291; NP_000282	1780.2±589.6	824.7±177.0	0.5	0.0002	0.0017
6110400	PGK1	NM_000291; NP_000282	5443.5±1252.9	2739.5±435.5	0.5	0.0002	0.0017
380494	PGM5	NM_021965; NP_068800	110.0±70.3	212.2±125.9	1.9	0.0002	0.0017
2970521	PGRMC1	NM_006667; NP_006658	4107.8±597.8	3091.7±448.8	0.8	0.0002	0.0017
610358	PGS1	NM_024419; NP_077733	221.6±28.4	339.2±69.3	1.5	0.0002	0.0017
1940064	PHACTR4	NM_001048183; NM_023923; NP_001041648; NP_076412	788.3±132.9	518.3±71.0	0.7	0.0002	0.0017
4060722	PHB2	NA	1044.9±72.2	849.7±126.3	0.8	0.0002	0.0017
1230017	PHCA	NM_018367; NP_060837	293.3±50.0	174.6±41.2	0.6	0.0002	0.0017
5550402	PHF19	NM_001009936; NM_015651; NP_001009936; NP_056466	102.7±25.5	36.2±13.6	0.4	0.0002	0.0017
7650474	PHF19	NM_001009936; NM_015651; NP_001009936; NP_056466	174.5±45.9	85.3±20.9	0.5	0.0002	0.0017
450598	PHF5A	NM_032758; NP_116147	1187.1±192.5	857.5±142.3	0.7	0.0002	0.0017
7000377	PHIP	NM_017934; NP_060404	397.6±63.9	316.4±77.6	0.8	0.0002	0.0017
1050059	PHKA2	NM_000292; NP_000283	113.1±23.0	76.4±17.9	0.7	0.0002	0.0017
3520743	PHLDA3	NM_012396; NP_036528; NR_073080	465.6±91.3	632.1±145.1	1.4	0.0002	0.0017
5130093	PHLDB1	NM_001144758; NM_001144759; NM_015157; NP_001138230; NP_001138231; NP_055972	929.4±160.9	1419.6±211.1	1.5	0.0002	0.0017
770047	PI4K2B	NM_018323; NP_060793	439.7±60.3	262.3±51.7	0.6	0.0002	0.0017
2320735	PIAS2	NM_004671; NM_173206; NP_004662; NP_775298	254.1±48.6	182.4±24.5	0.7	0.0002	0.0017
6590358	PIAS2	NM_004671; NM_173206; NP_004662; NP_775298	78.2±24.7	46.5±14.2	0.6	0.0002	0.0017
4810646	PIF1	NM_025049; NP_079325	83.6±15.8	54.6±13.0	0.7	0.0002	0.0017
6980072	PIGN	NM_012327; NM_176787; NP_036459; NP_789744	290.7±58.8	340.9±64.2	1.2	0.0002	0.0017
5810630	PIGP	NM_153681; NM_153682; NP_710148; NP_710149; NR_028352	723.9±177.3	943.7±244.3	1.3	0.0002	0.0017
4610180	PIK3C2B	NM_002646; NP_002637	28.8±11.6	101.5±35.2	3.5	0.0002	0.0017
5390730	PIK3IP1	NM_001135911; NM_052880; NP_001129383; NP_443112	242.1±57.7	451.1±115.5	1.9	0.0002	0.0017
2490259	PINK1	NM_032409; NP_115785	483.3±101.6	776.9±189.9	1.6	0.0002	0.0017
5130438	PIPOX	NM_016518; NP_057602	10.7±4.0	97.4±59.7	9.1	0.0002	0.0017
3610274	PJA1	NM_001032396; NM_022368; NM_145119; NP_001027568; NP_071763; NP_660095	112.4±18.1	163.2±26.0	1.5	0.0002	0.0017
2030093	PKM2	NM_001206796; NM_001206797; NM_001206798; NM_001206799; NM_002654; NM_182470; NM_182471; NP_001193725; NP_001193726; NP_001193727; NP_001193728; NP_002645; NP_872270; NP_872271	1335.8±437.9	829.4±230.0	0.6	0.0002	0.0017
6580039	PKM2	NM_001206796; NM_001206797; NM_001206798; NM_001206799; NM_002654; NM_182470; NM_182471; NP_001193725; NP_001193726; NP_001193727; NP_001193728; NP_002645; NP_872270; NP_872271	619.1±240.7	287.2±77.7	0.5	0.0002	0.0017
2510678	PKMYT1	NM_001258450; NM_001258451; NM_004203; NM_182687; NP_001245379; NP_001245380; NP_004194; NP_872629	81.1±27.7	26.0±12.0	0.3	0.0002	0.0017
870575	PKNOX2	NM_022062; NP_071345	67.8±42.1	265.2±146.8	3.9	0.0002	0.0017
1990672	PLA2G4C	NM_001159322; NM_001159323; NM_003706; NP_001152794; NP_001152795; NP_003697	101.6±69.3	579.1±431.4	5.7	0.0002	0.0017
6270768	PLAC9	NM_001012973; NP_001012991	274.8±245.8	729.9±590.0	2.7	0.0002	0.0017
360475	PLAUR	NM_001005376; NM_001005377; NM_002659; NP_001005376; NP_001005377; NP_002650	404.8±167.6	183.8±59.1	0.5	0.0002	0.0017
6220671	PLAUR	NM_001005376; NM_001005377; NM_002659; NP_001005376; NP_001005377; NP_002650	348.3±90.4	196.2±56.0	0.6	0.0002	0.0017
2850110	PLCB4	NM_000933; NM_001172646; NM_182797; NP_000924; NP_001166117; NP_877949	88.0±34.9	50.3±16.8	0.6	0.0002	0.0017
2480424	PLCG2	NM_002661; NP_002652	29.6±7.2	84.5±55.7	2.9	0.0002	0.0017
6380093	PLD3	NM_001031696; NM_012268; NP_001026866; NP_036400	943.6±129.5	1427.3±280.8	1.5	0.0002	0.0017
5270148	PLEK2	NM_016445; NP_057529	156.1±85.0	31.3±9.5	0.2	0.0002	0.0017
3930541	PLEKHA1	NM_001001974; NM_001195608; NM_021622; NP_001001974; NP_001182537; NP_067635	199.6±31.0	284.2±55.1	1.4	0.0002	0.0017
6650324	PLEKHA1	NM_001001974; NM_001195608; NM_021622; NP_001001974; NP_001182537; NP_067635	530.6±90.9	748.5±139.8	1.4	0.0002	0.0017
1430156	PLEKHA2	NM_021623; NP_067636	50.5±10.1	24.5±5.1	0.5	0.0002	0.0017
2970437	PLEKHA2	NM_021623; NP_067636	1089.1±350.3	495.4±101.6	0.5	0.0002	0.0017
2490577	PLEKHA4	NM_001161354; NM_020904; NP_001154826; NP_065955	95.3±36.2	232.4±60.1	2.4	0.0002	0.0017
3930215	PLEKHA9	NM_015899; NR_037144	78.0±14.3	112.3±21.0	1.4	0.0002	0.0017
1400446	PLIN2	NM_001122; NP_001113; NR_038064	508.8±240.0	254.6±64.4	0.5	0.0002	0.0017
6130215	PLK1	NM_005030; NP_005021	121.3±24.8	46.7±21.0	0.4	0.0002	0.0017
3190470	PLK4	NM_001190799; NM_001190801; NM_014264; NP_001177728; NP_001177730; NP_055079	372.8±176.2	76.8±28.1	0.2	0.0002	0.0017
4640187	PLOD2	NM_000935; NM_182943; NP_000926; NP_891988	1484.9±438.9	960.1±260.5	0.6	0.0002	0.0017
5690519	PLTP	NM_001242920; NM_001242921; NM_006227; NM_182676; NP_001229849; NP_001229850; NP_006218; NP_872617	73.6±21.0	206.2±119.6	2.8	0.0002	0.0017
6450685	PLXNA1	NM_032242; NP_115618	254.0±56.2	586.8±167.8	2.3	0.0002	0.0017
6330438	PLXNB1	NM_001130082; NM_002673; NP_001123554; NP_002664	53.5±21.2	122.9±25.5	2.3	0.0002	0.0017
5260168	PMS2	NM_000535; NP_000526; NR_003085	169.0±30.4	137.4±21.9	0.8	0.0002	0.0017
5050577	PNPLA7	NM_001098537; NM_152286; NP_001092007; NP_689499	54.5±10.2	117.1±45.9	2.2	0.0002	0.0017
6480040	PODN	NM_001199080; NM_001199081; NM_001199082; NM_153703; NP_001186009; NP_001186010; NP_001186011; NP_714914	92.0±106.3	573.2±340.1	6.2	0.0002	0.0017
1850092	PODXL	NM_001018111; NM_005397; NP_001018121; NP_005388	5248.8±3307.4	586.5±311.3	0.1	0.0002	0.0017
6330576	PODXL	NM_001018111; NM_005397; NP_001018121; NP_005388	827.5±605.6	75.1±32.3	0.1	0.0002	0.0017
1780445	POGZ	NM_001194937; NM_001194938; NM_015100; NM_145796; NM_207171; NP_001181866; NP_001181867; NP_055915; NP_665739; NP_997054	71.7±14.0	48.2±11.2	0.7	0.0002	0.0017
290731	POLD1	NM_001256849; NM_002691; NP_001243778; NP_002682; NR_046402	102.4±33.6	39.2±15.2	0.4	0.0002	0.0017
2000010	POLE	NM_006231; NP_006222	114.8±31.1	44.6±11.0	0.4	0.0002	0.0017
1170326	POLE2	NM_001197330; NM_001197331; NM_002692; NP_001184259; NP_001184260; NP_002683	253.3±73.6	87.0±29.5	0.3	0.0002	0.0017
4060056	POLQ	NM_199420; NP_955452	207.5±73.4	54.0±14.4	0.3	0.0002	0.0017
1090687	POLR1D	NM_001206559; NM_015972; NM_152705; NP_001193488; NP_057056; NP_689918	163.1±22.3	192.3±30.4	1.2	0.0002	0.0017
7200142	POLR2C	NM_002694; NM_032940; NP_116558	720.9±89.7	545.4±64.1	0.8	0.0002	0.0017
6200017	POLR2L	NM_021128; NP_066951	328.2±62.6	235.2±59.0	0.7	0.0002	0.0017
7380731	POLR3A	NM_007055; NP_008986	287.0±48.8	210.7±33.3	0.7	0.0002	0.0017
4150465	POLR3E	NM_001258033; NM_001258034; NM_001258035; NM_001258036; NM_018119; NP_001244962; NP_001244963; NP_001244964; NP_001244965; NP_060589; NR_047581	165.1±25.3	221.4±37.9	1.3	0.0002	0.0017
5490703	POLR3GL	NM_032305; NP_115681	1017.8±162.9	1784.4±359.7	1.8	0.0002	0.0017
2450634	POLR3H	NM_001018050; NM_001018051; NM_001018052; NM_138338; NP_001018060; NP_001018062; NP_612211	312.8±52.9	468.6±70.5	1.5	0.0002	0.0017
7000703	POLR3K	NM_016310; NP_057394	189.4±38.0	129.2±23.7	0.7	0.0002	0.0017
2940224	POMGNT1	NM_001243766; NM_017739; NP_001230695; NP_060209	1275.6±203.6	1569.7±213.8	1.2	0.0002	0.0017
3840397	POP1	NM_001145860; NM_001145861; NM_015029; NP_001139332; NP_001139333; NP_055844	70.2±11.9	53.3±8.6	0.8	0.0002	0.0017
3290343	PORCN	NM_022825; NM_203473; NM_203474; NM_203475; NM_203476; NP_073736; NP_982299; NP_982300; NP_982301	174.2±78.6	103.8±37.1	0.6	0.0002	0.0017
510246	POSTN	NM_001135934; NM_001135935; NM_001135936; NM_006475; NP_001129406; NP_001129407; NP_001129408; NP_006466	2191.5±2994.9	4334.4±4365.7	2.0	0.0002	0.0017
1050747	POSTN	NM_001135934; NM_001135935; NM_001135936; NM_006475; NP_001129406; NP_001129407; NP_001129408; NP_006466	1386.5±1968.8	2648.6±2521.2	1.9	0.0002	0.0017
4850138	POTEF	NM_001099771; NP_001093241	13358.2±1454.9	9926.4±1867.5	0.7	0.0002	0.0017
1030630	PPAP2A	NM_003711; NM_176895; NP_003702; NP_795714	155.2±30.1	307.3±97.8	2.0	0.0002	0.0017
1770201	PPAP2A	NM_003711; NM_176895; NP_003702; NP_795714	43.9±8.9	73.2±21.7	1.7	0.0002	0.0017
4490739	PPAP2A	NM_003711; NM_176895; NP_003702; NP_795714	314.6±55.1	872.4±277.9	2.8	0.0002	0.0017
5260278	PPAPDC3	NM_032728; NP_116117	146.1±32.2	294.2±74.4	2.0	0.0002	0.0017
2630168	PPARD	NM_001171818; NM_001171819; NM_001171820; NM_006238; NM_177435; NP_001165289; NP_001165290; NP_001165291; NP_006229; NP_803184	117.9±37.5	76.4±15.1	0.6	0.0002	0.0017
10253	PPIL5	NM_152329; NM_203466; NM_203467; NP_689542; NP_982292; NR_037792; NR_037793	598.8±202.7	234.9±72.4	0.4	0.0002	0.0017
4390754	PPL	NM_002705; NP_002696	23.9±6.2	92.8±87.1	3.9	0.0002	0.0017
6280059	PPM1E	NM_014906; NP_055721; NR_048561	27.3±6.4	158.6±150.0	5.8	0.0002	0.0017
7160593	PPM1K	NM_152542; NP_689755	30.2±6.5	73.0±25.9	2.4	0.0002	0.0017
4210414	PPP1CA	NM_001008709; NM_002708; NM_206873; NP_001008709; NP_002699; NP_996756	146.8±20.1	117.7±21.7	0.8	0.0002	0.0017
1340600	PPP1R15A	NM_014330; NP_055145	2587.9±604.3	1559.8±348.5	0.6	0.0002	0.0017
1500162	PPP1R3F	NM_001184745; NM_033215; NP_001171674; NP_149992	44.5±11.5	129.0±67.5	2.9	0.0002	0.0017
5420747	PPP2R2D	NM_001003656; NM_018461; NP_060931; NR_033191	352.3±31.8	281.9±32.9	0.8	0.0002	0.0017
150356	PPP2R5C	NM_001161725; NM_001161726; NM_002719; NM_178586; NM_178587; NM_178588; NP_001155197; NP_001155198; NP_002710; NP_848701; NP_848702	553.1±83.0	421.0±54.4	0.8	0.0002	0.0017
780068	PPP2R5C	NM_001161725; NM_001161726; NM_002719; NM_178586; NM_178587; NM_178588; NP_001155197; NP_001155198; NP_002710; NP_848701; NP_848702	697.5±97.2	533.6±97.3	0.8	0.0002	0.0017
2060286	PPP4R1	NM_001042388; NM_005134; NP_001035847; NP_005125; NR_052003	1425.6±161.8	1143.6±114.0	0.8	0.0002	0.0017
5560020	PPP4R1	NM_001042388; NM_005134; NP_001035847; NP_005125; NR_052003	810.0±85.3	615.2±51.3	0.8	0.0002	0.0017
2340402	PPP4R4	NM_020958; NM_058237; NP_066009; NP_478144	86.4±28.9	27.5±11.5	0.3	0.0002	0.0017
3870255	PPPDE1	NM_016076; NP_057160	780.4±158.7	1033.2±191.8	1.3	0.0002	0.0017
7200041	PPT1	NM_000310; NM_001142604; NP_000301; NP_001136076	2175.8±252.8	1558.5±255.1	0.7	0.0002	0.0017
770379	PPWD1	NM_015342; NP_056157; NR_046348; NR_046349; NR_046350	193.5±31.2	134.5±30.1	0.7	0.0002	0.0017
2070494	PRC1	NM_001267580; NM_003981; NM_199413; NM_199414; NP_001254509; NP_003972; NP_955445	2259.9±776.8	506.9±348.6	0.2	0.0002	0.0017
6220288	PRDM1	NM_001198; NM_182907; NP_001189; NP_878911	243.7±133.8	81.8±37.9	0.3	0.0002	0.0017
20243	PRDM4	NM_012406; NP_036538	823.2±118.3	665.0±70.6	0.8	0.0002	0.0017
3940653	PREPL	NM_001042385; NM_001042386; NM_001171603; NM_001171606; NM_001171613; NM_001171617; NM_006036; NP_001035844; NP_001035845; NP_001165074; NP_001165077; NP_001165084; NP_001165088; NP_006027	351.2±85.6	877.2±291.8	2.5	0.0002	0.0017
5310204	PREPL	NM_001042385; NM_001042386; NM_001171603; NM_001171606; NM_001171613; NM_001171617; NM_006036; NP_001035844; NP_001035845; NP_001165074; NP_001165077; NP_001165084; NP_001165088; NP_006027	152.7±38.6	351.3±175.7	2.3	0.0002	0.0017
2140273	PRIM1	NM_000946; NP_000937	324.2±92.3	88.2±47.4	0.3	0.0002	0.0017
6200390	PRIM1	NM_000946; NP_000937	251.3±86.0	68.8±27.4	0.3	0.0002	0.0017
1940634	PRIM2A	NA	108.7±21.0	65.2±16.2	0.6	0.0002	0.0017
5860307	PRKAB2	NM_005399; NP_005390	173.6±27.5	475.8±150.2	2.7	0.0002	0.0017
6560564	PRKCA	NM_002737; NP_002728	1080.1±257.9	508.0±230.0	0.5	0.0002	0.0017
4230626	PRKCD	NM_006254; NM_212539; NP_006245; NP_997704	352.0±94.1	214.2±61.3	0.6	0.0002	0.0017
770390	PRKDC	NM_001081640; NM_006904; NP_001075109; NP_008835	492.4±108.6	349.3±56.5	0.7	0.0002	0.0017
3390152	PRKDC	NM_001081640; NM_006904; NP_001075109; NP_008835	162.3±39.2	109.3±25.3	0.7	0.0002	0.0017
770021	PRKRA	NM_001139517; NM_001139518; NM_003690; NP_001132989; NP_001132990; NP_003681	1387.6±144.0	1825.1±266.3	1.3	0.0002	0.0017
1470392	PRMT2	NM_001242864; NM_001242865; NM_001242866; NM_001535; NM_206962; NP_001229793; NP_001229794; NP_001229795; NP_001526; NP_996845	261.7±61.8	324.6±66.2	1.2	0.0002	0.0017
2710341	PRNP	NM_000311; NM_001080121; NM_001080122; NM_001080123; NM_001271561; NM_183079; NP_000302; NP_001073590; NP_001073591; NP_001073592; NP_001258490; NP_898902	1047.4±166.1	1634.6±242.4	1.6	0.0002	0.0017
6420008	PROS1	NM_000313; NP_000304	143.0±61.7	371.1±139.4	2.6	0.0002	0.0017
2260615	PRPF3	NM_004698; NP_004689	460.6±71.7	335.2±41.1	0.7	0.0002	0.0017
1190707	PRPF31	NM_015629; NP_056444	806.6±90.1	636.6±92.0	0.8	0.0002	0.0017
4260184	PRPF38A	NM_032284; NM_032864; NP_116253	185.2±37.9	127.5±30.6	0.7	0.0002	0.0017
4760725	PRPF38B	NM_018061; NP_060531; NR_037185	117.8±18.8	85.4±16.7	0.7	0.0002	0.0017
6100441	PRPF4	NM_001244926; NM_004697; NP_001231855; NP_004688	631.1±92.0	425.7±54.4	0.7	0.0002	0.0017
7000521	PRPS2	NM_001039091; NM_002765; NP_001034180; NP_002756	426.8±65.2	235.0±53.4	0.6	0.0002	0.0017
2370072	PRR11	NM_018304; NP_060774	171.6±59.8	40.8±25.0	0.2	0.0002	0.0017
5570445	PRR5	NM_001017528; NM_001017529; NM_001017530; NM_001198721; NM_015366; NM_181333; NP_001017528; NP_001017529; NP_001017530; NP_001185650; NP_056181; NP_851850	88.5±38.8	535.6±249.0	6.1	0.0002	0.0017
6130630	PRR5	NM_001017528; NM_001017529; NM_001017530; NM_001198721; NM_015366; NM_181333; NP_001017528; NP_001017529; NP_001017530; NP_001185650; NP_056181; NP_851850	48.2±15.5	300.2±139.6	6.2	0.0002	0.0017
7050747	PRR5	NM_001017528; NM_001017529; NM_001017530; NM_001198721; NM_015366; NM_181333; NP_001017528; NP_001017529; NP_001017530; NP_001185650; NP_056181; NP_851850	27.3±6.3	79.4±29.1	2.9	0.0002	0.0017
4150204	PRRX2	NM_016307; NP_057391	1801.3±758.0	604.4±553.0	0.3	0.0002	0.0017
6420521	PRUNE	NM_021222; NP_067045	65.4±17.3	131.4±52.1	2.0	0.0002	0.0017
6200086	PSAP	NM_001042465; NM_001042466; NM_002778; NP_001035930; NP_001035931; NP_002769	5565.6±927.4	8095.8±790.4	1.5	0.0002	0.0017
7650333	PSAP	NM_001042465; NM_001042466; NM_002778; NP_001035930; NP_001035931; NP_002769	5898.9±836.1	8455.5±778.1	1.4	0.0002	0.0017
4040605	PSEN2	NM_000447; NM_012486; NP_000438; NP_036618	126.9±43.1	399.0±162.9	3.1	0.0002	0.0017
3440095	PSG3	NM_021016; NP_066296	588.6±427.3	67.6±97.4	0.1	0.0002	0.0017
3400474	PSG4	NM_001276495; NM_002780; NM_213633; NP_001263424; NP_002771; NP_998798	289.1±212.3	51.5±48.0	0.2	0.0002	0.0017
4480292	PSG5	NM_001130014; NM_002781; NP_001123486; NP_002772	429.1±283.6	60.7±97.9	0.1	0.0002	0.0017
6350471	PSG5	NM_001130014; NM_002781; NP_001123486; NP_002772	983.7±635.2	96.6±193.3	0.1	0.0002	0.0017
1690095	PSG6	NM_001031850; NM_002782; NP_001027020; NP_002773	322.2±235.9	61.4±75.3	0.2	0.0002	0.0017
5960392	PSG6	NM_001031850; NM_002782; NP_001027020; NP_002773	643.3±347.4	89.0±171.7	0.1	0.0002	0.0017
4120243	PSG9	NM_002784; NP_002775	313.8±186.0	38.2±65.4	0.1	0.0002	0.0017
510315	PSMB5	NM_001130725; NM_001144932; NM_002797; NP_001124197; NP_001138404; NP_002788	2457.7±431.0	3010.0±413.5	1.2	0.0002	0.0017
50382	PSMC3IP	NM_001256014; NM_001256015; NM_001256016; NM_013290; NM_016556; NP_001242943; NP_001242944; NP_001242945; NP_037422; NP_057640; NR_045669; NR_045670; NR_045671	117.8±24.1	51.2±15.5	0.4	0.0002	0.0017
3990148	PSMC3IP	NM_001256014; NM_001256015; NM_001256016; NM_013290; NM_016556; NP_001242943; NP_001242944; NP_001242945; NP_037422; NP_057640; NR_045669; NR_045670; NR_045671	102.6±31.5	38.5±12.9	0.4	0.0002	0.0017
5960504	PSMC3IP	NM_001256014; NM_001256015; NM_001256016; NM_013290; NM_016556; NP_001242943; NP_001242944; NP_001242945; NP_037422; NP_057640; NR_045669; NR_045670; NR_045671	93.0±32.4	32.7±11.7	0.4	0.0002	0.0017
5340370	PSMD10	NM_002814; NM_170750; NP_002805; NP_736606	151.2±16.1	192.1±29.1	1.3	0.0002	0.0017
450403	PSMD2	NM_002808; NP_002799	1965.5±437.8	1397.6±234.7	0.7	0.0002	0.0017
3060750	PSMD5	NM_001270427; NM_005047; NP_001257356; NP_005038	164.4±23.6	137.6±15.4	0.8	0.0002	0.0017
2650138	PSMG3	NM_001134340; NM_032302; NP_001127812; NP_115678	99.5±17.6	58.5±9.4	0.6	0.0002	0.0017
1070762	PSRC1	NM_001005290; NM_001032290; NM_001032291; NM_032636; NP_001005290; NP_001027462; NP_116025	287.7±109.4	70.9±34.7	0.2	0.0002	0.0017
1510152	PSRC1	NM_001005290; NM_001032290; NM_001032291; NM_032636; NP_001005290; NP_001027462; NP_116025	129.2±56.5	36.3±17.7	0.3	0.0002	0.0017
4260754	PTBP1	NM_002819; NM_031990; NM_031991; NM_175847; NP_002810; NP_114367; NP_114368	3974.8±393.9	2568.6±315.3	0.6	0.0002	0.0017
6060332	PTBP1	NM_002819; NM_031990; NM_031991; NM_175847; NP_002810; NP_114367; NP_114368	6302.5±801.9	3983.1±560.9	0.6	0.0002	0.0017
1820379	PTGDS	NM_000954; NP_000945	438.3±401.0	1164.2±786.0	2.7	0.0002	0.0017
7150484	PTGER1	NM_000955; NP_000946	191.9±133.5	74.0±49.4	0.4	0.0002	0.0017
1070450	PTGS1	NM_000962; NM_001271164; NM_001271165; NM_001271166; NM_001271367; NM_001271368; NM_080591; NP_000953; NP_001258093; NP_001258094; NP_001258095; NP_001258296; NP_001258297; NP_542158	86.7±102.2	456.1±478.5	5.3	0.0002	0.0017
6330593	PTH1R	NM_000316; NM_001184744; NP_000307; NP_001171673	136.6±72.2	210.3±137.0	1.5	0.0002	0.0017
460386	PTMA	NM_001099285; NM_002823; NP_001092755; NP_002814	2374.0±630.5	1257.4±418.9	0.5	0.0002	0.0017
1580520	PTPN13	NM_006264; NM_080683; NM_080684; NM_080685; NP_006255; NP_542414; NP_542415; NP_542416	70.9±28.6	111.5±42.0	1.6	0.0002	0.0017
2490240	PTPRE	NM_006504; NM_130435; NP_006495; NP_569119	82.8±40.0	221.9±163.0	2.7	0.0002	0.0017
10414	PTTG1	NM_004219; NP_004210	1357.9±527.0	310.3±142.9	0.2	0.0002	0.0017
1510291	PTTG1	NM_004219; NP_004210	3288.0±1036.8	838.6±350.9	0.3	0.0002	0.0017
5960224	PTTG3P	NR_002734	2034.0±808.9	432.0±213.0	0.2	0.0002	0.0017
1050424	PUS3	NM_001271985; NM_031307; NP_001258914; NP_112597	163.2±27.0	208.6±28.0	1.3	0.0002	0.0017
2710475	PWP1	NM_007062; NP_008993	1505.8±96.9	1038.4±148.7	0.7	0.0002	0.0017
540131	PXMP2	NM_018663; NP_061133	375.3±105.5	243.0±62.5	0.6	0.0002	0.0017
6860687	PYCARD	NM_013258; NM_145182; NM_145183; NP_037390; NP_660183	531.5±180.4	197.9±53.4	0.4	0.0002	0.0017
2710253	QARS	NM_001272073; NM_005051; NP_001259002; NP_005042; NR_073590	3057.9±211.0	2601.6±270.4	0.9	0.0002	0.0017
2940291	QPRT	NM_014298; NP_055113	55.0±40.8	232.4±123.9	4.2	0.0002	0.0017
780358	RAB11A	NM_001206836; NM_004663; NP_001193765; NP_004654	1614.5±61.4	1394.8±117.1	0.9	0.0002	0.0017
3610112	RAB11FIP3	NM_001142272; NM_014700; NP_001135744; NP_055515	730.6±126.7	1250.3±460.7	1.7	0.0002	0.0017
4670681	RAB12	NM_001025300; NP_001020471	89.3±18.5	36.7±8.9	0.4	0.0002	0.0017
5720392	RAB15	NM_198686; NP_941959	58.9±15.1	442.0±237.1	7.5	0.0002	0.0017
3930047	RAB23	NM_016277; NM_183227; NP_057361; NP_899050	443.0±80.5	605.9±148.3	1.4	0.0002	0.0017
6020719	RAB23	NM_016277; NM_183227; NP_057361; NP_899050	1520.9±254.6	2113.5±482.9	1.4	0.0002	0.0017
2360022	RAB24	NM_001031677; NM_130781; NP_001026847; NP_570137	74.0±15.8	97.5±14.4	1.3	0.0002	0.0017
5360379	RAB2A	NM_001242644; NM_002865; NP_001229573; NP_002856	639.7±75.6	542.8±72.3	0.8	0.0002	0.0017
6180195	RAB3B	NM_002867; NP_002858	326.4±152.9	118.3±56.5	0.4	0.0002	0.0017
510484	RAB40B	NM_006822; NP_006813	500.1±116.1	1155.7±405.1	2.3	0.0002	0.0017
2850626	RAB5B	NM_001252036; NM_001252037; NM_002868; NP_001238965; NP_001238966; NP_002859	1354.2±130.9	1775.5±257.1	1.3	0.0002	0.0017
450164	RAB5C	NM_001252039; NM_004583; NM_201434; NP_001238968; NP_004574; NP_958842	613.2±113.2	442.1±89.7	0.7	0.0002	0.0017
4540370	RAB7L1	NM_001135662; NM_001135663; NM_001135664; NM_003929; NP_001129134; NP_001129135; NP_001129136; NP_003920	77.2±19.3	117.2±21.4	1.5	0.0002	0.0017
6110296	RAB9B	NM_016370; NP_057454	35.3±13.7	128.4±67.5	3.6	0.0002	0.0017
110382	RAC2	NM_002872; NP_002863	780.1±573.3	343.1±337.4	0.4	0.0002	0.0017
2190010	RACGAP1	NM_001126103; NM_001126104; NM_013277; NP_001119575; NP_001119576; NP_037409	612.6±239.1	158.6±74.2	0.3	0.0002	0.0017
3990121	RACGAP1	NM_001126103; NM_001126104; NM_013277; NP_001119575; NP_001119576; NP_037409	119.7±42.4	40.3±12.0	0.3	0.0002	0.0017
6590725	RAD23B	NM_001244713; NM_001244724; NM_002874; NP_001231642; NP_001231653; NP_002865	726.4±171.0	1118.8±230.8	1.5	0.0002	0.0017
4150196	RAD51AP1	NM_001130862; NM_006479; NP_001124334; NP_006470	531.5±224.9	132.2±51.0	0.2	0.0002	0.0017
3190349	RAD54B	NM_001205262; NM_001205263; NM_006550; NM_012415; NM_134434; NP_001192191; NP_001192192; NP_036547	66.6±18.9	40.8±7.4	0.6	0.0002	0.0017
1980291	RAD54L	NM_001142548; NM_003579; NP_001136020; NP_003570	106.4±29.3	40.8±10.5	0.4	0.0002	0.0017
6860768	RAE1	NM_001015885; NM_003610; NP_001015885; NP_003601	499.4±56.1	336.0±45.6	0.7	0.0002	0.0017
1470348	RAGE	NM_001272011; NM_014226; NP_001258940; NP_055041; NR_073540; NR_073541; NR_073542; NR_073543	2918.1±1044.7	1503.2±653.3	0.5	0.0002	0.0017
7050064	RAMP1	NM_005855; NP_005846	34.6±13.1	159.2±77.8	4.6	0.0002	0.0017
4610047	RANBP1	NM_002882; NP_002873	3753.4±734.1	2379.1±270.6	0.6	0.0002	0.0017
7000735	RANBP1	NM_002882; NP_002873	1079.6±254.6	711.8±145.3	0.7	0.0002	0.0017
2900292	RANGAP1	NM_002883; NP_002874	2003.0±506.1	913.7±157.7	0.5	0.0002	0.0017
4120615	RAPGEF2	NM_014247; NP_055062	622.9±108.5	397.3±71.6	0.6	0.0002	0.0017
2100241	RAPH1	NM_025252; NM_203365; NM_213589; NP_976241; NP_998754	464.2±196.1	815.7±277.2	1.8	0.0002	0.0017
4860408	RAPH1	NM_025252; NM_203365; NM_213589; NP_976241; NP_998754	342.2±116.1	599.7±237.9	1.8	0.0002	0.0017
1010132	RARRES1	NM_002888; NM_206963; NP_002879; NP_996846	37.8±11.8	84.3±34.8	2.2	0.0002	0.0017
2340681	RARRES1	NM_002888; NM_206963; NP_002879; NP_996846	42.6±24.0	99.4±52.8	2.3	0.0002	0.0017
2650564	RARRES3	NM_004585; NP_004576	37.8±30.7	226.9±110.9	6.0	0.0002	0.0017
60400	RARS	NM_002887; NP_002878	3164.5±245.1	2814.7±314.1	0.9	0.0002	0.0017
3930026	RASL10A	NM_001007279; NM_006477; NP_006468	15.2±5.8	81.4±61.5	5.3	0.0002	0.0017
270026	RASSF1	NM_001206957; NM_007182; NM_170712; NM_170713; NM_170714; NM_170715; NM_170716; NM_170717; NP_001193886; NP_009113; NP_733830; NP_733831; NP_733832	211.8±43.1	108.4±38.7	0.5	0.0002	0.0017
2940739	RASSF1	NM_001206957; NM_007182; NM_170712; NM_170713; NM_170714; NM_170715; NM_170716; NM_170717; NP_001193886; NP_009113; NP_733830; NP_733831; NP_733832	500.8±126.2	247.7±83.9	0.5	0.0002	0.0017
6350121	RASSF1	NM_001206957; NM_007182; NM_170712; NM_170713; NM_170714; NM_170715; NM_170716; NM_170717; NP_001193886; NP_009113; NP_733830; NP_733831; NP_733832	143.1±43.4	66.2±22.9	0.5	0.0002	0.0017
1980059	RASSF2	NM_014737; NM_170774; NP_055552; NP_739580	44.1±11.6	185.9±75.7	4.2	0.0002	0.0017
5390095	RASSF2	NA	35.4±8.8	366.1±178.0	10.4	0.0002	0.0017
10639	RASSF4	NM_032023; NM_178145; NP_114412	52.3±33.7	996.1±528.8	19.0	0.0002	0.0017
540564	RASSF4	NM_032023; NM_178145; NP_114412	20.9±6.1	166.2±90.4	8.0	0.0002	0.0017
7560328	RAVER1	NM_133452; NP_597709	134.3±26.5	79.6±13.3	0.6	0.0002	0.0017
6660343	RBM14	NM_001198836; NM_001198837; NM_006328; NM_032886; NP_001185765; NP_001185766; NP_006319	924.8±200.0	541.5±122.6	0.6	0.0002	0.0017
5890195	RBM18	NM_033117; NP_149108; NR_027125; NR_027126	128.1±16.4	215.0±49.2	1.7	0.0002	0.0017
6020671	RBM20	NA	28.0±10.1	119.1±64.7	4.3	0.0002	0.0017
6200630	RBM22	NM_018047; NP_060517	1612.5±193.2	1352.9±168.0	0.8	0.0002	0.0017
3610092	RBM23	NM_001077351; NM_001077352; NM_018107; NP_001070819; NP_001070820; NP_060577	618.0±90.2	503.5±61.0	0.8	0.0002	0.0017
1240541	RBM4	NM_001198843; NM_001198844; NM_002896; NP_001185772; NP_001185773; NP_002887	100.5±19.4	142.1±22.5	1.4	0.0002	0.0017
4880551	RBM42	NM_024321; NP_077297	619.3±100.5	489.2±66.0	0.8	0.0002	0.0017
3130184	RBM9	NM_001031695; NM_001082576; NM_001082577; NM_001082578; NM_001082579; NM_014309; NP_001026865; NP_001076045; NP_001076046; NP_001076047; NP_001076048; NP_055124	83.3±13.3	139.3±30.1	1.7	0.0002	0.0017
2680615	RBMS3	NM_001003792; NM_001003793; NM_001177711; NM_001177712; NM_014483; NP_001003792; NP_001003793; NP_001171182; NP_001171183; NP_055298	146.8±25.5	95.0±14.6	0.6	0.0002	0.0017
4010431	RBMS3	NM_001003792; NM_001003793; NM_001177711; NM_001177712; NM_014483; NP_001003792; NP_001003793; NP_001171182; NP_001171183; NP_055298	116.5±16.8	77.0±13.8	0.7	0.0002	0.0017
3520288	RCE1	NM_001032279; NM_005133; NP_001027450; NP_005124	177.5±27.1	118.3±14.7	0.7	0.0002	0.0017
1170703	RCSD1	NM_052862; NP_443094	26.1±6.6	77.3±28.6	3.0	0.0002	0.0017
2340494	RDH11	NM_001252650; NM_016026; NP_001239579; NP_057110	347.7±56.4	514.9±103.7	1.5	0.0002	0.0017
6840368	RDH11	NM_001252650; NM_016026; NP_001239579; NP_057110	1741.0±170.6	2352.7±320.9	1.4	0.0002	0.0017
110326	RDH5	NM_001199771; NM_002905; NP_001186700; NP_002896	301.4±207.7	1076.1±442.9	3.6	0.0002	0.0017
7330189	REEP2	NM_001271803; NM_016606; NP_001258732; NP_057690; NR_073448; NR_073449	62.2±15.8	141.3±30.8	2.3	0.0002	0.0017
3130050	RFC2	NM_002914; NM_181471; NP_002905; NP_852136	56.5±14.0	36.6±11.7	0.6	0.0002	0.0017
4390162	RFC2	NM_002914; NM_181471; NP_002905; NP_852136	167.1±48.2	70.4±26.4	0.4	0.0002	0.0017
1780463	RFC3	NM_002915; NM_181558; NP_002906; NP_853536	125.1±47.2	51.7±14.3	0.4	0.0002	0.0017
3890309	RFC3	NM_002915; NM_181558; NP_002906; NP_853536	189.2±36.0	100.7±22.0	0.5	0.0002	0.0017
2030315	RFC4	NM_002916; NM_181573; NP_002907; NP_853551	943.4±207.3	429.3±103.4	0.5	0.0002	0.0017
7210435	RFC4	NM_002916; NM_181573; NP_002907; NP_853551	688.8±239.6	266.1±68.9	0.4	0.0002	0.0017
4890731	RFC5	NM_001130112; NM_001130113; NM_001206801; NM_007370; NM_181578; NP_001123584; NP_001193730; NP_031396; NP_853556	466.0±113.7	198.2±53.3	0.4	0.0002	0.0017
1090722	RFTN2	NM_144629; NP_653230	25.7±4.7	87.3±31.5	3.4	0.0002	0.0017
5340167	RFWD3	NM_018124; NP_060594	390.0±102.8	176.7±55.9	0.5	0.0002	0.0017
3180039	RGL1	NM_015149; NP_055964	486.5±242.8	757.5±256.1	1.6	0.0002	0.0017
60291	RGMB	NM_001012761; NM_173670; NP_001012779	135.5±55.3	75.4±34.7	0.6	0.0002	0.0017
3400019	RGS2	NM_002923; NP_002914	286.7±127.1	1257.3±521.9	4.4	0.0002	0.0017
2450139	RHEB	NM_005614; NP_005605	3115.5±390.5	2657.2±182.9	0.9	0.0002	0.0017
3440243	RHOJ	NM_020663; NP_065714	88.2±65.6	249.6±167.6	2.8	0.0002	0.0017
6100450	RHOJ	NM_020663; NP_065714	100.0±83.6	370.9±256.4	3.7	0.0002	0.0017
1230470	RHOU	NM_021205; NP_067028; NR_037962	30.6±14.9	65.6±26.7	2.1	0.0002	0.0017
1340288	RICS	NM_001142685; NM_014715; NP_001136157; NP_055530	114.0±28.9	83.4±12.4	0.7	0.0002	0.0017
4210019	RIOK3	NM_003831; NM_145906; NP_003822	1280.6±187.0	1706.3±395.0	1.3	0.0002	0.0017
5560086	RIPK1	NM_003804; NP_003795	259.1±75.5	186.2±32.2	0.7	0.0002	0.0017
520309	RLF	NM_012421; NP_036553	161.2±32.7	107.4±17.5	0.7	0.0002	0.0017
770286	RMI1	NM_024945; NP_079221	176.3±45.4	73.7±12.4	0.4	0.0002	0.0017
1990433	RMI1	NM_024945; NP_079221	360.7±68.0	154.6±33.7	0.4	0.0002	0.0017
4230068	RNASEH2A	NM_006397; NP_006388	289.6±97.4	90.8±32.3	0.3	0.0002	0.0017
110064	RNASEL	NM_021133; NP_066956	104.9±33.6	174.2±27.8	1.7	0.0002	0.0017
6580332	RNF103	NM_001198951; NM_001198952; NM_005667; NP_001185880; NP_001185881; NP_005658	605.1±101.1	912.7±149.8	1.5	0.0002	0.0017
520482	RNF11	NM_014372; NP_055187	405.0±132.4	767.9±123.9	1.9	0.0002	0.0017
2370445	RNF121	NM_018320; NM_194452; NM_194453; NP_060790; NR_024147; NR_024148	86.8±14.2	141.2±24.3	1.6	0.0002	0.0017
5310446	RNF121	NM_018320; NM_194452; NM_194453; NP_060790; NR_024147; NR_024148	477.5±68.9	896.1±173.2	1.9	0.0002	0.0017
4280725	RNF14	NM_001201365; NM_004290; NM_183398; NM_183399; NM_183400; NM_183401; NP_001188294; NP_004281; NP_899645; NP_899646; NP_899647; NP_899648	908.3±206.4	1307.3±220.5	1.4	0.0002	0.0017
6510681	RNF14	NM_001201365; NM_004290; NM_183398; NM_183399; NM_183400; NM_183401; NP_001188294; NP_004281; NP_899645; NP_899646; NP_899647; NP_899648	294.3±48.5	405.6±74.4	1.4	0.0002	0.0017
2260603	RNF145	NM_001199380; NM_001199381; NM_001199382; NM_001199383; NM_144726; NP_001186309; NP_001186310; NP_001186311; NP_001186312; NP_653327	414.8±93.8	262.0±62.6	0.6	0.0002	0.0017
2750139	RNF216L	NR_015449; NR_023384; NR_023385	295.7±54.3	201.3±33.3	0.7	0.0002	0.0017
6380048	RNF217	NM_152553; NP_689766	60.8±12.0	126.3±41.8	2.1	0.0002	0.0017
1430008	RNF26	NM_032015; NP_114404	187.6±24.1	110.6±23.2	0.6	0.0002	0.0017
5670333	ROCK2	NM_004850; NP_004841	435.8±74.7	296.4±66.0	0.7	0.0002	0.0017
2970632	RP9	NM_203288; NP_976033	594.8±74.7	449.3±65.7	0.8	0.0002	0.0017
1510440	RPA1	NM_002945; NP_002936	1366.6±228.1	923.0±209.5	0.7	0.0002	0.0017
3120671	RPA1	NM_002945; NP_002936	342.3±64.7	195.3±40.9	0.6	0.0002	0.0017
4150458	RPA3	NM_002947; NP_002938	1644.6±339.6	991.3±212.5	0.6	0.0002	0.0017
770164	RPAIN	NM_001033002; NM_001160243; NM_001160244; NM_001160246; NM_001160266; NM_001160267; NM_032308; NP_001028174; NP_001153715; NP_001153716; NP_001153718; NP_001153738; NR_027678; NR_027679; NR_027680; NR_027681; NR_027682; NR_027683; NR_027684; NR_027685	1298.1±193.5	1881.0±459.8	1.4	0.0002	0.0017
2350368	RPF2	NM_032194; NP_115570	1522.4±279.2	1090.9±203.6	0.7	0.0002	0.0017
2490379	RPL34	NM_000995; NM_033625; NP_000986; NP_296374	418.9±133.4	692.3±175.9	1.7	0.0002	0.0017
4280743	RPL37	NM_000997; NP_000988	133.7±20.7	215.5±44.4	1.6	0.0002	0.0017
6060719	RPL39L	NM_052969; NP_443201	497.6±157.7	191.2±41.6	0.4	0.0002	0.0017
6900672	RPL39L	NM_052969; NP_443201	1123.4±365.5	458.6±103.4	0.4	0.0002	0.0017
380070	RPS23	NM_001025; NP_001016	1540.1±673.8	2171.9±966.2	1.4	0.0002	0.0017
6060433	RPS6KA4	NM_001006944; NM_003942; NP_001006945; NP_003933	514.6±91.1	260.7±61.4	0.5	0.0002	0.0017
5820333	RPUSD2	NM_152260; NP_689473	337.4±35.4	251.5±34.7	0.7	0.0002	0.0017
7200639	RRAD	NM_001128850; NM_004165; NP_001122322; NP_004156	23.1±4.7	84.0±80.0	3.6	0.0002	0.0017
2850575	RRM1	NM_001033; NP_001024	2835.1±558.0	1433.0±349.4	0.5	0.0002	0.0017
510731	RRM2	NM_001034; NM_001165931; NP_001025; NP_001159403	155.3±66.9	39.3±20.7	0.3	0.0002	0.0017
3130598	RRP7A	NM_015703; NP_056518	756.3±262.0	463.9±126.3	0.6	0.0002	0.0017
7000220	RTN2	NM_005619; NM_206900; NM_206901; NM_206902; NP_005610; NP_996783; NP_996784	48.3±14.8	126.8±79.3	2.6	0.0002	0.0017
4780537	RUVBL2	NM_006666; NP_006657	440.0±76.9	300.5±38.5	0.7	0.0002	0.0017
6420368	RWDD2A	NM_033411; NP_219479	444.3±55.5	581.7±105.3	1.3	0.0002	0.0017
7000356	RXRA	NM_002957; NP_002948	513.2±145.6	342.2±65.2	0.7	0.0002	0.0017
160189	RYR1	NM_000540; NM_001042723; NP_000531; NP_001036188	31.8±10.0	191.3±142.3	6.0	0.0002	0.0017
2750431	RYR1	NM_000540; NM_001042723; NP_000531; NP_001036188	19.5±7.5	520.6±381.0	26.7	0.0002	0.0017
4810768	S1PR1	NM_001400; NP_001391	202.4±177.4	27.3±7.9	0.1	0.0002	0.0017
5860707	SAAL1	NM_138421; NP_612430	551.9±117.0	358.0±49.8	0.6	0.0002	0.0017
4210692	SAC3D1	NM_013299; NP_037431	667.9±194.1	386.5±102.4	0.6	0.0002	0.0017
520239	SAMD11	NM_152486; NP_689699	317.7±197.4	34.1±11.0	0.1	0.0002	0.0017
4260292	SAP130	NM_001145928; NM_024545; NP_001139400; NP_078821	211.2±35.3	143.2±23.9	0.7	0.0002	0.0017
2900435	SAP18	NM_005870; NP_005861	126.8±18.7	209.5±31.3	1.7	0.0002	0.0017
6200615	SAPS2	NA	250.6±57.7	434.7±120.0	1.7	0.0002	0.0017
5290484	SAR1B	NM_001033503; NM_016103; NP_001028675; NP_057187	1239.2±177.8	1511.0±169.5	1.2	0.0002	0.0017
1980682	SATB2	NM_001172509; NM_001172517; NM_015265; NP_001165980; NP_001165988; NP_056080	165.0±42.1	98.0±20.9	0.6	0.0002	0.0017
4900707	SBDSP	NR_001588; NR_024109; NR_024110; NR_024111	459.2±61.7	776.0±184.2	1.7	0.0002	0.0017
4200037	SC4MOL	NM_001017369; NM_006745; NP_001017369; NP_006736	180.5±63.7	809.9±171.8	4.5	0.0002	0.0017
5860348	SC4MOL	NM_001017369; NM_006745; NP_001017369; NP_006736	983.1±303.5	3538.4±726.3	3.6	0.0002	0.0017
50341	SCAMP2	NM_005697; NP_005688	61.5±14.1	82.3±15.9	1.3	0.0002	0.0017
7200292	SCAMP3	NM_005698; NM_052837; NP_005689; NP_443069	1082.9±139.9	1354.4±165.2	1.3	0.0002	0.0017
6250349	SCARA3	NM_016240; NM_182826; NP_057324; NP_878185	78.3±26.2	39.7±21.5	0.5	0.0002	0.0017
6420630	SCARA3	NM_016240; NM_182826; NP_057324; NP_878185	163.3±65.3	52.4±26.8	0.3	0.0002	0.0017
360292	SCARNA13	NR_003002	56.6±14.5	189.3±138.1	3.3	0.0002	0.0017
4490220	SCCPDH	NM_016002; NP_057086	245.1±53.5	434.5±89.3	1.8	0.0002	0.0017
2140128	SCD	NM_005063; NP_005054	1992.5±746.3	5084.1±734.0	2.6	0.0002	0.0017
2690598	SCPEP1	NM_021626; NP_067639	275.5±31.3	393.9±87.2	1.4	0.0002	0.0017
1110048	SCRG1	NM_007281; NP_009212	878.6±967.6	2751.7±2465.3	3.1	0.0002	0.0017
1510301	SCYL2	NM_017988; NP_060458	673.5±151.3	850.6±178.0	1.3	0.0002	0.0017
2690026	SDC2	NM_002998; NP_002989	371.5±107.2	630.0±122.3	1.7	0.0002	0.0017
3390021	SDSL	NM_138432; NP_612441	173.9±66.5	247.4±57.0	1.4	0.0002	0.0017
4880463	SEC24A	NM_001252231; NM_021982; NP_001239160; NP_068817	241.7±56.4	178.6±63.3	0.7	0.0002	0.0017
4280102	SEC31A	NM_001077206; NM_001077207; NM_001077208; NM_001191049; NM_014933; NM_016211; NP_001070674; NP_001070675; NP_001070676; NP_001177978; NP_055748; NP_057295	104.7±22.3	151.5±37.8	1.4	0.0002	0.0017
5560180	SEC31A	NM_001077206; NM_001077207; NM_001077208; NM_001191049; NM_014933; NM_016211; NP_001070674; NP_001070675; NP_001070676; NP_001177978; NP_055748; NP_057295	3066.2±202.5	3594.5±371.1	1.2	0.0002	0.0017
2470762	SECISBP2L	NM_001193489; NM_014701; NP_001180418; NP_055516	139.2±57.3	219.3±70.5	1.6	0.0002	0.0017
5080280	SEMA4B	NM_020210; NM_198925; NP_064595; NP_945119	111.1±55.7	40.8±11.6	0.4	0.0002	0.0017
7050682	SEMA6A	NM_020796; NP_065847	20.8±7.3	86.2±58.9	4.2	0.0002	0.0017
160368	SEMA6B	NM_020241; NM_032108; NM_133327; NP_115484	48.4±12.1	149.9±64.0	3.1	0.0002	0.0017
3120750	SEMA6C	NM_001178061; NM_001178062; NM_030913; NP_001171532; NP_001171533; NP_112175	30.5±7.5	129.5±82.6	4.2	0.0002	0.0017
5870239	SEMA7A	NM_001146029; NM_001146030; NM_003612; NP_001139501; NP_001139502; NP_003603	192.9±66.0	84.7±44.0	0.4	0.0002	0.0017
4670458	2015-09-04	NM_001198713; NM_001256782; NM_001256822; NM_004574; NM_080415; NM_080416; NM_080417; NP_001185642; NP_001243711; NP_001243751; NP_004565; NP_536340; NP_536341; NR_037155	25.9±6.7	430.7±337.1	16.6	0.0002	0.0017
6960022	2015-09-05	NM_001009939; NM_002688; NP_001009939; NP_002679	358.0±139.3	1357.3±482.1	3.8	0.0002	0.0017
2970025	SEPW1	NM_003009; NP_003000	1089.4±263.3	3453.5±1049.3	3.2	0.0002	0.0017
1440243	SEPX1	NM_016332; NP_057416	726.0±123.2	1342.5±202.7	1.8	0.0002	0.0017
1300093	SERF2	NM_001018108; NM_001199875; NM_001199876; NM_001199877; NM_001199878; NM_005770; NP_001018118; NP_001186804; NP_001186805; NP_001186806; NP_001186807; NR_037672	523.0±78.7	794.5±131.9	1.5	0.0002	0.0017
2680487	SERINC1	NM_020755; NP_065806	932.8±201.8	1386.8±322.8	1.5	0.0002	0.0017
2030279	SERINC3	NM_006811; NM_198941; NP_006802; NP_945179	272.8±93.9	351.2±139.5	1.3	0.0002	0.0017
6280168	SERPINA3	NM_001085; NP_001076	36.1±24.8	133.8±117.6	3.7	0.0002	0.0017
6290356	SERPINF1	NM_002615; NP_002606	144.7±79.7	1029.1±710.3	7.1	0.0002	0.0017
4290072	SERTAD1	NM_013376; NP_037508	829.7±160.7	559.1±146.2	0.7	0.0002	0.0017
2070367	SERTAD2	NM_014755; NP_055570	3068.3±548.5	1780.1±340.3	0.6	0.0002	0.0017
2940706	SETD3	NM_032233; NM_199123; NP_115609; NP_954574	1537.6±94.7	1894.2±313.0	1.2	0.0002	0.0017
3890202	SF3A2	NM_007165; NP_009096	774.2±174.3	537.3±94.3	0.7	0.0002	0.0017
1090239	SF3B3	NM_012426; NP_036558	371.9±61.4	290.4±52.7	0.8	0.0002	0.0017
2640543	SFRP4	NM_003014; NP_003005	116.5±64.4	445.1±140.2	3.8	0.0002	0.0017
7330035	SFRP4	NM_003014; NP_003005	39.8±17.2	91.4±33.4	2.3	0.0002	0.0017
430026	SFRS1	NM_001078166; NM_006924; NP_001071634; NP_008855; NR_034041	3236.6±390.3	2405.8±370.8	0.7	0.0002	0.0017
1070053	SFRS14	NM_001017392; NM_014884; NP_001017392; NP_055699	419.3±118.2	809.2±359.2	1.9	0.0002	0.0017
4490133	SFRS2B	NM_032102; NP_115285	399.5±87.0	543.2±119.4	1.4	0.0002	0.0017
450168	SFRS7	NM_001031684; NM_001195446; NM_006276; NP_001026854; NP_001182375	1024.5±292.1	706.6±139.5	0.7	0.0002	0.0017
2450327	SGCD	NM_000337; NM_001128209; NM_172244; NP_000328; NP_001121681; NP_758447	123.7±57.0	335.8±122.1	2.7	0.0002	0.0017
4490563	SGCD	NM_000337; NM_001128209; NM_172244; NP_000328; NP_001121681; NP_758447	47.2±17.5	106.7±32.0	2.3	0.0002	0.0017
4610348	SGOL1	NM_001012409; NM_001012410; NM_001012411; NM_001012412; NM_001012413; NM_001199251; NM_001199252; NM_001199253; NM_001199254; NM_001199255; NM_001199256; NM_001199257; NM_138484; NP_001012409; NP_001012410; NP_001012411; NP_001012412; NP_001012413; NP_001186180; NP_001186181; NP_001186182; NP_001186183; NP_001186184; NP_001186185; NP_001186186; NP_612493	129.1±62.8	32.7±9.9	0.3	0.0002	0.0017
7150128	SGOL1	NM_001012409; NM_001012410; NM_001012411; NM_001012412; NM_001012413; NM_001199251; NM_001199252; NM_001199253; NM_001199254; NM_001199255; NM_001199256; NM_001199257; NM_138484; NP_001012409; NP_001012410; NP_001012411; NP_001012412; NP_001012413; NP_001186180; NP_001186181; NP_001186182; NP_001186183; NP_001186184; NP_001186185; NP_001186186; NP_612493	82.5±29.6	20.5±8.8	0.2	0.0002	0.0017
3520754	SGOL2	NM_001160033; NM_001160046; NM_152524; NP_001153505; NP_001153518; NP_689737	165.8±98.3	55.4±21.5	0.3	0.0002	0.0017
1940273	SGSM2	NM_001098509; NM_014853; NP_001091979; NP_055668	921.8±114.3	1348.9±309.7	1.5	0.0002	0.0017
4610079	SH3BGR	NM_001001713; NM_007341; NP_001001713; NP_031367	36.0±7.2	128.2±46.4	3.6	0.0002	0.0017
5890242	SH3BGRL	NM_003022; NP_003013	850.3±223.3	1413.3±419.0	1.7	0.0002	0.0017
7200044	SH3BGRL2	NM_031469; NP_113657	49.4±13.5	96.7±27.4	2.0	0.0002	0.0017
4890674	SH3BP4	NM_014521; NP_055336	1564.3±242.7	890.5±273.6	0.6	0.0002	0.0017
4920328	SH3KBP1	NM_001024666; NM_001184960; NM_031892; NP_001019837; NP_001171889; NP_114098	23.3±5.1	84.5±46.7	3.6	0.0002	0.0017
3460451	SH3PXD2A	NM_014631; NP_055446	1255.4±490.9	2742.1±661.4	2.2	0.0002	0.0017
2570288	SH3YL1	NM_001159597; NM_015677; NP_001153069; NP_056492	173.4±34.7	243.2±70.4	1.4	0.0002	0.0017
5890706	SHB	NM_003028; NP_003019	190.6±39.1	99.7±20.7	0.5	0.0002	0.0017
990025	SHCBP1	NM_024745; NP_079021	110.5±35.3	34.1±14.1	0.3	0.0002	0.0017
1710037	SHF	NM_138356; NP_612365	58.9±17.1	123.4±60.3	2.1	0.0002	0.0017
2690528	SHMT1	NM_004169; NM_148918; NP_004160; NP_683718	261.2±99.5	105.2±58.8	0.4	0.0002	0.0017
4890328	SIDT2	NM_001040455; NM_015996; NP_001035545	1177.2±242.9	1671.1±373.4	1.4	0.0002	0.0017
4220193	SIGIRR	NA	202.5±87.0	165.9±79.3	0.8	0.0002	0.0017
3130228	SIL1	NM_001037633; NM_022464; NP_001032722; NP_071909	286.9±91.6	354.1±107.0	1.2	0.0002	0.0017
3460053	SIPA1L2	NM_020808; NP_065859	80.6±61.1	312.3±169.8	3.9	0.0002	0.0017
5360193	SIRPA	NM_001040022; NM_001040023; NM_080792; NP_001035111; NP_001035112; NP_542970	350.4±140.0	138.8±59.4	0.4	0.0002	0.0017
4860411	SIRT2	NM_001193286; NM_012237; NM_030593; NP_001180215; NP_036369; NP_085096; NR_034146	169.7±37.1	703.8±425.6	4.1	0.0002	0.0017
5550673	SIVA	NM_006427; NM_021709; NP_006418; NP_068355	404.1±91.9	234.2±49.8	0.6	0.0002	0.0017
1450477	SIVA1	NM_006427; NM_021709; NP_006418; NP_068355	1510.0±301.8	939.1±144.8	0.6	0.0002	0.0017
5820170	SIVA1	NM_006427; NM_021709; NP_006418; NP_068355	425.2±93.5	261.2±66.0	0.6	0.0002	0.0017
2030630	SKA1	NM_001039535; NM_145060; NP_001034624; NP_659497	128.4±45.9	40.8±16.5	0.3	0.0002	0.0017
3290291	SLBP	NM_006527; NP_006518	643.4±103.8	364.4±82.4	0.6	0.0002	0.0017
4280603	SLBP	NM_006527; NP_006518	1505.8±272.1	948.6±238.8	0.6	0.0002	0.0017
7160228	SLC12A4	NM_001145961; NM_001145962; NM_001145963; NM_001145964; NM_005072; NP_001139433; NP_001139434; NP_001139435; NP_001139436; NP_005063	187.0±37.7	243.5±40.0	1.3	0.0002	0.0017
3710075	SLC12A8	NM_001195483; NM_024628; NP_001182412; NP_078904	133.7±65.6	270.3±146.7	2.0	0.0002	0.0017
4220044	SLC15A3	NM_016582; NP_057666; NR_027391	78.5±19.9	247.8±84.7	3.2	0.0002	0.0017
110719	SLC16A3	NM_001042422; NM_001042423; NM_001206950; NM_001206951; NM_001206952; NM_004207; NP_001035887; NP_001035888; NP_001193879; NP_001193880; NP_001193881; NP_004198	3981.0±1186.7	1525.0±469.9	0.4	0.0002	0.0017
6550019	SLC16A4	NM_001201546; NM_001201547; NM_001201548; NM_001201549; NM_004696; NP_001188475; NP_001188476; NP_001188477; NP_001188478; NP_004687	36.3±15.7	68.6±21.3	1.9	0.0002	0.0017
7380561	SLC16A4	NM_001201546; NM_001201547; NM_001201548; NM_001201549; NM_004696; NP_001188475; NP_001188476; NP_001188477; NP_001188478; NP_004687	57.7±18.8	101.3±32.2	1.8	0.0002	0.0017
4250241	SLC17A9	NM_022082; NP_071365	75.3±20.1	42.6±13.5	0.6	0.0002	0.0017
2900121	SLC25A10	NM_001270888; NM_001270953; NM_012140; NP_001257817; NP_001257882; NP_036272	142.1±40.2	83.1±22.6	0.6	0.0002	0.0017
5310615	SLC25A15	NM_014252; NP_055067	295.5±48.6	213.0±28.0	0.7	0.0002	0.0017
6220161	SLC25A20	NM_000387; NP_000378	187.9±38.6	283.0±61.9	1.5	0.0002	0.0017
6280092	SLC25A23	NM_024103; NP_077008	345.8±97.5	689.8±188.8	2.0	0.0002	0.0017
620692	SLC25A42	NM_178526; NP_848621	157.0±25.4	237.9±65.1	1.5	0.0002	0.0017
[truncated: 5,702 more rows]

## Sheet: GSEA non-obese
Significantly enriched gene sets in GSEA (FDR<5%, q<0.05) based on differential gene expression in human myoblasts versus myotubes of 13 non-obese subjects
Gene set	Observed/Total	ES	Normalized ES	p value	q value	Contributing genes
DOWNREGULATED GENE SETS
Mismatch Repair	15/21	0.76	2.27	<0.001	<0.001	RFC4, LIG1, POLD1, EXO1, RPA3, PCNA, MSH6, RFC3, RFC5, SSBP1, RFC1, PMS2, RPA1, POLD3, RFC2
DNA Replication	25/35	0.74	2.51	<0.001	<0.001	MCM7, MCM4, PRIM1, RFC4, RNASEH2A, MCM2, LIG1, MCM5, POLD1, RPA3, PCNA, FEN1, POLE, MCM6, RFC3, RFC5, POLE2, MCM3, SSBP1, RFC1, RPA1, POLD3, RFC2, DNA2, RNASEH2C
Spliceosome	66/109	0.58	2.46	<0.001	<0.001	U2AF1, SNRPB, HNRNPU, SF3B4, PRPF31, SNRPA, PHF5A, EIF4A3, HNRNPA1, PPIE, MAGOH, HNRNPM, PRPF4, SF3A2, SNRPA1, DHX15, HNRNPC, SNRPF, DHX16, TRA2A, PRPF38A, THOC4, LOC653884, SF3B2, SNRPC, CCDC12, THOC3, CDC5L, XAB2, TCERG1, AQR, SF3A1, SNRPG, SF3B5, HSPA1B, SNRNP40, MAGOHB, HNRNPA1L2, PRPF3, PPIL1, LSM7, RBMX, SMNDC1, HSPA2, LSM2, LSM6, HNRNPA3, HNRNPK, NHP2L1, U2AF2, PPIH, EFTUD2, DHX8, ISY1, DD…
Homologous Recombination	12/23	0.67	2.09	<0.001	0.001	BLM, POLD1, RPA3, RAD54L, XRCC3, TOP3A, SHFM1, RAD51, SSBP1, RPA1, EME1, POLD3
Glycolysis Gluconeogenesis	17/38	0.6	2.09	<0.002	0.001	PGK1, GAPDH, PFKP, ENO2, TPI1, GPI, LDHA, ENO1, PGAM1, PKM2, PGAM4, ALDOA, ALDOC, HK1, ALDH3B1, PGM2, HK2
Pentose Phosphate Pathway	9/22	0.63	1.94	<0.003	0.005	PFKP, GPI, PRPS1, ALDOA, ALDOC, PRPS2, PRPS1L1, TKT, PGM2
Cell Cycle	45/102	0.46	1.92	<0.004	0.006	MCM7, CCNA2, PTTG1, MCM4, CCNB2, HDAC1, PKMYT1, CDK2, CDC20, MAD2L1, MCM2, MCM5, CHEK1, PCNA, CDC25A, CDC25C, MCM6, CCNE2, TTK, BUB1, MCM3, CCNB1, TFDP1, GADD45B, PLK1, CDC7, SMC3, BUB1B, E2F2, YWHAZ, ESPL1, PRKDC, YWHAB, YWHAH, CDC23, CDK4, LOC731751, ANAPC11, YWHAQ, EP300, CCNH, ANAPC10, CDK6, E2F4, CDKN2C
Fructose And Mannose Metabolism	11/24	0.61	1.89	0.002	0.008	PFKP, TPI1, PFKFB3, ALDOA, ALDOC, PMM1, HK1, AKR1B1, HK2, PFKFB4, SORD
Pyrimidine Metabolism	38/81	0.46	1.86	<0.001	0.009	TK1, NME2, CTPS, PRIM1, CTPS2, TXNRD2, TYMS, POLD1, RRM1, POLE, POLE2, DUT, POLR2C, NT5E, RRM2, TXNRD1, ENTPD6, POLR3G, UCKL1, POLR2D, POLR3K, NME6, CANT1, POLR1B, POLR1E, POLD3, POLR2L, POLR2H, CAD, DPYD, ZNRD1, POLR2G, POLR3A, POLR3C, NME3, DCK, POLE3, POLR1C
Progesterone Mediated Oocyte Maturation	22/53	0.49	1.82	<0.001	0.014	CCNA2, CCNB2, PKMYT1, CDK2, ADCY7, MAD2L1, CDC25A, CDC25C, BUB1, CCNB1, MAP2K1, AKT3, PLK1, MAPK9, CDC23, GNAI3, MAPK13, ANAPC11, MAPK3, HSP90AA1, GNAI2, ANAPC10
Oocyte Meiosis	29/80	0.43	1.77	<0.001	0.018	PTTG1, CCNB2, PKMYT1, CDK2, ADCY7, CDC20, MAD2L1, SGOL1, FBXO5, CDC25C, CCNE2, BUB1, ITPR3, CCNB1, MAP2K1, PLK1, PPP2R5C, AURKA, PPP2CA, PPP2R1B, SMC3, YWHAZ, ESPL1, YWHAB, YWHAH, CDC23, ANAPC11, YWHAQ, MAPK3
Galactose Metabolism	12/19	0.6	1.77	0.002	0.018	PFKP, GALE, GLA, HK1, AKR1B1, PGM2, HK2, GALT, B4GALT1, GLB1, B4GALT2, PGM1
Drug Metabolism Other Enzymes	7/17	0.63	1.78	0.013	0.019	HPRT1, TK1, GMPS, IMPDH1, UCKL1, GUSB, IMPDH2
Purine Metabolism	47/113	0.41	1.74	<0.001	0.022	HPRT1, NME2, PRPS1, ADCY7, PRIM1, PFAS, PKM2, GMPS, PAICS, POLD1, RRM1, POLE, POLE2, NUDT5, POLR2C, NT5E, PRPS2, PRPS1L1, RRM2, PPAT, IMPDH1, AK5, ENTPD6, POLR3G, POLR2D, IMPDH2, GART, POLR3K, DGUOK, GUK1, NME6, ADK, PDE4B, CANT1, POLR1B, POLR1E, POLD3, POLR2L, POLR2H, APRT, ZNRD1, POLR2G, POLR3A, POLR3C, ADCY4, NME3, DCK
Nucleotide Excision Repair	17/42	0.48	1.68	0.006	0.036	RFC4, LIG1, POLD1, RPA3, PCNA, POLE, RFC3, RFC5, POLE2, RFC1, DDB2, RPA1, ERCC8, ERCC2, POLD3, RFC2, CCNH
Base Excision Repair	21/30	0.53	1.69	0.007	0.037	LIG1, POLD1, PCNA, FEN1, POLE, POLE2, NEIL3, OGG1, UNG, HMGB1, POLD3, APEX2, PARP2, PARP3, LIG3, POLE3, PARP1, NTHL1, XRCC1, MUTYH, POLE4
RNA Degradation	23/51	0.45	1.67	0.002	0.041	EXOSC9, ENO2, ENO1, DCP1A, EXOSC10, HSPD1, PATL1, CNOT10, EXOSC3, LSM7, EXOSC8, LSM2, LSM6, RQCD1, CNOT3, EXOSC1, EXOSC6, LSM3, EXOSC2, CNOT1, PNPT1, EDC3, DIS3
UPREGULATED GENE SETS
Hypertrophic Cardiomyopathy HCM	26/54	-0.66	-2.52	<0.001	<0.001	ITGA11, ITGA4, ITGA1, DES, SGCD, MYL3, CACNA1S, ITGA7, CACNG6, TGFB2, SGCG, PRKAB2, ITGA6, TNNT2, ATP2A2, TNNC1, MYL2, DAG1, DMD, CACNB1, MYH6, CACNG1, TTN, TGFB3, MYH7, TPM2
Dilated Cardiomyopathy	27/56	-0.64	-2.48	<0.001	<0.001	ITGA11, ITGA4, ITGA1, DES, ADCY6, SGCD, MYL3, CACNA1S, ITGA7, PRKX, CACNG6, TGFB2, SGCG, ITGA6, TNNT2, ATP2A2, TNNC1, MYL2, DAG1, DMD, CACNB1, MYH6, CACNG1, TTN, TGFB3, MYH7, TPM2
Arrhythmogenic Right Ventricular Cardiomyopathy ARVC	22/45	-0.6	-2.18	<0.001	0.001	CACNB4, ITGAV, DSP, SGCB, ITGA11, ITGA4, ITGA1, DES, SGCD, CACNA1S, ITGA7, CACNG6, SGCG, CTNNA1, ITGA6, ATP2A2, JUP, DAG1, DMD, CACNB1, CACNG1, ACTN2,
Steroid Biosynthesis	8/13	-0.82	-2.17	<0.001	0.001	LSS, CYP51A1, DHCR24, SQLE, DHCR7, NSDHL, FDFT1, TM7SF2
ECM Receptor Interaction	26/51	-0.57	-2.16	<0.001	0.001	LAMC1, AGRN, COL1A2, COL6A3, COL5A2, ITGAV, THBS1, LAMA4, ITGA11, COL3A1, FN1, ITGA4, ITGA1, LAMB1, COL6A2, LAMB3, ITGA7, COL1A1, COL5A3, COL6A1, CD36, ITGA6, THBS3, DAG1, LAMA5, SDC2
PPAR Signaling Pathway	12/39	-0.64	-2.21	<0.001	0.001	DBI, PLTP, CD36, ACOX1, ME1, ACSL3, SCD5, ACOX2, ACSL1, SCD, SORBS1, FABP3
Viral Myocarditis	20/45	-0.57	-2.09	<0.001	0.001	HLA-B, HLA-F, SGCB, HLA-G, EIF4G3, HLA-A, CASP9, SGCD, SGCG, HLA-DRB3, CYCS, DAG1, DMD, MYH3, CASP3, MYH6, MYH1, MYH2, MYH7, MYH8
Cardiac Muscle Contraction	16/48	-0.56	-2.07	<0.001	0.001	ATP1A1, MYL3, CACNA1S, CACNG6, TNNT2, ATP2A2, TNNC1, MYL2, ATP1A2, COX7A1, CACNB1, MYH6, CACNG1, MYH7, TPM2, COX6A2
Tight Junction	23/81	-0.49	-1.99	<0.001	0.003	SPTAN1, MYL5, MYL9, PARD6A, PPP2R2B, RRAS2, CSNK2A2, MPDZ, CLDN5, CTNNA1, JAM3, CSDA, MYL2, MYLPF, MYH3, MRAS, MYH6, MYH1, JAM2, MYH2, MYH7, MYH8, ACTN2
Fatty Acid Metabolism	14/26	-0.61	-1.96	<0.001	0.004	ACAA2, ACADVL, ECHS1, ACAA1, HADHB, ALDH9A1, ACSL4, ALDH3A2, ALDH1B1, ACAT2, HADHA, ACOX1, ACSL3, ACSL1
Butanoate Metabolism	11/22	-0.63	-1.93	<0.001	0.004	ECHS1, AKR1B10, ALDH9A1, ALDH3A2, PDHB, OXCT1, ALDH1B1, ACAT2, HADHA, AACS, HMGCS1
Allograft Rejection	6/13	-0.72	-1.93	<0.001	0.005	HLA-B, IL12A, HLA-F, HLA-G, HLA-A, HLA-DRB3
Biosynthesis Of Unsaturated Fatty Acids	11/20	-0.65	-1.95	<0.001	0.005	ACAA1, ELOVL5, ACOT1, FADS2, HSD17B12, FADS1, HADHA, PTPLA, ACOX1, SCD5, SCD
Terpenoid Backbone Biosynthesis	6/13	-0.71	-1.91	<0.001	0.006	ACAT2, HMGCR, MVD, IDI1, FDPS, HMGCS1
Autoimmune Thyroid Disease	5/12	-0.71	-1.91	<0.001	0.006	HLA-B, HLA-F, HLA-G, HLA-A, HLA-DRB3
Valine Leucine And Isoleucine Degradation	22/38	-0.53	-1.85	<0.001	0.01	ACADM, ACAD8, MCEE, DLD, PCCA, IVD, ACAA2, AOX1, ECHS1, ACAA1, HADHB, ALDH9A1, ALDH6A1, ALDH3A2, HSD17B10, MCCC1, OXCT1, ALDH1B1, ACAT2, DBT, HADHA, HMGCS1
Cell Adhesion Molecules Cams	21/55	-0.48	-1.84	<0.001	0.012	CD276, HLA-B, GLG1, HLA-F, CDH15, ITGAV, HLA-G, CLDN14, ICOSLG, HLA-A, ITGA4, NFASC, CLDN5, VCAM1, HLA-DRB3, ITGA6, JAM3, NCAM1, SDC2, JAM2, CD34
Tryptophan Metabolism	11/20	-0.59	-1.81	0.006	0.016	CAT, AOX1, AFMID, ECHS1, ALDH9A1, CYP1B1, ALDH3A2, WARS, ALDH1B1, ACAT2, HADHA
Graft Versus Host Disease	6/12	-0.68	-1.77	0.007	0.022	IL6, HLA-B, HLA-F, HLA-G, HLA-A, HLA-DRB3
Linoleic Acid Metabolism	4/8	-0.74	-1.71	0.002	0.036	PLA2G4B, AKR1B10, PLA2G12A, CYP2J2
Type I Diabetes Mellitus	7/16	-0.59	-1.7	0.021	0.037	HLA-B, IL12A, HLA-F, HLA-G, HLA-A, HLA-DRB3, CPE
Calcium Signaling Pathway	20/80	-0.41	-1.7	<0.001	0.038	PLCE1, P2RX6, CAMK2D, PLCG2, CACNA1S, PRKX, EDNRA, ATP2A2, CAMK2G, SLC8A3, PPP3CB, PDGFRB, TNNC1, ATP2B1, ERBB2, ERBB3, CALM1, CACNA1H, RYR1, TNNC2
Systemic Lupus Erythematosus	11/43	-0.47	-1.68	0.011	0.041	HIST2H2AA3, HIST1H2BC, C1S, HLA-DRB3, HIST1H2BK, C1R, HIST1H2BD, HIST1H4H, HIST1H2AC, HIST2H2BE, ACTN2
Alpha Linolenic Acid Metabolism	4/8	-0.72	-1.67	0.011	0.042	PLA2G4B, PLA2G12A, FADS2, ACOX1
Olfactory Transduction	4/14	-0.6	-1.65	0.017	0.047	CAMK2D, PRKX, CAMK2G, CALM1
ES: Enrichment Score (primary outcome of GSEA)
Observed/Total: Number of contributing genes to a gene set/Total number of genes in a gene set

## Sheet: PSCAN-JASPAR non-obese
Transcription factors with significantly enriched JASPAR motifs (pbonferroni<0.05) based on genes with differential expression in human myoblasts versus myotubes of 13 non-obese subjects (analyzed with PSCAN).
To the right is mRNA expression of those transcription factors which were differentially expressed in human myoblasts versus myotubes of non-obese subjects (n=13, q<0.05)
JASPAR motifs									mRNA expression
Transcription factor	Matrix ID	Z score	p value	pbonferroni	Sample average	Background average	Sample SD	Sample Size	IlluminaID	Myoblasts	Myotubes	Fold change	p value	q value
SP2	MA0516.1	22.9053	4.74683e-132	1.24842e-129	0.904408	0.886144	0.0481231	5555	1260201	117.8±19.6	98.0±12.7	0.8	0.0171	0.0393
NRF1	MA0506.1	21.8497	1.81001e-123	4.76033e-121	0.874066	0.85438	0.0592385	5555
E2F4	MA0470.1	21.5526	2.17861e-118	5.72974e-116	0.900195	0.882223	0.0522061	5555	3310546	335.8±37.4	285.5±46.8	0.9	0.0012	0.0049
SP1	MA0079.3	20.5337	5.48203e-106	1.44177e-103	0.939321	0.923845	0.0445498	5555	2510086	196.6±25.3	163.8±31.9	0.8	0.0024	0.0083
E2F1	MA0024.2	19.3602	1.59152e-96	4.1857e-94	0.915808	0.900888	0.0492052	5555
E2F3	MA0469.1	18.1526	1.93277e-84	5.08319e-82	0.872148	0.857628	0.0496876	5555
KLF5	MA0599.1	17.7391	3.31621e-80	8.72163e-78	0.954453	0.941371	0.0447314	5555	2230026	213.7±88.9	321.3±111.7	1.5	0.0034	0.0108
EGR1	MA0162.2	17.1483	2.96102e-75	7.78748e-73	0.896001	0.882706	0.0473974	5555
Klf4	MA0039.2	16.924	1.90977e-73	5.0227e-71	0.933751	0.919788	0.0506641	5555	510044	318.6±158.2	193.7±98.4	0.6	0.0034	0.0108
ZBTB33	MA0527.1	16.5214	6.11727e-72	1.60884e-69	0.796872	0.785157	0.0474094	5555
Zfx	MA0146.1	15.3376	4.99565e-61	1.31386e-58	0.892321	0.87926	0.0532886	5555	7510088	94.3±28.3	72.4±19.3	0.8	0.0061	0.0172
TFAP2A	MA0003.1	15.2455	5.27154e-59	1.38642e-56	0.964031	0.955497	0.032184	5555	1570646	112.7±110.3	48.0±31.0	0.4	0.0002	0.0017
GABPA	MA0062.2	14.5156	8.06477e-57	2.12103e-54	0.863479	0.853037	0.0500851	5555
HIF1A:ARNT	MA0259.1	14.4416	4.19131e-54	1.10231e-51	0.925036	0.914283	0.0458621	5555	4900010	459.5±80.0	576.3±177.9	1.3	0.0171	0.0393
HINFP	MA0131.1	14.0391	9.76085e-53	2.5671e-50	0.836067	0.827412	0.0416837	5555
E2F6	MA0471.1	13.1028	1.57018e-45	4.12957e-43	0.918369	0.909114	0.0456309	5555	7510707	227.5±29.9	185.8±37.0	0.8	0.0081	0.0215
ELK4	MA0076.1	12.6681	5.39647e-44	1.41927e-41	0.847627	0.838142	0.0528479	5555
Arnt:Ahr	MA0006.1	12.5624	5.13178e-42	1.34966e-39	0.947838	0.938129	0.0499241	5555
ELK1	MA0028.1	12.0183	1.13399e-39	2.98239e-37	0.914798	0.908536	0.0364558	5555
CREB1	MA0018.1	10.8191	1.27939e-32	3.3648e-30	0.863502	0.856935	0.0427854	5555
EGR2	MA0472.1	10.3145	8.70263e-29	2.28879e-26	0.871168	0.863895	0.0445299	5555	6020255	61.0±24.0	535.6±403.3	8.8	0.0002	0.0017
PLAG1	MA0163.1	9.98155	4.97249e-27	1.30776e-24	0.826387	0.819755	0.0416715	5555
Arnt	MA0004.1	9.31109	1.77351e-24	4.66433e-22	0.896289	0.887175	0.0675121	5555
Mycn	MA0104.2	9.04106	6.08021e-23	1.5991e-20	0.863167	0.85669	0.0478417	5555
SPI1	MA0080.1	8.82648	3.50106e-21	9.20779e-19	0.992181	0.989706	0.0164126	5555
Pax5	MA0014.1	8.37753	5.72222e-20	1.50494e-17	0.848549	0.845277	0.0260917	5555
NFKB1	MA0105.2	8.24593	3.07033e-19	8.07497e-17	0.840293	0.834108	0.0487172	5555
NFYA	MA0060.1	7.21088	9.59907e-16	2.52456e-13	0.83831	0.832738	0.0564459	5555	3870056	49.6±15.3	30.5±8.7	0.6	0.0002	0.0017
Klf1	MA0493.1	7.37595	1.32404e-15	3.48223e-13	0.888556	0.883729	0.0409766	5555
Myc	MA0147.1	7.13805	5.27446e-15	1.38718e-12	0.864297	0.859691	0.0431319	5555
ETS1	MA0098.1	6.6207	4.24399e-13	1.11617e-10	0.996004	0.995127	0.00871554	5555	6370435	1458.3±257.0	749.5±183.4	0.5	0.0002	0.0017
CTCF	MA0139.1	6.33179	3.52811e-12	9.27893e-10	0.796855	0.793065	0.0399233	5555	5220196	159.4±36.9	108.1±17.2	0.7	0.0005	0.0025
MZF1_1-4	MA0056.1	5.49526	2.31032e-09	6.07614e-07	0.987012	0.984785	0.024479	5555	1030053	254.9±50.6	320.0±57.6	1.3	0.0017	0.0062
INSM1	MA0155.1	5.30568	4.73892e-09	1.24634e-06	0.876467	0.873524	0.0367912	5555
NFYB	MA0502.1	4.86771	4.38079e-08	1.15215e-05	0.822309	0.818673	0.0539164	5555
MZF1_5-13	MA0057.1	4.92474	5.50802e-08	1.44861e-05	0.93013	0.92781	0.0305921	5555	1030053	254.9±50.6	320.0±57.6	1.3	0.0017	0.0062
Mafb	MA0117.1	4.54712	4.20731e-07	0.000110652	0.939191	0.937176	0.0296155	5555
ESR1	MA0112.1	4.40843	9.6945e-07	0.000254965	0.806273	0.804069	0.032765	5555
Tcfcp2l1	MA0145.1	4.32977	1.43375e-06	0.000377076	0.85454	0.852263	0.0347141	5555
TFAP2C	MA0524.1	4.2292	2.66016e-06	0.000699622	0.867074	0.864401	0.0406325	5555
MAX	MA0058.1	4.0219	5.32749e-06	0.00140113	0.867702	0.864787	0.0513013	5555	4640220	51.8±12.8	68.6±12.6	1.3	0.0134	0.0325
NR2C2	MA0504.1	4.02083	6.6854e-06	0.00175826	0.842278	0.84024	0.0338037	5555	7150382	153.2±41.5	129.9±27.7	0.8	0.0134	0.0325
ZNF263	MA0528.1	3.93538	9.81936e-06	0.00258249	0.846268	0.843829	0.0417631	5555	2510332	485.4±38.2	399.1±54.8	0.8	0.0017	0.0062
ELF1	MA0473.1	3.90402	1.0552e-05	0.00277518	0.857018	0.854615	0.0424519	5555
Zfp423	MA0116.1	3.79103	2.14219e-05	0.00563396	0.849352	0.847182	0.037445	5555
USF1	MA0093.1	3.71303	2.44221e-05	0.00642301	0.888372	0.885242	0.0593728	5555	6280333	163.7±34.5	150.0±44.2	0.9	0.0134	0.0325
NHLH1	MA0048.1	3.66957	3.556e-05	0.00935228	0.844102	0.841673	0.0440861	5555
REL	MA0101.1	3.59602	4.73004e-05	0.01244	0.895927	0.89392	0.0377802	5555
