# Supplementary material for: Abnormal epigenetic changes during differentiation of human skeletal muscle stem cells from obese subjects
Source: BMC Med. 2017 Feb 22;15:39. doi: 10.1186/s12916-017-0792-x (PMC5320752; doi:10.1186/s12916-017-0792-x)
Supplement: Additional file 4: Table S3. — Genes with overlapping changes in gene expression and DNA methylation before versus after differentiation of human primary myoblasts of non-obese subjects, followed by correlation analyses between expression and methylation of corresponding CpG sites for genes that had significant differences in both (13,769 correlations in total in myoblasts and myotubes) (mean ± SD). (XLSX 1875 kb) [file 12916_2017_792_MOESM4_ESM.xlsx]

## Sheet: exp and meth non-obese
Genes with overlapping changes in gene expression and DNA methylation (q<0.05) before versus after differentiation of human primary myoblasts of non-obese subjects (n=13)
Expression									DNA methyltion (%)
IlluminaID	Gene symbol	Accession number	Gene name	Myoblasts	Myotubes	Fold change	p	q	Probe ID	Nearest gene	Gene region	CpG island region	Myoblasts	Myotubes	Difference	p	q
5860215	ABHD5	NM_016006	abhydrolase domain containing 5	669.1±205.3	298.6±53.3	0.4	0.0002	0.0017	cg19251345	ABHD5	Body	Island	7.6±0.9	10.1±3.3	2.5	0.0001	0.0262
2570112	ABLIM1	NM_006720	actin binding LIM protein 1	194.7±69.9	763.3±243.3	3.9	0.0002	0.0017	cg06076610	ABLIM1;ABLIM1;ABLIM1;ABLIM1	Body;Body;Body;Body		22.7±2.8	30.4±3.4	7.8	0.0001	0.0262
2570112	ABLIM1	NM_006720	actin binding LIM protein 1	194.7±69.9	763.3±243.3	3.9	0.0002	0.0017	cg22698604	ABLIM1;ABLIM1;ABLIM1;ABLIM1;ABLIM1	Body;1stExon;Body;5'UTR;Body		9.8±0.5	13.3±0.8	3.5	0.0001	0.0262
6400243	ABLIM1	NM_001003407	actin binding LIM protein 1	49.8±16.2	161.0±59.1	3.2	0.0002	0.0017	cg06076610	ABLIM1;ABLIM1;ABLIM1;ABLIM1	Body;Body;Body;Body		22.7±2.8	30.4±3.4	7.8	0.0001	0.0262
6400243	ABLIM1	NM_001003407	actin binding LIM protein 1	49.8±16.2	161.0±59.1	3.2	0.0002	0.0017	cg22698604	ABLIM1;ABLIM1;ABLIM1;ABLIM1;ABLIM1	Body;1stExon;Body;5'UTR;Body		9.8±0.5	13.3±0.8	3.5	0.0001	0.0262
1010114	ACOX2	NM_003500	acyl-CoA oxidase 2, branched chain	251.5±89.6	407.4±81.2	1.6	0.0002	0.0017	cg13705284	ACOX2	TSS1500		20.7±1.2	26.7±2.1	6.0	0.0001	0.0262
50735	ADCY7	NM_001114	adenylate cyclase 7	374.7±145.7	140.0±43.5	0.4	0.0002	0.0017	cg23580000	ADCY7	1stExon		65.9±2.9	71.9±2.8	6.0	0.0001	0.0262
4590133	AFAP1L2	NM_001001936	actin filament associated protein 1-like 2	27.8±13.8	153.9±77.3	5.5	0.0002	0.0017	cg04982488	AFAP1L2;AFAP1L2	Body;Body		35.2±3.8	46.1±4.2	10.9	0.0001	0.0262
4590133	AFAP1L2	NM_001001936	actin filament associated protein 1-like 2	27.8±13.8	153.9±77.3	5.5	0.0002	0.0017	cg06346505	AFAP1L2;AFAP1L2	TSS200;TSS200	S_Shore	18.7±1.2	25.5±2.0	6.9	0.0001	0.0262
4590133	AFAP1L2	NM_001001936	actin filament associated protein 1-like 2	27.8±13.8	153.9±77.3	5.5	0.0002	0.0017	cg20048434	AFAP1L2;AFAP1L2	Body;Body	N_Shore	7.1±0.3	9.9±0.8	2.7	0.0001	0.0262
4590133	AFAP1L2	NM_001001936	actin filament associated protein 1-like 2	27.8±13.8	153.9±77.3	5.5	0.0002	0.0017	cg20196291	AFAP1L2;AFAP1L2	TSS1500;TSS1500	S_Shore	26.5±2.8	33.4±3.1	6.9	0.0001	0.0262
6620711	AFAP1L2	NM_032550	actin filament associated protein 1-like 2	22.8±11.5	103.5±47.0	4.5	0.0002	0.0017	cg04982488	AFAP1L2;AFAP1L2	Body;Body		35.2±3.8	46.1±4.2	10.9	0.0001	0.0262
6620711	AFAP1L2	NM_032550	actin filament associated protein 1-like 2	22.8±11.5	103.5±47.0	4.5	0.0002	0.0017	cg06346505	AFAP1L2;AFAP1L2	TSS200;TSS200	S_Shore	18.7±1.2	25.5±2.0	6.9	0.0001	0.0262
6620711	AFAP1L2	NM_032550	actin filament associated protein 1-like 2	22.8±11.5	103.5±47.0	4.5	0.0002	0.0017	cg20048434	AFAP1L2;AFAP1L2	Body;Body	N_Shore	7.1±0.3	9.9±0.8	2.7	0.0001	0.0262
6620711	AFAP1L2	NM_032550	actin filament associated protein 1-like 2	22.8±11.5	103.5±47.0	4.5	0.0002	0.0017	cg20196291	AFAP1L2;AFAP1L2	TSS1500;TSS1500	S_Shore	26.5±2.8	33.4±3.1	6.9	0.0001	0.0262
450553	AHNAK	NM_001620	AHNAK nucleoprotein	5112.1±1043.7	3825.0±806.8	0.7	0.0002	0.0017	cg11480534	AHNAK	Body		52.3±2.9	59.9±2.7	7.6	0.0001	0.0262
2070575	ALCAM	NM_001627	activated leukocyte cell adhesion molecule	3190.8±797.5	1395.6±550.9	0.4	0.0002	0.0017	cg03376719	ALCAM	Body	N_Shore	8.3±0.3	10.2±0.7	1.9	0.0001	0.0262
770730	ANXA2	NM_001002857	annexin A2	3244.5±854.5	1290.4±336.1	0.4	0.0002	0.0017	cg09533293	ANXA2;ANXA2;ANXA2;ANXA2	5'UTR;5'UTR;Body;5'UTR	N_Shore	8.6±0.4	10.5±0.6	1.9	0.0001	0.0262
3890743	APOBEC2	NM_006789	apolipoprotein B mRNA editing enzyme, catalytic polypeptide-like 2	21.0±23.0	989.5±1067.7	47.0	0.0002	0.0017	cg22375610	APOBEC2	1stExon		12.8±1.4	16.6±1.7	3.9	0.0001	0.0262
110180	ARHGAP9	NM_001080157	Rho GTPase activating protein 9	32.8±11.0	114.4±38.3	3.5	0.0002	0.0017	cg22152796	ARHGAP9;ARHGAP9;ARHGAP9	Body;Body;Body	Island	9.4±0.5	13.8±1.2	4.3	0.0001	0.0262
1850307	ASPSCR1	XM_001132706	NA	104.6±43.1	52.9±10.6	0.5	0.0002	0.0017	cg20792436	ASPSCR1	Body		38.2±1.4	45.1±1.5	6.9	0.0001	0.0262
3840376	ATOH8	NM_032827	atonal homolog 8 (Drosophila)	790.9±213.9	91.3±39.8	0.1	0.0002	0.0017	cg05584950	ATOH8	Body		13.4±2.0	18.4±2.2	5.0	0.0001	0.0262
3840376	ATOH8	NM_032827	atonal homolog 8 (Drosophila)	790.9±213.9	91.3±39.8	0.1	0.0002	0.0017	cg21068480	ATOH8	TSS1500	Island	11.6±1.0	16.7±1.6	5.2	0.0001	0.0262
4180369	ATP2B4	NM_001001396	ATPase, Ca++ transporting, plasma membrane 4	85.2±24.0	44.4±19.0	0.5	0.0002	0.0017	cg04148762	ATP2B4;ATP2B4	5'UTR;5'UTR	Island	4.8±0.2	6.4±0.6	1.6	0.0001	0.0262
3180504	ATPGD1	NM_020811	carnosine synthase 1	26.3±8.1	221.2±156.4	8.4	0.0002	0.0017	cg13899320	ATPGD1;ATPGD1	TSS200;TSS200	Island	10.8±0.4	13.6±0.9	2.8	0.0001	0.0262
1430059	BAT2	NM_080686	proline-rich coiled-coil 2A	251.2±48.5	189.6±25.4	0.8	0.0002	0.0017	cg04729768	BAT2	Body	N_Shelf	95.4±0.2	94.3±0.5	-1.1	0.0001	0.0262
6770608	BNIP3	NM_004052	BCL2/adenovirus E1B 19kDa interacting protein 3	5224.5±1573.6	2425.3±590.7	0.5	0.0002	0.0017	cg02835981	BNIP3	TSS1500	Island	37.0±1.8	43.7±2.5	6.7	0.0001	0.0262
870014	C10orf47	NM_153256	proline and serine-rich protein 2	88.2±53.0	40.0±15.8	0.5	0.0002	0.0017	cg06953130	C10orf47	3'UTR	Island	23.0±1.5	29.8±2.1	6.8	0.0001	0.0262
1110201	C10orf72	NM_001031746	V-set and transmembrane domain containing 4	63.5±11.0	198.2±98.7	3.1	0.0002	0.0017	cg07260003	C10orf72;C10orf72	Body;Body	N_Shelf	40.1±2.9	49.4±3.4	9.3	0.0001	0.0262
1110201	C10orf72	NM_001031746	V-set and transmembrane domain containing 4	63.5±11.0	198.2±98.7	3.1	0.0002	0.0017	cg23956385	C10orf72;C10orf72	TSS1500;TSS1500	S_Shore	15.0±1.2	19.0±1.6	4.0	0.0001	0.0262
1260576	C1orf198	NM_032800	chromosome 1 open reading frame 198	631.2±223.4	1673.0±578.6	2.7	0.0002	0.0017	cg03324123	C1orf198;C1orf198	5'UTR;TSS200	Island	8.8±0.3	10.6±0.5	1.8	0.0001	0.0262
3310307	C21orf63	NM_058187	eva-1 homolog C (C. elegans)	81.3±35.3	36.7±15.5	0.5	0.0002	0.0017	cg14442408	C21orf63	Body	Island	17.4±1.0	22.4±1.9	5.1	0.0001	0.0262
730259	CACNA1H	NM_001005407	calcium channel, voltage-dependent, T type, alpha 1H subunit	24.6±26.2	87.6±39.6	3.6	0.0002	0.0017	cg26486441	CACNA1H;CACNA1H	Body;Body	S_Shore	22.4±2.7	27.9±3.2	5.5	0.0001	0.0262
6220343	CACNA1H	NM_021098	calcium channel, voltage-dependent, T type, alpha 1H subunit	90.7±119.1	508.5±300.0	5.6	0.0002	0.0017	cg26486441	CACNA1H;CACNA1H	Body;Body	S_Shore	22.4±2.7	27.9±3.2	5.5	0.0001	0.0262
2970072	CAND2	NM_012298	cullin-associated and neddylation-dissociated 2 (putative)	52.2±17.4	268.2±147.0	5.1	0.0002	0.0017	cg01375976	CAND2;CAND2	TSS200;TSS200	Island	7.8±0.4	9.2±0.5	1.4	0.0001	0.0262
3400138	CASC4	NM_177974	cancer susceptibility candidate 4	279.2±59.7	419.8±125.8	1.5	0.0002	0.0017	cg26295328	CASC4;CASC4;CASC4;CASC4	5'UTR;1stExon;5'UTR;1stExon	Island	15.0±1.3	18.2±1.4	3.2	0.0001	0.0262
3120370	CD68	NM_001251	CD68 molecule	1550.1±387.5	638.0±169.4	0.4	0.0002	0.0017	cg18900669	CD68;CD68	TSS1500;TSS1500	N_Shelf	17.3±2.6	22.9±3.2	5.6	0.0001	0.0262
3120370	CD68	NM_001251	CD68 molecule	1550.1±387.5	638.0±169.4	0.4	0.0002	0.0017	cg24219033	CD68;CD68	3'UTR;3'UTR	N_Shore	58.2±5.0	64.6±4.4	6.4	0.0001	0.0262
2070669	CDC42EP3	NM_006449	CDC42 effector protein (Rho GTPase binding) 3	381.9±97.5	246.2±79.5	0.6	0.0002	0.0017	cg05613829	CDC42EP3	Body		89.8±0.5	87.1±0.7	-2.7	0.0001	0.0262
5820563	CDH13	NM_001257	cadherin 13, H-cadherin (heart)	1255.8±379.1	1807.9±480.3	1.4	0.0002	0.0017	cg08271366	CDH13	Body		32.1±2.0	40.3±1.9	8.1	0.0001	0.0262
5820563	CDH13	NM_001257	cadherin 13, H-cadherin (heart)	1255.8±379.1	1807.9±480.3	1.4	0.0002	0.0017	cg09044981	CDH13	Body		36.6±4.5	43.2±4.4	6.6	0.0001	0.0262
2750280	CDK5R1	NM_003885	cyclin-dependent kinase 5, regulatory subunit 1 (p35)	133.4±45.8	280.4±169.4	2.1	0.0002	0.0017	cg19634527	CDK5R1	Body	Island	21.5±1.4	26.6±1.8	5.1	0.0001	0.0262
6660382	CDKN1A	NM_000389	cyclin-dependent kinase inhibitor 1A (p21, Cip1)	6165.2±1817.0	11895.5±2449.3	1.9	0.0002	0.0017	cg18014042	CDKN1A;CDKN1A	Body;Body	S_Shore	92.4±0.7	89.6±0.9	-2.8	0.0001	0.0262
5890653	CDKN1C	NM_000076	cyclin-dependent kinase inhibitor 1C (p57, Kip2)	75.2±68.1	930.6±687.6	12.4	0.0002	0.0017	cg22022957	CDKN1C;CDKN1C;CDKN1C	TSS1500;TSS1500;TSS1500	S_Shore	46.4±3.4	51.3±3.5	4.9	0.0001	0.0262
5260014	CDKN3	NM_005192	cyclin-dependent kinase inhibitor 3	968.7±392.3	189.1±114.0	0.2	0.0002	0.0017	cg03724882	CDKN3;CDKN3	Body;Body	Island	9.9±1.0	12.5±1.0	2.6	0.0001	0.0262
990189	CEP152	NM_014985	centrosomal protein 152kDa	130.2±41.1	49.1±14.3	0.4	0.0002	0.0017	cg02428178	CEP152	TSS1500	S_Shore	29.3±3.1	36.1±3.4	6.8	0.0001	0.0262
4390176	CEP152	NM_014985	centrosomal protein 152kDa	94.7±34.4	35.6±14.9	0.4	0.0002	0.0017	cg02428178	CEP152	TSS1500	S_Shore	29.3±3.1	36.1±3.4	6.8	0.0001	0.0262
4250291	CHPF	NM_024536	chondroitin polymerizing factor	366.5±82.4	515.5±106.6	1.4	0.0002	0.0017	cg12433473	CHPF	Body	Island	17.9±2.5	22.4±2.6	4.5	0.0001	0.0262
5570592	CHRD	NM_003741	chordin	21.1±9.8	79.9±46.7	3.8	0.0002	0.0017	cg08032525	CHRD;THPO	TSS1500;TSS1500	N_Shelf	53.2±2.5	59.6±2.3	6.4	0.0001	0.0262
3850136	CLCN6	NM_001286	chloride channel, voltage-sensitive 6	76.8±16.7	116.3±21.3	1.5	0.0002	0.0017	cg01179095	CLCN6	3'UTR	S_Shore	46.0±2.9	51.9±2.8	5.8	0.0001	0.0262
3870228	COL13A1	NM_080805	collagen, type XIII, alpha 1	275.9±166.8	83.5±27.2	0.3	0.0002	0.0017	cg03876766	COL13A1;COL13A1;COL13A1;COL13A1;COL13A1;COL13A1;COL13A1;COL13A1;COL13A1;COL13A1;COL13A1;COL13A1;COL13A1;COL13A1;COL13A1;COL13A1;COL13A1;COL13A1;COL13A1;COL13A1	Body;Body;Body;Body;Body;Body;Body;Body;Body;Body;Body;Body;Body;Body;Body;Body;Body;Body;Body;Body		55.3±4.9	38.8±2.7	-16.5	0.0001	0.0262
5720692	COL13A1	NM_080815	collagen, type XIII, alpha 1	249.4±144.0	88.3±26.5	0.4	0.0002	0.0017	cg03876766	COL13A1;COL13A1;COL13A1;COL13A1;COL13A1;COL13A1;COL13A1;COL13A1;COL13A1;COL13A1;COL13A1;COL13A1;COL13A1;COL13A1;COL13A1;COL13A1;COL13A1;COL13A1;COL13A1;COL13A1	Body;Body;Body;Body;Body;Body;Body;Body;Body;Body;Body;Body;Body;Body;Body;Body;Body;Body;Body;Body		55.3±4.9	38.8±2.7	-16.5	0.0001	0.0262
5360743	COL16A1	NM_001856	collagen, type XVI, alpha 1	689.6±455.2	1467.8±778.2	2.1	0.0002	0.0017	cg26833120	COL16A1;COL16A1	1stExon;5'UTR	Island	21.1±2.5	29.9±2.5	8.8	0.0001	0.0262
2510091	COL8A1	NM_020351	collagen, type VIII, alpha 1	1713.3±1380.7	3329.0±2048.4	1.9	0.0002	0.0017	cg19968403	MIR548G;COL8A1;COL8A1	Body;TSS200;TSS200		8.6±0.3	10.8±0.5	2.2	0.0001	0.0262
3360452	COL8A1	NM_020351	collagen, type VIII, alpha 1	899.3±749.3	1728.9±1096.7	1.9	0.0002	0.0017	cg19968403	MIR548G;COL8A1;COL8A1	Body;TSS200;TSS200		8.6±0.3	10.8±0.5	2.2	0.0001	0.0262
3360167	CORO7	NM_024535	coronin 7	60.5±18.0	171.4±95.3	2.8	0.0002	0.0017	cg01793945	CORO7	Body	N_Shore	27.1±3.2	32.1±3.1	5.0	0.0001	0.0262
4490259	COX8A	NM_004074	cytochrome c oxidase subunit VIIIA (ubiquitous)	5083.1±485.6	3858.2±455.5	0.8	0.0002	0.0017	cg04674081	COX8A	TSS200	Island	7.7±0.4	9.6±0.9	1.9	0.0001	0.0262
1090497	CREG1	NM_003851	cellular repressor of E1A-stimulated genes 1	432.6±142.2	812.0±155.0	1.9	0.0002	0.0017	cg19220586	CREG1	Body	Island	12.8±1.6	15.4±2.0	2.6	0.0001	0.0262
4860546	CTHRC1	NM_138455	collagen triple helix repeat containing 1	1241.8±511.1	2500.5±1152.2	2.0	0.0002	0.0017	cg26952662	CTHRC1	TSS1500	Island	14.2±1.3	19.7±1.7	5.5	0.0001	0.0262
4890689	CTHRC1	NM_138455	collagen triple helix repeat containing 1	432.9±280.2	1050.3±674.3	2.4	0.0002	0.0017	cg26952662	CTHRC1	TSS1500	Island	14.2±1.3	19.7±1.7	5.5	0.0001	0.0262
2060091	DAG1	NM_004393	dystroglycan 1 (dystrophin-associated glycoprotein 1)	600.6±105.6	1264.6±525.6	2.1	0.0002	0.0017	cg02522485	DAG1;DAG1	5'UTR;5'UTR		60.7±2.9	67.0±3.2	6.2	0.0001	0.0262
2680020	DAGLB	NM_139179	diacylglycerol lipase, beta	713.3±143.1	447.1±106.8	0.6	0.0002	0.0017	cg16326134	DAGLB;DAGLB	Body;Body	N_Shore	6.7±0.3	8.5±0.5	1.8	0.0001	0.0262
2760433	DCLK1	NM_004734	doublecortin-like kinase 1	28.5±14.1	74.5±27.4	2.6	0.0002	0.0017	cg22940789	DCLK1	5'UTR	N_Shore	17.9±2.4	23.2±2.8	5.3	0.0001	0.0262
5050431	DCLK1	NM_004734	doublecortin-like kinase 1	49.8±17.2	333.3±141.4	6.7	0.0002	0.0017	cg22940789	DCLK1	5'UTR	N_Shore	17.9±2.4	23.2±2.8	5.3	0.0001	0.0262
3930553	DDX10	NM_004398	DEAD (Asp-Glu-Ala-Asp) box polypeptide 10	684.4±208.5	344.0±40.3	0.5	0.0002	0.0017	cg15307022	DDX10	Body		18.8±1.3	23.0±1.5	4.3	0.0001	0.0262
3930164	DMPK	NM_001081562	dystrophia myotonica-protein kinase	83.1±44.3	306.9±169.1	3.7	0.0002	0.0017	cg14061069	DMPK;DMPK;DMPK;DMPK	Body;Body;Body;Body	Island	25.3±1.8	30.3±1.7	4.9	0.0001	0.0262
3930164	DMPK	NM_001081562	dystrophia myotonica-protein kinase	83.1±44.3	306.9±169.1	3.7	0.0002	0.0017	cg17499826	DMPK;DMPK;DMPK;DMPK	Body;Body;Body;TSS1500	S_Shore	17.1±2.4	24.0±2.5	6.9	0.0001	0.0262
3780707	DUSP10	NM_144729	dual specificity phosphatase 10	306.4±122.3	145.3±58.6	0.5	0.0002	0.0017	cg04222084	DUSP10;DUSP10	TSS200;TSS200	Island	7.1±0.3	8.8±0.6	1.8	0.0001	0.0262
7200215	ENTPD6	NM_001247	ectonucleoside triphosphate diphosphohydrolase 6 (putative)	247.7±59.2	173.3±32.1	0.7	0.0002	0.0017	cg07588216	ENTPD6;ENTPD6	Body;Body		8.8±0.3	18.1±1.9	9.3	0.0001	0.0262
6370435	ETS1	NM_005238	v-ets erythroblastosis virus E26 oncogene homolog 1 (avian)	1458.3±257.0	749.5±183.4	0.5	0.0002	0.0017	cg10290679	ETS1;ETS1	1stExon;5'UTR		33.9±3.9	41.0±3.5	7.1	0.0001	0.0262
7330196	EXOC6	NM_019053	exocyst complex component 6	79.4±22.1	210.4±81.1	2.7	0.0002	0.0017	cg19780563	EXOC6;EXOC6	5'UTR;1stExon		15.1±1.6	19.6±1.5	4.5	0.0001	0.0262
2100612	EZR	NM_003379	ezrin	7008.5±1823.3	3438.7±830.8	0.5	0.0002	0.0017	cg22812275	EZR;EZR	TSS1500;TSS1500	S_Shore	21.9±4.3	27.4±4.3	5.5	0.0001	0.0262
6400402	FAM110A	NM_001042353	family with sequence similarity 110, member A	120.5±62.4	38.4±11.8	0.3	0.0002	0.0017	cg16406078	FAM110A;FAM110A;FAM110A	Body;Body;1stExon	Island	47.0±2.0	53.4±2.1	6.4	0.0001	0.0262
3460711	FBXW11	NM_033645	F-box and WD repeat domain containing 11	904.7±117.4	1208.8±170.6	1.3	0.0002	0.0017	cg18802567	FBXW11;FBXW11;FBXW11	TSS200;TSS200;TSS200	Island	15.6±0.7	18.6±0.9	3.0	0.0001	0.0262
2360630	FDFT1	NM_004462	farnesyl-diphosphate farnesyltransferase 1	1035.7±262.1	2303.5±307.9	2.2	0.0002	0.0017	cg22870256	FDFT1;FDFT1	1stExon;5'UTR	Island	5.3±0.2	4.4±0.2	-0.8	0.0001	0.0262
5700142	FDFT1	NM_004462	farnesyl-diphosphate farnesyltransferase 1	2179.5±482.1	4951.1±527.9	2.3	0.0002	0.0017	cg22870256	FDFT1;FDFT1	1stExon;5'UTR	Island	5.3±0.2	4.4±0.2	-0.8	0.0001	0.0262
2350019	FEZ1	NM_022549	fasciculation and elongation protein zeta 1 (zygin I)	69.2±24.4	92.9±32.1	1.3	0.0002	0.0017	cg12339905	FEZ1;FEZ1	TSS200;TSS200	Island	6.3±0.4	8.8±0.3	2.4	0.0001	0.0262
6200600	FILIP1	NM_015687	filamin A interacting protein 1	25.8±7.7	99.1±44.6	3.8	0.0002	0.0017	cg18729664	FILIP1	TSS200		26.2±1.5	36.4±2.3	10.2	0.0001	0.0262
1710484	FMOD	NM_002023	fibromodulin	34.5±15.2	77.6±57.2	2.2	0.0002	0.0017	cg16289210	FMOD	TSS200		12.9±1.0	15.7±1.4	2.8	0.0001	0.0262
5810274	FNTA	NM_002027	farnesyltransferase, CAAX box, alpha	223.0±35.0	289.0±31.7	1.3	0.0002	0.0017	cg19245054	FNTA;FNTA;FNTA	Body;Body;Body	Island	5.8±0.3	7.3±0.5	1.5	0.0001	0.0262
6550341	FNTA	NM_001018677	farnesyltransferase, CAAX box, alpha	868.2±90.2	1071.4±113.8	1.2	0.0002	0.0017	cg19245054	FNTA;FNTA;FNTA	Body;Body;Body	Island	5.8±0.3	7.3±0.5	1.5	0.0001	0.0262
3850500	FXYD1	NM_005031	FXYD domain containing ion transport regulator 1	23.1±6.2	69.1±37.6	3.0	0.0002	0.0017	cg18503912	FXYD1;FXYD1	5'UTR;TSS200	N_Shelf	18.0±0.9	22.9±1.1	4.8	0.0001	0.0262
3850500	FXYD1	NM_005031	FXYD domain containing ion transport regulator 1	23.1±6.2	69.1±37.6	3.0	0.0002	0.0017	cg18554976	FXYD1;FXYD1	TSS1500;TSS1500	N_Shelf	20.1±2.8	24.2±3.0	4.1	0.0001	0.0262
6020735	GINS2	NM_016095	GINS complex subunit 2 (Psf2 homolog)	708.9±204.0	209.5±127.7	0.3	0.0002	0.0017	cg09917360	GINS2	3'UTR		39.5±1.6	44.0±2.1	4.5	0.0001	0.0262
5290427	GLI2	NM_005270	GLI family zinc finger 2	91.5±24.9	45.2±11.7	0.5	0.0002	0.0017	cg21759953	GLI2	3'UTR	S_Shore	40.1±3.3	47.5±2.7	7.4	0.0001	0.0262
7050746	GLTSCR1	NM_015711	glioma tumor suppressor candidate region gene 1	101.0±15.7	80.0±11.2	0.8	0.0002	0.0017	cg08086221	GLTSCR1	5'UTR	Island	6.5±0.3	8.3±0.7	1.7	0.0001	0.0262
6330270	GPC4	NM_001448	glypican 4	63.2±34.0	147.7±57.6	2.3	0.0002	0.0017	cg26953234	GPC4	Body	N_Shore	38.8±2.9	50.0±2.7	11.2	0.0001	0.0262
5690553	HADHA	NM_000182	hydroxyacyl-CoA dehydrogenase/3-ketoacyl-CoA thiolase/enoyl-CoA hydratase (trifunctional protein), alpha subunit	222.0±39.0	300.7±31.6	1.4	0.0002	0.0017	cg01355520	HADHA;HADHB	TSS1500;5'UTR	N_Shore	11.1±0.4	14.0±0.8	2.9	0.0001	0.0262
6270300	HAS1	NM_001523	hyaluronan synthase 1	260.8±102.6	55.8±29.0	0.2	0.0002	0.0017	cg10807260	HAS1	TSS200		6.9±0.3	9.6±0.8	2.6	0.0001	0.0262
2360639	HHAT	NM_018194	hedgehog acyltransferase	42.6±12.5	113.5±36.3	2.7	0.0002	0.0017	cg03893872	HHAT;HHAT;HHAT;HHAT;HHAT;HHAT;HHAT;HHAT	TSS1500;TSS1500;1stExon;5'UTR;TSS1500;1stExon;5'UTR;TSS1500	N_Shore	35.8±1.8	43.1±1.9	7.3	0.0001	0.0262
2970019	HIST1H4H	NM_003543	histone cluster 1, H4h	34.8±10.3	151.8±48.5	4.4	0.0002	0.0017	cg05451912	HIST1H4H	TSS200	Island	17.7±0.7	20.6±0.7	2.9	0.0001	0.0262
10209	HNRNPA1	NM_031157	heterogeneous nuclear ribonucleoprotein A1	108.8±25.8	56.5±18.3	0.5	0.0002	0.0017	cg02583484	HNRNPA1;HNRPA1L-2;HNRNPA1	Body;Body;Body	S_Shelf	30.2±3.1	34.8±3.2	4.6	0.0001	0.0262
2360608	HNRNPL	NM_001005335	heterogeneous nuclear ribonucleoprotein L	465.7±95.3	342.9±74.0	0.7	0.0002	0.0017	cg00747152	HNRNPL;HNRNPL	5'UTR;Body	N_Shore	6.8±0.3	8.4±0.6	1.6	0.0001	0.0262
7320424	HNRPA1L-2	NR_002944	heterogeneous nuclear ribonucleoprotein A1 pseudogene 10	1459.6±380.9	869.7±244.4	0.6	0.0002	0.0017	cg02583484	HNRNPA1;HNRPA1L-2;HNRNPA1	Body;Body;Body	S_Shelf	30.2±3.1	34.8±3.2	4.6	0.0001	0.0262
3710500	IGDCC4	NM_020962	immunoglobulin superfamily, DCC subclass, member 4	66.2±31.7	121.0±63.0	1.8	0.0002	0.0017	cg10004179	IGDCC4	Body	N_Shore	5.9±0.3	7.6±0.4	1.7	0.0001	0.0262
6480014	IGDCC4	NM_020962	immunoglobulin superfamily, DCC subclass, member 4	206.7±117.9	409.3±230.1	2.0	0.0002	0.0017	cg10004179	IGDCC4	Body	N_Shore	5.9±0.3	7.6±0.4	1.7	0.0001	0.0262
2810156	IGF2R	NM_000876	insulin-like growth factor 2 receptor	1890.1±242.3	2607.3±468.7	1.4	0.0002	0.0017	cg25408707	IGF2R	Body	S_Shelf	73.1±0.7	69.4±0.8	-3.7	0.0001	0.0262
3830349	IL7R	NM_002185	interleukin 7 receptor	517.3±279.9	70.5±40.9	0.1	0.0002	0.0017	cg01027405	IL7R	Body		40.6±3.3	48.5±3.0	7.9	0.0001	0.0262
3890523	IL7R	XM_937367	NA	1335.8±760.4	192.5±117.6	0.1	0.0002	0.0017	cg01027405	IL7R	Body		40.6±3.3	48.5±3.0	7.9	0.0001	0.0262
3360689	ILF3	NM_004516	interleukin enhancer binding factor 3, 90kDa	252.5±47.3	151.8±28.7	0.6	0.0002	0.0017	cg05343021	ILF3;ILF3;ILF3;ILF3;ILF3	5'UTR;5'UTR;5'UTR;5'UTR;5'UTR		16.4±1.2	20.6±1.6	4.2	0.0001	0.0262
7200768	ITGA4	NM_000885	integrin, alpha 4 (antigen CD49D, alpha 4 subunit of VLA-4 receptor)	65.6±18.6	180.4±86.1	2.7	0.0002	0.0017	cg06952671	ITGA4;ITGA4	5'UTR;1stExon	Island	3.7±0.2	4.7±0.2	1.0	0.0001	0.0262
2140678	ITGA6	NM_000210	integrin, alpha 6	276.7±134.1	702.8±310.6	2.5	0.0002	0.0017	cg10155853	ITGA6;ITGA6	Body;Body	S_Shore	8.7±0.7	13.3±1.6	4.7	0.0001	0.0262
4730156	KIAA1908	NR_021487	PSMG3 antisense RNA 1 (head to head)	33.6±12.2	70.1±17.5	2.1	0.0002	0.0017	cg25427625	KIAA1908;KIAA1908;KIAA1908	Body;Body;Body		38.4±2.0	43.9±2.0	5.5	0.0001	0.0262
3940066	KLHL30	NM_198582	kelch-like family member 30	138.1±97.6	592.0±311.9	4.3	0.0002	0.0017	cg01623771	KLHL30	5'UTR	N_Shore	23.9±3.4	28.9±4.0	5.0	0.0001	0.0262
3940195	KREMEN2	NM_024507	kringle containing transmembrane protein 2	34.6±15.2	212.3±149.8	6.1	0.0002	0.0017	cg26494929	KREMEN2;KREMEN2	Body;Body	Island	13.7±2.3	19.8±3.1	6.2	0.0001	0.0262
3710168	KRT34	NM_021013	keratin 34	2125.4±1782.7	343.1±247.9	0.2	0.0002	0.0017	cg05290274	KRT34	3'UTR		23.5±3.6	27.7±3.9	4.2	0.0001	0.0262
3190278	LDB3	NM_007078	LIM domain binding 3	23.4±8.1	246.1±208.0	10.5	0.0002	0.0017	cg01657744	LDB3;LDB3;LDB3	Body;Body;Body	Island	6.6±0.3	9.5±0.6	2.9	0.0001	0.0262
1770754	LIMCH1	NM_014988	LIM and calponin homology domains 1	712.0±421.0	1429.0±723.2	2.0	0.0002	0.0017	cg25349276	LIMCH1;LIMCH1;LIMCH1;LIMCH1;LIMCH1	Body;Body;Body;TSS1500;TSS1500		22.5±1.2	26.1±1.3	3.5	0.0001	0.0262
2320088	LMF1	NM_022773	lipase maturation factor 1	46.4±12.1	59.7±11.2	1.3	0.0002	0.0017	cg04432454	LMF1	Body	N_Shore	85.9±0.9	88.1±0.9	2.2	0.0001	0.0262
2320088	LMF1	NM_022773	lipase maturation factor 1	46.4±12.1	59.7±11.2	1.3	0.0002	0.0017	cg10222254	LMF1	Body	S_Shore	69.3±3.1	72.9±3.1	3.5	0.0001	0.0262
3870161	LRRN1	NM_020873	leucine rich repeat neuronal 1	49.5±20.6	352.3±248.5	7.1	0.0002	0.0017	cg09623845	LRRN1	5'UTR	S_Shore	31.8±4.8	39.2±5.0	7.4	0.0001	0.0262
3780681	MBP	NM_001025100	myelin basic protein	189.6±180.6	530.0±385.3	2.8	0.0002	0.0017	cg15462468	MBP;MBP	5'UTR;5'UTR	N_Shore	14.7±1.2	20.4±1.8	5.7	0.0001	0.0262
3780681	MBP	NM_001025100	myelin basic protein	189.6±180.6	530.0±385.3	2.8	0.0002	0.0017	cg25786273	MBP;MBP	Body;Body	S_Shore	38.2±2.1	45.2±1.8	7.0	0.0001	0.0262
3870291	MFSD6	NM_017694	major facilitator superfamily domain containing 6	98.2±33.3	141.8±43.1	1.4	0.0002	0.0017	cg16924045	MFSD6	Body		33.8±2.9	41.4±3.1	7.6	0.0001	0.0262
4890427	MRPL23	NM_021134	mitochondrial ribosomal protein L23	916.5±128.7	535.6±92.3	0.6	0.0002	0.0017	cg10113191	MRPL23	Body	Island	36.2±1.6	41.9±1.8	5.7	0.0001	0.0262
3400458	MSRB3	NM_198080	methionine sulfoxide reductase B3	287.5±53.1	460.1±118.9	1.6	0.0002	0.0017	cg20430063	MSRB3;MSRB3	5'UTR;Body	Island	8.2±0.2	9.3±0.4	1.1	0.0001	0.0262
1400634	MT1M	NM_176870	metallothionein 1M	2099.9±1709.1	70.5±33.9	0.0	0.0002	0.0017	cg04994964	MT1M;MT1M	5'UTR;1stExon	Island	12.7±0.7	15.2±1.1	2.5	0.0001	0.0262
6620528	MT1X	NM_005952	metallothionein 1X	7739.1±4215.6	624.4±155.5	0.1	0.0002	0.0017	cg03551406	MT1X	TSS1500	N_Shore	32.2±2.0	36.1±2.3	3.9	0.0001	0.0262
6620528	MT1X	NM_005952	metallothionein 1X	7739.1±4215.6	624.4±155.5	0.1	0.0002	0.0017	cg05596720	MT1X	TSS200	Island	6.8±0.3	8.6±0.4	1.7	0.0001	0.0262
870707	MYF5	NM_005593	myogenic factor 5	856.2±616.7	85.5±50.9	0.1	0.0002	0.0017	cg14067873	MYF5	TSS200	N_Shore	25.7±2.0	32.2±2.1	6.5	0.0001	0.0262
2480452	MYF5	NM_005593	myogenic factor 5	1631.4±1200.0	130.9±77.6	0.1	0.0002	0.0017	cg14067873	MYF5	TSS200	N_Shore	25.7±2.0	32.2±2.1	6.5	0.0001	0.0262
1500669	MYO1B	NM_012223	myosin IB	593.8±283.8	813.6±393.1	1.4	0.0002	0.0017	cg27659841	MYO1B;MYO1B;MYO1B	TSS200;TSS1500;TSS200	Island	3.1±0.1	3.9±0.2	0.8	0.0001	0.0262
1740349	MYOM3	NM_152372	myomesin 3	27.1±11.9	492.9±319.9	18.2	0.0002	0.0017	cg15987211	MYOM3	TSS1500		18.0±0.9	21.6±1.1	3.7	0.0001	0.0262
6940053	NTNG1	NM_014917	netrin G1	63.9±39.4	11.2±11.8	0.2	0.0002	0.0017	cg18115132	NTNG1;NTNG1;NTNG1	Body;Body;Body		24.0±2.3	29.8±2.3	5.8	0.0001	0.0262
7210497	NUAK1	NM_014840	NUAK family, SNF1-like kinase, 1	1219.2±405.6	2122.2±648.6	1.7	0.0002	0.0017	cg11658060	NUAK1	Body		28.3±1.0	35.1±1.9	6.8	0.0001	0.0262
1450524	NUP205	NM_015135	nucleoporin 205kDa	849.7±233.9	399.4±106.3	0.5	0.0002	0.0017	cg14182420	NUP205	TSS1500		13.1±0.6	15.9±0.9	2.8	0.0001	0.0262
4120750	OBFC1	NM_024928	oligonucleotide/oligosaccharide-binding fold containing 1	851.9±96.3	1226.1±178.4	1.4	0.0002	0.0017	cg11005552	OBFC1	Body		18.1±1.2	21.9±1.6	3.8	0.0001	0.0262
5550025	PACS2	NM_015197	phosphofurin acidic cluster sorting protein 2	64.2±11.1	90.2±28.5	1.4	0.0002	0.0017	cg09278107	PACS2;PACS2	TSS1500;TSS1500	N_Shore	24.0±3.3	29.9±2.9	5.9	0.0001	0.0262
160521	PAQR5	NM_017705	progestin and adipoQ receptor family member V	48.9±16.9	24.2±11.1	0.5	0.0002	0.0017	cg02375503	PAQR5	TSS200	N_Shore	15.1±1.5	20.8±2.3	5.7	0.0001	0.0262
3850600	PCBD1	NM_001001939	NA	111.1±15.6	216.6±35.7	1.9	0.0002	0.0017	cg05601623	PCBD1	Body	N_Shore	22.0±3.9	27.2±3.6	5.1	0.0001	0.0262
4860184	PCBD1	NM_000281	pterin-4 alpha-carbinolamine dehydratase/dimerization cofactor of hepatocyte nuclear factor 1 alpha	239.0±44.5	342.1±62.0	1.4	0.0002	0.0017	cg05601623	PCBD1	Body	N_Shore	22.0±3.9	27.2±3.6	5.1	0.0001	0.0262
5960068	PDGFRB	NM_002609	platelet-derived growth factor receptor, beta polypeptide	1131.4±656.8	2833.9±1068.0	2.5	0.0002	0.0017	cg12727795	PDGFRB	TSS1500		6.5±0.3	8.2±0.8	1.7	0.0001	0.0262
1660438	PDLIM4	NM_003687	PDZ and LIM domain 4	40.5±15.0	70.8±18.1	1.7	0.0002	0.0017	cg12564285	PDLIM4;PDLIM4	TSS1500;TSS1500	Island	12.3±0.4	16.2±1.0	3.9	0.0001	0.0262
430192	PDSS1	NM_014317	prenyl (decaprenyl) diphosphate synthase, subunit 1	157.7±25.7	93.8±20.0	0.6	0.0002	0.0017	cg24343755	PDSS1	Body	Island	7.5±0.4	9.7±1.0	2.3	0.0001	0.0262
3120086	PDSS1	NM_014317	prenyl (decaprenyl) diphosphate synthase, subunit 1	236.4±38.6	147.0±19.2	0.6	0.0002	0.0017	cg24343755	PDSS1	Body	Island	7.5±0.4	9.7±1.0	2.3	0.0001	0.0262
3370484	PDZRN3	NM_015009	PDZ domain containing ring finger 3	58.9±15.2	112.0±38.0	1.9	0.0002	0.0017	cg11304682	PDZRN3	Body		20.1±1.5	26.4±1.7	6.3	0.0001	0.0262
4050113	PDZRN3	XM_001133042	NA	93.2±23.8	216.5±75.2	2.3	0.0002	0.0017	cg11304682	PDZRN3	Body		20.1±1.5	26.4±1.7	6.3	0.0001	0.0262
2680706	PGAM1	NM_002629	phosphoglycerate mutase 1 (brain)	937.1±219.3	489.0±89.5	0.5	0.0002	0.0017	cg19093875	PGAM1	TSS1500	N_Shore	7.4±0.2	8.9±0.5	1.5	0.0001	0.0262
3940592	PGAM1	NM_002629	phosphoglycerate mutase 1 (brain)	2100.3±339.6	1225.1±256.1	0.6	0.0002	0.0017	cg19093875	PGAM1	TSS1500	N_Shore	7.4±0.2	8.9±0.5	1.5	0.0001	0.0262
5130438	PIPOX	NM_016518	pipecolic acid oxidase	10.7±4.0	97.4±59.7	9.1	0.0002	0.0017	cg02463253	PIPOX	TSS200		10.9±1.1	15.0±1.5	4.1	0.0001	0.0262
5130438	PIPOX	NM_016518	pipecolic acid oxidase	10.7±4.0	97.4±59.7	9.1	0.0002	0.0017	cg17751776	PIPOX;PIPOX	5'UTR;1stExon		11.3±1.2	15.2±1.8	4.0	0.0001	0.0262
870575	PKNOX2	NM_022062	PBX/knotted 1 homeobox 2	67.8±42.1	265.2±146.8	3.9	0.0002	0.0017	cg04366300	PKNOX2	5'UTR		17.8±1.0	23.2±1.5	5.4	0.0001	0.0262
5690519	PLTP	NM_182676	phospholipid transfer protein	73.6±21.0	206.2±119.6	2.8	0.0002	0.0017	cg24182521	PLTP;PLTP	TSS1500;TSS1500	S_Shore	16.1±1.1	21.4±1.5	5.3	0.0001	0.0262
6480040	PODN	NM_153703	podocan	92.0±106.3	573.2±340.1	6.2	0.0002	0.0017	cg04918175	PODN	TSS1500	N_Shore	10.7±0.5	15.4±1.6	4.7	0.0001	0.0262
6480040	PODN	NM_153703	podocan	92.0±106.3	573.2±340.1	6.2	0.0002	0.0017	cg25629790	PODN	TSS1500	N_Shore	16.3±0.5	23.2±1.5	7.0	0.0001	0.0262
10253	PPIL5	NM_203467	leucine rich repeat protein 1	598.8±202.7	234.9±72.4	0.4	0.0002	0.0017	cg04144686	PPIL5;PPIL5	Body;Body	S_Shore	28.8±1.6	32.8±1.4	4.0	0.0001	0.0262
4390754	PPL	NM_002705	periplakin	23.9±6.2	92.8±87.1	3.9	0.0002	0.0017	cg12400881	PPL;PPL	1stExon;5'UTR	Island	7.2±0.2	10.3±0.9	3.1	0.0001	0.0262
150356	PPP2R5C	NM_178588	protein phosphatase 2, regulatory subunit B', gamma	553.1±83.0	421.0±54.4	0.8	0.0002	0.0017	cg05036013	PPP2R5C;PPP2R5C;PPP2R5C;PPP2R5C	3'UTR;3'UTR;3'UTR;3'UTR	N_Shelf	83.7±1.1	76.2±1.8	-7.4	0.0001	0.0262
780068	PPP2R5C	NM_178588	protein phosphatase 2, regulatory subunit B', gamma	697.5±97.2	533.6±97.3	0.8	0.0002	0.0017	cg05036013	PPP2R5C;PPP2R5C;PPP2R5C;PPP2R5C	3'UTR;3'UTR;3'UTR;3'UTR	N_Shelf	83.7±1.1	76.2±1.8	-7.4	0.0001	0.0262
1190707	PRPF31	NM_015629	PRP31 pre-mRNA processing factor 31 homolog (S. cerevisiae)	806.6±90.1	636.6±92.0	0.8	0.0002	0.0017	cg05944623	PRPF31;TFPT;PRPF31	5'UTR;TSS200;1stExon	Island	8.2±0.4	9.6±0.6	1.4	0.0001	0.0262
4760725	PRPF38B	NM_018061	PRP38 pre-mRNA processing factor 38 (yeast) domain containing B	117.8±18.8	85.4±16.7	0.7	0.0002	0.0017	cg18384976	PRPF38B	TSS1500	N_Shore	8.2±0.3	10.0±0.7	1.9	0.0001	0.0262
4480292	PSG5	NM_002781	pregnancy specific beta-1-glycoprotein 5	429.1±283.6	60.7±97.9	0.1	0.0002	0.0017	cg01011943	PSG5;PSG5;PSG5;PSG5	1stExon;5'UTR;1stExon;5'UTR		37.5±1.8	41.3±2.0	3.8	0.0001	0.0262
6350471	PSG5	NM_002781	pregnancy specific beta-1-glycoprotein 5	983.7±635.2	96.6±193.3	0.1	0.0002	0.0017	cg01011943	PSG5;PSG5;PSG5;PSG5	1stExon;5'UTR;1stExon;5'UTR		37.5±1.8	41.3±2.0	3.8	0.0001	0.0262
50382	PSMC3IP	NM_013290	PSMC3 interacting protein	117.8±24.1	51.2±15.5	0.4	0.0002	0.0017	cg21823995	PSMC3IP;PSMC3IP	TSS200;TSS200	Island	3.7±0.2	4.7±0.1	1.0	0.0001	0.0262
3990148	PSMC3IP	NM_016556	PSMC3 interacting protein	102.6±31.5	38.5±12.9	0.4	0.0002	0.0017	cg21823995	PSMC3IP;PSMC3IP	TSS200;TSS200	Island	3.7±0.2	4.7±0.1	1.0	0.0001	0.0262
5960504	PSMC3IP	NM_016556	PSMC3 interacting protein	93.0±32.4	32.7±11.7	0.4	0.0002	0.0017	cg21823995	PSMC3IP;PSMC3IP	TSS200;TSS200	Island	3.7±0.2	4.7±0.1	1.0	0.0001	0.0262
7150484	PTGER1	NM_000955	prostaglandin E receptor 1 (subtype EP1), 42kDa	191.9±133.5	74.0±49.4	0.4	0.0002	0.0017	cg00612299	PTGER1	Body	Island	19.9±1.5	24.7±1.7	4.7	0.0001	0.0262
7150484	PTGER1	NM_000955	prostaglandin E receptor 1 (subtype EP1), 42kDa	191.9±133.5	74.0±49.4	0.4	0.0002	0.0017	cg27524460	PTGER1	TSS1500	S_Shore	23.0±1.4	28.8±1.9	5.8	0.0001	0.0262
2490240	PTPRE	NM_130435	protein tyrosine phosphatase, receptor type, E	82.8±40.0	221.9±163.0	2.7	0.0002	0.0017	cg07053114	PTPRE	5'UTR		36.3±3.6	45.1±3.2	8.7	0.0001	0.0262
2490240	PTPRE	NM_130435	protein tyrosine phosphatase, receptor type, E	82.8±40.0	221.9±163.0	2.7	0.0002	0.0017	cg16442044	PTPRE	TSS200	Island	10.3±0.4	13.0±0.9	2.7	0.0001	0.0262
2490240	PTPRE	NM_130435	protein tyrosine phosphatase, receptor type, E	82.8±40.0	221.9±163.0	2.7	0.0002	0.0017	cg27382910	PTPRE	5'UTR		16.6±1.3	23.8±2.3	7.2	0.0001	0.0262
3610112	RAB11FIP3	NM_014700	RAB11 family interacting protein 3 (class II)	730.6±126.7	1250.3±460.7	1.7	0.0002	0.0017	cg06259664	RAB11FIP3;RAB11FIP3	Body;Body		38.0±4.0	45.1±3.8	7.1	0.0001	0.0262
4540370	RAB7L1	NM_003929	RAB7, member RAS oncogene family-like 1	77.2±19.3	117.2±21.4	1.5	0.0002	0.0017	cg25409748	RAB7L1;RAB7L1;RAB7L1;RAB7L1	TSS200;TSS200;TSS200;TSS200	S_Shore	8.3±0.5	10.3±0.9	2.0	0.0001	0.0262
3930026	RASL10A	NM_001007279	RAS-like, family 10, member A	15.2±5.8	81.4±61.5	5.3	0.0002	0.0017	cg18659153	RASL10A;RASL10A	Body;Body	Island	14.8±1.6	18.9±2.0	4.1	0.0001	0.0262
270026	RASSF1	NM_007182	Ras association (RalGDS/AF-6) domain family member 1	211.8±43.1	108.4±38.7	0.5	0.0002	0.0017	cg06063729	RASSF1;RASSF1;RASSF1;RASSF1	1stExon;Body;Body;5'UTR	Island	4.8±0.2	6.3±0.4	1.5	0.0001	0.0262
270026	RASSF1	NM_007182	Ras association (RalGDS/AF-6) domain family member 1	211.8±43.1	108.4±38.7	0.5	0.0002	0.0017	cg06117233	RASSF1;RASSF1;RASSF1;RASSF1;RASSF1	TSS1500;1stExon;Body;Body;5'UTR	Island	18.0±1.1	23.3±1.8	5.3	0.0001	0.0262
2940739	RASSF1	NM_170712	Ras association (RalGDS/AF-6) domain family member 1	500.8±126.2	247.7±83.9	0.5	0.0002	0.0017	cg06063729	RASSF1;RASSF1;RASSF1;RASSF1	1stExon;Body;Body;5'UTR	Island	4.8±0.2	6.3±0.4	1.5	0.0001	0.0262
2940739	RASSF1	NM_170712	Ras association (RalGDS/AF-6) domain family member 1	500.8±126.2	247.7±83.9	0.5	0.0002	0.0017	cg06117233	RASSF1;RASSF1;RASSF1;RASSF1;RASSF1	TSS1500;1stExon;Body;Body;5'UTR	Island	18.0±1.1	23.3±1.8	5.3	0.0001	0.0262
6350121	RASSF1	NM_170713	Ras association (RalGDS/AF-6) domain family member 1	143.1±43.4	66.2±22.9	0.5	0.0002	0.0017	cg06063729	RASSF1;RASSF1;RASSF1;RASSF1	1stExon;Body;Body;5'UTR	Island	4.8±0.2	6.3±0.4	1.5	0.0001	0.0262
6350121	RASSF1	NM_170713	Ras association (RalGDS/AF-6) domain family member 1	143.1±43.4	66.2±22.9	0.5	0.0002	0.0017	cg06117233	RASSF1;RASSF1;RASSF1;RASSF1;RASSF1	TSS1500;1stExon;Body;Body;5'UTR	Island	18.0±1.1	23.3±1.8	5.3	0.0001	0.0262
6020671	RBM20	XM_939337	NA	28.0±10.1	119.1±64.7	4.3	0.0002	0.0017	cg22623319	RBM20	Body	N_Shelf	67.4±4.5	59.9±4.0	-7.5	0.0001	0.0262
3610092	RBM23	NM_001077352	RNA binding motif protein 23	618.0±90.2	503.5±61.0	0.8	0.0002	0.0017	cg13016115	RBM23;RBM23;RBM23	TSS200;TSS200;TSS200	Island	6.9±0.3	8.3±0.5	1.4	0.0001	0.0262
3180039	RGL1	NM_015149	ral guanine nucleotide dissociation stimulator-like 1	486.5±242.8	757.5±256.1	1.6	0.0002	0.0017	cg01850505	RGL1	Body	Island	9.5±0.4	12.0±0.8	2.5	0.0001	0.0262
3180039	RGL1	NM_015149	ral guanine nucleotide dissociation stimulator-like 1	486.5±242.8	757.5±256.1	1.6	0.0002	0.0017	cg16056272	APOBEC4;RGL1	Body;5'UTR		22.7±3.0	27.9±3.4	5.1	0.0001	0.0262
2850575	RRM1	NM_001033	ribonucleotide reductase M1	2835.1±558.0	1433.0±349.4	0.5	0.0002	0.0017	cg22027985	RRM1	TSS1500	N_Shore	10.2±0.6	13.1±1.3	2.9	0.0001	0.0262
520239	SAMD11	NM_152486	sterile alpha motif domain containing 11	317.7±197.4	34.1±11.0	0.1	0.0002	0.0017	cg03269716	SAMD11	Body	N_Shore	31.7±2.0	38.8±2.2	7.0	0.0001	0.0262
520239	SAMD11	NM_152486	sterile alpha motif domain containing 11	317.7±197.4	34.1±11.0	0.1	0.0002	0.0017	cg12454161	SAMD11	Body	Island	34.2±1.8	39.5±2.1	5.3	0.0001	0.0262
520239	SAMD11	NM_152486	sterile alpha motif domain containing 11	317.7±197.4	34.1±11.0	0.1	0.0002	0.0017	cg14324200	SAMD11	5'UTR	Island	12.7±1.0	20.3±1.5	7.5	0.0001	0.0262
4200037	SC4MOL	NM_006745	methylsterol monooxygenase 1	180.5±63.7	809.9±171.8	4.5	0.0002	0.0017	cg22904577	SC4MOL;SC4MOL	TSS1500;TSS1500	N_Shore	20.3±1.1	24.8±1.2	4.5	0.0001	0.0262
5860348	SC4MOL	NM_001017369	methylsterol monooxygenase 1	983.1±303.5	3538.4±726.3	3.6	0.0002	0.0017	cg22904577	SC4MOL;SC4MOL	TSS1500;TSS1500	N_Shore	20.3±1.1	24.8±1.2	4.5	0.0001	0.0262
2030279	SERINC3	NM_006811	serine incorporator 3	272.8±93.9	351.2±139.5	1.3	0.0002	0.0017	cg26349504	SERINC3	3'UTR		85.1±1.1	82.4±1.0	-2.6	0.0001	0.0262
2070367	SERTAD2	NM_014755	SERTA domain containing 2	3068.3±548.5	1780.1±340.3	0.6	0.0002	0.0017	cg11919558	SERTAD2	5'UTR		7.2±0.3	9.6±0.8	2.4	0.0001	0.0262
2640543	SFRP4	NM_003014	secreted frizzled-related protein 4	116.5±64.4	445.1±140.2	3.8	0.0002	0.0017	cg01689311	SFRP4	TSS1500	S_Shore	10.3±0.4	12.3±0.5	2.0	0.0001	0.0262
2640543	SFRP4	NM_003014	secreted frizzled-related protein 4	116.5±64.4	445.1±140.2	3.8	0.0002	0.0017	cg04651042	SFRP4	TSS1500	S_Shore	7.9±0.3	9.6±0.5	1.7	0.0001	0.0262
7330035	SFRP4	NM_003014	secreted frizzled-related protein 4	39.8±17.2	91.4±33.4	2.3	0.0002	0.0017	cg01689311	SFRP4	TSS1500	S_Shore	10.3±0.4	12.3±0.5	2.0	0.0001	0.0262
7330035	SFRP4	NM_003014	secreted frizzled-related protein 4	39.8±17.2	91.4±33.4	2.3	0.0002	0.0017	cg04651042	SFRP4	TSS1500	S_Shore	7.9±0.3	9.6±0.5	1.7	0.0001	0.0262
2450327	SGCD	NM_172244	sarcoglycan, delta (35kDa dystrophin-associated glycoprotein)	123.7±57.0	335.8±122.1	2.7	0.0002	0.0017	cg24132325	SGCD;SGCD;SGCD	Body;Body;Body		24.0±0.8	29.3±1.4	5.3	0.0001	0.0262
4490563	SGCD	NM_172244	sarcoglycan, delta (35kDa dystrophin-associated glycoprotein)	47.2±17.5	106.7±32.0	2.3	0.0002	0.0017	cg24132325	SGCD;SGCD;SGCD	Body;Body;Body		24.0±0.8	29.3±1.4	5.3	0.0001	0.0262
3520754	SGOL2	NM_152524	shugoshin-like 2 (S. pombe)	165.8±98.3	55.4±21.5	0.3	0.0002	0.0017	cg19235490	SGOL2;SGOL2;SGOL2	5'UTR;5'UTR;5'UTR	Island	9.4±0.3	12.5±1.1	3.1	0.0001	0.0262
3460451	SH3PXD2A	NM_014631	SH3 and PX domains 2A	1255.4±490.9	2742.1±661.4	2.2	0.0002	0.0017	cg00492979	SH3PXD2A	Body	N_Shore	14.5±1.6	19.0±2.3	4.4	0.0001	0.0262
3460451	SH3PXD2A	NM_014631	SH3 and PX domains 2A	1255.4±490.9	2742.1±661.4	2.2	0.0002	0.0017	cg11819799	SH3PXD2A	Body	Island	16.9±1.0	21.0±1.5	4.1	0.0001	0.0262
5890706	SHB	NM_003028	Src homology 2 domain containing adaptor protein B	190.6±39.1	99.7±20.7	0.5	0.0002	0.0017	cg14270346	SHB	Body		8.3±0.2	10.1±0.6	1.8	0.0001	0.0262
2690528	SHMT1	NM_004169	serine hydroxymethyltransferase 1 (soluble)	261.2±99.5	105.2±58.8	0.4	0.0002	0.0017	cg02426414	SHMT1;SHMT1	5'UTR;5'UTR	N_Shore	19.5±2.1	23.2±2.1	3.6	0.0001	0.0262
3130228	SIL1	NM_001037633	SIL1 homolog, endoplasmic reticulum chaperone (S. cerevisiae)	286.9±91.6	354.1±107.0	1.2	0.0002	0.0017	cg07536018	SIL1;SIL1	5'UTR;5'UTR		47.5±4.3	59.5±3.7	12.1	0.0001	0.0262
4220044	SLC15A3	NM_016582	solute carrier family 15, member 3	78.5±19.9	247.8±84.7	3.2	0.0002	0.0017	cg23572944	SLC15A3;SLC15A3	TSS1500;TSS1500	S_Shore	13.7±2.3	18.5±2.5	4.7	0.0001	0.0262
4250241	SLC17A9	NM_022082	solute carrier family 17, member 9	75.3±20.1	42.6±13.5	0.6	0.0002	0.0017	cg00727912	SLC17A9	TSS1500	N_Shore	27.0±2.1	33.2±2.3	6.3	0.0001	0.0262
2900121	SLC25A10	NM_012140	solute carrier family 25 (mitochondrial carrier; dicarboxylate transporter), member 10	142.1±40.2	83.1±22.6	0.6	0.0002	0.0017	cg27059552	SLC25A10	Body		51.1±3.6	58.7±3.5	7.5	0.0001	0.0262
2470609	SLC39A11	NM_139177	solute carrier family 39 (metal ion transporter), member 11	104.9±17.0	146.5±31.1	1.4	0.0002	0.0017	cg27248029	SLC39A11;SLC39A11	Body;Body		14.0±1.9	19.4±2.6	5.4	0.0001	0.0262
4230500	SLC44A3	NM_152369	solute carrier family 44, member 3	37.3±15.3	181.3±132.5	4.9	0.0002	0.0017	cg14981637	SLC44A3;SLC44A3	5'UTR;Body	S_Shore	42.4±5.2	51.0±5.3	8.7	0.0001	0.0262
580711	SMAD6	NM_005585	SMAD family member 6	725.9±245.0	73.0±39.3	0.1	0.0002	0.0017	cg27514333	SMAD6;SMAD6	Body;Body	S_Shore	13.6±1.8	17.5±2.2	3.9	0.0001	0.0262
2260632	SNRNP27	NM_006857	small nuclear ribonucleoprotein 27kDa (U4/U6.U5)	673.8±241.6	971.1±229.4	1.4	0.0002	0.0017	cg15107349	SNRNP27;SNRNP27	1stExon;5'UTR		12.4±0.5	14.7±0.6	2.3	0.0001	0.0262
7380221	SPATS2L	NM_001100422	spermatogenesis associated, serine-rich 2-like	1427.4±310.6	3074.0±1000.0	2.2	0.0002	0.0017	cg08866865	SPATS2L;SPATS2L;SPATS2L;SPATS2L	5'UTR;5'UTR;5'UTR;5'UTR	S_Shore	33.3±5.3	41.3±5.6	8.0	0.0001	0.0262
1770037	SPTBN1	NM_003128	spectrin, beta, non-erythrocytic 1	66.5±12.8	256.3±141.8	3.9	0.0002	0.0017	cg01766943	SPTBN1;SPTBN1	Body;Body		36.2±3.2	43.1±3.3	6.9	0.0001	0.0262
5390487	SPTBN1	NM_003128	spectrin, beta, non-erythrocytic 1	367.5±72.3	515.6±120.5	1.4	0.0002	0.0017	cg01766943	SPTBN1;SPTBN1	Body;Body		36.2±3.2	43.1±3.3	6.9	0.0001	0.0262
1500768	SSU72	NM_014188	SSU72 RNA polymerase II CTD phosphatase homolog (S. cerevisiae)	2449.5±327.1	2861.8±460.9	1.2	0.0002	0.0017	cg25018209	SSU72	Body	N_Shore	6.8±0.3	8.7±0.6	1.9	0.0001	0.0262
2100053	ST5	NM_139157	suppression of tumorigenicity 5	68.3±14.4	126.2±46.8	1.8	0.0002	0.0017	cg12865939	ST5;ST5;ST5	TSS1500;TSS200;5'UTR		11.7±1.1	14.3±1.3	2.6	0.0001	0.0262
4060594	ST5	NM_213618	suppression of tumorigenicity 5	123.5±33.6	217.1±66.3	1.8	0.0002	0.0017	cg12865939	ST5;ST5;ST5	TSS1500;TSS200;5'UTR		11.7±1.1	14.3±1.3	2.6	0.0001	0.0262
1300762	STEAP3	NM_018234	STEAP family member 3, metalloreductase	474.0±95.2	207.0±57.9	0.4	0.0002	0.0017	cg23822655	STEAP3;STEAP3;STEAP3	3'UTR;3'UTR;3'UTR	S_Shelf	47.4±2.0	54.2±2.0	6.8	0.0001	0.0262
1300762	STEAP3	NM_018234	STEAP family member 3, metalloreductase	474.0±95.2	207.0±57.9	0.4	0.0002	0.0017	cg25713625	STEAP3;STEAP3;STEAP3	3'UTR;3'UTR;3'UTR	S_Shore	45.5±2.2	50.0±2.2	4.4	0.0001	0.0262
160121	SYNE2	NM_015180	spectrin repeat containing, nuclear envelope 2	83.3±26.2	55.3±19.8	0.7	0.0002	0.0017	cg16146810	SYNE2;SYNE2	Body;Body		54.6±3.0	61.0±2.9	6.4	0.0001	0.0262
3990324	TANC1	NM_033394	tetratricopeptide repeat, ankyrin repeat and coiled-coil containing 1	165.2±75.8	294.1±123.2	1.8	0.0002	0.0017	cg21446930	TANC1;TANC1	TSS1500;TSS1500	Island	7.4±0.2	8.9±0.5	1.5	0.0001	0.0262
1570646	TFAP2A	NM_001042425	transcription factor AP-2 alpha (activating enhancer binding protein 2 alpha)	112.7±110.3	48.0±31.0	0.4	0.0002	0.0017	cg02181847	TFAP2A;TFAP2A;TFAP2A	Body;Body;Body	Island	14.7±1.4	19.3±1.5	4.6	0.0001	0.0262
1570646	TFAP2A	NM_001042425	transcription factor AP-2 alpha (activating enhancer binding protein 2 alpha)	112.7±110.3	48.0±31.0	0.4	0.0002	0.0017	cg02376553	TFAP2A;TFAP2A;TFAP2A	Body;TSS1500;Body	Island	12.3±1.2	15.0±1.8	2.7	0.0001	0.0262
4730196	TK1	NM_003258	thymidine kinase 1, soluble	744.9±226.6	145.4±101.4	0.2	0.0002	0.0017	cg08115732	TK1	Body		39.1±0.9	46.4±1.3	7.3	0.0001	0.0262
3990619	TOP2A	NM_001067	topoisomerase (DNA) II alpha 170kDa	1681.9±751.3	360.1±211.3	0.2	0.0002	0.0017	cg26134124	TOP2A	TSS1500	S_Shore	5.6±0.3	6.7±0.4	1.1	0.0001	0.0262
2650553	TPD52L1	NM_001003396	tumor protein D52-like 1	143.4±80.2	642.7±155.6	4.5	0.0002	0.0017	cg15983584	TPD52L1;TPD52L1;TPD52L1;TPD52L1	TSS200;TSS1500;TSS200;TSS200	Island	4.8±0.2	5.9±0.1	1.0	0.0001	0.0262
7150349	TPD52L1	NM_001003397	tumor protein D52-like 1	111.0±51.0	479.5±159.0	4.3	0.0002	0.0017	cg15983584	TPD52L1;TPD52L1;TPD52L1;TPD52L1	TSS200;TSS1500;TSS200;TSS200	Island	4.8±0.2	5.9±0.1	1.0	0.0001	0.0262
2570661	TRERF1	NM_033502	transcriptional regulating factor 1	59.1±9.7	39.5±6.9	0.7	0.0002	0.0017	cg05048402	TRERF1	5'UTR		24.6±2.5	30.6±2.6	5.9	0.0001	0.0262
2570661	TRERF1	NM_033502	transcriptional regulating factor 1	59.1±9.7	39.5±6.9	0.7	0.0002	0.0017	cg05400196	TRERF1	5'UTR		25.3±2.1	32.8±2.4	7.5	0.0001	0.0262
3850239	TRIM54	NM_187841	tripartite motif containing 54	12.8±5.0	72.8±46.6	5.7	0.0002	0.0017	cg01985390	TRIM54;TRIM54	3'UTR;3'UTR	Island	19.9±2.3	26.3±2.7	6.4	0.0001	0.0262
3850239	TRIM54	NM_187841	tripartite motif containing 54	12.8±5.0	72.8±46.6	5.7	0.0002	0.0017	cg05901357	TRIM54;TRIM54	Body;Body	Island	21.8±2.8	28.9±3.0	7.1	0.0001	0.0262
3850239	TRIM54	NM_187841	tripartite motif containing 54	12.8±5.0	72.8±46.6	5.7	0.0002	0.0017	cg20842253	TRIM54;TRIM54	3'UTR;3'UTR	Island	10.6±1.9	15.3±2.2	4.7	0.0001	0.0262
540619	TSPAN4	NM_001025238	tetraspanin 4	508.5±76.1	284.8±112.0	0.6	0.0002	0.0017	cg16151451	TSPAN4;TSPAN4;TSPAN4;TSPAN4;TSPAN4;TSPAN4;TSPAN4	5'UTR;5'UTR;5'UTR;5'UTR;5'UTR;5'UTR;5'UTR	Island	41.0±1.8	46.6±2.0	5.7	0.0001	0.0262
7570196	TSPAN9	NM_006675	tetraspanin 9	847.1±347.8	3215.5±1115.6	3.8	0.0002	0.0017	cg20639398	TSPAN9;TSPAN9	Body;Body		40.9±3.3	52.6±2.9	11.6	0.0001	0.0262
4760474	TUBA4A	NM_006000	tubulin, alpha 4a	666.1±237.3	397.5±190.6	0.6	0.0002	0.0017	cg00496455	TUBA4A;TUBA4B	TSS200;Body	Island	7.3±0.3	6.2±0.3	-1.1	0.0001	0.0262
4490673	TWIST1	NM_000474	twist basic helix-loop-helix transcription factor 1	688.6±473.8	189.2±62.5	0.3	0.0002	0.0017	cg20121142	TWIST1	TSS1500	Island	10.7±1.2	14.4±1.5	3.7	0.0001	0.0262
6580521	UBAC2	NM_177967	UBA domain containing 2	499.3±102.8	909.1±165.0	1.8	0.0002	0.0017	cg16683060	UBAC2;UBAC2;UBAC2	Body;Body;Body		27.9±1.4	37.0±1.6	9.1	0.0001	0.0262
6770097	UBTD1	NM_024954	ubiquitin domain containing 1	188.7±35.1	371.9±37.3	2.0	0.0002	0.0017	cg06040071	UBTD1	Body		20.7±2.7	26.0±2.9	5.4	0.0001	0.0262
2940110	UHRF1	NM_001048201	ubiquitin-like with PHD and ring finger domains 1	1604.6±509.4	573.0±279.9	0.4	0.0002	0.0017	cg03584056	UHRF1;UHRF1;UHRF1	5'UTR;5'UTR;1stExon	S_Shore	15.8±1.0	20.6±2.0	4.8	0.0001	0.0262
4050746	ZFHX3	NM_006885	zinc finger homeobox 3	573.0±137.9	407.3±99.5	0.7	0.0002	0.0017	cg01779559	ZFHX3;ZFHX3	Body;Body		18.8±1.4	24.9±2.3	6.1	0.0001	0.0262
4390646	ZHX2	NM_014943	zinc fingers and homeoboxes 2	135.1±34.8	294.2±83.3	2.2	0.0002	0.0017	cg01801603	ZHX2	5'UTR	S_Shore	16.7±1.3	22.1±1.7	5.4	0.0001	0.0262
6250091	ZHX2	NM_014943	zinc fingers and homeoboxes 2	63.3±19.6	111.9±32.8	1.8	0.0002	0.0017	cg01801603	ZHX2	5'UTR	S_Shore	16.7±1.3	22.1±1.7	5.4	0.0001	0.0262
670209	ZNF700	NM_144566	zinc finger protein 700	109.0±22.0	69.7±16.3	0.6	0.0002	0.0017	cg14701978	ZNF700	TSS200	N_Shore	5.9±0.2	7.1±0.5	1.2	0.0001	0.0262
3890431	AGAP3	NM_001042535	ArfGAP with GTPase domain, ankyrin repeat and PH domain 3	201.1±16.0	326.7±126.6	1.6	0.0005	0.0025	cg25417842	AGAP3	Body	Island	44.5±3.5	50.8±3.4	6.3	0.0001	0.0262
2000669	ARHGAP10	NM_024605	Rho GTPase activating protein 10	159.9±18.5	256.9±34.7	1.6	0.0005	0.0025	cg26282731	ARHGAP10	Body		65.4±3.8	72.0±3.0	6.6	0.0001	0.0262
6250435	ARHGEF3	NM_019555	Rho guanine nucleotide exchange factor (GEF) 3	100.4±50.1	296.3±171.2	2.9	0.0005	0.0025	cg01016119	ARHGEF3;ARHGEF3	Body;Body	N_Shore	26.4±3.0	35.2±3.3	8.8	0.0001	0.0262
6250435	ARHGEF3	NM_019555	Rho guanine nucleotide exchange factor (GEF) 3	100.4±50.1	296.3±171.2	2.9	0.0005	0.0025	cg10913077	ARHGEF3	5'UTR		25.9±3.1	35.4±3.3	9.6	0.0001	0.0262
6250435	ARHGEF3	NM_019555	Rho guanine nucleotide exchange factor (GEF) 3	100.4±50.1	296.3±171.2	2.9	0.0005	0.0025	cg18482892	ARHGEF3;ARHGEF3	Body;Body	N_Shelf	36.9±3.1	46.9±3.0	10.0	0.0001	0.0262
6250435	ARHGEF3	NM_019555	Rho guanine nucleotide exchange factor (GEF) 3	100.4±50.1	296.3±171.2	2.9	0.0005	0.0025	cg20888995	ARHGEF3;ARHGEF3	Body;Body		61.4±4.2	66.7±3.7	5.4	0.0001	0.0262
6940484	ASPSCR1	NM_024083	alveolar soft part sarcoma chromosome region, candidate 1	1299.9±402.8	861.2±85.0	0.7	0.0005	0.0025	cg20792436	ASPSCR1	Body		38.2±1.4	45.1±1.5	6.9	0.0001	0.0262
6100482	ATP2B4	NM_001001396	ATPase, Ca++ transporting, plasma membrane 4	940.7±145.6	544.1±285.6	0.6	0.0005	0.0025	cg04148762	ATP2B4;ATP2B4	5'UTR;5'UTR	Island	4.8±0.2	6.4±0.6	1.6	0.0001	0.0262
6900630	ATP2B4	NM_001684	ATPase, Ca++ transporting, plasma membrane 4	785.9±147.4	449.4±217.5	0.6	0.0005	0.0025	cg04148762	ATP2B4;ATP2B4	5'UTR;5'UTR	Island	4.8±0.2	6.4±0.6	1.6	0.0001	0.0262
6860639	ATPGD1	NM_020811	carnosine synthase 1	27.1±12.9	500.0±389.0	18.4	0.0005	0.0025	cg13899320	ATPGD1;ATPGD1	TSS200;TSS200	Island	10.8±0.4	13.6±0.9	2.8	0.0001	0.0262
6510608	BTBD11	NM_152322	BTB (POZ) domain containing 11	79.1±33.6	27.7±7.4	0.4	0.0005	0.0025	cg01686739	BTBD11	Body		5.3±0.2	8.9±0.7	3.5	0.0001	0.0262
2600278	C1orf54	NM_024579	chromosome 1 open reading frame 54	288.0±206.4	505.0±213.4	1.8	0.0005	0.0025	cg03763518	C1orf54	TSS200	S_Shelf	14.7±0.5	17.9±1.1	3.1	0.0001	0.0262
4490348	C9orf6	NM_017832	family with sequence similarity 206, member A	119.2±13.9	93.5±10.6	0.8	0.0005	0.0025	cg21243612	C9orf6	Body	S_Shelf	83.3±0.8	78.4±1.5	-4.9	0.0001	0.0262
4610209	CALML4	NM_001031733	calmodulin-like 4	54.1±19.9	25.3±7.7	0.5	0.0005	0.0025	cg11530995	CALML4;CALML4;CALML4;CALML4	1stExon;5'UTR;5'UTR;1stExon		22.3±1.6	26.7±1.9	4.4	0.0001	0.0262
4570438	CD68	NM_001251	CD68 molecule	794.0±190.6	556.5±109.1	0.7	0.0005	0.0025	cg18900669	CD68;CD68	TSS1500;TSS1500	N_Shelf	17.3±2.6	22.9±3.2	5.6	0.0001	0.0262
4570438	CD68	NM_001251	CD68 molecule	794.0±190.6	556.5±109.1	0.7	0.0005	0.0025	cg24219033	CD68;CD68	3'UTR;3'UTR	N_Shore	58.2±5.0	64.6±4.4	6.4	0.0001	0.0262
20446	CEBPB	NM_005194	CCAAT/enhancer binding protein (C/EBP), beta	2350.9±450.1	1620.3±343.6	0.7	0.0005	0.0025	cg06291846	CEBPB	TSS1500	Island	7.5±0.3	6.1±0.2	-1.5	0.0001	0.0262
3830315	CKMT2	NM_001825	creatine kinase, mitochondrial 2 (sarcomeric)	23.9±8.6	155.9±108.3	6.5	0.0005	0.0025	cg22979433	RNU5E;RNU5D;CKMT2;CKMT2;CKMT2	Body;Body;TSS1500;TSS1500;TSS1500		24.9±1.9	30.8±2.2	5.9	0.0001	0.0262
5090026	COL15A1	NM_001855	collagen, type XV, alpha 1	85.1±108.0	612.7±364.8	7.2	0.0005	0.0025	cg12933162	COL15A1	TSS1500	Island	9.9±0.6	13.1±0.9	3.2	0.0001	0.0262
5090026	COL15A1	NM_001855	collagen, type XV, alpha 1	85.1±108.0	612.7±364.8	7.2	0.0005	0.0025	cg13927769	COL15A1	Body		15.9±0.9	24.2±1.8	8.2	0.0001	0.0262
5090026	COL15A1	NM_001855	collagen, type XV, alpha 1	85.1±108.0	612.7±364.8	7.2	0.0005	0.0025	cg20503329	COL15A1	TSS1500	N_Shore	34.3±1.9	43.4±1.7	9.1	0.0001	0.0262
2030400	COLQ	NM_080544	collagen-like tail subunit (single strand of homotrimer) of asymmetric acetylcholinesterase	45.9±8.0	171.0±208.1	3.7	0.0005	0.0025	cg20950633	COLQ;COLQ;COLQ;COLQ	Body;1stExon;Body;5'UTR		28.0±2.6	36.9±2.1	8.9	0.0001	0.0262
3930040	CRIM1	NM_016441	cysteine rich transmembrane BMP regulator 1 (chordin-like)	790.2±263.7	408.1±149.1	0.5	0.0005	0.0025	cg01154283	CRIM1	Body		41.5±3.7	48.0±4.0	6.5	0.0001	0.0262
1770170	CTDSPL	NM_005808	CTD (carboxy-terminal domain, RNA polymerase II, polypeptide A) small phosphatase-like	382.6±64.0	910.3±399.5	2.4	0.0005	0.0025	cg12605080	CTDSPL;CTDSPL	Body;Body		51.1±3.8	58.0±3.6	6.9	0.0001	0.0262
6280224	CYP26B1	NM_019885	cytochrome P450, family 26, subfamily B, polypeptide 1	61.3±29.8	266.8±249.1	4.4	0.0005	0.0025	cg14447606	CYP26B1	Body	Island	8.2±1.6	12.1±2.4	3.9	0.0001	0.0262
4880609	DKK1	NM_012242	dickkopf 1 homolog (Xenopus laevis)	767.1±567.5	73.6±57.5	0.1	0.0005	0.0025	cg11988964	DKK1	TSS1500	N_Shore	13.4±1.1	19.3±1.7	5.9	0.0001	0.0262
5570102	DKK1	NM_012242	dickkopf 1 homolog (Xenopus laevis)	5829.1±3614.5	696.4±679.3	0.1	0.0005	0.0025	cg11988964	DKK1	TSS1500	N_Shore	13.4±1.1	19.3±1.7	5.9	0.0001	0.0262
10747	DOCK2	NM_004946	dedicator of cytokinesis 2	196.1±113.8	57.9±13.9	0.3	0.0005	0.0025	cg09143964	FAM196B;DOCK2	5'UTR;Body		63.4±3.5	70.1±3.2	6.8	0.0001	0.0262
2030292	EDEM1	NM_014674	ER degradation enhancer, mannosidase alpha-like 1	268.6±41.2	174.7±38.0	0.7	0.0005	0.0025	cg15589582	EDEM1	3'UTR		51.0±3.1	57.6±3.2	6.6	0.0001	0.0262
6130484	EGLN3	NM_022073	egl nine homolog 3 (C. elegans)	34.9±23.4	316.5±154.7	9.1	0.0005	0.0025	cg16785755	EGLN3;EGLN3	1stExon;5'UTR	Island	7.7±0.4	9.5±0.6	1.7	0.0001	0.0262
5820240	FNTB	NM_002028	farnesyltransferase, CAAX box, beta	296.5±52.0	227.2±27.5	0.8	0.0005	0.0025	cg02311747	FNTB	TSS200	Island	7.6±0.3	9.2±0.5	1.6	0.0001	0.0262
270358	FRAS1	NM_025074	Fraser syndrome 1	45.2±35.5	309.3±229.1	6.8	0.0005	0.0025	cg02467765	FRAS1;FRAS1	TSS200;TSS200	Island	10.1±0.6	12.3±1.2	2.2	0.0001	0.0262
7510634	GPRC5C	NM_018653	G protein-coupled receptor, family C, group 5, member C	22.8±9.7	517.6±483.5	22.7	0.0005	0.0025	cg16987606	GPRC5C	TSS1500	N_Shore	22.4±2.9	28.0±3.2	5.6	0.0001	0.0262
5290037	HEATR2	NM_017802	HEAT repeat containing 2	460.6±74.8	358.7±45.3	0.8	0.0005	0.0025	cg05729249	PRKAR1B;PRKAR1B;PRKAR1B;HEATR2	5'UTR;5'UTR;5'UTR;TSS1500	Island	6.0±0.5	8.1±0.7	2.2	0.0001	0.0262
5290037	HEATR2	NM_017802	HEAT repeat containing 2	460.6±74.8	358.7±45.3	0.8	0.0005	0.0025	cg19430694	HEATR2	Body	N_Shelf	14.1±0.7	19.0±1.5	5.0	0.0001	0.0262
1070114	HEYL	NM_014571	hairy/enhancer-of-split related with YRPW motif-like	780.6±496.6	2478.2±1434.2	3.2	0.0005	0.0025	cg00034101	HEYL	Body		13.1±0.8	16.9±0.9	3.8	0.0001	0.0262
1070114	HEYL	NM_014571	hairy/enhancer-of-split related with YRPW motif-like	780.6±496.6	2478.2±1434.2	3.2	0.0005	0.0025	cg00761344	HEYL	Body	N_Shore	64.0±1.4	68.4±1.6	4.4	0.0001	0.0262
2750100	HMGXB4	NM_005487	HMG box domain containing 4	123.1±26.5	80.1±16.8	0.7	0.0005	0.0025	cg06625062	HMGXB4;HMGXB4	TSS200;TSS200	N_Shore	6.2±0.2	7.6±0.4	1.5	0.0001	0.0262
6400722	HMGXB4	NM_005487	HMG box domain containing 4	249.9±47.3	155.2±34.8	0.6	0.0005	0.0025	cg06625062	HMGXB4;HMGXB4	TSS200;TSS200	N_Shore	6.2±0.2	7.6±0.4	1.5	0.0001	0.0262
610563	HOXA6	NM_024014	homeobox A6	104.6±25.5	85.6±22.6	0.8	0.0005	0.0025	cg12110087	HOXA6	TSS1500	Island	9.8±0.5	14.8±1.2	5.0	0.0001	0.0262
4290327	ING5	NM_032329	inhibitor of growth family, member 5	55.3±8.2	41.7±8.1	0.8	0.0005	0.0025	cg20896437	ING5	3'UTR	S_Shore	41.8±5.0	48.2±5.0	6.5	0.0001	0.0262
3290605	INS-IGF2	NM_001042377	NA	63.4±55.4	34.2±30.9	0.5	0.0005	0.0025	cg00273464	INS-IGF2;INS-IGF2;IGF2;IGF2	Body;Body;1stExon;5'UTR		30.6±2.5	38.8±2.2	8.3	0.0001	0.0262
3290605	INS-IGF2	NM_001042377	NA	63.4±55.4	34.2±30.9	0.5	0.0005	0.0025	cg10650127	IGF2;INS-IGF2;INS-IGF2	TSS200;Body;Body		36.4±2.8	41.8±2.8	5.4	0.0001	0.0262
7570608	ITGA6	NM_000210	integrin, alpha 6	73.3±31.3	242.3±143.2	3.3	0.0005	0.0025	cg10155853	ITGA6;ITGA6	Body;Body	S_Shore	8.7±0.7	13.3±1.6	4.7	0.0001	0.0262
2810192	ITGB1BP3	NM_170678	nicotinamide riboside kinase 2	15.4±5.6	95.7±58.2	6.2	0.0005	0.0025	cg08248181	ITGB1BP3	5'UTR	Island	8.3±0.3	11.0±0.9	2.7	0.0001	0.0262
7550064	KCTD5	NM_018992	potassium channel tetramerisation domain containing 5	1528.0±206.1	1086.7±158.4	0.7	0.0005	0.0025	cg06581357	KCTD5	Body	S_Shelf	52.2±1.6	56.5±2.1	4.4	0.0001	0.0262
4590327	KLHL29	XM_940375	NA	260.5±101.4	356.3±135.3	1.4	0.0005	0.0025	cg00854172	KLHL29	5'UTR	N_Shore	51.0±2.4	58.1±2.1	7.1	0.0001	0.0262
4590327	KLHL29	XM_940375	NA	260.5±101.4	356.3±135.3	1.4	0.0005	0.0025	cg19735698	KLHL29	5'UTR		11.4±1.2	14.9±1.3	3.5	0.0001	0.0262
4590327	KLHL29	XM_940375	NA	260.5±101.4	356.3±135.3	1.4	0.0005	0.0025	cg26767059	KLHL29	Body		24.7±2.7	32.8±2.9	8.0	0.0001	0.0262
5690064	LASS6	NM_203463	ceramide synthase 6	430.7±132.3	760.6±234.5	1.8	0.0005	0.0025	cg16446408	LASS6	Body	Island	7.3±0.3	9.5±0.6	2.2	0.0001	0.0262
5090408	LRIG1	NM_015541	leucine-rich repeats and immunoglobulin-like domains 1	419.4±108.3	670.9±161.4	1.6	0.0005	0.0025	cg06189394	LRIG1	Body		23.4±2.3	30.7±2.3	7.3	0.0001	0.0262
770156	LRRN4CL	NM_203422	LRRN4 C-terminal like	25.0±10.9	83.7±42.1	3.4	0.0005	0.0025	cg01596963	LRRN4CL	Body	Island	19.8±2.1	24.7±2.5	4.9	0.0001	0.0262
510736	MMP2	NM_004530	matrix metallopeptidase 2 (gelatinase A, 72kDa gelatinase, 72kDa type IV collagenase)	270.8±99.8	153.4±46.6	0.6	0.0005	0.0025	cg27642062	MMP2;MMP2	1stExon;5'UTR	N_Shore	6.1±0.2	7.8±0.6	1.8	0.0001	0.0262
1030356	NOTCH2NL	NM_203458	notch 2 N-terminal like	61.8±17.8	85.7±21.3	1.4	0.0005	0.0025	cg01011482	NOTCH2NL	TSS1500	N_Shore	53.5±2.1	57.2±2.4	3.7	0.0001	0.0262
6270739	NPPA	NM_006172	natriuretic peptide A	23.0±8.2	91.8±59.1	4.0	0.0005	0.0025	cg14194983	NPPA	TSS1500		9.9±0.6	13.0±1.1	3.1	0.0001	0.0262
6270739	NPPA	NM_006172	natriuretic peptide A	23.0±8.2	91.8±59.1	4.0	0.0005	0.0025	cg24844545	NPPA	TSS1500		31.5±1.5	36.3±2.0	4.8	0.0001	0.0262
1690156	NUAK1	NM_014840	NUAK family, SNF1-like kinase, 1	1343.0±411.7	2464.2±880.2	1.8	0.0005	0.0025	cg11658060	NUAK1	Body		28.3±1.0	35.1±1.9	6.8	0.0001	0.0262
110092	NUDT14	NM_177533	nudix (nucleoside diphosphate linked moiety X)-type motif 14	198.2±65.2	728.1±416.5	3.7	0.0005	0.0025	cg15868425	NUDT14	Body	N_Shelf	37.5±2.9	42.4±2.6	5.0	0.0001	0.0262
4640209	OLFML2A	NM_182487	olfactomedin-like 2A	343.2±318.0	1943.9±1301.8	5.7	0.0005	0.0025	cg14103872	OLFML2A	3'UTR	S_Shelf	26.5±5.3	32.6±5.0	6.0	0.0001	0.0262
460086	PARD6A	NM_001037281	par-6 partitioning defective 6 homolog alpha (C. elegans)	35.0±11.2	67.4±18.6	1.9	0.0005	0.0025	cg11698099	PARD6A;ACD;ACD;PARD6A;ACD	Body;TSS1500;TSS1500;Body;TSS1500	Island	14.8±1.9	18.8±2.1	4.0	0.0001	0.0262
3140021	PCBD1	NM_000281	pterin-4 alpha-carbinolamine dehydratase/dimerization cofactor of hepatocyte nuclear factor 1 alpha	217.8±42.2	326.1±66.0	1.5	0.0005	0.0025	cg05601623	PCBD1	Body	N_Shore	22.0±3.9	27.2±3.6	5.1	0.0001	0.0262
1050500	PLEC1	NM_000445	plectin	255.2±59.3	192.7±35.5	0.8	0.0005	0.0025	cg03792042	PLEC1;PLEC1	Body;Body	N_Shelf	18.7±3.2	21.5±3.4	2.8	0.0001	0.0262
6900053	PPFIBP2	NM_003621	PTPRF interacting protein, binding protein 2 (liprin beta 2)	56.5±47.6	158.5±71.9	2.8	0.0005	0.0025	cg08119655	PPFIBP2	Body		22.0±2.2	27.6±2.4	5.6	0.0001	0.0262
4830427	PPIL5	NM_152329	leucine rich repeat protein 1	195.0±75.0	97.6±21.8	0.5	0.0005	0.0025	cg04144686	PPIL5;PPIL5	Body;Body	S_Shore	28.8±1.6	32.8±1.4	4.0	0.0001	0.0262
450369	PTPRG	NM_002841	protein tyrosine phosphatase, receptor type, G	161.0±52.2	247.7±98.1	1.5	0.0005	0.0025	cg02121773	PTPRG	Body		52.6±2.9	62.3±1.8	9.7	0.0001	0.0262
450369	PTPRG	NM_002841	protein tyrosine phosphatase, receptor type, G	161.0±52.2	247.7±98.1	1.5	0.0005	0.0025	cg05110828	PTPRG	Body		58.5±2.6	65.2±2.4	6.7	0.0001	0.0262
450369	PTPRG	NM_002841	protein tyrosine phosphatase, receptor type, G	161.0±52.2	247.7±98.1	1.5	0.0005	0.0025	cg27179041	PTPRG	Body		30.4±1.5	36.7±1.7	6.3	0.0001	0.0262
1090433	RNF41	NM_194359	ring finger protein 41	108.2±19.9	167.2±31.2	1.5	0.0005	0.0025	cg23885131	RNF41;RNF41;RNF41	Body;Body;Body		28.5±2.5	33.4±2.3	4.9	0.0001	0.0262
620546	RRAS2	NM_012250	related RAS viral (r-ras) oncogene homolog 2	1060.2±139.5	1515.4±340.0	1.4	0.0005	0.0025	cg17818724	RRAS2;RRAS2;RRAS2	1stExon;Body;5'UTR	Island	6.0±0.2	7.2±0.4	1.2	0.0001	0.0262
620546	RRAS2	NM_012250	related RAS viral (r-ras) oncogene homolog 2	1060.2±139.5	1515.4±340.0	1.4	0.0005	0.0025	cg24258806	RRAS2;RRAS2	Body;TSS200	Island	6.0±0.3	7.6±0.4	1.6	0.0001	0.0262
7150224	RRM2B	NM_015713	ribonucleotide reductase M2 B (TP53 inducible)	88.1±38.7	145.0±53.7	1.6	0.0005	0.0025	cg27484483	RRM2B	Body	N_Shore	68.6±1.4	61.3±2.1	-7.3	0.0001	0.0262
6330504	SERTAD4	NM_019605	SERTA domain containing 4	199.7±132.7	457.5±198.3	2.3	0.0005	0.0025	cg16118387	C1orf133;SERTAD4	TSS1500;5'UTR	S_Shore	47.0±3.5	53.4±3.5	6.5	0.0001	0.0262
6330504	SERTAD4	NM_019605	SERTA domain containing 4	199.7±132.7	457.5±198.3	2.3	0.0005	0.0025	cg18234296	C1orf133;SERTAD4	TSS1500;5'UTR	S_Shore	48.9±2.4	57.2±2.1	8.3	0.0001	0.0262
70088	SGCD	NM_000337	sarcoglycan, delta (35kDa dystrophin-associated glycoprotein)	261.6±154.9	693.7±401.6	2.7	0.0005	0.0025	cg24132325	SGCD;SGCD;SGCD	Body;Body;Body		24.0±0.8	29.3±1.4	5.3	0.0001	0.0262
5390736	SHISA4	NM_198149	shisa homolog 4 (Xenopus laevis)	45.1±13.0	74.7±24.5	1.7	0.0005	0.0025	cg00617305	SHISA4;SHISA4;SHISA4	5'UTR;Body;1stExon		8.6±0.3	10.8±0.9	2.2	0.0001	0.0262
4760014	SLC19A1	NM_194255	solute carrier family 19 (folate transporter), member 1	58.1±14.1	35.7±10.2	0.6	0.0005	0.0025	cg19074198	SLC19A1	Body	S_Shore	41.6±2.4	47.0±2.3	5.5	0.0001	0.0262
2360376	SLC24A6	NM_024959	solute carrier family 24 (sodium/lithium/calcium exchanger), member 6	239.8±48.7	360.9±97.1	1.5	0.0005	0.0025	cg22510037	SLC24A6	5'UTR	N_Shore	11.7±0.8	15.6±1.5	3.9	0.0001	0.0262
2680553	SPAG1	NM_003114	sperm associated antigen 1	76.3±21.6	44.9±21.3	0.6	0.0005	0.0025	cg20500540	SPAG1;SPAG1	Body;Body	S_Shelf	20.7±2.7	26.4±3.0	5.7	0.0001	0.0262
2750609	SPTBN1	NM_178313	spectrin, beta, non-erythrocytic 1	50.5±21.5	670.6±414.4	13.3	0.0005	0.0025	cg01766943	SPTBN1;SPTBN1	Body;Body		36.2±3.2	43.1±3.3	6.9	0.0001	0.0262
5050390	SYT7	NM_004200	synaptotagmin VII	30.4±25.6	163.5±94.5	5.4	0.0005	0.0025	cg13738494	SYT7	Body		29.0±4.5	34.3±4.2	5.3	0.0001	0.0262
3420541	TMEM97	NM_014573	transmembrane protein 97	732.9±231.2	1151.6±366.3	1.6	0.0005	0.0025	cg03772856	TMEM97	TSS1500	Island	7.3±0.3	9.1±0.6	1.8	0.0001	0.0262
4150484	TRMT61A	NM_152307	tRNA methyltransferase 61 homolog A (S. cerevisiae)	102.6±17.5	82.8±14.3	0.8	0.0005	0.0025	cg14210789	TRMT61A	5'UTR	Island	4.4±0.1	4.0±0.1	-0.4	0.0001	0.0262
110661	TSPAN4	NM_001025235	tetraspanin 4	2674.2±320.1	1843.5±546.4	0.7	0.0005	0.0025	cg16151451	TSPAN4;TSPAN4;TSPAN4;TSPAN4;TSPAN4;TSPAN4;TSPAN4	5'UTR;5'UTR;5'UTR;5'UTR;5'UTR;5'UTR;5'UTR	Island	41.0±1.8	46.6±2.0	5.7	0.0001	0.0262
5690156	TTC31	NM_022492	tetratricopeptide repeat domain 31	284.4±51.9	195.0±23.9	0.7	0.0005	0.0025	cg05470203	TTC31;CCDC142;CCDC142;TTC31	TSS200;5'UTR;1stExon;TSS200	Island	6.9±0.2	8.7±0.7	1.8	0.0001	0.0262
3440685	TTN	NM_133378	titin	24.8±9.6	209.9±134.0	8.5	0.0005	0.0025	cg10859358	TTN;TTN;TTN;TTN;TTN;TTN;TTN;TTN;TTN;TTN	1stExon;5'UTR;5'UTR;5'UTR;1stExon;1stExon;5'UTR;5'UTR;1stExon;1stExon		76.9±2.6	81.3±1.9	4.4	0.0001	0.0262
4390113	UNC84A	NM_025154	Sad1 and UNC84 domain containing 1	549.8±55.8	444.2±55.8	0.8	0.0005	0.0025	cg22643751	UNC84A;UNC84A	TSS1500;TSS1500	Island	35.1±3.2	39.9±3.0	4.9	0.0001	0.0262
1470632	UROS	NM_000375	uroporphyrinogen III synthase	1558.3±267.5	2126.4±289.9	1.4	0.0005	0.0025	cg25724310	BCCIP;BCCIP;UROS;BCCIP	Body;Body;TSS1500;Body	S_Shore	8.4±0.4	9.8±0.6	1.5	0.0001	0.0262
3440189	ZBTB20	NM_015642	zinc finger and BTB domain containing 20	134.1±57.6	308.9±156.7	2.3	0.0005	0.0025	cg07165288	ZBTB20;ZBTB20;ZBTB20;ZBTB20;ZBTB20;ZBTB20	5'UTR;5'UTR;5'UTR;5'UTR;5'UTR;5'UTR		26.3±2.5	34.9±1.7	8.6	0.0001	0.0262
990703	ZBTB47	NM_145166	zinc finger and BTB domain containing 47	81.0±9.4	162.2±54.4	2.0	0.0005	0.0025	cg24169875	ZBTB47	Body	Island	44.1±3.5	49.6±3.0	5.5	0.0001	0.0262
1300154	ACD	NM_022914	adrenocortical dysplasia homolog (mouse)	143.3±34.3	88.7±12.8	0.6	0.0007	0.0034	cg11698099	PARD6A;ACD;ACD;PARD6A;ACD	Body;TSS1500;TSS1500;Body;TSS1500	Island	14.8±1.9	18.8±2.1	4.0	0.0001	0.0262
4290243	ARHGAP24	NM_031305	Rho GTPase activating protein 24	307.1±121.7	519.2±183.1	1.7	0.0007	0.0034	cg05242526	ARHGAP24	TSS200		6.6±1.6	7.9±1.5	1.2	0.0001	0.0262
6220382	CD68	NM_001251	CD68 molecule	51.7±15.6	24.7±7.1	0.5	0.0007	0.0034	cg18900669	CD68;CD68	TSS1500;TSS1500	N_Shelf	17.3±2.6	22.9±3.2	5.6	0.0001	0.0262
6220382	CD68	NM_001251	CD68 molecule	51.7±15.6	24.7±7.1	0.5	0.0007	0.0034	cg24219033	CD68;CD68	3'UTR;3'UTR	N_Shore	58.2±5.0	64.6±4.4	6.4	0.0001	0.0262
7550112	CITED2	NM_006079	Cbp/p300-interacting transactivator, with Glu/Asp-rich carboxy-terminal domain, 2	3102.8±1100.3	1431.1±499.9	0.5	0.0007	0.0034	cg25722142	CITED2;CITED2;CITED2;CITED2	1stExon;TSS1500;TSS1500;5'UTR	Island	7.7±0.5	10.2±1.0	2.5	0.0001	0.0262
5860519	CSPG4	NM_001897	chondroitin sulfate proteoglycan 4	576.3±323.4	348.3±298.2	0.6	0.0007	0.0034	cg02400942	CSPG4	TSS1500		35.3±1.8	43.7±2.5	8.3	0.0001	0.0262
6590292	DBNL	NM_014063	drebrin-like	429.2±76.3	347.9±52.8	0.8	0.0007	0.0034	cg26086607	DBNL;DBNL;DBNL	TSS1500;TSS1500;TSS1500	N_Shore	5.4±0.2	7.0±0.6	1.6	0.0001	0.0262
1190446	DLC1	NM_024767	deleted in liver cancer 1	206.8±96.0	127.6±68.5	0.6	0.0007	0.0034	cg04982401	DLC1;DLC1	Body;Body	Island	3.1±0.2	4.0±0.2	1.0	0.0001	0.0262
5560110	DLG4	NM_001365	discs, large homolog 4 (Drosophila)	88.9±23.8	66.9±17.7	0.8	0.0007	0.0034	cg12228229	DLG4;ACADVL;DLG4;ACADVL;DLG4	5'UTR;TSS1500;TSS1500;TSS1500;1stExon	N_Shore	29.4±1.4	36.4±1.8	7.0	0.0001	0.0262
3420672	DLX1	NM_178120	distal-less homeobox 1	217.0±129.9	131.3±68.6	0.6	0.0007	0.0034	cg07181565	DLX1;DLX1	3'UTR;3'UTR	S_Shore	34.2±1.4	41.9±1.8	7.7	0.0001	0.0262
3420672	DLX1	NM_178120	distal-less homeobox 1	217.0±129.9	131.3±68.6	0.6	0.0007	0.0034	cg15552158	DLX1;DLX1	3'UTR;3'UTR	S_Shore	37.5±1.7	44.8±1.7	7.3	0.0001	0.0262
6380193	DLX3	NM_005220	distal-less homeobox 3	190.0±108.2	63.4±16.5	0.3	0.0007	0.0034	cg26391277	DLX3	Body	Island	15.9±3.1	20.3±3.2	4.4	0.0001	0.0262
5700647	EIF2B3	NM_020365	eukaryotic translation initiation factor 2B, subunit 3 gamma, 58kDa	478.5±110.3	626.2±60.5	1.3	0.0007	0.0034	cg05177851	EIF2B3;EIF2B3	5'UTR;5'UTR	N_Shore	5.5±0.3	6.6±0.5	1.1	0.0001	0.0262
1510538	EPB41L3	NM_012307	erythrocyte membrane protein band 4.1-like 3	429.2±286.8	270.8±190.5	0.6	0.0007	0.0034	cg19579167	EPB41L3	5'UTR	Island	4.7±0.2	5.8±0.3	1.1	0.0001	0.0262
240333	ETS1	NM_005238	v-ets erythroblastosis virus E26 oncogene homolog 1 (avian)	1454.1±327.6	827.6±237.1	0.6	0.0007	0.0034	cg10290679	ETS1;ETS1	1stExon;5'UTR		33.9±3.9	41.0±3.5	7.1	0.0001	0.0262
6380315	ITM2B	NM_021999	integral membrane protein 2B	2997.2±477.7	4149.2±982.2	1.4	0.0007	0.0034	cg04657044	ITM2B	TSS1500	N_Shore	23.1±2.5	29.9±2.7	6.8	0.0001	0.0262
2970279	KCNAB1	NM_003471	potassium voltage-gated channel, shaker-related subfamily, beta member 1	73.1±19.8	143.3±64.5	2.0	0.0007	0.0034	cg00324161	KCNAB1;KCNAB1;KCNAB1;KCNAB1	Body;1stExon;5'UTR;Body	S_Shore	14.8±1.9	18.8±2.2	4.0	0.0001	0.0262
2060482	KIAA0907	NM_014949	KIAA0907	403.0±84.0	563.4±122.6	1.4	0.0007	0.0034	cg17032999	KIAA0907	Body	N_Shore	14.9±1.2	16.8±1.3	1.9	0.0001	0.0262
3710605	MYO1C	NM_033375	myosin IC	436.1±93.4	313.4±38.9	0.7	0.0007	0.0034	cg03079497	MYO1C;MYO1C	5'UTR;Body	Island	18.6±1.8	23.7±2.0	5.1	0.0001	0.0262
4050717	MYOM2	NM_003970	myomesin 2	57.4±22.3	219.0±218.7	3.8	0.0007	0.0034	cg01295646	MYOM2	Body	Island	24.1±3.4	30.4±3.3	6.3	0.0001	0.0262
4850601	NCRNA00119	NR_002811	NPHP3 antisense RNA 1	21.3±6.9	92.2±67.5	4.3	0.0007	0.0034	cg06782849	NPHP3;NCRNA00119	1stExon;TSS1500	Island	7.1±0.3	9.0±0.5	1.9	0.0001	0.0262
1660767	NEFM	NM_005382	neurofilament, medium polypeptide	455.8±700.6	115.4±173.3	0.3	0.0007	0.0034	cg03012544	NEFM;NEFM	Body;Body	S_Shore	19.0±2.8	24.9±3.4	5.9	0.0001	0.0262
4150630	NKIRAS1	NM_020345	NFKB inhibitor interacting Ras-like 1	326.5±64.5	428.8±53.4	1.3	0.0007	0.0034	cg18328135	NKIRAS1;RPL15	TSS1500;5'UTR	Island	7.2±0.3	8.6±0.5	1.4	0.0001	0.0262
730291	OXR1	NM_181354	oxidation resistance 1	433.9±107.6	603.9±186.1	1.4	0.0007	0.0034	cg25820220	OXR1;OXR1	5'UTR;1stExon	Island	9.6±0.4	12.2±0.9	2.7	0.0001	0.0262
2070592	PPAPDC1A	NM_001030059	phosphatidic acid phosphatase type 2 domain containing 1A	86.6±34.4	35.7±8.8	0.4	0.0007	0.0034	cg22890950	PPAPDC1A	TSS1500	N_Shore	8.5±0.5	12.1±1.3	3.6	0.0001	0.0262
3940161	PPIL5	NM_152329	leucine rich repeat protein 1	48.9±12.0	30.8±12.7	0.6	0.0007	0.0034	cg04144686	PPIL5;PPIL5	Body;Body	S_Shore	28.8±1.6	32.8±1.4	4.0	0.0001	0.0262
450653	PTPN14	NM_005401	protein tyrosine phosphatase, non-receptor type 14	67.1±11.6	41.3±8.9	0.6	0.0007	0.0034	cg24579424	PTPN14	Body	S_Shore	90.4±0.6	87.0±0.8	-3.4	0.0001	0.0262
2340673	PTPRE	NM_130435	protein tyrosine phosphatase, receptor type, E	47.8±21.2	121.2±75.5	2.5	0.0007	0.0034	cg07053114	PTPRE	5'UTR		36.3±3.6	45.1±3.2	8.7	0.0001	0.0262
2340673	PTPRE	NM_130435	protein tyrosine phosphatase, receptor type, E	47.8±21.2	121.2±75.5	2.5	0.0007	0.0034	cg16442044	PTPRE	TSS200	Island	10.3±0.4	13.0±0.9	2.7	0.0001	0.0262
2340673	PTPRE	NM_130435	protein tyrosine phosphatase, receptor type, E	47.8±21.2	121.2±75.5	2.5	0.0007	0.0034	cg27382910	PTPRE	5'UTR		16.6±1.3	23.8±2.3	7.2	0.0001	0.0262
3850767	SBK1	NM_001024401	SH3-binding domain kinase 1	25.0±7.6	65.1±30.2	2.6	0.0007	0.0034	cg03097582	SBK1	3'UTR	Island	92.3±0.5	94.1±0.4	1.7	0.0001	0.0262
5670082	SGCG	NM_000231	sarcoglycan, gamma (35kDa dystrophin-associated glycoprotein)	29.6±9.9	165.8±145.7	5.6	0.0007	0.0034	cg04678336	SGCG	Body		22.5±2.2	25.7±2.3	3.2	0.0001	0.0262
6660133	TGFBRAP1	NM_004257	transforming growth factor, beta receptor associated protein 1	211.1±58.3	257.4±58.6	1.2	0.0007	0.0034	cg11346754	TGFBRAP1;TGFBRAP1	TSS1500;TSS1500	Island	9.2±0.3	11.7±0.7	2.5	0.0001	0.0262
2000431	TMEM159	NM_020422	transmembrane protein 159	76.2±26.2	115.2±52.3	1.5	0.0007	0.0034	cg25957124	TMEM159;DNAH3	5'UTR;TSS1500	S_Shore	20.1±1.2	26.6±1.8	6.4	0.0001	0.0262
5570458	URB1	NM_014825	URB1 ribosome biogenesis 1 homolog (S. cerevisiae)	125.0±19.9	100.1±13.9	0.8	0.0007	0.0034	cg15889424	SNORA80;URB1	Body;Body		39.7±3.7	47.5±3.9	7.9	0.0001	0.0262
7150411	WNK4	NM_032387	WNK lysine deficient protein kinase 4	113.5±107.2	49.8±51.7	0.4	0.0007	0.0034	cg16265599	WNK4	Body	Island	19.4±2.1	23.4±2.5	3.9	0.0001	0.0262
7050609	XPNPEP1	NM_020383	X-prolyl aminopeptidase (aminopeptidase P) 1, soluble	1712.3±168.7	2044.0±236.2	1.2	0.0007	0.0034	cg17201651	XPNPEP1;XPNPEP1;XPNPEP1	TSS1500;TSS1500;TSS1500	S_Shore	17.0±1.7	22.1±2.4	5.1	0.0001	0.0262
5080333	BAT2	NM_080686	proline-rich coiled-coil 2A	89.0±25.5	56.3±12.7	0.6	0.0012	0.0049	cg04729768	BAT2	Body	N_Shelf	95.4±0.2	94.3±0.5	-1.1	0.0001	0.0262
6770465	C18orf22	NM_024805	ribosome binding factor A (putative)	121.5±20.5	85.4±15.0	0.7	0.0012	0.0049	cg23745864	C18orf22	3'UTR		47.0±3.6	53.0±3.1	6.0	0.0001	0.0262
70646	CAPN2	NM_001748	calpain 2, (m/II) large subunit	457.8±95.0	348.7±88.9	0.8	0.0012	0.0049	cg22428691	CAPN2;CAPN2	Body;Body		33.2±1.9	40.6±1.9	7.4	0.0001	0.0262
6250672	CCNO	NM_021147	cyclin O	38.1±13.3	84.8±51.1	2.2	0.0012	0.0049	cg24729983	CCNO	TSS1500	Island	8.0±1.0	10.2±1.4	2.1	0.0001	0.0262
3930594	CDK5R1	NM_003885	cyclin-dependent kinase 5, regulatory subunit 1 (p35)	43.9±15.9	77.2±36.6	1.8	0.0012	0.0049	cg19634527	CDK5R1	Body	Island	21.5±1.4	26.6±1.8	5.1	0.0001	0.0262
2630369	CHST14	NM_130468	carbohydrate (N-acetylgalactosamine 4-0) sulfotransferase 14	180.8±53.0	116.8±24.4	0.6	0.0012	0.0049	cg14837165	CHST14	1stExon	Island	8.4±0.5	12.2±0.9	3.8	0.0001	0.0262
2900768	CLCN6	NM_021737	chloride channel, voltage-sensitive 6	84.5±15.0	129.9±31.8	1.5	0.0012	0.0049	cg01179095	CLCN6	3'UTR	S_Shore	46.0±2.9	51.9±2.8	5.8	0.0001	0.0262
360626	CMIP	NM_030629	c-Maf inducing protein	788.1±201.0	1067.1±286.5	1.4	0.0012	0.0049	cg02573873	CMIP	Body		10.8±0.4	14.9±1.1	4.1	0.0001	0.0262
2630053	COL4A3BP	NM_005713	collagen, type IV, alpha 3 (Goodpasture antigen) binding protein	42.2±8.7	76.3±30.9	1.8	0.0012	0.0049	cg11110864	COL4A3BP;COL4A3BP;COL4A3BP;POLK	TSS1500;TSS1500;TSS200;5'UTR	Island	9.1±0.6	11.1±0.8	2.0	0.0001	0.0262
5220670	DCUN1D1	NM_020640	DCN1, defective in cullin neddylation 1, domain containing 1 (S. cerevisiae)	104.1±30.3	149.8±50.4	1.4	0.0012	0.0049	cg21582582	DCUN1D1	TSS1500	Island	18.5±0.7	15.4±0.7	-3.0	0.0001	0.0262
4830315	DUSP10	NM_144729	dual specificity phosphatase 10	357.5±175.0	159.8±58.8	0.4	0.0012	0.0049	cg04222084	DUSP10;DUSP10	TSS200;TSS200	Island	7.1±0.3	8.8±0.6	1.8	0.0001	0.0262
460725	ELMO1	NM_130442	engulfment and cell motility 1	92.2±18.9	108.4±14.9	1.2	0.0012	0.0049	cg03773862	ELMO1	Body		8.7±0.4	11.6±0.9	2.9	0.0001	0.0262
1110551	F8A1	NM_012151	coagulation factor VIII-associated 1	154.6±23.6	119.8±23.0	0.8	0.0012	0.0049	cg08037664	F8;F8A3;F8A1;F8;F8A2	Body;TSS1500;TSS1500;Body;TSS1500	N_Shore	36.3±2.8	41.1±2.8	4.8	0.0001	0.0262
670446	FAM86C	NM_152563	family with sequence similarity 86, member C1	69.7±16.8	54.9±12.2	0.8	0.0012	0.0049	cg12553843	FAM86C;FAM86C;FAM86C	3'UTR;3'UTR;3'UTR		28.4±2.2	33.5±2.5	5.0	0.0001	0.0262
1570538	GTF2E2	NM_002095	general transcription factor IIE, polypeptide 2, beta 34kDa	1826.4±144.1	1569.1±163.2	0.9	0.0012	0.0049	cg07780216	GTF2E2	TSS1500	Island	7.7±0.3	9.3±0.7	1.6	0.0001	0.0262
4900458	KRT14	NM_000526	keratin 14	153.3±164.2	84.6±120.6	0.6	0.0012	0.0049	cg03508348	KRT14	Body		24.5±3.3	31.2±3.3	6.6	0.0001	0.0262
4040376	LARP1	NM_033551	La ribonucleoprotein domain family, member 1	474.3±47.8	402.3±40.6	0.8	0.0012	0.0049	cg18009710	LARP1	1stExon		38.1±2.9	45.0±3.3	6.9	0.0001	0.0262
670215	MATN2	NM_002380	matrilin 2	61.3±30.4	27.3±23.6	0.4	0.0012	0.0049	cg19935471	MATN2;MATN2	3'UTR;3'UTR		69.2±1.7	63.7±1.4	-5.5	0.0001	0.0262
7320647	MGC57346	XM_377476	NA	61.1±32.7	37.0±19.9	0.6	0.0012	0.0049	cg03954353	C17orf69;C17orf69;MGC57346;MGC57346	TSS1500;TSS1500;Body;Body		42.1±2.4	48.9±2.6	6.8	0.0001	0.0262
3930615	NCKAP1	NM_205842	NCK-associated protein 1	291.7±23.2	373.2±50.4	1.3	0.0012	0.0049	cg11711114	NCKAP1;NCKAP1	TSS1500;TSS1500	S_Shore	11.6±0.8	15.6±1.3	4.0	0.0001	0.0262
6100050	NECAP2	NM_018090	NECAP endocytosis associated 2	450.1±60.2	319.3±107.7	0.7	0.0012	0.0049	cg07459264	NECAP2;NECAP2;NECAP2	1stExon;1stExon;Body	Island	6.9±0.3	8.6±0.5	1.7	0.0001	0.0262
5700370	POLDIP3	NM_178136	polymerase (DNA-directed), delta interacting protein 3	474.1±73.1	399.1±44.7	0.8	0.0012	0.0049	cg27313403	POLDIP3;POLDIP3;RNU12	Body;Body;TSS1500	Island	6.9±0.3	8.4±0.4	1.5	0.0001	0.0262
160605	RASA3	NM_007368	RAS p21 protein activator 3	75.0±7.9	58.8±13.6	0.8	0.0012	0.0049	cg04421280	RASA3	TSS200	Island	4.8±0.1	4.0±0.1	-0.8	0.0001	0.0262
160605	RASA3	NM_007368	RAS p21 protein activator 3	75.0±7.9	58.8±13.6	0.8	0.0012	0.0049	cg19409861	RASA3	Body	S_Shore	38.1±2.2	44.3±2.6	6.1	0.0001	0.0262
2850438	RBM12	NM_006047	RNA binding motif protein 12	393.0±69.1	287.9±41.4	0.7	0.0012	0.0049	cg08342023	CPNE1;CPNE1;RBM12;CPNE1;CPNE1;CPNE1;RBM12;CPNE1;CPNE1	TSS200;TSS200;TSS200;TSS200;TSS200;TSS200;TSS200;TSS200;TSS200	Island	6.6±0.1	8.1±0.4	1.5	0.0001	0.0262
3190689	RBM26	NM_022118	RNA binding motif protein 26	209.6±23.4	182.5±22.3	0.9	0.0012	0.0049	cg19824897	RBM26;RBM26	1stExon;5'UTR	N_Shore	7.1±0.3	9.0±0.7	1.9	0.0001	0.0262
5340142	RCL1	NM_005772	RNA terminal phosphate cyclase-like 1	78.4±19.5	105.1±25.2	1.3	0.0012	0.0049	cg19702055	RCL1	TSS1500	Island	6.1±0.2	7.1±0.4	0.9	0.0001	0.0262
1030639	RRM2B	NM_015713	ribonucleotide reductase M2 B (TP53 inducible)	150.4±50.7	232.9±39.0	1.5	0.0012	0.0049	cg27484483	RRM2B	Body	N_Shore	68.6±1.4	61.3±2.1	-7.3	0.0001	0.0262
4590110	42256	NM_006640	septin 9	5976.0±1267.5	8956.1±1501.8	1.5	0.0012	0.0049	cg01749539	SEPT9;SEPT9;SEPT9;SEPT9;SEPT9;SEPT9;SEPT9	Body;5'UTR;Body;Body;Body;Body;Body		11.5±1.6	15.0±2.1	3.5	0.0001	0.0262
4590110	42256	NM_006640	septin 9	5976.0±1267.5	8956.1±1501.8	1.5	0.0012	0.0049	cg05729480	42256	TSS1500	N_Shore	35.5±2.6	41.4±2.8	5.9	0.0001	0.0262
6560603	SIL1	NM_001037633	SIL1 homolog, endoplasmic reticulum chaperone (S. cerevisiae)	695.7±197.3	839.9±207.1	1.2	0.0012	0.0049	cg07536018	SIL1;SIL1	5'UTR;5'UTR		47.5±4.3	59.5±3.7	12.1	0.0001	0.0262
2570692	STT3A	NM_152713	STT3, subunit of the oligosaccharyltransferase complex, homolog A (S. cerevisiae)	1485.3±156.0	1271.5±133.9	0.9	0.0012	0.0049	cg26948626	STT3A	TSS200	Island	5.9±0.2	7.3±0.6	1.4	0.0001	0.0262
110592	SUSD2	NM_019601	sushi domain containing 2	444.9±1127.2	540.4±896.0	1.2	0.0012	0.0049	cg03641847	SUSD2;SUSD2	5'UTR;1stExon		19.6±0.8	27.3±1.7	7.7	0.0001	0.0262
7650669	TBC1D4	NM_014832	TBC1 domain family, member 4	152.1±40.5	106.7±42.8	0.7	0.0012	0.0049	cg24425149	TBC1D4	Body		17.2±1.4	23.5±1.8	6.3	0.0001	0.0262
4610543	TLE1	NM_005077	transducin-like enhancer of split 1 (E(sp1) homolog, Drosophila)	174.8±52.4	86.5±32.9	0.5	0.0012	0.0049	cg14623306	TLE1	Body		35.8±3.9	42.7±4.0	6.9	0.0001	0.0262
1400397	TMEM101	NM_032376	transmembrane protein 101	362.1±51.1	283.8±33.2	0.8	0.0012	0.0049	cg18801599	TMEM101	1stExon	Island	5.5±0.1	6.5±0.3	1.0	0.0001	0.0262
6020736	UBE2H	NM_003344	ubiquitin-conjugating enzyme E2H	581.1±60.6	715.5±83.5	1.2	0.0012	0.0049	cg08998414	UBE2H;UBE2H	Body;Body		78.3±0.9	73.8±1.4	-4.5	0.0001	0.0262
4230215	USP46	NM_022832	ubiquitin specific peptidase 46	74.3±13.6	106.6±25.5	1.4	0.0012	0.0049	cg13291394	USP46	TSS1500	S_Shore	14.2±0.8	16.8±1.1	2.6	0.0001	0.0262
2030358	WDR26	NM_025160	WD repeat domain 26	396.4±104.5	510.1±144.5	1.3	0.0012	0.0049	cg07562458	WDR26;WDR26	TSS1500;TSS1500	N_Shore	19.0±1.4	22.3±1.6	3.3	0.0001	0.0262
1780360	ATF6B	NM_001136153	activating transcription factor 6 beta	52.6±15.4	37.8±12.2	0.7	0.0017	0.0062	cg14607161	ATF6B;ATF6B	Body;Body		40.2±3.1	45.3±3.1	5.1	0.0001	0.0262
3610386	CPEB3	NM_014912	cytoplasmic polyadenylation element binding protein 3	51.9±8.1	70.6±22.4	1.4	0.0017	0.0062	cg06036471	CPEB3	Body		12.4±0.7	16.0±1.3	3.6	0.0001	0.0262
7000630	DNAJC3	NM_006260	DnaJ (Hsp40) homolog, subfamily C, member 3	93.7±21.8	77.8±20.2	0.8	0.0017	0.0062	cg23443041	DNAJC3	TSS1500	N_Shore	5.8±0.2	7.0±0.4	1.2	0.0001	0.0262
6400373	EMB	NM_198449	embigin	43.2±12.2	31.7±10.9	0.7	0.0017	0.0062	cg26781886	EMB	TSS200	S_Shore	7.8±0.3	9.4±0.7	1.6	0.0001	0.0262
4220431	EXT1	NM_000127	exostosin 1	1206.9±325.4	933.9±438.8	0.8	0.0017	0.0062	cg02470080	EXT1	Body		44.6±5.4	55.1±4.9	10.5	0.0001	0.0262
4220431	EXT1	NM_000127	exostosin 1	1206.9±325.4	933.9±438.8	0.8	0.0017	0.0062	cg05783185	EXT1	Body	N_Shelf	17.7±0.8	21.6±0.6	3.9	0.0001	0.0262
4210593	FGF2	NM_002006	fibroblast growth factor 2 (basic)	170.4±50.1	115.0±57.2	0.7	0.0017	0.0062	cg18375441	FGF2	Body	S_Shore	7.6±0.3	9.2±0.4	1.6	0.0001	0.0262
4060072	GDF6	NM_001001557	growth differentiation factor 6	43.0±25.1	97.0±48.4	2.3	0.0017	0.0062	cg10131194	GDF6	Body	Island	9.3±0.4	12.6±0.8	3.3	0.0001	0.0262
6620259	KCNS1	NM_002251	potassium voltage-gated channel, delayed-rectifier, subfamily S, member 1	62.4±28.3	31.6±14.7	0.5	0.0017	0.0062	cg06288351	KCNS1	TSS200	S_Shore	20.5±2.1	27.7±2.5	7.2	0.0001	0.0262
2630370	MAD1L1	NM_001013836	MAD1 mitotic arrest deficient-like 1 (yeast)	62.2±15.9	44.8±8.6	0.7	0.0017	0.0062	cg02421172	MAD1L1;MAD1L1;MAD1L1	Body;Body;Body	S_Shore	31.1±4.6	39.1±4.0	8.0	0.0001	0.0262
5310437	MYL9	NM_006097	myosin, light chain 9, regulatory	1302.4±384.5	2057.6±518.4	1.6	0.0017	0.0062	cg21671476	MYL9;MYL9	TSS1500;TSS1500	S_Shore	20.0±1.4	24.6±2.3	4.6	0.0001	0.0262
1030053	MZF1	NM_198055	myeloid zinc finger 1	254.9±50.6	320.0±57.6	1.3	0.0017	0.0062	cg22010065	MZF1;MGC2752;LOC100131691;MZF1	TSS1500;TSS1500;Body;TSS1500	N_Shore	11.6±1.2	16.2±1.6	4.6	0.0001	0.0262
6760653	NOL10	NM_024894	nucleolar protein 10	56.1±13.8	42.2±8.8	0.8	0.0017	0.0062	cg07080607	NOL10	3'UTR		81.4±0.8	77.4±1.0	-4.0	0.0001	0.0262
7150019	OLFML2B	NM_015441	olfactomedin-like 2B	156.8±101.0	444.4±260.6	2.8	0.0017	0.0062	cg22803322	OLFML2B	Body	N_Shelf	28.3±3.0	34.0±3.0	5.7	0.0001	0.0262
2340706	P2RX6	NM_005446	purinergic receptor P2X, ligand-gated ion channel, 6	180.1±128.3	517.8±323.1	2.9	0.0017	0.0062	cg01653494	P2RX6;P2RX6	Body;Body	S_Shelf	39.6±1.7	46.1±1.8	6.5	0.0001	0.0262
1510014	PCNT	NM_006031	pericentrin	564.3±109.2	455.1±113.3	0.8	0.0017	0.0062	cg26904215	PCNT	Body	Island	94.7±0.3	91.3±0.8	-3.4	0.0001	0.0262
3440681	PDZRN3	XM_001133042	NA	45.8±12.7	90.5±37.6	2.0	0.0017	0.0062	cg11304682	PDZRN3	Body		20.1±1.5	26.4±1.7	6.3	0.0001	0.0262
4210370	PLXND1	NM_015103	plexin D1	153.2±54.8	109.4±58.5	0.7	0.0017	0.0062	cg12415479	PLXND1	Body		13.5±0.9	18.4±1.2	4.9	0.0001	0.0262
3890132	ROR1	NM_005012	receptor tyrosine kinase-like orphan receptor 1	118.1±73.7	174.5±138.4	1.5	0.0017	0.0062	cg25839727	ROR1;ROR1	Body;Body		12.0±0.6	16.4±1.6	4.4	0.0001	0.0262
4230739	SORCS2	NM_020777	sortilin-related VPS10 domain containing receptor 2	30.3±19.1	51.7±35.3	1.7	0.0017	0.0062	cg06570432	SORCS2	Body		33.4±4.0	42.4±3.7	9.0	0.0001	0.0262
4230739	SORCS2	NM_020777	sortilin-related VPS10 domain containing receptor 2	30.3±19.1	51.7±35.3	1.7	0.0017	0.0062	cg06626033	SORCS2	Body		20.1±3.4	26.7±3.5	6.6	0.0001	0.0262
4230739	SORCS2	NM_020777	sortilin-related VPS10 domain containing receptor 2	30.3±19.1	51.7±35.3	1.7	0.0017	0.0062	cg11443170	SORCS2	Body		31.4±2.4	37.7±3.0	6.3	0.0001	0.0262
4230739	SORCS2	NM_020777	sortilin-related VPS10 domain containing receptor 2	30.3±19.1	51.7±35.3	1.7	0.0017	0.0062	cg16243195	SORCS2	Body		9.7±0.3	13.8±1.1	4.1	0.0001	0.0262
4230739	SORCS2	NM_020777	sortilin-related VPS10 domain containing receptor 2	30.3±19.1	51.7±35.3	1.7	0.0017	0.0062	cg20421058	SORCS2	Body		15.2±1.0	21.9±1.7	6.7	0.0001	0.0262
6760669	SPRY1	NM_005841	sprouty homolog 1, antagonist of FGF signaling (Drosophila)	90.5±95.4	245.9±125.3	2.7	0.0017	0.0062	cg21353144	SPRY1;SPRY1	Body;Body	S_Shelf	27.1±1.3	37.4±1.6	10.3	0.0001	0.0262
380102	TMEM51	NM_018022	transmembrane protein 51	119.2±48.1	184.2±49.8	1.5	0.0017	0.0062	cg09069072	TMEM51;TMEM51;TMEM51;TMEM51	5'UTR;5'UTR;5'UTR;5'UTR	S_Shore	27.6±2.2	36.5±2.4	8.9	0.0001	0.0262
1780563	TNRC6A	NM_014494	trinucleotide repeat containing 6A	161.7±30.9	112.7±21.7	0.7	0.0017	0.0062	cg09018299	TNRC6A	Body		32.0±4.0	40.7±4.3	8.7	0.0001	0.0262
4490356	ULBP2	NM_025217	UL16 binding protein 2	188.8±65.0	138.4±63.1	0.7	0.0017	0.0062	cg03072286	ULBP2	TSS1500	N_Shore	39.8±2.8	45.5±2.9	5.7	0.0001	0.0262
4490356	ULBP2	NM_025217	UL16 binding protein 2	188.8±65.0	138.4±63.1	0.7	0.0017	0.0062	cg03442912	ULBP2	Body	Island	7.2±0.5	8.6±0.5	1.4	0.0001	0.0262
1740139	USP10	NM_005153	ubiquitin specific peptidase 10	281.5±43.5	222.9±38.3	0.8	0.0017	0.0062	cg04887405	USP10;USP10	5'UTR;1stExon	Island	8.8±0.4	12.1±1.1	3.3	0.0001	0.0262
6130328	ZNF608	NM_020747	zinc finger protein 608	40.4±24.5	90.4±45.6	2.2	0.0017	0.0062	cg01154355	ZNF608	Body		31.1±1.7	41.1±2.5	9.9	0.0001	0.0262
6130328	ZNF608	NM_020747	zinc finger protein 608	40.4±24.5	90.4±45.6	2.2	0.0017	0.0062	cg05917419	ZNF608	Body		14.0±0.8	20.5±1.6	6.6	0.0001	0.0262
5390347	ZNF79	NM_007135	zinc finger protein 79	50.4±14.5	31.8±12.7	0.6	0.0017	0.0062	cg13773818	ZNF79	TSS1500	N_Shore	14.7±0.9	17.9±1.4	3.2	0.0001	0.0262
5870136	CLIC3	NM_004669	chloride intracellular channel 3	1765.1±1258.3	288.2±271.5	0.2	0.0024	0.0083	cg21196488	CLIC3	Body	S_Shore	29.6±2.2	34.9±2.6	5.3	0.0001	0.0262
1740040	CLN5	NM_006493	ceroid-lipofuscinosis, neuronal 5	272.6±58.2	361.8±66.7	1.3	0.0024	0.0083	cg06201247	CLN5	Body	S_Shelf	63.9±2.7	70.8±2.5	6.9	0.0001	0.0262
2640292	CTGF	NM_001901	connective tissue growth factor	4884.4±2396.3	7025.9±1764.4	1.4	0.0024	0.0083	cg22843613	CTGF	Body	Island	6.3±0.3	8.2±0.5	1.9	0.0001	0.0262
2140671	DBNL	NM_001014436	drebrin-like	1822.1±186.8	1585.6±253.3	0.9	0.0024	0.0083	cg26086607	DBNL;DBNL;DBNL	TSS1500;TSS1500;TSS1500	N_Shore	5.4±0.2	7.0±0.6	1.6	0.0001	0.0262
5550204	DDRGK1	NM_023935	DDRGK domain containing 1	576.0±111.7	642.2±115.6	1.1	0.0024	0.0083	cg18404039	DDRGK1	Body	Island	9.7±0.5	12.1±0.7	2.4	0.0001	0.0262
3930403	EDNRA	NM_001957	endothelin receptor type A	95.6±123.4	295.1±188.8	3.1	0.0024	0.0083	cg00379467	EDNRA;EDNRA;EDNRA	TSS200;TSS200;TSS200	N_Shore	21.2±2.5	27.5±3.1	6.4	0.0001	0.0262
770541	EI24	NM_001007277	etoposide induced 2.4	1599.7±193.1	1825.1±162.7	1.1	0.0024	0.0083	cg05739825	EI24;EI24	5'UTR;5'UTR	S_Shore	7.5±0.8	9.4±0.9	1.9	0.0001	0.0262
5910543	GLOD4	NM_016080	glyoxalase domain containing 4	802.3±55.0	711.8±74.0	0.9	0.0024	0.0083	cg20353884	GLOD4	3'UTR		51.5±4.5	57.4±4.2	5.9	0.0001	0.0262
6400176	IRF7	NM_004029	interferon regulatory factor 7	136.8±32.1	197.8±49.0	1.4	0.0024	0.0083	cg08926253	IRF7;IRF7;IRF7	Body;Body;Body	Island	37.3±2.3	42.4±2.1	5.1	0.0001	0.0262
1450202	KAZALD1	NM_030929	Kazal-type serine peptidase inhibitor domain 1	336.6±127.2	160.1±60.2	0.5	0.0024	0.0083	cg13269555	KAZALD1	5'UTR	Island	7.1±0.5	11.3±1.0	4.2	0.0001	0.0262
1780661	MAN1B1	NM_016219	mannosidase, alpha, class 1B, member 1	795.8±112.5	913.7±88.2	1.1	0.0024	0.0083	cg13614712	MAN1B1	Body	N_Shelf	65.5±2.8	70.1±2.4	4.6	0.0001	0.0262
6480494	MGMT	NM_002412	O-6-methylguanine-DNA methyltransferase	736.0±179.2	587.1±118.2	0.8	0.0024	0.0083	cg25946389	MGMT	TSS1500	Island	15.9±2.2	20.9±2.1	5.0	0.0001	0.0262
4290088	MSRB3	NM_198080	methionine sulfoxide reductase B3	1048.5±245.8	1483.5±424.8	1.4	0.0024	0.0083	cg20430063	MSRB3;MSRB3	5'UTR;Body	Island	8.2±0.2	9.3±0.4	1.1	0.0001	0.0262
4610403	NEURL1B	NM_001142651	neuralized homolog 1B (Drosophila)	262.8±128.5	159.9±50.6	0.6	0.0024	0.0083	cg02358362	NEURL1B	Body	N_Shore	21.6±2.2	27.1±2.6	5.5	0.0001	0.0262
4610403	NEURL1B	NM_001142651	neuralized homolog 1B (Drosophila)	262.8±128.5	159.9±50.6	0.6	0.0024	0.0083	cg07209244	NEURL1B	3'UTR	S_Shelf	45.5±2.7	52.2±2.7	6.7	0.0001	0.0262
4610403	NEURL1B	NM_001142651	neuralized homolog 1B (Drosophila)	262.8±128.5	159.9±50.6	0.6	0.0024	0.0083	cg13900817	NEURL1B	Body	S_Shore	23.6±3.6	30.5±4.5	6.9	0.0001	0.0262
4290017	PLEKHA6	NM_014935	pleckstrin homology domain containing, family A member 6	40.3±31.6	137.2±99.1	3.4	0.0024	0.0083	cg06807117	PLEKHA6;PLEKHA6	5'UTR;1stExon		7.1±0.2	9.7±0.7	2.7	0.0001	0.0262
7050600	RARA	NM_000964	retinoic acid receptor, alpha	554.8±77.4	686.2±80.6	1.2	0.0024	0.0083	cg02898721	RARA;RARA;RARA	TSS1500;5'UTR;TSS1500	N_Shore	8.3±0.2	13.3±1.5	5.0	0.0001	0.0262
7050600	RARA	NM_000964	retinoic acid receptor, alpha	554.8±77.4	686.2±80.6	1.2	0.0024	0.0083	cg09858022	RARA	TSS200		21.4±1.6	25.8±1.5	4.4	0.0001	0.0262
1780402	SEPN1	NM_206926	selenoprotein N, 1	549.4±105.1	441.9±101.8	0.8	0.0024	0.0083	cg16724196	SEPN1;SEPN1	TSS1500;TSS1500		6.4±0.3	8.1±0.7	1.6	0.0001	0.0262
20288	42258	NM_018243	septin 11	2429.7±505.2	3237.5±634.4	1.3	0.0024	0.0083	cg25034856	42258	3'UTR		73.5±1.1	68.1±1.4	-5.4	0.0001	0.0262
5420592	SRC	NM_198291	v-src sarcoma (Schmidt-Ruppin A-2) viral oncogene homolog (avian)	214.3±57.7	141.5±28.6	0.7	0.0024	0.0083	cg12807924	SRC;SRC	Body;Body	S_Shore	22.9±1.9	29.1±2.0	6.2	0.0001	0.0262
7160274	TXNDC12	NM_015913	thioredoxin domain containing 12 (endoplasmic reticulum)	1275.1±361.0	934.7±195.5	0.7	0.0024	0.0083	cg09178844	BTF3L4;BTF3L4;TXNDC12;BTF3L4	TSS200;TSS200;TSS1500;TSS200	N_Shore	6.4±0.2	8.2±0.5	1.8	0.0001	0.0262
6180092	ZSCAN2	NM_001007072	zinc finger and SCAN domain containing 2	39.6±6.9	62.3±20.8	1.6	0.0024	0.0083	cg24700702	ZSCAN2;ZSCAN2;ZSCAN2;ZSCAN2;ZSCAN2;ZSCAN2	5'UTR;1stExon;1stExon;5'UTR;1stExon;5'UTR	Island	6.1±0.2	7.4±0.2	1.3	0.0001	0.0262
4180088	ABL1	NM_005157	c-abl oncogene 1, non-receptor tyrosine kinase	1335.8±113.1	1051.3±187.8	0.8	0.0034	0.0108	cg21195763	ABL1	Body		25.7±1.4	29.9±1.9	4.2	0.0001	0.0262
3520328	ANXA2	NM_001002857	annexin A2	1165.3±264.2	739.9±294.3	0.6	0.0034	0.0108	cg09533293	ANXA2;ANXA2;ANXA2;ANXA2	5'UTR;5'UTR;Body;5'UTR	N_Shore	8.6±0.4	10.5±0.6	1.9	0.0001	0.0262
1110767	C10orf47	NM_153256	proline and serine-rich protein 2	215.2±138.4	98.5±31.0	0.5	0.0034	0.0108	cg06953130	C10orf47	3'UTR	Island	23.0±1.5	29.8±2.1	6.8	0.0001	0.0262
450070	C18orf21	NM_031446	chromosome 18 open reading frame 21	472.9±58.9	421.4±43.5	0.9	0.0034	0.0108	cg22142913	C18orf21	TSS1500	Island	11.2±0.4	12.8±0.5	1.7	0.0001	0.0262
3140280	C9orf6	NM_017832	family with sequence similarity 206, member A	153.7±22.8	121.7±21.7	0.8	0.0034	0.0108	cg21243612	C9orf6	Body	S_Shelf	83.3±0.8	78.4±1.5	-4.9	0.0001	0.0262
6620291	CBLN3	NM_001039771	cerebellin 3 precursor	93.3±38.5	146.2±82.5	1.6	0.0034	0.0108	cg01834776	KHNYN;CBLN3	TSS1500;TSS200	Island	16.8±1.8	20.9±2.2	4.1	0.0001	0.0262
830168	CHFR	NM_018223	checkpoint with forkhead and ring finger domains, E3 ubiquitin protein ligase	507.9±67.2	617.8±64.2	1.2	0.0034	0.0108	cg00338702	CHFR;CHFR;CHFR;CHFR;CHFR	Body;Body;Body;Body;Body	N_Shore	15.2±1.6	19.3±2.2	4.1	0.0001	0.0262
160224	CLEC16A	NM_015226	C-type lectin domain family 16, member A	401.8±56.9	505.8±139.3	1.3	0.0034	0.0108	cg04031411	CLEC16A	Body		62.8±4.1	67.5±3.8	4.7	0.0001	0.0262
6200577	CREB5	NM_182898	cAMP responsive element binding protein 5	129.1±64.9	173.5±80.3	1.3	0.0034	0.0108	cg05929675	CREB5;CREB5	5'UTR;TSS200	S_Shelf	55.6±3.5	62.5±2.8	6.9	0.0001	0.0262
6200577	CREB5	NM_182898	cAMP responsive element binding protein 5	129.1±64.9	173.5±80.3	1.3	0.0034	0.0108	cg17534654	CREB5	5'UTR		74.5±2.5	81.0±1.7	6.5	0.0001	0.0262
6200577	CREB5	NM_182898	cAMP responsive element binding protein 5	129.1±64.9	173.5±80.3	1.3	0.0034	0.0108	cg23281552	CREB5;CREB5;CREB5	5'UTR;5'UTR;Body		17.5±0.9	23.0±1.3	5.6	0.0001	0.0262
1190193	CRY2	NM_021117	cryptochrome 2 (photolyase-like)	140.4±17.6	185.5±69.9	1.3	0.0034	0.0108	cg15675740	CRY2;CRY2	Body;Body		19.5±1.8	24.1±2.1	4.6	0.0001	0.0262
5690687	CTGF	NM_001901	connective tissue growth factor	9059.8±3979.3	13038.5±2968.3	1.4	0.0034	0.0108	cg22843613	CTGF	Body	Island	6.3±0.3	8.2±0.5	1.9	0.0001	0.0262
4890241	GPR56	NM_201524	G protein-coupled receptor 56	206.7±147.8	936.9±458.8	4.5	0.0034	0.0108	cg10206380	GPR56;GPR56;GPR56;GPR56;GPR56;GPR56;GPR56;GPR56	5'UTR;TSS1500;5'UTR;5'UTR;5'UTR;5'UTR;5'UTR;5'UTR		56.2±3.8	64.0±3.5	7.8	0.0001	0.0262
3840753	HEY1	NM_001040708	hairy/enhancer-of-split related with YRPW motif 1	87.8±34.0	265.9±207.2	3.0	0.0034	0.0108	cg03301084	HEY1;HEY1	Body;Body	N_Shore	21.5±2.6	27.8±3.0	6.4	0.0001	0.0262
3840753	HEY1	NM_001040708	hairy/enhancer-of-split related with YRPW motif 1	87.8±34.0	265.9±207.2	3.0	0.0034	0.0108	cg17995652	HEY1;HEY1	Body;Body	N_Shore	30.3±4.6	42.9±3.9	12.6	0.0001	0.0262
3400438	HLA-A	NM_002116	major histocompatibility complex, class I, A	5001.4±1301.9	6882.5±1927.0	1.4	0.0034	0.0108	cg05157171	HLA-A	Body	Island	5.2±0.3	7.0±0.6	1.7	0.0001	0.0262
2510040	HRH1	NM_000861	histamine receptor H1	106.5±45.6	81.1±42.2	0.8	0.0034	0.0108	cg18190847	HRH1;HRH1	5'UTR;TSS1500	N_Shore	15.5±1.4	20.2±1.8	4.7	0.0001	0.0262
450397	IFNAR2	NM_207585	interferon (alpha, beta and omega) receptor 2	52.2±14.8	74.4±19.1	1.4	0.0034	0.0108	cg21292957	IFNAR2;IFNAR2;IFNAR2	5'UTR;5'UTR;5'UTR	Island	7.9±0.3	9.7±0.6	1.7	0.0001	0.0262
3120400	KANK2	NM_015493	KN motif and ankyrin repeat domains 2	304.3±67.0	411.3±136.4	1.4	0.0034	0.0108	cg12933521	KANK2;KANK2	Body;Body	Island	29.8±2.1	36.0±2.0	6.2	0.0001	0.0262
2630747	KCTD5	NM_018992	potassium channel tetramerisation domain containing 5	116.8±28.4	86.6±16.3	0.7	0.0034	0.0108	cg06581357	KCTD5	Body	S_Shelf	52.2±1.6	56.5±2.1	4.4	0.0001	0.0262
2030612	LDLRAD3	NM_174902	low density lipoprotein receptor class A domain containing 3	38.0±9.7	67.1±26.1	1.8	0.0034	0.0108	cg11033273	LDLRAD3	Body	Island	10.5±0.3	12.3±0.7	1.8	0.0001	0.0262
2030612	LDLRAD3	NM_174902	low density lipoprotein receptor class A domain containing 3	38.0±9.7	67.1±26.1	1.8	0.0034	0.0108	cg24607755	LDLRAD3	Body		5.4±0.1	6.6±0.4	1.2	0.0001	0.0262
3940095	NAV2	NM_145117	neuron navigator 2	130.1±33.4	92.5±22.6	0.7	0.0034	0.0108	cg21532659	NAV2;NAV2;NAV2	Body;Body;Body	Island	9.7±0.8	12.5±1.2	2.8	0.0001	0.0262
7570356	NOC2L	NM_015658	nucleolar complex associated 2 homolog (S. cerevisiae)	46.4±8.7	33.3±11.7	0.7	0.0034	0.0108	cg02326551	NOC2L	Body	N_Shore	72.1±1.5	76.5±1.3	4.4	0.0001	0.0262
4590092	OSBPL6	NM_032523	oxysterol binding protein-like 6	73.1±24.0	117.2±36.1	1.6	0.0034	0.0108	cg06376016	OSBPL6	5'UTR	Island	9.2±0.4	11.3±0.7	2.1	0.0001	0.0262
130368	PRKAR1A	NM_212472	protein kinase, cAMP-dependent, regulatory, type I, alpha	2513.8±494.2	3021.7±538.6	1.2	0.0034	0.0108	cg10185667	PRKAR1A;PRKAR1A;PRKAR1A	TSS1500;TSS1500;TSS1500	Island	7.9±0.3	9.6±0.4	1.7	0.0001	0.0262
1470349	RPLP0	NM_053275	ribosomal protein, large, P0	1701.0±188.4	1502.0±186.4	0.9	0.0034	0.0108	cg13952988	RPLP0;RPLP0	TSS200;TSS200	Island	4.8±0.2	6.2±0.3	1.4	0.0001	0.0262
2750600	TMEM126B	NM_018480	transmembrane protein 126B	1733.3±190.7	2073.2±288.2	1.2	0.0034	0.0108	cg07739727	TMEM126B;DLG2;TMEM126B	1stExon;TSS1500;5'UTR	S_Shore	9.7±0.6	12.1±0.6	2.4	0.0001	0.0262
1010736	TOX2	NM_001098797	TOX high mobility group box family member 2	62.0±21.5	40.4±19.6	0.7	0.0034	0.0108	cg19593767	TOX2;TOX2;TOX2	TSS200;Body;TSS200	Island	21.3±0.7	25.2±1.0	4.0	0.0001	0.0262
6060379	VPS54	NM_016516	vacuolar protein sorting 54 homolog (S. cerevisiae)	133.8±31.4	103.1±32.2	0.8	0.0034	0.0108	cg20841134	VPS54;VPS54	TSS1500;TSS1500	S_Shore	13.8±0.8	18.0±1.5	4.1	0.0001	0.0262
3120162	ALAD	NM_001003945	aminolevulinate dehydratase	253.0±32.0	338.3±85.9	1.3	0.0046	0.0138	cg13910573	ALAD	5'UTR	Island	8.4±0.3	10.8±0.7	2.4	0.0001	0.0262
6900703	ARHGEF10	NM_014629	Rho guanine nucleotide exchange factor (GEF) 10	919.2±235.5	730.1±139.5	0.8	0.0046	0.0138	cg03705571	ARHGEF10	Body		30.5±1.8	38.0±2.1	7.4	0.0001	0.0262
940471	C5orf13	NM_004772	neuronal regeneration related protein	1770.7±642.1	2355.2±757.2	1.3	0.0046	0.0138	cg23256675	C5orf13;C5orf13;C5orf13;C5orf13;C5orf13;C5orf13;C5orf13;C5orf13;C5orf13;C5orf13;C5orf13	Body;Body;Body;Body;Body;Body;Body;Body;Body;Body;Body		24.9±0.7	31.4±1.0	6.5	0.0001	0.0262
1070047	CDC42EP4	NM_012121	CDC42 effector protein (Rho GTPase binding) 4	1153.2±333.9	926.4±309.4	0.8	0.0046	0.0138	cg17379666	CDC42EP4	5'UTR	N_Shelf	13.6±0.7	18.5±1.5	4.9	0.0001	0.0262
670286	CDK6	NM_001259	cyclin-dependent kinase 6	1935.7±602.7	1272.2±424.5	0.7	0.0046	0.0138	cg26699757	CDK6;CDK6	Body;Body	Island	5.3±0.2	6.5±0.4	1.1	0.0001	0.0262
2630008	COQ10A	NM_144576	coenzyme Q10 homolog A (S. cerevisiae)	189.6±52.2	276.4±110.5	1.5	0.0046	0.0138	cg00274203	COQ10A;COQ10A	Body;Body	S_Shore	21.1±1.8	28.8±1.9	7.8	0.0001	0.0262
840446	CYB561	NM_001017917	cytochrome b-561	157.0±71.3	131.1±68.6	0.8	0.0046	0.0138	cg15773539	CYB561;CYB561	5'UTR;5'UTR	N_Shelf	34.4±2.5	39.6±2.4	5.2	0.0001	0.0262
1770008	FRMD4A	NM_018027	FERM domain containing 4A	404.7±101.1	537.8±202.0	1.3	0.0046	0.0138	cg03355808	FRMD4A	Body		12.6±1.6	16.0±1.9	3.4	0.0001	0.0262
130148	GALNTL4	NM_198516	UDP-N-acetyl-alpha-D-galactosamine:polypeptide N-acetylgalactosaminyltransferase 18	79.2±28.7	51.0±30.0	0.6	0.0046	0.0138	cg09523228	GALNTL4	TSS200	Island	17.6±0.5	19.5±0.5	1.9	0.0001	0.0262
130148	GALNTL4	NM_198516	UDP-N-acetyl-alpha-D-galactosamine:polypeptide N-acetylgalactosaminyltransferase 18	79.2±28.7	51.0±30.0	0.6	0.0046	0.0138	cg26234233	GALNTL4	Body		44.0±2.6	52.9±2.5	9.0	0.0001	0.0262
4490687	GBGT1	NM_021996	globoside alpha-1,3-N-acetylgalactosaminyltransferase 1	77.1±17.8	58.9±17.8	0.8	0.0046	0.0138	cg09513259	GBGT1	TSS200	Island	12.2±0.7	18.1±1.7	5.9	0.0001	0.0262
70678	GPBP1L1	NM_021639	GC-rich promoter binding protein 1-like 1	137.4±20.8	155.7±21.1	1.1	0.0046	0.0138	cg18889144	GPBP1L1	5'UTR		10.7±1.1	14.3±1.5	3.6	0.0001	0.0262
5490768	GPR56	NM_201525	G protein-coupled receptor 56	154.1±97.5	655.9±317.5	4.3	0.0046	0.0138	cg10206380	GPR56;GPR56;GPR56;GPR56;GPR56;GPR56;GPR56;GPR56	5'UTR;TSS1500;5'UTR;5'UTR;5'UTR;5'UTR;5'UTR;5'UTR		56.2±3.8	64.0±3.5	7.8	0.0001	0.0262
5050093	KBTBD11	NM_014867	kelch repeat and BTB (POZ) domain containing 11	255.5±175.5	131.6±54.7	0.5	0.0046	0.0138	cg20849109	KBTBD11	3'UTR	N_Shelf	28.8±4.5	35.6±4.5	6.8	0.0001	0.0262
1430026	MFSD6	NM_017694	major facilitator superfamily domain containing 6	99.3±30.5	118.5±35.1	1.2	0.0046	0.0138	cg16924045	MFSD6	Body		33.8±2.9	41.4±3.1	7.6	0.0001	0.0262
1030593	OS9	NM_006812	osteosarcoma amplified 9, endoplasmic reticulum lectin	99.1±11.1	124.4±23.3	1.3	0.0046	0.0138	cg18799399	OS9;OS9;OS9;OS9	TSS1500;TSS1500;TSS1500;TSS1500	N_Shore	43.7±3.7	49.8±3.2	6.1	0.0001	0.0262
1410255	PAQR5	NM_017705	progestin and adipoQ receptor family member V	44.1±19.1	32.5±18.5	0.7	0.0046	0.0138	cg02375503	PAQR5	TSS200	N_Shore	15.1±1.5	20.8±2.3	5.7	0.0001	0.0262
3450092	PELI1	NM_020651	pellino E3 ubiquitin protein ligase 1	42.3±5.9	54.9±9.7	1.3	0.0046	0.0138	cg14735242	PELI1	TSS200	Island	5.2±0.2	6.9±0.5	1.7	0.0001	0.0262
1230754	POR	NM_000941	P450 (cytochrome) oxidoreductase	95.2±15.0	124.2±25.3	1.3	0.0046	0.0138	cg18921306	POR	Body		20.2±2.4	26.6±2.4	6.4	0.0001	0.0262
6480474	PPP1R10	NM_002714	protein phosphatase 1, regulatory subunit 10	157.2±49.8	101.3±33.6	0.6	0.0046	0.0138	cg16586538	PPP1R10	3'UTR		29.5±3.2	35.0±3.0	5.5	0.0001	0.0262
3990482	RABGGTB	NM_004582	Rab geranylgeranyltransferase, beta subunit	558.3±81.5	478.8±87.8	0.9	0.0046	0.0138	cg21812670	SNORD45C;RABGGTB	TSS1500;TSS1500		32.2±1.2	27.5±1.2	-4.7	0.0001	0.0262
6200458	RNF213	NM_020954	ring finger protein 213	134.9±42.9	200.9±60.4	1.5	0.0046	0.0138	cg02793262	RNF213;LOC100294362	Body;Body		97.6±0.1	96.9±0.2	-0.7	0.0001	0.0262
2760452	RPS29	NM_001030001	ribosomal protein S29	367.7±101.0	580.8±215.7	1.6	0.0046	0.0138	cg08625335	RPS29;RPS29	TSS200;TSS200	S_Shore	5.6±0.2	6.9±0.5	1.3	0.0001	0.0262
2030309	SERPING1	NM_001032295	serpin peptidase inhibitor, clade G (C1 inhibitor), member 1	86.8±98.3	139.2±84.8	1.6	0.0046	0.0138	cg15617545	SERPING1;SERPING1	TSS1500;TSS200		31.9±1.8	39.0±2.8	7.2	0.0001	0.0262
4220209	SHANK2	NM_012309	SH3 and multiple ankyrin repeat domains 2	88.1±57.4	31.2±14.7	0.4	0.0046	0.0138	cg12368694	SHANK2;SHANK2	Body;Body		17.3±3.1	22.6±3.4	5.3	0.0001	0.0262
4220209	SHANK2	NM_012309	SH3 and multiple ankyrin repeat domains 2	88.1±57.4	31.2±14.7	0.4	0.0046	0.0138	cg24661595	SHANK2;SHANK2	Body;Body		14.8±0.8	19.6±1.3	4.8	0.0001	0.0262
1580768	SNRNP27	NM_006857	small nuclear ribonucleoprotein 27kDa (U4/U6.U5)	751.6±96.2	871.6±152.5	1.2	0.0046	0.0138	cg15107349	SNRNP27;SNRNP27	1stExon;5'UTR		12.4±0.5	14.7±0.6	2.3	0.0001	0.0262
3830768	SOBP	NM_018013	sine oculis binding protein homolog (Drosophila)	100.8±81.6	171.6±59.3	1.7	0.0046	0.0138	cg06583438	SOBP	Body	N_Shore	42.3±3.5	50.5±3.3	8.2	0.0001	0.0262
3460148	UBE2D3	NM_181890	ubiquitin-conjugating enzyme E2D 3	2219.1±374.0	2449.7±483.7	1.1	0.0046	0.0138	cg21219203	UBE2D3;UBE2D3;UBE2D3;UBE2D3;UBE2D3;UBE2D3;UBE2D3;UBE2D3;UBE2D3;UBE2D3	5'UTR;5'UTR;5'UTR;5'UTR;5'UTR;5'UTR;Body;1stExon;5'UTR;5'UTR	Island	7.6±0.3	9.4±0.6	1.8	0.0001	0.0262
4900746	UBE2H	NM_003344	ubiquitin-conjugating enzyme E2H	188.0±39.8	244.3±48.9	1.3	0.0046	0.0138	cg08998414	UBE2H;UBE2H	Body;Body		78.3±0.9	73.8±1.4	-4.5	0.0001	0.0262
70041	UPF3A	NM_023011	UPF3 regulator of nonsense transcripts homolog A (yeast)	418.3±78.1	367.1±68.0	0.9	0.0046	0.0138	cg04977002	UPF3A;UPF3A	1stExon;1stExon	Island	8.8±0.2	11.2±0.7	2.3	0.0001	0.0262
2970753	ZNF469	XM_001125745	NA	108.5±31.2	149.0±44.3	1.4	0.0046	0.0138	cg07215504	ZNF469	1stExon	Island	10.8±1.0	14.6±1.4	3.8	0.0001	0.0262
20603	ZNF700	NM_144566	zinc finger protein 700	270.3±28.7	211.8±42.7	0.8	0.0046	0.0138	cg14701978	ZNF700	TSS200	N_Shore	5.9±0.2	7.1±0.5	1.2	0.0001	0.0262
3120689	ANTXR1	NM_053034	anthrax toxin receptor 1	630.9±347.8	321.2±90.0	0.5	0.0061	0.0172	cg18855281	ANTXR1;ANTXR1;ANTXR1	Body;Body;Body	S_Shelf	36.2±2.5	42.2±1.7	5.9	0.0001	0.0262
3170440	BCL11A	NM_022893	B-cell CLL/lymphoma 11A (zinc finger protein)	57.2±25.5	40.0±20.4	0.7	0.0061	0.0172	cg23718924	BCL11A;BCL11A;BCL11A	Body;Body;Body	Island	14.7±1.6	19.6±1.8	4.8	0.0001	0.0262
3610156	CDKL3	NM_016508	cyclin-dependent kinase-like 3	72.0±14.9	95.9±17.8	1.3	0.0061	0.0172	cg23304085	CDKL3;CDKL3	TSS1500;TSS1500	S_Shore	67.1±1.2	60.9±1.2	-6.2	0.0001	0.0262
240097	CWF19L1	NM_018294	CWF19-like 1, cell cycle control (S. pombe)	840.9±106.7	669.6±103.6	0.8	0.0061	0.0172	cg20925178	CWF19L1	TSS200	S_Shore	12.1±0.6	15.0±1.0	2.8	0.0001	0.0262
1710102	EIF2C1	NM_012199	argonaute RISC catalytic component 1	132.4±18.1	148.2±12.5	1.1	0.0061	0.0172	cg01928574	EIF2C1	TSS1500	N_Shore	47.1±1.9	51.2±1.9	4.1	0.0001	0.0262
6650161	GNA13	NM_006572	guanine nucleotide binding protein (G protein), alpha 13	300.1±52.3	349.2±64.7	1.2	0.0061	0.0172	cg17413194	GNA13	TSS1500	S_Shore	26.5±2.0	34.3±2.4	7.8	0.0001	0.0262
4210463	IFT122	NM_052989	intraflagellar transport 122 homolog (Chlamydomonas)	121.8±25.4	91.0±17.7	0.7	0.0061	0.0172	cg19235307	IFT122;IFT122;MBD4;IFT122;IFT122	Body;Body;TSS1500;Body;Body	S_Shore	10.2±1.3	13.3±1.5	3.1	0.0001	0.0262
1450075	ILF3	NM_012218	interleukin enhancer binding factor 3, 90kDa	454.5±99.1	365.3±56.5	0.8	0.0061	0.0172	cg05343021	ILF3;ILF3;ILF3;ILF3;ILF3	5'UTR;5'UTR;5'UTR;5'UTR;5'UTR		16.4±1.2	20.6±1.6	4.2	0.0001	0.0262
1780053	ILF3	NM_012218	interleukin enhancer binding factor 3, 90kDa	57.6±10.9	43.9±9.5	0.8	0.0061	0.0172	cg05343021	ILF3;ILF3;ILF3;ILF3;ILF3	5'UTR;5'UTR;5'UTR;5'UTR;5'UTR		16.4±1.2	20.6±1.6	4.2	0.0001	0.0262
4640639	KHNYN	NM_015299	KH and NYN domain containing	75.1±17.0	58.8±12.7	0.8	0.0061	0.0172	cg01834776	KHNYN;CBLN3	TSS1500;TSS200	Island	16.8±1.8	20.9±2.2	4.1	0.0001	0.0262
1050082	KIAA1147	NM_001080392	KIAA1147	192.6±48.2	163.0±37.4	0.8	0.0061	0.0172	cg00399650	KIAA1147	TSS1500	S_Shore	7.2±0.5	9.0±0.7	1.8	0.0001	0.0262
4290730	LGALS3BP	NM_005567	lectin, galactoside-binding, soluble, 3 binding protein	351.8±56.8	430.4±76.9	1.2	0.0061	0.0172	cg04927537	LGALS3BP	TSS200		6.0±0.5	7.7±0.8	1.7	0.0001	0.0262
730458	LRP3	NM_002333	low density lipoprotein receptor-related protein 3	445.6±74.2	506.7±80.4	1.1	0.0061	0.0172	cg08253494	LRP3	Body	Island	95.3±0.6	96.8±0.2	1.5	0.0001	0.0262
6760288	MRPL28	NM_006428	mitochondrial ribosomal protein L28	120.8±22.5	97.2±21.6	0.8	0.0061	0.0172	cg08923669	MRPL28	5'UTR	Island	14.3±2.2	17.2±2.3	2.9	0.0001	0.0262
7510377	MSC	NM_005098	musculin	269.8±135.5	392.5±97.1	1.5	0.0061	0.0172	cg13620034	MSC	Body	N_Shore	14.1±2.3	17.0±2.3	2.9	0.0001	0.0262
3930307	MSL2	NM_018133	male-specific lethal 2 homolog (Drosophila)	68.1±17.6	45.4±13.2	0.7	0.0061	0.0172	cg09552166	MSL2;MSL2	TSS200;Body	N_Shore	12.7±0.8	15.7±0.8	3.0	0.0001	0.0262
2480327	MYL9	NM_006097	myosin, light chain 9, regulatory	778.9±366.1	1275.4±472.7	1.6	0.0061	0.0172	cg21671476	MYL9;MYL9	TSS1500;TSS1500	S_Shore	20.0±1.4	24.6±2.3	4.6	0.0001	0.0262
5720598	MYO1B	NM_012223	myosin IB	2156.0±747.8	2489.8±765.2	1.2	0.0061	0.0172	cg27659841	MYO1B;MYO1B;MYO1B	TSS200;TSS1500;TSS200	Island	3.1±0.1	3.9±0.2	0.8	0.0001	0.0262
3360678	NRXN2	NM_138734	neurexin 2	178.2±51.9	136.3±52.2	0.8	0.0061	0.0172	cg08800856	NRXN2;NRXN2	Body;Body	Island	10.0±0.6	12.9±1.0	2.9	0.0001	0.0262
2190689	OSBPL5	NM_020896	oxysterol binding protein-like 5	134.7±30.1	110.8±33.9	0.8	0.0061	0.0172	cg17214754	OSBPL5;OSBPL5;OSBPL5	5'UTR;5'UTR;5'UTR		72.3±3.6	81.1±1.9	8.8	0.0001	0.0262
2190689	OSBPL5	NM_020896	oxysterol binding protein-like 5	134.7±30.1	110.8±33.9	0.8	0.0061	0.0172	cg23436703	OSBPL5;OSBPL5;OSBPL5	5'UTR;5'UTR;5'UTR		85.3±1.2	88.8±0.7	3.6	0.0001	0.0262
6110367	PIGL	NM_004278	phosphatidylinositol glycan anchor biosynthesis, class L	48.1±13.0	36.1±9.5	0.8	0.0061	0.0172	cg04195226	PIGL	Body		39.8±1.3	46.8±1.4	7.0	0.0001	0.0262
2690735	RAI1	NM_030665	retinoic acid induced 1	76.8±16.1	64.0±10.5	0.8	0.0061	0.0172	cg19439123	RAI1	5'UTR	S_Shore	16.2±0.9	21.9±1.5	5.7	0.0001	0.0262
5270731	SAFB	NM_002967	scaffold attachment factor B	545.3±87.5	462.2±97.4	0.8	0.0061	0.0172	cg21201657	SAFB	Body	S_Shore	13.5±1.0	17.0±1.4	3.5	0.0001	0.0262
2340431	SAMD11	NM_152486	sterile alpha motif domain containing 11	45.9±15.4	28.7±5.8	0.6	0.0061	0.0172	cg03269716	SAMD11	Body	N_Shore	31.7±2.0	38.8±2.2	7.0	0.0001	0.0262
2340431	SAMD11	NM_152486	sterile alpha motif domain containing 11	45.9±15.4	28.7±5.8	0.6	0.0061	0.0172	cg12454161	SAMD11	Body	Island	34.2±1.8	39.5±2.1	5.3	0.0001	0.0262
2340431	SAMD11	NM_152486	sterile alpha motif domain containing 11	45.9±15.4	28.7±5.8	0.6	0.0061	0.0172	cg14324200	SAMD11	5'UTR	Island	12.7±1.0	20.3±1.5	7.5	0.0001	0.0262
3310692	SPRY1	NM_199327	sprouty homolog 1, antagonist of FGF signaling (Drosophila)	41.9±32.6	90.7±44.0	2.2	0.0061	0.0172	cg21353144	SPRY1;SPRY1	Body;Body	S_Shelf	27.1±1.3	37.4±1.6	10.3	0.0001	0.0262
2510441	TBC1D17	NM_024682	TBC1 domain family, member 17	45.8±9.5	55.9±10.5	1.2	0.0061	0.0172	cg24893721	AKT1S1;AKT1S1;TBC1D17;TBC1D17;AKT1S1;TBC1D17;TBC1D17	TSS1500;TSS1500;5'UTR;1stExon;TSS1500;1stExon;5'UTR	Island	4.2±0.2	5.2±0.3	1.0	0.0001	0.0262
2070026	UPF3A	NM_080687	UPF3 regulator of nonsense transcripts homolog A (yeast)	434.5±113.8	350.8±51.9	0.8	0.0061	0.0172	cg04977002	UPF3A;UPF3A	1stExon;1stExon	Island	8.8±0.2	11.2±0.7	2.3	0.0001	0.0262
450671	ANXA6	NM_004033	annexin A6	156.5±51.1	188.4±36.7	1.2	0.0081	0.0215	cg03208031	ANXA6;ANXA6	TSS1500;TSS1500	S_Shore	7.8±0.9	10.4±1.2	2.6	0.0001	0.0262
130008	ARHGAP24	NM_001042669	Rho GTPase activating protein 24	76.8±31.8	104.8±33.6	1.4	0.0081	0.0215	cg05242526	ARHGAP24	TSS200		6.6±1.6	7.9±1.5	1.2	0.0001	0.0262
6330725	BCL3	NM_005178	B-cell CLL/lymphoma 3	169.4±61.6	248.2±75.5	1.5	0.0081	0.0215	cg17883035	BCL3	Body	Island	26.9±1.4	32.2±2.0	5.4	0.0001	0.0262
2570253	BTN3A2	NM_007047	butyrophilin, subfamily 3, member A2	34.3±10.2	52.6±18.5	1.5	0.0081	0.0215	cg17009574	BTN3A2	TSS200		51.6±4.7	55.3±4.6	3.7	0.0001	0.0262
7210484	C6orf108	NM_199184	2'-deoxynucleoside 5'-phosphate N-hydrolase 1	336.9±79.4	281.5±76.7	0.8	0.0081	0.0215	cg22812442	C6orf108;C6orf108	TSS1500;TSS1500	S_Shore	12.4±1.5	16.0±1.8	3.7	0.0001	0.0262
2900504	C7orf20	NM_015949	golgi to ER traffic protein 4 homolog (S. cerevisiae)	169.1±30.8	144.4±33.0	0.9	0.0081	0.0215	cg01259220	C7orf20	TSS1500	N_Shore	37.0±2.5	44.2±2.4	7.1	0.0001	0.0262
1240471	CDKL3	NM_016508	cyclin-dependent kinase-like 3	45.9±10.0	61.0±9.7	1.3	0.0081	0.0215	cg23304085	CDKL3;CDKL3	TSS1500;TSS1500	S_Shore	67.1±1.2	60.9±1.2	-6.2	0.0001	0.0262
5340246	CRIP2	NM_001312	cysteine-rich protein 2	1395.7±445.0	2001.9±625.7	1.4	0.0081	0.0215	cg26326372	CRIP2	3'UTR	S_Shore	33.4±3.4	38.6±3.2	5.2	0.0001	0.0262
4050687	DLL1	NM_005618	delta-like 1 (Drosophila)	92.0±65.1	301.2±190.2	3.3	0.0081	0.0215	cg13494348	DLL1	Body	N_Shore	30.4±3.2	36.0±2.9	5.6	0.0001	0.0262
1820767	DST	NM_183380	dystonin	58.0±14.8	78.1±31.5	1.3	0.0081	0.0215	cg26366048	BEND6;DST	5'UTR;TSS1500	S_Shore	6.8±0.3	8.5±0.8	1.7	0.0001	0.0262
6250092	DTX3	NM_178502	deltex homolog 3 (Drosophila)	39.1±11.3	51.4±13.1	1.3	0.0081	0.0215	cg19217692	DTX3	5'UTR		10.1±0.4	8.6±0.4	-1.5	0.0001	0.0262
830309	FAM104A	NM_032837	family with sequence similarity 104, member A	890.1±93.0	1003.1±123.3	1.1	0.0081	0.0215	cg04633298	FAM104A;C17orf80;FAM104A;C17orf80;C17orf80	TSS1500;5'UTR;TSS1500;5'UTR;5'UTR	S_Shore	9.0±0.3	10.9±0.4	2.0	0.0001	0.0262
1690630	FAM43A	NM_153690	family with sequence similarity 43, member A	1024.8±989.4	1307.7±973.7	1.3	0.0081	0.0215	cg10623840	FAM43A;FAM43A	3'UTR;1stExon	Island	11.4±1.4	15.1±1.8	3.8	0.0001	0.0262
3800398	FBXO6	NM_018438	F-box protein 6	58.3±23.3	75.7±23.1	1.3	0.0081	0.0215	cg14968838	FBXO6	5'UTR	Island	4.1±0.1	3.6±0.1	-0.5	0.0001	0.0262
1570687	IFT122	NM_052989	intraflagellar transport 122 homolog (Chlamydomonas)	56.8±12.3	45.8±6.3	0.8	0.0081	0.0215	cg19235307	IFT122;IFT122;MBD4;IFT122;IFT122	Body;Body;TSS1500;Body;Body	S_Shore	10.2±1.3	13.3±1.5	3.1	0.0001	0.0262
3420682	IGF2	NM_001007139	insulin-like growth factor 2 (somatomedin A)	93.7±65.3	57.3±40.0	0.6	0.0081	0.0215	cg00273464	INS-IGF2;INS-IGF2;IGF2;IGF2	Body;Body;1stExon;5'UTR		30.6±2.5	38.8±2.2	8.3	0.0001	0.0262
3420682	IGF2	NM_001007139	insulin-like growth factor 2 (somatomedin A)	93.7±65.3	57.3±40.0	0.6	0.0081	0.0215	cg10650127	IGF2;INS-IGF2;INS-IGF2	TSS200;Body;Body		36.4±2.8	41.8±2.8	5.4	0.0001	0.0262
7210681	LIPG	NM_006033	lipase, endothelial	194.7±277.8	334.9±318.7	1.7	0.0081	0.0215	cg25416605	LIPG	Body	S_Shore	54.6±3.5	59.1±3.0	4.5	0.0001	0.0262
6760026	LRRC57	NM_153260	leucine rich repeat containing 57	182.4±26.9	151.0±23.9	0.8	0.0081	0.0215	cg18670092	HAUS2;LRRC57;HAUS2	Body;TSS200;Body	S_Shore	6.9±0.3	8.2±0.4	1.3	0.0001	0.0262
2710524	MAP1B	NM_032010	microtubule-associated protein 1B	1769.3±388.6	1282.4±417.6	0.7	0.0081	0.0215	cg17776376	MAP1B	Body		78.2±1.4	71.5±1.6	-6.7	0.0001	0.0262
3940044	MARCH4	NM_020814	membrane-associated ring finger (C3HC4) 4, E3 ubiquitin protein ligase	935.1±358.6	467.0±268.9	0.5	0.0081	0.0215	cg16101601	MARCH4	Body		8.8±0.4	14.3±0.7	5.5	0.0001	0.0262
240364	MBD4	NM_003925	methyl-CpG binding domain protein 4	1159.4±200.2	1001.4±120.0	0.9	0.0081	0.0215	cg19235307	IFT122;IFT122;MBD4;IFT122;IFT122	Body;Body;TSS1500;Body;Body	S_Shore	10.2±1.3	13.3±1.5	3.1	0.0001	0.0262
5670059	NRM	NM_007243	nurim (nuclear envelope membrane protein)	89.4±25.9	63.8±15.4	0.7	0.0081	0.0215	cg17636541	NRM	Body	S_Shelf	6.0±0.3	7.2±0.4	1.3	0.0001	0.0262
3460669	PRMT1	NM_198318	protein arginine methyltransferase 1	409.9±53.6	475.1±68.3	1.2	0.0081	0.0215	cg02026306	PRMT1;PRMT1;PRMT1	Body;Body;Body	Island	12.3±0.6	17.1±0.8	4.7	0.0001	0.0262
2190743	RBM23	NM_018107	RNA binding motif protein 23	955.8±111.6	850.9±102.1	0.9	0.0081	0.0215	cg13016115	RBM23;RBM23;RBM23	TSS200;TSS200;TSS200	Island	6.9±0.3	8.3±0.5	1.4	0.0001	0.0262
7040220	RDH14	NM_020905	retinol dehydrogenase 14 (all-trans/9-cis/11-cis)	293.2±33.2	253.9±38.8	0.9	0.0081	0.0215	cg03069383	RDH14	1stExon	Island	19.0±0.6	22.2±0.5	3.2	0.0001	0.0262
6350239	RRAS2	NM_012250	related RAS viral (r-ras) oncogene homolog 2	851.7±143.1	1187.0±278.3	1.4	0.0081	0.0215	cg17818724	RRAS2;RRAS2;RRAS2	1stExon;Body;5'UTR	Island	6.0±0.2	7.2±0.4	1.2	0.0001	0.0262
6350239	RRAS2	NM_012250	related RAS viral (r-ras) oncogene homolog 2	851.7±143.1	1187.0±278.3	1.4	0.0081	0.0215	cg24258806	RRAS2;RRAS2	Body;TSS200	Island	6.0±0.3	7.6±0.4	1.6	0.0001	0.0262
4120431	TMEM100	NM_018286	transmembrane protein 100	49.7±30.7	75.9±27.2	1.5	0.0081	0.0215	cg02768480	TMEM100	TSS1500		35.8±2.1	44.0±2.0	8.2	0.0001	0.0262
5080482	TNPO1	NM_153188	transportin 1	960.1±176.5	794.7±212.5	0.8	0.0081	0.0215	cg17483411	TNPO1	Body	S_Shore	17.0±1.9	22.1±2.2	5.1	0.0001	0.0262
2570161	TPD52	NM_005079	tumor protein D52	77.4±42.7	49.2±32.3	0.6	0.0081	0.0215	cg14347878	TPD52;TPD52;TPD52	Body;Body;Body		31.3±4.7	37.4±4.5	6.1	0.0001	0.0262
7150292	TRNP1	NM_001013642	TMF1-regulated nuclear protein 1	277.9±196.5	255.7±270.2	0.9	0.0081	0.0215	cg24943329	TRNP1	TSS1500	N_Shore	7.9±0.4	10.2±0.5	2.3	0.0001	0.0262
4060255	ZNRD1	NM_170783	zinc ribbon domain containing 1	220.9±33.2	179.9±42.0	0.8	0.0081	0.0215	cg00956423	ZNRD1;NCRNA00171;ZNRD1	Body;TSS1500;Body	S_Shore	18.5±1.1	22.8±1.6	4.3	0.0001	0.0262
4610674	BTN3A2	NM_007047	butyrophilin, subfamily 3, member A2	75.2±30.0	102.6±36.7	1.4	0.0105	0.0266	cg17009574	BTN3A2	TSS200		51.6±4.7	55.3±4.6	3.7	0.0001	0.0262
1110139	C9orf167	NM_017723	torsin family 4, member A	51.0±18.4	32.8±14.9	0.6	0.0105	0.0266	cg14409810	C9orf167	5'UTR	Island	15.5±2.6	21.2±2.8	5.7	0.0001	0.0262
5260114	CDON	NM_016952	cell adhesion associated, oncogene regulated	30.8±9.2	62.1±37.9	2.0	0.0105	0.0266	cg05462819	CDON	TSS200	S_Shore	15.1±0.7	19.0±0.7	3.8	0.0001	0.0262
6100768	CYFIP2	NM_014376	cytoplasmic FMR1 interacting protein 2	244.7±195.5	538.9±705.8	2.2	0.0105	0.0266	cg06447232	CYFIP2;CYFIP2	TSS200;TSS200	Island	3.9±0.2	3.4±0.1	-0.5	0.0001	0.0262
3180685	DST	NM_020388	dystonin	34.2±10.7	54.2±21.0	1.6	0.0105	0.0266	cg26366048	BEND6;DST	5'UTR;TSS1500	S_Shore	6.8±0.3	8.5±0.8	1.7	0.0001	0.0262
6760719	EMILIN1	NM_007046	elastin microfibril interfacer 1	120.1±33.8	159.5±48.0	1.3	0.0105	0.0266	cg02804722	EMILIN1	TSS1500		14.7±0.7	21.4±1.7	6.7	0.0001	0.0262
6760719	EMILIN1	NM_007046	elastin microfibril interfacer 1	120.1±33.8	159.5±48.0	1.3	0.0105	0.0266	cg14021880	EMILIN1	TSS200	N_Shelf	19.2±1.6	27.8±2.8	8.7	0.0001	0.0262
7040524	FAM76A	NM_152660	family with sequence similarity 76, member A	71.6±15.7	86.7±31.5	1.2	0.0105	0.0266	cg07242783	FAM76A;FAM76A;FAM76A;FAM76A;FAM76A	TSS200;TSS200;TSS200;TSS200;TSS200	Island	13.4±0.7	16.6±0.9	3.2	0.0001	0.0262
5860022	FXYD1	NM_021902	FXYD domain containing ion transport regulator 1	30.3±5.6	43.8±10.8	1.4	0.0105	0.0266	cg18503912	FXYD1;FXYD1	5'UTR;TSS200	N_Shelf	18.0±0.9	22.9±1.1	4.8	0.0001	0.0262
5860022	FXYD1	NM_021902	FXYD domain containing ion transport regulator 1	30.3±5.6	43.8±10.8	1.4	0.0105	0.0266	cg18554976	FXYD1;FXYD1	TSS1500;TSS1500	N_Shelf	20.1±2.8	24.2±3.0	4.1	0.0001	0.0262
2370593	GPC6	NM_005708	glypican 6	217.4±50.2	296.4±91.5	1.4	0.0105	0.0266	cg02165670	GPC6	Body		21.0±1.6	27.4±1.8	6.4	0.0001	0.0262
450243	HMGXB4	NM_014250	HMG box domain containing 4	46.0±11.3	34.1±9.1	0.7	0.0105	0.0266	cg06625062	HMGXB4;HMGXB4	TSS200;TSS200	N_Shore	6.2±0.2	7.6±0.4	1.5	0.0001	0.0262
3130711	KCNJ6	NM_002240	potassium inwardly-rectifying channel, subfamily J, member 6	80.6±36.7	195.1±159.4	2.4	0.0105	0.0266	cg06521088	KCNJ6	Body	Island	95.3±0.3	94.2±0.3	-1.2	0.0001	0.0262
2320114	KLF13	NM_015995	Kruppel-like factor 13	278.4±61.0	336.0±63.1	1.2	0.0105	0.0266	cg26146569	KLF13	Body		39.6±2.3	44.6±2.6	5.0	0.0001	0.0262
620333	KLHL29	XM_001717454	NA	36.6±13.8	46.6±16.5	1.3	0.0105	0.0266	cg00854172	KLHL29	5'UTR	N_Shore	51.0±2.4	58.1±2.1	7.1	0.0001	0.0262
620333	KLHL29	XM_001717454	NA	36.6±13.8	46.6±16.5	1.3	0.0105	0.0266	cg19735698	KLHL29	5'UTR		11.4±1.2	14.9±1.3	3.5	0.0001	0.0262
620333	KLHL29	XM_001717454	NA	36.6±13.8	46.6±16.5	1.3	0.0105	0.0266	cg26767059	KLHL29	Body		24.7±2.7	32.8±2.9	8.0	0.0001	0.0262
540717	LONP1	NM_004793	lon peptidase 1, mitochondrial	666.3±148.4	508.1±81.2	0.8	0.0105	0.0266	cg14594969	TMEM146;LONP1	Body;TSS1500	S_Shore	6.9±0.1	8.6±0.5	1.7	0.0001	0.0262
2450367	LRIG1	NM_015541	leucine-rich repeats and immunoglobulin-like domains 1	140.6±44.9	196.2±53.0	1.4	0.0105	0.0266	cg06189394	LRIG1	Body		23.4±2.3	30.7±2.3	7.3	0.0001	0.0262
4290315	LTBP4	NM_001042545	latent transforming growth factor beta binding protein 4	41.5±13.1	58.9±26.5	1.4	0.0105	0.0266	cg10146402	LTBP4;LTBP4	TSS1500;Body	Island	6.8±0.9	9.4±1.8	2.6	0.0001	0.0262
4830484	MADD	NM_130473	MAP-kinase activating death domain	45.6±11.6	35.9±9.3	0.8	0.0105	0.0266	cg07483936	MADD;MADD;MADD;MADD;MADD;MADD;MADD;MADD;MADD;MADD	TSS1500;5'UTR;TSS1500;5'UTR;5'UTR;5'UTR;5'UTR;5'UTR;5'UTR;TSS1500	Island	9.0±0.4	11.7±0.9	2.8	0.0001	0.0262
5900189	PDE1A	NM_001003683	phosphodiesterase 1A, calmodulin-dependent	53.8±46.7	161.4±241.8	3.0	0.0105	0.0266	cg25754068	PDE1A;PDE1A	Body;Body		31.0±1.1	36.6±0.9	5.6	0.0001	0.0262
1240176	PPP1R13L	NM_006663	protein phosphatase 1, regulatory subunit 13 like	206.2±113.2	106.4±37.3	0.5	0.0105	0.0266	cg23661204	CD3EAP;PPP1R13L;PPP1R13L;PPP1R13L	TSS1500;1stExon;5'UTR;5'UTR	Island	16.9±2.4	20.4±2.4	3.5	0.0001	0.0262
2060433	SFRS18	NM_015491	PNN-interacting serine/arginine-rich protein	340.0±68.8	404.9±108.4	1.2	0.0105	0.0266	cg08676600	SFRS18;SFRS18	5'UTR;5'UTR	Island	4.3±0.2	5.4±0.2	1.1	0.0001	0.0262
4640470	SGMS2	NM_152621	sphingomyelin synthase 2	56.3±17.3	80.6±40.1	1.4	0.0105	0.0266	cg16217610	SGMS2	5'UTR	Island	13.1±0.6	16.9±1.4	3.8	0.0001	0.0262
1980768	SIAH2	NM_005067	siah E3 ubiquitin protein ligase 2	128.2±35.9	98.4±23.9	0.8	0.0105	0.0266	cg25091678	SIAH2	TSS200	Island	9.0±0.3	11.7±1.0	2.7	0.0001	0.0262
6100324	TMEM126B	NM_018480	transmembrane protein 126B	1244.9±159.0	1440.9±225.1	1.2	0.0105	0.0266	cg07739727	TMEM126B;DLG2;TMEM126B	1stExon;TSS1500;5'UTR	S_Shore	9.7±0.6	12.1±0.6	2.4	0.0001	0.0262
10746	TXNDC11	NM_015914	thioredoxin domain containing 11	127.0±16.8	105.0±19.3	0.8	0.0105	0.0266	cg04399632	TXNDC11	TSS1500	S_Shore	55.8±2.3	61.1±2.5	5.3	0.0001	0.0262
3800497	VPS45	NM_007259	vacuolar protein sorting 45 homolog (S. cerevisiae)	252.4±32.3	289.7±32.9	1.1	0.0105	0.0266	cg07909059	VPS45;VPS45	5'UTR;1stExon	Island	5.8±0.3	6.7±0.3	0.9	0.0001	0.0262
3710400	AHNAK	NM_024060	AHNAK nucleoprotein	302.6±111.4	230.2±69.4	0.8	0.0134	0.0325	cg11480534	AHNAK	Body		52.3±2.9	59.9±2.7	7.6	0.0001	0.0262
4780615	ANXA2	NM_001002858	annexin A2	17398.3±1033.7	15447.5±1535.8	0.9	0.0134	0.0325	cg09533293	ANXA2;ANXA2;ANXA2;ANXA2	5'UTR;5'UTR;Body;5'UTR	N_Shore	8.6±0.4	10.5±0.6	1.9	0.0001	0.0262
6330044	ANXA7	NM_004034	annexin A7	2113.4±285.3	1881.5±268.9	0.9	0.0134	0.0325	cg04305134	ANXA7;ANXA7	5'UTR;5'UTR	N_Shore	4.4±0.3	5.9±0.7	1.5	0.0001	0.0262
6100719	AP3D1	NM_001077523	adaptor-related protein complex 3, delta 1 subunit	421.7±38.8	382.1±48.9	0.9	0.0134	0.0325	cg14223017	AP3D1;AP3D1	1stExon;1stExon	Island	19.1±0.4	21.4±0.6	2.3	0.0001	0.0262
3520164	BEND6	NM_152731	BEN domain containing 6	113.3±35.1	161.7±57.0	1.4	0.0134	0.0325	cg26366048	BEND6;DST	5'UTR;TSS1500	S_Shore	6.8±0.3	8.5±0.8	1.7	0.0001	0.0262
1170717	BTF3L4	NM_152265	basic transcription factor 3-like 4	401.5±36.9	473.8±64.6	1.2	0.0134	0.0325	cg09178844	BTF3L4;BTF3L4;TXNDC12;BTF3L4	TSS200;TSS200;TSS1500;TSS200	N_Shore	6.4±0.2	8.2±0.5	1.8	0.0001	0.0262
2490113	CD248	NM_020404	CD248 molecule, endosialin	1662.2±1360.7	2184.5±1636.4	1.3	0.0134	0.0325	cg07145284	CD248	TSS200	S_Shore	20.8±2.3	26.1±2.8	5.3	0.0001	0.0262
2490113	CD248	NM_020404	CD248 molecule, endosialin	1662.2±1360.7	2184.5±1636.4	1.3	0.0134	0.0325	cg11067179	CD248	1stExon	N_Shore	13.5±1.3	18.7±2.3	5.1	0.0001	0.0262
380309	CNOT3	NM_014516	CCR4-NOT transcription complex, subunit 3	76.0±21.3	55.1±13.2	0.7	0.0134	0.0325	cg01029575	CNOT3	TSS200	Island	4.9±0.2	6.1±0.3	1.1	0.0001	0.0262
1450341	DLX1	NM_001038493	distal-less homeobox 1	51.4±18.1	43.8±12.8	0.9	0.0134	0.0325	cg07181565	DLX1;DLX1	3'UTR;3'UTR	S_Shore	34.2±1.4	41.9±1.8	7.7	0.0001	0.0262
1450341	DLX1	NM_001038493	distal-less homeobox 1	51.4±18.1	43.8±12.8	0.9	0.0134	0.0325	cg15552158	DLX1;DLX1	3'UTR;3'UTR	S_Shore	37.5±1.7	44.8±1.7	7.3	0.0001	0.0262
1440477	GAD1	NM_013445	glutamate decarboxylase 1 (brain, 67kDa)	42.4±12.9	33.9±10.8	0.8	0.0134	0.0325	cg01089319	GAD1;GAD1	Body;Body	Island	16.9±1.9	22.2±1.9	5.4	0.0001	0.0262
6350711	LPP	NM_005578	LIM domain containing preferred translocation partner in lipoma	2149.2±259.4	1831.5±450.2	0.9	0.0134	0.0325	cg15417654	LPP;LPP;LPP	5'UTR;5'UTR;5'UTR		12.8±2.4	18.8±2.8	5.9	0.0001	0.0262
6770242	MARCKSL1	NM_023009	MARCKS-like 1	683.5±236.9	887.2±377.2	1.3	0.0134	0.0325	cg02398682	MARCKSL1	TSS1500	Island	22.2±2.0	27.7±2.1	5.5	0.0001	0.0262
4230021	NCK2	NM_001004720	NCK adaptor protein 2	852.0±188.6	1094.5±396.7	1.3	0.0134	0.0325	cg10808560	NCK2;NCK2;NCK2	Body;Body;Body	S_Shore	25.5±3.3	31.6±3.3	6.1	0.0001	0.0262
1110296	PXMP4	NM_007238	peroxisomal membrane protein 4, 24kDa	51.6±12.8	36.9±9.0	0.7	0.0134	0.0325	cg25092328	PXMP4;PXMP4;PXMP4;PXMP4	1stExon;5'UTR;1stExon;5'UTR	Island	7.5±0.3	9.3±0.5	1.9	0.0001	0.0262
4920382	VAC14	NM_018052	Vac14 homolog (S. cerevisiae)	83.3±17.0	101.7±30.1	1.2	0.0134	0.0325	cg08201451	VAC14	Body		23.9±2.7	31.7±2.9	7.8	0.0001	0.0262
1470538	ZNF513	NM_144631	zinc finger protein 513	93.2±12.1	109.8±20.4	1.2	0.0134	0.0325	cg20697501	ZNF513;ZNF513	1stExon;5'UTR	Island	5.6±0.2	5.1±0.2	-0.6	0.0001	0.0262
3370274	ANKRD11	NM_013275	ankyrin repeat domain 11	1125.4±212.7	945.8±205.6	0.8	0.0171	0.0393	cg00675737	ANKRD11	5'UTR		18.8±1.8	24.4±1.7	5.6	0.0001	0.0262
3370274	ANKRD11	NM_013275	ankyrin repeat domain 11	1125.4±212.7	945.8±205.6	0.8	0.0171	0.0393	cg09222577	ANKRD11	5'UTR		31.8±2.1	37.0±2.3	5.2	0.0001	0.0262
60255	ANTXR1	NM_018153	anthrax toxin receptor 1	932.2±456.3	484.1±153.6	0.5	0.0171	0.0393	cg18855281	ANTXR1;ANTXR1;ANTXR1	Body;Body;Body	S_Shelf	36.2±2.5	42.2±1.7	5.9	0.0001	0.0262
6580450	BCL11A	NM_022893	B-cell CLL/lymphoma 11A (zinc finger protein)	77.9±34.3	55.1±24.1	0.7	0.0171	0.0393	cg23718924	BCL11A;BCL11A;BCL11A	Body;Body;Body	Island	14.7±1.6	19.6±1.8	4.8	0.0001	0.0262
1580048	CAST	NM_001042443	calpastatin	516.5±141.9	634.7±154.6	1.2	0.0171	0.0393	cg07690455	CAST;CAST;CAST;CAST;CAST	TSS1500;TSS1500;TSS1500;TSS1500;TSS1500	N_Shore	15.6±0.6	20.1±1.0	4.5	0.0001	0.0262
5550379	CAV1	NM_001753	caveolin 1, caveolae protein, 22kDa	1800.8±866.7	1329.8±714.1	0.7	0.0171	0.0393	cg01265597	CAV1	TSS1500	N_Shore	5.4±0.2	7.4±0.6	2.0	0.0001	0.0262
3710196	DDR1	NM_013993	discoidin domain receptor tyrosine kinase 1	192.7±69.4	211.6±62.3	1.1	0.0171	0.0393	cg13329862	DDR1;DDR1	TSS1500;TSS1500	N_Shore	25.3±2.5	31.5±3.0	6.3	0.0001	0.0262
1470017	DHRS1	NM_138452	dehydrogenase/reductase (SDR family) member 1	554.6±107.1	610.6±95.7	1.1	0.0171	0.0393	cg01755628	DHRS1;C14orf21;DHRS1;DHRS1	5'UTR;TSS1500;1stExon;5'UTR	Island	6.7±0.4	8.4±0.6	1.7	0.0001	0.0262
5570246	DISP1	NM_032890	dispatched homolog 1 (Drosophila)	103.2±18.4	120.8±29.2	1.2	0.0171	0.0393	cg10942056	DISP1;DISP1	1stExon;5'UTR		18.8±1.5	27.9±2.1	9.1	0.0001	0.0262
4780743	ETFA	NM_000126	electron-transfer-flavoprotein, alpha polypeptide	1755.1±166.4	2010.5±312.9	1.1	0.0171	0.0393	cg22467129	ETFA;ETFA	TSS1500;TSS1500	S_Shore	8.3±0.5	10.4±0.8	2.1	0.0001	0.0262
4060112	FAM53A	NM_001013622	family with sequence similarity 53, member A	89.3±21.3	73.5±12.6	0.8	0.0171	0.0393	cg00626702	FAM53A	Body	S_Shore	20.7±1.8	27.2±1.6	6.5	0.0001	0.0262
290593	FGF2	NM_002006	fibroblast growth factor 2 (basic)	668.5±244.8	475.4±309.2	0.7	0.0171	0.0393	cg18375441	FGF2	Body	S_Shore	7.6±0.3	9.2±0.4	1.6	0.0001	0.0262
5810746	MATN2	NM_002380	matrilin 2	809.1±410.6	371.9±328.7	0.5	0.0171	0.0393	cg19935471	MATN2;MATN2	3'UTR;3'UTR		69.2±1.7	63.7±1.4	-5.5	0.0001	0.0262
5720398	NDUFAF2	NM_174889	NADH dehydrogenase (ubiquinone) complex I, assembly factor 2	1396.7±243.5	1523.4±325.6	1.1	0.0171	0.0393	cg18348500	NDUFAF2;ERCC8	TSS200;TSS200	Island	5.9±0.2	7.7±0.8	1.8	0.0001	0.0262
3120653	NSUN4	NM_199044	NOP2/Sun domain family, member 4	198.3±24.1	230.9±38.7	1.2	0.0171	0.0393	cg10215817	NSUN4	TSS1500	N_Shore	4.5±0.2	6.1±0.5	1.6	0.0001	0.0262
4640070	PIPSL	NR_002319	PIP5K1A and PSMD4-like, pseudogene	274.5±40.0	319.3±54.1	1.2	0.0171	0.0393	cg11415548	PIPSL	Body		61.0±1.6	65.7±1.4	4.6	0.0001	0.0262
6220097	PPAP2B	NM_177414	phosphatidic acid phosphatase type 2B	667.8±528.6	350.9±366.4	0.5	0.0171	0.0393	cg11959316	PPAP2B;PPAP2B	Body;Body		66.5±2.7	71.7±2.5	5.2	0.0001	0.0262
10324	PRR16	NM_016644	proline rich 16	253.4±74.5	205.1±62.5	0.8	0.0171	0.0393	cg25584626	PRR16;PRR16	1stExon;5'UTR	N_Shore	7.1±0.3	9.1±0.7	2.0	0.0001	0.0262
2260050	PSD3	NM_015310	pleckstrin and Sec7 domain containing 3	49.9±13.5	35.7±11.8	0.7	0.0171	0.0393	cg04249541	PSD3;PSD3	Body;TSS200		24.6±5.1	30.8±5.6	6.2	0.0001	0.0262
7560025	PSMA1	NM_148976	proteasome (prosome, macropain) subunit, alpha type, 1	3663.2±318.4	3968.0±470.7	1.1	0.0171	0.0393	cg26224915	PDE3B;PSMA1;PDE3B	1stExon;TSS200;5'UTR	Island	9.9±0.5	12.2±0.6	2.3	0.0001	0.0262
2600538	RABGGTB	NM_004582	Rab geranylgeranyltransferase, beta subunit	1510.1±136.2	1243.6±264.7	0.8	0.0171	0.0393	cg21812670	SNORD45C;RABGGTB	TSS1500;TSS1500		32.2±1.2	27.5±1.2	-4.7	0.0001	0.0262
4490048	SNORD4A	NR_000010	small nucleolar RNA, C/D box 4A	57.5±10.2	46.8±9.2	0.8	0.0171	0.0393	cg14173815	RPL23A;SNORD42A;SNORD4B;SNORD4A	Body;TSS1500;TSS1500;TSS200	N_Shelf	33.3±2.6	37.9±2.9	4.6	0.0001	0.0262
1260201	SP2	NM_003110	Sp2 transcription factor	117.8±19.6	98.0±12.7	0.8	0.0171	0.0393	cg13611006	SP2	Body		22.8±1.0	28.4±2.0	5.6	0.0001	0.0262
630110	SUOX	NM_000456	sulfite oxidase	242.7±36.0	291.0±35.3	1.2	0.0171	0.0393	cg21554249	SUOX;SUOX;SUOX	TSS1500;TSS1500;TSS1500		10.2±0.5	13.8±0.9	3.6	0.0001	0.0262
6100609	UAP1L1	NM_207309	UDP-N-acteylglucosamine pyrophosphorylase 1-like 1	85.3±29.7	69.2±23.2	0.8	0.0171	0.0393	cg04582938	UAP1L1	TSS1500	N_Shore	14.8±1.3	19.6±1.6	4.9	0.0001	0.0262
1090035	UBTF	NM_014233	upstream binding transcription factor, RNA polymerase I	87.7±14.9	74.1±12.6	0.8	0.0171	0.0393	cg04154281	UBTF;UBTF;UBTF	Body;Body;Body	S_Shore	35.8±1.0	40.1±1.1	4.3	0.0001	0.0262
1090035	UBTF	NM_014233	upstream binding transcription factor, RNA polymerase I	87.7±14.9	74.1±12.6	0.8	0.0171	0.0393	cg18941614	UBTF;UBTF;UBTF	Body;Body;Body	Island	14.4±0.8	18.2±1.5	3.8	0.0001	0.0262
2650148	WDR41	NM_018268	WD repeat domain 41	593.3±183.3	715.0±241.3	1.2	0.0171	0.0393	cg18410494	WDR41	3'UTR		75.6±0.9	69.0±1.6	-6.6	0.0001	0.0262
5720433	WRN	NM_000553	Werner syndrome, RecQ helicase-like	225.3±45.9	192.6±39.0	0.9	0.0171	0.0393	cg08843001	WRN;PURG;PURG;WRN	1stExon;TSS1500;TSS1500;5'UTR		13.0±0.6	15.2±0.5	2.2	0.0001	0.0262
7040521	ZBTB46	NM_025224	zinc finger and BTB domain containing 46	38.3±21.6	52.2±24.6	1.4	0.0171	0.0393	cg14929153	ZBTB46;ZBTB46	1stExon;5'UTR	N_Shelf	42.7±1.5	46.9±1.8	4.2	0.0001	0.0262
4250376	AHDC1	NM_001029882	AT hook, DNA binding motif, containing 1	49.4±11.8	59.8±12.5	1.2	0.0215	0.0475	cg19818016	AHDC1	Body	S_Shore	64.9±1.2	70.4±1.2	5.5	0.0001	0.0262
5700025	ANTXR1	NM_032208	anthrax toxin receptor 1	494.9±257.3	289.5±82.9	0.6	0.0215	0.0475	cg18855281	ANTXR1;ANTXR1;ANTXR1	Body;Body;Body	S_Shelf	36.2±2.5	42.2±1.7	5.9	0.0001	0.0262
6280458	BCL6	NM_001706	B-cell CLL/lymphoma 6	430.4±138.2	652.3±220.4	1.5	0.0215	0.0475	cg02376018	BCL6;BCL6;BCL6	5'UTR;5'UTR;TSS1500	N_Shore	30.7±3.5	39.1±3.5	8.4	0.0001	0.0262
1660681	CCDC102A	NM_033212	coiled-coil domain containing 102A	199.0±45.1	249.4±73.4	1.3	0.0215	0.0475	cg04276536	CCDC102A	5'UTR	N_Shelf	23.0±1.2	29.1±1.9	6.1	0.0001	0.0262
7400050	CCM2	NM_001029835	cerebral cavernous malformation 2	1846.0±233.6	2233.1±367.8	1.2	0.0215	0.0475	cg00156230	CCM2;CCM2;CCM2;CCM2;CCM2	Body;Body;Body;Body;Body		23.6±3.2	29.9±3.5	6.3	0.0001	0.0262
1500189	CD81	NM_004356	CD81 molecule	12749.7±1390.5	13976.1±1437.3	1.1	0.0215	0.0475	cg06699519	CD81	TSS1500	Island	23.1±2.5	26.9±2.5	3.8	0.0001	0.0262
5420259	CDC42EP1	NM_007061	NA	63.7±15.1	53.6±8.6	0.8	0.0215	0.0475	cg07341609	CDC42EP1	Body	Island	24.3±3.9	29.9±4.0	5.5	0.0001	0.0262
2320653	ECHDC2	NM_018281	enoyl CoA hydratase domain containing 2	432.9±161.4	517.2±122.3	1.2	0.0215	0.0475	cg13461509	ECHDC2	TSS200	S_Shore	6.8±0.3	8.8±0.7	2.0	0.0001	0.0262
5340358	F10	NM_000504	coagulation factor X	52.9±33.9	28.4±18.6	0.5	0.0215	0.0475	cg08548500	F10;F10	1stExon;5'UTR		13.9±0.6	19.3±1.1	5.4	0.0001	0.0262
5340358	F10	NM_000504	coagulation factor X	52.9±33.9	28.4±18.6	0.5	0.0215	0.0475	cg14904725	F10	TSS200		7.6±0.3	10.8±0.8	3.2	0.0001	0.0262
6100551	FBXO42	NM_018994	F-box protein 42	91.1±29.5	72.8±19.7	0.8	0.0215	0.0475	cg10623389	FBXO42	TSS1500	S_Shore	16.5±1.8	21.0±2.3	4.4	0.0001	0.0262
6860717	HOXC4	NM_014620	homeobox C4	359.3±77.1	309.9±83.0	0.9	0.0215	0.0475	cg19696083	HOXC4	5'UTR	N_Shelf	46.8±2.1	53.3±2.1	6.5	0.0001	0.0262
6550056	IFNAR2	NM_207584	interferon (alpha, beta and omega) receptor 2	108.6±20.7	120.6±16.7	1.1	0.0215	0.0475	cg21292957	IFNAR2;IFNAR2;IFNAR2	5'UTR;5'UTR;5'UTR	Island	7.9±0.3	9.7±0.6	1.7	0.0001	0.0262
620386	IGF2	NM_000612	insulin-like growth factor 2 (somatomedin A)	73.8±38.6	53.2±27.9	0.7	0.0215	0.0475	cg00273464	INS-IGF2;INS-IGF2;IGF2;IGF2	Body;Body;1stExon;5'UTR		30.6±2.5	38.8±2.2	8.3	0.0001	0.0262
620386	IGF2	NM_000612	insulin-like growth factor 2 (somatomedin A)	73.8±38.6	53.2±27.9	0.7	0.0215	0.0475	cg10650127	IGF2;INS-IGF2;INS-IGF2	TSS200;Body;Body		36.4±2.8	41.8±2.8	5.4	0.0001	0.0262
2600440	LIPG	NM_006033	lipase, endothelial	86.3±100.9	143.7±108.1	1.7	0.0215	0.0475	cg25416605	LIPG	Body	S_Shore	54.6±3.5	59.1±3.0	4.5	0.0001	0.0262
7160328	LRRC20	NM_018239	leucine rich repeat containing 20	45.4±7.2	37.6±8.5	0.8	0.0215	0.0475	cg07083272	LRRC20;LRRC20;LRRC20	Body;Body;Body		32.7±2.0	41.2±2.6	8.5	0.0001	0.0262
3290475	NFYC	NM_014223	nuclear transcription factor Y, gamma	208.1±28.1	235.9±40.3	1.1	0.0215	0.0475	cg13573746	NFYC;NFYC;NFYC;NFYC;NFYC	Body;Body;Body;Body;Body		55.1±3.6	64.1±3.5	9.1	0.0001	0.0262
1470753	PIK3R1	NM_181523	phosphoinositide-3-kinase, regulatory subunit 1 (alpha)	199.6±32.4	159.0±53.1	0.8	0.0215	0.0475	cg25008444	PIK3R1;PIK3R1;PIK3R1	Body;TSS1500;Body	S_Shore	23.7±1.3	33.5±2.2	9.8	0.0001	0.0262
4050452	PPA1	NM_021129	pyrophosphatase (inorganic) 1	3472.9±517.1	3967.7±510.5	1.1	0.0215	0.0475	cg15097876	PPA1	TSS1500	S_Shore	6.9±0.3	8.7±0.8	1.9	0.0001	0.0262
7050575	PPAP2B	NM_003713	phosphatidic acid phosphatase type 2B	3230.8±1988.5	1960.8±1767.8	0.6	0.0215	0.0475	cg11959316	PPAP2B;PPAP2B	Body;Body		66.5±2.7	71.7±2.5	5.2	0.0001	0.0262
2810328	RBM12	NM_006047	RNA binding motif protein 12	285.0±54.8	231.7±51.2	0.8	0.0215	0.0475	cg08342023	CPNE1;CPNE1;RBM12;CPNE1;CPNE1;CPNE1;RBM12;CPNE1;CPNE1	TSS200;TSS200;TSS200;TSS200;TSS200;TSS200;TSS200;TSS200;TSS200	Island	6.6±0.1	8.1±0.4	1.5	0.0001	0.0262
4900484	RRP15	NM_016052	ribosomal RNA processing 15 homolog (S. cerevisiae)	615.7±134.2	524.0±119.2	0.9	0.0215	0.0475	cg04786791	RRP15	TSS200	Island	6.4±0.3	7.8±0.5	1.4	0.0001	0.0262
4900484	RRP15	NM_016052	ribosomal RNA processing 15 homolog (S. cerevisiae)	615.7±134.2	524.0±119.2	0.9	0.0215	0.0475	cg17417191	RRP15	1stExon	Island	5.8±0.2	7.3±0.6	1.5	0.0001	0.0262
6380431	RXRB	NM_021976	retinoid X receptor, beta	512.3±88.4	567.3±105.5	1.1	0.0215	0.0475	cg06276429	SLC39A7;RXRB;SLC39A7	TSS1500;Body;TSS1500	N_Shore	20.5±0.8	23.3±0.7	2.8	0.0001	0.0262
1660047	SNX29	NM_001080530	sorting nexin 29	129.5±32.2	171.1±28.6	1.3	0.0215	0.0475	cg06193995	SNX29	Body		55.8±1.9	62.5±2.0	6.7	0.0001	0.0262
3420678	TERC	NR_001566	telomerase RNA component	55.8±10.9	72.8±20.1	1.3	0.0215	0.0475	cg17527574	TERC	TSS200	Island	3.8±0.2	5.0±0.2	1.3	0.0001	0.0262
4050673	ZNRD1	NM_170783	zinc ribbon domain containing 1	137.3±29.4	106.3±21.4	0.8	0.0215	0.0475	cg00956423	ZNRD1;NCRNA00171;ZNRD1	Body;TSS1500;Body	S_Shore	18.5±1.1	22.8±1.6	4.3	0.0001	0.0262
2570112	ABLIM1	NM_006720	actin binding LIM protein 1	194.7±69.9	763.3±243.3	3.9	0.0002	0.0017	cg11936643	ABLIM1;ABLIM1;ABLIM1;ABLIM1	Body;Body;5'UTR;Body		18.9±1.4	25.8±2.0	6.9	0.0002	0.0277
2570112	ABLIM1	NM_006720	actin binding LIM protein 1	194.7±69.9	763.3±243.3	3.9	0.0002	0.0017	cg14608903	ABLIM1;ABLIM1;ABLIM1;ABLIM1	Body;Body;TSS1500;Body		33.0±3.2	39.7±3.8	6.7	0.0002	0.0277
6400243	ABLIM1	NM_001003407	actin binding LIM protein 1	49.8±16.2	161.0±59.1	3.2	0.0002	0.0017	cg11936643	ABLIM1;ABLIM1;ABLIM1;ABLIM1	Body;Body;5'UTR;Body		18.9±1.4	25.8±2.0	6.9	0.0002	0.0277
6400243	ABLIM1	NM_001003407	actin binding LIM protein 1	49.8±16.2	161.0±59.1	3.2	0.0002	0.0017	cg14608903	ABLIM1;ABLIM1;ABLIM1;ABLIM1	Body;Body;TSS1500;Body		33.0±3.2	39.7±3.8	6.7	0.0002	0.0277
1030431	ACSL1	NM_001995	acyl-CoA synthetase long-chain family member 1	241.4±78.8	549.2±114.4	2.3	0.0002	0.0017	cg03422749	ACSL1	3'UTR		17.8±1.0	22.3±1.6	4.5	0.0002	0.0277
1030431	ACSL1	NM_001995	acyl-CoA synthetase long-chain family member 1	241.4±78.8	549.2±114.4	2.3	0.0002	0.0017	cg19487718	ACSL1	TSS1500	Island	8.9±0.5	12.1±0.8	3.2	0.0002	0.0277
1030431	ACSL1	NM_001995	acyl-CoA synthetase long-chain family member 1	241.4±78.8	549.2±114.4	2.3	0.0002	0.0017	cg20823481	ACSL1	5'UTR		11.5±0.7	15.6±1.4	4.1	0.0002	0.0277
1580524	ACSL3	NM_203372	acyl-CoA synthetase long-chain family member 3	978.6±268.2	1657.2±324.0	1.7	0.0002	0.0017	cg23325384	ACSL3;ACSL3	TSS1500;TSS1500	N_Shore	13.4±0.7	17.3±1.3	3.9	0.0002	0.0277
3440367	ACSL3	NM_004457	acyl-CoA synthetase long-chain family member 3	49.0±14.4	74.9±23.2	1.5	0.0002	0.0017	cg23325384	ACSL3;ACSL3	TSS1500;TSS1500	N_Shore	13.4±0.7	17.3±1.3	3.9	0.0002	0.0277
130707	ADC	NM_052998	arginine decarboxylase	38.4±8.9	249.9±111.7	6.5	0.0002	0.0017	cg15522171	ADC	5'UTR	S_Shore	8.2±0.6	10.6±1.3	2.5	0.0002	0.0277
4480546	ADO	NM_032804	2-aminoethanethiol (cysteamine) dioxygenase	626.4±158.5	913.0±184.4	1.5	0.0002	0.0017	cg12452010	ADO	TSS200	Island	5.4±0.2	6.8±0.4	1.4	0.0002	0.0277
4590133	AFAP1L2	NM_001001936	actin filament associated protein 1-like 2	27.8±13.8	153.9±77.3	5.5	0.0002	0.0017	cg19615406	AFAP1L2;AFAP1L2	TSS200;TSS200	S_Shore	12.3±1.2	17.9±1.7	5.6	0.0002	0.0277
6620711	AFAP1L2	NM_032550	actin filament associated protein 1-like 2	22.8±11.5	103.5±47.0	4.5	0.0002	0.0017	cg19615406	AFAP1L2;AFAP1L2	TSS200;TSS200	S_Shore	12.3±1.2	17.9±1.7	5.6	0.0002	0.0277
60609	AFG3L1	NM_001031805	AFG3 ATPase family member 3-like 1 (S. cerevisiae), pseudogene	95.0±13.7	71.7±12.6	0.8	0.0002	0.0017	cg13969584	CENPBD1;AFG3L1;CENPBD1;AFG3L1;AFG3L1	5'UTR;TSS1500;1stExon;TSS1500;TSS1500	N_Shore	10.4±1.0	14.4±1.6	4.0	0.0002	0.0277
6590253	ALDOA	NM_184043	aldolase A, fructose-bisphosphate	4314.6±718.6	2904.4±550.2	0.7	0.0002	0.0017	cg00583733	ALDOA;ALDOA;ALDOA	TSS1500;TSS1500;5'UTR	N_Shore	23.8±2.6	31.0±3.0	7.2	0.0002	0.0277
7330544	ALDOC	NM_005165	aldolase C, fructose-bisphosphate	885.0±418.2	393.2±118.8	0.4	0.0002	0.0017	cg15835620	ALDOC;ALDOC	5'UTR;1stExon		16.8±2.1	24.0±2.4	7.1	0.0002	0.0277
5390064	ANKS1A	NM_015245	ankyrin repeat and sterile alpha motif domain containing 1A	258.5±48.3	1128.4±642.6	4.4	0.0002	0.0017	cg12915834	ANKS1A	Body		59.0±2.6	64.0±2.0	5.0	0.0002	0.0277
770730	ANXA2	NM_001002857	annexin A2	3244.5±854.5	1290.4±336.1	0.4	0.0002	0.0017	cg22581200	ANXA2;ANXA2;ANXA2;ANXA2	Body;Body;Body;Body		26.7±1.9	31.9±1.7	5.2	0.0002	0.0277
450619	AQP1	NM_198098	aquaporin 1 (Colton blood group)	37.3±41.1	91.5±95.7	2.5	0.0002	0.0017	cg15373767	AQP1	TSS200		21.1±1.7	27.8±2.4	6.7	0.0002	0.0277
510554	ARHGEF7	NM_003899	Rho guanine nucleotide exchange factor (GEF) 7	756.9±62.3	1029.4±197.1	1.4	0.0002	0.0017	cg26951340	ARHGEF7;ARHGEF7;ARHGEF7;ARHGEF7;ARHGEF7	Body;Body;Body;Body;Body		51.6±4.0	60.4±4.1	8.8	0.0002	0.0277
4900053	ARL6IP4	NM_001002251	ADP-ribosylation-like factor 6 interacting protein 4	497.5±94.1	390.8±42.4	0.8	0.0002	0.0017	cg13010344	ARL6IP4;ARL6IP4;ARL6IP4;ARL6IP4	TSS1500;TSS1500;TSS1500;TSS1500	N_Shore	8.2±0.4	10.5±0.8	2.3	0.0002	0.0277
1240243	ATL3	NM_015459	atlastin GTPase 3	894.7±193.3	353.5±112.0	0.4	0.0002	0.0017	cg18550212	ATL3	Body	N_Shelf	14.5±0.5	18.6±1.2	4.2	0.0002	0.0277
3990092	ATP1A2	NM_000702	ATPase, Na+/K+ transporting, alpha 2 polypeptide	41.0±41.9	335.5±250.6	8.2	0.0002	0.0017	cg15487620	ATP1A2	TSS1500		28.3±1.9	34.0±2.5	5.8	0.0002	0.0277
4180369	ATP2B4	NM_001001396	ATPase, Ca++ transporting, plasma membrane 4	85.2±24.0	44.4±19.0	0.5	0.0002	0.0017	cg00866295	ATP2B4;ATP2B4	Body;Body		63.7±3.5	69.6±3.0	6.0	0.0002	0.0277
1430059	BAT2	NM_080686	proline-rich coiled-coil 2A	251.2±48.5	189.6±25.4	0.8	0.0002	0.0017	cg00180097	BAT2	Body	S_Shore	32.5±1.4	37.2±2.2	4.6	0.0002	0.0277
510576	BCOR	NM_017745	BCL6 corepressor	320.4±64.8	206.7±36.3	0.6	0.0002	0.0017	cg09075063	BCOR;BCOR	TSS200;TSS200	S_Shore	24.2±1.5	31.8±2.1	7.6	0.0002	0.0277
1260037	BNC1	NM_001717	basonuclin 1	198.1±115.8	56.4±7.6	0.3	0.0002	0.0017	cg04090392	BNC1	Body	Island	6.9±0.5	8.9±0.9	2.0	0.0002	0.0277
540411	BRCA1	NM_007304	NA	83.4±38.2	32.8±13.2	0.4	0.0002	0.0017	cg17301289	NBR2;BRCA1;BRCA1;BRCA1;BRCA1;BRCA1;BRCA1;BRCA1;BRCA1;BRCA1;BRCA1	TSS200;5'UTR;5'UTR;TSS200;5'UTR;1stExon;1stExon;5'UTR;1stExon;TSS1500;1stExon	N_Shore	8.1±0.4	9.7±0.6	1.6	0.0002	0.0277
2810465	BRCA1	NM_007299	breast cancer 1, early onset	116.7±48.3	59.3±11.8	0.5	0.0002	0.0017	cg17301289	NBR2;BRCA1;BRCA1;BRCA1;BRCA1;BRCA1;BRCA1;BRCA1;BRCA1;BRCA1;BRCA1	TSS200;5'UTR;5'UTR;TSS200;5'UTR;1stExon;1stExon;5'UTR;1stExon;TSS1500;1stExon	N_Shore	8.1±0.4	9.7±0.6	1.6	0.0002	0.0277
1110201	C10orf72	NM_001031746	V-set and transmembrane domain containing 4	63.5±11.0	198.2±98.7	3.1	0.0002	0.0017	cg00857536	C10orf72	Body		19.5±2.6	24.4±2.9	4.9	0.0002	0.0277
1300719	C14orf149	NM_144581	L-3-hydroxyproline dehydratase (trans-)	763.1±152.3	549.3±118.7	0.7	0.0002	0.0017	cg01543583	C14orf149	Body	N_Shelf	46.7±5.9	54.7±5.6	8.0	0.0002	0.0277
6660445	C15orf59	NM_001039614	chromosome 15 open reading frame 59	28.8±9.1	50.1±14.5	1.7	0.0002	0.0017	cg22843146	C15orf59	Body		18.2±1.2	23.6±1.9	5.3	0.0002	0.0277
520201	C6orf136	NM_145029	chromosome 6 open reading frame 136	234.3±24.1	173.2±28.1	0.7	0.0002	0.0017	cg05625773	C6orf136;C6orf136;C6orf136	TSS200;TSS200;TSS200	Island	8.3±0.3	7.0±0.2	-1.3	0.0002	0.0277
730259	CACNA1H	NM_001005407	calcium channel, voltage-dependent, T type, alpha 1H subunit	24.6±26.2	87.6±39.6	3.6	0.0002	0.0017	cg03283429	CACNA1H;CACNA1H	Body;Body	N_Shore	32.7±2.3	39.8±2.0	7.1	0.0002	0.0277
6220343	CACNA1H	NM_021098	calcium channel, voltage-dependent, T type, alpha 1H subunit	90.7±119.1	508.5±300.0	5.6	0.0002	0.0017	cg03283429	CACNA1H;CACNA1H	Body;Body	N_Shore	32.7±2.3	39.8±2.0	7.1	0.0002	0.0277
620750	CALD1	NM_033140	caldesmon 1	6379.3±2213.0	8928.1±3656.2	1.4	0.0002	0.0017	cg06390484	CALD1;CALD1;CALD1;CALD1;CALD1	TSS1500;Body;TSS1500;Body;Body		27.4±5.5	33.7±5.7	6.3	0.0002	0.0277
1070402	CANX	NM_001746	calnexin	531.7±137.4	787.1±257.0	1.5	0.0002	0.0017	cg04073204	CANX;MAML1;CANX	3'UTR;TSS1500;3'UTR	N_Shore	77.1±0.8	72.9±0.7	-4.2	0.0002	0.0277
6760661	CAPN5	NM_004055	calpain 5	452.5±149.9	256.1±53.8	0.6	0.0002	0.0017	cg03449125	CAPN5	5'UTR	S_Shore	24.7±2.4	32.2±2.7	7.5	0.0002	0.0277
4070608	CBLL1	NM_024814	Cbl proto-oncogene, E3 ubiquitin protein ligase-like 1	409.9±81.1	285.3±32.1	0.7	0.0002	0.0017	cg14590325	CBLL1;CBLL1	Body;Body	S_Shore	43.5±2.8	49.1±3.2	5.6	0.0002	0.0277
1570348	CCND2	NM_001759	cyclin D2	57.8±39.2	256.0±135.0	4.4	0.0002	0.0017	cg12105382	CCND2	Body		21.1±3.5	24.0±3.8	2.9	0.0002	0.0277
3460520	CCND2	NM_001759	cyclin D2	168.5±180.3	1057.3±515.3	6.3	0.0002	0.0017	cg12105382	CCND2	Body		21.1±3.5	24.0±3.8	2.9	0.0002	0.0277
5310605	CCNY	NM_145012	cyclin Y	1090.6±235.1	1706.1±371.5	1.6	0.0002	0.0017	cg25601501	CCNY;CCNY	Body;Body		64.6±0.7	67.1±1.0	2.5	0.0002	0.0277
2320170	CDC45L	NM_003504	cell division cycle 45	687.4±174.1	168.1±123.6	0.2	0.0002	0.0017	cg09881503	CDC45L	3'UTR	N_Shelf	36.9±3.3	42.0±3.0	5.1	0.0002	0.0277
2070520	CDCA7	NM_031942	cell division cycle associated 7	568.9±258.5	114.3±71.7	0.2	0.0002	0.0017	cg07302848	CDCA7;CDCA7	TSS200;TSS200	N_Shore	6.8±0.4	8.9±0.8	2.1	0.0002	0.0277
7650639	CHRNB1	NM_000747	cholinergic receptor, nicotinic, beta 1 (muscle)	310.4±143.6	954.4±573.9	3.1	0.0002	0.0017	cg15390413	CHRNB1	Body	S_Shore	14.6±1.5	18.6±1.5	4.1	0.0002	0.0277
650689	CLIP3	NM_015526	CAP-GLY domain containing linker protein 3	1038.0±217.3	1854.8±352.1	1.8	0.0002	0.0017	cg06432655	CLIP3	5'UTR	Island	13.5±0.9	17.9±1.6	4.5	0.0002	0.0277
610189	COBL	NM_015198	cordon-bleu WH2 repeat protein	28.6±12.2	105.6±47.0	3.7	0.0002	0.0017	cg12592691	COBL	Body		20.2±2.5	26.5±2.7	6.3	0.0002	0.0277
5360743	COL16A1	NM_001856	collagen, type XVI, alpha 1	689.6±455.2	1467.8±778.2	2.1	0.0002	0.0017	cg16553500	COL16A1	TSS200	Island	16.3±1.0	22.2±1.9	5.9	0.0002	0.0277
5360743	COL16A1	NM_001856	collagen, type XVI, alpha 1	689.6±455.2	1467.8±778.2	2.1	0.0002	0.0017	cg19100596	COL16A1	TSS1500	S_Shore	9.7±0.7	14.2±1.3	4.5	0.0002	0.0277
5360743	COL16A1	NM_001856	collagen, type XVI, alpha 1	689.6±455.2	1467.8±778.2	2.1	0.0002	0.0017	cg23305408	COL16A1;COL16A1	1stExon;5'UTR	Island	10.0±0.5	14.7±1.2	4.7	0.0002	0.0277
5720128	COQ2	NM_015697	coenzyme Q2 homolog, prenyltransferase (yeast)	849.8±150.6	542.7±109.1	0.6	0.0002	0.0017	cg18257689	COQ2	1stExon	Island	7.1±0.2	8.7±0.5	1.6	0.0002	0.0277
1070678	COTL1	NM_021149	coactosin-like 1 (Dictyostelium)	351.6±88.9	196.9±78.2	0.6	0.0002	0.0017	cg03892543	COTL1	Body	N_Shore	29.3±2.5	36.2±2.9	7.0	0.0002	0.0277
5390687	CPE	NM_001873	carboxypeptidase E	63.0±67.2	311.3±299.3	4.9	0.0002	0.0017	cg00599280	CPE	1stExon	Island	10.5±0.4	12.9±1.0	2.4	0.0002	0.0277
670026	CRLF3	NM_015986	cytokine receptor-like factor 3	225.0±79.9	152.1±20.4	0.7	0.0002	0.0017	cg24223942	CRLF3	TSS1500	S_Shore	21.5±0.9	27.0±1.8	5.5	0.0002	0.0277
3840349	CSDC2	NM_014460	cold shock domain containing C2, RNA binding	61.6±34.6	312.9±158.0	5.1	0.0002	0.0017	cg14335069	CSDC2	TSS1500		12.5±1.8	15.9±1.9	3.4	0.0002	0.0277
1110372	CSRNP2	NM_030809	cysteine-serine-rich nuclear protein 2	245.8±51.7	339.7±64.5	1.4	0.0002	0.0017	cg12594348	CSRNP2	TSS200	Island	6.1±0.2	7.8±0.4	1.7	0.0002	0.0277
4830328	CYB561D2	NM_007022	cytochrome b-561 domain containing 2	246.3±31.2	183.3±33.6	0.7	0.0002	0.0017	cg02310103	CYB561D2	3'UTR	S_Shelf	11.1±0.9	14.0±1.3	2.8	0.0002	0.0277
4830328	CYB561D2	NM_007022	cytochrome b-561 domain containing 2	246.3±31.2	183.3±33.6	0.7	0.0002	0.0017	cg12693975	TUSC4;CYB561D2	TSS200;5'UTR	Island	7.4±0.3	8.5±0.5	1.1	0.0002	0.0277
6620703	DIP2C	NM_014974	DIP2 disco-interacting protein 2 homolog C (Drosophila)	78.4±18.4	144.8±54.5	1.8	0.0002	0.0017	cg03229242	DIP2C	Body	S_Shore	52.4±0.8	57.3±1.3	4.9	0.0002	0.0277
6200315	DNASE2	NM_001375	deoxyribonuclease II, lysosomal	528.6±94.6	754.6±108.9	1.4	0.0002	0.0017	cg16855845	DNASE2	Body	N_Shore	10.6±0.7	12.8±0.9	2.2	0.0002	0.0277
7160435	EBF3	NM_001005463	early B-cell factor 3	1042.7±287.7	544.8±206.1	0.5	0.0002	0.0017	cg09639430	EBF3	Body	Island	21.7±2.0	27.0±2.1	5.3	0.0002	0.0277
3610148	EVI5L	NM_145245	ecotropic viral integration site 5-like	557.3±97.9	679.3±98.9	1.2	0.0002	0.0017	cg10151196	EVI5L;EVI5L	5'UTR;TSS1500	N_Shore	32.3±2.8	37.5±2.5	5.2	0.0002	0.0277
5890605	FAM109A	NM_144671	family with sequence similarity 109, member A	57.7±9.3	80.1±15.2	1.4	0.0002	0.0017	cg03604573	FAM109A	TSS200	S_Shore	5.0±0.1	5.9±0.3	0.9	0.0002	0.0277
2190047	FANCC	NM_000136	Fanconi anemia, complementation group C	54.9±13.7	24.9±8.1	0.5	0.0002	0.0017	cg13600149	FANCC	5'UTR	N_Shore	7.0±0.2	9.4±0.8	2.3	0.0002	0.0277
4480220	FGFRL1	NM_021923	fibroblast growth factor receptor-like 1	590.7±133.1	304.0±98.5	0.5	0.0002	0.0017	cg00940891	FGFRL1;FGFRL1;FGFRL1	5'UTR;TSS1500;5'UTR	Island	4.1±0.2	3.1±0.1	-1.0	0.0002	0.0277
4480220	FGFRL1	NM_021923	fibroblast growth factor receptor-like 1	590.7±133.1	304.0±98.5	0.5	0.0002	0.0017	cg26814241	FGFRL1;FGFRL1;FGFRL1	TSS1500;TSS1500;TSS1500	Island	8.1±0.4	11.4±1.0	3.3	0.0002	0.0277
5860112	FGFRL1	NM_001004358	fibroblast growth factor receptor-like 1	129.6±29.4	67.6±22.4	0.5	0.0002	0.0017	cg00940891	FGFRL1;FGFRL1;FGFRL1	5'UTR;TSS1500;5'UTR	Island	4.1±0.2	3.1±0.1	-1.0	0.0002	0.0277
5860112	FGFRL1	NM_001004358	fibroblast growth factor receptor-like 1	129.6±29.4	67.6±22.4	0.5	0.0002	0.0017	cg26814241	FGFRL1;FGFRL1;FGFRL1	TSS1500;TSS1500;TSS1500	Island	8.1±0.4	11.4±1.0	3.3	0.0002	0.0277
6200600	FILIP1	NM_015687	filamin A interacting protein 1	25.8±7.7	99.1±44.6	3.8	0.0002	0.0017	cg17852588	FILIP1	Body		12.5±0.5	16.7±1.0	4.2	0.0002	0.0277
6100411	FKBP14	NM_017946	FK506 binding protein 14, 22 kDa	670.8±235.0	990.5±376.1	1.5	0.0002	0.0017	cg18898185	FKBP14	TSS200	Island	6.6±0.3	8.0±0.5	1.5	0.0002	0.0277
1710484	FMOD	NM_002023	fibromodulin	34.5±15.2	77.6±57.2	2.2	0.0002	0.0017	cg22705746	FMOD	TSS1500		14.0±2.1	16.6±2.5	2.6	0.0002	0.0277
6650068	FOLR1	NM_016724	folate receptor 1 (adult)	39.2±33.6	674.0±340.6	17.2	0.0002	0.0017	cg15418509	FOLR1;FOLR1;FOLR1	TSS1500;TSS200;TSS200		25.9±2.9	31.9±3.2	6.0	0.0002	0.0277
6480743	FRYL	NM_015030	FRY-like	196.2±60.9	108.4±29.9	0.6	0.0002	0.0017	cg10032748	FRYL	TSS200	S_Shore	7.9±0.3	9.2±0.5	1.2	0.0002	0.0277
6900278	FYCO1	NM_024513	FYVE and coiled-coil domain containing 1	269.3±50.1	542.7±88.0	2.0	0.0002	0.0017	cg19145607	CXCR6;FYCO1	TSS1500;Body		46.9±3.1	58.3±2.5	11.5	0.0002	0.0277
6280176	GBE1	NM_000158	glucan (1,4-alpha-), branching enzyme 1	1536.7±260.2	920.4±169.3	0.6	0.0002	0.0017	cg21897315	GBE1	TSS1500	S_Shore	35.9±3.6	44.3±4.5	8.4	0.0002	0.0277
1010176	GDPD5	NM_030792	glycerophosphodiester phosphodiesterase domain containing 5	87.0±33.1	272.4±122.0	3.1	0.0002	0.0017	cg01374565	GDPD5	TSS200	Island	7.5±0.2	6.6±0.3	-1.0	0.0002	0.0277
60630	GLA	NM_000169	galactosidase, alpha	773.7±272.5	494.3±85.4	0.6	0.0002	0.0017	cg04044694	HNRNPH2;HNRNPH2;GLA;GLA	TSS1500;TSS1500;1stExon;5'UTR	Island	12.6±2.2	16.2±2.6	3.6	0.0002	0.0277
7650246	GNA11	NM_002067	guanine nucleotide binding protein (G protein), alpha 11 (Gq class)	462.3±67.1	340.2±46.2	0.7	0.0002	0.0017	cg00524220	GNA11	Body	S_Shore	11.0±0.7	15.1±1.6	4.1	0.0002	0.0277
2450187	GPD1L	NM_015141	glycerol-3-phosphate dehydrogenase 1-like	302.7±54.2	465.1±110.1	1.5	0.0002	0.0017	cg21255732	GPD1L	Body	Island	10.0±0.4	13.1±0.8	3.1	0.0002	0.0277
70504	GREM1	NM_013372	gremlin 1, DAN family BMP antagonist	2936.8±1469.3	1314.9±1243.9	0.4	0.0002	0.0017	cg18145505	GREM1	TSS1500	N_Shore	12.5±1.4	16.9±2.0	4.4	0.0002	0.0277
2650379	GREM1	NM_013372	gremlin 1, DAN family BMP antagonist	6404.8±2381.5	2878.3±1848.8	0.4	0.0002	0.0017	cg18145505	GREM1	TSS1500	N_Shore	12.5±1.4	16.9±2.0	4.4	0.0002	0.0277
6980497	H2AFX	NM_002105	H2A histone family, member X	180.5±55.7	76.2±23.9	0.4	0.0002	0.0017	cg23763197	H2AFX;H2AFX	3'UTR;1stExon	Island	7.4±0.3	9.2±0.6	1.8	0.0002	0.0277
6270300	HAS1	NM_001523	hyaluronan synthase 1	260.8±102.6	55.8±29.0	0.2	0.0002	0.0017	cg06785213	HAS1	TSS200		7.8±0.3	10.5±0.7	2.6	0.0002	0.0277
5570279	HIST1H1C	NM_005319	histone cluster 1, H1c	461.9±162.2	988.8±261.0	2.1	0.0002	0.0017	cg12633985	HIST1H1C	1stExon	Island	16.7±0.5	19.2±0.7	2.4	0.0002	0.0277
6590594	HIST1H2AC	NM_003512	histone cluster 1, H2ac	80.8±51.9	290.9±67.8	3.6	0.0002	0.0017	cg04254454	HIST1H2AC	TSS1500	N_Shore	11.5±0.8	14.9±0.7	3.4	0.0002	0.0277
5900482	HMGB2	NM_002129	high mobility group box 2	2431.0±704.8	790.5±206.8	0.3	0.0002	0.0017	cg14705778	HMGB2;HMGB2;HMGB2;HMGB2	5'UTR;1stExon;5'UTR;5'UTR	Island	12.9±0.5	15.2±0.7	2.3	0.0002	0.0277
7610537	HMGB2	NM_002129	high mobility group box 2	1130.5±503.5	299.6±129.3	0.3	0.0002	0.0017	cg14705778	HMGB2;HMGB2;HMGB2;HMGB2	5'UTR;1stExon;5'UTR;5'UTR	Island	12.9±0.5	15.2±0.7	2.3	0.0002	0.0277
430437	HN1L	NM_144570	hematological and neurological expressed 1-like	108.6±24.1	75.5±18.4	0.7	0.0002	0.0017	cg10008725	HN1L	Body	S_Shore	7.1±0.3	8.7±0.6	1.6	0.0002	0.0277
10209	HNRNPA1	NM_031157	heterogeneous nuclear ribonucleoprotein A1	108.8±25.8	56.5±18.3	0.5	0.0002	0.0017	cg14394617	HNRNPA1;HNRNPA1;HNRPA1L-2;HNRNPA1;HNRNPA1;CBX5	1stExon;5'UTR;Body;1stExon;5'UTR;TSS1500	Island	10.9±0.3	13.6±0.8	2.7	0.0002	0.0277
7320424	HNRPA1L-2	NR_002944	heterogeneous nuclear ribonucleoprotein A1 pseudogene 10	1459.6±380.9	869.7±244.4	0.6	0.0002	0.0017	cg14394617	HNRNPA1;HNRNPA1;HNRPA1L-2;HNRNPA1;HNRNPA1;CBX5	1stExon;5'UTR;Body;1stExon;5'UTR;TSS1500	Island	10.9±0.3	13.6±0.8	2.7	0.0002	0.0277
2120524	IGFBP5	NM_000599	insulin-like growth factor binding protein 5	1986.6±1112.8	4508.6±2389.8	2.3	0.0002	0.0017	cg00011856	IGFBP5	TSS1500	S_Shore	45.5±2.5	37.9±1.9	-7.6	0.0002	0.0277
2120524	IGFBP5	NM_000599	insulin-like growth factor binding protein 5	1986.6±1112.8	4508.6±2389.8	2.3	0.0002	0.0017	cg06160809	IGFBP5;IGFBP5	5'UTR;1stExon	S_Shore	9.9±0.4	12.6±0.7	2.7	0.0002	0.0277
2140678	ITGA6	NM_000210	integrin, alpha 6	276.7±134.1	702.8±310.6	2.5	0.0002	0.0017	cg19134705	ITGA6;ITGA6	Body;Body	Island	10.0±0.6	12.8±0.9	2.8	0.0002	0.0277
1050195	KIF20A	NM_005733	kinesin family member 20A	1038.6±421.0	197.3±149.6	0.2	0.0002	0.0017	cg26630792	BRD8;BRD8;BRD8;KIF20A	TSS1500;TSS1500;TSS1500;5'UTR	S_Shore	4.8±0.2	6.2±0.5	1.3	0.0002	0.0277
3190278	LDB3	NM_007078	LIM domain binding 3	23.4±8.1	246.1±208.0	10.5	0.0002	0.0017	cg25365990	LDB3;LDB3;LDB3	Body;Body;Body	S_Shore	8.7±0.3	10.7±0.9	2.0	0.0002	0.0277
2320088	LMF1	NM_022773	lipase maturation factor 1	46.4±12.1	59.7±11.2	1.3	0.0002	0.0017	cg03796797	LMF1	Body	S_Shelf	34.6±2.6	41.0±3.1	6.4	0.0002	0.0277
5910523	LMO4	NM_006769	LIM domain only 4	1304.3±478.6	710.2±165.8	0.5	0.0002	0.0017	cg17947461	LMO4	5'UTR	N_Shore	22.7±1.0	25.1±0.8	2.4	0.0002	0.0277
7210450	LMO4	NM_006769	LIM domain only 4	2252.1±502.0	1526.7±314.5	0.7	0.0002	0.0017	cg17947461	LMO4	5'UTR	N_Shore	22.7±1.0	25.1±0.8	2.4	0.0002	0.0277
2750593	LOC344595	XM_298151	NA	47.8±16.2	114.3±27.7	2.4	0.0002	0.0017	cg25233816	LOC344595;LOC344595;LOC100302640	Body;Body;TSS1500	Island	17.5±0.7	20.5±1.0	3.1	0.0002	0.0277
1980609	LRP4	NM_002334	low density lipoprotein receptor-related protein 4	27.2±7.9	67.5±39.5	2.5	0.0002	0.0017	cg18332754	LRP4	Body	Island	7.7±0.1	9.4±0.6	1.7	0.0002	0.0277
3520093	LTBP3	NM_021070	latent transforming growth factor beta binding protein 3	246.4±81.5	406.7±116.8	1.7	0.0002	0.0017	cg08676812	LTBP3;LTBP3;LTBP3	Body;Body;Body	Island	5.2±0.3	6.2±0.4	1.0	0.0002	0.0277
870546	MAD2L1	NM_002358	MAD2 mitotic arrest deficient-like 1 (yeast)	986.1±310.9	253.7±101.9	0.3	0.0002	0.0017	cg25522312	MAD2L1	TSS1500	S_Shore	8.9±0.3	11.1±0.6	2.2	0.0002	0.0277
1780576	MAD2L1	NM_002358	MAD2 mitotic arrest deficient-like 1 (yeast)	205.2±94.9	60.5±18.4	0.3	0.0002	0.0017	cg25522312	MAD2L1	TSS1500	S_Shore	8.9±0.3	11.1±0.6	2.2	0.0002	0.0277
4040398	MAL	NM_022440	mal, T-cell differentiation protein	35.0±14.6	633.4±548.1	18.1	0.0002	0.0017	cg21245652	MAL;MAL;MAL;MAL	TSS1500;TSS1500;TSS1500;TSS1500	Island	13.1±1.4	16.4±1.6	3.4	0.0002	0.0277
2340364	MAP4	NM_002375	microtubule-associated protein 4	148.5±22.4	259.3±77.0	1.7	0.0002	0.0017	cg14937784	MAP4;MAP4;MAP4	5'UTR;5'UTR;5'UTR	N_Shore	15.0±0.6	19.6±1.0	4.5	0.0002	0.0277
3780681	MBP	NM_001025100	myelin basic protein	189.6±180.6	530.0±385.3	2.8	0.0002	0.0017	cg13852093	MBP;MBP	Body;Body	S_Shore	12.4±1.0	18.4±1.9	6.0	0.0002	0.0277
5090615	MFAP2	NM_017459	microfibrillar-associated protein 2	167.0±178.9	327.6±191.1	2.0	0.0002	0.0017	cg21304454	MFAP2;MFAP2;MFAP2;MFAP2	Body;Body;Body;Body	N_Shelf	42.7±3.6	49.1±3.2	6.3	0.0002	0.0277
4640392	MLLT6	NM_005937	myeloid/lymphoid or mixed-lineage leukemia (trithorax homolog, Drosophila); translocated to, 6	146.3±33.4	254.3±90.6	1.7	0.0002	0.0017	cg06549479	CISD3;MLLT6	TSS1500;3'UTR	N_Shore	26.1±2.7	30.6±2.6	4.5	0.0002	0.0277
4890427	MRPL23	NM_021134	mitochondrial ribosomal protein L23	916.5±128.7	535.6±92.3	0.6	0.0002	0.0017	cg12243980	MRPL23	3'UTR	Island	77.0±4.4	83.2±3.2	6.2	0.0002	0.0277
3890603	MYL3	NM_000258	myosin, light chain 3, alkali; ventricular, skeletal, slow	19.0±6.2	200.2±185.6	10.5	0.0002	0.0017	cg08936706	MYL3	TSS1500		32.5±4.0	40.4±3.7	7.9	0.0002	0.0277
4590451	NAT15	NM_001083601	N(alpha)-acetyltransferase 60, NatF catalytic subunit	169.5±30.7	236.5±20.8	1.4	0.0002	0.0017	cg21433313	NAT15;NAT15;NAT15	TSS1500;5'UTR;TSS1500	N_Shore	7.1±0.3	9.2±0.6	2.1	0.0002	0.0277
1450280	NCAPG	NM_022346	non-SMC condensin I complex, subunit G	969.7±264.7	206.3±97.6	0.2	0.0002	0.0017	cg27127056	DCAF16;NCAPG	TSS1500;1stExon	Island	8.0±0.2	10.8±0.6	2.8	0.0002	0.0277
1230070	NDRG1	NM_006096	N-myc downstream regulated 1	2351.9±1027.4	1019.8±279.8	0.4	0.0002	0.0017	cg08223003	NDRG1;NDRG1	Body;Body		22.6±1.1	28.8±1.0	6.2	0.0002	0.0277
1430735	NET1	NM_001047160	neuroepithelial cell transforming 1	947.4±272.3	473.4±165.4	0.5	0.0002	0.0017	cg25822326	NET1	TSS200	Island	6.1±0.3	7.8±0.6	1.7	0.0002	0.0277
6110279	NET1	NM_005863	neuroepithelial cell transforming 1	80.0±24.3	56.0±15.1	0.7	0.0002	0.0017	cg25822326	NET1	TSS200	Island	6.1±0.3	7.8±0.6	1.7	0.0002	0.0277
5420564	NFIL3	NM_005384	nuclear factor, interleukin 3 regulated	840.1±418.9	325.3±120.1	0.4	0.0002	0.0017	cg10708828	NFIL3	5'UTR	Island	7.7±0.3	9.4±0.6	1.7	0.0002	0.0277
540524	NMRAL1	NM_020677	NmrA-like family domain containing 1	564.9±178.4	396.3±129.5	0.7	0.0002	0.0017	cg13763550	NMRAL1;HMOX2	5'UTR;TSS1500	Island	19.4±2.4	23.4±2.7	4.0	0.0002	0.0277
3850167	NUDT3	NM_006703	nudix (nucleoside diphosphate linked moiety X)-type motif 3	332.6±57.7	524.8±91.2	1.6	0.0002	0.0017	cg02944057	NUDT3	Body	N_Shore	7.9±0.2	9.6±0.5	1.6	0.0002	0.0277
5550025	PACS2	NM_015197	phosphofurin acidic cluster sorting protein 2	64.2±11.1	90.2±28.5	1.4	0.0002	0.0017	cg03581459	PACS2;PACS2	TSS1500;TSS1500	N_Shore	19.7±1.4	24.4±1.6	4.7	0.0002	0.0277
6250685	PAK1	NM_002576	p21 protein (Cdc42/Rac)-activated kinase 1	215.3±60.3	140.4±32.3	0.7	0.0002	0.0017	cg14521746	PAK1;PAK1	TSS1500;TSS1500	Island	9.2±0.6	11.4±0.8	2.2	0.0002	0.0277
3780053	PALLD	NM_016081	palladin, cytoskeletal associated protein	5935.4±1149.5	7628.8±1169.3	1.3	0.0002	0.0017	cg03193847	PALLD;PALLD;PALLD	Body;Body;Body		22.6±1.9	28.1±1.6	5.5	0.0002	0.0277
4120386	PCOLCE	NM_002593	procollagen C-endopeptidase enhancer	544.9±484.2	909.7±687.7	1.7	0.0002	0.0017	cg26122963	PCOLCE	TSS1500	N_Shelf	25.2±3.3	31.6±3.2	6.3	0.0002	0.0277
2360452	PFKP	NM_002627	phosphofructokinase, platelet	2548.6±622.8	799.2±310.5	0.3	0.0002	0.0017	cg08811336	PFKP	Body	N_Shore	52.9±5.6	63.3±4.0	10.5	0.0002	0.0277
2970521	PGRMC1	NM_006667	progesterone receptor membrane component 1	4107.8±597.8	3091.7±448.8	0.8	0.0002	0.0017	cg18885073	PGRMC1	TSS200	Island	22.3±4.5	18.6±4.0	-3.7	0.0002	0.0277
2510678	PKMYT1	NM_182687	protein kinase, membrane associated tyrosine/threonine 1	81.1±27.7	26.0±12.0	0.3	0.0002	0.0017	cg02510853	PKMYT1;PKMYT1	TSS1500;TSS1500	S_Shore	28.7±2.1	34.1±2.2	5.3	0.0002	0.0277
2850110	PLCB4	NM_182797	phospholipase C, beta 4	88.0±34.9	50.3±16.8	0.6	0.0002	0.0017	cg24736099	PLCB4;PLCB4	5'UTR;5'UTR		76.1±1.2	70.7±1.4	-5.4	0.0002	0.0277
1430156	PLEKHA2	NM_021623	pleckstrin homology domain containing, family A (phosphoinositide binding specific) member 2	50.5±10.1	24.5±5.1	0.5	0.0002	0.0017	cg24312537	HTRA4;PLEKHA2	TSS1500;3'UTR	N_Shore	76.8±1.2	70.0±1.6	-6.8	0.0002	0.0277
2970437	PLEKHA2	NM_021623	pleckstrin homology domain containing, family A (phosphoinositide binding specific) member 2	1089.1±350.3	495.4±101.6	0.5	0.0002	0.0017	cg24312537	HTRA4;PLEKHA2	TSS1500;3'UTR	N_Shore	76.8±1.2	70.0±1.6	-6.8	0.0002	0.0277
1780445	POGZ	NM_015100	pogo transposable element with ZNF domain	71.7±14.0	48.2±11.2	0.7	0.0002	0.0017	cg14520360	POGZ;POGZ	3'UTR;3'UTR	S_Shelf	70.9±1.6	76.2±1.5	5.4	0.0002	0.0277
6200017	POLR2L	NM_021128	polymerase (RNA) II (DNA directed) polypeptide L, 7.6kDa	328.2±62.6	235.2±59.0	0.7	0.0002	0.0017	cg07269682	TSPAN4;TSPAN4;TSPAN4;TSPAN4;TSPAN4;POLR2L;TSPAN4;TSPAN4	TSS1500;5'UTR;TSS200;5'UTR;5'UTR;TSS1500;5'UTR;5'UTR	S_Shore	9.3±0.4	11.2±0.8	1.9	0.0002	0.0277
6560564	PRKCA	NM_002737	protein kinase C, alpha	1080.1±257.9	508.0±230.0	0.5	0.0002	0.0017	cg12467435	PRKCA	Body		47.0±4.5	54.0±4.3	7.0	0.0002	0.0277
770021	PRKRA	NM_003690	protein kinase, interferon-inducible double stranded RNA dependent activator	1387.6±144.0	1825.1±266.3	1.3	0.0002	0.0017	cg21446511	PRKRA;PRKRA;PRKRA;MIR548N;DFNB59;DFNB59	TSS1500;TSS1500;TSS1500;Body;5'UTR;1stExon	Island	10.6±0.5	14.6±1.4	4.0	0.0002	0.0277
1190707	PRPF31	NM_015629	PRP31 pre-mRNA processing factor 31 homolog (S. cerevisiae)	806.6±90.1	636.6±92.0	0.8	0.0002	0.0017	cg25795456	PRPF31;TFPT	TSS1500;Body	N_Shore	12.9±1.8	15.3±1.9	2.4	0.0002	0.0277
5570445	PRR5	NM_001017529	proline rich 5 (renal)	88.5±38.8	535.6±249.0	6.1	0.0002	0.0017	cg26381878	PRR5;PRR5;PRR5;PRR5	5'UTR;TSS1500;5'UTR;TSS1500		20.5±2.2	26.7±2.4	6.2	0.0002	0.0277
6130630	PRR5	NM_001017530	proline rich 5 (renal)	48.2±15.5	300.2±139.6	6.2	0.0002	0.0017	cg26381878	PRR5;PRR5;PRR5;PRR5	5'UTR;TSS1500;5'UTR;TSS1500		20.5±2.2	26.7±2.4	6.2	0.0002	0.0277
7050747	PRR5	NM_001017529	proline rich 5 (renal)	27.3±6.3	79.4±29.1	2.9	0.0002	0.0017	cg26381878	PRR5;PRR5;PRR5;PRR5	5'UTR;TSS1500;5'UTR;TSS1500		20.5±2.2	26.7±2.4	6.2	0.0002	0.0277
6330593	PTH1R	NM_000316	parathyroid hormone 1 receptor	136.6±72.2	210.3±137.0	1.5	0.0002	0.0017	cg02618262	PTH1R	Body	S_Shore	18.7±0.9	16.3±0.9	-2.5	0.0002	0.0277
1580520	PTPN13	NM_080684	protein tyrosine phosphatase, non-receptor type 13 (APO-1/CD95 (Fas)-associated phosphatase)	70.9±28.6	111.5±42.0	1.6	0.0002	0.0017	cg19429466	PTPN13;PTPN13;PTPN13;PTPN13	TSS200;TSS200;TSS200;TSS200	Island	7.7±0.4	9.6±0.5	1.9	0.0002	0.0277
2490240	PTPRE	NM_130435	protein tyrosine phosphatase, receptor type, E	82.8±40.0	221.9±163.0	2.7	0.0002	0.0017	cg00446900	PTPRE	5'UTR		14.0±2.4	20.6±2.7	6.5	0.0002	0.0277
2490240	PTPRE	NM_130435	protein tyrosine phosphatase, receptor type, E	82.8±40.0	221.9±163.0	2.7	0.0002	0.0017	cg07986469	PTPRE	5'UTR		37.5±2.7	46.4±2.2	8.9	0.0002	0.0277
6860687	PYCARD	NM_013258	PYD and CARD domain containing	531.5±180.4	197.9±53.4	0.4	0.0002	0.0017	cg05214748	PYCARD;PYCARD	TSS200;TSS200	S_Shore	12.2±0.6	18.9±1.7	6.8	0.0002	0.0277
3610112	RAB11FIP3	NM_014700	RAB11 family interacting protein 3 (class II)	730.6±126.7	1250.3±460.7	1.7	0.0002	0.0017	cg03538565	RAB11FIP3	Body		39.2±4.4	48.1±4.3	8.9	0.0002	0.0277
450164	RAB5C	NM_201434	RAB5C, member RAS oncogene family	613.2±113.2	442.1±89.7	0.7	0.0002	0.0017	cg17989572	RAB5C;RAB5C	5'UTR;5'UTR	N_Shore	5.2±0.2	6.5±0.4	1.3	0.0002	0.0277
110382	RAC2	NM_002872	ras-related C3 botulinum toxin substrate 2 (rho family, small GTP binding protein Rac2)	780.1±573.3	343.1±337.4	0.4	0.0002	0.0017	cg01891711	RAC2	TSS1500		12.3±1.7	16.2±2.3	3.9	0.0002	0.0277
6860768	RAE1	NM_003610	RAE1 RNA export 1 homolog (S. pombe)	499.4±56.1	336.0±45.6	0.7	0.0002	0.0017	cg07222921	RAE1;RAE1;RAE1	1stExon;TSS1500;5'UTR	Island	9.5±0.3	11.4±0.5	1.9	0.0002	0.0277
1010132	RARRES1	NM_002888	retinoic acid receptor responder (tazarotene induced) 1	37.8±11.8	84.3±34.8	2.2	0.0002	0.0017	cg08697665	RARRES1;RARRES1	TSS1500;TSS1500	Island	16.1±0.7	21.7±0.9	5.5	0.0002	0.0277
2340681	RARRES1	NM_206963	retinoic acid receptor responder (tazarotene induced) 1	42.6±24.0	99.4±52.8	2.3	0.0002	0.0017	cg08697665	RARRES1;RARRES1	TSS1500;TSS1500	Island	16.1±0.7	21.7±0.9	5.5	0.0002	0.0277
10639	RASSF4	NM_032023	Ras association (RalGDS/AF-6) domain family member 4	52.3±33.7	996.1±528.8	19.0	0.0002	0.0017	cg01150866	RASSF4	5'UTR		68.7±3.1	74.2±2.7	5.5	0.0002	0.0277
540564	RASSF4	NM_032023	Ras association (RalGDS/AF-6) domain family member 4	20.9±6.1	166.2±90.4	8.0	0.0002	0.0017	cg01150866	RASSF4	5'UTR		68.7±3.1	74.2±2.7	5.5	0.0002	0.0277
1170703	RCSD1	NM_052862	RCSD domain containing 1	26.1±6.6	77.3±28.6	3.0	0.0002	0.0017	cg07012484	RCSD1	Body		15.6±0.9	21.1±1.6	5.5	0.0002	0.0277
60291	RGMB	NM_173670	RGM domain family, member B	135.5±55.3	75.4±34.7	0.6	0.0002	0.0017	cg05214151	RGMB	Body	S_Shore	6.9±0.3	8.5±0.5	1.6	0.0002	0.0277
3400019	RGS2	NM_002923	regulator of G-protein signaling 2, 24kDa	286.7±127.1	1257.3±521.9	4.4	0.0002	0.0017	cg20295040	RGS2	Body	S_Shore	5.2±0.2	6.3±0.4	1.1	0.0002	0.0277
510731	RRM2	NM_001034	ribonucleotide reductase M2	155.3±66.9	39.3±20.7	0.3	0.0002	0.0017	cg24419094	RRM2;RRM2	Body;Body	S_Shelf	75.7±1.7	69.9±1.7	-5.8	0.0002	0.0277
6420368	RWDD2A	NM_033411	RWD domain containing 2A	444.3±55.5	581.7±105.3	1.3	0.0002	0.0017	cg02092906	PGM3;RWDD2A	TSS1500;5'UTR	Island	10.6±0.5	13.1±0.7	2.5	0.0002	0.0277
6420368	RWDD2A	NM_033411	RWD domain containing 2A	444.3±55.5	581.7±105.3	1.3	0.0002	0.0017	cg04887278	PGM3;RWDD2A	TSS1500;5'UTR	S_Shore	7.8±0.3	10.5±1.0	2.7	0.0002	0.0277
520239	SAMD11	NM_152486	sterile alpha motif domain containing 11	317.7±197.4	34.1±11.0	0.1	0.0002	0.0017	cg24997886	SAMD11	Body	Island	13.7±0.7	21.1±1.7	7.4	0.0002	0.0277
6200615	SAPS2	XM_942540	NA	250.6±57.7	434.7±120.0	1.7	0.0002	0.0017	cg21757633	SAPS2	Body	S_Shelf	35.3±2.7	41.7±2.4	6.4	0.0002	0.0277
50341	SCAMP2	NM_005697	secretory carrier membrane protein 2	61.5±14.1	82.3±15.9	1.3	0.0002	0.0017	cg19594433	SCAMP2	Body		39.3±3.1	45.5±3.0	6.2	0.0002	0.0277
7200292	SCAMP3	NM_005698	secretory carrier membrane protein 3	1082.9±139.9	1354.4±165.2	1.3	0.0002	0.0017	cg02768471	SCAMP3;SCAMP3	Body;Body	Island	6.8±0.3	9.9±1.1	3.1	0.0002	0.0277
360292	SCARNA13	NR_003002	small Cajal body-specific RNA 13	56.6±14.5	189.3±138.1	3.3	0.0002	0.0017	cg26007049	GLRX5;SNHG10;SCARNA13;SNHG10	TSS1500;Body;TSS1500;Body	Island	6.1±0.4	7.8±0.4	1.7	0.0002	0.0277
2690026	SDC2	NM_002998	syndecan 2	371.5±107.2	630.0±122.3	1.7	0.0002	0.0017	cg08979737	SDC2	TSS200	Island	9.1±0.5	10.9±0.6	1.8	0.0002	0.0277
4880463	SEC24A	NM_021982	SEC24 family, member A (S. cerevisiae)	241.7±56.4	178.6±63.3	0.7	0.0002	0.0017	cg14724918	SEC24A	TSS1500	Island	9.1±0.3	10.4±0.5	1.3	0.0002	0.0277
5080280	SEMA4B	NM_198925	sema domain, immunoglobulin domain (Ig), transmembrane domain (TM) and short cytoplasmic domain, (semaphorin) 4B	111.1±55.7	40.8±11.6	0.4	0.0002	0.0017	cg02916899	SEMA4B;SEMA4B	Body;Body		12.0±0.6	14.3±0.7	2.4	0.0002	0.0277
5080280	SEMA4B	NM_198925	sema domain, immunoglobulin domain (Ig), transmembrane domain (TM) and short cytoplasmic domain, (semaphorin) 4B	111.1±55.7	40.8±11.6	0.4	0.0002	0.0017	cg04624362	SEMA4B	5'UTR	S_Shelf	13.1±1.7	16.6±1.9	3.5	0.0002	0.0277
5870239	SEMA7A	NM_003612	semaphorin 7A, GPI membrane anchor (John Milton Hagen blood group)	192.9±66.0	84.7±44.0	0.4	0.0002	0.0017	cg08125401	SEMA7A;SEMA7A;SEMA7A	TSS200;TSS1500;TSS200	Island	18.2±0.8	21.5±0.8	3.3	0.0002	0.0277
1440243	SEPX1	NM_016332	methionine sulfoxide reductase B1	726.0±123.2	1342.5±202.7	1.8	0.0002	0.0017	cg03750909	SEPX1	Body	N_Shore	10.0±0.8	13.1±1.0	3.1	0.0002	0.0277
3460451	SH3PXD2A	NM_014631	SH3 and PX domains 2A	1255.4±490.9	2742.1±661.4	2.2	0.0002	0.0017	cg18735015	SH3PXD2A	Body	Island	12.9±1.7	18.0±2.5	5.0	0.0002	0.0277
3130228	SIL1	NM_001037633	SIL1 homolog, endoplasmic reticulum chaperone (S. cerevisiae)	286.9±91.6	354.1±107.0	1.2	0.0002	0.0017	cg05452066	SIL1;SIL1	Body;Body		49.3±4.4	59.5±3.8	10.3	0.0002	0.0277
7160228	SLC12A4	NM_005072	solute carrier family 12 (potassium/chloride transporters), member 4	187.0±37.7	243.5±40.0	1.3	0.0002	0.0017	cg26924825	SLC12A4;SLC12A4;SLC12A4;LCAT;SLC12A4;SLC12A4	3'UTR;3'UTR;3'UTR;1stExon;3'UTR;3'UTR		23.7±1.4	29.1±1.8	5.4	0.0002	0.0277
3710075	SLC12A8	NM_024628	solute carrier family 12 (potassium/chloride transporters), member 8	133.7±65.6	270.3±146.7	2.0	0.0002	0.0017	cg20208384	SLC12A8	5'UTR	Island	12.6±1.4	15.7±2.0	3.1	0.0002	0.0277
4220044	SLC15A3	NM_016582	solute carrier family 15, member 3	78.5±19.9	247.8±84.7	3.2	0.0002	0.0017	cg21152628	TMEM132A;SLC15A3;SLC15A3;TMEM132A	3'UTR;3'UTR;Body;3'UTR	S_Shelf	23.5±3.0	28.8±3.0	5.3	0.0002	0.0277
5720278	SNHG1	NR_003098	small nucleolar RNA host gene 1 (non-protein coding)	1073.6±383.1	428.1±92.4	0.4	0.0002	0.0017	cg10174343	SLC3A2;SNORD27;SLC3A2;SNHG1;SNORD25;SLC3A2;SNORD26;SLC3A2;SLC3A2	Body;TSS1500;Body;TSS1500;TSS1500;Body;TSS1500;Body;Body	Island	9.7±1.2	11.4±1.7	1.8	0.0002	0.0277
5720278	SNHG1	NR_003098	small nucleolar RNA host gene 1 (non-protein coding)	1073.6±383.1	428.1±92.4	0.4	0.0002	0.0017	cg21692936	SLC3A2;SNORD27;SLC3A2;SNHG1;SNORD25;SLC3A2;SNORD26;SLC3A2;SLC3A2	Body;TSS1500;Body;TSS1500;TSS1500;Body;TSS1500;Body;Body	S_Shore	9.0±0.8	12.2±1.5	3.2	0.0002	0.0277
6840326	SNORD52	NR_002742	small nucleolar RNA, C/D box 52	100.6±25.0	55.4±10.9	0.6	0.0002	0.0017	cg09427809	C6orf48;C6orf48;SNORD52	5'UTR;5'UTR;TSS1500	S_Shore	39.2±0.8	36.4±0.6	-2.8	0.0002	0.0277
2000630	SORBS2	NM_003603	sorbin and SH3 domain containing 2	277.5±125.7	923.5±268.6	3.3	0.0002	0.0017	cg12197399	SORBS2	5'UTR		21.3±2.8	27.9±3.2	6.6	0.0002	0.0277
2750170	SORBS2	NM_003603	sorbin and SH3 domain containing 2	345.0±134.4	1056.1±374.8	3.1	0.0002	0.0017	cg12197399	SORBS2	5'UTR		21.3±2.8	27.9±3.2	6.6	0.0002	0.0277
7380221	SPATS2L	NM_001100422	spermatogenesis associated, serine-rich 2-like	1427.4±310.6	3074.0±1000.0	2.2	0.0002	0.0017	cg23046231	SPATS2L;SPATS2L;SPATS2L;SPATS2L	Body;Body;Body;Body		23.1±4.5	26.4±4.3	3.2	0.0002	0.0277
2100059	SRL	NM_001098814	sarcalumenin	26.6±13.6	935.8±663.1	35.1	0.0002	0.0017	cg16525330	SRL	1stExon		29.9±2.5	35.3±2.7	5.4	0.0002	0.0277
4120671	SSBP3	NM_018070	single stranded DNA binding protein 3	60.1±26.3	39.5±14.2	0.7	0.0002	0.0017	cg17075428	SSBP3;SSBP3;SSBP3	Body;Body;Body		45.3±4.8	52.5±4.6	7.2	0.0002	0.0277
2100053	ST5	NM_139157	suppression of tumorigenicity 5	68.3±14.4	126.2±46.8	1.8	0.0002	0.0017	cg05382313	ST5	5'UTR		23.6±3.1	29.9±3.1	6.3	0.0002	0.0277
2100053	ST5	NM_139157	suppression of tumorigenicity 5	68.3±14.4	126.2±46.8	1.8	0.0002	0.0017	cg13736131	ST5;ST5;ST5	TSS1500;TSS200;5'UTR		7.6±0.3	10.4±0.8	2.8	0.0002	0.0277
4060594	ST5	NM_213618	suppression of tumorigenicity 5	123.5±33.6	217.1±66.3	1.8	0.0002	0.0017	cg05382313	ST5	5'UTR		23.6±3.1	29.9±3.1	6.3	0.0002	0.0277
4060594	ST5	NM_213618	suppression of tumorigenicity 5	123.5±33.6	217.1±66.3	1.8	0.0002	0.0017	cg13736131	ST5;ST5;ST5	TSS1500;TSS200;5'UTR		7.6±0.3	10.4±0.8	2.8	0.0002	0.0277
6380743	STX12	NM_177424	syntaxin 12	364.3±140.3	635.4±301.2	1.7	0.0002	0.0017	cg04990056	STX12	1stExon	Island	4.8±0.2	5.9±0.2	1.1	0.0002	0.0277
3990324	TANC1	NM_033394	tetratricopeptide repeat, ankyrin repeat and coiled-coil containing 1	165.2±75.8	294.1±123.2	1.8	0.0002	0.0017	cg04852339	TANC1;TANC1	5'UTR;5'UTR		29.0±1.9	35.2±1.8	6.2	0.0002	0.0277
6220470	TBP	NM_003194	TATA box binding protein	251.3±26.1	195.3±32.7	0.8	0.0002	0.0017	cg17169043	PSMB1;TBP	TSS1500;5'UTR	S_Shore	7.8±0.3	9.0±0.4	1.2	0.0002	0.0277
7200195	TBX3	NM_005996	T-box 3	151.3±62.9	77.8±31.9	0.5	0.0002	0.0017	cg19713038	TBX3;TBX3;TBX3;TBX3	1stExon;5'UTR;1stExon;5'UTR	Island	7.7±0.3	10.8±0.9	3.1	0.0002	0.0277
3890097	TCF19	NM_001077511	transcription factor 19	105.1±50.2	34.3±10.8	0.3	0.0002	0.0017	cg04824716	CCHCR1;TCF19;CCHCR1;TCF19;CCHCR1;CCHCR1;CCHCR1	1stExon;TSS1500;5'UTR;TSS1500;1stExon;5'UTR;5'UTR	N_Shore	18.0±1.6	22.0±2.0	4.0	0.0002	0.0277
3890181	TCF19	NM_007109	transcription factor 19	63.0±26.4	23.0±8.3	0.4	0.0002	0.0017	cg04824716	CCHCR1;TCF19;CCHCR1;TCF19;CCHCR1;CCHCR1;CCHCR1	1stExon;TSS1500;5'UTR;TSS1500;1stExon;5'UTR;5'UTR	N_Shore	18.0±1.6	22.0±2.0	4.0	0.0002	0.0277
2350333	TEX2	NM_018469	testis expressed 2	591.4±119.6	1276.6±191.8	2.2	0.0002	0.0017	cg03276401	TEX2	3'UTR	S_Shore	35.0±2.2	41.6±2.0	6.6	0.0002	0.0277
1260039	THBS3	NM_007112	thrombospondin 3	165.8±26.6	456.7±167.5	2.8	0.0002	0.0017	cg24457118	THBS3	Body	S_Shelf	39.6±3.9	46.5±3.8	6.9	0.0002	0.0277
7380047	THRA	NM_003250	thyroid hormone receptor, alpha	311.3±176.4	938.7±874.0	3.0	0.0002	0.0017	cg23665668	THRA;THRA	Body;Body	N_Shelf	91.4±0.6	93.1±0.4	1.7	0.0002	0.0277
1770026	TLN2	NM_015059	talin 2	249.6±110.8	100.9±32.7	0.4	0.0002	0.0017	cg19786988	TLN2	Body		16.7±0.8	21.7±1.6	5.0	0.0002	0.0277
5570653	TM7SF2	NM_003273	transmembrane 7 superfamily member 2	34.8±11.3	186.0±66.8	5.3	0.0002	0.0017	cg02100543	TM7SF2	Body	Island	10.8±0.5	14.3±1.1	3.5	0.0002	0.0277
10725	TMEM59	NM_004872	transmembrane protein 59	3945.4±786.3	5059.8±1038.9	1.3	0.0002	0.0017	cg04853151	C1orf83;TMEM59	TSS200;TSS200	Island	8.0±0.3	11.2±1.0	3.3	0.0002	0.0277
6510377	TNFRSF12A	NM_016639	tumor necrosis factor receptor superfamily, member 12A	2586.4±601.3	1673.3±297.1	0.6	0.0002	0.0017	cg06209210	TNFRSF12A	Body	Island	5.8±0.2	7.9±0.6	2.2	0.0002	0.0277
670240	TNNT3	NM_001042780	troponin T type 3 (skeletal, fast)	36.8±40.0	1410.1±920.2	38.3	0.0002	0.0017	cg15849872	TNNT3;TNNT3;TNNT3;TNNT3	5'UTR;5'UTR;5'UTR;5'UTR		11.3±0.4	14.3±0.9	3.0	0.0002	0.0277
670240	TNNT3	NM_001042780	troponin T type 3 (skeletal, fast)	36.8±40.0	1410.1±920.2	38.3	0.0002	0.0017	cg26355894	TNNT3;TNNT3;TNNT3;TNNT3	TSS200;TSS200;TSS200;TSS200		12.9±1.8	16.5±2.7	3.7	0.0002	0.0277
4150379	TNNT3	NM_001042780	troponin T type 3 (skeletal, fast)	32.5±42.8	1258.1±750.4	38.7	0.0002	0.0017	cg15849872	TNNT3;TNNT3;TNNT3;TNNT3	5'UTR;5'UTR;5'UTR;5'UTR		11.3±0.4	14.3±0.9	3.0	0.0002	0.0277
4150379	TNNT3	NM_001042780	troponin T type 3 (skeletal, fast)	32.5±42.8	1258.1±750.4	38.7	0.0002	0.0017	cg26355894	TNNT3;TNNT3;TNNT3;TNNT3	TSS200;TSS200;TSS200;TSS200		12.9±1.8	16.5±2.7	3.7	0.0002	0.0277
3890553	TOP3A	NM_004618	topoisomerase (DNA) III alpha	318.5±82.4	216.3±29.5	0.7	0.0002	0.0017	cg25558099	TOP3A;SMCR8	TSS1500;1stExon	S_Shore	10.3±0.9	13.6±1.5	3.3	0.0002	0.0277
4250753	TSPAN33	NM_178562	tetraspanin 33	53.8±26.5	743.6±480.5	13.8	0.0002	0.0017	cg09916853	TSPAN33	Body	Island	7.9±0.6	10.7±1.2	2.8	0.0002	0.0277
540619	TSPAN4	NM_001025238	tetraspanin 4	508.5±76.1	284.8±112.0	0.6	0.0002	0.0017	cg07269682	TSPAN4;TSPAN4;TSPAN4;TSPAN4;TSPAN4;POLR2L;TSPAN4;TSPAN4	TSS1500;5'UTR;TSS200;5'UTR;5'UTR;TSS1500;5'UTR;5'UTR	S_Shore	9.3±0.4	11.2±0.8	1.9	0.0002	0.0277
4150215	TXNDC15	NM_024715	thioredoxin domain containing 15	198.0±27.4	264.4±33.2	1.3	0.0002	0.0017	cg22570053	TXNDC15	Body	S_Shore	7.0±0.2	8.9±0.7	1.9	0.0002	0.0277
5270021	UBE2E2	NM_152653	ubiquitin-conjugating enzyme E2E 2	600.2±195.6	1310.8±200.2	2.2	0.0002	0.0017	cg18257541	UBE2E2	TSS1500	Island	12.9±0.7	17.3±1.1	4.4	0.0002	0.0277
6660446	WDR51A	NM_015426	POC1 centriolar protein homolog A (Chlamydomonas)	544.3±166.5	169.5±65.2	0.3	0.0002	0.0017	cg19774788	WDR51A;WDR51A;WDR51A	Body;Body;Body		13.8±1.7	18.4±2.2	4.7	0.0002	0.0277
7400372	WSB1	NM_134264	WD repeat and SOCS box containing 1	138.0±62.6	243.9±81.6	1.8	0.0002	0.0017	cg07487925	WSB1;WSB1	TSS200;TSS200	N_Shore	11.0±0.6	13.6±1.1	2.6	0.0002	0.0277
7610440	XAF1	NM_199139	XIAP associated factor 1	64.4±18.7	119.1±49.4	1.8	0.0002	0.0017	cg03419151	XAF1;XAF1	TSS1500;TSS1500		20.0±1.1	29.8±2.4	9.8	0.0002	0.0277
7610440	XAF1	NM_199139	XIAP associated factor 1	64.4±18.7	119.1±49.4	1.8	0.0002	0.0017	cg06085204	XAF1;XAF1;XAF1;XAF1	5'UTR;5'UTR;1stExon;1stExon		8.6±0.7	11.9±1.3	3.3	0.0002	0.0277
1110465	YPEL2	NM_001005404	yippee-like 2 (Drosophila)	51.3±16.6	145.9±37.8	2.8	0.0002	0.0017	cg24865110	YPEL2	TSS1500	N_Shore	20.9±0.8	27.7±1.5	6.8	0.0002	0.0277
3850131	YWHAQ	NM_006826	tyrosine 3-monooxygenase/tryptophan 5-monooxygenase activation protein, theta polypeptide	9801.3±910.6	8042.4±1065.1	0.8	0.0002	0.0017	cg02466933	YWHAQ	Body	Island	19.9±0.6	23.1±1.0	3.2	0.0002	0.0277
4050746	ZFHX3	NM_006885	zinc finger homeobox 3	573.0±137.9	407.3±99.5	0.7	0.0002	0.0017	cg00908120	ZFHX3;ZFHX3	Body;Body		69.5±2.9	75.8±2.9	6.3	0.0002	0.0277
2750133	ZNF26	NM_019591	zinc finger protein 26	125.7±25.8	95.2±20.6	0.8	0.0002	0.0017	cg17412240	ZNF26	TSS200	Island	3.9±0.2	4.5±0.2	0.6	0.0002	0.0277
2810100	ZNF548	NM_152909	zinc finger protein 548	143.5±23.4	112.3±18.2	0.8	0.0002	0.0017	cg02783999	ZNF548	Body	Island	6.3±0.2	8.4±0.8	2.1	0.0002	0.0277
2970368	ZW10	NM_004724	zw10 kinetochore protein	847.7±107.6	503.3±77.8	0.6	0.0002	0.0017	cg18964454	ZW10	Body	N_Shelf	59.2±1.1	61.7±1.1	2.5	0.0002	0.0277
2350747	ABLIM3	NM_014945	actin binding LIM protein family, member 3	123.3±48.4	611.1±299.4	5.0	0.0005	0.0025	cg11438560	ABLIM3	5'UTR	S_Shore	11.9±1.3	15.3±2.0	3.4	0.0002	0.0277
5080132	ACTA1	NM_001100	actin, alpha 1, skeletal muscle	391.8±893.0	11408.8±4221.9	29.1	0.0005	0.0025	cg20025656	ACTA1	TSS1500	Island	16.4±1.1	20.8±1.7	4.5	0.0002	0.0277
4120411	ARHGEF2	NM_004723	Rho/Rac guanine nucleotide exchange factor (GEF) 2	2537.1±824.7	3586.0±942.0	1.4	0.0005	0.0025	cg24406391	ARHGEF2;ARHGEF2;ARHGEF2	Body;Body;Body		18.2±3.4	22.4±3.9	4.3	0.0002	0.0277
6250435	ARHGEF3	NM_019555	Rho guanine nucleotide exchange factor (GEF) 3	100.4±50.1	296.3±171.2	2.9	0.0005	0.0025	cg18562759	ARHGEF3;ARHGEF3;ARHGEF3;ARHGEF3	1stExon;5'UTR;Body;Body		33.0±4.8	40.0±4.4	6.9	0.0002	0.0277
6250435	ARHGEF3	NM_019555	Rho guanine nucleotide exchange factor (GEF) 3	100.4±50.1	296.3±171.2	2.9	0.0005	0.0025	cg24634060	ARHGEF3	5'UTR	N_Shore	13.6±0.9	18.4±1.5	4.7	0.0002	0.0277
6100482	ATP2B4	NM_001001396	ATPase, Ca++ transporting, plasma membrane 4	940.7±145.6	544.1±285.6	0.6	0.0005	0.0025	cg00866295	ATP2B4;ATP2B4	Body;Body		63.7±3.5	69.6±3.0	6.0	0.0002	0.0277
6900630	ATP2B4	NM_001684	ATPase, Ca++ transporting, plasma membrane 4	785.9±147.4	449.4±217.5	0.6	0.0005	0.0025	cg00866295	ATP2B4;ATP2B4	Body;Body		63.7±3.5	69.6±3.0	6.0	0.0002	0.0277
6510608	BTBD11	NM_152322	BTB (POZ) domain containing 11	79.1±33.6	27.7±7.4	0.4	0.0005	0.0025	cg00170564	BTBD11	Body	Island	10.2±0.6	12.9±1.1	2.7	0.0002	0.0277
3180343	C17orf85	NM_018553	chromosome 17 open reading frame 85	234.0±35.9	150.2±20.8	0.6	0.0005	0.0025	cg02483911	C17orf85;C17orf85	5'UTR;Body		81.5±0.9	74.7±1.4	-6.8	0.0002	0.0277
5050376	C21orf33	NM_198155	chromosome 21 open reading frame 33	1324.5±150.2	1804.2±328.0	1.4	0.0005	0.0025	cg25487008	C21orf33;C21orf33	Body;Body	N_Shore	18.2±2.0	24.9±2.6	6.7	0.0002	0.0277
520224	C3orf26	NM_032359	cms1 ribosomal small subunit homolog (yeast)	337.3±52.0	282.2±36.2	0.8	0.0005	0.0025	cg05642802	MIR548G;C3orf26	Body;TSS200	Island	5.2±0.3	6.7±0.2	1.4	0.0002	0.0277
4060008	CAMK2N1	NM_018584	calcium/calmodulin-dependent protein kinase II inhibitor 1	260.9±197.9	773.7±346.2	3.0	0.0005	0.0025	cg02941008	CAMK2N1	Body	Island	11.3±0.6	14.4±1.1	3.1	0.0002	0.0277
4060008	CAMK2N1	NM_018584	calcium/calmodulin-dependent protein kinase II inhibitor 1	260.9±197.9	773.7±346.2	3.0	0.0005	0.0025	cg22942704	CAMK2N1	TSS1500	S_Shore	10.0±0.5	13.8±1.0	3.8	0.0002	0.0277
5860477	CANX	NM_001024649	calnexin	550.7±114.1	840.7±238.2	1.5	0.0005	0.0025	cg04073204	CANX;MAML1;CANX	3'UTR;TSS1500;3'UTR	N_Shore	77.1±0.8	72.9±0.7	-4.2	0.0002	0.0277
160403	CARS2	NM_024537	cysteinyl-tRNA synthetase 2, mitochondrial (putative)	308.7±48.3	222.7±34.8	0.7	0.0005	0.0025	cg07402261	CARS2	Body		76.8±1.2	79.5±1.1	2.7	0.0002	0.0277
160403	CARS2	NM_024537	cysteinyl-tRNA synthetase 2, mitochondrial (putative)	308.7±48.3	222.7±34.8	0.7	0.0005	0.0025	cg15270851	CARS2	1stExon	Island	9.9±0.3	13.0±0.9	3.0	0.0002	0.0277
1690180	CBLL1	NM_024814	Cbl proto-oncogene, E3 ubiquitin protein ligase-like 1	54.9±15.6	35.4±9.7	0.6	0.0005	0.0025	cg14590325	CBLL1;CBLL1	Body;Body	S_Shore	43.5±2.8	49.1±3.2	5.6	0.0002	0.0277
1110039	CEP68	NM_015147	centrosomal protein 68kDa	42.2±12.8	82.3±34.2	2.0	0.0005	0.0025	cg09923593	CEP68	5'UTR	S_Shelf	44.6±2.1	50.6±1.8	6.0	0.0002	0.0277
630333	CKAP5	NM_001008938	cytoskeleton associated protein 5	1583.7±347.2	1041.3±117.8	0.7	0.0005	0.0025	cg16069520	CKAP5;CKAP5	TSS200;TSS200	Island	4.9±0.2	5.9±0.2	1.0	0.0002	0.0277
670500	CKAP5	NM_001008938	cytoskeleton associated protein 5	65.4±17.8	42.4±11.6	0.6	0.0005	0.0025	cg16069520	CKAP5;CKAP5	TSS200;TSS200	Island	4.9±0.2	5.9±0.2	1.0	0.0002	0.0277
5290132	COL18A1	NM_130445	collagen, type XVIII, alpha 1	344.9±129.9	825.9±438.0	2.4	0.0005	0.0025	cg02706881	NCRNA00175;NCRNA00175;COL18A1	TSS1500;TSS1500;Body	N_Shore	42.8±1.4	49.9±2.1	7.1	0.0002	0.0277
5290132	COL18A1	NM_130445	collagen, type XVIII, alpha 1	344.9±129.9	825.9±438.0	2.4	0.0005	0.0025	cg06484514	COL18A1	TSS1500	N_Shore	9.0±1.2	11.3±1.2	2.4	0.0002	0.0277
5820292	COPZ2	NM_016429	coatomer protein complex, subunit zeta 2	229.2±82.8	411.5±195.6	1.8	0.0005	0.0025	cg03272408	COPZ2	3'UTR	S_Shore	21.1±2.1	25.7±2.2	4.6	0.0002	0.0277
1990437	COX6A2	NM_005205	cytochrome c oxidase subunit VIa polypeptide 2	20.5±9.5	842.5±638.8	41.1	0.0005	0.0025	cg06507634	COX6A2	Body	Island	11.0±1.5	15.6±2.2	4.5	0.0002	0.0277
3930040	CRIM1	NM_016441	cysteine rich transmembrane BMP regulator 1 (chordin-like)	790.2±263.7	408.1±149.1	0.5	0.0005	0.0025	cg23336143	CRIM1	Body		33.9±5.0	41.9±5.5	8.0	0.0002	0.0277
4220259	CTSZ	NM_001336	cathepsin Z	625.9±173.0	373.3±137.0	0.6	0.0005	0.0025	cg07631828	CTSZ	TSS1500	Island	17.6±2.1	23.2±2.4	5.6	0.0002	0.0277
630202	DFNB59	NM_001042702	deafness, autosomal recessive 59	53.6±9.1	87.0±22.0	1.6	0.0005	0.0025	cg21446511	PRKRA;PRKRA;PRKRA;MIR548N;DFNB59;DFNB59	TSS1500;TSS1500;TSS1500;Body;5'UTR;1stExon	Island	10.6±0.5	14.6±1.4	4.0	0.0002	0.0277
3840709	FOLR1	NM_016731	NA	63.6±57.6	1078.8±577.0	17.0	0.0005	0.0025	cg15418509	FOLR1;FOLR1;FOLR1	TSS1500;TSS200;TSS200		25.9±2.9	31.9±3.2	6.0	0.0002	0.0277
1300730	GNAI2	NM_002070	guanine nucleotide binding protein (G protein), alpha inhibiting activity polypeptide 2	2478.0±464.7	1740.5±301.3	0.7	0.0005	0.0025	cg01520586	GNAI2	Body		27.3±2.0	31.4±1.8	4.1	0.0002	0.0277
3390328	GPC2	NM_152742	glypican 2	104.2±39.2	483.7±278.8	4.6	0.0005	0.0025	cg04697562	STAG3;GPC2	5'UTR;TSS1500	S_Shore	79.8±2.6	75.5±2.5	-4.3	0.0002	0.0277
20470	GRASP	NM_181711	GRP1 (general receptor for phosphoinositides 1)-associated scaffold protein	52.2±11.4	181.6±104.4	3.5	0.0005	0.0025	cg19374752	GRASP	Body	S_Shelf	10.9±0.5	15.1±1.1	4.2	0.0002	0.0277
2190674	IGFBP5	NM_000599	insulin-like growth factor binding protein 5	2236.1±1332.6	4446.6±2450.2	2.0	0.0005	0.0025	cg00011856	IGFBP5	TSS1500	S_Shore	45.5±2.5	37.9±1.9	-7.6	0.0002	0.0277
2190674	IGFBP5	NM_000599	insulin-like growth factor binding protein 5	2236.1±1332.6	4446.6±2450.2	2.0	0.0005	0.0025	cg06160809	IGFBP5;IGFBP5	5'UTR;1stExon	S_Shore	9.9±0.4	12.6±0.7	2.7	0.0002	0.0277
2190717	IL18BP	NM_173042	interleukin 18 binding protein	53.7±14.3	82.9±27.5	1.5	0.0005	0.0025	cg05446414	IL18BP;IL18BP;IL18BP;IL18BP;IL18BP;IL18BP;IL18BP	5'UTR;5'UTR;5'UTR;1stExon;5'UTR;5'UTR;1stExon		13.8±0.5	18.1±1.2	4.4	0.0002	0.0277
7570608	ITGA6	NM_000210	integrin, alpha 6	73.3±31.3	242.3±143.2	3.3	0.0005	0.0025	cg19134705	ITGA6;ITGA6	Body;Body	Island	10.0±0.6	12.8±0.9	2.8	0.0002	0.0277
5870301	KIAA0513	NM_014732	KIAA0513	49.5±13.2	76.9±18.8	1.6	0.0005	0.0025	cg07714420	KIAA0513	3'UTR		39.0±3.5	44.0±3.5	5.0	0.0002	0.0277
1070593	KLHL2	NM_007246	kelch-like family member 2	162.0±38.8	312.8±113.1	1.9	0.0005	0.0025	cg18052550	GK3P;KLHL2;KLHL2;KLHL2	TSS1500;Body;Body;Body		45.6±2.8	52.0±2.6	6.4	0.0002	0.0277
1170112	LCAT	NM_000229	lecithin-cholesterol acyltransferase	48.3±11.8	71.7±15.2	1.5	0.0005	0.0025	cg26924825	SLC12A4;SLC12A4;SLC12A4;LCAT;SLC12A4;SLC12A4	3'UTR;3'UTR;3'UTR;1stExon;3'UTR;3'UTR		23.7±1.4	29.1±1.8	5.4	0.0002	0.0277
5090408	LRIG1	NM_015541	leucine-rich repeats and immunoglobulin-like domains 1	419.4±108.3	670.9±161.4	1.6	0.0005	0.0025	cg05543520	LRIG1	Body		32.2±1.7	42.7±2.1	10.5	0.0002	0.0277
5090408	LRIG1	NM_015541	leucine-rich repeats and immunoglobulin-like domains 1	419.4±108.3	670.9±161.4	1.6	0.0005	0.0025	cg09406856	LRIG1	Body		11.7±1.6	15.5±1.7	3.9	0.0002	0.0277
6550315	LYRM1	NM_020424	LYR motif containing 1	918.3±103.7	1176.2±122.9	1.3	0.0005	0.0025	cg02026475	LYRM1;LYRM1;DCUN1D3;LYRM1;LYRM1;LYRM1	1stExon;5'UTR;TSS1500;5'UTR;1stExon;5'UTR	Island	6.3±0.2	7.6±0.4	1.3	0.0002	0.0277
4230168	MANBA	NM_005908	mannosidase, beta A, lysosomal	231.9±42.3	350.4±95.0	1.5	0.0005	0.0025	cg24130697	MANBA	TSS200	Island	7.7±0.3	9.7±0.8	2.0	0.0002	0.0277
5220484	MLX	NM_198204	MLX, MAX dimerization protein	84.4±15.6	64.8±9.5	0.8	0.0005	0.0025	cg14502606	MLX;MLX;MLX	TSS200;TSS200;TSS200	Island	4.1±0.1	3.6±0.1	-0.5	0.0002	0.0277
2970379	NET1	NM_005863	neuroepithelial cell transforming 1	43.1±13.0	29.1±7.0	0.7	0.0005	0.0025	cg25822326	NET1	TSS200	Island	6.1±0.3	7.8±0.6	1.7	0.0002	0.0277
5900152	NOX4	NM_016931	NADPH oxidase 4	63.6±35.3	191.9±146.1	3.0	0.0005	0.0025	cg26811159	NOX4;NOX4;NOX4;NOX4	5'UTR;Body;Body;Body	N_Shore	12.7±0.7	18.4±1.5	5.7	0.0002	0.0277
4150692	PARP14	NM_017554	poly (ADP-ribose) polymerase family, member 14	89.1±39.7	164.9±36.8	1.9	0.0005	0.0025	cg19241468	PARP14	TSS1500	N_Shore	7.7±0.3	9.7±0.7	2.1	0.0002	0.0277
5900497	PLXDC2	NM_032812	plexin domain containing 2	109.8±75.0	273.8±105.2	2.5	0.0005	0.0025	cg17393940	PLXDC2	Body		28.0±1.4	33.5±1.2	5.5	0.0002	0.0277
3890465	POGZ	NM_145796	pogo transposable element with ZNF domain	48.9±10.7	34.1±10.0	0.7	0.0005	0.0025	cg14520360	POGZ;POGZ	3'UTR;3'UTR	S_Shelf	70.9±1.6	76.2±1.5	5.4	0.0002	0.0277
4730292	POLS	NM_006999	PAP associated domain containing 7	441.7±107.5	256.6±44.4	0.6	0.0005	0.0025	cg06481076	POLS	Body		76.2±2.2	80.3±1.8	4.1	0.0002	0.0277
6900053	PPFIBP2	NM_003621	PTPRF interacting protein, binding protein 2 (liprin beta 2)	56.5±47.6	158.5±71.9	2.8	0.0005	0.0025	cg04363470	PPFIBP2	Body		29.3±2.5	35.5±2.7	6.3	0.0002	0.0277
3060609	PTPN13	NM_080684	protein tyrosine phosphatase, non-receptor type 13 (APO-1/CD95 (Fas)-associated phosphatase)	88.6±44.9	142.4±52.3	1.6	0.0005	0.0025	cg19429466	PTPN13;PTPN13;PTPN13;PTPN13	TSS200;TSS200;TSS200;TSS200	Island	7.7±0.4	9.6±0.5	1.9	0.0002	0.0277
450369	PTPRG	NM_002841	protein tyrosine phosphatase, receptor type, G	161.0±52.2	247.7±98.1	1.5	0.0005	0.0025	cg08548409	PTPRG	Body	S_Shore	23.1±2.1	28.9±2.2	5.8	0.0002	0.0277
450369	PTPRG	NM_002841	protein tyrosine phosphatase, receptor type, G	161.0±52.2	247.7±98.1	1.5	0.0005	0.0025	cg18190778	PTPRG	Body		82.6±0.6	78.9±0.9	-3.7	0.0002	0.0277
6400403	RGS20	NM_170587	regulator of G-protein signaling 20	136.6±70.1	73.1±42.0	0.5	0.0005	0.0025	cg16319136	RGS20;RGS20	Body;Body		71.2±3.2	77.1±2.8	5.9	0.0002	0.0277
1510286	RNF214	NM_207343	ring finger protein 214	113.1±21.4	77.8±15.6	0.7	0.0005	0.0025	cg04174309	RNF214;PCSK7;RNF214	TSS1500;TSS200;TSS1500	Island	15.8±1.1	18.8±1.2	3.0	0.0002	0.0277
1510286	RNF214	NM_207343	ring finger protein 214	113.1±21.4	77.8±15.6	0.7	0.0005	0.0025	cg09599777	RNF214;PCSK7;RNF214	TSS1500;TSS200;TSS1500	Island	8.0±0.2	7.0±0.2	-1.0	0.0002	0.0277
6420767	SFRS9	NM_003769	serine/arginine-rich splicing factor 9	3080.4±383.2	2212.5±538.9	0.7	0.0005	0.0025	cg15157468	DYNLL1;SFRS9	TSS1500;Body	N_Shore	10.6±0.6	12.5±1.0	1.9	0.0002	0.0277
6420767	SFRS9	NM_003769	serine/arginine-rich splicing factor 9	3080.4±383.2	2212.5±538.9	0.7	0.0005	0.0025	cg23430742	DYNLL1;SFRS9;DYNLL1	1stExon;TSS200;5'UTR	Island	2.7±0.1	2.4±0.1	-0.3	0.0002	0.0277
1500241	SORBS1	NM_001034954	sorbin and SH3 domain containing 1	27.6±7.3	228.8±152.6	8.3	0.0005	0.0025	cg16402879	SORBS1;SORBS1	TSS200;TSS200	Island	8.8±0.4	10.8±0.7	2.0	0.0002	0.0277
1690370	TMEM132A	NM_178031	transmembrane protein 132A	96.7±32.9	292.8±160.0	3.0	0.0005	0.0025	cg21152628	TMEM132A;SLC15A3;SLC15A3;TMEM132A	3'UTR;3'UTR;Body;3'UTR	S_Shelf	23.5±3.0	28.8±3.0	5.3	0.0002	0.0277
5220187	TMEM85	NM_016454	ER membrane protein complex subunit 4	1518.8±173.3	1753.0±172.0	1.2	0.0005	0.0025	cg05718625	TMEM85	1stExon		10.4±0.5	11.4±0.5	1.0	0.0002	0.0277
110661	TSPAN4	NM_001025235	tetraspanin 4	2674.2±320.1	1843.5±546.4	0.7	0.0005	0.0025	cg07269682	TSPAN4;TSPAN4;TSPAN4;TSPAN4;TSPAN4;POLR2L;TSPAN4;TSPAN4	TSS1500;5'UTR;TSS200;5'UTR;5'UTR;TSS1500;5'UTR;5'UTR	S_Shore	9.3±0.4	11.2±0.8	1.9	0.0002	0.0277
6580474	TUBB	NM_178014	tubulin, beta class I	7336.5±921.3	5102.2±928.0	0.7	0.0005	0.0025	cg19021318	TUBB	Body	S_Shore	11.2±0.5	13.7±0.7	2.5	0.0002	0.0277
7380603	WT1	NM_024426	Wilms tumor 1	53.0±23.9	28.3±14.5	0.5	0.0005	0.0025	cg05222924	WT1;WT1;WT1;WT1	Body;Body;Body;Body	N_Shore	13.5±1.1	20.7±2.1	7.1	0.0002	0.0277
7380603	WT1	NM_024426	Wilms tumor 1	53.0±23.9	28.3±14.5	0.5	0.0005	0.0025	cg22511262	WT1;WT1;WT1;WT1	Body;Body;Body;Body	Island	8.6±1.0	11.5±1.7	2.9	0.0002	0.0277
670014	XRCC3	NM_001100118	X-ray repair complementing defective repair in Chinese hamster cells 3	78.5±26.8	33.6±9.7	0.4	0.0005	0.0025	cg21787568	ZFYVE21;XRCC3;XRCC3;XRCC3	Body;TSS1500;TSS1500;TSS1500	Island	11.0±0.8	14.7±1.4	3.8	0.0002	0.0277
3440189	ZBTB20	NM_015642	zinc finger and BTB domain containing 20	134.1±57.6	308.9±156.7	2.3	0.0005	0.0025	cg13666648	ZBTB20;ZBTB20;ZBTB20;ZBTB20;ZBTB20;ZBTB20	5'UTR;5'UTR;5'UTR;5'UTR;5'UTR;5'UTR		54.7±3.4	60.1±3.0	5.3	0.0002	0.0277
990703	ZBTB47	NM_145166	zinc finger and BTB domain containing 47	81.0±9.4	162.2±54.4	2.0	0.0005	0.0025	cg02316506	ZBTB47	TSS1500	N_Shore	10.3±0.6	14.0±1.1	3.7	0.0002	0.0277
4120753	ZZZ3	NM_015534	zinc finger, ZZ-type containing 3	708.5±71.1	547.2±86.8	0.8	0.0005	0.0025	cg17224732	ZZZ3	TSS200	Island	9.6±0.2	11.3±0.3	1.6	0.0002	0.0277
5870561	AKT3	NM_181690	v-akt murine thymoma viral oncogene homolog 3 (protein kinase B, gamma)	83.5±11.8	50.1±11.2	0.6	0.0007	0.0034	cg01833436	SDCCAG8;AKT3	Body;3'UTR	S_Shore	37.7±2.7	43.0±2.6	5.3	0.0002	0.0277
2640088	ALDOA	NM_184041	aldolase A, fructose-bisphosphate	4611.7±1091.5	3052.0±486.2	0.7	0.0007	0.0034	cg00583733	ALDOA;ALDOA;ALDOA	TSS1500;TSS1500;5'UTR	N_Shore	23.8±2.6	31.0±3.0	7.2	0.0002	0.0277
2690524	BLCAP	NM_006698	bladder cancer associated protein	388.8±83.4	585.7±242.4	1.5	0.0007	0.0034	cg20601276	BLCAP;BLCAP;BLCAP;BLCAP;NNAT;NNAT;BLCAP	5'UTR;5'UTR;5'UTR;5'UTR;TSS1500;TSS1500;5'UTR	N_Shore	33.0±3.5	38.2±3.9	5.2	0.0002	0.0277
4050408	BNC1	NM_001717	basonuclin 1	136.0±79.3	46.5±14.3	0.3	0.0007	0.0034	cg04090392	BNC1	Body	Island	6.9±0.5	8.9±0.9	2.0	0.0002	0.0277
5870576	C21orf33	NM_198155	chromosome 21 open reading frame 33	113.2±24.3	163.3±34.1	1.4	0.0007	0.0034	cg25487008	C21orf33;C21orf33	Body;Body	N_Shore	18.2±2.0	24.9±2.6	6.7	0.0002	0.0277
7150685	CBX5	NM_012117	chromobox homolog 5	668.3±209.1	491.4±146.2	0.7	0.0007	0.0034	cg14394617	HNRNPA1;HNRNPA1;HNRPA1L-2;HNRNPA1;HNRNPA1;CBX5	1stExon;5'UTR;Body;1stExon;5'UTR;TSS1500	Island	10.9±0.3	13.6±0.8	2.7	0.0002	0.0277
3170561	CDC16	NM_001078645	cell division cycle 16	2915.7±272.4	2608.3±306.5	0.9	0.0007	0.0034	cg24665320	CDC16;CDC16;CDC16;CDC16	5'UTR;1stExon;1stExon;5'UTR	Island	5.4±0.1	4.7±0.1	-0.7	0.0002	0.0277
5340553	CEP350	NM_014810	centrosomal protein 350kDa	327.9±65.7	268.6±63.6	0.8	0.0007	0.0034	cg11502736	CEP350	TSS200	Island	5.9±0.2	7.6±0.6	1.7	0.0002	0.0277
1940326	CSRNP2	NM_030809	cysteine-serine-rich nuclear protein 2	175.6±32.3	234.0±50.2	1.3	0.0007	0.0034	cg12594348	CSRNP2	TSS200	Island	6.1±0.2	7.8±0.4	1.7	0.0002	0.0277
4120491	DGKD	NM_003648	diacylglycerol kinase, delta 130kDa	76.7±21.0	114.9±30.6	1.5	0.0007	0.0034	cg25107522	DGKD;DGKD	Body;Body		26.4±1.1	30.8±1.3	4.3	0.0002	0.0277
1190446	DLC1	NM_024767	deleted in liver cancer 1	206.8±96.0	127.6±68.5	0.6	0.0007	0.0034	cg19040483	DLC1;DLC1	Body;TSS1500	S_Shore	9.4±0.5	11.0±0.9	1.6	0.0002	0.0277
5560110	DLG4	NM_001365	discs, large homolog 4 (Drosophila)	88.9±23.8	66.9±17.7	0.8	0.0007	0.0034	cg15802396	DLG4;DLG4	Body;Body	Island	7.5±0.5	9.5±0.7	1.9	0.0002	0.0277
3420672	DLX1	NM_178120	distal-less homeobox 1	217.0±129.9	131.3±68.6	0.6	0.0007	0.0034	cg00822840	DLX1;DLX1	Body;Body	Island	33.3±1.6	41.5±2.0	8.2	0.0002	0.0277
3420672	DLX1	NM_178120	distal-less homeobox 1	217.0±129.9	131.3±68.6	0.6	0.0007	0.0034	cg01244270	DLX1;DLX1	3'UTR;3'UTR	S_Shore	69.2±1.8	73.4±1.8	4.2	0.0002	0.0277
3420672	DLX1	NM_178120	distal-less homeobox 1	217.0±129.9	131.3±68.6	0.6	0.0007	0.0034	cg12762816	DLX1;DLX1	3'UTR;3'UTR	S_Shore	44.1±1.4	50.7±1.8	6.6	0.0002	0.0277
6900097	FNDC1	NM_032532	fibronectin type III domain containing 1	170.6±114.7	417.5±268.0	2.4	0.0007	0.0034	cg05015938	FNDC1	Body	S_Shelf	76.6±2.1	71.7±2.3	-5.0	0.0002	0.0277
7380725	GRB2	NM_002086	growth factor receptor-bound protein 2	343.1±46.6	560.7±160.1	1.6	0.0007	0.0034	cg04156850	GRB2;GRB2	TSS1500;TSS1500	S_Shore	10.2±1.0	14.3±1.6	4.0	0.0002	0.0277
4540435	HN1	NM_016185	hematological and neurological expressed 1	587.3±134.3	1234.0±577.3	2.1	0.0007	0.0034	cg14894384	HN1;HN1;HN1	TSS200;TSS200;TSS200	S_Shore	8.5±1.3	9.9±1.4	1.4	0.0002	0.0277
1430601	KIAA0196	NM_014846	KIAA0196	728.2±66.0	593.8±66.9	0.8	0.0007	0.0034	cg15629865	KIAA0196;NSMCE2	TSS1500;5'UTR	S_Shore	7.9±0.3	9.8±0.7	1.9	0.0002	0.0277
1820008	METTL7A	NM_014033	methyltransferase like 7A	35.1±14.6	87.4±37.9	2.5	0.0007	0.0034	cg16424082	METTL7A	Body		31.9±3.7	40.6±3.0	8.7	0.0002	0.0277
3940368	MUSTN1	NM_205853	musculoskeletal, embryonic nuclear protein 1	34.7±4.3	142.8±111.8	4.1	0.0007	0.0034	cg23815702	MUSTN1	TSS1500		16.6±1.8	21.3±2.0	4.7	0.0002	0.0277
6380338	POLB	NM_002690	polymerase (DNA directed), beta	545.7±120.3	837.5±335.4	1.5	0.0007	0.0034	cg25258812	POLB	TSS1500	N_Shore	5.1±0.3	6.8±0.3	1.6	0.0002	0.0277
1510181	PTGES	NM_004878	prostaglandin E synthase	644.4±379.1	224.9±315.3	0.3	0.0007	0.0034	cg26672426	PTGES	Body		23.8±2.6	30.0±2.7	6.2	0.0002	0.0277
450653	PTPN14	NM_005401	protein tyrosine phosphatase, non-receptor type 14	67.1±11.6	41.3±8.9	0.6	0.0007	0.0034	cg07031542	PTPN14	Body		77.5±0.9	71.4±1.6	-6.1	0.0002	0.0277
2340673	PTPRE	NM_130435	protein tyrosine phosphatase, receptor type, E	47.8±21.2	121.2±75.5	2.5	0.0007	0.0034	cg00446900	PTPRE	5'UTR		14.0±2.4	20.6±2.7	6.5	0.0002	0.0277
2340673	PTPRE	NM_130435	protein tyrosine phosphatase, receptor type, E	47.8±21.2	121.2±75.5	2.5	0.0007	0.0034	cg07986469	PTPRE	5'UTR		37.5±2.7	46.4±2.2	8.9	0.0002	0.0277
5570008	PYCARD	NM_145182	PYD and CARD domain containing	54.8±24.7	27.1±11.3	0.5	0.0007	0.0034	cg05214748	PYCARD;PYCARD	TSS200;TSS200	S_Shore	12.2±0.6	18.9±1.7	6.8	0.0002	0.0277
870563	RNF138	NM_016271	ring finger protein 138, E3 ubiquitin protein ligase	80.8±21.6	57.4±18.5	0.7	0.0007	0.0034	cg01045986	RNF138;RNF138	TSS1500;TSS200	Island	11.1±0.4	13.9±0.9	2.9	0.0002	0.0277
3120170	SPG20	NM_015087	spastic paraplegia 20 (Troyer syndrome)	105.1±26.0	175.4±44.3	1.7	0.0007	0.0034	cg09190748	SPG20;SPG20	1stExon;5'UTR		44.6±2.1	50.8±2.3	6.3	0.0002	0.0277
70026	SYNGR1	NM_004711	synaptogyrin 1	40.0±20.7	67.1±21.5	1.7	0.0007	0.0034	cg22650271	SYNGR1;SYNGR1;SYNGR1	Body;TSS200;Body		26.1±2.1	32.9±2.0	6.8	0.0002	0.0277
6660133	TGFBRAP1	NM_004257	transforming growth factor, beta receptor associated protein 1	211.1±58.3	257.4±58.6	1.2	0.0007	0.0034	cg02648999	TGFBRAP1;TGFBRAP1	TSS1500;TSS1500	Island	8.8±0.3	12.9±1.3	4.2	0.0002	0.0277
670671	TMEM134	NM_001078650	transmembrane protein 134	338.1±78.9	459.3±120.6	1.4	0.0007	0.0034	cg04061873	TMEM134;TMEM134;TMEM134	TSS1500;TSS1500;TSS1500	S_Shore	10.4±0.6	14.1±1.3	3.7	0.0002	0.0277
870437	TRPM4	NM_017636	transient receptor potential cation channel, subfamily M, member 4	254.5±84.7	344.6±71.3	1.4	0.0007	0.0034	cg04748546	TRPM4	Body	N_Shelf	48.2±3.9	55.5±3.3	7.3	0.0002	0.0277
830201	TSKU	NM_015516	tsukushi, small leucine rich proteoglycan	632.5±196.0	503.4±150.9	0.8	0.0007	0.0034	cg02974655	TSKU	TSS1500	N_Shore	8.1±0.2	11.8±1.0	3.7	0.0002	0.0277
3610259	TUBB	NM_178014	tubulin, beta class I	2290.9±488.2	1807.0±312.7	0.8	0.0007	0.0034	cg19021318	TUBB	Body	S_Shore	11.2±0.5	13.7±0.7	2.5	0.0002	0.0277
450189	XAF1	NM_199139	XIAP associated factor 1	189.7±43.6	317.9±88.3	1.7	0.0007	0.0034	cg03419151	XAF1;XAF1	TSS1500;TSS1500		20.0±1.1	29.8±2.4	9.8	0.0002	0.0277
450189	XAF1	NM_199139	XIAP associated factor 1	189.7±43.6	317.9±88.3	1.7	0.0007	0.0034	cg06085204	XAF1;XAF1;XAF1;XAF1	5'UTR;5'UTR;1stExon;1stExon		8.6±0.7	11.9±1.3	3.3	0.0002	0.0277
1580504	AACS	NM_023928	acetoacetyl-CoA synthetase	94.3±17.1	129.2±29.6	1.4	0.0012	0.0049	cg27037969	AACS;AACS	1stExon;5'UTR	Island	15.8±0.4	18.9±0.5	3.1	0.0002	0.0277
6250546	ARHGEF19	NM_153213	Rho guanine nucleotide exchange factor (GEF) 19	70.5±16.2	55.0±21.7	0.8	0.0012	0.0049	cg25220781	ARHGEF19;ARHGEF19	5'UTR;1stExon		23.1±2.5	29.1±2.5	6.0	0.0002	0.0277
2350192	ARL6IP4	NM_018694	ADP-ribosylation-like factor 6 interacting protein 4	394.0±95.4	315.5±59.9	0.8	0.0012	0.0049	cg13010344	ARL6IP4;ARL6IP4;ARL6IP4;ARL6IP4	TSS1500;TSS1500;TSS1500;TSS1500	N_Shore	8.2±0.4	10.5±0.8	2.3	0.0002	0.0277
7000072	ASAP1	NM_018482	ArfGAP with SH3 domain, ankyrin repeat and PH domain 1	707.8±195.0	914.9±193.9	1.3	0.0012	0.0049	cg17665601	ASAP1	Body		77.6±1.4	73.1±1.9	-4.5	0.0002	0.0277
5080333	BAT2	NM_080686	proline-rich coiled-coil 2A	89.0±25.5	56.3±12.7	0.6	0.0012	0.0049	cg00180097	BAT2	Body	S_Shore	32.5±1.4	37.2±2.2	4.6	0.0002	0.0277
1340475	BRD2	NM_005104	bromodomain containing 2	1980.9±359.7	1484.8±159.8	0.7	0.0012	0.0049	cg14306264	BRD2	TSS1500	N_Shore	7.7±0.3	9.1±0.5	1.4	0.0002	0.0277
1340475	BRD2	NM_005104	bromodomain containing 2	1980.9±359.7	1484.8±159.8	0.7	0.0012	0.0049	cg21580173	BRD2;BRD2	5'UTR;5'UTR	Island	5.5±0.2	6.8±0.4	1.3	0.0002	0.0277
2690541	C18orf10	NM_015476	tubulin polyglutamylase complex subunit 2	557.6±109.6	344.1±107.9	0.6	0.0012	0.0049	cg23776217	KIAA1328;C18orf10	Body;TSS1500	S_Shore	7.8±0.6	9.5±0.9	1.7	0.0002	0.0277
3140110	C18orf10	NM_015476	tubulin polyglutamylase complex subunit 2	686.9±208.5	410.5±146.5	0.6	0.0012	0.0049	cg23776217	KIAA1328;C18orf10	Body;TSS1500	S_Shore	7.8±0.6	9.5±0.9	1.7	0.0002	0.0277
5890064	CALD1	NM_033138	caldesmon 1	605.4±321.3	1195.7±567.8	2.0	0.0012	0.0049	cg06390484	CALD1;CALD1;CALD1;CALD1;CALD1	TSS1500;Body;TSS1500;Body;Body		27.4±5.5	33.7±5.7	6.3	0.0002	0.0277
2450047	CASZ1	NM_017766	castor zinc finger 1	128.7±74.2	200.9±97.3	1.6	0.0012	0.0049	cg00003345	CASZ1;CASZ1	5'UTR;5'UTR		13.7±1.3	20.5±2.3	6.8	0.0002	0.0277
1340470	CECR5	NM_033070	cat eye syndrome chromosome region, candidate 5	711.7±154.3	517.8±76.7	0.7	0.0012	0.0049	cg19468028	CECR4;CECR5;CECR5;CECR4	TSS1500;Body;Body;TSS1500	Island	6.7±0.3	9.2±0.8	2.5	0.0002	0.0277
360626	CMIP	NM_030629	c-Maf inducing protein	788.1±201.0	1067.1±286.5	1.4	0.0012	0.0049	cg00050271	CMIP;CMIP	3'UTR;3'UTR		78.6±1.2	82.5±1.0	3.9	0.0002	0.0277
5220670	DCUN1D1	NM_020640	DCN1, defective in cullin neddylation 1, domain containing 1 (S. cerevisiae)	104.1±30.3	149.8±50.4	1.4	0.0012	0.0049	cg06785429	DCUN1D1	TSS1500	S_Shore	39.8±2.6	48.5±2.8	8.7	0.0002	0.0277
460725	ELMO1	NM_130442	engulfment and cell motility 1	92.2±18.9	108.4±14.9	1.2	0.0012	0.0049	cg00549566	ELMO1	5'UTR	Island	10.2±0.3	12.7±0.7	2.4	0.0002	0.0277
4280129	ELP2	NM_018255	elongator acetyltransferase complex subunit 2	550.5±66.7	493.8±50.1	0.9	0.0012	0.0049	cg07000989	ELP2;SLC39A6;SLC39A6	TSS200;TSS1500;TSS1500	Island	6.2±0.2	8.1±0.7	1.8	0.0002	0.0277
5310722	EPHB1	NM_004441	EPH receptor B1	72.8±49.6	29.9±13.3	0.4	0.0012	0.0049	cg04513861	EPHB1	Body		57.6±3.6	61.2±3.4	3.6	0.0002	0.0277
5690279	FARS2	NM_006567	phenylalanyl-tRNA synthetase 2, mitochondrial	292.2±46.5	337.9±37.5	1.2	0.0012	0.0049	cg17301987	FARS2	Body		17.4±2.6	22.3±3.2	4.9	0.0002	0.0277
2030484	GLRX5	NM_016417	glutaredoxin 5	2910.7±656.6	4394.0±722.4	1.5	0.0012	0.0049	cg26007049	GLRX5;SNHG10;SCARNA13;SNHG10	TSS1500;Body;TSS1500;Body	Island	6.1±0.4	7.8±0.4	1.7	0.0002	0.0277
6060592	GNAI3	NM_006496	guanine nucleotide binding protein (G protein), alpha inhibiting activity polypeptide 3	236.4±79.6	178.2±69.7	0.8	0.0012	0.0049	cg19244300	GNAI3	Body		26.5±3.4	32.7±2.9	6.3	0.0002	0.0277
1500608	HSD3B7	NM_025193	hydroxy-delta-5-steroid dehydrogenase, 3 beta- and steroid delta-isomerase 7	109.4±28.7	80.1±23.7	0.7	0.0012	0.0049	cg20010135	HSD3B7;HSD3B7;HSD3B7	5'UTR;5'UTR;5'UTR		9.3±0.4	12.5±1.0	3.2	0.0002	0.0277
4810288	INTS5	NM_030628	integrator complex subunit 5	100.3±21.2	73.3±10.1	0.7	0.0012	0.0049	cg02453653	INTS5	TSS1500	S_Shore	9.3±0.3	10.9±0.7	1.6	0.0002	0.0277
4390382	KIAA0182	NM_014615	Gse1 coiled-coil protein	437.9±99.7	305.3±70.8	0.7	0.0012	0.0049	cg06589109	KIAA0182;KIAA0182	Body;Body		28.0±3.8	35.2±3.9	7.2	0.0002	0.0277
6290341	LYPD1	NM_001077427	LY6/PLAUR domain containing 1	69.2±51.1	34.0±16.2	0.5	0.0012	0.0049	cg15506477	LYPD1;LYPD1	5'UTR;Body	N_Shore	15.4±2.1	21.3±2.9	5.9	0.0002	0.0277
670215	MATN2	NM_002380	matrilin 2	61.3±30.4	27.3±23.6	0.4	0.0012	0.0049	cg16016960	MATN2;MATN2	5'UTR;5'UTR	S_Shore	42.8±4.6	50.3±4.7	7.5	0.0002	0.0277
670215	MATN2	NM_002380	matrilin 2	61.3±30.4	27.3±23.6	0.4	0.0012	0.0049	cg16297171	MATN2;MATN2	Body;Body		24.5±3.5	31.7±3.6	7.2	0.0002	0.0277
6100630	MUM1	NM_032853	melanoma associated antigen (mutated) 1	452.8±72.1	660.8±130.0	1.5	0.0012	0.0049	cg08149682	MUM1;MUM1	5'UTR;TSS1500	S_Shore	8.1±0.3	9.9±0.6	1.7	0.0002	0.0277
5720497	MYF6	NM_002469	myogenic factor 6 (herculin)	438.3±284.9	204.6±156.3	0.5	0.0012	0.0049	cg05981335	MYF6	Body	Island	19.1±2.1	25.0±2.4	5.9	0.0002	0.0277
3610332	NDUFV3	NM_001001503	NADH dehydrogenase (ubiquinone) flavoprotein 3, 10kDa	41.1±19.1	67.2±18.9	1.6	0.0012	0.0049	cg03052962	NDUFV3;NDUFV3	TSS1500;TSS1500	N_Shore	8.3±0.8	10.1±0.9	1.8	0.0002	0.0277
2340692	NOTCH3	NM_000435	notch 3	475.0±401.4	1236.1±334.1	2.6	0.0012	0.0049	cg26880200	NOTCH3	Body	S_Shore	74.1±1.1	78.7±1.4	4.6	0.0002	0.0277
7570358	NPC1	NM_000271	Niemann-Pick disease, type C1	542.0±175.9	366.2±79.6	0.7	0.0012	0.0049	cg12268958	NPC1	TSS200	Island	3.3±0.2	4.2±0.2	0.9	0.0002	0.0277
1010253	NT5C2	NM_012229	5'-nucleotidase, cytosolic II	1117.5±190.4	1305.6±275.2	1.2	0.0012	0.0049	cg26859586	NT5C2;NT5C2	TSS200;TSS200	Island	4.9±0.2	6.3±0.4	1.5	0.0002	0.0277
5130241	PPIH	NM_006347	peptidylprolyl isomerase H (cyclophilin H)	549.2±86.0	393.5±54.3	0.7	0.0012	0.0049	cg10130860	PPIH	Body	Island	15.3±0.6	17.8±0.9	2.5	0.0002	0.0277
4780541	RAE1	NM_003610	RAE1 RNA export 1 homolog (S. pombe)	58.1±14.5	42.0±7.7	0.7	0.0012	0.0049	cg07222921	RAE1;RAE1;RAE1	1stExon;TSS1500;5'UTR	Island	9.5±0.3	11.4±0.5	1.9	0.0002	0.0277
160605	RASA3	NM_007368	RAS p21 protein activator 3	75.0±7.9	58.8±13.6	0.8	0.0012	0.0049	cg05296619	RASA3	Body	N_Shore	14.7±1.5	20.5±2.0	5.8	0.0002	0.0277
160605	RASA3	NM_007368	RAS p21 protein activator 3	75.0±7.9	58.8±13.6	0.8	0.0012	0.0049	cg06466900	RASA3	Body	N_Shore	49.4±3.5	57.2±3.5	7.8	0.0002	0.0277
4390273	RASSF7	NM_003475	Ras association (RalGDS/AF-6) domain family (N-terminal) member 7	452.4±171.2	232.5±62.8	0.5	0.0012	0.0049	cg15474140	RASSF7;RASSF7;RASSF7;C11orf35	TSS1500;TSS1500;TSS1500;1stExon	Island	7.9±0.2	6.6±0.3	-1.4	0.0002	0.0277
5560112	RNMTL1	NM_018146	RNA methyltransferase like 1	529.6±73.2	431.6±74.8	0.8	0.0012	0.0049	cg22288657	RNMTL1	Body	S_Shelf	66.3±2.0	69.8±2.0	3.5	0.0002	0.0277
1090259	RPS6KC1	NM_012424	ribosomal protein S6 kinase, 52kDa, polypeptide 1	262.4±56.5	323.2±38.2	1.2	0.0012	0.0049	cg12272413	RPS6KC1;RPS6KC1	Body;Body	Island	8.1±0.3	9.3±0.3	1.2	0.0002	0.0277
5260343	SCG5	NM_003020	secretogranin V (7B2 protein)	458.0±580.2	639.5±547.1	1.4	0.0012	0.0049	cg08478116	SCG5;SCG5;SCG5;SCG5	1stExon;5'UTR;5'UTR;1stExon		16.9±1.7	21.6±2.7	4.7	0.0002	0.0277
6560603	SIL1	NM_001037633	SIL1 homolog, endoplasmic reticulum chaperone (S. cerevisiae)	695.7±197.3	839.9±207.1	1.2	0.0012	0.0049	cg05452066	SIL1;SIL1	Body;Body		49.3±4.4	59.5±3.8	10.3	0.0002	0.0277
2450725	SLC3A2	NM_001013251	solute carrier family 3 (activators of dibasic and neutral amino acid transport), member 2	307.7±137.3	148.5±43.2	0.5	0.0012	0.0049	cg10174343	SLC3A2;SNORD27;SLC3A2;SNHG1;SNORD25;SLC3A2;SNORD26;SLC3A2;SLC3A2	Body;TSS1500;Body;TSS1500;TSS1500;Body;TSS1500;Body;Body	Island	9.7±1.2	11.4±1.7	1.8	0.0002	0.0277
2450725	SLC3A2	NM_001013251	solute carrier family 3 (activators of dibasic and neutral amino acid transport), member 2	307.7±137.3	148.5±43.2	0.5	0.0012	0.0049	cg21692936	SLC3A2;SNORD27;SLC3A2;SNHG1;SNORD25;SLC3A2;SNORD26;SLC3A2;SLC3A2	Body;TSS1500;Body;TSS1500;TSS1500;Body;TSS1500;Body;Body	S_Shore	9.0±0.8	12.2±1.5	3.2	0.0002	0.0277
4640142	STK19	NM_004197	serine/threonine kinase 19	260.2±68.4	197.5±56.0	0.8	0.0012	0.0049	cg12776033	STK19;STK19;DOM3Z;STK19	TSS1500;TSS1500;Body;Body	N_Shore	25.8±2.1	29.9±2.6	4.1	0.0002	0.0277
110592	SUSD2	NM_019601	sushi domain containing 2	444.9±1127.2	540.4±896.0	1.2	0.0012	0.0049	cg21504353	SUSD2	TSS200		14.1±0.8	20.2±1.6	6.1	0.0002	0.0277
110592	SUSD2	NM_019601	sushi domain containing 2	444.9±1127.2	540.4±896.0	1.2	0.0012	0.0049	cg26658927	SUSD2	TSS200		25.6±1.3	32.9±2.0	7.3	0.0002	0.0277
1780360	ATF6B	NM_001136153	activating transcription factor 6 beta	52.6±15.4	37.8±12.2	0.7	0.0017	0.0062	cg10007927	ATF6B;ATF6B	Body;Body	N_Shelf	18.7±1.6	21.9±2.0	3.2	0.0002	0.0277
770603	BDNF	NM_001709	brain-derived neurotrophic factor	435.0±214.2	169.0±69.1	0.4	0.0017	0.0062	cg25328597	BDNF;BDNF;BDNF;BDNF;BDNF;BDNF;BDNF;BDNF;BDNF;BDNF;BDNF;BDNF;BDNF;BDNF;BDNF;BDNF	TSS200;Body;5'UTR;5'UTR;TSS200;TSS1500;TSS200;5'UTR;TSS1500;TSS1500;5'UTR;5'UTR;TSS200;TSS1500;TSS1500;TSS200	Island	6.0±0.3	7.0±0.4	1.0	0.0002	0.0277
4230328	CALD1	NM_033157	caldesmon 1	2208.8±787.7	3367.9±1520.3	1.5	0.0017	0.0062	cg06390484	CALD1;CALD1;CALD1;CALD1;CALD1	TSS1500;Body;TSS1500;Body;Body		27.4±5.5	33.7±5.7	6.3	0.0002	0.0277
1340291	CCNY	NM_145012	cyclin Y	261.5±77.1	614.4±206.2	2.3	0.0017	0.0062	cg25601501	CCNY;CCNY	Body;Body		64.6±0.7	67.1±1.0	2.5	0.0002	0.0277
940500	CLDN14	NM_012130	claudin 14	200.6±49.1	260.3±55.8	1.3	0.0017	0.0062	cg07057320	CLDN14;CLDN14;CLDN14;CLDN14	5'UTR;TSS200;5'UTR;TSS200		16.7±2.0	22.2±2.6	5.4	0.0002	0.0277
1340739	FAM160B1	NM_020940	family with sequence similarity 160, member B1	1266.2±287.6	882.7±216.1	0.7	0.0017	0.0062	cg04364540	FAM160B1;FAM160B1	Body;Body	Island	7.0±0.3	12.5±2.3	5.5	0.0002	0.0277
6250553	ITFG3	NM_032039	integrin alpha FG-GAP repeat containing 3	519.7±78.0	612.3±98.9	1.2	0.0017	0.0062	cg08899291	ITFG3	5'UTR	Island	17.9±0.6	19.9±0.7	2.0	0.0002	0.0277
6620259	KCNS1	NM_002251	potassium voltage-gated channel, delayed-rectifier, subfamily S, member 1	62.4±28.3	31.6±14.7	0.5	0.0017	0.0062	cg09028204	KCNS1	TSS200	S_Shore	10.6±1.7	15.8±2.3	5.2	0.0002	0.0277
2760709	LYPD1	NM_144586	LY6/PLAUR domain containing 1	442.3±484.6	103.6±86.7	0.2	0.0017	0.0062	cg15506477	LYPD1;LYPD1	5'UTR;Body	N_Shore	15.4±2.1	21.3±2.9	5.9	0.0002	0.0277
2630370	MAD1L1	NM_001013836	MAD1 mitotic arrest deficient-like 1 (yeast)	62.2±15.9	44.8±8.6	0.7	0.0017	0.0062	cg05434287	MAD1L1;MAD1L1;MAD1L1	Body;Body;Body	S_Shore	45.8±3.2	56.1±2.7	10.3	0.0002	0.0277
1820470	NOL7	NM_016167	nucleolar protein 7, 27kDa	3870.2±308.3	3336.6±265.7	0.9	0.0017	0.0062	cg06534892	NOL7	TSS200	Island	6.3±0.2	7.9±0.5	1.5	0.0002	0.0277
3930379	P2RY11	NM_002566	purinergic receptor P2Y, G-protein coupled, 11	98.7±24.6	63.9±18.8	0.6	0.0017	0.0062	cg24118856	PPAN-P2RY11;P2RY11	Body;Body	N_Shore	47.3±3.9	52.9±3.9	5.6	0.0002	0.0277
5310427	PATL1	NM_152716	protein associated with topoisomerase II homolog 1 (yeast)	690.1±114.5	526.9±87.1	0.8	0.0017	0.0062	cg26462504	PATL1	Body	N_Shore	6.3±0.2	7.8±0.6	1.6	0.0002	0.0277
6980113	PHACTR2	NM_001100164	phosphatase and actin regulator 2	349.8±190.1	432.7±209.4	1.2	0.0017	0.0062	cg08482167	PHACTR2;PHACTR2;PHACTR2;PHACTR2	Body;Body;Body;Body		34.7±2.5	42.9±2.9	8.2	0.0002	0.0277
6020468	PPP1R14A	NM_033256	protein phosphatase 1, regulatory (inhibitor) subunit 14A	536.7±788.5	1264.8±1377.8	2.4	0.0017	0.0062	cg05234415	PPP1R14A	Body	N_Shelf	27.3±2.5	33.8±2.4	6.5	0.0002	0.0277
1500047	RIN1	NM_004292	Ras and Rab interactor 1	102.5±19.0	74.1±18.4	0.7	0.0017	0.0062	cg16810310	BRMS1;BRMS1;RIN1	3'UTR;3'UTR;TSS1500	S_Shelf	15.1±0.7	19.6±0.9	4.5	0.0002	0.0277
6940600	RNF214	NM_207343	ring finger protein 214	76.8±15.5	54.3±8.9	0.7	0.0017	0.0062	cg04174309	RNF214;PCSK7;RNF214	TSS1500;TSS200;TSS1500	Island	15.8±1.1	18.8±1.2	3.0	0.0002	0.0277
6940600	RNF214	NM_207343	ring finger protein 214	76.8±15.5	54.3±8.9	0.7	0.0017	0.0062	cg09599777	RNF214;PCSK7;RNF214	TSS1500;TSS200;TSS1500	Island	8.0±0.2	7.0±0.2	-1.0	0.0002	0.0277
6590592	SDC1	NM_001006946	syndecan 1	490.7±199.4	233.3±70.5	0.5	0.0017	0.0062	cg01298991	SDC1;SDC1	Body;Body	N_Shore	38.3±1.9	44.1±2.2	5.7	0.0002	0.0277
5420575	SLC3A2	NM_001013251	solute carrier family 3 (activators of dibasic and neutral amino acid transport), member 2	1456.6±414.9	799.7±218.6	0.5	0.0017	0.0062	cg10174343	SLC3A2;SNORD27;SLC3A2;SNHG1;SNORD25;SLC3A2;SNORD26;SLC3A2;SLC3A2	Body;TSS1500;Body;TSS1500;TSS1500;Body;TSS1500;Body;Body	Island	9.7±1.2	11.4±1.7	1.8	0.0002	0.0277
5420575	SLC3A2	NM_001013251	solute carrier family 3 (activators of dibasic and neutral amino acid transport), member 2	1456.6±414.9	799.7±218.6	0.5	0.0017	0.0062	cg21692936	SLC3A2;SNORD27;SLC3A2;SNHG1;SNORD25;SLC3A2;SNORD26;SLC3A2;SLC3A2	Body;TSS1500;Body;TSS1500;TSS1500;Body;TSS1500;Body;Body	S_Shore	9.0±0.8	12.2±1.5	3.2	0.0002	0.0277
6760669	SPRY1	NM_005841	sprouty homolog 1, antagonist of FGF signaling (Drosophila)	90.5±95.4	245.9±125.3	2.7	0.0017	0.0062	cg08251025	SPRY1;SPRY1	5'UTR;5'UTR	S_Shelf	37.9±1.7	49.9±2.1	12.0	0.0002	0.0277
6760669	SPRY1	NM_005841	sprouty homolog 1, antagonist of FGF signaling (Drosophila)	90.5±95.4	245.9±125.3	2.7	0.0017	0.0062	cg15206981	SPRY1;SPRY1	Body;Body	S_Shelf	36.2±1.8	45.8±2.1	9.6	0.0002	0.0277
70672	TCIRG1	NM_006053	T-cell, immune regulator 1, ATPase, H+ transporting, lysosomal V0 subunit A3	258.2±68.9	179.5±60.6	0.7	0.0017	0.0062	cg24659171	TCIRG1;TCIRG1	Body;Body		87.7±0.7	84.8±0.9	-3.0	0.0002	0.0277
360377	TGFA	NM_003236	transforming growth factor, alpha	116.8±72.5	46.5±25.0	0.4	0.0017	0.0062	cg22425806	TGFA;TGFA	TSS1500;TSS1500	Island	8.9±0.6	11.1±1.0	2.2	0.0002	0.0277
3420296	TGFA	NM_001099691	transforming growth factor, alpha	56.7±32.3	32.8±11.6	0.6	0.0017	0.0062	cg22425806	TGFA;TGFA	TSS1500;TSS1500	Island	8.9±0.6	11.1±1.0	2.2	0.0002	0.0277
7380059	TOM1L2	NM_001082968	target of myb1-like 2 (chicken)	216.8±41.9	321.5±99.9	1.5	0.0017	0.0062	cg08878390	TOM1L2;LRRC48;LRRC48;TOM1L2;LRRC48;LRRC48	TSS1500;5'UTR;5'UTR;TSS1500;5'UTR;5'UTR	S_Shore	5.8±0.3	6.8±0.4	1.0	0.0002	0.0277
2190220	TTF2	NM_003594	transcription termination factor, RNA polymerase II	275.7±67.8	188.3±45.1	0.7	0.0017	0.0062	cg10021122	TTF2	Body		12.2±0.6	15.7±0.9	3.5	0.0002	0.0277
2690670	ACTR5	NM_024855	ARP5 actin-related protein 5 homolog (yeast)	84.7±15.3	66.2±11.2	0.8	0.0024	0.0083	cg14374842	ACTR5	TSS1500	N_Shore	7.6±0.7	9.7±0.9	2.1	0.0002	0.0277
10703	ASTN2	NM_198186	astrotactin 2	39.0±11.3	51.0±13.4	1.3	0.0024	0.0083	cg13485469	ASTN2;ASTN2;ASTN2	Body;Body;Body	N_Shore	20.5±2.7	27.8±2.7	7.3	0.0002	0.0277
5900047	BEND3	NM_001080450	BEN domain containing 3	79.7±19.4	56.1±14.5	0.7	0.0024	0.0083	cg05669853	BEND3;BEND3	1stExon;5'UTR	N_Shore	14.9±2.0	18.4±2.1	3.5	0.0002	0.0277
7150017	C6orf48	NM_001040437	chromosome 6 open reading frame 48	3571.4±396.8	4224.3±889.7	1.2	0.0024	0.0083	cg09427809	C6orf48;C6orf48;SNORD52	5'UTR;5'UTR;TSS1500	S_Shore	39.2±0.8	36.4±0.6	-2.8	0.0002	0.0277
3440288	DNAJC4	NM_005528	DnaJ (Hsp40) homolog, subfamily C, member 4	108.8±18.6	143.1±17.2	1.3	0.0024	0.0083	cg01727686	NUDT22;NUDT22;NUDT22;DNAJC4	Body;Body;Body;TSS1500	N_Shore	19.4±1.5	24.0±1.9	4.7	0.0002	0.0277
3520762	DYNC1I1	NM_004411	dynein, cytoplasmic 1, intermediate chain 1	38.9±12.7	68.2±28.8	1.8	0.0024	0.0083	cg03063710	DYNC1I1;DYNC1I1;DYNC1I1	Body;Body;Body		4.9±0.2	6.1±0.4	1.2	0.0002	0.0277
3930403	EDNRA	NM_001957	endothelin receptor type A	95.6±123.4	295.1±188.8	3.1	0.0024	0.0083	cg03580568	EDNRA;EDNRA;EDNRA	Body;5'UTR;5'UTR	Island	9.4±0.4	12.0±0.9	2.6	0.0002	0.0277
4590390	FAM38A	NM_014745	NA	1530.0±509.4	1059.0±216.1	0.7	0.0024	0.0083	cg04318353	FAM38A	Body	N_Shore	23.1±4.1	29.5±4.5	6.4	0.0002	0.0277
7050736	FERMT3	NM_031471	fermitin family member 3	79.7±48.4	55.0±29.0	0.7	0.0024	0.0083	cg15107132	FERMT3;FERMT3	3'UTR;3'UTR	N_Shelf	36.8±3.1	43.3±2.8	6.5	0.0002	0.0277
940020	LARS	NM_020117	leucyl-tRNA synthetase	866.6±84.6	967.9±117.5	1.1	0.0024	0.0083	cg17175376	LARS	TSS200		9.1±0.3	11.4±0.8	2.3	0.0002	0.0277
6960689	LOC401093	XM_379228	NA	57.3±33.5	88.6±54.5	1.5	0.0024	0.0083	cg25165701	LOC401093;MBNL1;LOC401093;MBNL1	Body;TSS200;Body;TSS200	N_Shore	16.0±0.8	22.2±1.2	6.2	0.0002	0.0277
2510279	NUP62	NM_153719	nucleoporin 62kDa	198.0±50.8	153.1±51.7	0.8	0.0024	0.0083	cg25673642	NUP62;NUP62;NUP62;IL4I1;NUP62	5'UTR;5'UTR;5'UTR;5'UTR;5'UTR	N_Shelf	80.0±1.6	73.5±1.7	-6.5	0.0002	0.0277
3710010	PPP2R5D	NM_180977	protein phosphatase 2, regulatory subunit B', delta	72.6±9.7	56.9±11.8	0.8	0.0024	0.0083	cg04955303	PPP2R5D;PPP2R5D;PPP2R5D	TSS200;TSS200;TSS200		8.4±0.3	9.8±0.5	1.4	0.0002	0.0277
1940743	RPL13	NM_033251	ribosomal protein L13	1467.6±280.8	1977.2±386.7	1.3	0.0024	0.0083	cg01995548	RPL13;RPL13	Body;Body	S_Shore	37.4±3.2	43.8±3.4	6.4	0.0002	0.0277
2650730	STC1	NM_003155	stanniocalcin 1	259.5±154.9	69.3±69.4	0.3	0.0024	0.0083	cg00013451	STC1	Body		16.6±1.2	21.4±1.6	4.8	0.0002	0.0277
4070538	TDP1	NM_018319	tyrosyl-DNA phosphodiesterase 1	108.4±36.1	76.5±25.9	0.7	0.0024	0.0083	cg15356780	TDP1;TDP1	5'UTR;5'UTR	S_Shore	7.8±0.3	9.3±0.7	1.5	0.0002	0.0277
6940753	TMEM108	NM_023943	transmembrane protein 108	90.5±73.4	337.6±205.2	3.7	0.0024	0.0083	cg10211298	TMEM108;TMEM108	5'UTR;5'UTR	Island	6.0±0.6	8.2±1.0	2.2	0.0002	0.0277
70592	VCL	NM_014000	vinculin	6441.7±943.8	8193.4±1842.2	1.3	0.0024	0.0083	cg23609749	VCL;VCL	Body;Body		74.0±1.8	66.8±1.7	-7.2	0.0002	0.0277
6180681	AKR7A2	NM_003689	aldo-keto reductase family 7, member A2 (aflatoxin aldehyde reductase)	2219.5±292.2	1890.2±272.5	0.9	0.0034	0.0108	cg13494428	AKR7A2;PQLC2;PQLC2;PQLC2	TSS1500;5'UTR;5'UTR;5'UTR	S_Shore	20.5±2.5	25.0±2.6	4.5	0.0002	0.0277
3520328	ANXA2	NM_001002857	annexin A2	1165.3±264.2	739.9±294.3	0.6	0.0034	0.0108	cg22581200	ANXA2;ANXA2;ANXA2;ANXA2	Body;Body;Body;Body		26.7±1.9	31.9±1.7	5.2	0.0002	0.0277
5080228	ATP2C1	NM_001001486	ATPase, Ca++ transporting, type 2C, member 1	220.0±34.6	288.4±66.4	1.3	0.0034	0.0108	cg02843092	ATP2C1;ATP2C1;ATP2C1;ATP2C1	TSS1500;TSS1500;TSS1500;TSS1500	Island	6.6±0.3	7.9±0.5	1.3	0.0002	0.0277
20553	C1orf124	NM_001010984	SprT-like N-terminal domain	174.9±36.7	131.7±27.6	0.8	0.0034	0.0108	cg18022279	C1orf124;C1orf124;EXOC8	TSS1500;TSS1500;1stExon	Island	4.7±0.2	6.2±0.4	1.5	0.0002	0.0277
7610392	C2orf63	NM_152385	clathrin heavy chain linker domain containing 1	60.5±15.5	86.3±22.7	1.4	0.0034	0.0108	cg11652636	C2orf63;C2orf63	5'UTR;5'UTR	Island	22.5±1.3	25.8±1.5	3.3	0.0002	0.0277
460484	CCRN4L	NM_012118	CCR4 carbon catabolite repression 4-like (S. cerevisiae)	164.4±42.5	216.0±48.0	1.3	0.0034	0.0108	cg22094599	CCRN4L	Body		27.2±2.6	33.1±3.5	5.9	0.0002	0.0277
1470184	CLSTN1	NM_001009566	calsyntenin 1	1296.2±194.9	1057.3±253.3	0.8	0.0034	0.0108	cg00941241	CLSTN1;CLSTN1	TSS1500;TSS1500	S_Shore	8.3±0.6	10.8±1.0	2.5	0.0002	0.0277
3610091	CUTC	NM_015960	cutC copper transporter homolog (E. coli)	303.6±44.9	357.1±73.9	1.2	0.0034	0.0108	cg15617768	COX15;COX15;CUTC	TSS200;TSS200;Body	S_Shore	5.0±0.2	6.3±0.5	1.2	0.0002	0.0277
7320187	DCTN3	NM_007234	dynactin 3 (p22)	1347.9±191.4	1493.7±137.3	1.1	0.0034	0.0108	cg21159858	DCTN3;DCTN3	Body;Body	N_Shelf	7.8±0.4	11.0±0.8	3.2	0.0002	0.0277
10592	EFCAB4A	NM_173584	EF-hand calcium binding domain 4A	79.9±41.7	137.6±76.9	1.7	0.0034	0.0108	cg09524686	EFCAB4A	Body	N_Shore	27.7±1.9	33.9±2.1	6.2	0.0002	0.0277
110161	EFR3A	NM_015137	EFR3 homolog A (S. cerevisiae)	857.2±153.9	1148.3±143.8	1.3	0.0034	0.0108	cg11268628	EFR3A	TSS1500	N_Shore	12.6±1.2	16.3±2.0	3.7	0.0002	0.0277
2340309	FNDC1	NM_032532	fibronectin type III domain containing 1	75.4±39.9	171.8±118.4	2.3	0.0034	0.0108	cg05015938	FNDC1	Body	S_Shelf	76.6±2.1	71.7±2.3	-5.0	0.0002	0.0277
7560327	GPN1	NM_007266	GPN-loop GTPase 1	843.7±96.4	747.7±97.3	0.9	0.0034	0.0108	cg24413235	CCDC121;CCDC121;GPN1;GPN1;CCDC121;GPN1;CCDC121;GPN1;CCDC121;GPN1	5'UTR;1stExon;TSS1500;Body;5'UTR;5'UTR;5'UTR;5'UTR;1stExon;TSS1500		22.0±1.1	25.1±1.0	3.0	0.0002	0.0277
4890241	GPR56	NM_201524	G protein-coupled receptor 56	206.7±147.8	936.9±458.8	4.5	0.0034	0.0108	cg09109520	GPR56;GPR56;GPR56;GPR56;GPR56;GPR56;GPR56;GPR56;GPR56	5'UTR;5'UTR;5'UTR;5'UTR;5'UTR;1stExon;5'UTR;5'UTR;5'UTR		12.6±1.0	19.7±1.2	7.1	0.0002	0.0277
4890241	GPR56	NM_201524	G protein-coupled receptor 56	206.7±147.8	936.9±458.8	4.5	0.0034	0.0108	cg26955845	GPR56;GPR56;GPR56;GPR56;GPR56;GPR56;GPR56;GPR56	5'UTR;5'UTR;5'UTR;5'UTR;5'UTR;5'UTR;5'UTR;5'UTR		8.4±0.2	14.1±1.1	5.7	0.0002	0.0277
6660497	HSPA14	NM_016299	heat shock 70kDa protein 14	414.1±49.7	344.2±50.9	0.8	0.0034	0.0108	cg00712075	HSPA14;CDNF	TSS200;TSS200	Island	6.2±0.3	7.7±0.5	1.5	0.0002	0.0277
7550181	IFNAR1	NM_000629	interferon (alpha, beta and omega) receptor 1	177.4±41.4	255.8±82.4	1.4	0.0034	0.0108	cg09885409	IFNAR1	Body	Island	5.9±0.2	7.4±0.4	1.6	0.0002	0.0277
2120615	MYF6	NM_002469	myogenic factor 6 (herculin)	321.6±197.0	126.8±83.1	0.4	0.0034	0.0108	cg05981335	MYF6	Body	Island	19.1±2.1	25.0±2.4	5.9	0.0002	0.0277
3940095	NAV2	NM_145117	neuron navigator 2	130.1±33.4	92.5±22.6	0.7	0.0034	0.0108	cg00748218	NAV2	1stExon		24.4±3.1	31.2±3.4	6.8	0.0002	0.0277
3940095	NAV2	NM_145117	neuron navigator 2	130.1±33.4	92.5±22.6	0.7	0.0034	0.0108	cg04039799	NAV2;NAV2;NAV2	Body;Body;Body		30.4±4.7	38.6±4.5	8.2	0.0002	0.0277
3940095	NAV2	NM_145117	neuron navigator 2	130.1±33.4	92.5±22.6	0.7	0.0034	0.0108	cg12361088	NAV2	Body		55.6±2.0	62.9±2.1	7.3	0.0002	0.0277
3940095	NAV2	NM_145117	neuron navigator 2	130.1±33.4	92.5±22.6	0.7	0.0034	0.0108	cg21745110	NAV2;NAV2;NAV2	Body;Body;Body	Island	11.9±1.9	19.6±2.6	7.7	0.0002	0.0277
5310068	NUP93	NM_014669	nucleoporin 93kDa	553.0±92.3	775.6±291.6	1.4	0.0034	0.0108	cg09308553	NUP93	TSS1500	N_Shore	20.4±2.1	26.2±2.3	5.7	0.0002	0.0277
6220019	PENK	NM_006211	proenkephalin	1663.4±2451.0	198.8±334.1	0.1	0.0034	0.0108	cg11610346	PENK	TSS1500	Island	9.3±0.6	12.0±1.0	2.6	0.0002	0.0277
5080685	PPP2R1B	NM_181699	protein phosphatase 2, regulatory subunit A, beta	128.7±22.7	96.7±20.8	0.8	0.0034	0.0108	cg11550474	PPP2R1B;PPP2R1B	TSS1500;TSS1500	S_Shore	7.3±0.3	8.8±0.5	1.5	0.0002	0.0277
1240553	SESN1	NM_014454	sestrin 1	137.7±38.4	204.2±41.8	1.5	0.0034	0.0108	cg23187205	SESN1;C6orf182	TSS1500;TSS200	Island	7.2±0.3	9.6±0.7	2.4	0.0002	0.0277
2690296	SLC10A7	NM_001029998	solute carrier family 10 (sodium/bile acid cotransporter family), member 7	53.5±14.1	41.3±10.9	0.8	0.0034	0.0108	cg05417615	SLC10A7;SLC10A7	TSS1500;TSS1500	Island	5.9±0.4	7.4±0.5	1.5	0.0002	0.0277
7650431	SLC39A6	NM_012319	solute carrier family 39 (zinc transporter), member 6	260.2±37.2	306.3±61.3	1.2	0.0034	0.0108	cg07000989	ELP2;SLC39A6;SLC39A6	TSS200;TSS1500;TSS1500	Island	6.2±0.2	8.1±0.7	1.8	0.0002	0.0277
4880161	SLC3A2	NM_001012661	solute carrier family 3 (activators of dibasic and neutral amino acid transport), member 2	304.4±97.1	167.4±47.4	0.5	0.0034	0.0108	cg10174343	SLC3A2;SNORD27;SLC3A2;SNHG1;SNORD25;SLC3A2;SNORD26;SLC3A2;SLC3A2	Body;TSS1500;Body;TSS1500;TSS1500;Body;TSS1500;Body;Body	Island	9.7±1.2	11.4±1.7	1.8	0.0002	0.0277
4880161	SLC3A2	NM_001012661	solute carrier family 3 (activators of dibasic and neutral amino acid transport), member 2	304.4±97.1	167.4±47.4	0.5	0.0034	0.0108	cg21692936	SLC3A2;SNORD27;SLC3A2;SNHG1;SNORD25;SLC3A2;SNORD26;SLC3A2;SLC3A2	Body;TSS1500;Body;TSS1500;TSS1500;Body;TSS1500;Body;Body	S_Shore	9.0±0.8	12.2±1.5	3.2	0.0002	0.0277
990458	SLIT3	NM_003062	slit homolog 3 (Drosophila)	61.3±53.0	218.2±219.6	3.6	0.0034	0.0108	cg06007761	SLIT3	Body		30.3±3.2	36.5±3.2	6.2	0.0002	0.0277
540192	ZNF33A	NM_006974	zinc finger protein 33A	84.6±20.4	72.1±18.2	0.9	0.0034	0.0108	cg27244734	ZNF33A;ZNF33A	TSS1500;TSS1500	N_Shore	7.4±0.3	8.9±0.6	1.6	0.0002	0.0277
3180209	ANK1	NM_020478	ankyrin 1, erythrocytic	30.1±13.5	49.8±16.0	1.7	0.0046	0.0138	cg14537886	ANK1;ANK1;ANK1;ANK1;ANK1;ANK1;ANK1;ANK1	3'UTR;3'UTR;3'UTR;3'UTR;3'UTR;3'UTR;3'UTR;3'UTR	Island	8.6±0.4	10.7±0.7	2.1	0.0002	0.0277
3180209	ANK1	NM_020478	ankyrin 1, erythrocytic	30.1±13.5	49.8±16.0	1.7	0.0046	0.0138	cg20676100	ANK1	TSS1500	Island	5.4±0.8	7.4±1.4	2.0	0.0002	0.0277
6900703	ARHGEF10	NM_014629	Rho guanine nucleotide exchange factor (GEF) 10	919.2±235.5	730.1±139.5	0.8	0.0046	0.0138	cg07011029	ARHGEF10	Body		35.9±4.9	43.6±4.3	7.7	0.0002	0.0277
6840129	ASAP1	NM_018482	ArfGAP with SH3 domain, ankyrin repeat and PH domain 1	1196.0±354.3	1490.2±272.5	1.2	0.0046	0.0138	cg17665601	ASAP1	Body		77.6±1.4	73.1±1.9	-4.5	0.0002	0.0277
4810129	BRMS1	NM_015399	breast cancer metastasis suppressor 1	106.1±14.9	84.0±16.5	0.8	0.0046	0.0138	cg16810310	BRMS1;BRMS1;RIN1	3'UTR;3'UTR;TSS1500	S_Shelf	15.1±0.7	19.6±0.9	4.5	0.0002	0.0277
3610372	C3orf26	NM_032359	cms1 ribosomal small subunit homolog (yeast)	748.0±137.6	621.3±132.3	0.8	0.0046	0.0138	cg05642802	MIR548G;C3orf26	Body;TSS200	Island	5.2±0.3	6.7±0.2	1.4	0.0002	0.0277
5360619	CDC16	NM_001078645	cell division cycle 16	2189.3±168.8	1957.6±187.9	0.9	0.0046	0.0138	cg24665320	CDC16;CDC16;CDC16;CDC16	5'UTR;1stExon;1stExon;5'UTR	Island	5.4±0.1	4.7±0.1	-0.7	0.0002	0.0277
5810300	CFL2	NM_021914	cofilin 2 (muscle)	58.8±22.2	90.7±34.8	1.5	0.0046	0.0138	cg18247339	CFL2;CFL2;CFL2;CFL2;CFL2	Body;Body;TSS1500;Body;Body	Island	8.6±0.3	10.4±0.4	1.8	0.0002	0.0277
450072	CHCHD6	NM_032343	coiled-coil-helix-coiled-coil-helix domain containing 6	143.2±18.4	190.3±45.1	1.3	0.0046	0.0138	cg24448870	CHCHD6	Body	N_Shore	45.4±3.6	54.7±3.1	9.3	0.0002	0.0277
4850630	CNN1	NM_001299	calponin 1, basic, smooth muscle	51.4±56.2	265.5±256.7	5.2	0.0046	0.0138	cg12854483	CNN1;CNN1	1stExon;5'UTR		11.4±0.5	15.0±1.0	3.6	0.0002	0.0277
840446	CYB561	NM_001017917	cytochrome b-561	157.0±71.3	131.1±68.6	0.8	0.0046	0.0138	cg14204735	CYB561;CYB561	TSS1500;TSS1500	Island	15.3±0.9	20.1±1.7	4.8	0.0002	0.0277
1660039	DHPS	NM_013406	deoxyhypusine synthase	292.6±33.0	252.8±19.6	0.9	0.0046	0.0138	cg17742874	DHPS;DHPS;DHPS	TSS200;TSS200;TSS200	Island	5.4±0.2	7.0±0.4	1.5	0.0002	0.0277
2470259	FBXO18	NM_178150	F-box protein, helicase, 18	637.6±71.8	702.0±66.2	1.1	0.0046	0.0138	cg11662609	FBXO18;FBXO18	Body;TSS1500	S_Shelf	88.6±0.3	90.3±0.3	1.7	0.0002	0.0277
7160142	FREQ	NM_014286	neuronal calcium sensor 1	316.5±59.5	424.8±127.6	1.3	0.0046	0.0138	cg21218627	FREQ;FREQ	3'UTR;3'UTR		59.8±2.6	64.7±2.3	4.9	0.0002	0.0277
1770008	FRMD4A	NM_018027	FERM domain containing 4A	404.7±101.1	537.8±202.0	1.3	0.0046	0.0138	cg07071978	FRMD4A	Body	Island	5.1±0.3	6.7±0.7	1.6	0.0002	0.0277
130148	GALNTL4	NM_198516	UDP-N-acetyl-alpha-D-galactosamine:polypeptide N-acetylgalactosaminyltransferase 18	79.2±28.7	51.0±30.0	0.6	0.0046	0.0138	cg06504162	GALNTL4	Body		45.6±2.0	53.3±2.3	7.7	0.0002	0.0277
5490768	GPR56	NM_201525	G protein-coupled receptor 56	154.1±97.5	655.9±317.5	4.3	0.0046	0.0138	cg09109520	GPR56;GPR56;GPR56;GPR56;GPR56;GPR56;GPR56;GPR56;GPR56	5'UTR;5'UTR;5'UTR;5'UTR;5'UTR;1stExon;5'UTR;5'UTR;5'UTR		12.6±1.0	19.7±1.2	7.1	0.0002	0.0277
5490768	GPR56	NM_201525	G protein-coupled receptor 56	154.1±97.5	655.9±317.5	4.3	0.0046	0.0138	cg26955845	GPR56;GPR56;GPR56;GPR56;GPR56;GPR56;GPR56;GPR56	5'UTR;5'UTR;5'UTR;5'UTR;5'UTR;5'UTR;5'UTR;5'UTR		8.4±0.2	14.1±1.1	5.7	0.0002	0.0277
2030286	JMY	NM_152405	junction mediating and regulatory protein, p53 cofactor	76.1±23.3	132.8±57.7	1.7	0.0046	0.0138	cg03814686	JMY	1stExon	Island	7.2±0.4	9.9±1.0	2.7	0.0002	0.0277
2030286	JMY	NM_152405	junction mediating and regulatory protein, p53 cofactor	76.1±23.3	132.8±57.7	1.7	0.0046	0.0138	cg14819368	JMY	TSS1500	Island	6.5±0.2	8.8±0.6	2.3	0.0002	0.0277
3450427	MED19	NM_153450	mediator complex subunit 19	539.1±39.9	619.3±99.0	1.1	0.0046	0.0138	cg16776574	MED19;TMX2;TMX2;TMX2	1stExon;TSS1500;TSS1500;TSS1500	Island	9.9±0.5	11.7±0.7	1.8	0.0002	0.0277
4570091	NDUFAF3	NM_199069	NADH dehydrogenase (ubiquinone) complex I, assembly factor 3	4231.3±538.8	3541.0±291.8	0.8	0.0046	0.0138	cg25691553	NDUFAF3;DALRD3;NDUFAF3;MIR425;NDUFAF3;NDUFAF3	TSS200;5'UTR;TSS1500;TSS1500;TSS1500;TSS1500	N_Shore	31.2±3.7	36.8±3.9	5.6	0.0002	0.0277
4120768	NUDT7	NM_001105663	nudix (nucleoside diphosphate linked moiety X)-type motif 7	65.0±19.6	84.6±23.9	1.3	0.0046	0.0138	cg03385846	NUDT7;NUDT7	Body;Body	Island	7.4±0.3	9.3±0.3	1.8	0.0002	0.0277
2360446	OSBPL3	NM_145321	oxysterol binding protein-like 3	51.7±17.3	32.9±10.0	0.6	0.0046	0.0138	cg00697703	OSBPL3;OSBPL3;OSBPL3;OSBPL3	5'UTR;5'UTR;5'UTR;5'UTR	N_Shore	17.2±2.0	20.6±2.1	3.4	0.0002	0.0277
6040181	OSBPL3	NM_145322	oxysterol binding protein-like 3	228.9±86.0	147.1±30.6	0.6	0.0046	0.0138	cg00697703	OSBPL3;OSBPL3;OSBPL3;OSBPL3	5'UTR;5'UTR;5'UTR;5'UTR	N_Shore	17.2±2.0	20.6±2.1	3.4	0.0002	0.0277
1050687	PARP11	NM_020367	poly (ADP-ribose) polymerase family, member 11	74.0±16.7	56.2±15.9	0.8	0.0046	0.0138	cg11888572	PARP11	TSS200	S_Shore	8.0±0.2	9.9±0.5	2.0	0.0002	0.0277
240400	PMEPA1	NM_199169	prostate transmembrane protein, androgen induced 1	421.6±268.7	702.8±263.4	1.7	0.0046	0.0138	cg08567517	PMEPA1;PMEPA1;PMEPA1	TSS1500;TSS1500;TSS200	S_Shore	32.5±2.7	40.4±2.5	7.9	0.0002	0.0277
4850196	PPP2R1B	NM_181699	protein phosphatase 2, regulatory subunit A, beta	44.3±11.3	61.2±13.6	1.4	0.0046	0.0138	cg11550474	PPP2R1B;PPP2R1B	TSS1500;TSS1500	S_Shore	7.3±0.3	8.8±0.5	1.5	0.0002	0.0277
5670458	PRR3	NM_025263	proline rich 3	141.5±27.2	117.6±26.1	0.8	0.0046	0.0138	cg26135528	PRR3;PRR3;PRR3;GNL1;PRR3;GNL1	5'UTR;5'UTR;1stExon;5'UTR;1stExon;1stExon	Island	7.4±0.4	8.9±0.6	1.5	0.0002	0.0277
70630	RNF144B	NM_182757	ring finger protein 144B	54.1±30.0	109.0±78.5	2.0	0.0046	0.0138	cg04140974	RNF144B	TSS1500	N_Shore	15.7±1.3	21.0±1.9	5.3	0.0002	0.0277
4220209	SHANK2	NM_012309	SH3 and multiple ankyrin repeat domains 2	88.1±57.4	31.2±14.7	0.4	0.0046	0.0138	cg16706687	SHANK2	Body	S_Shore	28.5±3.4	33.4±3.3	5.0	0.0002	0.0277
1110600	SMCR5	NR_024007	Smith-Magenis syndrome chromosome region, candidate 5 (non-protein coding)	184.4±50.3	145.9±41.2	0.8	0.0046	0.0138	cg08293097	SMCR5;RAI1	Body;5'UTR	N_Shelf	34.0±2.3	39.1±2.1	5.2	0.0002	0.0277
540608	SSH3	NM_017857	slingshot homolog 3 (Drosophila)	122.8±26.7	165.3±47.5	1.3	0.0046	0.0138	cg20705781	SSH3	TSS1500	N_Shore	19.0±2.0	25.0±2.7	6.0	0.0002	0.0277
2970753	ZNF469	XM_001125745	NA	108.5±31.2	149.0±44.3	1.4	0.0046	0.0138	cg10120897	ZNF469	Body	Island	47.8±6.3	61.2±5.0	13.5	0.0002	0.0277
2970753	ZNF469	XM_001125745	NA	108.5±31.2	149.0±44.3	1.4	0.0046	0.0138	cg10235453	ZNF469	Body	Island	15.8±0.9	21.8±2.0	5.9	0.0002	0.0277
1300441	ZZZ3	NM_015534	zinc finger, ZZ-type containing 3	714.5±148.7	520.1±83.2	0.7	0.0046	0.0138	cg17224732	ZZZ3	TSS200	Island	9.6±0.2	11.3±0.3	1.6	0.0002	0.0277
3930593	ACSL3	NM_004457	acyl-CoA synthetase long-chain family member 3	220.0±68.5	321.8±115.6	1.5	0.0061	0.0172	cg23325384	ACSL3;ACSL3	TSS1500;TSS1500	N_Shore	13.4±0.7	17.3±1.3	3.9	0.0002	0.0277
20100	ADAMTS6	NM_197941	ADAM metallopeptidase with thrombospondin type 1 motif, 6	243.1±84.6	173.1±69.5	0.7	0.0061	0.0172	cg19550439	ADAMTS6	Body		53.1±0.9	55.8±1.0	2.7	0.0002	0.0277
3060100	ADCY9	NM_001116	adenylate cyclase 9	133.6±33.1	181.6±60.8	1.4	0.0061	0.0172	cg03945800	ADCY9	5'UTR	Island	9.4±0.7	12.3±0.9	2.9	0.0002	0.0277
3120689	ANTXR1	NM_053034	anthrax toxin receptor 1	630.9±347.8	321.2±90.0	0.5	0.0061	0.0172	cg24576133	ANTXR1;ANTXR1;ANTXR1	Body;Body;Body		31.0±3.7	35.4±3.3	4.4	0.0002	0.0277
6840064	BICD2	NM_001003800	bicaudal D homolog 2 (Drosophila)	752.4±169.6	968.3±196.9	1.3	0.0061	0.0172	cg21171704	BICD2;BICD2	Body;Body	N_Shore	18.9±2.8	22.8±2.7	4.0	0.0002	0.0277
1240446	CAT	NM_001752	catalase	637.3±160.9	827.0±221.0	1.3	0.0061	0.0172	cg20731136	CAT	TSS200	Island	8.2±2.6	10.6±2.8	2.4	0.0002	0.0277
1580487	CHD7	NM_017780	chromodomain helicase DNA binding protein 7	65.7±17.6	101.1±46.1	1.5	0.0061	0.0172	cg09941713	CHD7	Body		26.4±3.0	32.1±2.6	5.7	0.0002	0.0277
6450458	DHPS	NM_013406	deoxyhypusine synthase	871.7±108.8	760.2±90.0	0.9	0.0061	0.0172	cg17742874	DHPS;DHPS;DHPS	TSS200;TSS200;TSS200	Island	5.4±0.2	7.0±0.4	1.5	0.0002	0.0277
5310711	FAM160B1	NM_001135051	family with sequence similarity 160, member B1	53.5±15.6	41.1±9.7	0.8	0.0061	0.0172	cg04364540	FAM160B1;FAM160B1	Body;Body	Island	7.0±0.3	12.5±2.3	5.5	0.0002	0.0277
6650161	GNA13	NM_006572	guanine nucleotide binding protein (G protein), alpha 13	300.1±52.3	349.2±64.7	1.2	0.0061	0.0172	cg24747122	GNA13	TSS1500	S_Shore	41.5±3.1	47.9±2.8	6.4	0.0002	0.0277
5870521	HLA-H	NR_001434	major histocompatibility complex, class I, H (pseudogene)	1199.3±291.1	1652.9±514.9	1.4	0.0061	0.0172	cg21549632	HLA-H	Body	Island	9.5±0.5	12.8±1.5	3.3	0.0002	0.0277
1050082	KIAA1147	NM_001080392	KIAA1147	192.6±48.2	163.0±37.4	0.8	0.0061	0.0172	cg27440594	KIAA1147	1stExon	Island	8.9±0.3	10.5±0.6	1.6	0.0002	0.0277
1690161	LRRC58	NM_001099678	leucine rich repeat containing 58	214.7±75.2	159.4±66.1	0.7	0.0061	0.0172	cg06210969	LRRC58	1stExon	Island	8.6±0.5	11.5±1.2	2.9	0.0002	0.0277
4060364	MGAT4B	NM_054013	mannosyl (alpha-1,3-)-glycoprotein beta-1,4-N-acetylglucosaminyltransferase, isozyme B	248.0±65.1	210.3±30.0	0.8	0.0061	0.0172	cg17676354	MGAT4B;MGAT4B	3'UTR;3'UTR	Island	93.2±0.4	94.2±0.4	1.0	0.0002	0.0277
2570768	MLX	NM_198205	MLX, MAX dimerization protein	52.4±14.2	67.5±15.2	1.3	0.0061	0.0172	cg14502606	MLX;MLX;MLX	TSS200;TSS200;TSS200	Island	4.1±0.1	3.6±0.1	-0.5	0.0002	0.0277
240228	MRGPRF	NM_145015	MAS-related GPR, member F	183.6±45.1	120.7±69.4	0.7	0.0061	0.0172	cg02920396	MRGPRF;MRGPRF	TSS1500;TSS1500	S_Shelf	35.9±2.0	43.7±2.5	7.9	0.0002	0.0277
7510377	MSC	NM_005098	musculin	269.8±135.5	392.5±97.1	1.5	0.0061	0.0172	cg01048107	MSC	TSS1500	S_Shore	28.3±5.9	34.5±6.2	6.3	0.0002	0.0277
7510377	MSC	NM_005098	musculin	269.8±135.5	392.5±97.1	1.5	0.0061	0.0172	cg26794715	MSC	TSS1500	S_Shore	38.6±6.1	49.7±5.5	11.1	0.0002	0.0277
2190689	OSBPL5	NM_020896	oxysterol binding protein-like 5	134.7±30.1	110.8±33.9	0.8	0.0061	0.0172	cg14991004	OSBPL5;OSBPL5;OSBPL5	5'UTR;5'UTR;5'UTR		25.6±1.7	33.3±1.1	7.7	0.0002	0.0277
6110367	PIGL	NM_004278	phosphatidylinositol glycan anchor biosynthesis, class L	48.1±13.0	36.1±9.5	0.8	0.0061	0.0172	cg11330839	PIGL	TSS200	S_Shore	7.2±0.3	8.8±0.5	1.6	0.0002	0.0277
2690735	RAI1	NM_030665	retinoic acid induced 1	76.8±16.1	64.0±10.5	0.8	0.0061	0.0172	cg08293097	SMCR5;RAI1	Body;5'UTR	N_Shelf	34.0±2.3	39.1±2.1	5.2	0.0002	0.0277
2340431	SAMD11	NM_152486	sterile alpha motif domain containing 11	45.9±15.4	28.7±5.8	0.6	0.0061	0.0172	cg24997886	SAMD11	Body	Island	13.7±0.7	21.1±1.7	7.4	0.0002	0.0277
3310692	SPRY1	NM_199327	sprouty homolog 1, antagonist of FGF signaling (Drosophila)	41.9±32.6	90.7±44.0	2.2	0.0061	0.0172	cg08251025	SPRY1;SPRY1	5'UTR;5'UTR	S_Shelf	37.9±1.7	49.9±2.1	12.0	0.0002	0.0277
3310692	SPRY1	NM_199327	sprouty homolog 1, antagonist of FGF signaling (Drosophila)	41.9±32.6	90.7±44.0	2.2	0.0061	0.0172	cg15206981	SPRY1;SPRY1	Body;Body	S_Shelf	36.2±1.8	45.8±2.1	9.6	0.0002	0.0277
5910619	STX2	NM_194356	syntaxin 2	914.0±122.4	797.7±57.0	0.9	0.0061	0.0172	cg04113200	STX2;STX2	Body;Body	Island	22.9±2.0	28.1±2.2	5.2	0.0002	0.0277
6620538	UBL3	NM_007106	ubiquitin-like 3	931.6±255.3	1158.4±274.1	1.2	0.0061	0.0172	cg05966045	UBL3	Body	N_Shore	15.9±0.5	20.1±1.5	4.2	0.0002	0.0277
540615	ZNF777	NM_015694	zinc finger protein 777	243.9±40.3	207.4±40.7	0.9	0.0061	0.0172	cg12714014	ZNF777	TSS200	S_Shore	7.3±0.2	8.8±0.5	1.6	0.0002	0.0277
4880356	BDNF	NM_001709	brain-derived neurotrophic factor	53.9±14.2	37.9±12.6	0.7	0.0081	0.0215	cg25328597	BDNF;BDNF;BDNF;BDNF;BDNF;BDNF;BDNF;BDNF;BDNF;BDNF;BDNF;BDNF;BDNF;BDNF;BDNF;BDNF	TSS200;Body;5'UTR;5'UTR;TSS200;TSS1500;TSS200;5'UTR;TSS1500;TSS1500;5'UTR;5'UTR;TSS200;TSS1500;TSS1500;TSS200	Island	6.0±0.3	7.0±0.4	1.0	0.0002	0.0277
6620521	BLVRB	NM_000713	biliverdin reductase B (flavin reductase (NADPH))	450.0±190.5	358.6±204.9	0.8	0.0081	0.0215	cg00301172	SPTBN4;BLVRB	TSS1500;TSS200	Island	6.0±0.2	7.4±0.5	1.4	0.0002	0.0277
7320041	CHST15	NM_015892	carbohydrate (N-acetylgalactosamine 4-sulfate 6-O) sulfotransferase 15	509.1±195.7	827.7±357.4	1.6	0.0081	0.0215	cg25475443	CHST15	TSS200	S_Shelf	46.3±4.5	52.5±4.6	6.2	0.0002	0.0277
7050576	COMMD7	NM_001099339	COMM domain containing 7	1917.4±243.1	1607.9±301.1	0.8	0.0081	0.0215	cg20716932	COMMD7;COMMD7	TSS200;TSS200	S_Shore	19.7±1.9	24.1±2.2	4.4	0.0002	0.0277
160598	HSPH1	NM_006644	heat shock 105kDa/110kDa protein 1	1285.9±385.2	1777.7±436.8	1.4	0.0081	0.0215	cg06901392	HSPH1;HSPH1	5'UTR;1stExon	Island	7.5±0.3	10.5±0.8	3.0	0.0002	0.0277
1500681	LRRCC1	NM_033402	leucine rich repeat and coiled-coil centrosomal protein 1	173.3±57.5	125.8±37.5	0.7	0.0081	0.0215	cg08165661	LRRCC1;LRRCC1	TSS200;TSS200	N_Shore	9.2±0.4	11.4±0.7	2.2	0.0002	0.0277
3940044	MARCH4	NM_020814	membrane-associated ring finger (C3HC4) 4, E3 ubiquitin protein ligase	935.1±358.6	467.0±268.9	0.5	0.0081	0.0215	cg03106056	MARCH4	TSS1500	S_Shore	14.7±0.6	19.1±1.4	4.4	0.0002	0.0277
160253	MBNL1	NM_207295	muscleblind-like splicing regulator 1	811.6±196.3	675.5±220.1	0.8	0.0081	0.0215	cg25165701	LOC401093;MBNL1;LOC401093;MBNL1	Body;TSS200;Body;TSS200	N_Shore	16.0±0.8	22.2±1.2	6.2	0.0002	0.0277
5960114	MRPL34	NM_023937	mitochondrial ribosomal protein L34	361.5±52.9	401.5±48.9	1.1	0.0081	0.0215	cg08702612	MRPL34;ABHD8	TSS1500;TSS1500	N_Shore	21.0±2.1	27.3±2.9	6.4	0.0002	0.0277
6760593	OSBPL10	NM_017784	oxysterol binding protein-like 10	207.2±96.2	299.7±135.6	1.4	0.0081	0.0215	cg26337497	OSBPL10	Body		39.9±3.6	48.1±3.1	8.3	0.0002	0.0277
1770035	PARP16	NM_017851	poly (ADP-ribose) polymerase family, member 16	46.4±10.3	33.5±9.5	0.7	0.0081	0.0215	cg13354872	PARP16	3'UTR		19.8±1.8	25.7±2.0	5.9	0.0002	0.0277
4180379	SFRS8	NM_004592	splicing factor, suppressor of white-apricot homolog (Drosophila)	166.1±24.5	148.1±24.8	0.9	0.0081	0.0215	cg00487848	SFRS8	Body	Island	88.2±0.6	81.7±1.6	-6.4	0.0002	0.0277
4180379	SFRS8	NM_004592	splicing factor, suppressor of white-apricot homolog (Drosophila)	166.1±24.5	148.1±24.8	0.9	0.0081	0.0215	cg08939021	SFRS8	Body	S_Shore	42.9±3.6	48.1±3.6	5.2	0.0002	0.0277
1300601	ST3GAL1	NM_003033	ST3 beta-galactoside alpha-2,3-sialyltransferase 1	292.7±80.3	239.3±74.0	0.8	0.0081	0.0215	cg20776891	ST3GAL1;ST3GAL1	3'UTR;3'UTR		28.2±1.9	36.0±2.4	7.8	0.0002	0.0277
130300	ZNF174	NM_001032292	zinc finger protein 174	66.1±7.2	75.7±8.8	1.1	0.0081	0.0215	cg06733971	ZNF174;ZNF434;ZNF174	1stExon;TSS1500;1stExon	S_Shore	42.4±1.4	49.5±1.4	7.1	0.0002	0.0277
5910563	ZNF174	NM_001032292	zinc finger protein 174	99.1±17.7	122.7±15.7	1.2	0.0081	0.0215	cg06733971	ZNF174;ZNF434;ZNF174	1stExon;TSS1500;1stExon	S_Shore	42.4±1.4	49.5±1.4	7.1	0.0002	0.0277
3290768	ZNF317	NM_020933	zinc finger protein 317	194.2±33.0	154.6±20.0	0.8	0.0081	0.0215	cg17972606	ZNF317	5'UTR	Island	8.5±0.4	11.6±1.0	3.1	0.0002	0.0277
4060255	ZNRD1	NM_170783	zinc ribbon domain containing 1	220.9±33.2	179.9±42.0	0.8	0.0081	0.0215	cg13044444	ZNRD1;NCRNA00171;ZNRD1	Body;TSS1500;Body	S_Shore	10.1±0.7	13.0±0.9	2.9	0.0002	0.0277
1300274	ANXA11	NM_001157	annexin A11	260.1±60.2	226.5±67.4	0.9	0.0105	0.0266	cg11900509	ANXA11;ANXA11;ANXA11	5'UTR;5'UTR;5'UTR		20.1±3.5	26.0±3.4	5.9	0.0002	0.0277
510129	AP4B1	NM_006594	adaptor-related protein complex 4, beta 1 subunit	407.4±62.0	346.0±55.9	0.8	0.0105	0.0266	cg04872610	AP4B1;DCLRE1B	TSS1500;Body	S_Shore	8.3±0.7	11.4±0.7	3.1	0.0002	0.0277
940164	ASAP1	NM_018482	ArfGAP with SH3 domain, ankyrin repeat and PH domain 1	243.0±80.9	314.9±110.1	1.3	0.0105	0.0266	cg17665601	ASAP1	Body		77.6±1.4	73.1±1.9	-4.5	0.0002	0.0277
1780730	CCDC59	NM_014167	coiled-coil domain containing 59	1206.0±280.2	917.5±157.3	0.8	0.0105	0.0266	cg09219005	C12orf26;CCDC59;CCDC59;C12orf26	1stExon;Body;TSS200;5'UTR	Island	3.7±0.1	4.8±0.4	1.0	0.0002	0.0277
3990564	CCDC89	NM_152723	coiled-coil domain containing 89	49.6±9.9	39.2±8.0	0.8	0.0105	0.0266	cg14137939	CCDC89	1stExon		6.1±0.3	7.7±0.5	1.6	0.0002	0.0277
1170707	CFL2	NM_138638	cofilin 2 (muscle)	142.3±23.8	190.3±59.8	1.3	0.0105	0.0266	cg18247339	CFL2;CFL2;CFL2;CFL2;CFL2	Body;Body;TSS1500;Body;Body	Island	8.6±0.3	10.4±0.4	1.8	0.0002	0.0277
3610735	F12	NM_000505	coagulation factor XII (Hageman factor)	52.9±16.1	39.5±7.2	0.7	0.0105	0.0266	cg05876864	F12	Body	Island	9.4±0.3	12.5±0.8	3.1	0.0002	0.0277
5090671	GDF15	NM_004864	growth differentiation factor 15	288.3±282.6	408.1±243.6	1.4	0.0105	0.0266	cg02780743	GDF15	TSS200	N_Shore	10.5±0.5	13.5±0.6	3.0	0.0002	0.0277
5090671	GDF15	NM_004864	growth differentiation factor 15	288.3±282.6	408.1±243.6	1.4	0.0105	0.0266	cg16929104	GDF15	TSS200	N_Shore	12.6±0.7	17.7±1.5	5.1	0.0002	0.0277
2320114	KLF13	NM_015995	Kruppel-like factor 13	278.4±61.0	336.0±63.1	1.2	0.0105	0.0266	cg21048422	KLF13	TSS1500	Island	12.3±0.5	16.3±1.1	4.1	0.0002	0.0277
2450367	LRIG1	NM_015541	leucine-rich repeats and immunoglobulin-like domains 1	140.6±44.9	196.2±53.0	1.4	0.0105	0.0266	cg05543520	LRIG1	Body		32.2±1.7	42.7±2.1	10.5	0.0002	0.0277
2450367	LRIG1	NM_015541	leucine-rich repeats and immunoglobulin-like domains 1	140.6±44.9	196.2±53.0	1.4	0.0105	0.0266	cg09406856	LRIG1	Body		11.7±1.6	15.5±1.7	3.9	0.0002	0.0277
4830484	MADD	NM_130473	MAP-kinase activating death domain	45.6±11.6	35.9±9.3	0.8	0.0105	0.0266	cg19501536	MADD;MADD;MADD;MADD;MADD;MADD;MADD;MADD;MADD;MADD	Body;Body;Body;Body;Body;Body;Body;Body;Body;Body		74.7±2.8	78.8±2.5	4.1	0.0002	0.0277
3830327	MGLL	NM_007283	monoglyceride lipase	330.5±131.8	262.6±109.4	0.8	0.0105	0.0266	cg06492496	MGLL;MGLL;MGLL	5'UTR;TSS1500;1stExon	Island	3.8±0.1	3.5±0.1	-0.4	0.0002	0.0277
6760255	MNT	NM_020310	MNT, MAX dimerization protein	288.3±50.2	383.2±118.7	1.3	0.0105	0.0266	cg01485948	MNT	Body	Island	5.4±0.2	6.6±0.4	1.2	0.0002	0.0277
6760255	MNT	NM_020310	MNT, MAX dimerization protein	288.3±50.2	383.2±118.7	1.3	0.0105	0.0266	cg09635667	MNT	Body	N_Shelf	13.6±0.6	17.8±1.2	4.2	0.0002	0.0277
4230369	NGF	NM_002506	nerve growth factor (beta polypeptide)	441.9±264.3	284.5±242.7	0.6	0.0105	0.0266	cg17750109	NGF	5'UTR		17.5±2.6	22.1±2.8	4.6	0.0002	0.0277
3830041	PMEPA1	NM_199169	prostate transmembrane protein, androgen induced 1	133.1±85.0	187.3±58.7	1.4	0.0105	0.0266	cg08567517	PMEPA1;PMEPA1;PMEPA1	TSS1500;TSS1500;TSS200	S_Shore	32.5±2.7	40.4±2.5	7.9	0.0002	0.0277
1240176	PPP1R13L	NM_006663	protein phosphatase 1, regulatory subunit 13 like	206.2±113.2	106.4±37.3	0.5	0.0105	0.0266	cg17427418	CD3EAP;PPP1R13L;PPP1R13L	TSS1500;5'UTR;TSS200	Island	9.8±1.0	12.5±1.7	2.7	0.0002	0.0277
4210524	RND3	NM_005168	Rho family GTPase 3	1886.6±640.9	1281.3±451.6	0.7	0.0105	0.0266	cg14184873	RND3	Body	Island	9.8±0.3	11.8±0.7	2.0	0.0002	0.0277
6770768	SYNGR1	NM_145731	synaptogyrin 1	31.4±13.0	47.7±15.8	1.5	0.0105	0.0266	cg22650271	SYNGR1;SYNGR1;SYNGR1	Body;TSS200;Body		26.1±2.1	32.9±2.0	6.8	0.0002	0.0277
6480333	TCIRG1	NM_006019	T-cell, immune regulator 1, ATPase, H+ transporting, lysosomal V0 subunit A3	40.5±10.8	29.1±7.1	0.7	0.0105	0.0266	cg24659171	TCIRG1;TCIRG1	Body;Body		87.7±0.7	84.8±0.9	-3.0	0.0002	0.0277
580064	TMEM53	NM_024587	transmembrane protein 53	38.8±9.2	52.9±12.6	1.4	0.0105	0.0266	cg14009440	TMEM53	Body	N_Shore	31.1±5.1	37.8±5.1	6.7	0.0002	0.0277
2710349	TNFSF4	NM_003326	tumor necrosis factor (ligand) superfamily, member 4	190.0±115.3	108.1±59.4	0.6	0.0105	0.0266	cg15112923	TNFSF4	3'UTR		62.1±1.5	57.1±1.6	-5.0	0.0002	0.0277
5570110	TRIOBP	NM_001039141	TRIO and F-actin binding protein	1059.4±146.7	1335.0±350.2	1.3	0.0105	0.0266	cg01497487	TRIOBP;TRIOBP;TRIOBP	TSS1500;TSS1500;Body	Island	12.4±0.5	15.5±1.1	3.1	0.0002	0.0277
5570110	TRIOBP	NM_001039141	TRIO and F-actin binding protein	1059.4±146.7	1335.0±350.2	1.3	0.0105	0.0266	cg05797418	TRIOBP;TRIOBP;TRIOBP	TSS1500;TSS1500;Body	Island	6.3±0.2	4.9±0.2	-1.4	0.0002	0.0277
6110307	MRPS34	NM_023936	mitochondrial ribosomal protein S34	171.0±33.0	136.5±18.4	0.8	0.0108	0.0273	cg16744862	MRPS34;NME3;EME2	1stExon;TSS1500;TSS200	Island	2.9±0.1	2.4±0.1	-0.5	0.0002	0.0277
940148	ABTB2	NM_145804	ankyrin repeat and BTB (POZ) domain containing 2	42.4±15.0	64.9±19.9	1.5	0.0134	0.0325	cg13292777	ABTB2	Body	Island	7.8±0.3	10.1±0.6	2.2	0.0002	0.0277
940148	ABTB2	NM_145804	ankyrin repeat and BTB (POZ) domain containing 2	42.4±15.0	64.9±19.9	1.5	0.0134	0.0325	cg20728639	ABTB2	TSS1500	Island	6.0±0.2	7.6±0.4	1.6	0.0002	0.0277
4780615	ANXA2	NM_001002858	annexin A2	17398.3±1033.7	15447.5±1535.8	0.9	0.0134	0.0325	cg22581200	ANXA2;ANXA2;ANXA2;ANXA2	Body;Body;Body;Body		26.7±1.9	31.9±1.7	5.2	0.0002	0.0277
1740041	CRLF3	NM_015986	cytokine receptor-like factor 3	76.9±19.8	61.8±10.9	0.8	0.0134	0.0325	cg24223942	CRLF3	TSS1500	S_Shore	21.5±0.9	27.0±1.8	5.5	0.0002	0.0277
70601	CUL1	NM_003592	cullin 1	543.5±51.0	494.5±40.0	0.9	0.0134	0.0325	cg06899186	CUL1	TSS1500	N_Shore	17.3±0.5	21.9±0.9	4.6	0.0002	0.0277
1450341	DLX1	NM_001038493	distal-less homeobox 1	51.4±18.1	43.8±12.8	0.9	0.0134	0.0325	cg00822840	DLX1;DLX1	Body;Body	Island	33.3±1.6	41.5±2.0	8.2	0.0002	0.0277
1450341	DLX1	NM_001038493	distal-less homeobox 1	51.4±18.1	43.8±12.8	0.9	0.0134	0.0325	cg01244270	DLX1;DLX1	3'UTR;3'UTR	S_Shore	69.2±1.8	73.4±1.8	4.2	0.0002	0.0277
1450341	DLX1	NM_001038493	distal-less homeobox 1	51.4±18.1	43.8±12.8	0.9	0.0134	0.0325	cg12762816	DLX1;DLX1	3'UTR;3'UTR	S_Shore	44.1±1.4	50.7±1.8	6.6	0.0002	0.0277
1050671	EGFR	NM_005228	epidermal growth factor receptor	142.4±64.2	108.1±61.5	0.8	0.0134	0.0325	cg10550611	EGFR;EGFR;EGFR;EGFR	Body;Body;Body;Body		52.9±2.2	62.1±2.0	9.3	0.0002	0.0277
1050671	EGFR	NM_005228	epidermal growth factor receptor	142.4±64.2	108.1±61.5	0.8	0.0134	0.0325	cg14688342	EGFR;EGFR;EGFR;EGFR	Body;Body;Body;Body		26.0±1.8	33.2±1.5	7.1	0.0002	0.0277
1440477	GAD1	NM_013445	glutamate decarboxylase 1 (brain, 67kDa)	42.4±12.9	33.9±10.8	0.8	0.0134	0.0325	cg09144707	GAD1;GAD1	Body;Body	N_Shore	14.0±1.6	19.4±1.8	5.4	0.0002	0.0277
5310445	KREMEN1	NM_001039571	NA	40.2±7.2	30.1±11.4	0.7	0.0134	0.0325	cg25269404	KREMEN1;KREMEN1	Body;3'UTR		32.6±2.2	40.9±2.4	8.3	0.0002	0.0277
6760632	LEPREL2	NM_014262	leprecan-like 2	307.6±55.0	244.5±62.2	0.8	0.0134	0.0325	cg09274587	LEPREL2	TSS1500	N_Shore	9.9±0.5	11.7±0.9	1.8	0.0002	0.0277
6350711	LPP	NM_005578	LIM domain containing preferred translocation partner in lipoma	2149.2±259.4	1831.5±450.2	0.9	0.0134	0.0325	cg05048043	LPP;LPP;LPP	Body;Body;Body		64.4±4.0	69.7±3.6	5.3	0.0002	0.0277
6350711	LPP	NM_005578	LIM domain containing preferred translocation partner in lipoma	2149.2±259.4	1831.5±450.2	0.9	0.0134	0.0325	cg05299185	LPP	5'UTR	S_Shore	5.2±0.2	6.7±0.4	1.5	0.0002	0.0277
620066	MGAT4B	NM_014275	mannosyl (alpha-1,3-)-glycoprotein beta-1,4-N-acetylglucosaminyltransferase, isozyme B	65.4±18.8	53.4±13.1	0.8	0.0134	0.0325	cg17676354	MGAT4B;MGAT4B	3'UTR;3'UTR	Island	93.2±0.4	94.2±0.4	1.0	0.0002	0.0277
1570056	MYO5A	NM_000259	myosin VA (heavy chain 12, myoxin)	246.8±57.3	327.5±90.2	1.3	0.0134	0.0325	cg20941534	MYO5A;MYO5A	TSS1500;TSS1500	S_Shore	6.5±0.2	8.0±0.5	1.5	0.0002	0.0277
3180070	OLFML3	NM_020190	olfactomedin-like 3	565.5±353.8	1005.1±572.2	1.8	0.0134	0.0325	cg22855923	OLFML3	TSS1500		74.3±0.9	69.8±1.5	-4.5	0.0002	0.0277
6280097	PLCB4	NM_000933	phospholipase C, beta 4	234.3±127.2	135.9±57.8	0.6	0.0134	0.0325	cg24736099	PLCB4;PLCB4	5'UTR;5'UTR		76.1±1.2	70.7±1.4	-5.4	0.0002	0.0277
5090035	PPP2R5D	NM_180976	protein phosphatase 2, regulatory subunit B', delta	235.3±37.3	210.3±34.5	0.9	0.0134	0.0325	cg04955303	PPP2R5D;PPP2R5D;PPP2R5D	TSS200;TSS200;TSS200		8.4±0.3	9.8±0.5	1.4	0.0002	0.0277
5550332	PTGFRN	NM_020440	prostaglandin F2 receptor inhibitor	375.4±105.2	477.8±141.6	1.3	0.0134	0.0325	cg03752628	PTGFRN	Body	S_Shore	11.0±1.5	13.9±1.4	2.9	0.0002	0.0277
7040278	RAB5C	NM_004583	RAB5C, member RAS oncogene family	202.7±25.4	169.7±37.1	0.8	0.0134	0.0325	cg17989572	RAB5C;RAB5C	5'UTR;5'UTR	N_Shore	5.2±0.2	6.5±0.4	1.3	0.0002	0.0277
2810382	RALA	NM_005402	v-ral simian leukemia viral oncogene homolog A (ras related)	3417.4±1056.0	2455.4±301.2	0.7	0.0134	0.0325	cg04104329	RALA	5'UTR		41.6±3.2	48.4±3.5	6.8	0.0002	0.0277
1110180	RORA	NM_002943	RAR-related orphan receptor A	101.2±49.2	77.0±30.9	0.8	0.0134	0.0325	cg11524974	RORA	Body		36.5±3.3	45.1±3.4	8.6	0.0002	0.0277
3890292	RPS6KC1	NM_012424	ribosomal protein S6 kinase, 52kDa, polypeptide 1	123.8±22.1	156.8±28.0	1.3	0.0134	0.0325	cg12272413	RPS6KC1;RPS6KC1	Body;Body	Island	8.1±0.3	9.3±0.3	1.2	0.0002	0.0277
4280678	SEPP1	NM_005410	selenoprotein P, plasma, 1	35.7±19.3	101.9±87.9	2.9	0.0134	0.0325	cg04502814	SEPP1;SEPP1;SEPP1;SEPP1;SEPP1;SEPP1	1stExon;5'UTR;5'UTR;5'UTR;1stExon;1stExon		14.2±1.2	19.9±1.5	5.7	0.0002	0.0277
7650523	SHISA2	NM_001007538	shisa homolog 2 (Xenopus laevis)	1065.7±657.2	2267.6±1344.8	2.1	0.0134	0.0325	cg08386692	SHISA2	TSS200	Island	13.1±0.7	15.6±0.8	2.5	0.0002	0.0277
1990441	TRIM27	NM_006510	tripartite motif containing 27	105.0±17.4	87.1±14.7	0.8	0.0134	0.0325	cg06126060	TRIM27	Body	N_Shelf	85.7±0.6	87.7±0.5	1.9	0.0002	0.0277
4920382	VAC14	NM_018052	Vac14 homolog (S. cerevisiae)	83.3±17.0	101.7±30.1	1.2	0.0134	0.0325	cg05704955	VAC14	Body		23.1±1.2	28.4±1.7	5.2	0.0002	0.0277
2900068	VCL	NM_003373	vinculin	227.6±39.6	287.0±75.1	1.3	0.0134	0.0325	cg23609749	VCL;VCL	Body;Body		74.0±1.8	66.8±1.7	-7.2	0.0002	0.0277
1820343	WNT5A	NM_003392	wingless-type MMTV integration site family, member 5A	336.1±105.6	546.1±231.0	1.6	0.0134	0.0325	cg15051960	WNT5A	TSS200	Island	7.2±0.4	9.6±0.8	2.4	0.0002	0.0277
60255	ANTXR1	NM_018153	anthrax toxin receptor 1	932.2±456.3	484.1±153.6	0.5	0.0171	0.0393	cg24576133	ANTXR1;ANTXR1;ANTXR1	Body;Body;Body		31.0±3.7	35.4±3.3	4.4	0.0002	0.0277
780367	ATP2C1	NM_014382	ATPase, Ca++ transporting, type 2C, member 1	271.9±83.5	327.5±101.3	1.2	0.0171	0.0393	cg02843092	ATP2C1;ATP2C1;ATP2C1;ATP2C1	TSS1500;TSS1500;TSS1500;TSS1500	Island	6.6±0.3	7.9±0.5	1.3	0.0002	0.0277
7510259	ATP7B	NM_000053	ATPase, Cu++ transporting, beta polypeptide	56.0±12.7	71.6±19.4	1.3	0.0171	0.0393	cg02071074	ATP7B;ALG11;ATP7B	Body;TSS1500;Body	N_Shore	8.1±0.4	11.1±0.9	2.9	0.0002	0.0277
5820471	C14orf149	NM_144581	L-3-hydroxyproline dehydratase (trans-)	314.3±75.1	235.0±65.4	0.7	0.0171	0.0393	cg01543583	C14orf149	Body	N_Shelf	46.7±5.9	54.7±5.6	8.0	0.0002	0.0277
290132	C20orf117	NM_199181	suppressor of glucose, autophagy associated 1	255.8±64.0	198.7±48.1	0.8	0.0171	0.0393	cg02866149	C20orf117	3'UTR	S_Shelf	16.8±1.7	22.1±2.2	5.3	0.0002	0.0277
2480440	C3orf64	NM_173654	EGF domain-specific O-linked N-acetylglucosamine (GlcNAc) transferase	369.2±76.6	438.1±119.7	1.2	0.0171	0.0393	cg20743134	C3orf64	5'UTR	N_Shore	20.7±1.6	26.9±1.6	6.1	0.0002	0.0277
670274	C7orf58	NM_001105533	cadherin-like and PC-esterase domain containing 1	69.5±79.1	50.8±41.1	0.7	0.0171	0.0393	cg15945129	C7orf58;C7orf58	TSS1500;5'UTR		11.3±0.3	14.0±0.6	2.7	0.0002	0.0277
5550379	CAV1	NM_001753	caveolin 1, caveolae protein, 22kDa	1800.8±866.7	1329.8±714.1	0.7	0.0171	0.0393	cg24987440	CAV1	Body		84.2±1.0	80.4±1.2	-3.8	0.0002	0.0277
3710196	DDR1	NM_013993	discoidin domain receptor tyrosine kinase 1	192.7±69.4	211.6±62.3	1.1	0.0171	0.0393	cg17604312	DDR1;DDR1	TSS1500;TSS1500	N_Shore	41.2±3.3	45.0±3.1	3.8	0.0002	0.0277
3710196	DDR1	NM_013993	discoidin domain receptor tyrosine kinase 1	192.7±69.4	211.6±62.3	1.1	0.0171	0.0393	cg19215110	DDR1;DDR1	TSS1500;TSS1500	N_Shore	33.8±3.3	40.7±3.4	6.9	0.0002	0.0277
4150278	DUSP14	NM_007026	dual specificity phosphatase 14	1622.2±327.4	1327.7±214.2	0.8	0.0171	0.0393	cg22430734	DUSP14	TSS200	Island	7.2±0.3	9.4±0.7	2.2	0.0002	0.0277
4180603	GAL3ST4	NM_024637	galactose-3-O-sulfotransferase 4	266.8±75.5	335.3±96.4	1.3	0.0171	0.0393	cg06189038	GAL3ST4	TSS1500	N_Shore	18.5±1.7	25.4±2.3	6.9	0.0002	0.0277
5810746	MATN2	NM_002380	matrilin 2	809.1±410.6	371.9±328.7	0.5	0.0171	0.0393	cg16016960	MATN2;MATN2	5'UTR;5'UTR	S_Shore	42.8±4.6	50.3±4.7	7.5	0.0002	0.0277
5810746	MATN2	NM_002380	matrilin 2	809.1±410.6	371.9±328.7	0.5	0.0171	0.0393	cg16297171	MATN2;MATN2	Body;Body		24.5±3.5	31.7±3.6	7.2	0.0002	0.0277
5220315	MBNL1	NM_207296	muscleblind-like splicing regulator 1	1373.3±303.7	1226.9±422.4	0.9	0.0171	0.0393	cg25165701	LOC401093;MBNL1;LOC401093;MBNL1	Body;TSS200;Body;TSS200	N_Shore	16.0±0.8	22.2±1.2	6.2	0.0002	0.0277
5490376	NCOR2	NM_006312	nuclear receptor corepressor 2	1657.0±386.6	1920.5±379.1	1.2	0.0171	0.0393	cg22700848	NCOR2;NCOR2	5'UTR;5'UTR		14.4±1.1	20.4±2.1	5.9	0.0002	0.0277
3120136	NFAT5	NM_173215	nuclear factor of activated T-cells 5, tonicity-responsive	161.4±34.6	203.6±53.2	1.3	0.0171	0.0393	cg04314652	NFAT5;NFAT5;NFAT5;NFAT5;NFAT5	TSS1500;TSS1500;TSS1500;TSS1500;TSS1500	N_Shore	30.1±2.3	36.4±2.6	6.3	0.0002	0.0277
3990201	OTUD4	NM_199324	OTU domain containing 4	120.0±19.5	160.6±44.2	1.3	0.0171	0.0393	cg18976869	OTUD4;OTUD4;OTUD4	TSS1500;TSS1500;TSS1500	Island	12.2±0.3	15.4±1.0	3.2	0.0002	0.0277
5670368	SLC39A1	NM_014437	solute carrier family 39 (zinc transporter), member 1	832.9±104.3	713.1±114.3	0.9	0.0171	0.0393	cg16414271	SLC39A1	5'UTR	Island	10.2±0.4	12.4±1.0	2.1	0.0002	0.0277
4260612	STK19	NM_004197	serine/threonine kinase 19	546.6±97.7	611.8±83.4	1.1	0.0171	0.0393	cg12776033	STK19;STK19;DOM3Z;STK19	TSS1500;TSS1500;Body;Body	N_Shore	25.8±2.1	29.9±2.6	4.1	0.0002	0.0277
770520	TAF4	NM_003185	TAF4 RNA polymerase II, TATA box binding protein (TBP)-associated factor, 135kDa	159.8±37.3	138.8±19.7	0.9	0.0171	0.0393	cg13374901	TAF4	Body	Island	16.3±0.5	21.4±1.4	5.1	0.0002	0.0277
770520	TAF4	NM_003185	TAF4 RNA polymerase II, TATA box binding protein (TBP)-associated factor, 135kDa	159.8±37.3	138.8±19.7	0.9	0.0171	0.0393	cg27374441	TAF4	TSS200	Island	9.2±0.2	8.1±0.2	-1.1	0.0002	0.0277
5690711	TMEM134	NM_001078651	transmembrane protein 134	303.6±62.7	348.4±46.5	1.1	0.0171	0.0393	cg04061873	TMEM134;TMEM134;TMEM134	TSS1500;TSS1500;TSS1500	S_Shore	10.4±0.6	14.1±1.3	3.7	0.0002	0.0277
5690398	TNFSF4	NM_003326	tumor necrosis factor (ligand) superfamily, member 4	879.3±548.1	556.0±293.8	0.6	0.0171	0.0393	cg15112923	TNFSF4	3'UTR		62.1±1.5	57.1±1.6	-5.0	0.0002	0.0277
3120014	ABHD4	NM_022060	abhydrolase domain containing 4	77.0±26.7	123.5±55.5	1.6	0.0215	0.0475	cg16014422	ABHD4	TSS200	N_Shore	13.8±0.7	18.1±1.6	4.2	0.0002	0.0277
4250376	AHDC1	NM_001029882	AT hook, DNA binding motif, containing 1	49.4±11.8	59.8±12.5	1.2	0.0215	0.0475	cg15072832	AHDC1	5'UTR	S_Shore	13.1±1.2	17.8±1.7	4.7	0.0002	0.0277
5700025	ANTXR1	NM_032208	anthrax toxin receptor 1	494.9±257.3	289.5±82.9	0.6	0.0215	0.0475	cg24576133	ANTXR1;ANTXR1;ANTXR1	Body;Body;Body		31.0±3.7	35.4±3.3	4.4	0.0002	0.0277
5670494	ARL15	NM_019087	ADP-ribosylation factor-like 15	43.8±11.1	58.4±20.4	1.3	0.0215	0.0475	cg20689586	ARL15	TSS1500	Island	5.0±0.2	6.1±0.3	1.1	0.0002	0.0277
110433	ASS1	NM_000050	argininosuccinate synthase 1	803.6±428.7	1374.7±430.4	1.7	0.0215	0.0475	cg22791453	ASS1;ASS1	TSS200;TSS200	Island	11.5±1.0	17.1±1.2	5.7	0.0002	0.0277
4570102	BRMS1	NM_001024958	breast cancer metastasis suppressor 1	1364.2±155.0	1198.6±179.7	0.9	0.0215	0.0475	cg16810310	BRMS1;BRMS1;RIN1	3'UTR;3'UTR;TSS1500	S_Shelf	15.1±0.7	19.6±0.9	4.5	0.0002	0.0277
3170102	C12orf49	NM_024738	chromosome 12 open reading frame 49	93.6±18.6	75.2±24.1	0.8	0.0215	0.0475	cg15082048	RNFT2;C12orf49;RNFT2;RNFT2;RNFT2	1stExon;TSS1500;5'UTR;5'UTR;1stExon	Island	8.3±0.3	10.2±0.6	1.9	0.0002	0.0277
780500	CAB39L	NM_001079670	calcium binding protein 39-like	79.8±10.9	96.8±13.0	1.2	0.0215	0.0475	cg04914982	CAB39L;SETDB2	TSS200;TSS200	Island	7.8±0.4	9.7±0.5	2.0	0.0002	0.0277
1190035	CECR5	NM_017829	cat eye syndrome chromosome region, candidate 5	56.6±16.6	42.1±11.5	0.7	0.0215	0.0475	cg19468028	CECR4;CECR5;CECR5;CECR4	TSS1500;Body;Body;TSS1500	Island	6.7±0.3	9.2±0.8	2.5	0.0002	0.0277
6660674	ERGIC2	NM_016570	ERGIC and golgi 2	478.0±89.4	552.3±104.1	1.2	0.0215	0.0475	cg02394098	ERGIC2;ERGIC2	5'UTR;1stExon	Island	6.5±0.2	8.3±0.6	1.8	0.0002	0.0277
2680382	LEPR	NM_001003679	leptin receptor	266.8±220.2	454.9±339.9	1.7	0.0215	0.0475	cg23688719	LEPR;LEPR;LEPR	5'UTR;5'UTR;5'UTR		13.1±1.1	17.0±1.5	3.9	0.0002	0.0277
6480348	LEPR	NM_001003679	leptin receptor	40.1±12.9	53.8±20.2	1.3	0.0215	0.0475	cg23688719	LEPR;LEPR;LEPR	5'UTR;5'UTR;5'UTR		13.1±1.1	17.0±1.5	3.9	0.0002	0.0277
7330739	NDRG4	NM_022910	NDRG family member 4	41.5±23.6	183.2±255.4	4.4	0.0215	0.0475	cg04858398	NDRG4;NDRG4;NDRG4	5'UTR;5'UTR;Body	S_Shore	6.1±0.2	7.3±0.3	1.2	0.0002	0.0277
7610162	PPFIA1	NM_177423	protein tyrosine phosphatase, receptor type, f polypeptide (PTPRF), interacting protein (liprin), alpha 1	100.0±12.8	119.1±26.1	1.2	0.0215	0.0475	cg00319359	PPFIA1;PPFIA1	TSS200;TSS200	Island	8.7±0.5	7.1±0.3	-1.7	0.0002	0.0277
2360672	TNFRSF19	NM_148957	tumor necrosis factor receptor superfamily, member 19	267.6±170.0	520.7±379.1	1.9	0.0215	0.0475	cg00504595	TNFRSF19;TNFRSF19	1stExon;5'UTR		18.1±1.7	24.4±2.0	6.3	0.0002	0.0277
5220491	VGLL4	NM_014667	vestigial like 4 (Drosophila)	596.4±120.2	675.1±97.8	1.1	0.0215	0.0475	cg19778015	VGLL4;VGLL4;VGLL4	Body;Body;TSS1500		16.2±0.7	19.8±1.7	3.5	0.0002	0.0277
540402	ZDHHC6	NM_022494	zinc finger, DHHC-type containing 6	568.2±91.2	484.4±35.8	0.9	0.0215	0.0475	cg15939466	VTI1A;ZDHHC6	Body;TSS1500	S_Shore	11.1±0.5	13.7±0.6	2.6	0.0002	0.0277
7610504	ZNF519	NM_145287	zinc finger protein 519	44.9±12.0	34.7±8.9	0.8	0.0215	0.0475	cg02827729	ZNF519;ZNF519	1stExon;5'UTR	Island	8.6±0.4	10.3±0.6	1.7	0.0002	0.0277
4050673	ZNRD1	NM_170783	zinc ribbon domain containing 1	137.3±29.4	106.3±21.4	0.8	0.0215	0.0475	cg13044444	ZNRD1;NCRNA00171;ZNRD1	Body;TSS1500;Body	S_Shore	10.1±0.7	13.0±0.9	2.9	0.0002	0.0277
2570112	ABLIM1	NM_006720	actin binding LIM protein 1	194.7±69.9	763.3±243.3	3.9	0.0002	0.0017	cg23786209	ABLIM1;ABLIM1;ABLIM1;ABLIM1	Body;Body;5'UTR;Body		44.9±1.9	54.1±2.2	9.2	0.0004	0.0291
6400243	ABLIM1	NM_001003407	actin binding LIM protein 1	49.8±16.2	161.0±59.1	3.2	0.0002	0.0017	cg23786209	ABLIM1;ABLIM1;ABLIM1;ABLIM1	Body;Body;5'UTR;Body		44.9±1.9	54.1±2.2	9.2	0.0004	0.0291
2190414	ACACA	NM_198836	acetyl-CoA carboxylase alpha	451.4±50.5	675.7±102.4	1.5	0.0002	0.0017	cg11978823	TADA2A;ACACA;TADA2A;ACACA;TADA2A	TSS200;TSS1500;5'UTR;TSS1500;TSS200	Island	7.7±0.2	6.3±0.3	-1.4	0.0004	0.0291
2630692	ACACA	NM_198839	acetyl-CoA carboxylase alpha	347.1±37.3	496.5±75.2	1.4	0.0002	0.0017	cg11978823	TADA2A;ACACA;TADA2A;ACACA;TADA2A	TSS200;TSS1500;5'UTR;TSS1500;TSS200	Island	7.7±0.2	6.3±0.3	-1.4	0.0004	0.0291
7550161	ADK	NM_001123	adenosine kinase	197.3±43.2	127.5±21.9	0.6	0.0002	0.0017	cg14441964	ADK;AP3M1;AP3M1	TSS1500;5'UTR;5'UTR	N_Shore	11.5±0.7	13.8±0.7	2.3	0.0004	0.0291
1770551	ADNP	NM_015339	activity-dependent neuroprotector homeobox	51.5±11.1	28.4±6.3	0.6	0.0002	0.0017	cg13940160	ADNP;ADNP	TSS1500;TSS1500	Island	17.1±0.6	19.9±0.8	2.7	0.0004	0.0291
4590133	AFAP1L2	NM_001001936	actin filament associated protein 1-like 2	27.8±13.8	153.9±77.3	5.5	0.0002	0.0017	cg12177113	AFAP1L2;AFAP1L2	Body;Body		16.5±1.2	22.1±1.9	5.6	0.0004	0.0291
6620711	AFAP1L2	NM_032550	actin filament associated protein 1-like 2	22.8±11.5	103.5±47.0	4.5	0.0002	0.0017	cg12177113	AFAP1L2;AFAP1L2	Body;Body		16.5±1.2	22.1±1.9	5.6	0.0004	0.0291
7330544	ALDOC	NM_005165	aldolase C, fructose-bisphosphate	885.0±418.2	393.2±118.8	0.4	0.0002	0.0017	cg13990559	ALDOC	TSS200		10.2±0.6	14.2±1.2	4.0	0.0004	0.0291
4780437	ANK2	NM_020977	ankyrin 2, neuronal	37.4±15.3	135.1±59.2	3.6	0.0002	0.0017	cg21356998	ANK2;ANK2;ANK2	Body;Body;Body		14.3±2.0	19.7±2.2	5.4	0.0004	0.0291
2750598	ANKRD46	NM_198401	ankyrin repeat domain 46	89.6±25.1	146.8±47.6	1.6	0.0002	0.0017	cg25641145	ANKRD46	TSS1500	S_Shore	28.7±3.9	36.2±4.1	7.5	0.0004	0.0291
2230603	AP3B1	NM_003664	adaptor-related protein complex 3, beta 1 subunit	1509.0±131.7	1832.4±233.8	1.2	0.0002	0.0017	cg08976646	AP3B1	Body		58.1±4.9	66.4±3.9	8.3	0.0004	0.0291
5090056	ARFGAP3	NM_014570	ADP-ribosylation factor GTPase activating protein 3	780.2±139.8	567.7±118.2	0.7	0.0002	0.0017	cg26529516	ARFGAP3;ARFGAP3	TSS200;TSS200	Island	6.7±0.9	8.4±1.2	1.8	0.0004	0.0291
6110332	ARHGAP19	NM_032900	Rho GTPase activating protein 19	136.3±47.4	73.5±25.9	0.5	0.0002	0.0017	cg09230812	ARHGAP19	TSS1500	S_Shore	6.6±0.2	8.5±0.6	1.9	0.0004	0.0291
4760255	ARHGDIA	NM_004309	Rho GDP dissociation inhibitor (GDI) alpha	2122.6±297.3	1225.2±162.7	0.6	0.0002	0.0017	cg08816869	ARHGDIA	TSS1500	Island	7.2±0.2	8.9±0.3	1.7	0.0004	0.0291
510554	ARHGEF7	NM_003899	Rho guanine nucleotide exchange factor (GEF) 7	756.9±62.3	1029.4±197.1	1.4	0.0002	0.0017	cg20876030	ARHGEF7;ARHGEF7;ARHGEF7;ARHGEF7;ARHGEF7;ARHGEF7	1stExon;1stExon;5'UTR;1stExon;5'UTR;5'UTR		18.1±0.5	19.6±0.5	1.5	0.0004	0.0291
2140368	ARPP19	NM_006628	cAMP-regulated phosphoprotein, 19kDa	195.5±34.5	135.2±24.9	0.7	0.0002	0.0017	cg08628601	ARPP19	TSS200	Island	13.9±0.6	16.6±0.8	2.7	0.0004	0.0291
6620356	ARPP19	NM_006628	cAMP-regulated phosphoprotein, 19kDa	1348.8±198.9	947.4±154.6	0.7	0.0002	0.0017	cg08628601	ARPP19	TSS200	Island	13.9±0.6	16.6±0.8	2.7	0.0004	0.0291
5570682	ASAM	NM_024769	CXADR-like membrane protein	242.8±78.6	133.0±64.3	0.5	0.0002	0.0017	cg05189804	ASAM	Body	N_Shore	8.3±0.5	13.3±1.5	5.0	0.0004	0.0291
4180369	ATP2B4	NM_001001396	ATPase, Ca++ transporting, plasma membrane 4	85.2±24.0	44.4±19.0	0.5	0.0002	0.0017	cg10017641	ATP2B4;ATP2B4	5'UTR;5'UTR		65.7±1.3	69.6±1.4	3.9	0.0004	0.0291
1260037	BNC1	NM_001717	basonuclin 1	198.1±115.8	56.4±7.6	0.3	0.0002	0.0017	cg10398682	BNC1	Body	Island	12.7±1.1	16.1±1.7	3.4	0.0004	0.0291
150678	C10orf26	NM_001083913	WW domain binding protein 1-like	157.0±32.2	215.8±38.7	1.4	0.0002	0.0017	cg09405083	C10orf26;C10orf26;C10orf26	5'UTR;Body;1stExon		6.7±0.2	7.9±0.3	1.2	0.0004	0.0291
1110201	C10orf72	NM_001031746	V-set and transmembrane domain containing 4	63.5±11.0	198.2±98.7	3.1	0.0002	0.0017	cg02569613	C10orf72;C10orf72	Body;Body	N_Shore	7.2±0.2	9.9±0.8	2.7	0.0004	0.0291
3830164	C14orf145	NM_152446	centrosomal protein 128kDa	72.0±35.6	29.7±8.7	0.4	0.0002	0.0017	cg10496511	C14orf145	5'UTR		43.9±2.0	47.9±2.3	4.0	0.0004	0.0291
1300719	C14orf149	NM_144581	L-3-hydroxyproline dehydratase (trans-)	763.1±152.3	549.3±118.7	0.7	0.0002	0.0017	cg10544386	C14orf149;JKAMP;JKAMP	TSS1500;Body;Body	Island	6.3±0.3	8.1±0.6	1.8	0.0004	0.0291
1450682	C18orf56	NM_001012716	chromosome 18 open reading frame 56	144.9±31.4	82.3±30.7	0.6	0.0002	0.0017	cg26251069	C18orf56;TYMS;TYMS	3'UTR;1stExon;5'UTR	Island	4.2±0.1	3.7±0.1	-0.5	0.0004	0.0291
6370377	C19orf12	NM_001031726	chromosome 19 open reading frame 12	268.9±66.5	396.4±104.0	1.5	0.0002	0.0017	cg01756756	C19orf12;C19orf12	TSS1500;TSS1500	S_Shore	14.8±0.8	18.4±1.2	3.7	0.0004	0.0291
6380681	C19orf12	NM_001031726	chromosome 19 open reading frame 12	470.5±71.6	724.4±114.1	1.5	0.0002	0.0017	cg01756756	C19orf12;C19orf12	TSS1500;TSS1500	S_Shore	14.8±0.8	18.4±1.2	3.7	0.0004	0.0291
7330653	C1orf86	NM_182533	chromosome 1 open reading frame 86	362.6±84.7	441.4±80.9	1.2	0.0002	0.0017	cg06203364	C1orf86	5'UTR	Island	28.7±2.4	34.2±2.3	5.5	0.0004	0.0291
5860156	C22orf39	NM_173793	chromosome 22 open reading frame 39	46.9±9.2	87.2±16.3	1.9	0.0002	0.0017	cg04467350	C22orf39;C22orf39	Body;Body	N_Shore	9.6±0.3	12.3±0.8	2.7	0.0004	0.0291
770102	C5orf34	NM_198566	chromosome 5 open reading frame 34	67.7±23.6	38.8±13.1	0.6	0.0002	0.0017	cg22719833	C5orf34	TSS1500	S_Shore	8.3±0.3	10.4±0.6	2.1	0.0004	0.0291
620750	CALD1	NM_033140	caldesmon 1	6379.3±2213.0	8928.1±3656.2	1.4	0.0002	0.0017	cg02516134	CALD1;CALD1;CALD1;CALD1;CALD1	TSS1500;Body;TSS1500;Body;Body		27.4±4.0	34.4±4.0	7.0	0.0004	0.0291
6760661	CAPN5	NM_004055	calpain 5	452.5±149.9	256.1±53.8	0.6	0.0002	0.0017	cg18110520	CAPN5	Body		37.0±2.0	43.5±2.0	6.6	0.0004	0.0291
3400138	CASC4	NM_177974	cancer susceptibility candidate 4	279.2±59.7	419.8±125.8	1.5	0.0002	0.0017	cg21350100	CASC4;CASC4;CASC4;CASC4	5'UTR;1stExon;5'UTR;1stExon	Island	7.1±0.2	9.3±0.6	2.1	0.0004	0.0291
6560465	CCBE1	NM_133459	collagen and calcium binding EGF domains 1	358.8±174.9	70.6±42.3	0.2	0.0002	0.0017	cg17298666	CCBE1	1stExon	Island	6.0±0.2	8.8±1.0	2.7	0.0004	0.0291
3940471	CCDC106	NM_013301	coiled-coil domain containing 106	289.5±69.3	652.5±109.2	2.3	0.0002	0.0017	cg24805411	CCDC106	TSS200	N_Shore	18.3±1.0	24.3±1.8	6.0	0.0004	0.0291
6110095	CCDC15	NM_025004	coiled-coil domain containing 15	147.8±61.9	68.4±19.0	0.5	0.0002	0.0017	cg06145708	CCDC15;CCDC15	5'UTR;1stExon	Island	7.3±0.4	9.1±0.5	1.9	0.0004	0.0291
1570348	CCND2	NM_001759	cyclin D2	57.8±39.2	256.0±135.0	4.4	0.0002	0.0017	cg09277744	CCND2	Body	S_Shore	10.2±0.6	12.8±1.0	2.7	0.0004	0.0291
3460520	CCND2	NM_001759	cyclin D2	168.5±180.3	1057.3±515.3	6.3	0.0002	0.0017	cg09277744	CCND2	Body	S_Shore	10.2±0.6	12.8±1.0	2.7	0.0004	0.0291
2940398	CDCA2	NM_152562	cell division cycle associated 2	156.1±44.1	33.7±16.7	0.2	0.0002	0.0017	cg14778644	KCTD9;CDCA2	TSS1500;5'UTR	S_Shore	5.7±0.3	7.2±0.5	1.5	0.0004	0.0291
5890653	CDKN1C	NM_000076	cyclin-dependent kinase inhibitor 1C (p57, Kip2)	75.2±68.1	930.6±687.6	12.4	0.0002	0.0017	cg00374747	CDKN1C;CDKN1C;CDKN1C	TSS1500;TSS1500;TSS1500	S_Shore	17.2±2.2	23.3±2.0	6.1	0.0004	0.0291
2510639	CENPE	NM_001813	centromere protein E, 312kDa	231.5±100.9	51.5±20.5	0.2	0.0002	0.0017	cg03182044	CENPE;CENPE	5'UTR;1stExon	Island	4.0±0.2	5.0±0.2	1.0	0.0004	0.0291
6100564	CENPE	NM_001813	centromere protein E, 312kDa	376.6±198.6	83.1±30.2	0.2	0.0002	0.0017	cg03182044	CENPE;CENPE	5'UTR;1stExon	Island	4.0±0.2	5.0±0.2	1.0	0.0004	0.0291
5900332	CHMP1A	NM_002768	charged multivesicular body protein 1A	448.7±51.9	367.5±49.3	0.8	0.0002	0.0017	cg16717988	CHMP1A;CHMP1A	Body;Body	S_Shore	88.0±0.9	90.2±0.8	2.2	0.0004	0.0291
4390193	CPZ	NM_001014447	carboxypeptidase Z	23.9±7.4	108.5±68.7	4.5	0.0002	0.0017	cg17492965	CPZ;CPZ;CPZ	5'UTR;Body;Body		25.4±2.5	34.0±2.9	8.6	0.0004	0.0291
4390193	CPZ	NM_001014447	carboxypeptidase Z	23.9±7.4	108.5±68.7	4.5	0.0002	0.0017	cg24578428	CPZ;CPZ;CPZ	Body;Body;Body		83.9±1.3	80.3±1.7	-3.6	0.0004	0.0291
4760095	CRLF1	NM_004750	cytokine receptor-like factor 1	1456.0±970.2	390.2±227.0	0.3	0.0002	0.0017	cg10004114	CRLF1	Body	N_Shore	35.2±3.8	43.0±3.3	7.7	0.0004	0.0291
5700646	CRTAP	NM_006371	cartilage associated protein	622.5±100.7	456.6±104.1	0.7	0.0002	0.0017	cg25680629	CRTAP	3'UTR		21.9±3.5	29.7±3.7	7.8	0.0004	0.0291
1980288	CTSH	NM_004390	cathepsin H	58.4±29.6	773.2±852.4	13.2	0.0002	0.0017	cg07448499	CTSH;CTSH	Body;Body	Island	8.2±0.3	10.1±0.8	1.9	0.0004	0.0291
1430477	CTSL2	NM_001333	cathepsin L2	60.8±18.2	33.1±9.8	0.5	0.0002	0.0017	cg02740582	CTSL2	5'UTR	Island	7.4±0.3	8.7±0.5	1.3	0.0004	0.0291
1430477	CTSL2	NM_001333	cathepsin L2	60.8±18.2	33.1±9.8	0.5	0.0002	0.0017	cg13234643	CTSL2;CTSL2	1stExon;5'UTR	Island	9.8±0.3	12.5±0.9	2.7	0.0004	0.0291
5900605	DCLRE1A	NM_014881	DNA cross-link repair 1A	97.2±15.2	61.7±11.2	0.6	0.0002	0.0017	cg11287903	DCLRE1A;NHLRC2;DCLRE1A	5'UTR;TSS1500;1stExon	N_Shore	8.7±0.4	11.1±0.9	2.4	0.0004	0.0291
1010364	DGCR6	NM_005675	DiGeorge syndrome critical region gene 6	1112.2±200.9	1679.9±553.0	1.5	0.0002	0.0017	cg01305127	DGCR6	TSS1500	Island	7.9±0.3	10.1±0.8	2.2	0.0004	0.0291
6620703	DIP2C	NM_014974	DIP2 disco-interacting protein 2 homolog C (Drosophila)	78.4±18.4	144.8±54.5	1.8	0.0002	0.0017	cg24131452	DIP2C	Body	S_Shore	44.1±4.3	50.7±4.2	6.6	0.0004	0.0291
50114	DNAJC9	NM_015190	DnaJ (Hsp40) homolog, subfamily C, member 9	1766.3±461.5	700.2±176.3	0.4	0.0002	0.0017	cg07061913	DNAJC9	Body	N_Shore	5.8±0.2	6.7±0.3	0.9	0.0004	0.0291
6200315	DNASE2	NM_001375	deoxyribonuclease II, lysosomal	528.6±94.6	754.6±108.9	1.4	0.0002	0.0017	cg09379601	DNASE2;DNASE2	5'UTR;1stExon	Island	9.1±0.6	12.4±1.2	3.3	0.0004	0.0291
2100743	DYRK2	NM_003583	dual-specificity tyrosine-(Y)-phosphorylation regulated kinase 2	309.0±101.6	740.3±193.5	2.4	0.0002	0.0017	cg18125073	DYRK2;DYRK2	TSS1500;TSS1500	N_Shore	16.6±1.7	22.9±2.0	6.3	0.0004	0.0291
6330553	DYRK2	NM_003583	dual-specificity tyrosine-(Y)-phosphorylation regulated kinase 2	376.4±84.5	835.1±191.4	2.2	0.0002	0.0017	cg18125073	DYRK2;DYRK2	TSS1500;TSS1500	N_Shore	16.6±1.7	22.9±2.0	6.3	0.0004	0.0291
6560523	DYRK2	NM_003583	dual-specificity tyrosine-(Y)-phosphorylation regulated kinase 2	112.8±33.3	244.7±65.8	2.2	0.0002	0.0017	cg18125073	DYRK2;DYRK2	TSS1500;TSS1500	N_Shore	16.6±1.7	22.9±2.0	6.3	0.0004	0.0291
5340338	E2F2	NM_004091	E2F transcription factor 2	227.5±91.7	77.3±53.8	0.3	0.0002	0.0017	cg11526198	E2F2	Body	N_Shelf	8.9±0.5	10.8±0.7	1.9	0.0004	0.0291
7160435	EBF3	NM_001005463	early B-cell factor 3	1042.7±287.7	544.8±206.1	0.5	0.0002	0.0017	cg04642620	EBF3	Body		40.3±4.9	48.6±4.9	8.3	0.0004	0.0291
7160435	EBF3	NM_001005463	early B-cell factor 3	1042.7±287.7	544.8±206.1	0.5	0.0002	0.0017	cg09758896	EBF3	Body	N_Shore	34.5±2.9	43.2±2.9	8.6	0.0004	0.0291
7160435	EBF3	NM_001005463	early B-cell factor 3	1042.7±287.7	544.8±206.1	0.5	0.0002	0.0017	cg18330571	EBF3	Body	Island	26.8±1.9	34.4±2.3	7.6	0.0004	0.0291
3800309	EIF4H	NM_022170	eukaryotic translation initiation factor 4H	2092.2±205.0	1606.6±184.1	0.8	0.0002	0.0017	cg11912956	EIF4H;EIF4H	TSS200;TSS200	Island	7.0±0.3	9.8±1.1	2.8	0.0004	0.0291
4540397	EIF4H	NM_031992	eukaryotic translation initiation factor 4H	1433.3±200.3	1138.6±128.2	0.8	0.0002	0.0017	cg11912956	EIF4H;EIF4H	TSS200;TSS200	Island	7.0±0.3	9.8±1.1	2.8	0.0004	0.0291
1450441	ERBB2IP	NM_018695	erbb2 interacting protein	53.7±9.3	34.7±9.4	0.6	0.0002	0.0017	cg01598222	ERBB2IP;ERBB2IP	TSS1500;TSS1500	Island	10.9±0.3	9.7±0.3	-1.2	0.0004	0.0291
7330196	EXOC6	NM_019053	exocyst complex component 6	79.4±22.1	210.4±81.1	2.7	0.0002	0.0017	cg13314863	EXOC6;EXOC6	5'UTR;1stExon		16.0±1.4	20.0±1.1	4.0	0.0004	0.0291
5870193	FAM64A	NM_019013	family with sequence similarity 64, member A	418.3±192.3	92.1±51.9	0.2	0.0002	0.0017	cg20124188	FAM64A	5'UTR	S_Shore	9.8±0.4	12.7±0.9	3.0	0.0004	0.0291
1710484	FMOD	NM_002023	fibromodulin	34.5±15.2	77.6±57.2	2.2	0.0002	0.0017	cg26987645	FMOD	TSS200		17.7±2.5	21.6±2.6	3.9	0.0004	0.0291
6650068	FOLR1	NM_016724	folate receptor 1 (adult)	39.2±33.6	674.0±340.6	17.2	0.0002	0.0017	cg03699566	FOLR1;FOLR1;FOLR1;FOLR1;FOLR1	1stExon;TSS1500;1stExon;5'UTR;5'UTR		29.0±2.7	35.5±2.5	6.5	0.0004	0.0291
3610102	FOXS1	NM_004118	forkhead box S1	56.0±79.9	319.7±284.4	5.7	0.0002	0.0017	cg17974012	FOXS1;FOXS1	5'UTR;1stExon	S_Shore	21.5±2.1	27.7±2.5	6.2	0.0004	0.0291
3610102	FOXS1	NM_004118	forkhead box S1	56.0±79.9	319.7±284.4	5.7	0.0002	0.0017	cg22329265	FOXS1;FOXS1	5'UTR;1stExon	S_Shore	19.9±2.1	26.9±2.6	7.0	0.0004	0.0291
70553	FUT11	NM_173540	fucosyltransferase 11 (alpha (1,3) fucosyltransferase)	101.2±14.9	75.6±9.0	0.7	0.0002	0.0017	cg02566518	FUT11	TSS200	Island	5.9±0.2	7.3±0.5	1.3	0.0004	0.0291
3850500	FXYD1	NM_005031	FXYD domain containing ion transport regulator 1	23.1±6.2	69.1±37.6	3.0	0.0002	0.0017	cg12196406	FXYD1;FXYD1	TSS200;TSS1500	N_Shelf	25.8±1.2	32.2±2.0	6.4	0.0004	0.0291
540368	GAB2	NM_080491	GRB2-associated binding protein 2	167.6±32.9	487.1±224.7	2.9	0.0002	0.0017	cg05492810	GAB2	TSS1500	Island	20.4±0.8	23.0±0.8	2.6	0.0004	0.0291
7210767	GAK	NM_005255	cyclin G associated kinase	1029.5±95.1	816.0±106.9	0.8	0.0002	0.0017	cg20587196	GAK	Body		56.1±3.4	60.9±2.9	4.8	0.0004	0.0291
2650446	GANAB	NM_198334	glucosidase, alpha; neutral AB	995.3±162.8	747.2±125.0	0.8	0.0002	0.0017	cg03777575	GANAB;GANAB	Body;Body	N_Shore	13.8±1.2	17.7±1.8	4.0	0.0004	0.0291
1260035	GEMIN8	NM_001042480	gem (nuclear organelle) associated protein 8	100.3±33.7	147.2±41.9	1.5	0.0002	0.0017	cg09324116	GEMIN8;GEMIN8;GEMIN8	TSS1500;TSS1500;TSS1500	Island	7.6±0.5	9.3±0.6	1.7	0.0004	0.0291
5290427	GLI2	NM_005270	GLI family zinc finger 2	91.5±24.9	45.2±11.7	0.5	0.0002	0.0017	cg17454561	GLI2	Body	S_Shore	39.2±2.1	46.5±2.3	7.3	0.0004	0.0291
4230053	GPATCH3	NM_022078	G patch domain containing 3	84.8±13.3	63.8±11.2	0.8	0.0002	0.0017	cg21680178	GPATCH3	1stExon	Island	6.1±0.2	7.9±0.5	1.8	0.0004	0.0291
4220064	GPI	NM_000175	glucose-6-phosphate isomerase	1263.2±223.2	656.3±100.3	0.5	0.0002	0.0017	cg21552029	GPI	TSS1500	N_Shore	9.7±0.5	12.8±0.9	3.1	0.0004	0.0291
6270300	HAS1	NM_001523	hyaluronan synthase 1	260.8±102.6	55.8±29.0	0.2	0.0002	0.0017	cg06416764	HAS1	TSS1500		12.9±0.8	17.6±1.2	4.7	0.0004	0.0291
3710673	HDDC3	NM_198527	HD domain containing 3	217.3±37.8	153.3±31.6	0.7	0.0002	0.0017	cg06480138	HDDC3;UNC45A;UNC45A	TSS1500;5'UTR;TSS1500	N_Shore	46.8±2.2	52.0±2.4	5.2	0.0004	0.0291
1770717	HIRIP3	NM_003609	HIRA interacting protein 3	346.5±94.8	185.1±63.6	0.5	0.0002	0.0017	cg06295687	INO80E;HIRIP3	TSS1500;Body	N_Shore	8.3±0.3	10.8±1.1	2.6	0.0004	0.0291
3180367	HJURP	NM_018410	Holliday junction recognition protein	402.9±187.1	99.4±54.4	0.2	0.0002	0.0017	cg17919570	HJURP	TSS200	Island	6.9±0.3	8.7±0.7	1.9	0.0004	0.0291
1660196	HK1	NM_033500	hexokinase 1	4516.7±661.1	3301.4±612.5	0.7	0.0002	0.0017	cg06323290	HK1;HK1;HK1	5'UTR;5'UTR;5'UTR		20.2±1.9	27.0±2.8	6.9	0.0004	0.0291
5670487	HNRNPC	NM_001077442	heterogeneous nuclear ribonucleoprotein C (C1/C2)	410.6±84.7	265.4±42.2	0.6	0.0002	0.0017	cg02106430	HNRNPC;HNRNPC;HNRNPC;HNRNPC	TSS1500;TSS1500;TSS1500;TSS1500	Island	7.8±0.3	9.1±0.5	1.3	0.0004	0.0291
4180576	HNRNPD	NM_002138	heterogeneous nuclear ribonucleoprotein D (AU-rich element RNA binding protein 1, 37kDa)	5317.2±692.0	3437.2±581.8	0.6	0.0002	0.0017	cg03810365	HNRNPD;HNRNPD;HNRNPD;HNRNPD	Body;Body;Body;Body	N_Shore	7.8±0.3	9.6±0.8	1.8	0.0004	0.0291
6580577	HNRNPD	NM_031369	heterogeneous nuclear ribonucleoprotein D (AU-rich element RNA binding protein 1, 37kDa)	5965.0±816.1	4089.8±877.0	0.7	0.0002	0.0017	cg03810365	HNRNPD;HNRNPD;HNRNPD;HNRNPD	Body;Body;Body;Body	N_Shore	7.8±0.3	9.6±0.8	1.8	0.0004	0.0291
5570639	HNRNPF	NM_001098204	heterogeneous nuclear ribonucleoprotein F	93.0±15.8	68.5±12.6	0.7	0.0002	0.0017	cg16438619	HNRNPF;HNRNPF;HNRNPF;HNRNPF	TSS1500;5'UTR;TSS200;5'UTR	Island	7.3±0.2	8.6±0.5	1.3	0.0004	0.0291
5270754	HNRNPH1	NM_005520	heterogeneous nuclear ribonucleoprotein H1 (H)	1536.1±382.8	876.4±194.9	0.6	0.0002	0.0017	cg26188571	HNRNPH1	TSS200	Island	6.7±0.3	8.8±0.7	2.1	0.0004	0.0291
1820189	ICT1	NM_001545	immature colon carcinoma transcript 1	494.1±46.9	363.9±47.7	0.7	0.0002	0.0017	cg14445451	ICT1	TSS200	Island	7.1±0.3	6.2±0.2	-0.9	0.0004	0.0291
2810156	IGF2R	NM_000876	insulin-like growth factor 2 receptor	1890.1±242.3	2607.3±468.7	1.4	0.0002	0.0017	cg17074454	IGF2R	TSS1500	N_Shore	6.4±0.3	8.4±0.6	2.0	0.0004	0.0291
2810156	IGF2R	NM_000876	insulin-like growth factor 2 receptor	1890.1±242.3	2607.3±468.7	1.4	0.0002	0.0017	cg23746600	IGF2R	Body		24.7±2.8	30.6±3.4	5.9	0.0004	0.0291
10630	IL21R	NM_181078	interleukin 21 receptor	261.4±143.9	52.7±29.6	0.2	0.0002	0.0017	cg03093786	IL21R;IL21R;IL21R	TSS1500;1stExon;5'UTR		5.9±0.2	7.5±0.5	1.6	0.0004	0.0291
6250064	IRF1	NM_002198	interferon regulatory factor 1	407.0±237.7	966.2±237.1	2.4	0.0002	0.0017	cg05915281	IRF1	TSS200	Island	8.9±0.4	11.9±0.8	3.0	0.0004	0.0291
3400537	ITGA7	NM_002206	integrin, alpha 7	69.0±15.3	149.4±48.4	2.2	0.0002	0.0017	cg24885556	ITGA7	Body	N_Shelf	32.6±3.0	38.0±3.2	5.4	0.0004	0.0291
5090754	KIAA0101	NM_014736	KIAA0101	1380.7±445.8	259.8±167.7	0.2	0.0002	0.0017	cg11741168	KIAA0101;KIAA0101	TSS200;TSS200		17.6±1.4	21.7±2.0	4.2	0.0004	0.0291
6770253	KIAA0101	NM_001029989	KIAA0101	81.1±28.2	26.9±14.6	0.3	0.0002	0.0017	cg11741168	KIAA0101;KIAA0101	TSS200;TSS200		17.6±1.4	21.7±2.0	4.2	0.0004	0.0291
4730156	KIAA1908	NR_021487	PSMG3 antisense RNA 1 (head to head)	33.6±12.2	70.1±17.5	2.1	0.0002	0.0017	cg17888979	PSMG3;KIAA1908;KIAA1908;PSMG3;PSMG3;KIAA1908	5'UTR;TSS1500;TSS1500;1stExon;5'UTR;TSS1500	N_Shore	29.1±1.3	23.8±1.0	-5.3	0.0004	0.0291
3940066	KLHL30	NM_198582	kelch-like family member 30	138.1±97.6	592.0±311.9	4.3	0.0002	0.0017	cg12857875	KLHL30	TSS200	N_Shore	23.1±3.2	28.6±3.4	5.5	0.0004	0.0291
3190278	LDB3	NM_007078	LIM domain binding 3	23.4±8.1	246.1±208.0	10.5	0.0002	0.0017	cg26750548	LDB3;LDB3;LDB3;LDB3;LDB3;LDB3	Body;Body;Body;Body;Body;Body		47.6±4.4	52.6±3.9	5.0	0.0004	0.0291
3710161	LHB	NM_000894	luteinizing hormone beta polypeptide	547.1±606.8	18.3±9.7	0.0	0.0002	0.0017	cg06452915	LHB	TSS1500	Island	8.8±0.4	12.2±1.1	3.5	0.0004	0.0291
1090739	LIMS1	NM_004987	LIM and senescent cell antigen-like domains 1	325.3±46.1	482.3±77.7	1.5	0.0002	0.0017	cg14663973	LIMS1	5'UTR		14.4±1.5	19.5±1.7	5.1	0.0004	0.0291
2320088	LMF1	NM_022773	lipase maturation factor 1	46.4±12.1	59.7±11.2	1.3	0.0002	0.0017	cg08531623	LMF1	Body	S_Shore	50.4±2.6	54.8±2.5	4.4	0.0004	0.0291
3940017	LOX	NM_002317	lysyl oxidase	5847.6±1416.9	2901.4±1220.1	0.5	0.0002	0.0017	cg03619973	LOX;LOX	5'UTR;1stExon	Island	9.2±0.3	11.2±0.7	2.0	0.0004	0.0291
3520093	LTBP3	NM_021070	latent transforming growth factor beta binding protein 3	246.4±81.5	406.7±116.8	1.7	0.0002	0.0017	cg17969560	LTBP3;LTBP3;LTBP3	Body;5'UTR;Body	N_Shore	20.0±1.2	25.5±1.8	5.4	0.0004	0.0291
5490240	MAP1LC3A	NM_181509	microtubule-associated protein 1 light chain 3 alpha	1005.3±220.7	1569.1±274.8	1.6	0.0002	0.0017	cg07486199	MAP1LC3A;MAP1LC3A	Body;Body	Island	32.9±3.2	39.6±2.6	6.7	0.0004	0.0291
4610411	MTERFD1	NM_015942	MTERF domain containing 1	516.4±61.9	417.9±70.1	0.8	0.0002	0.0017	cg15423199	MTERFD1;PTDSS1	TSS1500;Body	Island	7.5±0.2	8.9±0.4	1.3	0.0004	0.0291
5050037	MTERFD1	NM_015942	MTERF domain containing 1	461.3±61.4	368.7±61.9	0.8	0.0002	0.0017	cg15423199	MTERFD1;PTDSS1	TSS1500;Body	Island	7.5±0.2	8.9±0.4	1.3	0.0004	0.0291
870707	MYF5	NM_005593	myogenic factor 5	856.2±616.7	85.5±50.9	0.1	0.0002	0.0017	cg14952949	MYF5	TSS1500	N_Shore	25.1±3.2	32.8±2.6	7.7	0.0004	0.0291
2480452	MYF5	NM_005593	myogenic factor 5	1631.4±1200.0	130.9±77.6	0.1	0.0002	0.0017	cg14952949	MYF5	TSS1500	N_Shore	25.1±3.2	32.8±2.6	7.7	0.0004	0.0291
3460010	MYL5	NM_002477	myosin, light chain 5, regulatory	212.0±66.7	538.1±186.9	2.5	0.0002	0.0017	cg09959931	MYL5	TSS200	N_Shelf	24.8±4.6	30.7±4.7	5.9	0.0004	0.0291
6110577	MYL5	NM_002477	myosin, light chain 5, regulatory	170.9±52.3	452.2±155.2	2.6	0.0002	0.0017	cg09959931	MYL5	TSS200	N_Shelf	24.8±4.6	30.7±4.7	5.9	0.0004	0.0291
6840056	MYL6B	NM_002475	myosin, light chain 6B, alkali, smooth muscle and non-muscle	2058.8±604.0	10423.6±3697.5	5.1	0.0002	0.0017	cg20376421	MYL6B	TSS200	Island	8.9±0.6	11.3±0.7	2.4	0.0004	0.0291
270093	MYO18A	NM_078471	myosin XVIIIA	91.0±15.0	178.3±65.2	2.0	0.0002	0.0017	cg00426498	MYO18A;MYO18A	TSS1500;TSS1500	S_Shore	9.1±0.8	11.9±1.0	2.7	0.0004	0.0291
1400474	MYO1D	NM_015194	myosin ID	60.6±29.8	177.3±77.6	2.9	0.0002	0.0017	cg09324608	MYO1D	Body	Island	26.2±3.3	32.0±3.4	5.8	0.0004	0.0291
1400474	MYO1D	NM_015194	myosin ID	60.6±29.8	177.3±77.6	2.9	0.0002	0.0017	cg18200150	MYO1D	Body	N_Shore	19.5±2.4	26.4±3.0	6.9	0.0004	0.0291
1230070	NDRG1	NM_006096	N-myc downstream regulated 1	2351.9±1027.4	1019.8±279.8	0.4	0.0002	0.0017	cg11091012	NDRG1;NDRG1	3'UTR;3'UTR		38.9±2.4	44.7±2.9	5.8	0.0004	0.0291
1980039	NEIL3	NM_018248	nei endonuclease VIII-like 3 (E. coli)	81.2±31.8	25.3±7.3	0.3	0.0002	0.0017	cg13743031	NEIL3	1stExon	Island	6.8±0.2	8.8±0.7	2.1	0.0004	0.0291
5260215	OPTN	NM_001008213	optineurin	875.4±303.2	1340.5±349.3	1.5	0.0002	0.0017	cg20433531	OPTN;OPTN;OPTN;OPTN	TSS1500;TSS1500;TSS1500;TSS1500	Island	7.8±0.4	9.4±0.6	1.6	0.0004	0.0291
3780022	PALM2	NM_001037293	paralemmin 2	40.0±11.8	242.0±129.6	6.0	0.0002	0.0017	cg14102267	PALM2;PALM2	TSS1500;TSS1500	N_Shore	6.7±0.4	8.9±0.9	2.2	0.0004	0.0291
3420554	PBK	NM_018492	PDZ binding kinase	679.8±339.2	126.2±73.0	0.2	0.0002	0.0017	cg12863373	PBK	5'UTR	Island	9.0±0.4	11.6±1.0	2.6	0.0004	0.0291
110347	PDK3	NM_005391	pyruvate dehydrogenase kinase, isozyme 3	102.7±34.9	32.2±12.7	0.3	0.0002	0.0017	cg20258741	PDK3;PDK3	TSS1500;TSS1500	N_Shore	26.8±3.9	30.9±4.0	4.1	0.0004	0.0291
7200471	PFDN4	NM_002623	prefoldin subunit 4	70.2±18.1	116.1±43.6	1.7	0.0002	0.0017	cg13451556	PFDN4	TSS1500	N_Shore	21.9±2.8	26.3±3.5	4.5	0.0004	0.0291
2680706	PGAM1	NM_002629	phosphoglycerate mutase 1 (brain)	937.1±219.3	489.0±89.5	0.5	0.0002	0.0017	cg07151406	PGAM1	TSS1500	N_Shore	13.4±2.4	16.3±2.9	2.9	0.0004	0.0291
3940592	PGAM1	NM_002629	phosphoglycerate mutase 1 (brain)	2100.3±339.6	1225.1±256.1	0.6	0.0002	0.0017	cg07151406	PGAM1	TSS1500	N_Shore	13.4±2.4	16.3±2.9	2.9	0.0004	0.0291
2510678	PKMYT1	NM_182687	protein kinase, membrane associated tyrosine/threonine 1	81.1±27.7	26.0±12.0	0.3	0.0002	0.0017	cg16761550	PKMYT1;PKMYT1	5'UTR;5'UTR	Island	14.4±1.7	19.6±2.2	5.1	0.0004	0.0291
870575	PKNOX2	NM_022062	PBX/knotted 1 homeobox 2	67.8±42.1	265.2±146.8	3.9	0.0002	0.0017	cg06807650	PKNOX2	5'UTR		31.4±2.7	38.9±3.1	7.5	0.0004	0.0291
5270148	PLEK2	NM_016445	pleckstrin 2	156.1±85.0	31.3±9.5	0.2	0.0002	0.0017	cg20141916	PLEK2	TSS200	Island	5.9±0.3	7.7±0.5	1.7	0.0004	0.0291
4390754	PPL	NM_002705	periplakin	23.9±6.2	92.8±87.1	3.9	0.0002	0.0017	cg02115539	PPL	Body	Island	3.2±0.1	3.9±0.2	0.7	0.0004	0.0291
150356	PPP2R5C	NM_178588	protein phosphatase 2, regulatory subunit B', gamma	553.1±83.0	421.0±54.4	0.8	0.0002	0.0017	cg02263165	PPP2R5C;PPP2R5C;PPP2R5C;PPP2R5C;PPP2R5C	Body;1stExon;1stExon;Body;1stExon		11.9±0.5	15.0±0.7	3.0	0.0004	0.0291
150356	PPP2R5C	NM_178588	protein phosphatase 2, regulatory subunit B', gamma	553.1±83.0	421.0±54.4	0.8	0.0002	0.0017	cg27055481	PPP2R5C;PPP2R5C	Body;Body	N_Shore	10.4±0.5	13.2±0.6	2.7	0.0004	0.0291
780068	PPP2R5C	NM_178588	protein phosphatase 2, regulatory subunit B', gamma	697.5±97.2	533.6±97.3	0.8	0.0002	0.0017	cg02263165	PPP2R5C;PPP2R5C;PPP2R5C;PPP2R5C;PPP2R5C	Body;1stExon;1stExon;Body;1stExon		11.9±0.5	15.0±0.7	3.0	0.0004	0.0291
780068	PPP2R5C	NM_178588	protein phosphatase 2, regulatory subunit B', gamma	697.5±97.2	533.6±97.3	0.8	0.0002	0.0017	cg27055481	PPP2R5C;PPP2R5C	Body;Body	N_Shore	10.4±0.5	13.2±0.6	2.7	0.0004	0.0291
4150204	PRRX2	NM_016307	paired related homeobox 2	1801.3±758.0	604.4±553.0	0.3	0.0002	0.0017	cg13610545	PRRX2	Body	Island	42.3±1.7	47.8±2.4	5.6	0.0004	0.0291
4150204	PRRX2	NM_016307	paired related homeobox 2	1801.3±758.0	604.4±553.0	0.3	0.0002	0.0017	cg26266274	PRRX2	Body	Island	61.5±3.9	68.1±3.2	6.7	0.0004	0.0291
2650138	PSMG3	NM_032302	proteasome (prosome, macropain) assembly chaperone 3	99.5±17.6	58.5±9.4	0.6	0.0002	0.0017	cg17888979	PSMG3;KIAA1908;KIAA1908;PSMG3;PSMG3;KIAA1908	5'UTR;TSS1500;TSS1500;1stExon;5'UTR;TSS1500	N_Shore	29.1±1.3	23.8±1.0	-5.3	0.0004	0.0291
2490240	PTPRE	NM_130435	protein tyrosine phosphatase, receptor type, E	82.8±40.0	221.9±163.0	2.7	0.0002	0.0017	cg15621651	PTPRE	5'UTR		36.7±2.4	46.2±2.5	9.5	0.0004	0.0291
2490240	PTPRE	NM_130435	protein tyrosine phosphatase, receptor type, E	82.8±40.0	221.9±163.0	2.7	0.0002	0.0017	cg26494044	PTPRE	5'UTR		37.6±2.1	41.0±2.2	3.4	0.0004	0.0291
6660343	RBM14	NM_006328	RNA binding motif protein 14	924.8±200.0	541.5±122.6	0.6	0.0002	0.0017	cg09657311	RBM14	3'UTR	S_Shore	85.0±0.6	82.8±0.6	-2.3	0.0004	0.0291
3610092	RBM23	NM_001077352	RNA binding motif protein 23	618.0±90.2	503.5±61.0	0.8	0.0002	0.0017	cg00861875	RBM23;RBM23;RBM23	TSS200;TSS200;TSS200	Island	6.3±0.2	7.5±0.3	1.2	0.0004	0.0291
2680615	RBMS3	NM_001003793	RNA binding motif, single stranded interacting protein 3	146.8±25.5	95.0±14.6	0.6	0.0002	0.0017	cg25834692	RBMS3;RBMS3;RBMS3	Body;Body;Body		58.1±3.4	62.3±2.7	4.3	0.0004	0.0291
4010431	RBMS3	NM_001003793	RNA binding motif, single stranded interacting protein 3	116.5±16.8	77.0±13.8	0.7	0.0002	0.0017	cg25834692	RBMS3;RBMS3;RBMS3	Body;Body;Body		58.1±3.4	62.3±2.7	4.3	0.0004	0.0291
60291	RGMB	NM_173670	RGM domain family, member B	135.5±55.3	75.4±34.7	0.6	0.0002	0.0017	cg06376395	RGMB	Body	Island	8.3±0.4	9.6±0.5	1.4	0.0004	0.0291
6580332	RNF103	NM_005667	ring finger protein 103	605.1±101.1	912.7±149.8	1.5	0.0002	0.0017	cg14392392	RNF103	TSS200	Island	5.3±0.2	4.7±0.2	-0.6	0.0004	0.0291
2370445	RNF121	NM_018320	ring finger protein 121	86.8±14.2	141.2±24.3	1.6	0.0002	0.0017	cg12868349	RNF121;LOC100133315;RNF121;RNF121	TSS200;TSS200;TSS200;TSS200		7.1±0.4	9.1±0.8	2.0	0.0004	0.0291
5310446	RNF121	NM_018320	ring finger protein 121	477.5±68.9	896.1±173.2	1.9	0.0002	0.0017	cg12868349	RNF121;LOC100133315;RNF121;RNF121	TSS200;TSS200;TSS200;TSS200		7.1±0.4	9.1±0.8	2.0	0.0004	0.0291
4280725	RNF14	NM_183399	ring finger protein 14	908.3±206.4	1307.3±220.5	1.4	0.0002	0.0017	cg25486472	RNF14;RNF14;RNF14;RNF14;RNF14	TSS200;TSS200;TSS1500;5'UTR;TSS200	N_Shore	5.9±0.3	7.5±0.5	1.6	0.0004	0.0291
6510681	RNF14	NM_183400	ring finger protein 14	294.3±48.5	405.6±74.4	1.4	0.0002	0.0017	cg25486472	RNF14;RNF14;RNF14;RNF14;RNF14	TSS200;TSS200;TSS1500;5'UTR;TSS200	N_Shore	5.9±0.3	7.5±0.5	1.6	0.0004	0.0291
770164	RPAIN	NM_032308	RPA interacting protein	1298.1±193.5	1881.0±459.8	1.4	0.0002	0.0017	cg03930948	RPAIN;RPAIN;RPAIN;RPAIN;RPAIN;RPAIN;RPAIN;NUP88;RPAIN;RPAIN;RPAIN;RPAIN;RPAIN;RPAIN;RPAIN	TSS200;TSS200;TSS200;TSS200;TSS200;TSS200;TSS200;1stExon;TSS200;TSS200;TSS200;TSS200;TSS200;TSS200;TSS200	Island	6.9±0.3	8.7±0.7	1.9	0.0004	0.0291
4810768	S1PR1	NM_001400	sphingosine-1-phosphate receptor 1	202.4±177.4	27.3±7.9	0.1	0.0002	0.0017	cg05053688	S1PR1	5'UTR	Island	6.9±0.4	9.0±0.9	2.1	0.0004	0.0291
7200292	SCAMP3	NM_005698	secretory carrier membrane protein 3	1082.9±139.9	1354.4±165.2	1.3	0.0002	0.0017	cg27503921	SCAMP3;SCAMP3	TSS200;TSS200	Island	4.3±0.2	5.5±0.2	1.2	0.0004	0.0291
6250349	SCARA3	NM_182826	scavenger receptor class A, member 3	78.3±26.2	39.7±21.5	0.5	0.0002	0.0017	cg13351161	SCARA3;SCARA3	TSS1500;TSS1500	N_Shore	24.4±1.4	31.4±1.9	7.0	0.0004	0.0291
6420630	SCARA3	NM_016240	scavenger receptor class A, member 3	163.3±65.3	52.4±26.8	0.3	0.0002	0.0017	cg13351161	SCARA3;SCARA3	TSS1500;TSS1500	N_Shore	24.4±1.4	31.4±1.9	7.0	0.0004	0.0291
5080280	SEMA4B	NM_198925	sema domain, immunoglobulin domain (Ig), transmembrane domain (TM) and short cytoplasmic domain, (semaphorin) 4B	111.1±55.7	40.8±11.6	0.4	0.0002	0.0017	cg16439823	SEMA4B	TSS200	Island	9.7±0.5	12.1±0.9	2.4	0.0004	0.0291
7050682	SEMA6A	NM_020796	sema domain, transmembrane domain (TM), and cytoplasmic domain, (semaphorin) 6A	20.8±7.3	86.2±58.9	4.2	0.0002	0.0017	cg03820120	SEMA6A	5'UTR		56.0±4.0	64.3±3.8	8.3	0.0004	0.0291
2640543	SFRP4	NM_003014	secreted frizzled-related protein 4	116.5±64.4	445.1±140.2	3.8	0.0002	0.0017	cg23569180	SFRP4	Body	N_Shore	22.6±1.0	26.4±1.6	3.8	0.0004	0.0291
7330035	SFRP4	NM_003014	secreted frizzled-related protein 4	39.8±17.2	91.4±33.4	2.3	0.0002	0.0017	cg23569180	SFRP4	Body	N_Shore	22.6±1.0	26.4±1.6	3.8	0.0004	0.0291
2450327	SGCD	NM_172244	sarcoglycan, delta (35kDa dystrophin-associated glycoprotein)	123.7±57.0	335.8±122.1	2.7	0.0002	0.0017	cg11139446	SGCD;SGCD;SGCD	Body;Body;Body		10.0±0.4	12.6±0.7	2.7	0.0004	0.0291
4490563	SGCD	NM_172244	sarcoglycan, delta (35kDa dystrophin-associated glycoprotein)	47.2±17.5	106.7±32.0	2.3	0.0002	0.0017	cg11139446	SGCD;SGCD;SGCD	Body;Body;Body		10.0±0.4	12.6±0.7	2.7	0.0004	0.0291
3460451	SH3PXD2A	NM_014631	SH3 and PX domains 2A	1255.4±490.9	2742.1±661.4	2.2	0.0002	0.0017	cg19189864	SH3PXD2A	Body		55.6±3.7	61.9±3.2	6.3	0.0004	0.0291
5890706	SHB	NM_003028	Src homology 2 domain containing adaptor protein B	190.6±39.1	99.7±20.7	0.5	0.0002	0.0017	cg13675389	SHB	TSS1500	Island	8.0±0.3	10.9±1.0	2.9	0.0004	0.0291
990025	SHCBP1	NM_024745	SHC SH2-domain binding protein 1	110.5±35.3	34.1±14.1	0.3	0.0002	0.0017	cg20772904	SHCBP1	Body	N_Shore	8.6±0.5	10.4±0.8	1.8	0.0004	0.0291
4890328	SIDT2	NM_001040455	SID1 transmembrane family, member 2	1177.2±242.9	1671.1±373.4	1.4	0.0002	0.0017	cg00753089	SIDT2	Body	Island	5.7±0.8	7.6±1.2	1.9	0.0004	0.0291
4220193	SIGIRR	XM_001129013	NA	202.5±87.0	165.9±79.3	0.8	0.0002	0.0017	cg18351999	SIGIRR;SIGIRR;SIGIRR	Body;Body;Body	Island	21.2±2.5	27.1±3.0	5.9	0.0004	0.0291
7160228	SLC12A4	NM_005072	solute carrier family 12 (potassium/chloride transporters), member 4	187.0±37.7	243.5±40.0	1.3	0.0002	0.0017	cg06839111	SLC12A4;SLC12A4;SLC12A4;SLC12A4;SLC12A4;LCAT	3'UTR;3'UTR;3'UTR;3'UTR;3'UTR;TSS1500		18.5±1.7	24.0±1.5	5.4	0.0004	0.0291
6280092	SLC25A23	NM_024103	solute carrier family 25 (mitochondrial carrier; phosphate carrier), member 23	345.8±97.5	689.8±188.8	2.0	0.0002	0.0017	cg02861527	SLC25A23	Body	Island	8.6±0.3	11.9±1.0	3.4	0.0004	0.0291
380484	SLC36A4	NM_152313	solute carrier family 36 (proton/amino acid symporter), member 4	233.2±44.5	168.5±32.2	0.7	0.0002	0.0017	cg00965391	SLC36A4	Body	Island	4.0±0.2	5.8±0.7	1.8	0.0004	0.0291
2600431	SLC43A3	NM_017611	solute carrier family 43, member 3	79.7±24.8	30.5±11.6	0.4	0.0002	0.0017	cg25951430	SLC43A3;SLC43A3;SLC43A3	Body;Body;Body	N_Shore	6.8±0.3	9.3±0.8	2.5	0.0004	0.0291
4250670	SLC43A3	NM_014096	solute carrier family 43, member 3	148.5±32.6	57.8±20.5	0.4	0.0002	0.0017	cg25951430	SLC43A3;SLC43A3;SLC43A3	Body;Body;Body	N_Shore	6.8±0.3	9.3±0.8	2.5	0.0004	0.0291
7550301	SLC8A3	NM_182936	solute carrier family 8 (sodium/calcium exchanger), member 3	74.7±88.5	299.8±240.1	4.0	0.0002	0.0017	cg18296189	SLC8A3;SLC8A3;SLC8A3;SLC8A3	Body;Body;Body;Body		12.9±1.4	17.2±1.9	4.3	0.0004	0.0291
3990497	SNORA61	NR_002987	small nucleolar RNA, H/ACA box 61	412.4±87.2	232.1±34.6	0.6	0.0002	0.0017	cg00261162	SNORA16A;SNHG12;SNORA44;SNORA61	Body;Body;TSS1500;TSS1500	N_Shore	6.5±0.4	8.0±0.6	1.5	0.0004	0.0291
3420739	SNTB1	NM_021021	syntrophin, beta 1 (dystrophin-associated protein A1, 59kDa, basic component 1)	321.3±203.0	1103.6±444.8	3.4	0.0002	0.0017	cg13074203	SNTB1	Body		27.3±3.0	33.4±3.5	6.1	0.0004	0.0291
6100433	SOX18	NM_018419	SRY (sex determining region Y)-box 18	95.4±73.6	25.6±10.2	0.3	0.0002	0.0017	cg01355392	SOX18	3'UTR	N_Shore	17.3±2.5	22.1±2.0	4.8	0.0004	0.0291
1770037	SPTBN1	NM_003128	spectrin, beta, non-erythrocytic 1	66.5±12.8	256.3±141.8	3.9	0.0002	0.0017	cg09404516	SPTBN1;SPTBN1	Body;Body		32.6±1.5	38.5±1.6	5.9	0.0004	0.0291
5390487	SPTBN1	NM_003128	spectrin, beta, non-erythrocytic 1	367.5±72.3	515.6±120.5	1.4	0.0002	0.0017	cg09404516	SPTBN1;SPTBN1	Body;Body		32.6±1.5	38.5±1.6	5.9	0.0004	0.0291
4120671	SSBP3	NM_018070	single stranded DNA binding protein 3	60.1±26.3	39.5±14.2	0.7	0.0002	0.0017	cg00112238	SSBP3;SSBP3;SSBP3	Body;Body;Body	N_Shelf	42.4±3.0	47.4±3.1	5.0	0.0004	0.0291
4120671	SSBP3	NM_018070	single stranded DNA binding protein 3	60.1±26.3	39.5±14.2	0.7	0.0002	0.0017	cg21159128	SSBP3;SSBP3;SSBP3	Body;Body;Body		32.9±4.7	43.7±3.9	10.9	0.0004	0.0291
2100053	ST5	NM_139157	suppression of tumorigenicity 5	68.3±14.4	126.2±46.8	1.8	0.0002	0.0017	cg14624546	ST5;ST5;ST5	5'UTR;5'UTR;5'UTR		19.7±1.5	24.9±1.7	5.2	0.0004	0.0291
4060594	ST5	NM_213618	suppression of tumorigenicity 5	123.5±33.6	217.1±66.3	1.8	0.0002	0.0017	cg14624546	ST5;ST5;ST5	5'UTR;5'UTR;5'UTR		19.7±1.5	24.9±1.7	5.2	0.0004	0.0291
540653	SYNPO2	XM_936336	NA	21.1±5.7	88.4±37.8	4.2	0.0002	0.0017	cg03554174	SYNPO2;SYNPO2;SYNPO2	Body;Body;Body		11.4±2.5	14.5±2.9	3.1	0.0004	0.0291
7610292	SYNPO2	XM_942780	NA	68.1±27.8	184.3±113.1	2.7	0.0002	0.0017	cg03554174	SYNPO2;SYNPO2;SYNPO2	Body;Body;Body		11.4±2.5	14.5±2.9	3.1	0.0004	0.0291
1070091	TADA2A	NM_001488	transcriptional adaptor 2A	67.5±9.1	48.2±8.3	0.7	0.0002	0.0017	cg11978823	TADA2A;ACACA;TADA2A;ACACA;TADA2A	TSS200;TSS1500;5'UTR;TSS1500;TSS200	Island	7.7±0.2	6.3±0.3	-1.4	0.0004	0.0291
4200731	TADA2A	NM_001488	transcriptional adaptor 2A	72.0±9.4	52.1±10.4	0.7	0.0002	0.0017	cg11978823	TADA2A;ACACA;TADA2A;ACACA;TADA2A	TSS200;TSS1500;5'UTR;TSS1500;TSS200	Island	7.7±0.2	6.3±0.3	-1.4	0.0004	0.0291
2340180	TAGLN2	NM_003564	transgelin 2	550.3±156.3	222.6±52.7	0.4	0.0002	0.0017	cg21571466	TAGLN2	TSS1500	S_Shore	7.7±0.4	11.5±1.0	3.8	0.0004	0.0291
4070736	TAGLN2	NM_003564	transgelin 2	3769.7±972.9	1520.6±362.7	0.4	0.0002	0.0017	cg21571466	TAGLN2	TSS1500	S_Shore	7.7±0.4	11.5±1.0	3.8	0.0004	0.0291
3990324	TANC1	NM_033394	tetratricopeptide repeat, ankyrin repeat and coiled-coil containing 1	165.2±75.8	294.1±123.2	1.8	0.0002	0.0017	cg10279072	TANC1;TANC1	Body;Body		19.1±2.0	22.5±2.5	3.4	0.0004	0.0291
6220470	TBP	NM_003194	TATA box binding protein	251.3±26.1	195.3±32.7	0.8	0.0002	0.0017	cg19363439	PSMB1;TBP	TSS200;TSS1500	N_Shore	15.2±0.6	17.4±0.9	2.2	0.0004	0.0291
4860315	TESK1	NM_006285	testis-specific kinase 1	262.3±40.2	405.0±69.1	1.5	0.0002	0.0017	cg13743736	TESK1	3'UTR	S_Shelf	13.4±1.1	18.0±1.5	4.6	0.0004	0.0291
1570646	TFAP2A	NM_001042425	transcription factor AP-2 alpha (activating enhancer binding protein 2 alpha)	112.7±110.3	48.0±31.0	0.4	0.0002	0.0017	cg03009363	TFAP2A	Body	Island	7.2±0.2	9.5±0.7	2.3	0.0004	0.0291
1030008	TGFB3	NM_003239	transforming growth factor, beta 3	48.1±19.8	336.6±101.3	7.0	0.0002	0.0017	cg17928876	TGFB3;TGFB3	1stExon;5'UTR	N_Shore	23.9±1.9	29.9±2.0	6.0	0.0004	0.0291
1030008	TGFB3	NM_003239	transforming growth factor, beta 3	48.1±19.8	336.6±101.3	7.0	0.0002	0.0017	cg24696715	TGFB3	Body	N_Shore	22.8±1.2	28.5±1.7	5.7	0.0004	0.0291
4730196	TK1	NM_003258	thymidine kinase 1, soluble	744.9±226.6	145.4±101.4	0.2	0.0002	0.0017	cg21519872	TK1	Body		22.0±3.3	29.3±3.1	7.3	0.0004	0.0291
7610598	TRAF5	NM_004619	TNF receptor-associated factor 5	159.4±39.1	292.7±55.7	1.8	0.0002	0.0017	cg11824945	TRAF5;TRAF5;TRAF5	5'UTR;TSS1500;5'UTR		51.6±4.0	58.8±3.3	7.2	0.0004	0.0291
3850239	TRIM54	NM_187841	tripartite motif containing 54	12.8±5.0	72.8±46.6	5.7	0.0002	0.0017	cg03253556	TRIM54;TRIM54	TSS1500;TSS1500		14.9±2.5	20.4±3.0	5.5	0.0004	0.0291
4760646	TROAP	NM_005480	trophinin associated protein	179.6±75.5	44.0±17.9	0.2	0.0002	0.0017	cg02570054	TROAP;TROAP;TROAP;TROAP	1stExon;5'UTR;1stExon;5'UTR	Island	9.5±0.4	12.9±1.0	3.4	0.0004	0.0291
2600647	TSGA14	NM_018718	centrosomal protein 41kDa	82.2±9.3	56.1±14.7	0.7	0.0002	0.0017	cg05751159	TSGA14	TSS200	Island	8.4±0.3	10.3±0.6	1.9	0.0004	0.0291
6280609	TSGA14	NM_018718	centrosomal protein 41kDa	151.8±19.1	101.8±23.2	0.7	0.0002	0.0017	cg05751159	TSGA14	TSS200	Island	8.4±0.3	10.3±0.6	1.9	0.0004	0.0291
7570196	TSPAN9	NM_006675	tetraspanin 9	847.1±347.8	3215.5±1115.6	3.8	0.0002	0.0017	cg26107333	TSPAN9;TSPAN9	5'UTR;5'UTR	Island	12.4±1.7	16.5±1.8	4.0	0.0004	0.0291
5910364	TYMS	NM_001071	thymidylate synthetase	2103.7±778.9	518.3±342.1	0.2	0.0002	0.0017	cg26251069	C18orf56;TYMS;TYMS	3'UTR;1stExon;5'UTR	Island	4.2±0.1	3.7±0.1	-0.5	0.0004	0.0291
830369	UBE2Q2	NM_173469	ubiquitin-conjugating enzyme E2Q family member 2	1655.6±266.9	2243.8±236.1	1.4	0.0002	0.0017	cg01029238	UBE2Q2;UBE2Q2	1stExon;TSS1500	Island	8.6±0.2	11.7±0.9	3.1	0.0004	0.0291
830369	UBE2Q2	NM_173469	ubiquitin-conjugating enzyme E2Q family member 2	1655.6±266.9	2243.8±236.1	1.4	0.0002	0.0017	cg06620762	UBE2Q2;UBE2Q2;UBE2Q2	5'UTR;Body;1stExon	Island	6.2±0.3	7.7±0.7	1.5	0.0004	0.0291
6770097	UBTD1	NM_024954	ubiquitin domain containing 1	188.7±35.1	371.9±37.3	2.0	0.0002	0.0017	cg17633463	UBTD1	Body		30.2±1.4	37.2±1.7	6.9	0.0004	0.0291
6380241	UNC45A	NM_001039675	unc-45 homolog A (C. elegans)	305.9±40.6	212.3±34.8	0.7	0.0002	0.0017	cg06480138	HDDC3;UNC45A;UNC45A	TSS1500;5'UTR;TSS1500	N_Shore	46.8±2.2	52.0±2.4	5.2	0.0004	0.0291
7040307	UQCC	NM_018244	ubiquinol-cytochrome c reductase complex chaperone	482.4±113.8	657.3±94.3	1.4	0.0002	0.0017	cg08152058	UQCC;UQCC	Body;Body		10.1±0.3	12.6±0.5	2.5	0.0004	0.0291
2710402	ZCCHC14	NM_015144	zinc finger, CCHC domain containing 14	194.4±59.8	127.6±18.3	0.7	0.0002	0.0017	cg07474266	ZCCHC14	Body		54.0±2.9	59.8±3.0	5.8	0.0004	0.0291
6110195	ZCCHC24	NM_153367	zinc finger, CCHC domain containing 24	264.3±64.1	450.7±128.5	1.7	0.0002	0.0017	cg20618826	ZCCHC24	Body	S_Shelf	35.6±2.5	43.2±2.4	7.6	0.0004	0.0291
3370093	ZDHHC1	NM_013304	zinc finger, DHHC-type containing 1	112.2±20.6	180.8±47.4	1.6	0.0002	0.0017	cg03623111	ZDHHC1	Body	S_Shore	25.8±2.1	31.2±2.3	5.3	0.0004	0.0291
4810674	ZFAND6	NM_019006	zinc finger, AN1-type domain 6	270.5±59.2	520.0±93.0	1.9	0.0002	0.0017	cg07965839	ZFAND6	TSS1500		7.0±0.3	8.5±0.4	1.5	0.0004	0.0291
5860730	ZFAND6	NM_019006	zinc finger, AN1-type domain 6	332.3±48.2	654.4±182.8	2.0	0.0002	0.0017	cg07965839	ZFAND6	TSS1500		7.0±0.3	8.5±0.4	1.5	0.0004	0.0291
4050746	ZFHX3	NM_006885	zinc finger homeobox 3	573.0±137.9	407.3±99.5	0.7	0.0002	0.0017	cg05918327	ZFHX3;ZFHX3	Body;Body		70.7±3.4	75.0±3.2	4.3	0.0004	0.0291
2450131	ZMIZ1	NM_020338	zinc finger, MIZ-type containing 1	2406.3±578.6	1361.6±346.7	0.6	0.0002	0.0017	cg04714939	ZMIZ1	5'UTR		13.5±1.1	16.9±1.1	3.4	0.0004	0.0291
2450131	ZMIZ1	NM_020338	zinc finger, MIZ-type containing 1	2406.3±578.6	1361.6±346.7	0.6	0.0002	0.0017	cg20543544	ZMIZ1	Body	Island	29.8±2.9	35.6±3.1	5.8	0.0004	0.0291
5860546	ZNF22	NM_006963	zinc finger protein 22	1019.5±292.3	679.9±163.9	0.7	0.0002	0.0017	cg16512882	C10orf25;ZNF22	1stExon;TSS200	N_Shore	16.7±0.7	20.3±1.5	3.6	0.0004	0.0291
6960768	ZNF22	NM_006963	zinc finger protein 22	820.8±229.0	504.2±144.3	0.6	0.0002	0.0017	cg16512882	C10orf25;ZNF22	1stExon;TSS200	N_Shore	16.7±0.7	20.3±1.5	3.6	0.0004	0.0291
4150309	ZNHIT1	NM_006349	zinc finger, HIT-type containing 1	1378.9±142.6	1661.9±219.4	1.2	0.0002	0.0017	cg16639138	ZNHIT1;ZNHIT1;PLOD3	5'UTR;1stExon;TSS200	S_Shore	7.1±0.3	9.0±0.6	1.9	0.0004	0.0291
2350747	ABLIM3	NM_014945	actin binding LIM protein family, member 3	123.3±48.4	611.1±299.4	5.0	0.0005	0.0025	cg17680092	ABLIM3	Body	S_Shelf	62.7±3.7	65.0±3.5	2.3	0.0004	0.0291
6250435	ARHGEF3	NM_019555	Rho guanine nucleotide exchange factor (GEF) 3	100.4±50.1	296.3±171.2	2.9	0.0005	0.0025	cg25799109	ARHGEF3;SPATA12	5'UTR;5'UTR		14.3±0.5	15.9±0.5	1.6	0.0004	0.0291
2030228	ATG5	NM_004849	autophagy related 5	200.9±37.5	144.1±26.4	0.7	0.0005	0.0025	cg09354267	ATG5	TSS1500	S_Shore	22.7±2.8	29.5±3.5	6.8	0.0004	0.0291
6100482	ATP2B4	NM_001001396	ATPase, Ca++ transporting, plasma membrane 4	940.7±145.6	544.1±285.6	0.6	0.0005	0.0025	cg10017641	ATP2B4;ATP2B4	5'UTR;5'UTR		65.7±1.3	69.6±1.4	3.9	0.0004	0.0291
6900630	ATP2B4	NM_001684	ATPase, Ca++ transporting, plasma membrane 4	785.9±147.4	449.4±217.5	0.6	0.0005	0.0025	cg10017641	ATP2B4;ATP2B4	5'UTR;5'UTR		65.7±1.3	69.6±1.4	3.9	0.0004	0.0291
4900674	BST2	NM_004335	bone marrow stromal cell antigen 2	103.5±131.5	182.8±194.5	1.8	0.0005	0.0025	cg01254505	BST2	TSS200		29.6±3.7	36.7±4.2	7.0	0.0004	0.0291
3460278	C22orf13	NM_031444	guanylyl cyclase domain containing 1	790.5±97.1	1167.7±199.4	1.5	0.0005	0.0025	cg09645130	C22orf13;SNRPD3	TSS1500;TSS200	Island	9.3±0.4	12.2±0.8	2.9	0.0004	0.0291
520224	C3orf26	NM_032359	cms1 ribosomal small subunit homolog (yeast)	337.3±52.0	282.2±36.2	0.8	0.0005	0.0025	cg08857713	C3orf26;FILIP1L;FILIP1L	Body;5'UTR;5'UTR		35.3±1.2	42.4±2.0	7.1	0.0004	0.0291
6220180	CABC1	NM_020247	aarF domain containing kinase 3	95.4±24.2	228.8±194.5	2.4	0.0005	0.0025	cg04573475	CABC1	TSS1500	Island	8.3±0.3	10.6±0.9	2.3	0.0004	0.0291
6220180	CABC1	NM_020247	aarF domain containing kinase 3	95.4±24.2	228.8±194.5	2.4	0.0005	0.0025	cg09326087	CABC1	Body	N_Shelf	40.7±3.9	49.3±3.4	8.6	0.0004	0.0291
4060008	CAMK2N1	NM_018584	calcium/calmodulin-dependent protein kinase II inhibitor 1	260.9±197.9	773.7±346.2	3.0	0.0005	0.0025	cg11526866	CAMK2N1	TSS1500	S_Shore	15.1±1.3	20.0±1.7	4.9	0.0004	0.0291
2340047	CCNL2	NM_030937	cyclin L2	74.6±12.0	102.1±19.5	1.4	0.0005	0.0025	cg03943717	CCNL2;CCNL2;CCNL2;CCNL2;LOC148413	TSS1500;TSS1500;TSS1500;TSS1500;Body	Island	6.7±0.2	8.1±0.5	1.5	0.0004	0.0291
3370730	CDC42EP5	NM_145057	CDC42 effector protein (Rho GTPase binding) 5	205.4±130.6	490.6±286.6	2.4	0.0005	0.0025	cg13769548	CDC42EP5	TSS1500	S_Shore	8.4±0.9	10.5±1.3	2.1	0.0004	0.0291
20446	CEBPB	NM_005194	CCAAT/enhancer binding protein (C/EBP), beta	2350.9±450.1	1620.3±343.6	0.7	0.0005	0.0025	cg17779707	CEBPB	TSS200	Island	7.4±0.2	9.1±0.6	1.7	0.0004	0.0291
6620626	CHCHD3	NM_017812	coiled-coil-helix-coiled-coil-helix domain containing 3	456.9±57.0	334.8±31.0	0.7	0.0005	0.0025	cg18987274	CHCHD3	TSS200	Island	8.0±0.3	10.0±0.6	2.0	0.0004	0.0291
630333	CKAP5	NM_001008938	cytoskeleton associated protein 5	1583.7±347.2	1041.3±117.8	0.7	0.0005	0.0025	cg04104256	CKAP5;CKAP5	TSS1500;TSS1500	Island	7.0±0.3	8.4±0.5	1.4	0.0004	0.0291
670500	CKAP5	NM_001008938	cytoskeleton associated protein 5	65.4±17.8	42.4±11.6	0.6	0.0005	0.0025	cg04104256	CKAP5;CKAP5	TSS1500;TSS1500	Island	7.0±0.3	8.4±0.5	1.4	0.0004	0.0291
3830315	CKMT2	NM_001825	creatine kinase, mitochondrial 2 (sarcomeric)	23.9±8.6	155.9±108.3	6.5	0.0005	0.0025	cg07727547	RNU5E;RNU5D;CKMT2;CKMT2;CKMT2	Body;Body;5'UTR;5'UTR;5'UTR		72.9±2.3	77.8±1.7	4.9	0.0004	0.0291
2340689	CLN6	NM_017882	ceroid-lipofuscinosis, neuronal 6, late infantile, variant	50.6±13.2	34.6±7.0	0.7	0.0005	0.0025	cg22054756	CLN6	Body	N_Shore	5.9±0.5	7.9±0.6	2.0	0.0004	0.0291
1450255	COX19	NM_001031617	cytochrome c oxidase assembly homolog 19 (S. cerevisiae)	163.4±21.4	123.3±27.8	0.8	0.0005	0.0025	cg02039839	COX19	TSS1500	S_Shore	20.4±2.0	24.7±2.1	4.3	0.0004	0.0291
3930040	CRIM1	NM_016441	cysteine rich transmembrane BMP regulator 1 (chordin-like)	790.2±263.7	408.1±149.1	0.5	0.0005	0.0025	cg11913694	CRIM1	Body		73.0±1.3	66.4±1.2	-6.7	0.0004	0.0291
1770170	CTDSPL	NM_005808	CTD (carboxy-terminal domain, RNA polymerase II, polypeptide A) small phosphatase-like	382.6±64.0	910.3±399.5	2.4	0.0005	0.0025	cg08171483	CTDSPL;CTDSPL;MIR26A1	Body;Body;TSS1500		35.7±3.1	43.7±2.6	8.0	0.0004	0.0291
6130484	EGLN3	NM_022073	egl nine homolog 3 (C. elegans)	34.9±23.4	316.5±154.7	9.1	0.0005	0.0025	cg07019438	EGLN3	Body	Island	4.6±0.1	6.1±0.4	1.5	0.0004	0.0291
3840709	FOLR1	NM_016731	NA	63.6±57.6	1078.8±577.0	17.0	0.0005	0.0025	cg03699566	FOLR1;FOLR1;FOLR1;FOLR1;FOLR1	1stExon;TSS1500;1stExon;5'UTR;5'UTR		29.0±2.7	35.5±2.5	6.5	0.0004	0.0291
1070114	HEYL	NM_014571	hairy/enhancer-of-split related with YRPW motif-like	780.6±496.6	2478.2±1434.2	3.2	0.0005	0.0025	cg06154570	HEYL	TSS1500	S_Shore	17.6±1.4	22.1±2.1	4.5	0.0004	0.0291
2350678	HK1	NM_000188	hexokinase 1	57.3±14.1	35.0±8.4	0.6	0.0005	0.0025	cg06323290	HK1;HK1;HK1	5'UTR;5'UTR;5'UTR		20.2±1.9	27.0±2.8	6.9	0.0004	0.0291
2190717	IL18BP	NM_173042	interleukin 18 binding protein	53.7±14.3	82.9±27.5	1.5	0.0005	0.0025	cg16749930	IL18BP;IL18BP;IL18BP;IL18BP;IL18BP;IL18BP;IL18BP	TSS1500;5'UTR;TSS1500;5'UTR;1stExon;1stExon;TSS200		38.9±1.7	42.7±2.0	3.9	0.0004	0.0291
50446	INHBB	NM_002193	inhibin, beta B	153.3±107.3	46.9±15.5	0.3	0.0005	0.0025	cg00421221	INHBB	Body	N_Shore	45.2±2.3	53.9±2.7	8.7	0.0004	0.0291
580037	INO80E	NM_173618	INO80 complex subunit E	287.2±65.2	185.6±31.1	0.6	0.0005	0.0025	cg06295687	INO80E;HIRIP3	TSS1500;Body	N_Shore	8.3±0.3	10.8±1.1	2.6	0.0004	0.0291
3290605	INS-IGF2	NM_001042377	NA	63.4±55.4	34.2±30.9	0.5	0.0005	0.0025	cg22287492	INS-IGF2;IGF2AS;IGF2;IGF2;IGF2AS;IGF2	Body;TSS1500;Body;5'UTR;TSS1500;TSS1500	Island	16.1±2.2	20.1±2.4	4.0	0.0004	0.0291
3310458	KBTBD5	NM_152393	kelch-like family member 40	23.0±13.4	375.1±327.5	16.3	0.0005	0.0025	cg13010797	KBTBD5	TSS1500	N_Shore	4.8±0.3	6.2±0.6	1.3	0.0004	0.0291
1430626	KCTD9	NM_017634	potassium channel tetramerisation domain containing 9	560.4±183.0	386.0±159.5	0.7	0.0005	0.0025	cg14778644	KCTD9;CDCA2	TSS1500;5'UTR	S_Shore	5.7±0.3	7.2±0.5	1.5	0.0004	0.0291
4050475	KIAA0319L	NM_024874	KIAA0319-like	108.6±18.7	169.6±42.4	1.6	0.0005	0.0025	cg18881764	KIAA0319L;NCDN;NCDN;NCDN	TSS1500;Body;5'UTR;Body	S_Shore	4.0±0.1	5.0±0.2	1.0	0.0004	0.0291
5080576	KIT	NM_000222	v-kit Hardy-Zuckerman 4 feline sarcoma viral oncogene homolog	145.1±78.1	79.2±51.2	0.5	0.0005	0.0025	cg05786661	KIT;KIT	Body;Body	Island	9.9±0.3	13.0±1.0	3.1	0.0004	0.0291
4590327	KLHL29	XM_940375	NA	260.5±101.4	356.3±135.3	1.4	0.0005	0.0025	cg01387450	KLHL29	Body		26.8±3.7	32.0±3.6	5.3	0.0004	0.0291
5690064	LASS6	NM_203463	ceramide synthase 6	430.7±132.3	760.6±234.5	1.8	0.0005	0.0025	cg20074031	LASS6	3'UTR		11.6±0.5	14.2±0.8	2.6	0.0004	0.0291
1170112	LCAT	NM_000229	lecithin-cholesterol acyltransferase	48.3±11.8	71.7±15.2	1.5	0.0005	0.0025	cg06839111	SLC12A4;SLC12A4;SLC12A4;SLC12A4;SLC12A4;LCAT	3'UTR;3'UTR;3'UTR;3'UTR;3'UTR;TSS1500		18.5±1.7	24.0±1.5	5.4	0.0004	0.0291
5090408	LRIG1	NM_015541	leucine-rich repeats and immunoglobulin-like domains 1	419.4±108.3	670.9±161.4	1.6	0.0005	0.0025	cg24150385	LRIG1	Body		44.8±4.8	53.8±4.2	8.9	0.0004	0.0291
5090408	LRIG1	NM_015541	leucine-rich repeats and immunoglobulin-like domains 1	419.4±108.3	670.9±161.4	1.6	0.0005	0.0025	cg25230917	LRIG1	Body		35.8±2.8	43.9±3.1	8.1	0.0004	0.0291
7210487	LYSMD4	NM_152449	LysM, putative peptidoglycan-binding, domain containing 4	201.2±40.0	322.4±62.2	1.6	0.0005	0.0025	cg02357637	LYSMD4	3'UTR	N_Shelf	41.9±2.5	47.6±2.5	5.7	0.0004	0.0291
520292	MC1R	NM_002386	melanocortin 1 receptor (alpha melanocyte stimulating hormone receptor)	137.5±28.5	101.8±14.6	0.7	0.0005	0.0025	cg23057051	MC1R	TSS200	N_Shore	6.9±0.3	9.2±0.9	2.3	0.0004	0.0291
510736	MMP2	NM_004530	matrix metallopeptidase 2 (gelatinase A, 72kDa gelatinase, 72kDa type IV collagenase)	270.8±99.8	153.4±46.6	0.6	0.0005	0.0025	cg22950163	MMP2	1stExon	Island	7.3±0.3	10.3±0.7	3.0	0.0004	0.0291
2480731	NARG2	NM_024611	NMDA receptor regulated 2	94.8±18.9	61.6±10.1	0.6	0.0005	0.0025	cg16455476	NARG2;NARG2	TSS200;TSS200	Island	9.6±0.3	11.9±0.7	2.3	0.0004	0.0291
940725	NFATC1	NM_172390	nuclear factor of activated T-cells, cytoplasmic, calcineurin-dependent 1	61.4±20.1	127.6±52.2	2.1	0.0005	0.0025	cg15704408	NFATC1;NFATC1;NFATC1;NFATC1	Body;Body;Body;Body	N_Shore	12.3±1.0	15.7±1.4	3.4	0.0004	0.0291
110092	NUDT14	NM_177533	nudix (nucleoside diphosphate linked moiety X)-type motif 14	198.2±65.2	728.1±416.5	3.7	0.0005	0.0025	cg07452706	NUDT14	TSS1500	S_Shore	49.3±2.2	54.8±2.0	5.5	0.0004	0.0291
4850521	NUP35	NM_138285	nucleoporin 35kDa	144.8±28.8	91.7±20.0	0.6	0.0005	0.0025	cg25300805	NUP35	TSS200		9.6±0.3	11.3±0.7	1.7	0.0004	0.0291
4640209	OLFML2A	NM_182487	olfactomedin-like 2A	343.2±318.0	1943.9±1301.8	5.7	0.0005	0.0025	cg13678899	OLFML2A	Body	S_Shore	17.5±2.4	22.8±2.7	5.3	0.0004	0.0291
240725	PAIP2	NM_001033112	poly(A) binding protein interacting protein 2	1225.1±258.3	1901.9±466.2	1.6	0.0005	0.0025	cg14593956	PAIP2;PAIP2	TSS200;5'UTR	Island	8.5±0.3	10.5±0.5	1.9	0.0004	0.0291
4070619	PCSK9	NM_174936	proprotein convertase subtilisin/kexin type 9	22.5±14.8	75.0±48.8	3.3	0.0005	0.0025	cg02920851	PCSK9	3'UTR		15.2±1.9	20.1±2.2	4.9	0.0004	0.0291
2230519	PNMAL1	NM_018215	paraneoplastic Ma antigen family-like 1	158.0±92.1	477.1±315.0	3.0	0.0005	0.0025	cg14750269	PNMAL1;PNMAL1	TSS1500;TSS1500	S_Shore	13.6±1.4	17.1±1.8	3.5	0.0004	0.0291
6220368	POGK	NM_017542	pogo transposable element with KRAB domain	731.1±98.0	539.3±118.4	0.7	0.0005	0.0025	cg14256814	POGK	TSS1500	Island	9.3±0.4	11.9±0.8	2.6	0.0004	0.0291
6900025	POLR2D	NM_004805	polymerase (RNA) II (DNA directed) polypeptide D	217.9±21.1	156.4±23.0	0.7	0.0005	0.0025	cg01200177	POLR2D	TSS1500	S_Shore	11.1±0.9	13.9±1.1	2.8	0.0004	0.0291
130403	RNF19B	NM_153341	ring finger protein 19B	60.8±20.7	111.3±33.2	1.8	0.0005	0.0025	cg10014674	RNF19B;RNF19B	TSS1500;TSS1500	S_Shore	8.1±0.3	9.9±0.4	1.8	0.0004	0.0291
730543	RPAIN	NM_001033002	RPA interacting protein	785.9±135.4	973.3±248.2	1.2	0.0005	0.0025	cg03930948	RPAIN;RPAIN;RPAIN;RPAIN;RPAIN;RPAIN;RPAIN;NUP88;RPAIN;RPAIN;RPAIN;RPAIN;RPAIN;RPAIN;RPAIN	TSS200;TSS200;TSS200;TSS200;TSS200;TSS200;TSS200;1stExon;TSS200;TSS200;TSS200;TSS200;TSS200;TSS200;TSS200	Island	6.9±0.3	8.7±0.7	1.9	0.0004	0.0291
4540327	RRBP1	NM_001042576	ribosome binding protein 1	426.3±74.0	317.3±70.1	0.7	0.0005	0.0025	cg02451508	RRBP1;RRBP1	Body;Body	Island	25.3±1.1	30.3±1.6	5.0	0.0004	0.0291
2190278	SCARA3	NM_182826	scavenger receptor class A, member 3	58.8±18.4	27.9±16.9	0.5	0.0005	0.0025	cg13351161	SCARA3;SCARA3	TSS1500;TSS1500	N_Shore	24.4±1.4	31.4±1.9	7.0	0.0004	0.0291
3060754	SEMA4F	NM_004263	sema domain, immunoglobulin domain (Ig), transmembrane domain (TM) and short cytoplasmic domain, (semaphorin) 4F	141.3±32.5	97.5±22.8	0.7	0.0005	0.0025	cg16028986	SEMA4F	TSS200	N_Shore	6.9±0.3	8.7±0.6	1.8	0.0004	0.0291
70088	SGCD	NM_000337	sarcoglycan, delta (35kDa dystrophin-associated glycoprotein)	261.6±154.9	693.7±401.6	2.7	0.0005	0.0025	cg11139446	SGCD;SGCD;SGCD	Body;Body;Body		10.0±0.4	12.6±0.7	2.7	0.0004	0.0291
1450408	SIX1	NM_005982	SIX homeobox 1	114.4±43.2	71.8±35.7	0.6	0.0005	0.0025	cg10165331	SIX1	TSS1500	S_Shore	7.3±0.4	9.0±0.6	1.7	0.0004	0.0291
1820053	SLC43A2	NM_152346	solute carrier family 43, member 2	27.1±7.1	54.0±18.8	2.0	0.0005	0.0025	cg02426464	SLC43A2	Body	S_Shelf	19.0±1.6	23.7±2.2	4.6	0.0004	0.0291
2750609	SPTBN1	NM_178313	spectrin, beta, non-erythrocytic 1	50.5±21.5	670.6±414.4	13.3	0.0005	0.0025	cg09404516	SPTBN1;SPTBN1	Body;Body		32.6±1.5	38.5±1.6	5.9	0.0004	0.0291
270743	SYNPO2	XM_936336	NA	24.4±6.4	88.9±39.8	3.6	0.0005	0.0025	cg03554174	SYNPO2;SYNPO2;SYNPO2	Body;Body;Body		11.4±2.5	14.5±2.9	3.1	0.0004	0.0291
3290431	UNC45A	NM_001039675	unc-45 homolog A (C. elegans)	757.2±137.3	563.4±112.5	0.7	0.0005	0.0025	cg06480138	HDDC3;UNC45A;UNC45A	TSS1500;5'UTR;TSS1500	N_Shore	46.8±2.2	52.0±2.4	5.2	0.0004	0.0291
2630195	VAMP5	NM_006634	vesicle-associated membrane protein 5	1775.2±836.7	3988.2±1592.6	2.2	0.0005	0.0025	cg13712852	VAMP5	Body	S_Shelf	31.7±2.7	37.6±2.9	5.9	0.0004	0.0291
3850349	VGLL2	NM_153453	vestigial like 2 (Drosophila)	83.0±51.4	571.2±334.0	6.9	0.0005	0.0025	cg14664726	VGLL2;VGLL2	3'UTR;3'UTR	S_Shelf	71.6±2.8	66.6±2.6	-5.0	0.0004	0.0291
7380603	WT1	NM_024426	Wilms tumor 1	53.0±23.9	28.3±14.5	0.5	0.0005	0.0025	cg06516124	WT1;WT1;WT1;WT1	Body;Body;Body;Body	N_Shore	15.5±1.4	21.4±2.5	5.9	0.0004	0.0291
7380603	WT1	NM_024426	Wilms tumor 1	53.0±23.9	28.3±14.5	0.5	0.0005	0.0025	cg08575722	WT1;WT1;WT1;WT1	Body;Body;Body;Body		17.3±1.1	23.7±1.7	6.4	0.0004	0.0291
7380603	WT1	NM_024426	Wilms tumor 1	53.0±23.9	28.3±14.5	0.5	0.0005	0.0025	cg19211915	WT1;WT1;WT1;WT1	Body;Body;Body;Body	Island	21.2±1.5	27.5±2.5	6.3	0.0004	0.0291
4810181	ZBTB42	NM_001137601	zinc finger and BTB domain containing 42	106.3±23.0	155.9±39.2	1.5	0.0005	0.0025	cg01620248	ZBTB42	TSS1500	N_Shore	59.5±3.6	66.0±3.0	6.5	0.0004	0.0291
5050441	ZEB2	NM_014795	zinc finger E-box binding homeobox 2	344.7±111.0	852.9±396.7	2.5	0.0005	0.0025	cg09670616	ZEB2;ZEB2;ZEB2;ZEB2;ZEB2	Body;5'UTR;1stExon;1stExon;5'UTR	N_Shelf	6.8±0.2	8.1±0.5	1.3	0.0004	0.0291
5050441	ZEB2	NM_014795	zinc finger E-box binding homeobox 2	344.7±111.0	852.9±396.7	2.5	0.0005	0.0025	cg20995564	ZEB2;ZEB2	Body;Body		54.6±4.3	61.8±3.6	7.2	0.0004	0.0291
270437	ACTN4	NM_004924	actinin, alpha 4	1789.5±474.2	1258.4±381.6	0.7	0.0007	0.0034	cg17651625	ACTN4	Body	S_Shore	17.1±1.3	21.5±2.2	4.4	0.0004	0.0291
6200437	AP3M1	NM_207012	adaptor-related protein complex 3, mu 1 subunit	566.7±82.1	456.8±60.6	0.8	0.0007	0.0034	cg14441964	ADK;AP3M1;AP3M1	TSS1500;5'UTR;5'UTR	N_Shore	11.5±0.7	13.8±0.7	2.3	0.0004	0.0291
4290243	ARHGAP24	NM_031305	Rho GTPase activating protein 24	307.1±121.7	519.2±183.1	1.7	0.0007	0.0034	cg14852227	ARHGAP24;ARHGAP24	Body;5'UTR		75.3±2.2	79.2±1.9	3.9	0.0004	0.0291
6130725	ARHGEF18	NM_015318	Rho/Rac guanine nucleotide exchange factor (GEF) 18	1012.4±149.2	769.9±110.3	0.8	0.0007	0.0034	cg25528199	ARHGEF18;ARHGEF18	Body;1stExon	S_Shore	93.2±0.3	91.6±0.4	-1.6	0.0004	0.0291
4640673	B3GALTL	NM_194318	beta 1,3-galactosyltransferase-like	150.9±60.1	112.1±37.9	0.7	0.0007	0.0034	cg17180284	B3GALTL	Body		15.0±1.1	19.8±1.0	4.8	0.0004	0.0291
4050408	BNC1	NM_001717	basonuclin 1	136.0±79.3	46.5±14.3	0.3	0.0007	0.0034	cg10398682	BNC1	Body	Island	12.7±1.1	16.1±1.7	3.4	0.0004	0.0291
5550195	C6orf167	NM_198468	MMS22-like, DNA repair protein	50.6±12.1	29.0±7.7	0.6	0.0007	0.0034	cg07439409	MIR548H3;C6orf167	Body;TSS1500	S_Shore	8.7±0.3	11.9±1.1	3.1	0.0004	0.0291
5560300	COL5A3	NM_015719	collagen, type V, alpha 3	51.6±54.7	210.1±68.1	4.1	0.0007	0.0034	cg17177699	COL5A3	Body	N_Shore	11.4±0.5	14.5±1.0	3.1	0.0004	0.0291
7200274	DGCR6	NM_005675	DiGeorge syndrome critical region gene 6	1068.5±227.4	1460.4±394.6	1.4	0.0007	0.0034	cg01305127	DGCR6	TSS1500	Island	7.9±0.3	10.1±0.8	2.2	0.0004	0.0291
3420672	DLX1	NM_178120	distal-less homeobox 1	217.0±129.9	131.3±68.6	0.6	0.0007	0.0034	cg13343818	DLX1;DLX1	Body;Body	Island	35.4±1.8	41.0±2.2	5.6	0.0004	0.0291
3420672	DLX1	NM_178120	distal-less homeobox 1	217.0±129.9	131.3±68.6	0.6	0.0007	0.0034	cg16652259	DLX1;DLX1	TSS1500;TSS1500	Island	8.0±0.5	10.5±0.9	2.5	0.0004	0.0291
3520278	GALK1	NM_000154	galactokinase 1	998.7±187.9	773.7±91.6	0.8	0.0007	0.0034	cg19026231	GALK1	TSS1500	S_Shore	22.7±3.2	28.9±3.5	6.2	0.0004	0.0291
2900041	H2AFY2	NM_018649	H2A histone family, member Y2	572.3±197.6	481.4±186.2	0.8	0.0007	0.0034	cg09219521	H2AFY2	TSS200	Island	7.9±1.7	9.9±2.1	2.0	0.0004	0.0291
1820594	HBEGF	NM_001945	heparin-binding EGF-like growth factor	252.5±114.8	600.5±276.9	2.4	0.0007	0.0034	cg08245420	HBEGF	TSS1500	S_Shore	8.5±0.4	11.3±0.9	2.7	0.0004	0.0291
7320551	LYN	NM_002350	v-yes-1 Yamaguchi sarcoma viral related oncogene homolog	173.1±93.7	100.8±45.3	0.6	0.0007	0.0034	cg01583099	LYN;LYN	TSS200;TSS200	Island	9.5±0.5	12.8±0.9	3.3	0.0004	0.0291
7320551	LYN	NM_002350	v-yes-1 Yamaguchi sarcoma viral related oncogene homolog	173.1±93.7	100.8±45.3	0.6	0.0007	0.0034	cg06288821	LYN;LYN	TSS1500;TSS1500	N_Shore	6.2±0.4	7.6±0.5	1.5	0.0004	0.0291
7320551	LYN	NM_002350	v-yes-1 Yamaguchi sarcoma viral related oncogene homolog	173.1±93.7	100.8±45.3	0.6	0.0007	0.0034	cg08894788	LYN;LYN	TSS1500;TSS1500	Island	8.3±0.3	11.3±1.0	2.9	0.0004	0.0291
6040608	PDLIM5	NM_001011516	PDZ and LIM domain 5	160.3±49.3	480.0±270.7	3.0	0.0007	0.0034	cg14105047	PDLIM5;PDLIM5;PDLIM5;PDLIM5;PDLIM5	TSS1500;TSS1500;TSS1500;TSS1500;TSS1500	Island	10.9±0.6	14.0±1.0	3.1	0.0004	0.0291
7570553	POLM	NM_013284	polymerase (DNA directed), mu	113.3±63.3	55.2±14.7	0.5	0.0007	0.0034	cg06434972	POLM	TSS200	Island	7.3±0.3	9.1±0.6	1.7	0.0004	0.0291
3400037	POLR3G	NM_006467	polymerase (RNA) III (DNA directed) polypeptide G (32kD)	102.0±41.0	59.3±25.9	0.6	0.0007	0.0034	cg16597717	MBLAC2;POLR3G;POLR3G	TSS200;5'UTR;1stExon	Island	8.9±0.3	10.8±0.5	1.9	0.0004	0.0291
450653	PTPN14	NM_005401	protein tyrosine phosphatase, non-receptor type 14	67.1±11.6	41.3±8.9	0.6	0.0007	0.0034	cg06907347	PTPN14	5'UTR		78.7±0.9	73.6±1.5	-5.1	0.0004	0.0291
2340673	PTPRE	NM_130435	protein tyrosine phosphatase, receptor type, E	47.8±21.2	121.2±75.5	2.5	0.0007	0.0034	cg15621651	PTPRE	5'UTR		36.7±2.4	46.2±2.5	9.5	0.0004	0.0291
2340673	PTPRE	NM_130435	protein tyrosine phosphatase, receptor type, E	47.8±21.2	121.2±75.5	2.5	0.0007	0.0034	cg26494044	PTPRE	5'UTR		37.6±2.1	41.0±2.2	3.4	0.0004	0.0291
2190128	RAB32	NM_006834	RAB32, member RAS oncogene family	2179.1±301.1	1456.4±483.2	0.7	0.0007	0.0034	cg22030890	RAB32	1stExon	Island	7.7±0.3	10.2±0.7	2.6	0.0004	0.0291
2750039	RBMS2	NM_002898	RNA binding motif, single stranded interacting protein 2	195.6±37.9	248.3±61.1	1.3	0.0007	0.0034	cg25880980	BAZ2A;RBMS2	3'UTR;3'UTR		41.3±4.2	45.8±4.0	4.6	0.0004	0.0291
4670398	TEAD2	NM_003598	TEA domain family member 2	1255.7±329.1	1596.7±432.0	1.3	0.0007	0.0034	cg01468567	TEAD2	3'UTR	S_Shore	44.4±2.4	51.7±3.6	7.2	0.0004	0.0291
6760471	TMCC1	NM_001017395	transmembrane and coiled-coil domain family 1	61.7±13.2	88.0±21.1	1.4	0.0007	0.0034	cg25703937	TMCC1;TMCC1	TSS1500;TSS1500	Island	6.1±0.2	7.7±0.6	1.6	0.0004	0.0291
4610102	TMEM123	NM_052932	transmembrane protein 123	2007.3±784.3	1428.1±557.6	0.7	0.0007	0.0034	cg10674470	TMEM123	TSS200	S_Shore	9.8±0.3	12.0±0.6	2.3	0.0004	0.0291
5670139	TMEM149	NM_024660	IGF-like family receptor 1	53.0±9.5	35.3±12.4	0.7	0.0007	0.0034	cg05711131	TMEM149	Body	Island	7.7±0.2	9.7±0.6	2.0	0.0004	0.0291
1820279	TSPAN18	NM_130783	tetraspanin 18	173.9±86.4	82.2±38.2	0.5	0.0007	0.0034	cg21872204	TSPAN18	5'UTR		33.5±3.3	42.5±3.2	9.0	0.0004	0.0291
7050609	XPNPEP1	NM_020383	X-prolyl aminopeptidase (aminopeptidase P) 1, soluble	1712.3±168.7	2044.0±236.2	1.2	0.0007	0.0034	cg19766102	XPNPEP1;XPNPEP1;XPNPEP1	TSS1500;TSS1500;TSS1500	S_Shore	76.5±2.0	79.4±1.9	2.9	0.0004	0.0291
5560044	XRCC4	NM_022406	X-ray repair complementing defective repair in Chinese hamster cells 4	36.1±9.3	97.6±41.7	2.7	0.0007	0.0034	cg15676060	XRCC4;XRCC4;XRCC4;TMEM167A	TSS1500;TSS1500;TSS1500;Body	N_Shore	18.9±0.9	23.5±0.8	4.6	0.0004	0.0291
6250465	XYLT2	NM_022167	xylosyltransferase II	1098.5±163.7	846.4±156.6	0.8	0.0007	0.0034	cg23878875	XYLT2	TSS1500	N_Shore	16.4±2.0	20.9±2.6	4.4	0.0004	0.0291
1500504	AKR1A1	NM_006066	aldo-keto reductase family 1, member A1 (aldehyde reductase)	993.4±111.1	1174.1±124.4	1.2	0.0012	0.0049	cg03939875	AKR1A1;AKR1A1;AKR1A1;AKR1A1	1stExon;1stExon;5'UTR;5'UTR	Island	7.4±0.4	8.7±0.3	1.3	0.0004	0.0291
1190717	BMS1	NM_014753	BMS1 homolog, ribosome assembly protein (yeast)	964.3±163.7	770.2±76.2	0.8	0.0012	0.0049	cg16339943	BMS1	TSS200	Island	13.1±0.4	17.1±1.0	4.0	0.0004	0.0291
1340475	BRD2	NM_005104	bromodomain containing 2	1980.9±359.7	1484.8±159.8	0.7	0.0012	0.0049	cg07148032	BRD2	TSS1500	N_Shore	9.9±0.7	12.8±1.1	2.9	0.0004	0.0291
5960465	BUB3	NM_004725	BUB3 mitotic checkpoint protein	630.3±199.8	443.2±159.5	0.7	0.0012	0.0049	cg23724447	BUB3;BUB3;BUB3;BUB3	5'UTR;5'UTR;1stExon;1stExon	Island	7.2±0.2	8.5±0.5	1.4	0.0004	0.0291
2510546	C10orf125	NM_198472	fucose mutarotase	78.6±16.7	55.9±15.3	0.7	0.0012	0.0049	cg18043267	C10orf125;C10orf125	Body;Body	Island	5.5±0.4	7.9±0.9	2.5	0.0004	0.0291
5570300	C10orf78	NM_145247	SWI5-dependent recombination repair 1	130.8±29.4	103.5±21.3	0.8	0.0012	0.0049	cg08792634	C10orf78;C10orf78	TSS1500;TSS200	Island	10.4±0.4	12.7±0.8	2.3	0.0004	0.0291
2570035	C17orf49	NM_174893	chromosome 17 open reading frame 49	691.0±155.6	584.7±107.1	0.8	0.0012	0.0049	cg09841537	C17orf49;C17orf49;RNASEK;C17orf49	TSS1500;TSS1500;3'UTR;TSS1500	Island	7.7±0.4	9.5±0.4	1.9	0.0004	0.0291
2690541	C18orf10	NM_015476	tubulin polyglutamylase complex subunit 2	557.6±109.6	344.1±107.9	0.6	0.0012	0.0049	cg26898309	C18orf10;KIAA1328;C18orf10	5'UTR;TSS200;1stExon	Island	6.8±0.2	8.9±0.6	2.1	0.0004	0.0291
3140110	C18orf10	NM_015476	tubulin polyglutamylase complex subunit 2	686.9±208.5	410.5±146.5	0.6	0.0012	0.0049	cg26898309	C18orf10;KIAA1328;C18orf10	5'UTR;TSS200;1stExon	Island	6.8±0.2	8.9±0.6	2.1	0.0004	0.0291
2570437	C4orf43	NM_018352	translation machinery associated 16 homolog (S. cerevisiae)	62.3±18.8	49.6±18.3	0.8	0.0012	0.0049	cg02026013	C4orf43	TSS200	Island	5.5±0.2	7.1±0.4	1.6	0.0004	0.0291
5890064	CALD1	NM_033138	caldesmon 1	605.4±321.3	1195.7±567.8	2.0	0.0012	0.0049	cg02516134	CALD1;CALD1;CALD1;CALD1;CALD1	TSS1500;Body;TSS1500;Body;Body		27.4±4.0	34.4±4.0	7.0	0.0004	0.0291
2450047	CASZ1	NM_017766	castor zinc finger 1	128.7±74.2	200.9±97.3	1.6	0.0012	0.0049	cg04899446	CASZ1;CASZ1	Body;Body		32.1±1.3	38.1±1.9	6.0	0.0004	0.0291
2450047	CASZ1	NM_017766	castor zinc finger 1	128.7±74.2	200.9±97.3	1.6	0.0012	0.0049	cg16401490	CASZ1	Body	N_Shelf	95.7±0.3	94.6±0.5	-1.1	0.0004	0.0291
6200593	CCDC15	NM_025004	coiled-coil domain containing 15	62.9±21.7	40.3±9.0	0.6	0.0012	0.0049	cg06145708	CCDC15;CCDC15	5'UTR;1stExon	Island	7.3±0.4	9.1±0.5	1.9	0.0004	0.0291
360626	CMIP	NM_030629	c-Maf inducing protein	788.1±201.0	1067.1±286.5	1.4	0.0012	0.0049	cg05705335	CMIP	Body		11.3±1.7	19.4±2.6	8.0	0.0004	0.0291
60524	DENND1A	NM_024820	DENN/MADD domain containing 1A	127.2±42.3	81.6±20.7	0.6	0.0012	0.0049	cg14414874	DENND1A	Body	S_Shelf	16.5±2.0	23.1±3.0	6.7	0.0004	0.0291
6520669	GALT	NM_000155	galactose-1-phosphate uridylyltransferase	95.0±20.9	77.2±10.1	0.8	0.0012	0.0049	cg14420108	GALT	Body	S_Shore	32.3±2.9	35.5±2.8	3.2	0.0004	0.0291
4850682	GEMIN8	NM_001042479	gem (nuclear organelle) associated protein 8	71.7±27.5	107.6±23.8	1.5	0.0012	0.0049	cg09324116	GEMIN8;GEMIN8;GEMIN8	TSS1500;TSS1500;TSS1500	Island	7.6±0.5	9.3±0.6	1.7	0.0004	0.0291
1440296	H3F3B	NM_005324	H3 histone, family 3B (H3.3B)	1189.1±355.0	805.4±207.1	0.7	0.0012	0.0049	cg08122789	H3F3B	TSS200	Island	5.1±0.2	6.3±0.4	1.3	0.0004	0.0291
6060278	HMBS	NM_000190	hydroxymethylbilane synthase	224.9±36.1	183.8±25.4	0.8	0.0012	0.0049	cg27472151	HMBS	Body	S_Shore	12.3±0.5	14.6±0.7	2.3	0.0004	0.0291
4890743	IQSEC1	NM_014869	IQ motif and Sec7 domain 1	85.1±15.5	117.0±17.4	1.4	0.0012	0.0049	cg08979183	IQSEC1	Body	Island	9.2±0.6	12.3±1.1	3.1	0.0004	0.0291
4390382	KIAA0182	NM_014615	Gse1 coiled-coil protein	437.9±99.7	305.3±70.8	0.7	0.0012	0.0049	cg04850875	KIAA0182;KIAA0182	Body;Body		94.4±1.1	90.9±2.2	-3.5	0.0004	0.0291
4390382	KIAA0182	NM_014615	Gse1 coiled-coil protein	437.9±99.7	305.3±70.8	0.7	0.0012	0.0049	cg08899895	KIAA0182;KIAA0182	Body;Body	S_Shore	26.3±1.8	31.6±1.5	5.3	0.0004	0.0291
360128	KIT	NM_001093772	v-kit Hardy-Zuckerman 4 feline sarcoma viral oncogene homolog	150.6±72.3	79.9±49.9	0.5	0.0012	0.0049	cg05786661	KIT;KIT	Body;Body	Island	9.9±0.3	13.0±1.0	3.1	0.0004	0.0291
5420377	LGALS3	NM_002306	lectin, galactoside-binding, soluble, 3	1405.4±731.3	1887.6±838.4	1.3	0.0012	0.0049	cg19899505	LGALS3	5'UTR	S_Shore	8.8±0.2	11.2±0.8	2.5	0.0004	0.0291
990358	LIMS1	XM_938773	NA	2572.9±312.8	3531.5±544.0	1.4	0.0012	0.0049	cg14663973	LIMS1	5'UTR		14.4±1.5	19.5±1.7	5.1	0.0004	0.0291
1400592	LRRC32	NM_005512	leucine rich repeat containing 32	797.9±710.1	1684.2±1336.9	2.1	0.0012	0.0049	cg13633560	LRRC32;LRRC32;LRRC32	5'UTR;1stExon;5'UTR	N_Shore	17.4±2.8	20.7±3.0	3.3	0.0004	0.0291
6100630	MUM1	NM_032853	melanoma associated antigen (mutated) 1	452.8±72.1	660.8±130.0	1.5	0.0012	0.0049	cg02413187	MUM1;MUM1	TSS200;5'UTR	S_Shore	14.3±0.6	19.3±0.8	5.0	0.0004	0.0291
5720497	MYF6	NM_002469	myogenic factor 6 (herculin)	438.3±284.9	204.6±156.3	0.5	0.0012	0.0049	cg25176746	MYF6	3'UTR	S_Shore	28.3±5.5	32.5±5.5	4.2	0.0004	0.0291
5310458	NCDN	NM_014284	neurochondrin	73.2±15.0	112.6±35.2	1.5	0.0012	0.0049	cg18881764	KIAA0319L;NCDN;NCDN;NCDN	TSS1500;Body;5'UTR;Body	S_Shore	4.0±0.1	5.0±0.2	1.0	0.0004	0.0291
1010253	NT5C2	NM_012229	5'-nucleotidase, cytosolic II	1117.5±190.4	1305.6±275.2	1.2	0.0012	0.0049	cg10231344	NT5C2;NT5C2	5'UTR;5'UTR	Island	9.3±0.3	11.6±0.6	2.3	0.0004	0.0291
2100452	NUP35	NM_138285	nucleoporin 35kDa	162.9±29.0	112.3±26.1	0.7	0.0012	0.0049	cg25300805	NUP35	TSS200		9.6±0.3	11.3±0.7	1.7	0.0004	0.0291
380523	PDLIM5	NM_001011515	PDZ and LIM domain 5	126.6±36.0	284.5±142.8	2.2	0.0012	0.0049	cg14105047	PDLIM5;PDLIM5;PDLIM5;PDLIM5;PDLIM5	TSS1500;TSS1500;TSS1500;TSS1500;TSS1500	Island	10.9±0.6	14.0±1.0	3.1	0.0004	0.0291
6270278	RNF160	NM_015565	listerin E3 ubiquitin protein ligase 1	76.6±22.8	59.2±22.7	0.8	0.0012	0.0049	cg23864210	RNF160	TSS200	S_Shore	6.6±0.2	8.5±0.5	1.9	0.0004	0.0291
1230307	RRBP1	NM_001042576	ribosome binding protein 1	401.2±91.5	313.5±108.3	0.8	0.0012	0.0049	cg02451508	RRBP1;RRBP1	Body;Body	Island	25.3±1.1	30.3±1.6	5.0	0.0004	0.0291
3890408	RRBP1	NM_001042576	ribosome binding protein 1	3352.2±402.9	2823.7±440.4	0.8	0.0012	0.0049	cg02451508	RRBP1;RRBP1	Body;Body	Island	25.3±1.1	30.3±1.6	5.0	0.0004	0.0291
830377	S100A13	NM_001024212	S100 calcium binding protein A13	110.0±27.2	73.6±21.8	0.7	0.0012	0.0049	cg04077668	S100A13;S100A13;S100A13;S100A1;S100A13;S100A13;S100A13	TSS1500;5'UTR;5'UTR;TSS1500;5'UTR;1stExon;TSS1500		6.6±0.2	8.6±0.7	2.0	0.0004	0.0291
4590110	42256	NM_006640	septin 9	5976.0±1267.5	8956.1±1501.8	1.5	0.0012	0.0049	cg20955894	SEPT9;SEPT9;SEPT9;SEPT9;SEPT9;SEPT9	Body;5'UTR;Body;Body;Body;Body	Island	7.0±0.2	9.7±0.8	2.7	0.0004	0.0291
6580437	SERGEF	NM_012139	secretion regulating guanine nucleotide exchange factor	151.3±30.5	192.9±19.7	1.3	0.0012	0.0049	cg04167854	SERGEF	Body	N_Shelf	18.7±1.5	22.8±2.1	4.1	0.0004	0.0291
2320400	SLC25A13	NM_014251	solute carrier family 25 (aspartate/glutamate carrier), member 13	282.9±42.3	211.5±50.1	0.7	0.0012	0.0049	cg14158594	SLC25A13;SLC25A13;SLC25A13	Body;Body;Body	Island	9.6±0.2	10.8±0.5	1.3	0.0004	0.0291
2450452	SLC9A3R1	NM_004252	solute carrier family 9, subfamily A (NHE3, cation proton antiporter 3), member 3 regulator 1	837.1±365.1	610.9±288.7	0.7	0.0012	0.0049	cg09978353	SLC9A3R1	Body		44.1±2.8	48.9±2.7	4.8	0.0004	0.0291
6290435	USP4	NM_003363	ubiquitin specific peptidase 4 (proto-oncogene)	232.5±26.3	286.3±44.4	1.2	0.0012	0.0049	cg19498237	USP4;USP4;C3orf62	3'UTR;3'UTR;TSS200	Island	5.4±0.3	6.6±0.3	1.2	0.0004	0.0291
3800487	ZNFX1	NM_021035	zinc finger, NFX1-type containing 1	331.4±49.0	419.7±74.2	1.3	0.0012	0.0049	cg01946193	C20orf199;SNORD12C;C20orf199;C20orf199;ZNFX1	Body;TSS1500;Body;TSS200;TSS1500	Island	8.9±0.3	11.5±0.8	2.6	0.0004	0.0291
2760202	AP3M1	NM_012095	adaptor-related protein complex 3, mu 1 subunit	411.1±68.1	327.3±51.0	0.8	0.0017	0.0062	cg14441964	ADK;AP3M1;AP3M1	TSS1500;5'UTR;5'UTR	N_Shore	11.5±0.7	13.8±0.7	2.3	0.0004	0.0291
5220754	ATG7	NM_006395	autophagy related 7	372.5±68.4	293.3±62.2	0.8	0.0017	0.0062	cg26467809	ATG7;ATG7;ATG7	Body;Body;Body		25.4±2.8	33.5±3.6	8.1	0.0004	0.0291
5550554	BBS1	NM_024649	Bardet-Biedl syndrome 1	98.5±16.4	133.4±31.7	1.4	0.0017	0.0062	cg22406869	DPP3;BBS1;DPP3	3'UTR;TSS1500;3'UTR		40.9±2.0	45.2±2.1	4.2	0.0004	0.0291
4730369	BTG1	NM_001731	B-cell translocation gene 1, anti-proliferative	3356.7±709.1	4768.6±1564.9	1.4	0.0017	0.0062	cg04100724	BTG1	1stExon	Island	7.8±0.3	10.4±0.7	2.6	0.0004	0.0291
4730369	BTG1	NM_001731	B-cell translocation gene 1, anti-proliferative	3356.7±709.1	4768.6±1564.9	1.4	0.0017	0.0062	cg06551025	BTG1	TSS1500	Island	6.1±0.2	7.1±0.2	1.0	0.0004	0.0291
4540338	BUB3	NM_004725	BUB3 mitotic checkpoint protein	75.2±32.3	51.3±29.2	0.7	0.0017	0.0062	cg23724447	BUB3;BUB3;BUB3;BUB3	5'UTR;5'UTR;1stExon;1stExon	Island	7.2±0.2	8.5±0.5	1.4	0.0004	0.0291
4230328	CALD1	NM_033157	caldesmon 1	2208.8±787.7	3367.9±1520.3	1.5	0.0017	0.0062	cg02516134	CALD1;CALD1;CALD1;CALD1;CALD1	TSS1500;Body;TSS1500;Body;Body		27.4±4.0	34.4±4.0	7.0	0.0004	0.0291
3610386	CPEB3	NM_014912	cytoplasmic polyadenylation element binding protein 3	51.9±8.1	70.6±22.4	1.4	0.0017	0.0062	cg06562029	CPEB3	5'UTR	S_Shore	8.2±0.4	9.7±0.6	1.4	0.0004	0.0291
380019	DDIT4L	NM_145244	DNA-damage-inducible transcript 4-like	211.9±130.1	82.5±61.4	0.4	0.0017	0.0062	cg05319305	DDIT4L	TSS1500	S_Shore	8.9±0.5	10.7±1.0	1.8	0.0004	0.0291
7610053	DDX60	NM_017631	DEAD (Asp-Glu-Ala-Asp) box polypeptide 60	42.6±14.7	67.0±24.3	1.6	0.0017	0.0062	cg05883128	DDX60	5'UTR	N_Shore	27.2±2.4	32.8±2.6	5.6	0.0004	0.0291
580609	ETFDH	NM_004453	electron-transferring-flavoprotein dehydrogenase	247.0±48.9	314.5±40.0	1.3	0.0017	0.0062	cg19840540	ETFDH;ETFDH;C4orf46	5'UTR;1stExon;TSS200	Island	8.8±0.4	11.7±1.0	3.0	0.0004	0.0291
5570114	GADD45G	NM_006705	growth arrest and DNA-damage-inducible, gamma	106.4±90.4	786.9±456.0	7.4	0.0017	0.0062	cg02374996	GADD45G	Body	Island	20.1±4.6	24.4±4.6	4.3	0.0004	0.0291
2190403	HPS3	NM_032383	Hermansky-Pudlak syndrome 3	127.0±33.2	93.2±23.5	0.7	0.0017	0.0062	cg22800191	HPS3	1stExon	Island	4.8±0.2	5.9±0.4	1.1	0.0004	0.0291
6130521	KAT5	NM_182710	K(lysine) acetyltransferase 5	72.1±9.0	58.6±12.9	0.8	0.0017	0.0062	cg23653792	KAT5;KAT5;KAT5	Body;Body;Body	Island	9.0±0.3	11.0±0.6	2.0	0.0004	0.0291
990129	KIAA0586	NM_014749	KIAA0586	140.3±30.6	105.6±26.3	0.8	0.0017	0.0062	cg12959121	KIAA0586;TIMM9	Body;TSS1500	S_Shore	41.2±3.3	45.3±3.1	4.1	0.0004	0.0291
3710189	LIAS	NM_194451	lipoic acid synthetase	64.4±13.9	48.2±10.3	0.7	0.0017	0.0062	cg18147735	LIAS;RPL9;LIAS;RPL9	TSS1500;5'UTR;TSS1500;TSS200	Island	19.3±1.0	22.5±1.2	3.2	0.0004	0.0291
1660703	MGC72080	NR_002822	MGC72080 pseudogene	186.1±48.3	276.8±88.0	1.5	0.0017	0.0062	cg20174893	MGC72080	Body	N_Shore	18.0±1.6	21.8±2.0	3.8	0.0004	0.0291
3800678	NUP88	NM_002532	nucleoporin 88kDa	1044.8±143.1	910.6±158.7	0.9	0.0017	0.0062	cg03930948	RPAIN;RPAIN;RPAIN;RPAIN;RPAIN;RPAIN;RPAIN;NUP88;RPAIN;RPAIN;RPAIN;RPAIN;RPAIN;RPAIN;RPAIN	TSS200;TSS200;TSS200;TSS200;TSS200;TSS200;TSS200;1stExon;TSS200;TSS200;TSS200;TSS200;TSS200;TSS200;TSS200	Island	6.9±0.3	8.7±0.7	1.9	0.0004	0.0291
770463	PDLIM3	NM_014476	PDZ and LIM domain 3	393.0±280.7	2329.2±1518.5	5.9	0.0017	0.0062	cg05002406	PDLIM3;PDLIM3	Body;Body		15.7±3.2	20.9±3.6	5.2	0.0004	0.0291
4210370	PLXND1	NM_015103	plexin D1	153.2±54.8	109.4±58.5	0.7	0.0017	0.0062	cg03849731	PLXND1	TSS1500	S_Shore	25.0±3.2	31.7±3.4	6.7	0.0004	0.0291
630280	PRKCSH	NM_001001329	protein kinase C substrate 80K-H	838.9±117.9	710.1±97.8	0.8	0.0017	0.0062	cg26350283	PRKCSH;PRKCSH;CCDC151	TSS200;TSS200;TSS1500	Island	4.3±0.2	5.5±0.3	1.2	0.0004	0.0291
4900465	RUVBL1	NM_003707	RuvB-like 1 (E. coli)	297.4±58.8	248.3±38.9	0.8	0.0017	0.0062	cg12476242	RUVBL1	Body		45.4±3.1	49.7±2.8	4.4	0.0004	0.0291
5130497	S100A13	NM_001024211	S100 calcium binding protein A13	1326.3±274.5	1778.9±649.0	1.3	0.0017	0.0062	cg04077668	S100A13;S100A13;S100A13;S100A1;S100A13;S100A13;S100A13	TSS1500;5'UTR;5'UTR;TSS1500;5'UTR;1stExon;TSS1500		6.6±0.2	8.6±0.7	2.0	0.0004	0.0291
7550450	SLC22A23	NM_015482	solute carrier family 22, member 23	93.3±23.5	121.8±42.5	1.3	0.0017	0.0062	cg10091752	SLC22A23	Body	N_Shore	34.6±4.6	41.6±4.1	7.0	0.0004	0.0291
7550450	SLC22A23	NM_015482	solute carrier family 22, member 23	93.3±23.5	121.8±42.5	1.3	0.0017	0.0062	cg13703737	SLC22A23;SLC22A23	Body;Body		57.1±3.8	66.6±3.2	9.6	0.0004	0.0291
3990500	SNHG12	NR_024127	small nucleolar RNA host gene 12 (non-protein coding)	91.8±23.7	56.4±16.7	0.6	0.0017	0.0062	cg00261162	SNORA16A;SNHG12;SNORA44;SNORA61	Body;Body;TSS1500;TSS1500	N_Shore	6.5±0.4	8.0±0.6	1.5	0.0004	0.0291
4230739	SORCS2	NM_020777	sortilin-related VPS10 domain containing receptor 2	30.3±19.1	51.7±35.3	1.7	0.0017	0.0062	cg19931925	SORCS2	Body		37.0±3.9	46.6±3.4	9.7	0.0004	0.0291
1580719	THADA	NM_022065	thyroid adenoma associated	128.8±20.3	161.2±19.9	1.3	0.0017	0.0062	cg13783191	THADA;THADA	Body;Body		28.7±1.4	33.6±1.4	4.9	0.0004	0.0291
1580719	THADA	NM_022065	thyroid adenoma associated	128.8±20.3	161.2±19.9	1.3	0.0017	0.0062	cg25938803	THADA;THADA	Body;Body		22.0±1.5	29.2±1.3	7.2	0.0004	0.0291
4390220	TMEM189-UBE2V1	NM_003349	TMEM189-UBE2V1 readthrough	1243.7±171.7	1065.9±125.2	0.9	0.0017	0.0062	cg19473529	UBE2V1;UBE2V1;UBE2V1;TMEM189-UBE2V1;UBE2V1	Body;Body;Body;Body;Body	N_Shelf	32.1±2.4	38.7±2.1	6.6	0.0004	0.0291
7380059	TOM1L2	NM_001082968	target of myb1-like 2 (chicken)	216.8±41.9	321.5±99.9	1.5	0.0017	0.0062	cg03845363	TOM1L2;TOM1L2	Body;Body		50.8±1.7	56.1±1.7	5.3	0.0004	0.0291
3780228	TRAF5	NM_004619	TNF receptor-associated factor 5	55.6±14.7	90.4±27.1	1.6	0.0017	0.0062	cg11824945	TRAF5;TRAF5;TRAF5	5'UTR;TSS1500;5'UTR		51.6±4.0	58.8±3.3	7.2	0.0004	0.0291
4610703	ULK4	NM_017886	unc-51-like kinase 4 (C. elegans)	31.7±8.7	55.0±19.6	1.7	0.0017	0.0062	cg04010712	ULK4	5'UTR	Island	5.9±0.3	7.7±0.6	1.7	0.0004	0.0291
7570671	UNKL	NM_023076	unkempt homolog (Drosophila)-like	89.2±20.2	57.3±9.4	0.6	0.0017	0.0062	cg01611548	UNKL	5'UTR	S_Shore	26.1±2.0	30.5±2.3	4.4	0.0004	0.0291
1170095	UQCC	NM_018244	ubiquinol-cytochrome c reductase complex chaperone	56.9±11.6	71.1±8.9	1.2	0.0017	0.0062	cg08152058	UQCC;UQCC	Body;Body		10.1±0.3	12.6±0.5	2.5	0.0004	0.0291
5220195	UQCRC2	NM_003366	ubiquinol-cytochrome c reductase core protein II	883.5±145.2	1036.7±139.1	1.2	0.0017	0.0062	cg27010576	UQCRC2	Body		6.7±0.2	8.1±0.4	1.4	0.0004	0.0291
1090142	ANKRD34A	NM_001039888	ankyrin repeat domain 34A	54.9±21.1	83.9±18.2	1.5	0.0024	0.0083	cg10976961	ANKRD34A	3'UTR	S_Shore	19.2±2.1	25.7±2.7	6.5	0.0004	0.0291
7210300	C10orf104	NM_173473	anaphase promoting complex subunit 16	119.0±25.4	165.1±31.9	1.4	0.0024	0.0083	cg18515031	C10orf104	Body		30.4±3.0	38.6±2.8	8.3	0.0004	0.0291
5870136	CLIC3	NM_004669	chloride intracellular channel 3	1765.1±1258.3	288.2±271.5	0.2	0.0024	0.0083	cg02189785	CLIC3;CLIC3	1stExon;5'UTR	S_Shore	9.8±0.7	12.8±1.2	3.0	0.0004	0.0291
5090392	GMPR2	NM_001002000	guanosine monophosphate reductase 2	1157.2±250.2	1394.1±139.9	1.2	0.0024	0.0083	cg26082757	GMPR2;GMPR2;GMPR2;GMPR2;NEDD8;GMPR2;GMPR2	1stExon;5'UTR;TSS200;5'UTR;TSS1500;TSS200;1stExon	Island	7.1±0.4	9.4±0.9	2.3	0.0004	0.0291
2230408	GNB5	NM_006578	guanine nucleotide binding protein (G protein), beta 5	272.1±78.9	178.9±55.3	0.7	0.0024	0.0083	cg13934625	GNB5;GNB5	TSS1500;Body	S_Shore	31.0±2.6	36.7±3.6	5.7	0.0004	0.0291
4040441	HSD17B6	NM_003725	hydroxysteroid (17-beta) dehydrogenase 6	80.2±43.1	208.6±118.2	2.6	0.0024	0.0083	cg21922731	HSD17B6;HSD17B6	5'UTR;1stExon		15.5±1.2	19.7±1.8	4.2	0.0004	0.0291
5130142	LOC100128731	NM_001134693	oligosaccharyltransferase 4 homolog (S. cerevisiae)	5723.3±512.1	6289.0±521.7	1.1	0.0024	0.0083	cg05979400	LOC100128731	TSS1500	S_Shore	18.4±2.5	23.9±2.7	5.5	0.0004	0.0291
6960689	LOC401093	XM_379228	NA	57.3±33.5	88.6±54.5	1.5	0.0024	0.0083	cg25612596	MBNL1;LOC401093;LOC401093;MBNL1	5'UTR;TSS1500;TSS1500;5'UTR	S_Shore	25.5±1.3	32.1±1.4	6.5	0.0004	0.0291
7320731	MAP3K4	NM_005922	mitogen-activated protein kinase kinase kinase 4	344.3±95.9	234.5±42.0	0.7	0.0024	0.0083	cg27588356	MAP3K4;MAP3K4	Body;Body		20.7±0.7	26.7±1.2	6.0	0.0004	0.0291
6480494	MGMT	NM_002412	O-6-methylguanine-DNA methyltransferase	736.0±179.2	587.1±118.2	0.8	0.0024	0.0083	cg27041381	MGMT	Body		88.9±0.7	86.1±0.9	-2.8	0.0004	0.0291
6860278	NINJ2	NM_016533	ninjurin 2	104.5±63.4	218.5±160.0	2.1	0.0024	0.0083	cg03833982	NINJ2	Body		9.7±0.3	11.4±0.8	1.7	0.0004	0.0291
6330008	PDLIM3	NM_014476	PDZ and LIM domain 3	821.5±568.4	4141.7±2501.1	5.0	0.0024	0.0083	cg05002406	PDLIM3;PDLIM3	Body;Body		15.7±3.2	20.9±3.6	5.2	0.0004	0.0291
4290017	PLEKHA6	NM_014935	pleckstrin homology domain containing, family A member 6	40.3±31.6	137.2±99.1	3.4	0.0024	0.0083	cg21581873	PLEKHA6	TSS1500		9.1±0.3	12.8±0.9	3.7	0.0004	0.0291
4290017	PLEKHA6	NM_014935	pleckstrin homology domain containing, family A member 6	40.3±31.6	137.2±99.1	3.4	0.0024	0.0083	cg26895569	PLEKHA6	TSS200		15.1±1.7	19.9±2.2	4.8	0.0004	0.0291
1780593	RNF7	NM_183063	ring finger protein 7	47.6±10.0	64.0±13.0	1.3	0.0024	0.0083	cg22228296	RNF7;RNF7	1stExon;1stExon	Island	5.4±0.2	6.7±0.6	1.3	0.0004	0.0291
1940743	RPL13	NM_033251	ribosomal protein L13	1467.6±280.8	1977.2±386.7	1.3	0.0024	0.0083	cg02897623	RPL13;SNORD68;RPL13	TSS1500;TSS1500;TSS1500	Island	7.8±0.3	9.2±0.7	1.5	0.0004	0.0291
6290609	RPS15	NM_001018	ribosomal protein S15	307.7±89.8	222.4±43.9	0.7	0.0024	0.0083	cg07051718	RPS15	Body	Island	5.1±0.1	4.6±0.1	-0.5	0.0004	0.0291
1780402	SEPN1	NM_206926	selenoprotein N, 1	549.4±105.1	441.9±101.8	0.8	0.0024	0.0083	cg07352544	SEPN1;SEPN1	TSS1500;TSS1500		27.9±1.5	33.6±1.9	5.8	0.0004	0.0291
6940753	TMEM108	NM_023943	transmembrane protein 108	90.5±73.4	337.6±205.2	3.7	0.0024	0.0083	cg04411342	TMEM108;TMEM108	Body;Body		7.7±0.4	10.0±0.8	2.3	0.0004	0.0291
3360022	TNKS1BP1	NM_033396	tankyrase 1 binding protein 1, 182kDa	120.7±19.5	154.3±24.5	1.3	0.0024	0.0083	cg11180921	TNKS1BP1	5'UTR	N_Shore	11.9±0.7	13.7±0.7	1.9	0.0004	0.0291
1990639	ZCRB1	NM_033114	zinc finger CCHC-type and RNA binding motif 1	88.3±18.9	109.0±16.2	1.2	0.0024	0.0083	cg11827402	PPHLN1;PPHLN1;PPHLN1;PPHLN1;PPHLN1;ZCRB1;PPHLN1;PPHLN1;ZCRB1;PPHLN1	TSS200;TSS200;TSS200;TSS200;TSS200;5'UTR;TSS200;TSS200;1stExon;TSS200	Island	9.3±0.3	11.1±0.5	1.7	0.0004	0.0291
4180088	ABL1	NM_005157	c-abl oncogene 1, non-receptor tyrosine kinase	1335.8±113.1	1051.3±187.8	0.8	0.0034	0.0108	cg14102055	ABL1;ABL1	Body;Body	S_Shelf	28.8±3.7	34.4±3.4	5.6	0.0004	0.0291
360678	ADNP	NM_181442	activity-dependent neuroprotector homeobox	605.8±162.5	465.0±101.4	0.8	0.0034	0.0108	cg13940160	ADNP;ADNP	TSS1500;TSS1500	Island	17.1±0.6	19.9±0.8	2.7	0.0004	0.0291
870491	BUB3	NM_004725	BUB3 mitotic checkpoint protein	3425.1±600.7	2745.9±411.8	0.8	0.0034	0.0108	cg23724447	BUB3;BUB3;BUB3;BUB3	5'UTR;5'UTR;1stExon;1stExon	Island	7.2±0.2	8.5±0.5	1.4	0.0004	0.0291
3460605	C2CD2	NM_199050	C2 calcium-dependent domain containing 2	137.9±45.8	103.4±45.9	0.7	0.0034	0.0108	cg18565216	C2CD2;C2CD2	Body;TSS1500		18.1±1.9	24.0±2.5	5.9	0.0004	0.0291
4830575	CCDC80	NM_199511	coiled-coil domain containing 80	213.7±51.9	477.6±329.7	2.2	0.0034	0.0108	cg19593401	CCDC80;CCDC80	TSS1500;TSS1500		5.5±0.2	7.0±0.5	1.5	0.0004	0.0291
830168	CHFR	NM_018223	checkpoint with forkhead and ring finger domains, E3 ubiquitin protein ligase	507.9±67.2	617.8±64.2	1.2	0.0034	0.0108	cg07796563	CHFR;CHFR;CHFR;CHFR;CHFR	Body;Body;Body;Body;Body	S_Shore	64.8±1.2	56.4±2.0	-8.4	0.0004	0.0291
160224	CLEC16A	NM_015226	C-type lectin domain family 16, member A	401.8±56.9	505.8±139.3	1.3	0.0034	0.0108	cg06748884	CLEC16A	Body		71.1±2.1	77.5±2.2	6.4	0.0004	0.0291
5340064	CPZ	NM_001014447	carboxypeptidase Z	27.2±7.6	61.4±34.6	2.3	0.0034	0.0108	cg17492965	CPZ;CPZ;CPZ	5'UTR;Body;Body		25.4±2.5	34.0±2.9	8.6	0.0004	0.0291
5340064	CPZ	NM_001014447	carboxypeptidase Z	27.2±7.6	61.4±34.6	2.3	0.0034	0.0108	cg24578428	CPZ;CPZ;CPZ	Body;Body;Body		83.9±1.3	80.3±1.7	-3.6	0.0004	0.0291
6200577	CREB5	NM_182898	cAMP responsive element binding protein 5	129.1±64.9	173.5±80.3	1.3	0.0034	0.0108	cg04422003	CREB5	5'UTR	N_Shore	20.2±2.3	28.5±1.9	8.3	0.0004	0.0291
2360196	DOCK1	NM_001380	dedicator of cytokinesis 1	164.2±28.3	138.1±19.0	0.8	0.0034	0.0108	cg05788176	DOCK1;FAM196A	Body;Body		37.3±3.3	43.8±3.2	6.5	0.0004	0.0291
1430170	FGL2	NM_006682	fibrinogen-like 2	58.6±50.1	113.3±98.4	1.9	0.0034	0.0108	cg23708624	CCDC146;FGL2	Body;TSS1500		28.1±4.8	37.2±4.7	9.0	0.0004	0.0291
4560092	FNBP1L	NM_001024948	formin binding protein 1-like	348.7±102.6	487.8±103.1	1.4	0.0034	0.0108	cg09185386	FNBP1L;FNBP1L;FNBP1L	3'UTR;3'UTR;3'UTR		43.9±2.9	49.7±3.3	5.8	0.0004	0.0291
5670475	GCHFR	NM_005258	GTP cyclohydrolase I feedback regulator	60.2±14.3	44.0±12.6	0.7	0.0034	0.0108	cg16433833	GCHFR	TSS200	Island	8.4±0.3	10.0±0.5	1.7	0.0004	0.0291
3840753	HEY1	NM_001040708	hairy/enhancer-of-split related with YRPW motif 1	87.8±34.0	265.9±207.2	3.0	0.0034	0.0108	cg16684661	HEY1;HEY1	Body;Body	N_Shore	19.4±2.8	28.8±3.0	9.3	0.0004	0.0291
3840753	HEY1	NM_001040708	hairy/enhancer-of-split related with YRPW motif 1	87.8±34.0	265.9±207.2	3.0	0.0034	0.0108	cg23057870	HEY1;HEY1	Body;Body	N_Shore	30.1±2.6	38.9±2.9	8.8	0.0004	0.0291
2710255	HNRNPUL1	NM_144732	heterogeneous nuclear ribonucleoprotein U-like 1	69.4±15.6	53.1±8.6	0.8	0.0034	0.0108	cg22006825	HNRNPUL1;HNRNPUL1	Body;5'UTR	S_Shore	11.2±0.4	14.4±1.2	3.2	0.0004	0.0291
160255	LSM10	NM_032881	LSM10, U7 small nuclear RNA associated	360.7±63.9	420.4±53.2	1.2	0.0034	0.0108	cg12781547	LSM10	TSS200	S_Shore	7.9±0.3	9.8±0.4	1.9	0.0004	0.0291
7380463	MBLAC2	NM_203406	metallo-beta-lactamase domain containing 2	90.0±19.0	74.4±23.5	0.8	0.0034	0.0108	cg16597717	MBLAC2;POLR3G;POLR3G	TSS200;5'UTR;1stExon	Island	8.9±0.3	10.8±0.5	1.9	0.0004	0.0291
1510703	MFSD3	NM_138431	major facilitator superfamily domain containing 3	350.8±69.2	430.4±95.7	1.2	0.0034	0.0108	cg05340032	MFSD3	1stExon	Island	7.6±0.3	10.4±0.7	2.8	0.0004	0.0291
2140349	MLL	NM_005933	myeloid/lymphoid or mixed-lineage leukemia (trithorax homolog, Drosophila)	59.9±14.5	47.4±9.2	0.8	0.0034	0.0108	cg04910299	MLL	TSS1500	Island	6.8±0.2	8.5±0.7	1.7	0.0004	0.0291
2120615	MYF6	NM_002469	myogenic factor 6 (herculin)	321.6±197.0	126.8±83.1	0.4	0.0034	0.0108	cg25176746	MYF6	3'UTR	S_Shore	28.3±5.5	32.5±5.5	4.2	0.0004	0.0291
3800204	OLFM1	NM_006334	olfactomedin 1	66.7±44.2	83.9±50.7	1.3	0.0034	0.0108	cg27286999	OLFM1;OLFM1;OLFM1;OLFM1	1stExon;5'UTR;1stExon;5'UTR	Island	9.9±0.5	12.1±0.7	2.2	0.0004	0.0291
3130474	PANK2	NM_153640	pantothenate kinase 2	399.7±43.3	316.8±62.1	0.8	0.0034	0.0108	cg23908269	PANK2;PANK2	TSS1500;TSS1500	N_Shore	24.4±2.4	30.3±3.0	5.9	0.0004	0.0291
6290678	POMZP3	NM_152992	POM121 and ZP3 fusion	119.7±72.2	81.2±43.7	0.7	0.0034	0.0108	cg01292924	POMZP3;LOC100133091;POMZP3	TSS1500;Body;TSS1500	S_Shore	16.8±1.5	21.1±2.1	4.3	0.0004	0.0291
2450554	RBPJ	NM_203284	recombination signal binding protein for immunoglobulin kappa J region	350.5±71.4	299.7±76.3	0.9	0.0034	0.0108	cg27177997	RBPJ;RBPJ;RBPJ;RBPJ	Body;Body;5'UTR;Body	S_Shore	8.6±0.2	9.7±0.4	1.1	0.0004	0.0291
2850100	RNASET2	NM_003730	ribonuclease T2	1507.3±595.5	1151.6±1028.5	0.8	0.0034	0.0108	cg14479329	RNASET2	TSS1500	Island	15.6±0.9	19.5±1.0	3.8	0.0004	0.0291
4810377	RREB1	NM_001003699	ras responsive element binding protein 1	55.1±10.4	39.7±11.2	0.7	0.0034	0.0108	cg12407685	RREB1;RREB1;RREB1;RREB1	5'UTR;5'UTR;5'UTR;5'UTR		28.2±4.2	34.8±4.6	6.7	0.0004	0.0291
4810377	RREB1	NM_001003699	ras responsive element binding protein 1	55.1±10.4	39.7±11.2	0.7	0.0034	0.0108	cg24361357	RREB1;RREB1;RREB1;RREB1	5'UTR;5'UTR;5'UTR;5'UTR	Island	8.2±0.2	10.1±0.5	1.9	0.0004	0.0291
1780070	RUVBL1	NM_003707	RuvB-like 1 (E. coli)	160.1±31.5	130.7±23.8	0.8	0.0034	0.0108	cg12476242	RUVBL1	Body		45.4±3.1	49.7±2.8	4.4	0.0004	0.0291
1090300	SFRS3	NM_003017	serine/arginine-rich splicing factor 3	147.8±37.5	104.5±51.9	0.7	0.0034	0.0108	cg17704177	SFRS3;SFRS3	5'UTR;1stExon	Island	4.0±0.1	4.5±0.1	0.6	0.0004	0.0291
3930356	SNX8	NM_013321	sorting nexin 8	159.2±25.8	126.1±17.7	0.8	0.0034	0.0108	cg02288296	SNX8;SNX8	1stExon;5'UTR	Island	5.0±0.2	4.2±0.1	-0.8	0.0004	0.0291
6900703	ARHGEF10	NM_014629	Rho guanine nucleotide exchange factor (GEF) 10	919.2±235.5	730.1±139.5	0.8	0.0046	0.0138	cg01971085	ARHGEF10	Body		62.6±2.4	67.2±2.0	4.6	0.0004	0.0291
3610372	C3orf26	NM_032359	cms1 ribosomal small subunit homolog (yeast)	748.0±137.6	621.3±132.3	0.8	0.0046	0.0138	cg08857713	C3orf26;FILIP1L;FILIP1L	Body;5'UTR;5'UTR		35.3±1.2	42.4±2.0	7.1	0.0004	0.0291
1070047	CDC42EP4	NM_012121	CDC42 effector protein (Rho GTPase binding) 4	1153.2±333.9	926.4±309.4	0.8	0.0046	0.0138	cg01620611	CDC42EP4	5'UTR	N_Shore	12.9±0.7	18.9±1.9	6.0	0.0004	0.0291
4220187	DYSF	NM_003494	dysferlin, limb girdle muscular dystrophy 2B (autosomal recessive)	375.4±247.2	698.4±324.6	1.9	0.0046	0.0138	cg14236413	DYSF;DYSF;DYSF;DYSF;DYSF;DYSF;DYSF;DYSF;DYSF;DYSF;DYSF;DYSF;DYSF;DYSF	Body;Body;Body;Body;Body;Body;Body;Body;Body;Body;Body;Body;Body;Body	Island	42.8±2.4	52.2±2.5	9.4	0.0004	0.0291
5290541	FBXO9	NM_033480	F-box protein 9	66.1±15.6	85.6±16.4	1.3	0.0046	0.0138	cg06704132	FBXO9;FBXO9;FBXO9	TSS1500;1stExon;5'UTR	N_Shore	7.3±0.2	8.8±0.5	1.4	0.0004	0.0291
3830743	FIBCD1	NM_032843	fibrinogen C domain containing 1	133.2±54.5	75.9±16.1	0.6	0.0046	0.0138	cg11443523	FIBCD1;FIBCD1	TSS1500;TSS1500	Island	11.5±0.8	15.0±1.1	3.6	0.0004	0.0291
2640341	FKBP5	NM_004117	FK506 binding protein 5	277.6±31.0	246.5±35.1	0.9	0.0046	0.0138	cg23416081	FKBP5	5'UTR	N_Shelf	23.7±2.0	31.1±2.8	7.5	0.0004	0.0291
130148	GALNTL4	NM_198516	UDP-N-acetyl-alpha-D-galactosamine:polypeptide N-acetylgalactosaminyltransferase 18	79.2±28.7	51.0±30.0	0.6	0.0046	0.0138	cg21710451	GALNTL4;GALNTL4	1stExon;5'UTR	Island	6.9±0.2	8.3±0.6	1.4	0.0004	0.0291
5570768	HOXA11AS	NR_002795	HOXA11 antisense RNA	288.7±177.8	167.3±94.5	0.6	0.0046	0.0138	cg06669276	HOXA11AS	Body	Island	12.1±1.9	16.4±2.9	4.3	0.0004	0.0291
4900343	MORF4L1	NM_206839	mortality factor 4 like 1	4409.1±460.1	5114.8±814.1	1.2	0.0046	0.0138	cg20905746	MORF4L1;MORF4L1	Body;Body	Island	10.9±0.4	14.5±1.1	3.5	0.0004	0.0291
6480474	PPP1R10	NM_002714	protein phosphatase 1, regulatory subunit 10	157.2±49.8	101.3±33.6	0.6	0.0046	0.0138	cg10977734	PPP1R10	5'UTR	N_Shelf	5.9±0.2	7.2±0.4	1.2	0.0004	0.0291
7400376	RABL2A	NM_013412	RAB, member of RAS oncogene family-like 2A	159.1±61.9	192.5±76.7	1.2	0.0046	0.0138	cg27632677	RPL23AP7;RPL23AP7;RPL23AP7;RABL2A;RABL2A;RPL23AP7;RPL23AP7	TSS1500;TSS1500;TSS1500;5'UTR;5'UTR;TSS1500;TSS1500	S_Shore	4.1±0.1	5.1±0.3	0.9	0.0004	0.0291
4490603	RP9P	NR_003500	retinitis pigmentosa 9 pseudogene	75.2±15.0	98.9±19.0	1.3	0.0046	0.0138	cg20743544	RP9P	TSS200	S_Shore	7.7±0.4	9.7±0.9	2.0	0.0004	0.0291
5860148	S100A13	NM_001024211	S100 calcium binding protein A13	1671.9±479.7	2361.3±765.4	1.4	0.0046	0.0138	cg04077668	S100A13;S100A13;S100A13;S100A1;S100A13;S100A13;S100A13	TSS1500;5'UTR;5'UTR;TSS1500;5'UTR;1stExon;TSS1500		6.6±0.2	8.6±0.7	2.0	0.0004	0.0291
2030309	SERPING1	NM_001032295	serpin peptidase inhibitor, clade G (C1 inhibitor), member 1	86.8±98.3	139.2±84.8	1.6	0.0046	0.0138	cg12783776	SERPING1;SERPING1	Body;Body		8.9±0.3	12.0±0.9	3.0	0.0004	0.0291
2030309	SERPING1	NM_001032295	serpin peptidase inhibitor, clade G (C1 inhibitor), member 1	86.8±98.3	139.2±84.8	1.6	0.0046	0.0138	cg15918732	SERPING1;SERPING1	TSS1500;TSS200		21.9±1.0	26.4±1.3	4.6	0.0004	0.0291
4220209	SHANK2	NM_012309	SH3 and multiple ankyrin repeat domains 2	88.1±57.4	31.2±14.7	0.4	0.0046	0.0138	cg10768900	SHANK2	Body		38.5±2.5	43.0±2.6	4.6	0.0004	0.0291
6130424	AKR1A1	NM_153326	aldo-keto reductase family 1, member A1 (aldehyde reductase)	1761.0±154.8	2055.6±279.1	1.2	0.0061	0.0172	cg03939875	AKR1A1;AKR1A1;AKR1A1;AKR1A1	1stExon;1stExon;5'UTR;5'UTR	Island	7.4±0.4	8.7±0.3	1.3	0.0004	0.0291
2470619	AKT1	NM_001014432	v-akt murine thymoma viral oncogene homolog 1	1412.7±141.1	1271.8±156.8	0.9	0.0061	0.0172	cg13986355	AKT1;AKT1;AKT1	3'UTR;3'UTR;3'UTR	N_Shelf	32.9±2.5	37.9±2.5	5.0	0.0004	0.0291
3120689	ANTXR1	NM_053034	anthrax toxin receptor 1	630.9±347.8	321.2±90.0	0.5	0.0061	0.0172	cg27490875	ANTXR1	Body		21.7±1.0	27.6±1.6	5.9	0.0004	0.0291
2750360	C16orf57	NM_024598	U6 snRNA biogenesis 1	559.1±56.9	642.6±97.1	1.1	0.0061	0.0172	cg07398350	C16orf57	1stExon	Island	11.3±0.5	13.5±0.9	2.2	0.0004	0.0291
5820465	COX6C	NM_004374	cytochrome c oxidase subunit VIc	5283.1±651.1	6643.3±1262.6	1.3	0.0061	0.0172	cg05686643	COX6C	TSS200	S_Shore	5.5±0.2	6.7±0.4	1.2	0.0004	0.0291
770746	ETV5	NM_004454	ets variant 5	615.2±159.2	930.4±183.5	1.5	0.0061	0.0172	cg01519765	ETV5	TSS1500	S_Shore	13.8±0.7	18.7±0.7	4.8	0.0004	0.0291
4210463	IFT122	NM_052989	intraflagellar transport 122 homolog (Chlamydomonas)	121.8±25.4	91.0±17.7	0.7	0.0061	0.0172	cg27193080	IFT122;IFT122;IFT122;IFT122	Body;Body;Body;Body	S_Shore	20.0±1.6	24.0±1.5	4.0	0.0004	0.0291
7040491	LIMS1	NM_004987	LIM and senescent cell antigen-like domains 1	40.6±17.4	50.8±13.7	1.3	0.0061	0.0172	cg14663973	LIMS1	5'UTR		14.4±1.5	19.5±1.7	5.1	0.0004	0.0291
4060364	MGAT4B	NM_054013	mannosyl (alpha-1,3-)-glycoprotein beta-1,4-N-acetylglucosaminyltransferase, isozyme B	248.0±65.1	210.3±30.0	0.8	0.0061	0.0172	cg12619504	SQSTM1;MGAT4B;SQSTM1	TSS1500;Body;TSS1500	Island	18.3±1.8	23.4±1.8	5.1	0.0004	0.0291
240228	MRGPRF	NM_145015	MAS-related GPR, member F	183.6±45.1	120.7±69.4	0.7	0.0061	0.0172	cg05771342	MRGPRF;MRGPRF	TSS1500;TSS1500	S_Shelf	29.0±2.7	35.3±3.3	6.4	0.0004	0.0291
240228	MRGPRF	NM_145015	MAS-related GPR, member F	183.6±45.1	120.7±69.4	0.7	0.0061	0.0172	cg21936959	MRGPRF;MRGPRF	TSS1500;TSS1500	S_Shelf	49.0±1.4	56.6±1.7	7.6	0.0004	0.0291
7510377	MSC	NM_005098	musculin	269.8±135.5	392.5±97.1	1.5	0.0061	0.0172	cg14546394	MSC	TSS200	S_Shore	6.4±0.3	8.0±0.5	1.6	0.0004	0.0291
1690521	MTA1	NM_004689	metastasis associated 1	327.2±28.4	366.4±49.0	1.1	0.0061	0.0172	cg21517792	MTA1	TSS1500	S_Shelf	38.4±2.6	42.8±2.7	4.4	0.0004	0.0291
2710471	MTA3	NM_020744	metastasis associated 1 family, member 3	256.4±33.8	314.6±34.8	1.2	0.0061	0.0172	cg06342490	MTA3	TSS1500	N_Shore	28.8±1.9	33.5±2.5	4.7	0.0004	0.0291
7510408	NRIP1	NM_003489	nuclear receptor interacting protein 1	401.3±130.2	265.2±87.1	0.7	0.0061	0.0172	cg01321836	NRIP1	5'UTR	Island	5.8±0.3	7.1±0.4	1.2	0.0004	0.0291
3190021	NTN4	NM_021229	netrin 4	1719.8±948.8	2611.5±1487.9	1.5	0.0061	0.0172	cg03100449	NTN4	TSS1500	S_Shore	7.3±0.4	9.5±0.6	2.1	0.0004	0.0291
3610709	PAG1	NM_018440	phosphoprotein associated with glycosphingolipid microdomains 1	78.9±20.8	115.5±33.3	1.5	0.0061	0.0172	cg08551857	PAG1;PAG1	1stExon;5'UTR	Island	8.4±0.3	10.5±0.7	2.1	0.0004	0.0291
1990438	PANK2	NM_024960	pantothenate kinase 2	667.0±69.2	598.0±96.1	0.9	0.0061	0.0172	cg23908269	PANK2;PANK2	TSS1500;TSS1500	N_Shore	24.4±2.4	30.3±3.0	5.9	0.0004	0.0291
6100594	PCBD2	NM_032151	pterin-4 alpha-carbinolamine dehydratase/dimerization cofactor of hepatocyte nuclear factor 1 alpha (TCF1) 2	45.9±9.5	57.9±11.8	1.3	0.0061	0.0172	cg12949141	PCBD2	Body		39.0±2.2	30.0±2.0	-9.0	0.0004	0.0291
160630	PLOD3	NM_001084	procollagen-lysine, 2-oxoglutarate 5-dioxygenase 3	1834.2±204.2	1508.1±272.0	0.8	0.0061	0.0172	cg16639138	ZNHIT1;ZNHIT1;PLOD3	5'UTR;1stExon;TSS200	S_Shore	7.1±0.3	9.0±0.6	1.9	0.0004	0.0291
2810730	PPHLN1	NM_201440	periphilin 1	457.6±79.8	384.5±58.3	0.8	0.0061	0.0172	cg11827402	PPHLN1;PPHLN1;PPHLN1;PPHLN1;PPHLN1;ZCRB1;PPHLN1;PPHLN1;ZCRB1;PPHLN1	TSS200;TSS200;TSS200;TSS200;TSS200;5'UTR;TSS200;TSS200;1stExon;TSS200	Island	9.3±0.3	11.1±0.5	1.7	0.0004	0.0291
830411	PPME1	NM_016147	protein phosphatase methylesterase 1	534.7±232.2	906.8±385.2	1.7	0.0061	0.0172	cg07691133	C2CD3;PPME1	TSS200;TSS1500	Island	5.5±0.2	6.5±0.3	1.0	0.0004	0.0291
2690735	RAI1	NM_030665	retinoic acid induced 1	76.8±16.1	64.0±10.5	0.8	0.0061	0.0172	cg01429256	RAI1	5'UTR	S_Shore	14.7±0.6	19.7±1.1	5.0	0.0004	0.0291
150059	SCNN1D	NM_002978	sodium channel, non-voltage-gated 1, delta subunit	58.8±8.6	75.2±21.2	1.3	0.0061	0.0172	cg22421766	SCNN1D;SCNN1D;SCNN1D	5'UTR;1stExon;1stExon		9.7±1.3	14.7±1.3	5.0	0.0004	0.0291
7320139	SOX8	NM_014587	SRY (sex determining region Y)-box 8	373.5±331.4	795.8±458.8	2.1	0.0061	0.0172	cg00304185	SOX8	Body	Island	14.6±3.0	20.2±3.5	5.6	0.0004	0.0291
7320139	SOX8	NM_014587	SRY (sex determining region Y)-box 8	373.5±331.4	795.8±458.8	2.1	0.0061	0.0172	cg21530890	SOX8	1stExon	Island	9.4±0.4	11.5±0.6	2.1	0.0004	0.0291
6620538	UBL3	NM_007106	ubiquitin-like 3	931.6±255.3	1158.4±274.1	1.2	0.0061	0.0172	cg24988884	UBL3;UBL3	1stExon;5'UTR	Island	4.6±0.1	6.2±0.3	1.6	0.0004	0.0291
1580035	VPS26A	NM_001035260	vacuolar protein sorting 26 homolog A (S. pombe)	1796.8±346.8	1491.1±283.5	0.8	0.0061	0.0172	cg02393810	VPS26A;VPS26A	TSS1500;TSS1500	N_Shore	5.5±0.3	6.6±0.4	1.1	0.0004	0.0291
3830647	VPS37B	NM_024667	vacuolar protein sorting 37 homolog B (S. cerevisiae)	333.8±69.0	437.6±131.9	1.3	0.0061	0.0172	cg05298628	VPS37B	Body	N_Shore	20.7±1.5	25.9±1.9	5.2	0.0004	0.0291
6450661	ANKRD20A1	NM_032250	ankyrin repeat domain 20 family, member A1	61.4±33.6	42.0±27.4	0.7	0.0081	0.0215	cg00177631	ANKRD20A1;ANKRD20A3	TSS1500;TSS1500	Island	23.9±1.2	27.4±1.4	3.5	0.0004	0.0291
130008	ARHGAP24	NM_001042669	Rho GTPase activating protein 24	76.8±31.8	104.8±33.6	1.4	0.0081	0.0215	cg14852227	ARHGAP24;ARHGAP24	Body;5'UTR		75.3±2.2	79.2±1.9	3.9	0.0004	0.0291
2650414	BACE1	NM_138972	beta-site APP-cleaving enzyme 1	236.1±44.2	192.9±60.8	0.8	0.0081	0.0215	cg23435082	BACE1;BACE1;BACE1;BACE1	1stExon;1stExon;1stExon;1stExon	Island	10.6±0.4	13.6±1.3	3.1	0.0004	0.0291
7320041	CHST15	NM_015892	carbohydrate (N-acetylgalactosamine 4-sulfate 6-O) sulfotransferase 15	509.1±195.7	827.7±357.4	1.6	0.0081	0.0215	cg16449489	CHST15	TSS1500	S_Shelf	71.3±3.9	67.5±3.7	-3.8	0.0004	0.0291
7320041	CHST15	NM_015892	carbohydrate (N-acetylgalactosamine 4-sulfate 6-O) sulfotransferase 15	509.1±195.7	827.7±357.4	1.6	0.0081	0.0215	cg24186506	CHST15	Body		50.6±3.8	58.7±3.5	8.1	0.0004	0.0291
1340274	DHRS4	NM_021004	dehydrogenase/reductase (SDR family) member 4	711.8±120.4	579.7±87.8	0.8	0.0081	0.0215	cg12062492	C14orf167;DHRS4;C14orf167;C14orf167;C14orf167	Body;Body;Body;Body;Body	Island	15.5±1.4	19.7±1.5	4.2	0.0004	0.0291
1570687	IFT122	NM_052989	intraflagellar transport 122 homolog (Chlamydomonas)	56.8±12.3	45.8±6.3	0.8	0.0081	0.0215	cg27193080	IFT122;IFT122;IFT122;IFT122	Body;Body;Body;Body	S_Shore	20.0±1.6	24.0±1.5	4.0	0.0004	0.0291
3420682	IGF2	NM_001007139	insulin-like growth factor 2 (somatomedin A)	93.7±65.3	57.3±40.0	0.6	0.0081	0.0215	cg22287492	INS-IGF2;IGF2AS;IGF2;IGF2;IGF2AS;IGF2	Body;TSS1500;Body;5'UTR;TSS1500;TSS1500	Island	16.1±2.2	20.1±2.4	4.0	0.0004	0.0291
7210681	LIPG	NM_006033	lipase, endothelial	194.7±277.8	334.9±318.7	1.7	0.0081	0.0215	cg27631427	LIPG	TSS200	Island	8.0±0.4	10.9±0.9	2.9	0.0004	0.0291
2360136	LOC440926	NR_002315	H3 histone, family 3A, pseudogene 4	500.1±189.7	586.1±200.6	1.2	0.0081	0.0215	cg22519151	LOC440926;H3F3A	TSS1500;TSS1500	Island	3.9±0.1	3.2±0.1	-0.7	0.0004	0.0291
2650521	LRPAP1	NM_002337	low density lipoprotein receptor-related protein associated protein 1	580.7±92.1	465.3±98.7	0.8	0.0081	0.0215	cg22066108	LRPAP1	TSS1500	Island	14.6±1.5	19.9±2.4	5.3	0.0004	0.0291
2710524	MAP1B	NM_032010	microtubule-associated protein 1B	1769.3±388.6	1282.4±417.6	0.7	0.0081	0.0215	cg09734380	MAP1B	Body	Island	6.0±0.2	7.5±0.5	1.4	0.0004	0.0291
160253	MBNL1	NM_207295	muscleblind-like splicing regulator 1	811.6±196.3	675.5±220.1	0.8	0.0081	0.0215	cg25612596	MBNL1;LOC401093;LOC401093;MBNL1	5'UTR;TSS1500;TSS1500;5'UTR	S_Shore	25.5±1.3	32.1±1.4	6.5	0.0004	0.0291
4540414	MED14	NM_004229	mediator complex subunit 14	179.1±38.4	146.8±21.7	0.8	0.0081	0.0215	cg00573298	MED14;MED14	1stExon;5'UTR	Island	4.6±0.2	5.4±0.2	0.9	0.0004	0.0291
6220450	MRPL4	NM_015956	mitochondrial ribosomal protein L4	64.6±6.8	52.1±12.7	0.8	0.0081	0.0215	cg08655701	MRPL4;MRPL4;MRPL4	Body;Body;Body	Island	4.2±0.2	5.0±0.2	0.8	0.0004	0.0291
6220450	MRPL4	NM_015956	mitochondrial ribosomal protein L4	64.6±6.8	52.1±12.7	0.8	0.0081	0.0215	cg26755928	MRPL4;MRPL4;MRPL4	Body;Body;Body	Island	9.4±0.3	12.3±0.9	2.9	0.0004	0.0291
7650026	MUC1	NM_001044391	mucin 1, cell surface associated	252.7±127.1	343.9±198.3	1.4	0.0081	0.0215	cg07399355	MUC1;MUC1;MUC1;MUC1;MUC1;MUC1;MUC1	TSS1500;TSS1500;TSS1500;TSS1500;TSS1500;TSS1500;TSS1500	N_Shore	9.3±0.4	13.2±1.2	3.9	0.0004	0.0291
5340220	MYBPHL	NM_001010985	myosin binding protein H-like	29.3±16.6	62.9±37.1	2.1	0.0081	0.0215	cg09332784	MYBPHL	TSS1500		67.4±3.2	71.6±2.8	4.2	0.0004	0.0291
5340220	MYBPHL	NM_001010985	myosin binding protein H-like	29.3±16.6	62.9±37.1	2.1	0.0081	0.0215	cg22076757	MYBPHL	TSS200		23.1±1.2	27.7±1.3	4.6	0.0004	0.0291
7050768	OXTR	NM_000916	oxytocin receptor	3337.0±1847.9	1508.2±869.0	0.5	0.0081	0.0215	cg17285225	OXTR;OXTR	1stExon;5'UTR	Island	4.8±0.3	5.9±0.3	1.1	0.0004	0.0291
2190743	RBM23	NM_018107	RNA binding motif protein 23	955.8±111.6	850.9±102.1	0.9	0.0081	0.0215	cg00861875	RBM23;RBM23;RBM23	TSS200;TSS200;TSS200	Island	6.3±0.2	7.5±0.3	1.2	0.0004	0.0291
1980669	SNORD68	NR_002450	small nucleolar RNA, C/D box 68	87.2±11.4	69.1±18.7	0.8	0.0081	0.0215	cg02897623	RPL13;SNORD68;RPL13	TSS1500;TSS1500;TSS1500	Island	7.8±0.3	9.2±0.7	1.5	0.0004	0.0291
2470220	SRGAP1	NM_020762	SLIT-ROBO Rho GTPase activating protein 1	201.1±57.8	152.5±39.4	0.8	0.0081	0.0215	cg11226252	SRGAP1	Body		84.9±2.1	80.8±1.8	-4.0	0.0004	0.0291
4120431	TMEM100	NM_018286	transmembrane protein 100	49.7±30.7	75.9±27.2	1.5	0.0081	0.0215	cg06271190	TMEM100;TMEM100;TMEM100	5'UTR;1stExon;5'UTR		21.7±1.5	25.3±1.4	3.6	0.0004	0.0291
7610189	ZNF706	NM_016096	zinc finger protein 706	109.1±24.1	139.7±32.4	1.3	0.0081	0.0215	cg05010129	ZNF706;ZNF706;ZNF706	TSS1500;TSS1500;TSS1500	S_Shore	10.4±0.9	13.1±1.3	2.7	0.0004	0.0291
2680470	BAIAP2	NM_006340	BAI1-associated protein 2	43.7±11.2	35.0±16.2	0.8	0.0105	0.0266	cg26841647	BAIAP2;BAIAP2;BAIAP2;BAIAP2	Body;Body;Body;Body	S_Shore	59.0±5.3	65.1±5.0	6.0	0.0004	0.0291
6350348	BUB3	NM_001007793	BUB3 mitotic checkpoint protein	689.0±136.8	558.0±110.9	0.8	0.0105	0.0266	cg23724447	BUB3;BUB3;BUB3;BUB3	5'UTR;5'UTR;1stExon;1stExon	Island	7.2±0.2	8.5±0.5	1.4	0.0004	0.0291
4920215	C9orf64	NM_032307	chromosome 9 open reading frame 64	214.4±50.7	170.0±30.3	0.8	0.0105	0.0266	cg13417559	C9orf64;C9orf64	5'UTR;1stExon	Island	8.7±0.3	11.2±0.8	2.5	0.0004	0.0291
6900253	DGCR6	NM_005675	DiGeorge syndrome critical region gene 6	55.2±13.8	77.2±29.7	1.4	0.0105	0.0266	cg01305127	DGCR6	TSS1500	Island	7.9±0.3	10.1±0.8	2.2	0.0004	0.0291
5860022	FXYD1	NM_021902	FXYD domain containing ion transport regulator 1	30.3±5.6	43.8±10.8	1.4	0.0105	0.0266	cg12196406	FXYD1;FXYD1	TSS200;TSS1500	N_Shelf	25.8±1.2	32.2±2.0	6.4	0.0004	0.0291
3450273	GSTZ1	NM_145871	glutathione S-transferase zeta 1	129.2±24.7	151.8±21.9	1.2	0.0105	0.0266	cg13225427	GSTZ1;GSTZ1;GSTZ1	3'UTR;3'UTR;3'UTR		83.1±1.8	80.8±1.9	-2.3	0.0004	0.0291
5700056	HSD17B8	NM_014234	hydroxysteroid (17-beta) dehydrogenase 8	60.6±15.9	79.2±26.9	1.3	0.0105	0.0266	cg21555177	HSD17B8	Body	S_Shore	15.8±0.8	20.6±1.4	4.8	0.0004	0.0291
6350086	ITPA	NM_033453	inosine triphosphatase (nucleoside triphosphate pyrophosphatase)	730.7±117.4	649.3±99.5	0.9	0.0105	0.0266	cg24854787	ITPA;ITPA	TSS1500;TSS1500	N_Shore	9.9±0.6	12.3±0.6	2.4	0.0004	0.0291
620333	KLHL29	XM_001717454	NA	36.6±13.8	46.6±16.5	1.3	0.0105	0.0266	cg01387450	KLHL29	Body		26.8±3.7	32.0±3.6	5.3	0.0004	0.0291
2450367	LRIG1	NM_015541	leucine-rich repeats and immunoglobulin-like domains 1	140.6±44.9	196.2±53.0	1.4	0.0105	0.0266	cg24150385	LRIG1	Body		44.8±4.8	53.8±4.2	8.9	0.0004	0.0291
2450367	LRIG1	NM_015541	leucine-rich repeats and immunoglobulin-like domains 1	140.6±44.9	196.2±53.0	1.4	0.0105	0.0266	cg25230917	LRIG1	Body		35.8±2.8	43.9±3.1	8.1	0.0004	0.0291
6450592	NBEA	NM_015678	neurobeachin	78.3±29.7	108.5±31.7	1.4	0.0105	0.0266	cg00505001	MAB21L1;MIR548F5;NBEA	1stExon;Body;Body	Island	9.1±0.4	10.4±0.5	1.3	0.0004	0.0291
430603	NTN4	NM_021229	netrin 4	345.5±231.5	476.6±222.5	1.4	0.0105	0.0266	cg03100449	NTN4	TSS1500	S_Shore	7.3±0.4	9.5±0.6	2.1	0.0004	0.0291
2680072	OLFM1	NM_014279	olfactomedin 1	74.8±52.6	88.2±62.3	1.2	0.0105	0.0266	cg27286999	OLFM1;OLFM1;OLFM1;OLFM1	1stExon;5'UTR;1stExon;5'UTR	Island	9.9±0.5	12.1±0.7	2.2	0.0004	0.0291
3990440	PITX2	NM_153427	paired-like homeodomain 2	774.4±554.5	428.2±228.8	0.6	0.0105	0.0266	cg19909239	PITX2;PITX2	5'UTR;5'UTR	Island	25.6±3.3	30.1±3.6	4.5	0.0004	0.0291
1240176	PPP1R13L	NM_006663	protein phosphatase 1, regulatory subunit 13 like	206.2±113.2	106.4±37.3	0.5	0.0105	0.0266	cg23953174	CD3EAP;PPP1R13L;PPP1R13L	TSS1500;5'UTR;TSS200	Island	8.2±0.9	10.3±1.4	2.0	0.0004	0.0291
7330379	PTMS	NM_002824	parathymosin	728.8±187.1	548.3±96.3	0.8	0.0105	0.0266	cg13895322	PTMS	Body	S_Shore	11.7±1.4	14.7±1.4	3.1	0.0004	0.0291
460376	RNF7	NM_183237	ring finger protein 7	3972.7±559.7	4860.6±845.4	1.2	0.0105	0.0266	cg22228296	RNF7;RNF7	1stExon;1stExon	Island	5.4±0.2	6.7±0.6	1.3	0.0004	0.0291
2710161	SELK	NM_021237	selenoprotein K	503.5±57.0	577.3±87.2	1.1	0.0105	0.0266	cg20791839	SELK	TSS200	Island	7.6±0.2	9.8±0.8	2.2	0.0004	0.0291
1990561	SNX14	NM_020468	sorting nexin 14	65.8±28.6	52.8±25.5	0.8	0.0105	0.0266	cg07254821	SNX14;SNX14	Body;Body	N_Shore	6.6±0.4	8.2±0.5	1.6	0.0004	0.0291
70484	AKR7A3	NM_012067	aldo-keto reductase family 7, member A3 (aflatoxin aldehyde reductase)	551.1±86.5	446.6±47.7	0.8	0.0134	0.0325	cg02910873	AKR7A3	TSS1500	Island	18.4±2.2	24.3±2.7	5.9	0.0004	0.0291
70484	AKR7A3	NM_012067	aldo-keto reductase family 7, member A3 (aflatoxin aldehyde reductase)	551.1±86.5	446.6±47.7	0.8	0.0134	0.0325	cg07447773	AKR7A3	Body	N_Shore	29.0±2.6	34.1±2.6	5.1	0.0004	0.0291
6330044	ANXA7	NM_004034	annexin A7	2113.4±285.3	1881.5±268.9	0.9	0.0134	0.0325	cg04863516	ANXA7;ANXA7	5'UTR;5'UTR	N_Shore	7.1±0.2	8.5±0.4	1.3	0.0004	0.0291
2480064	C20orf199	NR_003606	ZNFX1 antisense RNA 1	2933.1±412.5	3421.9±633.6	1.2	0.0134	0.0325	cg01946193	C20orf199;SNORD12C;C20orf199;C20orf199;ZNFX1	Body;TSS1500;Body;TSS200;TSS1500	Island	8.9±0.3	11.5±0.8	2.6	0.0004	0.0291
3520372	CES2	NM_003869	carboxylesterase 2	444.6±56.5	528.6±77.1	1.2	0.0134	0.0325	cg18607308	FAM96B;CES2;FAM96B;CES2	TSS1500;1stExon;TSS1500;1stExon	Island	9.3±0.4	12.1±0.8	2.8	0.0004	0.0291
610300	CHRAC1	NM_017444	chromatin accessibility complex 1	84.1±12.9	73.6±9.9	0.9	0.0134	0.0325	cg18770186	CHRAC1;CHRAC1	TSS200;TSS200	Island	8.8±0.3	12.4±1.4	3.6	0.0004	0.0291
3930736	CHST3	NM_004273	carbohydrate (chondroitin 6) sulfotransferase 3	448.1±122.5	370.1±93.2	0.8	0.0134	0.0325	cg20048045	CHST3	3'UTR	S_Shelf	25.0±1.4	31.6±2.1	6.6	0.0004	0.0291
380309	CNOT3	NM_014516	CCR4-NOT transcription complex, subunit 3	76.0±21.3	55.1±13.2	0.7	0.0134	0.0325	cg21949697	CNOT3;CNOT3	1stExon;5'UTR	Island	9.1±0.3	12.6±1.0	3.5	0.0004	0.0291
1450341	DLX1	NM_001038493	distal-less homeobox 1	51.4±18.1	43.8±12.8	0.9	0.0134	0.0325	cg13343818	DLX1;DLX1	Body;Body	Island	35.4±1.8	41.0±2.2	5.6	0.0004	0.0291
1450341	DLX1	NM_001038493	distal-less homeobox 1	51.4±18.1	43.8±12.8	0.9	0.0134	0.0325	cg16652259	DLX1;DLX1	TSS1500;TSS1500	Island	8.0±0.5	10.5±0.9	2.5	0.0004	0.0291
2230044	DOCK9	NM_015296	dedicator of cytokinesis 9	38.9±10.8	63.8±25.9	1.6	0.0134	0.0325	cg24586978	DOCK9;DOCK9;DOCK9;DOCK9	Body;Body;Body;Body		37.6±4.7	46.4±4.6	8.7	0.0004	0.0291
2140360	INF2	NM_032714	inverted formin, FH2 and WH2 domain containing	106.1±21.5	88.7±20.7	0.8	0.0134	0.0325	cg02092616	INF2;INF2;INF2	TSS1500;TSS1500;TSS1500	N_Shore	8.2±0.4	11.4±0.8	3.1	0.0004	0.0291
6110731	ITPK1	NM_014216	inositol-tetrakisphosphate 1-kinase	137.8±46.0	100.6±21.5	0.7	0.0134	0.0325	cg18416503	ITPK1;ITPK1;ITPK1	Body;Body;Body		23.9±3.6	31.3±2.8	7.5	0.0004	0.0291
5420110	KIAA1279	NM_015634	KIAA1279	799.3±178.0	616.3±156.8	0.8	0.0134	0.0325	cg26082690	KIAA1279	TSS1500	N_Shore	13.9±0.9	16.7±0.9	2.8	0.0004	0.0291
6330161	KIAA1279	NM_015634	KIAA1279	133.9±41.8	116.3±39.5	0.9	0.0134	0.0325	cg26082690	KIAA1279	TSS1500	N_Shore	13.9±0.9	16.7±0.9	2.8	0.0004	0.0291
620066	MGAT4B	NM_014275	mannosyl (alpha-1,3-)-glycoprotein beta-1,4-N-acetylglucosaminyltransferase, isozyme B	65.4±18.8	53.4±13.1	0.8	0.0134	0.0325	cg12619504	SQSTM1;MGAT4B;SQSTM1	TSS1500;Body;TSS1500	Island	18.3±1.8	23.4±1.8	5.1	0.0004	0.0291
5220189	PIK3AP1	NM_152309	phosphoinositide-3-kinase adaptor protein 1	24.8±6.4	44.7±14.0	1.8	0.0134	0.0325	cg16170157	PIK3AP1	TSS1500	S_Shore	11.4±0.4	13.7±0.7	2.3	0.0004	0.0291
2850639	PRKCSH	NM_001001329	protein kinase C substrate 80K-H	100.3±19.4	81.5±16.1	0.8	0.0134	0.0325	cg26350283	PRKCSH;PRKCSH;CCDC151	TSS200;TSS200;TSS1500	Island	4.3±0.2	5.5±0.3	1.2	0.0004	0.0291
6130747	PRPSAP1	NM_002766	phosphoribosyl pyrophosphate synthetase-associated protein 1	1102.9±183.6	1329.6±186.6	1.2	0.0134	0.0325	cg12872962	PRPSAP1	Body	Island	9.1±0.3	11.8±0.9	2.7	0.0004	0.0291
4780370	RAPSN	NM_005055	receptor-associated protein of the synapse	993.1±499.3	1251.8±558.9	1.3	0.0134	0.0325	cg26738160	RAPSN;RAPSN	3'UTR;3'UTR		25.9±2.3	31.1±1.8	5.2	0.0004	0.0291
3840356	TRIM11	NM_145214	tripartite motif containing 11	139.2±19.1	114.7±21.4	0.8	0.0134	0.0325	cg16529993	TRIM11	Body	Island	80.8±2.2	77.6±2.4	-3.2	0.0004	0.0291
620075	UQCC	NM_199487	ubiquinol-cytochrome c reductase complex chaperone	94.2±20.7	111.1±24.9	1.2	0.0134	0.0325	cg08152058	UQCC;UQCC	Body;Body		10.1±0.3	12.6±0.5	2.5	0.0004	0.0291
1820343	WNT5A	NM_003392	wingless-type MMTV integration site family, member 5A	336.1±105.6	546.1±231.0	1.6	0.0134	0.0325	cg16049468	WNT5A	Body	Island	96.6±0.2	95.8±0.2	-0.8	0.0004	0.0291
60255	ANTXR1	NM_018153	anthrax toxin receptor 1	932.2±456.3	484.1±153.6	0.5	0.0171	0.0393	cg27490875	ANTXR1	Body		21.7±1.0	27.6±1.6	5.9	0.0004	0.0291
7510259	ATP7B	NM_000053	ATPase, Cu++ transporting, beta polypeptide	56.0±12.7	71.6±19.4	1.3	0.0171	0.0393	cg05175466	ALG11;ATP7B;ATP7B	TSS200;TSS1500;TSS1500	Island	5.7±0.2	7.5±0.6	1.8	0.0004	0.0291
5820471	C14orf149	NM_144581	L-3-hydroxyproline dehydratase (trans-)	314.3±75.1	235.0±65.4	0.7	0.0171	0.0393	cg10544386	C14orf149;JKAMP;JKAMP	TSS1500;Body;Body	Island	6.3±0.3	8.1±0.6	1.8	0.0004	0.0291
3710196	DDR1	NM_013993	discoidin domain receptor tyrosine kinase 1	192.7±69.4	211.6±62.3	1.1	0.0171	0.0393	cg13396738	DDR1	TSS1500	N_Shore	10.4±0.9	15.2±1.8	4.8	0.0004	0.0291
5570246	DISP1	NM_032890	dispatched homolog 1 (Drosophila)	103.2±18.4	120.8±29.2	1.2	0.0171	0.0393	cg13952483	DISP1;DISP1	1stExon;5'UTR		25.1±1.4	36.1±2.1	11.0	0.0004	0.0291
1450519	ETV5	NM_004454	ets variant 5	79.5±20.6	102.9±17.9	1.3	0.0171	0.0393	cg01519765	ETV5	TSS1500	S_Shore	13.8±0.7	18.7±0.7	4.8	0.0004	0.0291
2140047	FBXO17	NM_024907	F-box protein 17	90.9±20.5	78.1±17.3	0.9	0.0171	0.0393	cg01486987	FBXO17;FBXO17	5'UTR;TSS1500	S_Shelf	82.1±0.7	85.4±0.8	3.3	0.0004	0.0291
2140047	FBXO17	NM_024907	F-box protein 17	90.9±20.5	78.1±17.3	0.9	0.0171	0.0393	cg11395414	FBXO17;FBXO17;FBXO17	5'UTR;1stExon;5'UTR	S_Shelf	78.5±1.0	73.7±1.3	-4.7	0.0004	0.0291
2140047	FBXO17	NM_024907	F-box protein 17	90.9±20.5	78.1±17.3	0.9	0.0171	0.0393	cg25687179	FBXO17;FBXO17	Body;Body	Island	29.3±1.8	33.7±2.0	4.4	0.0004	0.0291
1510468	GRPEL1	NM_025196	GrpE-like 1, mitochondrial (E. coli)	412.2±76.8	317.7±57.5	0.8	0.0171	0.0393	cg06055014	GRPEL1	TSS1500	S_Shore	11.3±2.3	14.2±2.7	2.9	0.0004	0.0291
630397	KIAA0319L	NM_024874	KIAA0319-like	47.8±7.3	60.9±13.6	1.3	0.0171	0.0393	cg18881764	KIAA0319L;NCDN;NCDN;NCDN	TSS1500;Body;5'UTR;Body	S_Shore	4.0±0.1	5.0±0.2	1.0	0.0004	0.0291
2680047	MAP2K4	NM_003010	mitogen-activated protein kinase kinase 4	325.0±36.6	277.9±44.4	0.9	0.0171	0.0393	cg05721377	MAP2K4	TSS1500	N_Shore	8.2±0.2	10.3±0.6	2.1	0.0004	0.0291
5220315	MBNL1	NM_207296	muscleblind-like splicing regulator 1	1373.3±303.7	1226.9±422.4	0.9	0.0171	0.0393	cg25612596	MBNL1;LOC401093;LOC401093;MBNL1	5'UTR;TSS1500;TSS1500;5'UTR	S_Shore	25.5±1.3	32.1±1.4	6.5	0.0004	0.0291
430070	NBEA	NM_015678	neurobeachin	34.6±12.8	45.8±19.8	1.3	0.0171	0.0393	cg00505001	MAB21L1;MIR548F5;NBEA	1stExon;Body;Body	Island	9.1±0.4	10.4±0.5	1.3	0.0004	0.0291
5490376	NCOR2	NM_006312	nuclear receptor corepressor 2	1657.0±386.6	1920.5±379.1	1.2	0.0171	0.0393	cg11601197	NCOR2;NCOR2	Body;Body	S_Shelf	39.2±4.4	46.9±4.2	7.7	0.0004	0.0291
5490376	NCOR2	NM_006312	nuclear receptor corepressor 2	1657.0±386.6	1920.5±379.1	1.2	0.0171	0.0393	cg14185801	NCOR2;NCOR2	Body;Body	S_Shelf	96.1±0.2	96.5±0.2	0.5	0.0004	0.0291
620202	OSGIN1	NM_182980	oxidative stress induced growth inhibitor 1	56.0±19.3	36.5±11.0	0.7	0.0171	0.0393	cg07978099	OSGIN1;OSGIN1;OSGIN1;OSGIN1	5'UTR;1stExon;Body;5'UTR		10.9±0.5	12.6±0.6	1.7	0.0004	0.0291
3440671	PITX2	NM_000325	paired-like homeodomain 2	174.6±119.9	110.0±53.1	0.6	0.0171	0.0393	cg19909239	PITX2;PITX2	5'UTR;5'UTR	Island	25.6±3.3	30.1±3.6	4.5	0.0004	0.0291
6220097	PPAP2B	NM_177414	phosphatidic acid phosphatase type 2B	667.8±528.6	350.9±366.4	0.5	0.0171	0.0393	cg11682697	PPAP2B;PPAP2B	Body;Body		25.8±2.1	32.5±2.6	6.7	0.0004	0.0291
6220097	PPAP2B	NM_177414	phosphatidic acid phosphatase type 2B	667.8±528.6	350.9±366.4	0.5	0.0171	0.0393	cg23723818	PPAP2B;PPAP2B	Body;Body		66.2±2.6	71.7±2.1	5.5	0.0004	0.0291
6380239	SGIP1	NM_032291	SH3-domain GRB2-like (endophilin) interacting protein 1	78.4±72.6	145.1±143.9	1.9	0.0171	0.0393	cg27558095	SGIP1	TSS1500	S_Shore	9.1±0.4	10.7±0.6	1.6	0.0004	0.0291
1440348	SLCO3A1	XM_941061	NA	29.0±9.9	61.3±39.6	2.1	0.0171	0.0393	cg17266475	SLCO3A1;SLCO3A1	Body;Body		10.4±0.9	12.8±1.2	2.4	0.0004	0.0291
4260504	SNX14	NM_020468	sorting nexin 14	906.8±183.4	774.0±191.8	0.9	0.0171	0.0393	cg07254821	SNX14;SNX14	Body;Body	N_Shore	6.6±0.4	8.2±0.5	1.6	0.0004	0.0291
1260201	SP2	NM_003110	Sp2 transcription factor	117.8±19.6	98.0±12.7	0.8	0.0171	0.0393	cg16575821	SP2	Body	S_Shore	20.1±1.0	23.5±1.0	3.4	0.0004	0.0291
770520	TAF4	NM_003185	TAF4 RNA polymerase II, TATA box binding protein (TBP)-associated factor, 135kDa	159.8±37.3	138.8±19.7	0.9	0.0171	0.0393	cg07514594	TAF4	TSS1500	Island	7.8±0.4	9.4±0.9	1.6	0.0004	0.0291
2030253	THSD1P	NR_002816	mitochondrial ribosomal protein S31 pseudogene 5	37.2±5.2	47.0±12.2	1.3	0.0171	0.0393	cg11784319	THSD1P	TSS200	Island	8.1±0.3	9.5±0.6	1.4	0.0004	0.0291
430411	TOR3A	NM_022371	torsin family 3, member A	134.3±23.0	118.6±20.4	0.9	0.0171	0.0393	cg27517652	TOR3A	TSS1500	N_Shore	15.2±2.0	19.2±2.4	4.0	0.0004	0.0291
630609	XYLT1	NM_022166	xylosyltransferase I	356.1±222.1	186.9±125.5	0.5	0.0171	0.0393	cg09548718	XYLT1	Body		35.2±2.0	44.7±2.5	9.5	0.0004	0.0291
6200431	AKT1	NM_001014431	v-akt murine thymoma viral oncogene homolog 1	1670.7±270.3	1516.8±199.4	0.9	0.0215	0.0475	cg13986355	AKT1;AKT1;AKT1	3'UTR;3'UTR;3'UTR	N_Shelf	32.9±2.5	37.9±2.5	5.0	0.0004	0.0291
5700025	ANTXR1	NM_032208	anthrax toxin receptor 1	494.9±257.3	289.5±82.9	0.6	0.0215	0.0475	cg27490875	ANTXR1	Body		21.7±1.0	27.6±1.6	5.9	0.0004	0.0291
2370064	ASGR1	NM_001671	asialoglycoprotein receptor 1	44.1±15.3	31.0±7.8	0.7	0.0215	0.0475	cg26087535	ASGR1	Body	Island	18.2±1.5	22.5±1.4	4.3	0.0004	0.0291
6280458	BCL6	NM_001706	B-cell CLL/lymphoma 6	430.4±138.2	652.3±220.4	1.5	0.0215	0.0475	cg05663031	BCL6;BCL6;BCL6	5'UTR;5'UTR;TSS1500	N_Shore	16.1±1.6	20.1±1.9	4.0	0.0004	0.0291
6100239	C5orf35	NM_153706	SET domain containing 9	153.9±42.9	185.5±46.6	1.2	0.0215	0.0475	cg12311346	C5orf35	TSS1500	N_Shore	6.6±0.2	8.9±0.5	2.3	0.0004	0.0291
3370300	CCBE1	NM_133459	collagen and calcium binding EGF domains 1	1941.4±471.7	1687.9±477.8	0.9	0.0215	0.0475	cg17298666	CCBE1	1stExon	Island	6.0±0.2	8.8±1.0	2.7	0.0004	0.0291
6400647	EHD4	NM_139265	EH-domain containing 4	543.4±176.6	396.7±81.5	0.7	0.0215	0.0475	cg09938408	EHD4	Body	S_Shore	39.2±3.4	44.7±2.7	5.5	0.0004	0.0291
6400647	EHD4	NM_139265	EH-domain containing 4	543.4±176.6	396.7±81.5	0.7	0.0215	0.0475	cg11362250	EHD4	TSS1500	S_Shore	8.9±0.5	11.1±0.8	2.2	0.0004	0.0291
5340358	F10	NM_000504	coagulation factor X	52.9±33.9	28.4±18.6	0.5	0.0215	0.0475	cg13001878	F10	TSS200		8.9±0.4	13.8±1.1	4.9	0.0004	0.0291
2490600	GMPR2	NM_001002002	guanosine monophosphate reductase 2	540.5±124.6	603.6±98.1	1.1	0.0215	0.0475	cg26082757	GMPR2;GMPR2;GMPR2;GMPR2;NEDD8;GMPR2;GMPR2	1stExon;5'UTR;TSS200;5'UTR;TSS1500;TSS200;1stExon	Island	7.1±0.4	9.4±0.9	2.3	0.0004	0.0291
7320021	HMBS	NM_000190	hydroxymethylbilane synthase	609.0±133.4	508.2±91.5	0.8	0.0215	0.0475	cg27472151	HMBS	Body	S_Shore	12.3±0.5	14.6±0.7	2.3	0.0004	0.0291
620386	IGF2	NM_000612	insulin-like growth factor 2 (somatomedin A)	73.8±38.6	53.2±27.9	0.7	0.0215	0.0475	cg22287492	INS-IGF2;IGF2AS;IGF2;IGF2;IGF2AS;IGF2	Body;TSS1500;Body;5'UTR;TSS1500;TSS1500	Island	16.1±2.2	20.1±2.4	4.0	0.0004	0.0291
2600440	LIPG	NM_006033	lipase, endothelial	86.3±100.9	143.7±108.1	1.7	0.0215	0.0475	cg27631427	LIPG	TSS200	Island	8.0±0.4	10.9±0.9	2.9	0.0004	0.0291
160390	NCDN	NM_001014839	neurochondrin	67.1±10.7	84.8±22.2	1.3	0.0215	0.0475	cg18881764	KIAA0319L;NCDN;NCDN;NCDN	TSS1500;Body;5'UTR;Body	S_Shore	4.0±0.1	5.0±0.2	1.0	0.0004	0.0291
2320047	NFIA	NM_005595	nuclear factor I/A	137.3±71.4	161.2±96.2	1.2	0.0215	0.0475	cg06057715	NFIA;NFIA;NFIA;NFIA	Body;Body;Body;Body		37.4±6.4	47.6±5.9	10.2	0.0004	0.0291
2320047	NFIA	NM_005595	nuclear factor I/A	137.3±71.4	161.2±96.2	1.2	0.0215	0.0475	cg19097500	NFIA	TSS1500	N_Shore	20.8±1.2	25.7±1.4	4.8	0.0004	0.0291
2320047	NFIA	NM_005595	nuclear factor I/A	137.3±71.4	161.2±96.2	1.2	0.0215	0.0475	cg19899972	NFIA;NFIA;NFIA;NFIA	Body;Body;Body;Body		40.7±2.6	49.4±3.3	8.7	0.0004	0.0291
1470753	PIK3R1	NM_181523	phosphoinositide-3-kinase, regulatory subunit 1 (alpha)	199.6±32.4	159.0±53.1	0.8	0.0215	0.0475	cg06445944	PIK3R1;PIK3R1;PIK3R1	Body;Body;Body	S_Shelf	47.5±4.7	56.0±4.0	8.6	0.0004	0.0291
7050575	PPAP2B	NM_003713	phosphatidic acid phosphatase type 2B	3230.8±1988.5	1960.8±1767.8	0.6	0.0215	0.0475	cg11682697	PPAP2B;PPAP2B	Body;Body		25.8±2.1	32.5±2.6	6.7	0.0004	0.0291
7050575	PPAP2B	NM_003713	phosphatidic acid phosphatase type 2B	3230.8±1988.5	1960.8±1767.8	0.6	0.0215	0.0475	cg23723818	PPAP2B;PPAP2B	Body;Body		66.2±2.6	71.7±2.1	5.5	0.0004	0.0291
6350050	RGS3	NM_144489	regulator of G-protein signaling 3	38.0±8.7	53.2±19.9	1.4	0.0215	0.0475	cg21219268	RGS3;RGS3;RGS3	Body;Body;Body		11.4±1.4	15.0±1.4	3.7	0.0004	0.0291
6040324	SDCBP	NM_001007067	syndecan binding protein (syntenin)	956.3±162.4	885.8±153.2	0.9	0.0215	0.0475	cg27280034	SDCBP;SDCBP;SDCBP;SDCBP;SDCBP	TSS200;TSS200;TSS200;TSS200;TSS200	Island	7.6±0.3	9.9±0.6	2.3	0.0004	0.0291
1660047	SNX29	NM_001080530	sorting nexin 29	129.5±32.2	171.1±28.6	1.3	0.0215	0.0475	cg04552480	SNX29	Body	N_Shore	67.9±2.9	71.2±2.8	3.3	0.0004	0.0291
7040195	ST3GAL3	NM_174967	ST3 beta-galactoside alpha-2,3-sialyltransferase 3	208.3±43.2	236.9±37.3	1.1	0.0215	0.0475	cg22384188	ST3GAL3;ST3GAL3;ST3GAL3;ST3GAL3;ST3GAL3;ST3GAL3;ST3GAL3;ST3GAL3;ST3GAL3;ST3GAL3	Body;Body;Body;Body;Body;Body;Body;Body;Body;Body		24.0±2.8	31.3±2.6	7.3	0.0004	0.0291
2360672	TNFRSF19	NM_148957	tumor necrosis factor receptor superfamily, member 19	267.6±170.0	520.7±379.1	1.9	0.0215	0.0475	cg10656742	TNFRSF19;TNFRSF19	TSS1500;5'UTR	N_Shore	15.3±1.3	19.9±1.8	4.6	0.0004	0.0291
6200240	TSC22D4	NM_030935	TSC22 domain family, member 4	82.9±19.0	69.8±15.8	0.8	0.0215	0.0475	cg21255641	TSC22D4	TSS1500	S_Shore	11.2±0.6	15.5±1.4	4.3	0.0004	0.0291
2190414	ACACA	NM_198836	acetyl-CoA carboxylase alpha	451.4±50.5	675.7±102.4	1.5	0.0002	0.0017	cg16822666	ACACA;ACACA;ACACA;ACACA;ACACA;ACACA;ACACA	5'UTR;Body;5'UTR;Body;1stExon;1stExon;Body		25.4±2.6	32.6±2.5	7.2	0.0006	0.0310
2630692	ACACA	NM_198839	acetyl-CoA carboxylase alpha	347.1±37.3	496.5±75.2	1.4	0.0002	0.0017	cg16822666	ACACA;ACACA;ACACA;ACACA;ACACA;ACACA;ACACA	5'UTR;Body;5'UTR;Body;1stExon;1stExon;Body		25.4±2.6	32.6±2.5	7.2	0.0006	0.0310
4570240	ACVR1B	NM_004302	activin A receptor, type IB	191.5±38.6	265.2±54.7	1.4	0.0002	0.0017	cg15871766	ACVR1B;ACVR1B;ACVR1B	Body;Body;Body		77.6±3.5	72.0±3.9	-5.6	0.0006	0.0310
130707	ADC	NM_052998	arginine decarboxylase	38.4±8.9	249.9±111.7	6.5	0.0002	0.0017	cg22189725	ADC	TSS200	Island	7.7±0.3	9.4±0.6	1.7	0.0006	0.0310
7550161	ADK	NM_001123	adenosine kinase	197.3±43.2	127.5±21.9	0.6	0.0002	0.0017	cg05019661	AP3M1;AP3M1;ADK;AP3M1;AP3M1	5'UTR;1stExon;TSS200;1stExon;5'UTR	N_Shore	6.4±0.2	8.0±0.5	1.6	0.0006	0.0310
2690187	AFAP1	NM_198595	actin filament associated protein 1	657.0±308.6	1023.9±509.0	1.6	0.0002	0.0017	cg25912009	AFAP1;AFAP1	Body;Body		21.6±2.4	24.9±2.5	3.3	0.0006	0.0310
60609	AFG3L1	NM_001031805	AFG3 ATPase family member 3-like 1 (S. cerevisiae), pseudogene	95.0±13.7	71.7±12.6	0.8	0.0002	0.0017	cg06810179	CENPBD1;AFG3L1;AFG3L1;CENPBD1;AFG3L1	5'UTR;TSS200;TSS200;1stExon;TSS200	Island	10.5±0.5	14.4±1.0	3.9	0.0006	0.0310
60609	AFG3L1	NM_001031805	AFG3 ATPase family member 3-like 1 (S. cerevisiae), pseudogene	95.0±13.7	71.7±12.6	0.8	0.0002	0.0017	cg08539210	CENPBD1;AFG3L1;CENPBD1;AFG3L1;AFG3L1	5'UTR;TSS1500;1stExon;TSS1500;TSS1500	N_Shore	13.8±1.9	18.1±2.4	4.3	0.0006	0.0310
6590253	ALDOA	NM_184043	aldolase A, fructose-bisphosphate	4314.6±718.6	2904.4±550.2	0.7	0.0002	0.0017	cg02891495	ALDOA;ALDOA;ALDOA;ALDOA	5'UTR;TSS1500;TSS200;5'UTR	N_Shore	7.5±0.3	9.6±0.8	2.1	0.0006	0.0310
6590253	ALDOA	NM_184043	aldolase A, fructose-bisphosphate	4314.6±718.6	2904.4±550.2	0.7	0.0002	0.0017	cg07742718	ALDOA	TSS1500	N_Shore	18.4±1.9	22.5±1.7	4.1	0.0006	0.0310
450204	ALG9	NM_001077692	ALG9, alpha-1,2-mannosyltransferase	610.5±73.5	370.4±36.5	0.6	0.0002	0.0017	cg13035611	ALG9;ALG9;ALG9;ALG9	1stExon;TSS200;1stExon;TSS200	Island	7.0±0.2	8.5±0.5	1.5	0.0006	0.0310
540390	ALPK1	NM_025144	alpha-kinase 1	48.2±10.4	80.8±33.2	1.7	0.0002	0.0017	cg19339179	ALPK1;ALPK1	Body;Body		27.3±1.6	33.7±2.0	6.5	0.0006	0.0310
6840706	ANAPC10	NM_014885	anaphase promoting complex subunit 10	478.2±78.8	392.3±63.1	0.8	0.0002	0.0017	cg24540120	ABCE1;ABCE1;ABCE1;ANAPC10;ABCE1	5'UTR;1stExon;5'UTR;TSS200;1stExon	Island	4.3±0.1	5.2±0.3	1.0	0.0006	0.0310
3930392	ANG	NM_001097577	angiogenin, ribonuclease, RNase A family, 5	395.7±100.3	269.6±79.5	0.7	0.0002	0.0017	cg14496983	RNASE4;ANG	TSS200;TSS200	N_Shore	12.3±0.6	14.0±0.9	1.8	0.0006	0.0310
6220152	ANKFY1	NM_020740	ankyrin repeat and FYVE domain containing 1	59.1±12.7	38.7±9.3	0.7	0.0002	0.0017	cg14900154	ANKFY1	Body		20.3±1.9	26.2±2.2	5.9	0.0006	0.0310
2230603	AP3B1	NM_003664	adaptor-related protein complex 3, beta 1 subunit	1509.0±131.7	1832.4±233.8	1.2	0.0002	0.0017	cg25601631	AP3B1	TSS200	Island	7.2±0.2	9.2±0.6	2.0	0.0006	0.0310
450619	AQP1	NM_198098	aquaporin 1 (Colton blood group)	37.3±41.1	91.5±95.7	2.5	0.0002	0.0017	cg03310518	AQP1	Body		16.5±1.6	22.3±2.1	5.8	0.0006	0.0310
450619	AQP1	NM_198098	aquaporin 1 (Colton blood group)	37.3±41.1	91.5±95.7	2.5	0.0002	0.0017	cg07135629	AQP1	1stExon		46.4±5.3	52.3±4.4	6.0	0.0006	0.0310
110180	ARHGAP9	NM_001080157	Rho GTPase activating protein 9	32.8±11.0	114.4±38.3	3.5	0.0002	0.0017	cg05584759	ARHGAP9;ARHGAP9;ARHGAP9	Body;Body;Body	Island	8.5±0.3	12.9±1.1	4.4	0.0006	0.0310
4760255	ARHGDIA	NM_004309	Rho GDP dissociation inhibitor (GDI) alpha	2122.6±297.3	1225.2±162.7	0.6	0.0002	0.0017	cg23522862	ARHGDIA	TSS200	Island	7.4±0.4	9.1±0.7	1.8	0.0006	0.0310
510554	ARHGEF7	NM_003899	Rho guanine nucleotide exchange factor (GEF) 7	756.9±62.3	1029.4±197.1	1.4	0.0002	0.0017	cg16947791	ARHGEF7;ARHGEF7;ARHGEF7;ARHGEF7;ARHGEF7	Body;Body;Body;Body;Body	N_Shore	57.1±2.8	62.6±3.1	5.5	0.0006	0.0310
4860468	ARL1	NM_001177	ADP-ribosylation factor-like 1	940.7±111.4	1142.4±156.0	1.2	0.0002	0.0017	cg24923975	ARL1	TSS200	Island	5.0±0.2	6.2±0.4	1.3	0.0006	0.0310
670382	ARL6IP6	NM_152522	ADP-ribosylation-like factor 6 interacting protein 6	482.6±140.7	253.6±77.9	0.5	0.0002	0.0017	cg24607545	ARL6IP6;ARL6IP6;ARL6IP6;PRPF40A	1stExon;5'UTR;Body;TSS1500	Island	8.9±0.5	10.7±0.7	1.8	0.0006	0.0310
1690561	ARPP-21	NM_016300	cAMP-regulated phosphoprotein, 21kDa	24.6±16.6	915.0±592.5	37.2	0.0002	0.0017	cg15778089	ARPP-21;ARPP-21;ARPP-21;ARPP-21	5'UTR;TSS200;TSS1500;TSS200		23.7±3.2	28.8±3.4	5.1	0.0006	0.0310
7160437	ARPP-21	NM_001025068	cAMP-regulated phosphoprotein, 21kDa	14.8±11.4	464.6±312.8	31.5	0.0002	0.0017	cg15778089	ARPP-21;ARPP-21;ARPP-21;ARPP-21	5'UTR;TSS200;TSS1500;TSS200		23.7±3.2	28.8±3.4	5.1	0.0006	0.0310
2750674	ASAP2	NM_003887	ArfGAP with SH3 domain, ankyrin repeat and PH domain 2	825.2±200.6	484.9±151.0	0.6	0.0002	0.0017	cg23219253	ASAP2;ASAP2	Body;Body	S_Shelf	12.6±2.1	15.9±1.7	3.3	0.0006	0.0310
3990092	ATP1A2	NM_000702	ATPase, Na+/K+ transporting, alpha 2 polypeptide	41.0±41.9	335.5±250.6	8.2	0.0002	0.0017	cg09168997	ATP1A2	TSS1500		31.2±2.5	38.4±2.7	7.1	0.0006	0.0310
3990092	ATP1A2	NM_000702	ATPase, Na+/K+ transporting, alpha 2 polypeptide	41.0±41.9	335.5±250.6	8.2	0.0002	0.0017	cg13149890	ATP1A2	TSS1500		24.1±3.0	30.7±2.9	6.6	0.0006	0.0310
3180504	ATPGD1	NM_020811	carnosine synthase 1	26.3±8.1	221.2±156.4	8.4	0.0002	0.0017	cg10422334	ATPGD1;ATPGD1	5'UTR;5'UTR	S_Shore	29.2±1.4	34.2±1.5	5.0	0.0006	0.0310
1430059	BAT2	NM_080686	proline-rich coiled-coil 2A	251.2±48.5	189.6±25.4	0.8	0.0002	0.0017	cg03625897	BAT2	TSS1500	Island	4.7±0.2	6.3±0.7	1.6	0.0006	0.0310
1430059	BAT2	NM_080686	proline-rich coiled-coil 2A	251.2±48.5	189.6±25.4	0.8	0.0002	0.0017	cg27049388	BAT2	Body	N_Shore	56.2±1.6	59.7±1.5	3.5	0.0006	0.0310
5910220	BAT5	NM_021160	abhydrolase domain containing 16A	141.3±29.1	206.1±27.4	1.5	0.0002	0.0017	cg18505959	BAT5	Body	N_Shore	7.6±0.3	9.4±0.6	1.8	0.0006	0.0310
4280347	BAZ1B	NM_023005	bromodomain adjacent to zinc finger domain, 1B	280.1±38.0	205.0±20.8	0.7	0.0002	0.0017	cg25710357	BAZ1B	TSS200	Island	7.8±0.3	9.8±0.8	2.1	0.0006	0.0310
510576	BCOR	NM_017745	BCL6 corepressor	320.4±64.8	206.7±36.3	0.6	0.0002	0.0017	cg08707617	BCOR;BCOR;BCOR;BCOR	5'UTR;5'UTR;5'UTR;5'UTR	S_Shore	35.8±4.7	43.4±4.4	7.6	0.0006	0.0310
510576	BCOR	NM_017745	BCL6 corepressor	320.4±64.8	206.7±36.3	0.6	0.0002	0.0017	cg21662807	BCOR;BCOR	5'UTR;5'UTR	Island	5.7±0.2	7.0±0.5	1.2	0.0006	0.0310
4540398	BEND5	NM_024603	BEN domain containing 5	142.7±146.6	69.5±46.6	0.5	0.0002	0.0017	cg24553170	AGBL4;BEND5	Body;TSS1500	S_Shore	23.8±2.6	28.4±2.6	4.6	0.0006	0.0310
540411	BRCA1	NM_007304	NA	83.4±38.2	32.8±13.2	0.4	0.0002	0.0017	cg19531713	BRCA1;BRCA1;BRCA1;BRCA1;BRCA1;NBR2;BRCA1	5'UTR;Body;5'UTR;TSS1500;5'UTR;TSS1500;5'UTR	N_Shore	8.9±0.4	10.5±0.8	1.6	0.0006	0.0310
2810465	BRCA1	NM_007299	breast cancer 1, early onset	116.7±48.3	59.3±11.8	0.5	0.0002	0.0017	cg19531713	BRCA1;BRCA1;BRCA1;BRCA1;BRCA1;NBR2;BRCA1	5'UTR;Body;5'UTR;TSS1500;5'UTR;TSS1500;5'UTR	N_Shore	8.9±0.4	10.5±0.8	1.6	0.0006	0.0310
1990563	BRP44L	NM_016098	mitochondrial pyruvate carrier 1	239.3±35.2	519.6±151.6	2.2	0.0002	0.0017	cg05913197	BRP44L;BRP44L	5'UTR;1stExon	Island	13.9±0.7	17.2±0.9	3.2	0.0006	0.0310
4890093	BRP44L	NM_016098	mitochondrial pyruvate carrier 1	1522.4±252.9	2794.7±455.9	1.8	0.0002	0.0017	cg05913197	BRP44L;BRP44L	5'UTR;1stExon	Island	13.9±0.7	17.2±0.9	3.2	0.0006	0.0310
1110201	C10orf72	NM_001031746	V-set and transmembrane domain containing 4	63.5±11.0	198.2±98.7	3.1	0.0002	0.0017	cg04109883	C10orf72	Body		14.9±1.8	22.1±1.7	7.2	0.0006	0.0310
6660445	C15orf59	NM_001039614	chromosome 15 open reading frame 59	28.8±9.1	50.1±14.5	1.7	0.0002	0.0017	cg08484934	C15orf59	TSS1500	Island	6.6±0.2	5.7±0.2	-0.9	0.0006	0.0310
6580129	C17orf48	NM_020233	ADP-ribose/CDP-alcohol diphosphatase, manganese-dependent	130.8±29.3	229.5±80.7	1.8	0.0002	0.0017	cg14610973	SCO1;C17orf48	1stExon;TSS1500	Island	7.7±0.3	9.6±0.6	1.8	0.0006	0.0310
270133	C1orf128	NM_020362	PITH (C-terminal proteasome-interacting domain of thioredoxin-like) domain containing 1	940.4±126.9	684.4±83.1	0.7	0.0002	0.0017	cg24044651	C1orf128	Body	Island	7.6±0.3	9.7±0.8	2.1	0.0006	0.0310
160593	C21orf45	NM_018944	MIS18 kinetochore protein homolog A (S. pombe)	284.5±100.3	134.6±42.6	0.5	0.0002	0.0017	cg09374857	C21orf45	TSS1500	S_Shore	21.4±2.0	26.5±2.6	5.1	0.0006	0.0310
1440273	C21orf45	NM_018944	MIS18 kinetochore protein homolog A (S. pombe)	124.5±36.7	72.5±18.1	0.6	0.0002	0.0017	cg09374857	C21orf45	TSS1500	S_Shore	21.4±2.0	26.5±2.6	5.1	0.0006	0.0310
4210102	C3orf75	NM_001031703	elongator acetyltransferase complex subunit 6	507.9±65.6	434.9±30.0	0.9	0.0002	0.0017	cg03329860	C3orf75	TSS200	Island	7.9±0.3	9.8±0.5	2.0	0.0006	0.0310
7150259	C7orf49	NM_024033	chromosome 7 open reading frame 49	353.8±39.2	253.7±37.9	0.7	0.0002	0.0017	cg01856450	C7orf49;C7orf49;C7orf49;C7orf49	1stExon;Body;Body;5'UTR	Island	5.3±0.2	6.2±0.2	0.9	0.0006	0.0310
730259	CACNA1H	NM_001005407	calcium channel, voltage-dependent, T type, alpha 1H subunit	24.6±26.2	87.6±39.6	3.6	0.0002	0.0017	cg06008356	CACNA1H;CACNA1H	Body;Body	N_Shelf	31.4±3.6	41.7±2.8	10.4	0.0006	0.0310
6220343	CACNA1H	NM_021098	calcium channel, voltage-dependent, T type, alpha 1H subunit	90.7±119.1	508.5±300.0	5.6	0.0002	0.0017	cg06008356	CACNA1H;CACNA1H	Body;Body	N_Shelf	31.4±3.6	41.7±2.8	10.4	0.0006	0.0310
2140398	CALCOCO1	NM_020898	calcium binding and coiled-coil domain 1	75.8±17.6	137.4±23.9	1.8	0.0002	0.0017	cg23903483	CALCOCO1;CALCOCO1;CALCOCO1	5'UTR;5'UTR;Body		6.2±0.2	7.2±0.4	1.0	0.0006	0.0310
620750	CALD1	NM_033140	caldesmon 1	6379.3±2213.0	8928.1±3656.2	1.4	0.0002	0.0017	cg09787381	CALD1;CALD1;CALD1;CALD1;CALD1	Body;Body;Body;Body;Body		80.5±1.3	73.8±1.2	-6.7	0.0006	0.0310
1010475	CAMK2G	NM_001222	calcium/calmodulin-dependent protein kinase II gamma	289.1±38.5	474.1±98.9	1.6	0.0002	0.0017	cg00836119	CAMK2G;CAMK2G;CAMK2G;CAMK2G;CAMK2G	TSS1500;TSS1500;TSS1500;TSS1500;TSS1500	Island	9.7±0.7	12.4±1.3	2.8	0.0006	0.0310
5310348	CCDC21	NM_022778	centrosomal protein 85kDa	135.0±38.4	78.6±19.5	0.6	0.0002	0.0017	cg04025590	CCDC21	TSS1500	Island	6.4±0.2	7.5±0.3	1.1	0.0006	0.0310
1570348	CCND2	NM_001759	cyclin D2	57.8±39.2	256.0±135.0	4.4	0.0002	0.0017	cg00888007	CCND2	TSS1500	Island	7.7±0.5	9.2±0.6	1.5	0.0006	0.0310
1570348	CCND2	NM_001759	cyclin D2	57.8±39.2	256.0±135.0	4.4	0.0002	0.0017	cg21462428	CCND2	TSS1500	Island	8.6±0.7	11.3±1.0	2.7	0.0006	0.0310
3460520	CCND2	NM_001759	cyclin D2	168.5±180.3	1057.3±515.3	6.3	0.0002	0.0017	cg00888007	CCND2	TSS1500	Island	7.7±0.5	9.2±0.6	1.5	0.0006	0.0310
3460520	CCND2	NM_001759	cyclin D2	168.5±180.3	1057.3±515.3	6.3	0.0002	0.0017	cg21462428	CCND2	TSS1500	Island	8.6±0.7	11.3±1.0	2.7	0.0006	0.0310
3130541	CCNF	NM_001761	cyclin F	477.5±206.7	140.4±61.5	0.3	0.0002	0.0017	cg06361108	CCNF	TSS1500	Island	7.4±0.6	10.0±1.3	2.6	0.0006	0.0310
2070669	CDC42EP3	NM_006449	CDC42 effector protein (Rho GTPase binding) 3	381.9±97.5	246.2±79.5	0.6	0.0002	0.0017	cg05469695	CDC42EP3	TSS1500	S_Shore	9.2±2.2	13.5±2.9	4.3	0.0006	0.0310
5890653	CDKN1C	NM_000076	cyclin-dependent kinase inhibitor 1C (p57, Kip2)	75.2±68.1	930.6±687.6	12.4	0.0002	0.0017	cg04548378	CDKN1C;CDKN1C;CDKN1C	Body;1stExon;Body	Island	9.7±0.4	8.4±0.3	-1.4	0.0006	0.0310
5890653	CDKN1C	NM_000076	cyclin-dependent kinase inhibitor 1C (p57, Kip2)	75.2±68.1	930.6±687.6	12.4	0.0002	0.0017	cg23904595	CDKN1C;CDKN1C;CDKN1C	TSS1500;TSS1500;TSS1500	S_Shore	16.7±1.1	21.0±1.6	4.3	0.0006	0.0310
[truncated: 11,772 more rows]

## Sheet: cor.test exp-meth myobl. non-ob
Spearman correlation analyses between gene expression and methylation of significant corresponding CpG sites in myoblasts. Genes that had significant differences in both expression and methylation during differentiation of primary human myoblasts from 13 non-obese subjects were included.
Symbol	IlluminaID Expression	TargetID Methylation	Estimate	p-value
SIL1	3130228	cg07536018	0.895604	3.32076e-06
SOBP	3830768	cg06583438	0.934066	3.32076e-06
KLHL29	620333	cg01387450	0.895604	3.32076e-06
FERMT3	7050736	cg16289449	-0.884615	3.32076e-06
PALLD	3780053	cg24952240	-0.901099	3.32076e-06
DDR1	3710196	cg25251478	-0.912088	3.32076e-06
TBX15	6060113	cg14565725	-0.895604	3.32076e-06
SSBP2	6480349	cg13999415	-0.884615	3.32076e-06
COL16A1	5360743	cg06440665	0.912088	3.32076e-06
GTF2IRD1	4200577	cg25544461	-0.912088	3.32076e-06
ZNF341	3830364	cg16051027	-0.912088	3.32076e-06
ASAP1	6840129	cg09376835	0.879121	1.9007e-05
COX7A1	5390138	cg15176213	-0.879121	1.9007e-05
KLHL29	4590327	cg03880733	0.879121	1.9007e-05
ST6GALNAC4	7000132	cg14081251	0.879121	1.9007e-05
KLHL29	620333	cg21235754	0.879121	1.9007e-05
HOXA11AS	5570768	cg04340874	-0.873626	6.81738e-05
AFAP1	2690187	cg25912009	-0.868132	0.000124577
DENND1A	60524	cg14326472	0.868132	0.000124577
ALDOC	7330544	cg13990559	-0.862637	0.000188832
NEURL1B	4610403	cg01691332	-0.862637	0.000188832
TUBB	3610259	cg06005318	0.862637	0.000188832
TBX15	6060113	cg26272623	-0.862637	0.000188832
ITPK1	6110731	cg14102576	-0.862637	0.000188832
ITPA	6350086	cg14212634	0.862637	0.000188832
BCAR3	4070053	cg06221222	-0.857143	0.000261586
NUP160	5050670	cg09321108	-0.857143	0.000261586
DDR1	3710196	cg17604312	-0.851648	0.00034352
EBF3	7160435	cg07137519	-0.851648	0.00034352
ENAH	3170132	cg07790831	-0.851648	0.00034352
SEMA4B	5080280	cg21768294	-0.851648	0.00034352
KLHL29	620333	cg03880733	0.851648	0.00034352
MSI2	3520370	cg22982098	0.851648	0.00034352
RARRES2	5290608	cg27455017	0.851648	0.00034352
MXD3	2970121	cg09044296	0.851648	0.00034352
CPZ	5340064	cg03292388	-0.846154	0.000435351
CDC25B	4760338	cg02737268	-0.846154	0.000435351
SYNE2	160121	cg09268963	-0.846154	0.000435351
GTF2IRD1	4200577	cg03699958	-0.846154	0.000435351
ACSL1	1030431	cg24721647	0.846154	0.000435351
EMILIN1	6760719	cg14021880	-0.840659	0.000537831
SLC9A3R1	2450452	cg05245070	-0.840659	0.000537831
ZMIZ1	2450131	cg02851873	-0.840659	0.000537831
ARHGAP10	2000669	cg04074001	0.840659	0.000537831
ATP7B	7510259	cg05175466	-0.835165	0.000651748
IL4R	5910609	cg05903710	-0.835165	0.000651748
LPP	6350711	cg14330078	-0.835165	0.000651748
ATXN2	1090400	cg07932199	-0.835165	0.000651748
FBXO22	2350520	cg01385168	-0.835165	0.000651748
CDC42EP5	3370730	cg10153942	0.835165	0.000651748
ATP6V0D1	6330377	cg06120000	0.835165	0.000651748
FBLN5	5690639	cg25132241	0.835165	0.000651748
SOBP	3830768	cg05746014	0.835165	0.000651748
ITPK1	6110731	cg18416503	-0.82967	0.000777927
COL7A1	2490593	cg05125838	-0.82967	0.000777927
EBF3	7160435	cg20036706	-0.82967	0.000777927
HAGH	4900333	cg03638642	-0.82967	0.000777927
KLHL29	4590327	cg01871526	0.82967	0.000777927
SYNE2	160121	cg24135211	0.82967	0.000777927
NR2C2	7150382	cg19730887	0.82967	0.000777927
DYNC1I1	3520762	cg03063710	-0.824176	0.000917231
TXNRD1	2320133	cg03817911	0.824176	0.000917231
ARSB	270215	cg11577898	0.824176	0.000917231
SPPL2B	6380192	cg10723746	-0.824176	0.000917231
WASF2	4120215	cg15388641	-0.824176	0.000917231
URB1	5570458	cg21072629	-0.824176	0.000917231
STIL	6220050	cg24903376	-0.824176	0.000917231
HAGH	1780356	cg03638642	-0.824176	0.000917231
DBNDD2	6420168	cg19803952	-0.818681	0.00107056
FERMT3	7050736	cg01647936	-0.818681	0.00107056
SIL1	6560603	cg07536018	0.818681	0.00107056
ABCB9	6900241	cg03212620	0.818681	0.00107056
ERN1	3290008	cg12779575	0.818681	0.00107056
ACTN4	270437	cg17651625	-0.813187	0.00123886
MYBPHL	5340220	cg22076757	-0.813187	0.00123886
FERMT3	7050736	cg01447914	-0.813187	0.00123886
SEMA5A	4210215	cg17972013	-0.813187	0.00123886
KIAA1147	1050082	cg21395110	-0.813187	0.00123886
SAFB	5270731	cg21201657	0.813187	0.00123886
CDC42EP3	2070669	cg05469695	-0.807692	0.0014231
EZH2	4180524	cg05295594	0.807692	0.0014231
FBLN5	4670441	cg25132241	0.807692	0.0014231
KRT14	4900458	cg03508348	0.802198	0.00162431
SIL1	3130228	cg05452066	0.802198	0.00162431
KLHL29	4590327	cg21206147	0.802198	0.00162431
APP	650110	cg01286133	-0.802198	0.00162431
ROR1	3890132	cg03950655	0.802198	0.00162431
SMPD4	4070279	cg09596239	0.802198	0.00162431
SEPHS1	5960544	cg12821421	-0.802198	0.00162431
OSBPL1A	7650243	cg18632602	-0.802198	0.00162431
MYO9A	1690288	cg20023783	-0.802198	0.00162431
HOXA11AS	5570768	cg16038003	-0.802198	0.00162431
CA12	150474	cg03036214	0.802198	0.00162431
ATG3	830035	cg19538699	-0.802198	0.00162431
C22orf39	5860156	cg04467350	-0.796703	0.00184354
SIGIRR	4220193	cg18351999	-0.796703	0.00184354
INF2	2140360	cg03573445	-0.796703	0.00184354
BACE2	1240201	cg01612285	-0.796703	0.00184354
SMAD3	6840328	cg13331691	-0.796703	0.00184354
TAGLN2	4070736	cg22339338	-0.796703	0.00184354
WT1	7380603	cg06516124	0.796703	0.00184354
ASAP1	7000072	cg09376835	0.796703	0.00184354
KLHL29	620333	cg21206147	0.796703	0.00184354
XPNPEP1	7050609	cg17201651	0.791209	0.00208191
KLHL29	4590327	cg17245125	0.791209	0.00208191
KIAA0513	5870301	cg01250138	0.791209	0.00208191
PICK1	7040243	cg08854560	0.791209	0.00208191
TATDN3	4290292	cg15025054	0.791209	0.00208191
HIST2H2AA3	610451	cg26483432	0.791209	0.00208191
RORA	1110180	cg11524974	-0.791209	0.00208191
ZHX2	6250091	cg17511604	-0.791209	0.00208191
GNA12	4070259	cg17705631	-0.791209	0.00208191
BCL7C	5260196	cg07378245	-0.791209	0.00208191
PLXND1	4210370	cg03849731	-0.785714	0.00234054
CTTN	7400437	cg02542872	-0.785714	0.00234054
FAM178B	1440379	cg05368724	-0.785714	0.00234054
SH3PXD2A	3460451	cg23461741	0.785714	0.00234054
ASPSCR1	6940484	cg06105699	-0.785714	0.00234054
KLHL29	4590327	cg21235754	0.785714	0.00234054
UNC45B	5550079	cg07264238	0.785714	0.00234054
NUMA1	3890673	cg19126169	-0.785714	0.00234054
ITPK1	6110731	cg05939041	-0.785714	0.00234054
FERMT3	7050736	cg15107132	-0.78022	0.00262062
CTSZ	4220259	cg23679724	-0.78022	0.00262062
BID	1190022	cg09896131	0.78022	0.00262062
IFRD2	4200152	cg06868486	-0.78022	0.00262062
BRD1	1440450	cg19547694	-0.78022	0.00262062
KIAA1199	110181	cg11028052	0.78022	0.00262062
DMPK	3930164	cg05242371	-0.78022	0.00262062
ST6GALNAC4	10379	cg14081251	0.78022	0.00262062
ZNF423	4280450	cg01899542	0.78022	0.00262062
MEF2A	6400132	cg20240243	0.78022	0.00262062
NCK2	4230021	cg10808560	-0.774725	0.00292338
EBF3	7160435	cg04642620	-0.774725	0.00292338
HAS2	840204	cg18061847	-0.774725	0.00292338
GNB1	2710114	cg08651003	-0.774725	0.00292338
CDT1	2630433	cg06999084	-0.774725	0.00292338
ACSL3	1580524	cg08147886	-0.774725	0.00292338
MSC	7510377	cg13092523	-0.774725	0.00292338
EDNRA	3930403	cg00974629	-0.774725	0.00292338
FAM3C	780332	cg03485909	-0.774725	0.00292338
C9orf123	70753	cg22582025	0.774725	0.00292338
MBP	3780681	cg27262850	0.774725	0.00292338
TAF1D	3870433	cg24881229	0.774725	0.00292338
SLC20A2	6590037	cg25168729	0.774725	0.00292338
2016-09-09	4590110	cg26674546	0.774725	0.00292338
MBP	3780681	cg25786273	0.769231	0.00325008
CD248	2490113	cg07145284	-0.769231	0.00325008
RGS20	6400403	cg16319136	0.769231	0.00325008
ZEB2	5050441	cg00323965	-0.769231	0.00325008
C18orf54	2760520	cg18873439	-0.769231	0.00325008
MYF5	2480452	cg10868277	-0.769231	0.00325008
EBF3	7160435	cg09326135	-0.769231	0.00325008
IL32	3440754	cg23813257	-0.769231	0.00325008
ZMIZ1	2450131	cg07798593	-0.769231	0.00325008
C1orf54	2600278	cg11975019	-0.769231	0.00325008
LRRC3	1010600	cg26632776	-0.769231	0.00325008
TAGLN2	2340180	cg22339338	-0.769231	0.00325008
TARBP2	7570446	cg03660326	0.769231	0.00325008
XRCC3	670014	cg03474687	-0.769231	0.00325008
SEMA4F	3060754	cg16028986	-0.763736	0.00360204
SRGAP1	2470220	cg11226252	-0.763736	0.00360204
ACAD8	730671	cg23927367	-0.763736	0.00360204
ITPK1	6110731	cg10040594	-0.763736	0.00360204
ZHX2	6250091	cg22043381	-0.763736	0.00360204
EBF3	7160435	cg19074393	-0.763736	0.00360204
CD248	2490113	cg22213242	-0.763736	0.00360204
SLC25A23	6280092	cg26192857	-0.763736	0.00360204
S100A13	5130497	cg22706106	-0.763736	0.00360204
XRCC3	670014	cg18597188	-0.763736	0.00360204
ANTXR1	3120689	cg11419304	-0.763736	0.00360204
CTDSPL	1770170	cg11237495	-0.763736	0.00360204
EZH2	60639	cg05295594	0.763736	0.00360204
NPAS1	2900373	cg05534444	0.763736	0.00360204
PCOLCE	4120386	cg26122963	-0.758242	0.00398061
ANTXR1	60255	cg24576133	-0.758242	0.00398061
DDR1	3710196	cg18093866	-0.758242	0.00398061
ENAH	1740161	cg07790831	-0.758242	0.00398061
KLHL29	4590327	cg01387450	0.758242	0.00398061
CTBP2	1010494	cg01213599	0.758242	0.00398061
ACTL6A	5080603	cg25575835	-0.737277	0.00403028
KBTBD11	5050093	cg20849109	-0.752747	0.00438717
SIL1	6560603	cg05452066	0.752747	0.00438717
DDR1	3710196	cg20955507	-0.752747	0.00438717
WT1	7380603	cg25094569	0.752747	0.00438717
KLHL29	620333	cg00886182	0.752747	0.00438717
GNA12	4070259	cg25318189	-0.752747	0.00438717
TUFM	6370097	cg08335583	-0.752747	0.00438717
CTPS	6370273	cg13808663	-0.752747	0.00438717
MLLT10	3890170	cg12036544	-0.752747	0.00438717
RNF217	6380048	cg01611372	-0.752747	0.00438717
NUP62	2510279	cg21897817	0.747253	0.00482317
SNRPA1	5080605	cg04620101	-0.747253	0.00482317
HRH1	2510040	cg27230009	0.747253	0.00482317
KRT80	2340193	cg21185271	-0.747253	0.00482317
C2orf24	1170056	cg13808918	-0.747253	0.00482317
KLHL29	620333	cg01871526	0.747253	0.00482317
ZNF608	6130328	cg22139166	-0.747253	0.00482317
NEURL1B	4610403	cg25233672	-0.747253	0.00482317
FOSB	7160239	cg14255158	0.747253	0.00482317
RGMB	60291	cg12949466	-0.747253	0.00482317
GLRB	60603	cg04006722	-0.747253	0.00482317
RGS20	6400403	cg02779564	0.747253	0.00482317
HOXA11AS	5570768	cg07116997	-0.747253	0.00482317
DDR1	3710196	cg13396738	-0.741758	0.00529008
EXTL1	6560682	cg07821739	-0.741758	0.00529008
KRT80	4830520	cg21185271	-0.741758	0.00529008
POMT2	6290292	cg10052285	-0.741758	0.00529008
ATOH8	3840376	cg10389138	-0.741758	0.00529008
ZC3H7A	4830050	cg10406027	-0.741758	0.00529008
CDK5RAP3	650601	cg03723356	-0.741758	0.00529008
C18orf10	3140110	cg07648207	-0.741758	0.00529008
DDR1	3710196	cg09965419	-0.741758	0.00529008
DYRK2	6330553	cg21281799	-0.741758	0.00529008
EED	5490253	cg10086030	-0.741758	0.00529008
B3GALNT1	1410370	cg23252387	-0.741758	0.00529008
CAMK2N1	4060008	cg22942704	0.741758	0.00529008
SH3PXD2A	3460451	cg08740008	0.741758	0.00529008
NBPF11	4860538	cg24156006	0.741758	0.00529008
OPLAH	5050537	cg17698295	0.741758	0.00529008
CA12	150474	cg27664674	0.741758	0.00529008
CACNB1	4390739	cg18590335	0.71802	0.00570865
RAC2	110382	cg01891711	-0.736264	0.00578942
MUSTN1	3940368	cg23815702	0.736264	0.00578942
MYF6	5720497	cg25176746	-0.736264	0.00578942
SNORD68	1980669	cg02897623	0.736264	0.00578942
KBTBD11	5050093	cg24598145	-0.736264	0.00578942
COL16A1	5360743	cg25621182	0.736264	0.00578942
ACAT2	7330753	cg24224803	-0.736264	0.00578942
CDH13	5820563	cg16494747	-0.736264	0.00578942
ZAK	4670059	cg09021898	-0.736264	0.00578942
WARS	3710068	cg25017837	0.736264	0.00578942
OSBPL5	2190689	cg06849723	0.736264	0.00578942
DDX10	3930553	cg14592260	0.736264	0.00578942
KLHL5	1570349	cg20098886	0.736264	0.00578942
TMEM159	2000431	cg06654079	0.736264	0.00578942
SRPRB	4480224	cg01672886	0.736264	0.00578942
RAPSN	4780370	cg09163021	-0.736264	0.00578942
CRIP2	5340246	cg26326372	-0.730769	0.00632275
ANTXR1	5700025	cg24576133	-0.730769	0.00632275
CRIP2	5340246	cg08182193	-0.730769	0.00632275
TNNC1	2850768	cg01910272	-0.730769	0.00632275
POMT2	6290292	cg10136168	-0.730769	0.00632275
TSPAN3	4490615	cg12068969	-0.730769	0.00632275
IL32	1400274	cg23813257	-0.730769	0.00632275
RAC2	110382	cg22643740	-0.730769	0.00632275
AKR1C2	5340129	cg10158681	-0.730769	0.00632275
COL1A1	6960142	cg24540710	-0.730769	0.00632275
GPR177	6220075	cg17034360	-0.730769	0.00632275
GPR177	6130136	cg17034360	-0.730769	0.00632275
NEURL1B	4610403	cg15552370	-0.730769	0.00632275
ALG3	2650167	cg22465238	-0.730769	0.00632275
BCAR3	4070053	cg04549418	-0.730769	0.00632275
KIF20A	1050195	cg03204906	-0.730769	0.00632275
GPR56	4890241	cg10206380	0.730769	0.00632275
C17orf85	3180343	cg24102700	0.730769	0.00632275
KCNK1	4810703	cg24461062	0.730769	0.00632275
PTPRE	2340673	cg27382910	-0.725275	0.00689166
CRLF1	4760095	cg25383503	-0.725275	0.00689166
PKM2	6580039	cg09485853	-0.725275	0.00689166
LAMA2	360181	cg16120501	-0.725275	0.00689166
SH3PXD2A	3460451	cg20669641	-0.725275	0.00689166
KIAA1598	5340162	cg11182257	-0.725275	0.00689166
OGFRL1	2680079	cg23818524	-0.725275	0.00689166
GPSM3	6420386	cg16513215	-0.725275	0.00689166
FREQ	7160142	cg13734535	-0.725275	0.00689166
PKM2	6580039	cg18951187	-0.725275	0.00689166
ATP2B4	6900630	cg04148762	0.725275	0.00689166
C2orf34	4120356	cg09541576	0.725275	0.00689166
EZH2	1710368	cg05295594	0.725275	0.00689166
LYPD1	6290341	cg19496479	0.725275	0.00689166
CACYBP	5890736	cg02986938	0.725275	0.00689166
ABTB1	6620609	cg24919342	0.725275	0.00689166
CKLF	2760519	cg08793208	0.725275	0.00689166
SH3PXD2A	3460451	cg07168060	0.725275	0.00689166
ZNF423	4280450	cg04086531	0.725275	0.00689166
KIAA1688	4850300	cg18048309	0.725275	0.00689166
SAMD11	2340431	cg16352085	0.725275	0.00689166
NFIA	2320047	cg06057715	0.71978	0.00749781
FLNB	5220767	cg03479209	0.71978	0.00749781
INPP4B	4860762	cg03476007	0.71978	0.00749781
DTNA	4570253	cg05629781	0.71978	0.00749781
TNFRSF19	2360672	cg26805263	0.71978	0.00749781
RARA	7050600	cg22935450	0.71978	0.00749781
RASSF1	270026	cg13497155	0.71978	0.00749781
DENND1A	60524	cg21215818	0.71978	0.00749781
ARHGEF10	6900703	cg25330029	-0.71978	0.00749781
MYF5	2480452	cg04524478	-0.71978	0.00749781
PTTG1IP	6250053	cg06438815	-0.71978	0.00749781
ZFP106	1010370	cg03402235	-0.71978	0.00749781
ING5	4290327	cg11342046	-0.71978	0.00749781
SLC16A5	6860082	cg17749454	-0.71978	0.00749781
SIRT2	4860411	cg27442349	-0.71978	0.00749781
KCTD5	7550064	cg03966955	-0.71978	0.00749781
ANTXR1	3120689	cg02444957	-0.71978	0.00749781
BANF1	3870136	cg04197135	-0.71978	0.00749781
NUMA1	3890673	cg07332880	-0.71978	0.00749781
DDR1	3710196	cg19215110	-0.714286	0.00814287
SDSL	3390021	cg05149586	-0.714286	0.00814287
MSI2	3520370	cg01796800	-0.714286	0.00814287
ENO2	50402	cg04604946	-0.714286	0.00814287
NCAPD3	1570551	cg02461956	-0.714286	0.00814287
RASSF1	270026	cg00777121	-0.714286	0.00814287
ACTA1	5080132	cg02970384	-0.714286	0.00814287
SORCS2	4230739	cg19931925	0.714286	0.00814287
EIF3L	2190221	cg00565075	0.714286	0.00814287
WRB	4590102	cg27144788	0.714286	0.00814287
UAP1L1	6100609	cg04582938	-0.708791	0.00882856
MYF6	5720497	cg05981335	-0.708791	0.00882856
ZCCHC14	2710402	cg02660643	-0.708791	0.00882856
HMGB2	5900482	cg08269316	-0.708791	0.00882856
ZEB2	5050441	cg19426266	-0.708791	0.00882856
GPR177	4250711	cg17034360	-0.708791	0.00882856
BTBD2	7610072	cg14756040	-0.708791	0.00882856
ESD	2680471	cg11946072	-0.708791	0.00882856
PDLIM7	5870546	cg06008378	0.708791	0.00882856
WT1	7380603	cg12982322	0.708791	0.00882856
SLC43A2	1820053	cg01148127	0.708791	0.00882856
WARS	4860224	cg25017837	0.708791	0.00882856
JMJD6	4220743	cg08857478	0.708791	0.00882856
ADAMTSL2	4810575	cg14389669	0.708791	0.00882856
IMP3	2120544	cg19808829	0.708791	0.00882856
PTPRE	2490240	cg00446900	-0.703297	0.00955664
ATOH8	3840376	cg11726701	-0.703297	0.00955664
SMC3	2970292	cg11977348	-0.703297	0.00955664
ZMIZ1	2450131	cg13843840	-0.703297	0.00955664
DBNDD2	6420168	cg09039664	-0.703297	0.00955664
MEF2A	6400132	cg00062736	-0.703297	0.00955664
MYF5	870707	cg10868277	-0.703297	0.00955664
CNN1	4850630	cg04328562	-0.703297	0.00955664
SASS6	4830291	cg00165535	-0.703297	0.00955664
VAPA	7200368	cg13461118	-0.703297	0.00955664
ADCY7	50735	cg06466348	-0.703297	0.00955664
CAMSAP1	1340411	cg13423371	-0.703297	0.00955664
EBF3	7160435	cg17295910	-0.703297	0.00955664
FBXW4	4390239	cg08361180	-0.703297	0.00955664
FAM111A	3060458	cg23760189	-0.703297	0.00955664
ANTXR1	5700025	cg11419304	-0.703297	0.00955664
B3GALNT1	2970040	cg23252387	-0.703297	0.00955664
CYP20A1	3360133	cg01295477	-0.703297	0.00955664
SYT7	5050390	cg02514519	0.703297	0.00955664
FTSJ2	2030243	cg11066209	0.703297	0.00955664
ITPRIPL2	1190739	cg06777352	0.703297	0.00955664
WT1	7380603	cg20204986	0.703297	0.00955664
KCNS1	6620259	cg06369624	0.703297	0.00955664
ATOH8	3840376	cg05584950	-0.697802	0.0103289
CACNA1H	730259	cg26486441	0.697802	0.0103289
CDH13	5820563	cg09044981	-0.697802	0.0103289
NAV2	3940095	cg04039799	-0.697802	0.0103289
RAPSN	4780370	cg26738160	-0.697802	0.0103289
ARPP-21	7210554	cg15778089	0.697802	0.0103289
C12orf65	2320392	cg16195804	-0.697802	0.0103289
FAM89A	6280048	cg02464665	0.697802	0.0103289
SLC22A23	7550450	cg15717840	0.697802	0.0103289
ADAMTSL3	5130400	cg01152302	0.697802	0.0103289
PPAP2B	6220097	cg22396959	0.697802	0.0103289
PKM2	160170	cg09485853	-0.697802	0.0103289
VDR	5960440	cg10037049	0.697802	0.0103289
RC3H2	1450563	cg23558473	-0.697802	0.0103289
ZNF395	1980403	cg17199018	-0.697802	0.0103289
PDCD6	3130615	cg03561637	-0.697802	0.0103289
KLHL29	620333	cg18984486	0.697802	0.0103289
RASSF1	2940739	cg00777121	-0.697802	0.0103289
GNAI2	1300730	cg12691534	-0.697802	0.0103289
HAGH	4900333	cg25898500	-0.697802	0.0103289
GNA12	4070259	cg23249868	-0.697802	0.0103289
TSKU	830201	cg14735689	0.697802	0.0103289
PLCL2	670711	cg02129737	0.697802	0.0103289
CKLF	5080367	cg08793208	0.697802	0.0103289
CASZ1	2450047	cg24872446	0.697802	0.0103289
SCFD2	7570332	cg21789229	0.697802	0.0103289
SP3	1230593	cg13465488	0.697802	0.0103289
ENPP2	2490152	cg02534163	0.697802	0.0103289
ALDH1L2	1980747	cg24688803	-0.697802	0.0103289
CYB561	840446	cg15773539	0.692308	0.0111472
DDR1	3710196	cg11977634	-0.692308	0.0111472
NFIA	2320047	cg11675722	0.692308	0.0111472
BID	1440037	cg09896131	0.692308	0.0111472
EZR	2100612	cg23496730	-0.692308	0.0111472
WT1	7380603	cg13540960	0.692308	0.0111472
USF2	6330088	cg19279529	-0.692308	0.0111472
RAPSN	4780370	cg07407499	-0.692308	0.0111472
SC4MOL	4200037	cg17084007	-0.692308	0.0111472
TUFM	6370097	cg00140813	-0.692308	0.0111472
FIBCD1	3830743	cg02530222	-0.692308	0.0111472
SNAI2	6330730	cg12252090	-0.692308	0.0111472
ITSN1	4610070	cg02019444	-0.692308	0.0111472
MATN2	670215	cg14088921	-0.692308	0.0111472
GPR56	4890241	cg05668674	0.692308	0.0111472
SFRS8	4180379	cg22367962	-0.692308	0.0111472
ENY2	2940079	cg00580077	-0.692308	0.0111472
DDR1	3710196	cg24566261	-0.692308	0.0111472
YWHAQ	3850131	cg07489553	0.671252	0.0120042
KIAA1147	1050082	cg00399650	-0.686813	0.0120134
PTH1R	6330593	cg02618262	0.686813	0.0120134
SLC25A23	6280092	cg02861527	-0.686813	0.0120134
IL21R	10630	cg19423311	-0.686813	0.0120134
PSRC1	1070762	cg06804154	0.686813	0.0120134
IGFBP5	2190674	cg09924165	-0.686813	0.0120134
MRGPRF	240228	cg12405136	-0.686813	0.0120134
RASSF1	2940739	cg22796393	-0.686813	0.0120134
XAF1	7610440	cg23571857	-0.686813	0.0120134
NPTX2	6420050	cg05168977	-0.686813	0.0120134
C18orf54	4920189	cg18873439	-0.686813	0.0120134
FAM8A1	4780768	cg26540054	0.686813	0.0120134
RXRA	7000356	cg13595495	-0.686813	0.0120134
HEYL	1070114	cg04977528	0.686813	0.0120134
C12orf65	2320392	cg14571620	-0.686813	0.0120134
PDCD6	3130615	cg21748578	-0.686813	0.0120134
ATP10A	1580301	cg03954999	-0.686813	0.0120134
FBXL2	3850187	cg24166966	-0.686813	0.0120134
ZBTB20	3440189	cg00028135	-0.686813	0.0120134
BACE2	2230731	cg01612285	-0.686813	0.0120134
UCK2	620725	cg06975592	0.686813	0.0120134
ZHX2	6250091	cg18191087	-0.686813	0.0120134
EGFR	1050671	cg16751451	0.686813	0.0120134
NCOR2	5490376	cg23128949	-0.686813	0.0120134
ZNF423	4280450	cg02335656	0.686813	0.0120134
ZNF423	4280450	cg16681157	0.686813	0.0120134
DUSP6	5260288	cg26703664	0.686813	0.0120134
SIRT2	4860411	cg24188561	-0.686813	0.0120134
NRP1	4200435	cg15809806	-0.686813	0.0120134
TULP4	4200440	cg19556284	-0.686813	0.0120134
CABYR	6250131	cg14121747	0.686813	0.0120134
DDR1	3710196	cg12308216	-0.686813	0.0120134
ARHGEF10	6900703	cg07011029	-0.681319	0.0129293
KIF11	4060176	cg25914931	-0.681319	0.0129293
CALD1	5890064	cg09787381	-0.681319	0.0129293
MYF5	870707	cg04524478	-0.681319	0.0129293
NUDT1	650347	cg11066209	0.681319	0.0129293
TOP1MT	4220239	cg17060339	0.681319	0.0129293
IL32	1400274	cg26724967	-0.681319	0.0129293
KLHL29	4590327	cg00886182	0.681319	0.0129293
MAP2K3	3170017	cg14636712	-0.681319	0.0129293
FERMT3	7050736	cg20136100	-0.681319	0.0129293
GCA	4230619	cg08973102	-0.681319	0.0129293
COL1A1	6960142	cg01593886	0.681319	0.0129293
CS	2470187	cg09658438	-0.681319	0.0129293
YIF1B	4260647	cg03719625	-0.681319	0.0129293
HLA-G	2070088	cg15224505	-0.681319	0.0129293
CCRN4L	460484	cg17302176	0.681319	0.0129293
EIF2C1	1710102	cg27026509	-0.681319	0.0129293
TRAF3IP1	2970348	cg01103601	-0.681319	0.0129293
KIAA1009	1980338	cg21468681	-0.681319	0.0129293
KCNJ6	3130711	cg05380982	-0.681319	0.0129293
ERGIC2	6660674	cg21017348	-0.681319	0.0129293
CA12	3830075	cg27664674	0.681319	0.0129293
HSD3B7	1500608	cg02025827	0.681319	0.0129293
HIST2H2AA4	4290148	cg26483432	0.681319	0.0129293
ADCY7	50735	cg23580000	-0.675824	0.013897
PTPRE	2340673	cg00446900	-0.675824	0.013897
XPNPEP1	7050609	cg19766102	0.675824	0.013897
CKAP2	1050672	cg10218426	-0.675824	0.013897
NGF	4230369	cg27291710	0.675824	0.013897
LAMA2	1470296	cg16120501	-0.675824	0.013897
SOBP	3830768	cg15401642	0.675824	0.013897
MBP	3780681	cg23529390	-0.675824	0.013897
ACSL1	1030431	cg24170415	0.675824	0.013897
RANBP1	4610047	cg25161283	-0.675824	0.013897
SORBS1	1500241	cg09780955	0.675824	0.013897
GALC	3440491	cg04052570	-0.675824	0.013897
THSD1P	2030253	cg25692524	0.675824	0.013897
ARHGAP10	2000669	cg26492631	-0.675824	0.013897
NEFM	1660767	cg09234518	0.675824	0.013897
MYF6	5720497	cg15166296	-0.675824	0.013897
C10orf28	730300	cg12715136	-0.675824	0.013897
SIM2	4260554	cg22072375	0.675824	0.013897
MNS1	1090338	cg18864479	-0.675824	0.013897
LAMB1	2630746	cg01025690	0.675824	0.013897
MEGF10	270201	cg06697380	0.675824	0.013897
PDS5A	3290242	cg14410516	0.675824	0.013897
ZFHX3	4050746	cg16397028	-0.675824	0.013897
SLC39A8	3120543	cg04304927	-0.675824	0.013897
ALDH1A2	510687	cg00930873	-0.675824	0.013897
COL15A1	5090026	cg20503329	0.67033	0.0149184
CPEB3	3610386	cg06036471	-0.67033	0.0149184
RPS6KC1	3890292	cg12272413	0.67033	0.0149184
C19orf12	6370377	cg01756756	0.67033	0.0149184
HAUS8	650307	cg13424330	0.67033	0.0149184
SEMA4B	5080280	cg10819708	-0.67033	0.0149184
ZEB2	5050441	cg14807945	-0.67033	0.0149184
TOMM70A	1400435	cg15102593	-0.67033	0.0149184
NOTCH3	2340692	cg27320207	0.67033	0.0149184
POLS	4730292	cg10888644	-0.67033	0.0149184
WT1	7380603	cg15315385	0.67033	0.0149184
SLIT3	990458	cg08494843	0.67033	0.0149184
ASAP2	2750674	cg14710529	-0.67033	0.0149184
HAGH	1780356	cg25898500	-0.67033	0.0149184
IGF2	620386	cg24431667	-0.67033	0.0149184
BIRC5	1230682	cg07366188	-0.67033	0.0149184
JAM2	840278	cg21042970	-0.67033	0.0149184
RCE1	3520288	cg20052411	-0.67033	0.0149184
SC4MOL	5860348	cg17084007	-0.67033	0.0149184
ITGB1BP1	3870647	cg07179925	0.67033	0.0149184
XRCC3	670014	cg25999604	-0.67033	0.0149184
SREBF1	3390343	cg05666074	0.67033	0.0149184
CMTM7	4290403	cg00797278	0.67033	0.0149184
NF2	1090605	cg16293088	-0.67033	0.0149184
LMF1	2320088	cg00863661	-0.67033	0.0149184
TRERF1	2570661	cg20732076	-0.67033	0.0149184
ST6GAL1	1710630	cg26193484	-0.67033	0.0149184
NR2F2	6020458	cg05155965	-0.67033	0.0149184
ANK2	4780437	cg21356998	0.664835	0.0159955
CRLF1	4760095	cg10004114	-0.664835	0.0159955
BTG1	4730369	cg06551025	-0.664835	0.0159955
TNPO1	5080482	cg19609284	-0.664835	0.0159955
ZHX2	4390646	cg22043381	-0.664835	0.0159955
C2orf24	1170056	cg23698501	-0.664835	0.0159955
BRPF3	4480280	cg17477273	0.664835	0.0159955
HJURP	3180367	cg01983548	-0.664835	0.0159955
NCAPD2	2680497	cg18921183	-0.664835	0.0159955
MRPL34	5960114	cg17328880	0.664835	0.0159955
PYCARD	6860687	cg05907835	-0.664835	0.0159955
SHMT1	2690528	cg26763362	-0.664835	0.0159955
ZNF337	780324	cg00130309	-0.664835	0.0159955
SNX5	5270121	cg00124175	-0.664835	0.0159955
BIRC5	7550626	cg07366188	-0.664835	0.0159955
HSD17B4	4220088	cg26974158	-0.664835	0.0159955
ANTXR1	60255	cg11419304	-0.664835	0.0159955
ANTXR1	5700025	cg02444957	-0.664835	0.0159955
ASAM	5570682	cg11432943	0.664835	0.0159955
CENPK	5700086	cg23818046	-0.664835	0.0159955
IPO9	5090541	cg15555463	-0.664835	0.0159955
RASSF1	6350121	cg06117233	-0.659341	0.0171303
PPIL5	4830427	cg04144686	0.659341	0.0171303
ZNF79	5390347	cg13773818	-0.659341	0.0171303
CPE	5390687	cg23427348	-0.659341	0.0171303
RPP21	830739	cg21565309	0.659341	0.0171303
PPAP2B	7050575	cg22396959	0.659341	0.0171303
GMEB1	4900279	cg09837361	0.659341	0.0171303
IL32	3440754	cg26724967	-0.659341	0.0171303
RAB28	1430500	cg22430006	-0.659341	0.0171303
DDR1	3710196	cg24727290	-0.659341	0.0171303
ATP2B4	4180369	cg13808058	0.659341	0.0171303
ARHGEF10	6900703	cg18533546	-0.659341	0.0171303
PALLD	3780053	cg15718066	-0.659341	0.0171303
CD82	5130136	cg21957813	0.659341	0.0171303
ACTL6A	5220358	cg25575835	-0.659341	0.0171303
MYBL1	6110564	cg13516655	-0.659341	0.0171303
VASH1	580465	cg02735446	-0.659341	0.0171303
CTDSP1	7150333	cg14045814	0.659341	0.0171303
TFAP2A	1570646	cg11079583	0.659341	0.0171303
UBAC2	6580521	cg24509225	0.659341	0.0171303
CYB561	840446	cg21890738	0.659341	0.0171303
ENPP2	840678	cg02534163	0.659341	0.0171303
RASSF1	2940739	cg06117233	-0.653846	0.0183249
PRR5	6130630	cg26381878	-0.653846	0.0183249
ANTXR1	3120689	cg24576133	-0.653846	0.0183249
GDF15	5090671	cg16929104	0.653846	0.0183249
ABTB2	940148	cg13292777	0.653846	0.0183249
SC4MOL	4200037	cg19459675	-0.653846	0.0183249
TXNRD1	730286	cg03817911	0.653846	0.0183249
COL11A1	3460743	cg26913669	-0.653846	0.0183249
ANXA2	770730	cg22502206	-0.653846	0.0183249
TNC	1470669	cg09201327	-0.653846	0.0183249
IDH1	6270670	cg25795625	-0.653846	0.0183249
ARSB	7040600	cg11577898	0.653846	0.0183249
MYO1D	1400474	cg16581097	0.653846	0.0183249
PGCP	4210280	cg17185622	-0.653846	0.0183249
TLCD1	1430681	cg14136096	0.653846	0.0183249
FAM178B	1440379	cg02687352	-0.653846	0.0183249
NCK2	4230021	cg14131038	-0.653846	0.0183249
OGFRL1	6840347	cg23818524	-0.653846	0.0183249
NLRX1	430333	cg26872475	0.653846	0.0183249
PPARD	2630168	cg17442907	-0.653846	0.0183249
SERTAD4	6330504	cg05723989	0.653846	0.0183249
KCTD5	2630747	cg03966955	-0.653846	0.0183249
SLIT3	990458	cg21953891	0.653846	0.0183249
ARHGEF10	6900703	cg17002510	-0.653846	0.0183249
ASPSCR1	1850307	cg04784499	-0.653846	0.0183249
HAS2	840204	cg12461568	-0.653846	0.0183249
IL21R	10630	cg04059988	-0.653846	0.0183249
MAK16	3060397	cg21658333	0.653846	0.0183249
RAB1B	1190386	cg21531702	-0.653846	0.0183249
DNAJC4	3440288	cg07977178	-0.653846	0.0183249
PTPRE	2490240	cg27382910	-0.648352	0.0195814
NUAK1	1690156	cg11658060	0.648352	0.0195814
SORCS2	4230739	cg11443170	0.648352	0.0195814
NMRAL1	540524	cg13763550	-0.648352	0.0195814
TRIM54	3850239	cg03253556	-0.648352	0.0195814
BST2	4900674	cg01254505	-0.648352	0.0195814
HAUS8	6280674	cg13424330	0.648352	0.0195814
PLXND1	4210370	cg08844900	-0.648352	0.0195814
CCDC28B	2630102	cg19721787	0.648352	0.0195814
CRLF1	4760095	cg00575127	0.648352	0.0195814
PKM2	2030093	cg09485853	-0.648352	0.0195814
WT1	7380603	cg22533573	0.648352	0.0195814
CDC42EP2	6180253	cg09175724	0.648352	0.0195814
SCFD2	7570332	cg16149077	0.648352	0.0195814
PODXL	6330576	cg15323638	0.648352	0.0195814
UBE2H	6020736	cg27031484	-0.648352	0.0195814
MAD1L1	2630370	cg21782813	-0.648352	0.0195814
PACS2	5550025	cg00808648	-0.648352	0.0195814
CASZ1	2450047	cg04842880	-0.648352	0.0195814
ZNF416	1110195	cg24659216	-0.648352	0.0195814
GDPD5	1010176	cg24068708	-0.648352	0.0195814
PRR5	7050747	cg06706550	0.648352	0.0195814
AKAP12	6940475	cg09846917	-0.648352	0.0195814
FAM111A	2680278	cg23760189	-0.648352	0.0195814
PRKX	70139	cg17868751	-0.648352	0.0195814
GPR177	1570441	cg17034360	-0.648352	0.0195814
LRRC32	1400592	cg05076755	-0.648352	0.0195814
KLHL29	620333	cg11227278	0.648352	0.0195814
C15orf57	5960014	cg20602300	0.648352	0.0195814
BTBD1	4230528	cg02059515	-0.648352	0.0195814
PRTFDC1	940543	cg21354581	0.648352	0.0195814
C14orf37	70114	cg04541606	0.648352	0.0195814
FAM110A	6400402	cg16406078	-0.642857	0.0209019
KLHL29	620333	cg00854172	0.642857	0.0209019
GPR56	4890241	cg09109520	0.642857	0.0209019
LRRC32	1400592	cg13633560	-0.642857	0.0209019
SLC22A23	7550450	cg13703737	0.642857	0.0209019
SMPD4	4070279	cg03940153	-0.642857	0.0209019
ADCY7	50735	cg08021532	-0.642857	0.0209019
NUDT15	3450370	cg01596986	0.642857	0.0209019
TANC1	3990324	cg06961147	-0.642857	0.0209019
COLQ	2030400	cg16303742	-0.642857	0.0209019
SNAI2	6330730	cg09881855	-0.642857	0.0209019
TLCD1	1430681	cg00355089	0.642857	0.0209019
GAPDH	4490161	cg09193981	-0.642857	0.0209019
NID2	1580709	cg16695483	0.642857	0.0209019
ACTG1	6510072	cg20335959	-0.642857	0.0209019
IGF2	3420682	cg24431667	-0.642857	0.0209019
OPTN	5260215	cg27555776	-0.642857	0.0209019
PALLD	3780053	cg18413025	-0.642857	0.0209019
BANP	380373	cg06567442	-0.642857	0.0209019
SPC25	1070411	cg06580318	-0.642857	0.0209019
PARVA	1940390	cg10693390	-0.642857	0.0209019
PKM2	2030093	cg18951187	-0.642857	0.0209019
SOCS2	1690692	cg23891487	0.642857	0.0209019
C12orf44	1780367	cg18833499	0.642857	0.0209019
PPP1CA	3990368	cg17661940	-0.642857	0.0209019
SHANK2	4220209	cg04110224	-0.642857	0.0209019
COL7A1	2490593	cg18656024	-0.642857	0.0209019
MSI2	3520370	cg13558899	-0.642857	0.0209019
PRKCSH	2850639	cg11705439	-0.642857	0.0209019
PYGB	4540326	cg24007254	0.642857	0.0209019
CCDC77	3850291	cg21507854	0.642857	0.0209019
POLR3H	2450634	cg01001791	0.642857	0.0209019
GNA12	4070259	cg24824703	-0.642857	0.0209019
CD44	360719	cg21076259	0.642857	0.0209019
ZNF860	1780189	cg14993614	0.642857	0.0209019
GPR56	5490768	cg05668674	0.642857	0.0209019
ST5	2100053	cg05382313	-0.629987	0.0210117
C1orf43	3780411	cg12402495	-0.637363	0.0222885
KTI12	4610767	cg07918569	-0.637363	0.0222885
SC4MOL	5860348	cg19459675	-0.637363	0.0222885
MAST3	4200475	cg00493341	-0.637363	0.0222885
LOC81691	3060703	cg06872243	-0.637363	0.0222885
ANKRD32	1070736	cg08612468	-0.637363	0.0222885
SUPT4H1	1770070	cg22481606	-0.637363	0.0222885
HMBOX1	160446	cg21406217	-0.637363	0.0222885
TP53I11	6350376	cg22623062	-0.637363	0.0222885
NCK2	4230021	cg20703928	-0.637363	0.0222885
SIRT2	4890066	cg27442349	-0.637363	0.0222885
XAF1	7610440	cg06195280	-0.637363	0.0222885
PCNT	1510014	cg17930857	-0.637363	0.0222885
RGMB	60291	cg08315959	-0.637363	0.0222885
ARHGAP10	2000669	cg17598704	-0.637363	0.0222885
TSTD1	7100471	cg24411043	-0.637363	0.0222885
SSBP2	6480349	cg22565961	-0.637363	0.0222885
FAM178B	1440379	cg26108017	-0.637363	0.0222885
ZSWIM3	3850255	cg05202720	-0.637363	0.0222885
DDX10	3930553	cg15307022	0.637363	0.0222885
EXOC6	7330196	cg19780563	0.637363	0.0222885
SLC24A6	2360376	cg22510037	0.637363	0.0222885
IFI27	3990170	cg23893332	0.637363	0.0222885
C1R	5260474	cg11751101	0.637363	0.0222885
EIF2C1	1710102	cg16356622	0.637363	0.0222885
KLHL29	620333	cg04937609	0.637363	0.0222885
MSI2	3520370	cg08788712	0.637363	0.0222885
ZNF557	5360707	cg15257469	0.637363	0.0222885
C1orf122	620433	cg11165357	0.637363	0.0222885
TUBB	3610259	cg07972954	0.637363	0.0222885
ASF1B	2630673	cg24074054	0.637363	0.0222885
WDR75	6620670	cg12791010	0.637363	0.0222885
EXOSC10	7610468	cg04440027	0.637363	0.0222885
CMTM7	2140239	cg11360860	0.624485	0.0225125
KCNS1	6620259	cg06288351	0.631868	0.0237434
SPATS2L	7380221	cg23046231	-0.631868	0.0237434
ARHGEF19	6250546	cg25220781	0.631868	0.0237434
PMEPA1	3830041	cg08567517	-0.631868	0.0237434
MATN2	5810746	cg16016960	-0.631868	0.0237434
CPZ	4390193	cg24578428	0.631868	0.0237434
TANC1	3990324	cg10279072	-0.631868	0.0237434
TROAP	4760646	cg02570054	-0.631868	0.0237434
RPS15	6290609	cg07051718	-0.631868	0.0237434
KIAA1279	6330161	cg26082690	0.631868	0.0237434
NFIA	2320047	cg19899972	-0.631868	0.0237434
ATF6B	1780360	cg05924253	-0.631868	0.0237434
LEPR	6480348	cg03607891	0.631868	0.0237434
PALLD	3780053	cg04256466	-0.631868	0.0237434
PKNOX2	870575	cg17655609	0.631868	0.0237434
ENDOD1	2510039	cg16317734	-0.631868	0.0237434
PODXL	1850092	cg15323638	0.631868	0.0237434
CS	2140408	cg11442185	-0.631868	0.0237434
SERPINA3	6280168	cg08057786	0.631868	0.0237434
SORCS2	4230739	cg19923393	0.631868	0.0237434
EMILIN1	6760719	cg22047282	-0.631868	0.0237434
COX7A1	5390138	cg24335895	-0.631868	0.0237434
GADD45A	4880673	cg21808707	-0.631868	0.0237434
H2AFX	6980497	cg03246824	0.631868	0.0237434
MSI2	7040369	cg13558899	-0.631868	0.0237434
ACTA2	6480059	cg16257983	-0.631868	0.0237434
MAD1L1	2630370	cg19723734	0.631868	0.0237434
PARP16	1770035	cg17195127	-0.631868	0.0237434
ANTXR1	60255	cg02444957	-0.631868	0.0237434
C21orf58	2070220	cg12148368	0.631868	0.0237434
TMEM134	670671	cg21273437	0.631868	0.0237434
EDNRA	3930403	cg05618426	-0.631868	0.0237434
[truncated: 526 more rows]

## Sheet: cor.test exp-meth myotu. non-ob
Spearman correlation analyses between gene expression and methylation of corresponding significant CpG sites in myotubes. Genes that had significant differences in both expression and methylation during differentiation of primary human myoblasts from 13 non-obese subjects were included.
[truncated: 999 more rows]
