# Supplementary material for: Abnormal epigenetic changes during differentiation of human skeletal muscle stem cells from obese subjects
Source: BMC Med. 2017 Feb 22;15:39. doi: 10.1186/s12916-017-0792-x (PMC5320752; doi:10.1186/s12916-017-0792-x)
Supplement: Additional file 5: Table S4. — Differentially expressed genes (q < 0.05) between IL-32-deficient primary human myotubes and controls (n = 5) and significant results of Gene Set Enrichment Analysis (GSEA; FDR adjusted P < 0.05) for these genes, followed by differentially expressed genes (P < 0.05) between IL32tg and WT mice (n = 6) and significant results of GSEA (FDR adjusted P < 0.05) for these genes (mean ± SD). (XLSX 299 kb) [file 12916_2017_792_MOESM5_ESM.xlsx]

## Sheet: Array SCR vs. siIL32
Differentially expressed genes (q<0.05) between IL32 deficient primary human myotubes and controls (n=5).
si-SCR, control cells transfected with scramble siRNA; si-IL32, cells transfected with siRNA targeting IL32
Probe ID	Gene symbol	Accession number	si-SCR	si-IL32	Fold change	p value	q value
ILMN_1739241	CHAC1	NM_024111.2	220.15±26.87	167.76±23.72	0.76	0.00001	0.02
ILMN_1715662	CCDC80	NM_199512.1	715.03±122.23	412.80±63.30	0.58	0.00002	0.02
ILMN_1813503	SEMA6C	NM_030913.3	247.08±24.98	369.45±47.62	1.50	0.00002	0.02
ILMN_1795949	CORO7	NM_024535.1	423.80±75.43	646.74±117.36	1.53	0.00002	0.02
ILMN_1752728	FUCA1	NM_000147.2	211.74±11.71	171.88±7.66	0.81	0.00002	0.02
ILMN_1778010	IL32	NM_001012632.1	438.40±75.22	123.76±8.79	0.28	0.00003	0.02
ILMN_1777139	MAK16	NM_032509.2	1135.39±119.87	1389.25±150.42	1.22	0.00003	0.02
ILMN_1708934	ADM	NM_001124.1	3250.66±1286.33	2278.18±901.71	0.70	0.00004	0.02
ILMN_2188722	GLS	NM_014905.2	1834.14±343.68	1008.16±175.68	0.55	0.00004	0.02
ILMN_3241524	ZBTB22	NM_005453.3	508.51±80.09	587.87±98.94	1.16	0.00004	0.02
ILMN_2148785	GBP1	NM_002053.1	230.75±58.13	169.66±41.12	0.74	0.00005	0.02
ILMN_1778595	SLN	NM_003063.1	2229.13±616.19	4635.13±1314.39	2.08	0.00005	0.02
ILMN_1880280		Hs.549989	288.56±91.74	215.50±61.68	0.75	0.00005	0.02
ILMN_1880885		Hs.545048	149.32±11.25	167.87±13.91	1.12	0.00005	0.02
ILMN_2410523	DDR2	NM_006182.2	1569.90±202.55	1182.26±141.86	0.75	0.00005	0.02
ILMN_1660086	MYH11	NM_002474.1	122.41±12.84	154.39±16.58	1.26	0.00005	0.02
ILMN_1672660	MBP	NM_001025100.1	729.07±131.33	540.61±96.89	0.74	0.00005	0.02
ILMN_1764764	MUM1	NM_032853.2	914.23±91.64	1139.03±133.84	1.25	0.00006	0.02
ILMN_2079803	LSM14A	NM_015578.1	1545.00±181.92	1860.93±194.36	1.20	0.00008	0.02
ILMN_2341467	PARL	NM_018622.5	1204.09±48.93	1026.70±38.83	0.85	0.00008	0.02
ILMN_1752478	DHRS3	NM_004753.4	1330.46±169.49	1013.90±164.88	0.76	0.0001	0.02
ILMN_2412046	TRIM54	NM_187841.1	141.37±5.14	176.99±11.43	1.25	0.0001	0.02
ILMN_3237966	FBXL11	NM_012308.1	316.61±28.33	380.85±43.14	1.20	0.0001	0.02
ILMN_1736242	PLEKHG4	NM_015432.2	276.33±71.08	221.14±62.46	0.80	0.0001	0.02
ILMN_1764709	MAFB	NM_005461.3	170.81±17.19	198.59±23.01	1.16	0.0001	0.03
ILMN_1700695	SLC44A1	NM_080546.2	1726.40±147.59	1339.50±147.89	0.78	0.0002	0.03
ILMN_1697567	TPM3	NM_153649.2	266.24±53.52	452.08±82.27	1.70	0.0002	0.03
ILMN_1759676	HOXC13	NM_017410.2	149.37±9.41	177.99±7.96	1.19	0.0002	0.03
ILMN_1736911	TMOD1	NM_003275.1	877.88±91.39	1634.71±327.91	1.86	0.0002	0.03
ILMN_1770725	AIF1L	NM_031426.2	766.61±52.59	1367.69±202.64	1.78	0.0002	0.03
ILMN_1719143	APOBEC2	NM_006789.2	486.57±146.21	927.19±233.82	1.91	0.0002	0.03
ILMN_1795342	MLPH	NM_024101.4	221.51±29.52	285.65±26.34	1.29	0.0002	0.03
ILMN_1781388	PGM5	NM_021965.3	972.12±188.78	1765.17±273.46	1.82	0.0002	0.03
ILMN_1806787	CSDC2	NM_014460.2	601.83±79.29	1084.89±210.21	1.80	0.0002	0.03
ILMN_3291578	LOC100131138	XM_001717925.1	311.37±77.39	593.78±132.90	1.91	0.0002	0.03
ILMN_2334080	TNNT3	NM_001042780.1	3060.95±425.60	4310.19±558.92	1.41	0.0002	0.03
ILMN_1736692	SRL	XM_945656.1	1113.16±242.64	2628.27±574.03	2.36	0.0002	0.03
ILMN_1735680	TMEM30A	NM_018247.2	488.33±56.73	627.81±76.31	1.29	0.0002	0.03
ILMN_3282174	LOC646688	XR_038043.1	3450.83±805.95	4944.21±1165.26	1.43	0.0002	0.03
ILMN_1682781	TEAD2	NM_003598.1	2430.76±359.08	3198.57±420.05	1.32	0.0002	0.03
ILMN_2234229	PRMT6	NM_018137.1	401.27±101.92	338.89±86.45	0.84	0.0002	0.03
ILMN_1809364	NTF3	NM_002527.3	305.56±44.57	409.41±52.48	1.34	0.0002	0.03
ILMN_2415179	CLSTN1	NM_001009566.1	1573.83±45.49	1309.09±59.33	0.83	0.0003	0.03
ILMN_2105919	FGF2	NM_002006.3	527.83±269.26	251.49±117.98	0.48	0.0003	0.03
ILMN_2369403	PALM2	NM_001037293.1	263.68±43.36	405.33±43.52	1.54	0.0003	0.03
ILMN_1739659	ZDHHC6	NM_022494.1	716.62±73.90	603.99±50.08	0.84	0.0003	0.03
ILMN_1717485	LOC285556	XM_373030.4	212.54±39.27	355.42±66.70	1.67	0.0003	0.03
ILMN_2319424	GYG2	NM_003918.2	237.15±14.21	414.50±54.15	1.75	0.0003	0.03
ILMN_1774083	TRIAP1	NM_016399.2	1285.91±289.22	1480.09±355.59	1.15	0.0003	0.03
ILMN_1714587	DEFB103B	XM_928791.1	4171.11±504.74	9453.09±1637.69	2.27	0.0003	0.03
ILMN_1675709	ARFGAP1	NM_175609.1	735.98±91.77	641.24±84.13	0.87	0.0003	0.03
ILMN_1702489	TRIM63	NM_032588.2	139.64±7.45	186.68±17.61	1.34	0.0003	0.03
ILMN_1699772	RRAGD	NM_021244.2	235.57±40.04	433.42±121.02	1.84	0.0003	0.03
ILMN_1741780	DUSP28	NM_001033575.1	377.79±33.63	457.88±30.11	1.21	0.0003	0.03
ILMN_1787680	SELS	NM_018445.4	2979.81±152.43	2700.78±108.78	0.91	0.0003	0.03
ILMN_3310065	SFTA1P	NR_027082.1	527.37±127.35	1469.93±430.15	2.79	0.0003	0.03
ILMN_1766221	B4GALT1	NM_001497.2	686.11±50.14	549.82±58.14	0.80	0.0003	0.03
ILMN_1731001	ERICH1	NM_207332.1	163.25±11.64	145.81±12.57	0.89	0.0003	0.03
ILMN_1880012	SEMA5A	Hs.27621	213.26±24.06	144.55±17.17	0.68	0.0003	0.03
ILMN_1680344	MYOM1	NM_003803.2	1069.55±163.17	2728.55±517.13	2.55	0.0004	0.03
ILMN_1672554	C17orf81	NM_203413.1	203.24±29.61	245.87±32.63	1.21	0.0004	0.03
ILMN_3252771	LOC100127999	XR_039356.1	143.75±11.77	155.41±14.06	1.08	0.0004	0.03
ILMN_1719782	LOC652097	XM_941428.1	746.57±201.22	1472.29±295.64	1.97	0.0004	0.03
ILMN_2230566	RAB40B	NM_006822.1	1439.71±195.24	2014.29±246.69	1.40	0.0004	0.03
ILMN_2315780	TACC2	NM_006997.2	557.85±38.44	762.11±44.71	1.37	0.0004	0.03
ILMN_2232712	MYO10	NM_012334.1	758.85±76.29	1152.97±164.82	1.52	0.0004	0.03
ILMN_1765796	ENO2	NM_001975.2	292.34±33.34	349.96±42.74	1.20	0.0004	0.03
ILMN_1710756	ENO1	NM_001428.2	10544.07±453.02	8345.37±612.08	0.79	0.0004	0.03
ILMN_1684308	DEFB103B	NM_018661.2	4180.57±642.79	8156.20±1674.48	1.95	0.0004	0.03
ILMN_1723871	OTUB1	NM_017670.1	602.64±71.26	700.27±86.21	1.16	0.0004	0.03
ILMN_1711650	KCNE1L	NM_012282.2	540.04±77.46	1032.77±256.94	1.91	0.0004	0.03
ILMN_2341254	STARD13	NM_178006.1	723.02±119.05	888.86±149.40	1.23	0.0004	0.03
ILMN_2368530	IL32	NM_001012633.1	376.01±66.63	112.10±8.29	0.30	0.0004	0.03
ILMN_2132515	DEFB103A	NM_018661.3	1232.34±378.45	4348.58±1944.46	3.53	0.0004	0.03
ILMN_1663772	SIX2	NM_016932.3	254.55±31.15	334.87±54.31	1.32	0.0004	0.03
ILMN_2327860	MAL	NM_022440.1	569.45±121.29	1979.45±805.71	3.48	0.0004	0.03
ILMN_1723287	SLC6A16	NM_014037.2	160.12±25.41	211.70±38.23	1.32	0.0004	0.03
ILMN_1672350	JAM2	NM_021219.2	1456.93±205.02	2566.60±431.09	1.76	0.0005	0.03
ILMN_1794803	NDP	NM_000266.1	305.57±55.15	585.08±124.05	1.91	0.0005	0.03
ILMN_1768127	EBNA1BP2	NM_006824.1	2672.78±337.71	3169.52±480.56	1.19	0.0005	0.03
ILMN_3239803	LOC100131982	XM_001718693.1	135.63±14.00	156.41±19.41	1.15	0.0005	0.03
ILMN_3307158	ATG4A	NM_178270.1	292.33±22.66	379.45±40.00	1.30	0.0005	0.03
ILMN_1669404	KISS1	NM_002256.2	268.68±35.66	520.25±61.15	1.94	0.0005	0.03
ILMN_1689720	PPP2R3B	NM_013239.3	207.44±36.88	283.32±32.89	1.37	0.0005	0.03
ILMN_1727271	WARS	NM_213646.1	2408.32±248.23	1578.68±189.29	0.66	0.0005	0.03
ILMN_1688622	UBQLN1	NM_013438.3	1229.28±67.37	970.15±59.27	0.79	0.0005	0.03
ILMN_1785852	OBFC2A	NM_022837.1	1159.74±168.80	681.42±90.68	0.59	0.0005	0.03
ILMN_1757521	CKM	NM_001824.2	5351.08±285.78	8338.51±1183.85	1.56	0.0005	0.03
ILMN_1813833	NARFL	NM_022493.1	194.66±19.28	221.18±23.53	1.14	0.0005	0.03
ILMN_1798992	MYL3	NM_000258.1	631.25±187.84	2129.31±720.17	3.37	0.0005	0.03
ILMN_1718132	ECHS1	NM_004092.2	3031.18±434.51	3893.54±697.23	1.28	0.0005	0.03
ILMN_1804316	TCAP	NM_003673.2	130.12±18.31	190.10±23.64	1.46	0.0005	0.03
ILMN_1664362	SGIP1	NM_032291.1	122.07±8.20	141.81±6.31	1.16	0.0005	0.03
ILMN_1728426	INPPL1	NM_001567.2	1789.75±272.68	2576.21±327.83	1.44	0.0005	0.03
ILMN_2113807	MYL2	NM_000432.2	5595.29±1066.08	9740.57±1983.14	1.74	0.0005	0.03
ILMN_1805766	POU6F1	NM_002702.2	144.50±14.44	169.58±20.70	1.17	0.0005	0.03
ILMN_1664826	FBXO33	NM_203301.1	344.64±31.38	285.38±29.05	0.83	0.0005	0.03
ILMN_1766125	LONP1	NM_004793.2	991.40±103.81	814.46±90.95	0.82	0.0005	0.03
ILMN_2325338	APOL2	NM_145637.1	204.85±23.77	176.48±24.41	0.86	0.0005	0.03
ILMN_1804980	CAV3	NM_001234.3	794.16±108.98	1075.77±128.42	1.35	0.0005	0.03
ILMN_1768940	COL15A1	NM_001855.2	163.77±20.25	299.94±53.89	1.83	0.0005	0.03
ILMN_1694011	WNT2	NM_003391.1	137.40±10.45	109.28±4.87	0.80	0.0005	0.03
ILMN_1660900	SNORA7B	XM_930024.1	273.10±150.65	456.33±264.63	1.67	0.0006	0.03
ILMN_1660837	CLCN3	NM_001829.2	459.97±30.58	398.54±35.29	0.87	0.0006	0.03
ILMN_1788701	PSIP1	NM_033222.2	442.64±114.49	328.40±68.79	0.74	0.0006	0.03
ILMN_1659649	SGCG	NM_000231.1	135.28±10.89	181.18±24.80	1.34	0.0006	0.03
ILMN_1810725	FAM129A	NM_022083.1	834.06±143.50	692.09±116.87	0.83	0.0006	0.03
ILMN_1704398	FZD9	NM_003508.2	741.30±128.70	1465.12±311.97	1.98	0.0006	0.03
ILMN_2351611	UBQLN1	NM_053067.1	354.94±85.93	281.22±65.84	0.79	0.0006	0.03
ILMN_2246510	TSC1	NM_000368.3	561.08±39.91	655.95±57.81	1.17	0.0006	0.03
ILMN_1814316	A2BP1	NM_018723.2	224.10±21.54	256.31±23.80	1.14	0.0006	0.03
ILMN_1709590	PGM5	XM_936702.1	944.27±125.08	1592.98±198.43	1.69	0.0006	0.03
ILMN_1777499	LOC731007	XM_938196.1	134.17±5.90	139.44±5.73	1.04	0.0006	0.03
ILMN_1677305	PVR	NM_006505.2	615.10±49.94	830.38±108.68	1.35	0.0006	0.03
ILMN_1656560	PARM1	NM_015393.2	139.91±20.01	219.70±51.27	1.57	0.0006	0.03
ILMN_2115696	USP42	NM_032172.1	249.02±37.90	198.50±33.66	0.80	0.0006	0.03
ILMN_1772821	KIAA1671	XM_371461.4	158.65±9.26	198.95±14.68	1.25	0.0007	0.03
ILMN_1680104	SLC35C1	NM_018389.3	543.69±57.52	499.60±51.09	0.92	0.0007	0.03
ILMN_2198878	INPP4B	NM_003866.1	655.44±120.38	815.30±128.22	1.24	0.0007	0.03
ILMN_1798163	UPF3B	NM_080632.1	345.60±42.24	430.57±69.97	1.25	0.0007	0.03
ILMN_1779448	EFHD1	NM_025202.2	873.98±136.73	1418.51±292.78	1.62	0.0007	0.03
ILMN_2108735	EEF1A2	NM_001958.2	1587.19±432.25	4592.17±1671.15	2.89	0.0007	0.03
ILMN_1719581	MYOM3	NM_152372.2	679.86±148.28	1262.31±226.38	1.86	0.0007	0.03
ILMN_1813386	CORO6	NM_032854.1	571.27±62.75	772.06±122.35	1.35	0.0007	0.03
ILMN_1912185		Hs.444329	1243.79±138.40	576.96±102.50	0.46	0.0007	0.03
ILMN_1801852	SEC61B	NM_006808.2	4533.61±291.49	3735.45±191.94	0.82	0.0007	0.03
ILMN_1668850	PCSK9	NM_174936.2	142.84±6.63	192.84±18.67	1.35	0.0007	0.03
ILMN_2100815	TMEM9B	NM_020644.1	1168.84±100.46	1399.21±170.24	1.20	0.0007	0.03
ILMN_1764769	VWA5A	NM_014622.4	201.25±19.88	239.12±22.74	1.19	0.0007	0.03
ILMN_1779147	ENC1	NM_003633.1	364.89±64.77	255.61±52.03	0.70	0.0008	0.03
ILMN_1794038	FAM49A	NM_030797.1	240.16±45.07	322.23±81.09	1.34	0.0008	0.03
ILMN_1673509	RPL28	NM_000991.3	241.85±31.45	208.97±21.54	0.86	0.0008	0.03
ILMN_1702806	PDCL3	NM_024065.3	1012.45±81.91	1343.04±101.53	1.33	0.0008	0.03
ILMN_1804851	MRPS17	NM_015969.2	1115.94±103.40	1264.36±136.87	1.13	0.0008	0.03
ILMN_1776850	ITGB1BP3	NM_014446.1	171.38±31.78	215.01±37.19	1.25	0.0008	0.03
ILMN_1794863	CAMK2N1	NM_018584.4	626.41±150.33	965.14±235.65	1.54	0.0008	0.03
ILMN_2120210	RCAN2	NM_005822.2	397.75±44.78	588.56±20.32	1.48	0.0008	0.03
ILMN_1780334	KCNJ2	NM_000891.2	147.00±16.08	205.88±32.10	1.40	0.0008	0.03
ILMN_1761068	MGC52000	NM_198943.1	322.20±35.02	411.90±50.77	1.28	0.0008	0.03
ILMN_1730491	FMNL2	NM_001004422.1	184.02±13.20	155.23±16.89	0.84	0.0008	0.03
ILMN_2298577	TBX18	NM_001080508.1	201.61±33.37	165.11±22.18	0.82	0.0008	0.03
ILMN_1752658	NGFR	NM_002507.1	664.17±67.66	857.57±110.55	1.29	0.0008	0.03
ILMN_2390853	CTSH	NM_004390.2	659.52±171.20	1033.64±211.21	1.57	0.0008	0.03
ILMN_2330243	NUDT1	NM_198948.1	847.23±123.15	993.78±167.52	1.17	0.0008	0.03
ILMN_1819854		Hs.36053	368.77±69.65	262.59±34.59	0.71	0.0008	0.03
ILMN_1751431	WIBG	NM_032345.1	296.27±37.39	360.87±58.93	1.22	0.0009	0.03
ILMN_1799104	SPAG9	NM_003971.3	164.89±38.73	142.45±34.41	0.86	0.0009	0.03
ILMN_1674380	TRPC1	NM_003304.3	199.14±28.14	175.76±30.17	0.88	0.0009	0.03
ILMN_3201221	LOC341315	XR_017616.1	1882.19±338.49	1607.03±329.18	0.85	0.0009	0.03
ILMN_2376723	CDKN2B	NM_078487.2	556.66±64.66	462.59±69.89	0.83	0.0009	0.03
ILMN_1813763	SLC20A2	NM_006749.3	392.62±47.76	599.00±80.85	1.53	0.0009	0.03
ILMN_1764266	CKMT2	NM_001825.1	262.31±58.63	489.78±123.78	1.87	0.0009	0.03
ILMN_1713529	SEMA6A	NM_020796.2	241.10±27.73	434.27±102.08	1.80	0.0009	0.03
ILMN_1784515	MYH6	NM_002471.1	574.80±227.85	1476.19±474.75	2.57	0.0009	0.03
ILMN_1690170	CRABP2	NM_001878.2	2277.31±254.46	1597.23±246.43	0.70	0.0009	0.03
ILMN_1774287	CFB	NM_001710.4	1200.34±622.08	400.28±157.51	0.33	0.0009	0.03
ILMN_3227811	LOC729423	XM_001726952.1	255.31±64.21	185.05±59.23	0.72	0.0009	0.03
ILMN_1746408	MIDN	NM_177401.4	580.45±77.55	925.94±185.22	1.60	0.0009	0.03
ILMN_2145670	TNC	NM_002160.1	601.36±192.76	297.53±93.30	0.49	0.0009	0.03
ILMN_1784584	RINT1	NM_021930.3	151.35±18.75	131.38±20.09	0.87	0.001	0.03
ILMN_1764571	ARHGAP23	XM_930977.1	838.05±132.97	1201.58±178.81	1.43	0.001	0.03
ILMN_2204876	FLVCR2	NM_017791.1	775.15±96.99	1302.75±174.02	1.68	0.001	0.03
ILMN_1712095	FOXO4	NM_005938.1	481.65±78.63	817.66±154.41	1.70	0.001	0.03
ILMN_1653429	SLC35A3	NM_012243.1	255.60±32.18	219.16±20.32	0.86	0.001	0.03
ILMN_2364131	TTPAL	NM_024331.3	432.11±24.36	311.55±23.48	0.72	0.001	0.03
ILMN_1671402	ARPP-21	NM_001025068.1	508.14±86.61	810.43±146.59	1.59	0.001	0.03
ILMN_1724306	CACNG1	NM_000727.2	2588.11±454.77	5335.22±1533.85	2.06	0.001	0.03
ILMN_1754969	LMCD1	NM_014583.2	1153.36±132.37	645.01±43.44	0.56	0.001	0.03
ILMN_1671263	CACNA1H	NM_021098.2	299.27±20.94	491.19±88.02	1.64	0.001	0.03
ILMN_2396956	AKAP13	NM_007200.3	553.69±85.42	846.05±64.43	1.53	0.001	0.03
ILMN_1810533	SLC6A15	NM_182767.3	153.45±26.52	184.65±28.60	1.20	0.001	0.03
ILMN_2169261	TNNI2	NM_003282.2	624.71±158.13	1536.58±443.06	2.46	0.001	0.03
ILMN_3243142	KAT2B	NM_003884.4	355.55±59.43	394.54±64.28	1.11	0.001	0.03
ILMN_3191393	LOC100128892	XM_001716912.1	285.27±81.03	165.43±28.01	0.58	0.001	0.03
ILMN_1747696	TPM3	NM_152263.1	129.53±11.46	183.64±23.33	1.42	0.001	0.03
ILMN_2051113	MYH1	NM_005963.3	476.65±167.06	929.05±292.95	1.95	0.001	0.03
ILMN_2324584	HFE2	NM_213652.2	1481.81±289.79	2249.08±464.28	1.52	0.001	0.03
ILMN_1666399	RING1	NM_002931.3	2159.86±215.75	2545.58±276.88	1.18	0.001	0.03
ILMN_2342068	ERC1	NM_178037.1	177.41±27.21	137.39±23.77	0.77	0.001	0.03
ILMN_1702447	IGF2BP2	NM_006548.4	2468.31±420.91	2933.65±498.61	1.19	0.001	0.03
ILMN_1651253	LOC644150	XM_933686.1	171.67±31.39	486.83±168.33	2.84	0.001	0.03
ILMN_1789541	CRMP1	NM_001014809.1	579.61±123.27	861.02±156.61	1.49	0.001	0.03
ILMN_1729281	SPHK2	NM_020126.3	546.08±99.57	681.66±136.87	1.25	0.001	0.03
ILMN_1795464	LTA	NM_000595.2	125.05±7.96	140.15±11.59	1.12	0.001	0.03
ILMN_1671928	PROS1	NM_000313.1	953.98±165.16	712.15±166.92	0.75	0.001	0.03
ILMN_1714417	PSEN2	NM_012486.1	569.09±96.48	932.53±80.24	1.64	0.001	0.03
ILMN_3233930	LOC390557	XM_001726973.1	1971.56±285.86	4122.80±874.72	2.09	0.001	0.03
ILMN_1813796	TMEM169	NM_138390.2	205.08±20.03	295.99±48.36	1.44	0.001	0.03
ILMN_3310416	SNORD114-3	NR_003195.1	217.47±50.51	170.98±41.83	0.79	0.001	0.03
ILMN_1780799	ENPP2	NM_006209.2	223.26±30.24	126.01±6.47	0.56	0.001	0.03
ILMN_3263974	KRT18P13	XM_001726959.1	1511.14±302.98	460.24±134.79	0.30	0.001	0.03
ILMN_1678812	HAPLN1	NM_001884.2	139.32±7.31	103.86±10.41	0.75	0.001	0.03
ILMN_1810844	RARRES2	NM_002889.2	2126.31±347.07	3016.08±642.01	1.42	0.001	0.03
ILMN_1659845	KIAA0355	NM_014686.2	327.54±19.20	274.92±23.15	0.84	0.001	0.03
ILMN_1702973	TMEM166	NM_032181.1	546.89±65.82	373.64±50.27	0.68	0.001	0.03
ILMN_1721093	TAF10	NM_006284.2	1499.61±212.63	1973.93±313.12	1.32	0.001	0.03
ILMN_1741007	SGCA	NM_000023.1	1341.55±174.31	2059.98±390.23	1.54	0.001	0.03
ILMN_1804117	FAM89B	NM_152832.1	1960.61±374.80	2640.61±582.70	1.35	0.001	0.03
ILMN_1674706	MTHFD2	NM_006636.2	2914.32±359.05	2201.00±162.44	0.76	0.001	0.03
ILMN_1729142	CENPV	NM_181716.2	267.23±34.04	345.98±61.22	1.29	0.001	0.03
ILMN_2388800	PPAP2B	NM_003713.3	875.46±453.33	427.23±308.24	0.49	0.001	0.03
ILMN_1761812	DMD	NM_004019.1	158.38±19.84	188.26±28.92	1.19	0.001	0.03
ILMN_1786211	HERC1	NM_003922.2	230.56±57.37	194.37±58.04	0.84	0.001	0.03
ILMN_1700860	MYL1	NM_079420.1	2012.82±819.38	4832.55±1921.96	2.40	0.001	0.03
ILMN_1729650	PEX7	NM_000288.1	245.96±20.57	279.76±25.74	1.14	0.001	0.03
ILMN_1723837	SLC6A17	NM_001010898.1	139.84±9.74	167.52±9.91	1.20	0.001	0.03
ILMN_1697864	CXorf38	NM_144970.1	221.51±17.22	199.09±15.72	0.90	0.001	0.03
ILMN_1670305	SERPING1	NM_000062.2	333.64±94.21	227.71±57.30	0.68	0.001	0.03
ILMN_1732923	SIPA1L2	NM_020808.1	616.81±74.49	1041.65±163.36	1.69	0.001	0.03
ILMN_1750386	NPPA	NM_006172.1	263.50±37.25	495.88±116.36	1.88	0.001	0.03
ILMN_1728498	PCBP4	NM_033008.1	617.12±62.14	898.99±129.45	1.46	0.001	0.03
ILMN_1784447	PLCE1	NM_016341.2	225.04±3.62	296.82±27.21	1.32	0.001	0.03
ILMN_2320853	UBE2D3	NM_181890.1	1796.11±115.89	2066.40±155.99	1.15	0.001	0.03
ILMN_1772286	OCIAD2	NM_152398.2	198.21±17.91	229.94±14.70	1.16	0.001	0.03
ILMN_1797875	ALOX5AP	NM_001629.2	156.74±8.41	138.64±11.64	0.88	0.001	0.03
ILMN_1709907	B3GALT2	NM_003783.2	256.88±31.25	362.63±50.78	1.41	0.001	0.03
ILMN_1700541	FBLN1	NM_001996.2	694.33±264.20	958.92±367.95	1.38	0.001	0.03
ILMN_1796336	MAP1S	NM_018174.4	397.10±25.94	484.93±45.20	1.22	0.001	0.03
ILMN_2311052	COL13A1	NM_080815.2	170.20±17.64	229.11±37.36	1.35	0.001	0.03
ILMN_1689828	DMPK	NM_004409.2	520.56±38.21	835.21±126.51	1.60	0.001	0.03
ILMN_1671046	HSPB2	NM_001541.2	2317.09±316.26	3432.04±528.27	1.48	0.001	0.03
ILMN_1732767	PSMD9	NM_002813.4	162.93±5.93	136.41±7.82	0.84	0.001	0.03
ILMN_1806403	RASL12	NM_016563.2	124.61±16.53	159.68±26.57	1.28	0.001	0.03
ILMN_1800091	RARRES1	NM_206963.1	435.22±90.22	195.77±41.40	0.45	0.001	0.03
ILMN_2148913	TMEM45A	NM_018004.1	711.06±71.64	442.47±45.47	0.62	0.001	0.03
ILMN_2168314	PGM3	NM_015599.1	410.64±43.70	277.50±39.63	0.68	0.001	0.03
ILMN_1740960	MACROD1	NM_014067.2	197.32±17.01	252.04±27.33	1.28	0.001	0.03
ILMN_1805737	PFKP	NM_002627.3	623.33±148.42	443.08±75.95	0.71	0.001	0.03
ILMN_1768197	ROD1	NM_005156.4	1001.65±289.18	799.29±186.32	0.80	0.002	0.03
ILMN_2222234	PRDX4	NM_006406.1	4766.84±853.74	3601.02±760.19	0.76	0.002	0.03
ILMN_1682812	C21orf33	NM_004649.4	168.81±17.47	197.68±22.27	1.17	0.002	0.03
ILMN_1705679	SAFB2	NM_014649.1	466.96±49.12	515.41±55.36	1.10	0.002	0.03
ILMN_1773459	SOX11	NM_003108.3	1820.13±373.86	2813.05±436.44	1.55	0.002	0.03
ILMN_1699644	2015-03-03	NM_178450.2	375.02±39.22	320.73±30.30	0.86	0.002	0.03
ILMN_1714228	SPTBN1	NM_178313.1	727.59±82.02	1554.30±249.35	2.14	0.002	0.03
ILMN_1651610	LOC730525	NM_199327.1	165.85±22.15	209.78±36.64	1.26	0.002	0.03
ILMN_1812995	CTSL1	NM_145918.1	4781.16±656.96	4171.45±454.21	0.87	0.002	0.03
ILMN_1762281	DCTN3	NM_024348.2	1133.59±123.71	926.52±112.58	0.82	0.002	0.03
ILMN_1739582	HOXA9	NM_152739.2	416.53±59.91	476.81±76.89	1.14	0.002	0.03
ILMN_1667361	COPZ2	NM_016429.1	713.46±91.58	576.83±86.52	0.81	0.002	0.03
ILMN_1694817	TRH	NM_007117.1	508.11±134.00	272.95±103.15	0.54	0.002	0.03
ILMN_1706706	WDR68	NM_001003725.1	319.59±22.59	425.51±46.26	1.33	0.002	0.03
ILMN_1742544	MEF2C	NM_002397.2	2197.58±203.59	3631.77±622.39	1.65	0.002	0.03
ILMN_1750062	PPARGC1A	NM_013261.2	111.05±4.95	133.06±10.95	1.20	0.002	0.03
ILMN_1798923	MYH1	NM_005963.2	350.78±108.70	608.71±173.78	1.74	0.002	0.03
ILMN_1680111	AHDC1	NM_001029882.1	241.51±56.76	302.04±66.51	1.25	0.002	0.03
ILMN_1752520	SLFN11	NM_152270.2	1002.53±61.64	768.98±49.75	0.77	0.002	0.03
ILMN_1800638	CUGBP2	NM_001025077.1	216.92±13.83	305.02±37.07	1.41	0.002	0.03
ILMN_1723962	LXN	NM_020169.2	1606.34±408.76	727.68±135.28	0.45	0.002	0.03
ILMN_3275275	LOC727962	XM_001718648.1	233.79±73.41	266.98±88.03	1.14	0.002	0.03
ILMN_1760305	KIAA1545	XM_495939.2	145.02±12.51	165.55±13.10	1.14	0.002	0.03
ILMN_1787555	UNQ6975	XM_941319.1	574.01±106.09	750.17±103.63	1.31	0.002	0.03
ILMN_1753795	SOCS4	NM_199421.1	253.98±31.97	385.63±68.05	1.52	0.002	0.03
ILMN_1673518	BRWD1	NM_001007246.1	297.38±35.44	262.69±30.97	0.88	0.002	0.03
ILMN_1695404	LY6E	NM_002346.1	1598.14±157.65	1074.09±203.40	0.67	0.002	0.03
ILMN_1777528	NCBP1	NM_002486.3	1230.28±154.84	1495.38±208.23	1.22	0.002	0.03
ILMN_2285802	SEC14L1	NM_003003.2	327.53±33.28	467.47±86.09	1.43	0.002	0.03
ILMN_1765990	KCNK2	NM_001017424.1	189.23±51.77	152.99±40.94	0.81	0.002	0.03
ILMN_1796235	CIRH1A	NM_032830.1	1693.52±347.40	1977.22±344.15	1.17	0.002	0.03
ILMN_3225894	LOC729774	XM_001715945.1	245.38±39.09	362.10±87.45	1.48	0.002	0.03
ILMN_1712505	KDELC1	NM_024089.1	217.24±20.33	170.17±12.07	0.78	0.002	0.03
ILMN_1776105	PSPH	NM_004577.3	152.02±20.23	132.59±16.29	0.87	0.002	0.03
ILMN_1669703	TNK2	NM_005781.4	1520.20±108.15	1806.62±182.03	1.19	0.002	0.03
ILMN_1750563	CERCAM	NM_016174.3	840.53±74.79	486.39±64.27	0.58	0.002	0.03
ILMN_2380850	SDCCAG3	NM_001039708.1	193.94±23.08	226.03±29.35	1.17	0.002	0.03
ILMN_2332267	CSNK1G3	NM_001044722.1	186.42±33.04	138.29±34.49	0.74	0.002	0.03
ILMN_1779043	CACNG6	NM_031897.2	323.94±74.30	574.21±167.36	1.77	0.002	0.03
ILMN_1784766	MCM3AP	NM_003906.3	910.61±137.95	1164.88±200.61	1.28	0.002	0.03
ILMN_3243924	P2RX6	NM_005446.3	570.11±110.46	908.37±189.33	1.59	0.002	0.03
ILMN_3244583	NCRNA00219	NR_015370.1	1584.64±134.62	1225.45±36.98	0.77	0.002	0.03
ILMN_1741954	SMYD3	NM_022743.1	1604.49±257.36	861.82±113.98	0.54	0.002	0.03
ILMN_2136455	C3orf64	NM_173654.1	295.29±49.43	237.05±39.82	0.80	0.002	0.03
ILMN_1782788	CSDA	NM_003651.3	6184.67±336.62	7262.63±616.53	1.17	0.002	0.03
ILMN_1709044	TGIF2	NM_021809.4	200.93±25.06	282.22±45.40	1.40	0.002	0.03
ILMN_1671295	CCDC3	NM_031455.2	399.15±188.46	629.87±249.14	1.58	0.002	0.03
ILMN_3244457	EHBP1L1	NM_001099409.1	1807.63±139.59	2659.44±321.06	1.47	0.002	0.03
ILMN_1785660	SRPR	NM_003139.2	520.09±96.16	344.90±51.00	0.66	0.002	0.03
ILMN_2048683	FSCB	NM_032135.2	136.04±10.30	188.81±24.18	1.39	0.002	0.03
ILMN_1681998	AP2B1	NM_001282.2	160.47±11.24	144.42±13.68	0.90	0.002	0.03
ILMN_3246401	AIF1L	NM_031426.2	4863.33±471.08	7721.08±1233.16	1.59	0.002	0.03
ILMN_1773576	CPNE3	NM_003909.2	785.95±153.12	412.21±165.91	0.52	0.002	0.03
ILMN_1745607	A2M	NM_000014.4	373.75±161.92	782.99±344.84	2.09	0.002	0.03
ILMN_1769412	RAPGEF1	NM_005312.2	2574.26±333.14	4148.27±438.77	1.61	0.002	0.03
ILMN_1814315	PBXIP1	NM_020524.2	180.22±10.35	214.56±10.79	1.19	0.002	0.03
ILMN_1726928	TCEA3	NM_003196.1	1403.74±251.72	1884.21±340.79	1.34	0.002	0.03
ILMN_1800412	BMP1	NM_006129.2	1046.49±82.00	773.38±12.88	0.74	0.002	0.03
ILMN_1846072		Hs.269535	125.60±11.95	148.47±17.89	1.18	0.002	0.03
ILMN_1813682	MRPL53	NM_053050.2	512.01±60.32	591.85±52.27	1.16	0.002	0.03
ILMN_3236858	NYNRIN	NM_025081.2	168.39±26.22	196.14±27.13	1.16	0.002	0.03
ILMN_3251526	USP13	NM_003940.2	428.57±51.43	556.91±94.98	1.30	0.002	0.03
ILMN_1720710	HSPB3	NM_006308.1	6914.53±695.33	9515.83±357.46	1.38	0.002	0.03
ILMN_2376953	KCNK2	NM_001017425.2	606.96±102.75	400.48±64.78	0.66	0.002	0.03
ILMN_1804490	PRKRIP1	NM_024653.1	336.42±59.03	391.20±74.56	1.16	0.002	0.03
ILMN_1806603	MESP1	NM_018670.1	121.46±12.94	152.32±17.99	1.25	0.002	0.03
ILMN_1791280	HSPB8	NM_014365.2	3151.23±389.27	4486.27±944.82	1.42	0.002	0.03
ILMN_1772731	HAGH	NM_005326.3	1095.28±75.30	1552.91±155.21	1.42	0.002	0.03
ILMN_1671292	LOC390705	XM_930175.1	616.40±149.82	1197.74±326.01	1.94	0.002	0.03
ILMN_1875380		Hs.545232	125.08±22.09	156.60±22.63	1.25	0.002	0.03
ILMN_1749115	RTN2	NM_206902.1	443.42±44.10	533.65±60.23	1.20	0.002	0.03
ILMN_1695880	LOX	NM_002317.3	1938.74±259.42	1011.17±181.90	0.52	0.002	0.03
ILMN_2404512	PSEN2	NM_000447.1	172.81±9.85	234.85±20.46	1.36	0.002	0.03
ILMN_2388272	MED24	NM_014815.3	273.14±34.17	349.27±55.66	1.28	0.002	0.03
ILMN_1671489	PC	NM_000920.2	201.84±32.06	310.46±64.84	1.54	0.002	0.03
ILMN_1706498	DSE	NM_013352.1	1066.76±219.02	691.45±148.32	0.65	0.002	0.03
ILMN_1751206	MLLT10	NM_004641.2	604.06±93.18	931.06±178.93	1.54	0.002	0.03
ILMN_3252936	KRT18P17	XR_037953.1	586.50±140.24	286.15±80.95	0.49	0.002	0.03
ILMN_2358560	TIAM2	NM_001010927.2	273.53±29.24	374.86±66.17	1.37	0.002	0.03
ILMN_1682957	PACSIN3	NM_016223.3	183.36±25.70	302.25±56.89	1.65	0.002	0.03
ILMN_1672148	AKR1B10	NM_020299.3	162.29±35.10	200.98±47.52	1.24	0.002	0.03
ILMN_1740170	CHCHD10	NM_213720.1	1174.92±198.99	1626.77±227.45	1.38	0.002	0.03
ILMN_1784822	PPP1R3F	NM_033215.3	280.10±52.29	439.46±92.37	1.57	0.002	0.03
ILMN_1738773	HRC	NM_002152.2	1620.96±140.03	2960.17±569.16	1.83	0.002	0.03
ILMN_2058782	IFI27	NM_005532.3	328.43±57.93	266.05±49.96	0.81	0.002	0.03
ILMN_2330787	FRMD6	NM_152330.3	314.60±59.40	237.97±44.44	0.76	0.002	0.03
ILMN_1669714	MYH7	NM_000257.1	4991.34±759.90	9977.06±1455.26	2.00	0.002	0.03
ILMN_1758941	REEP5	NM_005669.3	2660.17±249.06	2407.61±238.27	0.91	0.002	0.03
ILMN_1794956	BBS9	NM_001033604.1	251.61±23.52	364.37±68.04	1.45	0.002	0.03
ILMN_1686906	TP53INP2	NM_021202.1	582.46±76.79	787.64±94.26	1.35	0.002	0.03
ILMN_1747924	LOC644254	XM_932079.1	123.99±6.43	144.70±11.87	1.17	0.002	0.03
ILMN_3247732	ZRSR2	NM_005089.3	149.61±17.14	166.23±16.01	1.11	0.002	0.03
ILMN_2126038	STMN2	NM_007029.2	190.88±50.93	857.74±400.85	4.49	0.002	0.03
ILMN_3251672	DSG2	NM_001943.3	205.48±23.39	160.15±14.21	0.78	0.002	0.03
ILMN_1665212	EDC4	NM_014329.3	1335.01±186.96	2100.65±464.82	1.57	0.002	0.03
ILMN_2162603	SMPX	NM_014332.1	1836.96±225.37	2628.99±438.05	1.43	0.002	0.03
ILMN_1726597	FAM65B	NM_015864.2	370.81±14.31	536.08±57.10	1.45	0.002	0.03
ILMN_2047354	C1orf97	NM_032705.3	249.26±23.73	271.41±30.12	1.09	0.002	0.03
ILMN_1773006	FABP4	NM_001442.1	120.56±16.37	145.46±18.34	1.21	0.002	0.03
ILMN_1767362	ADAMTS6	NM_197941.2	238.72±75.47	158.73±55.48	0.66	0.002	0.03
ILMN_2094061	IMPA2	NM_014214.1	458.73±52.50	609.12±40.69	1.33	0.002	0.03
ILMN_1787718	SLC27A1	NM_198580.1	245.47±41.54	334.56±60.60	1.36	0.002	0.03
ILMN_3194248	LOC100129539	XR_037837.1	282.98±41.80	340.33±64.65	1.20	0.002	0.03
ILMN_1705297	MYBPH	NM_004997.2	12307.61±775.25	14996.46±389.25	1.22	0.002	0.03
ILMN_1750693	SSR1	NM_003144.2	1228.23±312.79	803.94±223.08	0.65	0.002	0.03
ILMN_2231242	HMGB1	NM_002128.4	428.58±78.18	561.56±99.20	1.31	0.002	0.03
ILMN_1776213	RGMB	NM_001012761.1	1585.06±187.64	1940.20±339.94	1.22	0.002	0.03
ILMN_1795298	GPER	NM_001031682.1	345.30±60.44	266.73±30.67	0.77	0.002	0.03
ILMN_2374728	ARPP-21	NM_001025068.1	527.60±115.87	780.45±167.76	1.48	0.002	0.03
ILMN_2186137	RRAD	NM_004165.1	172.51±15.14	144.71±10.25	0.84	0.002	0.03
ILMN_2406634	DNMT3L	NM_013369.2	145.27±23.34	234.11±50.31	1.61	0.002	0.03
ILMN_1731914	SCN4A	NM_000334.3	258.02±27.25	445.38±74.45	1.73	0.002	0.03
ILMN_1864685		Hs.552087	229.84±24.49	177.61±26.95	0.77	0.002	0.03
ILMN_1757604	TPM2	NM_003289.3	10955.25±1693.58	8525.56±1855.41	0.78	0.002	0.03
ILMN_1788607	RPL23A	NM_000984.4	1388.96±133.53	801.42±90.89	0.58	0.002	0.03
ILMN_2169439	ITGAV	NM_002210.2	845.45±472.53	609.63±416.63	0.72	0.002	0.03
ILMN_1754244	MYH8	NM_002472.1	5426.42±1243.53	9055.33±1785.11	1.67	0.002	0.03
ILMN_3256674	LOC100128485	XM_001715311.1	1000.46±220.59	1158.74±270.99	1.16	0.002	0.03
ILMN_1815308	SDC1	NM_002997.4	216.70±28.75	231.78±34.38	1.07	0.002	0.03
ILMN_1699049	PMS2L3	NM_001003686.1	150.33±12.86	177.25±22.28	1.18	0.002	0.03
ILMN_1844128		Hs.12764	113.91±2.38	132.95±8.71	1.17	0.002	0.03
ILMN_1809695	CAMK2G	NM_172169.1	362.98±29.28	441.84±41.71	1.22	0.002	0.03
ILMN_2288070	FTO	NM_001080432.1	266.14±11.17	215.77±22.42	0.81	0.002	0.03
ILMN_2396639	PDLIM7	NM_005451.3	196.41±19.10	263.27±39.13	1.34	0.002	0.03
ILMN_1792384	HABP4	NM_014282.1	159.29±10.73	178.57±16.11	1.12	0.002	0.03
ILMN_1684554	COL16A1	NM_001856.2	2084.77±344.01	2669.99±537.22	1.28	0.003	0.03
ILMN_2326591	ANXA6	NM_004033.2	220.07±8.70	271.64±17.48	1.23	0.003	0.03
ILMN_1673370	FBXL5	NM_012161.2	222.99±8.73	197.14±12.17	0.88	0.003	0.03
ILMN_2387636	ITGB4BP	NM_181469.1	1326.06±308.49	991.70±202.46	0.75	0.003	0.03
ILMN_1708009	LANCL2	NM_018697.3	316.97±62.63	253.37±40.74	0.80	0.003	0.03
ILMN_1667577	LCMT2	NM_014793.3	193.24±45.82	162.84±45.34	0.84	0.003	0.03
ILMN_1809417	LRFN4	NM_024036.3	399.15±51.52	596.52±125.20	1.49	0.003	0.03
ILMN_1815023	PIM1	NM_002648.2	263.07±41.50	166.82±19.20	0.63	0.003	0.03
ILMN_1727287	PHF20L1	NM_032205.2	149.31±21.84	161.47±21.32	1.08	0.003	0.03
ILMN_1736940	HPRT1	NM_000194.1	185.74±25.89	154.06±30.94	0.83	0.003	0.03
ILMN_1801387	YEATS4	NM_006530.2	185.29±41.71	145.01±36.70	0.78	0.003	0.03
ILMN_2108357	RPL39L	NM_052969.1	211.14±43.75	162.20±41.84	0.77	0.003	0.03
ILMN_1656413	ZMPSTE24	NM_005857.2	2934.59±96.62	2235.62±166.67	0.76	0.003	0.03
ILMN_1797557	PLEKHA6	NM_014935.2	222.10±30.29	367.30±61.33	1.65	0.003	0.03
ILMN_2370624	COL13A1	NM_080805.2	182.89±21.19	237.38±36.51	1.30	0.003	0.03
ILMN_1742473	C10orf72	NM_001031746.1	172.74±5.93	213.07±10.13	1.23	0.003	0.03
ILMN_1673363	CD97	NM_078481.2	888.01±132.30	1048.44±145.26	1.18	0.003	0.03
ILMN_1735402	WDR22	NM_003861.1	875.09±103.72	1235.63±104.72	1.41	0.003	0.03
ILMN_1684017	GYG2	NM_003918.1	166.14±18.47	218.50±17.10	1.32	0.003	0.03
ILMN_1810584	IL1R1	NM_000877.2	249.34±40.98	171.52±21.37	0.69	0.003	0.03
ILMN_1654422	ACTN2	NM_001103.1	229.63±45.55	312.00±61.78	1.36	0.003	0.03
ILMN_1789624	TPM2	NM_003289.3	5570.74±580.64	9707.67±1412.55	1.74	0.003	0.03
ILMN_2179717	C9orf61	NM_004816.2	158.35±19.45	184.98±18.26	1.17	0.003	0.03
ILMN_1680850	RECQL	NM_002907.2	542.36±109.81	595.77±132.16	1.10	0.003	0.03
ILMN_1785356	DENND5A	NM_015213.2	1360.29±135.28	1166.40±137.86	0.86	0.003	0.03
ILMN_1710427	VPS37B	NM_024667.1	890.60±104.79	1077.11±90.48	1.21	0.003	0.03
ILMN_1664047	CACNA1E	NM_000721.2	129.09±9.59	166.65±19.44	1.29	0.003	0.03
ILMN_1765109	TNFRSF25	NM_148973.1	755.39±105.80	974.13±77.83	1.29	0.003	0.03
ILMN_1780649	KPRP	NM_001025231.1	212.73±46.00	357.13±136.03	1.68	0.003	0.03
ILMN_1687440	HIPK2	NM_022740.2	682.58±143.16	1133.17±316.11	1.66	0.003	0.03
ILMN_1803686	ADA	NM_000022.2	440.20±83.88	312.20±29.18	0.71	0.003	0.03
ILMN_2397721	GLB1	NM_001079811.1	1636.69±175.47	1220.03±95.69	0.75	0.003	0.03
ILMN_1784602	CDKN1A	NM_078467.1	11160.58±678.56	13904.10±1499.05	1.25	0.003	0.03
ILMN_1684289	PNPO	NM_018129.1	894.34±90.09	1040.77±117.78	1.16	0.003	0.03
ILMN_1706687	KLHL5	NM_001007075.1	1086.50±131.72	881.35±75.24	0.81	0.003	0.03
ILMN_1824666		Hs.157344	177.08±20.70	147.27±22.57	0.83	0.003	0.03
ILMN_1714965	NFKB1	NM_003998.2	1501.56±78.46	1661.76±74.44	1.11	0.003	0.03
ILMN_1808117	C1QL4	NM_001008223.1	521.62±50.79	706.51±127.62	1.35	0.003	0.03
ILMN_2058795	PGCP	NM_016134.2	708.11±27.11	536.73±61.71	0.76	0.003	0.03
ILMN_1802027	MGST2	NM_002413.3	957.82±117.67	1252.06±129.24	1.31	0.003	0.03
ILMN_3240901	ZBTB7C	NM_001039360.1	178.12±7.25	243.15±29.68	1.37	0.003	0.03
ILMN_1695946	TRNP1	NM_001013642.1	324.60±31.13	246.46±41.44	0.76	0.003	0.03
ILMN_1796628	ADAMTS2	NM_014244.1	192.53±13.55	153.57±5.23	0.80	0.003	0.03
ILMN_1909156		Hs.34447	279.41±39.16	190.93±14.52	0.68	0.003	0.03
ILMN_1692535	DPP4	NM_001935.3	375.37±93.84	236.49±27.21	0.63	0.003	0.03
ILMN_1702487	SGK	NM_005627.2	1396.93±294.42	802.47±207.81	0.57	0.003	0.03
ILMN_3226663	MGC26356	XR_041102.1	12032.82±1078.71	12821.07±1180.36	1.07	0.003	0.03
ILMN_1805376	KCNJ6	NM_002240.2	332.91±31.43	498.81±79.35	1.50	0.003	0.03
ILMN_3234762	RN5S9	NR_023371.1	975.93±827.56	1269.52±1027.14	1.30	0.003	0.03
ILMN_1719468	EPM2A	NM_005670.3	171.16±12.06	210.38±21.74	1.23	0.003	0.03
ILMN_1690342	LTA4H	NM_000895.1	2281.21±142.49	1916.13±130.12	0.84	0.003	0.03
ILMN_3248094	ANO2	NM_020373.2	158.74±32.57	191.02±39.74	1.20	0.003	0.03
ILMN_1756572	COQ2	NM_015697.5	619.49±60.47	760.59±70.36	1.23	0.003	0.03
ILMN_1680874	TUBB2B	NM_178012.3	782.94±222.59	1700.76±659.27	2.17	0.003	0.03
ILMN_1692116	LOC650321	XM_939410.1	183.81±13.81	202.85±20.20	1.10	0.003	0.03
ILMN_1790985	dJ341D10.1	NM_001007535.1	148.54±7.24	167.48±11.91	1.13	0.003	0.03
ILMN_1695945	MEIS2	NM_020149.2	205.90±38.90	157.53±41.19	0.77	0.003	0.03
ILMN_1680591	RTKN	NM_001015055.1	437.35±98.22	656.51±152.89	1.50	0.003	0.03
ILMN_1787691	CITED4	NM_133467.2	132.29±9.51	168.27±8.59	1.27	0.003	0.03
ILMN_1784294	CPA4	NM_016352.2	497.61±101.06	278.15±35.51	0.56	0.003	0.03
ILMN_1681812	HIF1AN	NM_017902.1	424.01±28.64	496.38±30.95	1.17	0.003	0.03
ILMN_3202863	LOC389662	XR_016813.2	136.19±11.71	158.97±18.82	1.17	0.003	0.03
ILMN_1811264	C15orf57	NM_052849.2	723.15±45.26	506.14±58.37	0.70	0.003	0.03
ILMN_1705746	LSG1	NM_018385.1	200.15±25.39	190.47±22.40	0.95	0.003	0.03
ILMN_2225974	GCLM	NM_002061.2	397.69±55.94	306.48±51.71	0.77	0.003	0.03
ILMN_2400644	SRGAP3	NM_001033117.1	127.79±7.45	152.62±14.50	1.19	0.003	0.03
ILMN_1716733	MYOM2	NM_003970.1	328.42±60.58	530.92±174.08	1.62	0.003	0.03
ILMN_1684321	CYB5B	NM_030579.1	4189.15±349.20	5188.53±663.99	1.24	0.003	0.03
ILMN_1815719	PLCG2	NM_002661.1	131.17±11.89	189.15±28.83	1.44	0.003	0.03
ILMN_1806106	GNL3	NM_014366.4	937.14±164.44	678.69±190.11	0.72	0.003	0.03
ILMN_1668540	ZNHIT6	NM_017953.2	482.06±38.27	394.03±29.21	0.82	0.003	0.03
ILMN_2152257	SSTR2	NM_001050.2	677.93±217.99	855.40±290.76	1.26	0.003	0.03
ILMN_3289489	LOC387753	XM_001724792.1	839.30±254.82	1043.54±283.75	1.24	0.003	0.03
ILMN_1666376	TRIM56	NM_030961.1	260.93±12.34	209.35±14.10	0.80	0.003	0.03
ILMN_1719759	TNC	NM_002160.1	554.68±211.28	283.07±169.08	0.51	0.003	0.03
ILMN_1754580	FRMPD1	NM_014907.1	199.52±23.83	229.82±21.18	1.15	0.003	0.03
ILMN_1701643	GDPD5	NM_030792.4	511.39±97.98	605.94±117.59	1.18	0.003	0.03
ILMN_1781752	CLEC16A	NM_015226.1	459.81±36.96	621.92±71.16	1.35	0.003	0.03
ILMN_2086890	ANGPT1	NM_001146.3	178.36±24.45	168.97±23.98	0.95	0.003	0.03
ILMN_1705301	TEAD4	NM_201441.1	1578.30±150.16	2402.19±369.43	1.52	0.003	0.03
ILMN_1804051	SNX8	NM_013321.1	263.27±29.81	311.09±45.07	1.18	0.003	0.03
ILMN_1696713	POLA2	NM_002689.2	658.46±130.06	1271.91±382.08	1.93	0.003	0.03
ILMN_1763828	MTF1	NM_005955.1	359.09±56.97	267.27±52.04	0.74	0.003	0.03
ILMN_3287033	LOC646785	XR_017607.1	361.52±116.42	471.47±148.40	1.30	0.003	0.03
ILMN_1812571	RAB35	NM_006861.4	336.12±37.41	406.66±60.15	1.21	0.003	0.03
ILMN_1804351	FZD7	NM_003507.1	508.59±105.57	272.81±91.23	0.54	0.003	0.04
ILMN_2243553	ZNF275	NM_001080485.1	385.81±39.04	326.00±29.36	0.84	0.003	0.04
ILMN_3237981	ATPGD1	NM_020811.1	735.34±80.70	1244.94±248.91	1.69	0.003	0.04
ILMN_3241798	SNORA41	NR_002590.1	127.07±13.15	136.78±14.18	1.08	0.003	0.04
ILMN_1733042	BCAS1	NM_003657.1	486.35±132.66	1237.56±319.43	2.54	0.003	0.04
ILMN_2116639	TFDP2	NM_006286.1	332.95±37.05	407.20±42.44	1.22	0.003	0.04
ILMN_1733930	PREB	NM_013388.4	331.59±56.66	418.17±86.77	1.26	0.003	0.04
ILMN_1795582	CHRD	NM_177978.1	215.41±27.64	417.65±125.90	1.94	0.003	0.04
ILMN_2132809	ARHGEF10	NM_014629.2	812.95±61.04	684.04±42.61	0.84	0.003	0.04
ILMN_1767542	THAP10	NM_020147.2	218.31±31.08	253.85±35.37	1.16	0.003	0.04
ILMN_1727087	GJA1	NM_000165.2	1290.97±375.65	696.22±268.64	0.54	0.003	0.04
ILMN_2329914	SPRY1	NM_005841.1	196.00±16.34	252.88±23.17	1.29	0.003	0.04
ILMN_2094266	HES2	NM_019089.3	141.12±12.78	189.60±31.04	1.34	0.003	0.04
ILMN_1778478	CCDC28B	NM_024296.2	366.61±109.03	588.60±145.16	1.61	0.003	0.04
ILMN_2351930	TRIM33	NM_033020.2	184.26±14.13	163.24±17.51	0.89	0.003	0.04
ILMN_1758731	CYP2J2	NM_000775.2	572.60±95.20	928.79±153.38	1.62	0.003	0.04
ILMN_1683096	ASB1	NM_016114.3	890.13±243.02	1314.55±325.45	1.48	0.003	0.04
ILMN_1732776	NUP98	NM_139131.2	133.59±7.63	120.23±6.55	0.90	0.003	0.04
ILMN_1802094	ZNF280A	NM_080740.3	129.78±13.55	195.02±32.97	1.50	0.003	0.04
ILMN_1707070	PCOLCE	NM_002593.2	2192.59±173.57	1234.25±183.86	0.56	0.003	0.04
ILMN_1738578	FILIP1L	NM_014890.1	590.38±136.32	365.39±104.21	0.62	0.004	0.04
ILMN_1860963		Hs.8038	199.66±24.75	271.34±30.91	1.36	0.004	0.04
ILMN_2041222	FLJ40504	NM_173624.1	8852.14±1678.82	4738.98±1643.55	0.54	0.004	0.04
ILMN_1799015	PXMP2	NM_018663.1	214.11±29.46	176.77±21.96	0.83	0.004	0.04
ILMN_1710092	ZBTB46	NM_025224.2	148.47±10.15	200.66±29.36	1.35	0.004	0.04
ILMN_1700074	SNORA62	NR_002324.1	356.45±208.88	621.65±346.94	1.74	0.004	0.04
ILMN_2115434	RAB32	NM_006834.2	1566.03±324.37	938.05±290.50	0.60	0.004	0.04
ILMN_1735735	KATNB1	NM_005886.1	533.54±82.18	736.57±160.40	1.38	0.004	0.04
ILMN_1745423	UTP3	NM_020368.1	519.57±49.20	648.60±62.95	1.25	0.004	0.04
ILMN_1797604	CAP1	NM_006367.2	4672.05±928.25	2863.35±1045.65	0.61	0.004	0.04
ILMN_2066151	TEK	NM_000459.2	439.86±127.79	283.00±114.78	0.64	0.004	0.04
ILMN_1800697	LDB2	NM_001290.2	784.37±199.38	598.37±115.29	0.76	0.004	0.04
ILMN_1759766	CTXN1	NM_206833.1	882.13±73.56	1329.87±219.54	1.51	0.004	0.04
ILMN_1730777	KRT19	NM_002276.3	310.59±80.62	162.66±35.38	0.52	0.004	0.04
ILMN_3248113	SNRNP70	NM_003089.4	1617.56±273.19	1996.87±187.19	1.23	0.004	0.04
ILMN_1766264	PI16	NM_153370.2	1061.87±538.95	614.97±282.75	0.58	0.004	0.04
ILMN_1654691	FKBP3	NM_002013.2	245.52±44.37	289.41±38.17	1.18	0.004	0.04
ILMN_1671871	ITGB1BP2	NM_012278.1	207.77±33.26	344.29±66.99	1.66	0.004	0.04
ILMN_1671554	LPIN1	NM_145693.1	780.13±182.40	506.76±175.28	0.65	0.004	0.04
ILMN_1715896	PMVK	NM_006556.2	285.86±23.09	343.21±30.13	1.20	0.004	0.04
ILMN_1710207	C10orf6	NM_018121.2	891.50±204.68	1061.36±232.24	1.19	0.004	0.04
ILMN_1703015	ZRANB2	NM_005455.3	1525.55±371.11	1090.55±385.28	0.71	0.004	0.04
ILMN_1790987	HUWE1	NM_031407.3	196.89±23.59	181.84±24.17	0.92	0.004	0.04
ILMN_1658290	C16orf68	NM_024109.1	595.23±59.87	491.82±61.28	0.83	0.004	0.04
ILMN_1747067	NPAS1	NM_002517.2	483.93±188.81	1522.99±706.37	3.15	0.004	0.04
ILMN_1737184	CDCA7	NM_145810.1	148.43±13.64	181.61±13.17	1.22	0.004	0.04
ILMN_1775486	SSPN	NM_005086.3	1553.70±239.00	2177.59±301.24	1.40	0.004	0.04
ILMN_1740048	MYOD1	NM_002478.3	458.43±69.17	595.12±67.96	1.30	0.004	0.04
ILMN_1754795	FAT1	NM_005245.3	2475.50±501.21	3248.70±352.51	1.31	0.004	0.04
ILMN_1727248	INF2	NM_022489.1	459.09±58.87	616.80±100.21	1.34	0.004	0.04
ILMN_1815682	C3orf37	NM_020187.2	523.81±54.63	775.35±164.84	1.48	0.004	0.04
ILMN_1773337	DKK1	NM_012242.2	791.39±260.75	457.98±215.80	0.58	0.004	0.04
ILMN_1745904	CCDC6	NM_005436.2	1770.62±131.98	1380.76±101.57	0.78	0.004	0.04
ILMN_1771689	EXD2	NM_018199.1	313.95±38.06	254.71±31.07	0.81	0.004	0.04
ILMN_2332558	ARL5A	NM_001037174.1	455.24±77.50	365.46±75.45	0.80	0.004	0.04
ILMN_3237324	MMS19	NM_022362.4	1171.94±260.61	1418.64±335.00	1.21	0.004	0.04
ILMN_1789094	NINL	NM_025176.4	150.56±14.77	177.06±21.54	1.18	0.004	0.04
ILMN_1685854	C5orf53	NM_001007189.1	409.35±59.40	306.40±25.20	0.75	0.004	0.04
ILMN_1700518	HMGN4	NM_006353.2	1054.86±182.99	761.39±202.05	0.72	0.004	0.04
ILMN_1795286	C6orf47	NM_021184.3	213.25±36.37	272.74±64.74	1.28	0.004	0.04
ILMN_1703246	SBF1	NM_002972.1	633.55±97.97	876.93±200.01	1.38	0.004	0.04
ILMN_2319996	RPL3	NM_001033853.1	13008.03±1147.88	13945.59±1138.75	1.07	0.004	0.04
ILMN_1765122	MAP3K2	NM_006609.2	272.75±17.54	214.32±18.96	0.79	0.004	0.04
ILMN_2352090	GPRC5C	NM_018653.3	549.90±205.26	1295.14±466.39	2.36	0.004	0.04
ILMN_1740466	FAM46A	NM_017633.1	1986.72±941.47	1474.83±732.90	0.74	0.004	0.04
ILMN_1732049	DPM2	NM_003863.2	197.25±17.22	179.31±9.36	0.91	0.004	0.04
ILMN_1718706	ERAL1	NM_005702.2	1258.29±353.63	1750.44±493.46	1.39	0.004	0.04
ILMN_1667791	PPFIA4	NM_015053.1	613.37±63.32	825.16±141.97	1.35	0.004	0.04
ILMN_1802160	XIRP1	NM_194293.2	651.52±75.39	868.75±131.66	1.33	0.004	0.04
ILMN_1726327	AMY1B	NM_001008218.1	827.33±172.00	554.71±60.39	0.67	0.004	0.04
ILMN_1699112	COPB1	NM_016451.3	1553.60±431.61	959.47±422.11	0.62	0.004	0.04
ILMN_2285375	SORD	NM_003104.3	193.19±17.77	232.15±26.89	1.20	0.004	0.04
ILMN_1795442	LAMA4	NM_002290.2	640.25±80.76	360.05±106.33	0.56	0.004	0.04
ILMN_1763011	C7orf10	NM_024728.1	271.34±20.11	325.12±33.58	1.20	0.004	0.04
ILMN_1651735	TGOLN2	NM_006464.2	860.00±159.44	601.77±99.73	0.70	0.004	0.04
ILMN_1671427	FBXW4	NM_022039.3	387.23±70.75	537.76±133.24	1.39	0.004	0.04
ILMN_1719543	MAF	NM_005360.3	170.89±9.18	225.97±23.01	1.32	0.004	0.04
ILMN_3237385	NRBF2	NM_030759.3	310.18±64.22	229.48±62.36	0.74	0.004	0.04
ILMN_1726729	C2orf76	NM_001017927.1	219.08±21.46	179.12±24.34	0.82	0.004	0.04
ILMN_1710284	HES1	NM_005524.2	163.13±24.85	140.63±29.51	0.86	0.004	0.04
ILMN_1898362		Hs.547503	137.46±14.37	158.38±14.72	1.15	0.004	0.04
ILMN_1712944	AES	NM_198969.1	2599.53±314.23	3493.86±686.14	1.34	0.004	0.04
ILMN_1753582	RPA2	NM_002946.3	2746.43±313.35	3134.18±441.68	1.14	0.004	0.04
ILMN_2320330	MAL	NM_002371.2	119.85±10.11	217.74±67.03	1.82	0.004	0.04
ILMN_1739263	LOC643284	XM_928180.1	13945.07±1243.98	12606.17±1081.58	0.90	0.004	0.04
ILMN_1744604	CYBA	NM_000101.2	291.97±26.98	183.23±22.39	0.63	0.004	0.04
ILMN_2367215	PRCP	NM_005040.2	1110.46±157.45	842.28±72.97	0.76	0.004	0.04
ILMN_1732343	SIK3	NM_025164.3	636.69±69.23	797.90±48.17	1.25	0.004	0.04
ILMN_3275696	LOC100131940	XR_037582.1	424.04±86.55	341.05±64.42	0.80	0.004	0.04
ILMN_2197365	RGS2	NM_002923.1	1844.61±498.18	2354.24±565.57	1.28	0.004	0.04
ILMN_1676088	MSRB3	NM_198080.2	659.83±290.27	398.12±238.92	0.60	0.004	0.04
ILMN_1776723	PHF11	NM_016119.1	1087.90±43.08	962.18±26.05	0.88	0.004	0.04
ILMN_1705035	FBXL7	NM_012304.3	269.70±20.74	313.05±23.06	1.16	0.004	0.04
ILMN_2330112	CNIH	NM_001009551.1	921.97±354.95	637.52±319.86	0.69	0.004	0.04
ILMN_2392189	CTDSPL	NM_005808.2	1218.41±125.72	1835.60±188.03	1.51	0.004	0.04
ILMN_1653133	SH3D19	NM_001009555.2	342.36±136.37	254.20±115.53	0.74	0.004	0.04
ILMN_1809944	TRMT12	NM_017956.1	483.92±98.48	597.42±144.82	1.23	0.004	0.04
ILMN_1755077	HEBP2	NM_014320.2	1990.45±112.67	2354.18±184.99	1.18	0.004	0.04
ILMN_1749738	NECAB3	NM_031232.2	309.50±33.75	431.67±62.75	1.39	0.004	0.04
ILMN_1738438	MAST4	NM_198828.1	209.35±38.18	318.76±63.32	1.52	0.004	0.04
ILMN_1778237	FN1	NM_054034.2	472.58±50.08	335.82±74.20	0.71	0.004	0.04
ILMN_1754048	KBTBD5	NM_152393.2	515.74±76.48	885.65±195.21	1.72	0.004	0.04
ILMN_1779751	C7orf55	NM_197964.1	330.67±36.20	506.96±117.10	1.53	0.004	0.04
ILMN_1791912	SIDT2	NM_015996.1	2177.01±383.13	2718.87±557.60	1.25	0.004	0.04
ILMN_1806733	COL18A1	NM_030582.2	1091.01±106.54	1691.25±294.33	1.55	0.004	0.04
ILMN_2311518	TROVE2	NM_001042369.1	1303.33±333.43	895.62±225.70	0.69	0.004	0.04
ILMN_1768534	BHLHB2	NM_003670.1	1987.27±643.69	1462.89±435.06	0.74	0.004	0.04
ILMN_1707695	IFIT1	NM_001548.2	559.09±150.37	342.53±96.06	0.61	0.005	0.04
ILMN_1779965	AK1	NM_000476.1	1932.11±184.64	2755.00±489.74	1.43	0.005	0.04
ILMN_1751656	KLF11	XM_938887.1	529.32±40.70	664.18±71.03	1.25	0.005	0.04
ILMN_1715324	HSD17B8	NM_014234.3	149.56±17.03	190.29±26.11	1.27	0.005	0.04
ILMN_1754727	GPRASP2	NM_138437.3	468.52±79.43	378.74±63.42	0.81	0.005	0.04
ILMN_2182531	C18orf55	NM_014177.1	954.80±122.40	742.04±125.05	0.78	0.005	0.04
ILMN_1657495	MLEC	NM_014730.2	1080.48±120.07	951.25±123.92	0.88	0.005	0.04
ILMN_1728298	SBK1	NM_001024401.2	148.53±8.77	206.05±31.74	1.39	0.005	0.04
ILMN_1725620	GGNBP2	NM_024835.2	838.42±92.87	722.02±112.02	0.86	0.005	0.04
ILMN_1651498	GADD45G	NM_006705.2	1160.79±145.73	1762.24±414.25	1.52	0.005	0.04
ILMN_1743241	ARL4A	NM_005738.2	267.53±43.83	352.30±40.71	1.32	0.005	0.04
ILMN_2370573	XAF1	NM_199139.1	451.82±162.17	355.46±104.39	0.79	0.005	0.04
ILMN_1686871	PARP1	NM_001618.2	1283.30±211.08	1635.71±198.85	1.27	0.005	0.04
ILMN_1769282	FRMD6	NM_152330.2	645.04±151.50	502.22±124.44	0.78	0.005	0.04
ILMN_2347145	DCN	NM_133505.2	5547.79±1645.09	3808.37±1119.91	0.69	0.005	0.04
ILMN_1662129	RCN2	NM_002902.1	701.53±304.35	562.34±218.63	0.80	0.005	0.04
ILMN_1651826	BASP1	NM_006317.3	4942.25±605.66	3976.25±386.21	0.80	0.005	0.04
ILMN_1728626	WDR5	NM_052821.3	269.10±35.01	297.55±38.74	1.11	0.005	0.04
ILMN_1894388		Hs.552082	727.82±115.00	574.24±63.43	0.79	0.005	0.04
ILMN_2205963	C10orf54	NM_022153.1	711.16±119.86	1355.56±339.02	1.91	0.005	0.04
ILMN_2415189	ATP1A1	NM_001001586.1	5924.81±640.96	7213.55±768.17	1.22	0.005	0.04
ILMN_3297880	SEC13	NR_024273.1	1214.80±109.76	970.24±47.13	0.80	0.005	0.04
ILMN_2360705	ACSL3	NM_203372.1	922.63±415.66	563.25±383.90	0.61	0.005	0.04
ILMN_1660858	RIN1	NM_004292.2	232.61±43.28	279.49±54.51	1.20	0.005	0.04
ILMN_1661733	FOLR1	NM_016724.1	1288.45±242.24	2411.57±551.84	1.87	0.005	0.04
ILMN_1724211	GPRC5C	NM_018653.3	138.88±11.45	187.85±32.63	1.35	0.005	0.04
ILMN_2365711	2015-09-02	NM_004404.3	5360.84±736.74	4266.73±674.23	0.80	0.005	0.04
ILMN_1790778	PNMA2	NM_007257.4	308.82±69.33	239.36±75.33	0.78	0.005	0.04
ILMN_1711368	TRAPPC9	NM_031466.3	157.60±19.68	193.09±33.67	1.23	0.005	0.04
ILMN_1854469		Hs.100261	683.24±147.86	531.32±144.56	0.78	0.005	0.04
ILMN_1674551	SMAD5	NM_005903.5	983.65±156.29	727.27±53.28	0.74	0.005	0.04
ILMN_2388605	ACTR2	NM_001005386.1	1219.86±315.00	975.30±321.79	0.80	0.005	0.04
ILMN_1709056	FBXW8	NM_153348.2	1006.10±352.78	3019.97±1362.28	3.00	0.005	0.04
ILMN_1721034	ZNF227	NM_182490.1	157.90±4.66	148.02±6.85	0.94	0.005	0.04
ILMN_1784428	MGC57346	XM_377476.3	210.73±23.70	260.86±48.29	1.24	0.005	0.04
ILMN_1756784	FREQ	NM_014286.2	803.32±79.67	1051.34±160.01	1.31	0.005	0.04
ILMN_1768449	PRPSAP1	NM_002766.1	1392.64±97.58	1179.78±88.82	0.85	0.005	0.04
ILMN_1803772	POLD4	NM_021173.2	332.82±19.89	278.50±30.22	0.84	0.005	0.04
ILMN_2378376	CYB561	NM_001017917.1	156.34±18.79	130.70±18.97	0.84	0.005	0.04
ILMN_1709747	EXOG	NM_005107.1	127.04±6.45	144.82±8.45	1.14	0.005	0.04
ILMN_2214678	MXD1	NM_002357.2	180.91±5.53	148.57±9.05	0.82	0.005	0.04
ILMN_1669310	RHOT2	NM_138769.1	540.05±63.79	616.58±69.55	1.14	0.005	0.04
ILMN_1717262	PROCR	NM_006404.3	1048.78±186.55	767.38±229.46	0.73	0.005	0.04
ILMN_1740512	MGC39900	XM_936687.1	558.33±73.67	684.61±70.69	1.23	0.005	0.04
ILMN_1679919	ASCC2	NM_032204.3	1353.79±224.52	1792.42±420.80	1.32	0.005	0.04
ILMN_2402798	AP2M1	NM_004068.3	1361.02±194.58	893.96±134.46	0.66	0.005	0.04
ILMN_2366463	FN1	NM_212474.1	456.70±51.14	318.66±74.52	0.70	0.005	0.04
ILMN_1712929	DNAJB12	NM_001002762.1	177.98±25.80	213.40±23.95	1.20	0.005	0.04
ILMN_1674620	SGCE	NM_003919.1	481.33±178.71	290.91±126.44	0.60	0.005	0.04
ILMN_1796216	VASH1	NM_014909.2	483.82±88.90	934.95±151.27	1.93	0.005	0.04
ILMN_1705213	TMBIM1	NM_022152.4	722.40±149.58	1065.88±350.94	1.48	0.005	0.04
ILMN_2381697	P4HA2	NM_001017974.1	2188.90±261.76	1627.80±41.83	0.74	0.005	0.04
ILMN_2359287	ITGA6	NM_000210.2	555.37±118.76	825.60±156.70	1.49	0.005	0.04
ILMN_1722774	VPS72	NM_005997.1	240.08±18.73	289.42±25.59	1.21	0.005	0.04
ILMN_1726308	FAM10A4	NR_002183.1	875.60±111.92	1002.94±95.49	1.15	0.005	0.04
ILMN_1770161	BST1	NM_004334.1	138.44±7.90	129.41±6.20	0.93	0.005	0.04
ILMN_3240155	RNU105A	NR_004404.1	144.03±26.83	170.47±40.70	1.18	0.005	0.04
ILMN_1687652	TGFB3	NM_003239.1	526.69±102.13	712.94±106.39	1.35	0.005	0.04
ILMN_3301451	LOC729200	XR_015946.2	449.34±94.81	565.73±117.05	1.26	0.005	0.04
ILMN_1675377	ZSCAN2	NM_017894.4	131.26±6.14	154.71±13.48	1.18	0.005	0.04
ILMN_1796737	APM-1	XM_113971.4	231.07±41.76	335.08±56.69	1.45	0.005	0.04
ILMN_1773760	PAICS	NM_006452.2	1507.11±370.73	933.00±373.68	0.62	0.005	0.04
ILMN_1685608	NPTX2	NM_002523.1	202.19±53.20	246.43±83.48	1.22	0.005	0.04
ILMN_1726711	PENK	NM_006211.2	790.59±229.20	281.11±61.99	0.36	0.005	0.04
ILMN_1808059	BCAS4	NM_017843.3	236.26±41.18	290.21±45.93	1.23	0.005	0.04
ILMN_1794677	TMC6	NM_007267.5	144.93±14.00	309.84±88.56	2.14	0.005	0.04
ILMN_1813671	SLC25A1	NM_005984.1	261.65±49.59	191.14±25.96	0.73	0.005	0.04
ILMN_1838313		Hs.538259	383.63±44.39	483.98±75.26	1.26	0.005	0.04
ILMN_1758461	ST8SIA2	NM_006011.3	557.73±124.66	728.73±97.29	1.31	0.005	0.04
ILMN_1718633	LRP5L	NM_182492.1	225.56±43.81	335.73±73.16	1.49	0.005	0.04
ILMN_1759003	SNX12	NM_013346.2	159.47±14.41	140.56±13.81	0.88	0.005	0.04
ILMN_1764314	FGD1	NM_004463.2	276.71±34.44	360.29±72.91	1.30	0.005	0.04
ILMN_2363273	ZNF226	NM_015919.3	194.99±10.22	163.78±9.41	0.84	0.005	0.04
ILMN_1681515	CRLF1	NM_004750.2	321.03±37.77	261.61±45.61	0.81	0.005	0.04
ILMN_1784110	PCTK3	NM_212503.1	899.72±274.71	1868.27±546.11	2.08	0.005	0.04
ILMN_1670000	DCAF6	NM_018442.2	1939.78±508.78	2829.51±555.22	1.46	0.005	0.04
ILMN_1731181	TEX2	NM_018469.3	1457.13±181.17	1208.47±83.78	0.83	0.005	0.04
ILMN_1780560	MYO18A	NM_203318.1	339.54±87.78	589.36±177.07	1.74	0.005	0.04
ILMN_2368535	FBXO17	NM_024907.5	184.57±7.69	157.47±11.05	0.85	0.005	0.04
ILMN_2341952	MRPL35	NM_145644.1	612.88±111.72	507.22±67.69	0.83	0.005	0.04
ILMN_1669094	ZNF672	NM_024836.1	321.57±49.65	471.26±115.22	1.47	0.005	0.04
ILMN_2299843	ATP5S	NM_015684.2	173.94±12.90	198.19±17.78	1.14	0.005	0.04
ILMN_1702125	HOXB7	NM_004502.2	314.85±21.99	432.59±54.20	1.37	0.005	0.04
ILMN_1810172	SFRP4	NM_003014.2	265.36±25.52	157.24±34.16	0.59	0.005	0.04
ILMN_2073592	CAND2	NM_012298.1	418.61±49.92	745.72±221.85	1.78	0.005	0.04
ILMN_1778374	BSG	NM_198589.1	2281.76±165.67	1809.43±144.73	0.79	0.005	0.04
ILMN_2307883	ATP5J2	NM_001003714.1	4622.12±660.23	6014.41±1038.83	1.30	0.005	0.04
ILMN_1880784		Hs.550111	177.67±30.61	187.60±31.63	1.06	0.005	0.04
ILMN_2384745	PSG4	NM_002780.3	128.23±16.86	196.60±29.15	1.53	0.005	0.04
ILMN_1806408	ACADVL	NM_000018.2	4569.76±600.25	5861.22±826.12	1.28	0.005	0.04
ILMN_2367258	SMOX	NM_175840.1	190.39±20.47	235.54±32.14	1.24	0.005	0.04
ILMN_1701962	PSMA7	NM_152255.1	129.47±5.97	151.80±14.08	1.17	0.005	0.04
ILMN_1669362	IGFBP6	NM_002178.2	1596.86±414.76	654.75±339.13	0.41	0.005	0.04
ILMN_1743078	LOC643031	XM_926402.1	2192.06±150.87	2731.78±360.88	1.25	0.005	0.04
ILMN_1741491	ZNHIT1	NM_006349.2	1723.29±167.12	1482.87±106.15	0.86	0.005	0.04
ILMN_1773228	DLST	NM_001933.3	283.44±31.18	349.06±58.53	1.23	0.005	0.04
ILMN_1736093	SNX33	NM_153271.1	169.88±12.54	137.47±19.85	0.81	0.005	0.04
ILMN_3238554	SNORA80	NR_002996.2	227.83±65.58	349.53±113.44	1.53	0.005	0.04
ILMN_1676393	ATP5G1	NM_001002027.1	2542.82±411.34	3174.94±639.10	1.25	0.005	0.04
ILMN_1705871	DDHD2	NM_015214.1	322.16±30.16	404.96±68.74	1.26	0.005	0.04
ILMN_2096747	SNORA33	NR_002436.1	185.70±37.26	236.59±48.70	1.27	0.005	0.04
ILMN_1677402	LOC387763	XM_373497.4	1399.96±277.03	1087.45±274.69	0.78	0.005	0.04
ILMN_2068104	TFPI2	NM_006528.2	282.67±138.42	421.69±247.29	1.49	0.005	0.04
ILMN_1712803	CCNB1	NM_031966.2	304.52±83.57	230.79±50.87	0.76	0.005	0.04
ILMN_1805216	GPC6	NM_005708.2	785.21±257.61	497.05±98.47	0.63	0.005	0.04
ILMN_3291053	LOC346085	XR_019389.1	198.40±24.51	229.76±28.97	1.16	0.005	0.04
ILMN_1786470	C1orf74	NM_152485.2	208.69±26.00	251.13±39.98	1.20	0.006	0.04
ILMN_1690566	RASSF4	NM_178145.1	2082.33±282.73	3161.50±688.15	1.52	0.006	0.04
ILMN_1697348	WBSCR22	NM_017528.2	765.40±40.05	856.44±61.39	1.12	0.006	0.04
ILMN_1708345	DNTTIP2	NM_014597.3	142.65±13.57	171.05±25.25	1.20	0.006	0.04
ILMN_1731644	SETDB2	NM_031915.1	401.42±86.77	599.57±154.49	1.49	0.006	0.04
ILMN_1657475	GALT	NM_000155.2	310.75±66.67	455.63±109.81	1.47	0.006	0.04
ILMN_1742578	MKLN1	NM_013255.3	510.41±95.96	451.30±82.72	0.88	0.006	0.04
ILMN_2061565	PLCH2	NM_014638.2	132.37±13.70	174.52±23.35	1.32	0.006	0.04
ILMN_1797318	HSPA14	NM_016299.1	375.50±52.09	310.63±23.53	0.83	0.006	0.04
ILMN_1796629	EDNRA	NM_001957.1	670.45±183.53	1093.16±282.36	1.63	0.006	0.04
ILMN_2142815	RPL35	NM_007209.3	10167.05±707.22	12209.31±812.21	1.20	0.006	0.04
ILMN_2175912	ITGB2	NM_000211.2	401.79±52.72	573.25±128.56	1.43	0.006	0.04
ILMN_2397188	CACNA1H	NM_001005407.1	176.00±14.22	234.06±25.46	1.33	0.006	0.04
ILMN_1732772	PPME1	NM_016147.1	1954.96±379.27	2976.79±662.96	1.52	0.006	0.04
ILMN_1737146	TRAM1	NM_014294.3	5003.51±721.69	4042.73±392.20	0.81	0.006	0.04
ILMN_1776157	2015-09-04	NM_080417.1	793.61±145.46	1534.72±384.47	1.93	0.006	0.04
ILMN_2348268	IFFO1	NM_080730.2	2572.09±336.38	3906.01±826.81	1.52	0.006	0.04
ILMN_1788166	TTK	NM_003318.3	190.21±36.81	149.17±17.29	0.78	0.006	0.04
ILMN_1738632	PRKAR1A	NM_002734.3	1361.49±413.69	1220.60±405.39	0.90	0.006	0.04
ILMN_1771599	PLOD2	NM_182943.2	4304.90±1585.10	3247.11±1237.60	0.75	0.006	0.04
ILMN_1740976	NONO	NM_007363.3	153.55±23.13	135.48±24.88	0.88	0.006	0.04
ILMN_1810214	JUND	NM_005354.2	6462.91±846.87	8070.42±1269.48	1.25	0.006	0.04
ILMN_2099301	UNC84B	NM_015374.1	3221.56±583.25	3682.04±695.14	1.14	0.006	0.04
ILMN_1660995	AMH	NM_000479.2	123.95±11.12	145.10±20.76	1.17	0.006	0.04
ILMN_3240321	AEN	NM_022767.3	194.04±12.46	167.85±18.31	0.87	0.006	0.04
ILMN_1911677		Hs.447508	177.66±18.08	245.11±38.52	1.38	0.006	0.04
ILMN_1739325	LOC284023	XM_933997.1	501.08±99.94	858.96±275.75	1.71	0.006	0.04
ILMN_2055156	PAG1	NM_018440.3	169.88±13.98	200.26±20.37	1.18	0.006	0.04
ILMN_1778457	IL18	NM_001562.2	11649.56±2030.36	13730.56±1553.42	1.18	0.006	0.04
ILMN_1775703	TRAPPC6A	NM_024108.1	324.69±107.30	467.55±136.19	1.44	0.006	0.04
ILMN_1774800	KTELC1	NM_152305.1	286.55±49.31	238.96±50.40	0.83	0.006	0.04
ILMN_1814313	CREBL1	NM_004381.3	128.74±7.59	142.43±12.76	1.11	0.006	0.04
ILMN_1758915	PDCD2	NM_144781.1	246.14±33.08	199.38±36.70	0.81	0.006	0.04
ILMN_1719763	MORG1	NM_032332.2	142.75±13.34	176.78±27.80	1.24	0.006	0.04
ILMN_1667453	HINFP	NM_015517.3	245.21±38.13	283.67±45.81	1.16	0.006	0.04
ILMN_1671478	CKB	NM_001823.3	3196.06±378.18	4305.32±841.25	1.35	0.006	0.04
ILMN_1699598	AP2M1	NM_004068.3	1646.48±202.36	1289.68±34.80	0.78	0.006	0.04
ILMN_1797776	PRSS23	NM_007173.3	3777.00±528.92	2973.47±314.96	0.79	0.006	0.04
ILMN_1724806	RAPSN	NM_032645.3	1717.95±201.29	2367.15±315.64	1.38	0.006	0.04
ILMN_1810433	LOC652545	XM_942035.1	390.20±82.71	501.98±69.30	1.29	0.006	0.04
ILMN_1684402	STXBP5	NM_139244.2	318.76±42.31	292.18±40.18	0.92	0.006	0.04
ILMN_1788416	FAM108C1	XM_051862.7	1059.27±247.57	1487.52±399.08	1.40	0.006	0.04
ILMN_1847202		Hs.121635	129.09±10.09	145.64±12.66	1.13	0.006	0.04
ILMN_1757845	SPIRE1	NM_020148.1	2381.91±71.80	2758.45±223.56	1.16	0.006	0.04
ILMN_1709124	ANO8	NM_020959.1	142.17±9.98	168.05±14.45	1.18	0.006	0.04
ILMN_1763386	BID	NM_001196.2	530.39±59.05	625.84±69.40	1.18	0.006	0.04
ILMN_1796165	GLRX5	NM_016417.2	5291.70±567.55	6764.07±605.07	1.28	0.006	0.04
ILMN_1788547	GCLM	NM_002061.2	218.29±65.00	158.96±52.24	0.73	0.006	0.04
ILMN_1764109	C1R	NM_001733.4	185.19±23.80	154.52±13.24	0.83	0.006	0.04
ILMN_2230902	CTNNA1	NM_001903.2	3140.23±659.15	3674.77±639.99	1.17	0.006	0.04
ILMN_2399877	COG5	NM_006348.2	324.91±15.49	306.16±21.22	0.94	0.006	0.04
ILMN_1752967	DHPS	NM_001930.2	542.40±29.14	637.36±65.82	1.18	0.006	0.04
ILMN_2359168	A2BP1	NM_145891.1	199.10±21.79	250.02±28.00	1.26	0.006	0.04
ILMN_1708508	PPM1E	NM_014906.3	220.80±37.91	377.25±84.71	1.71	0.006	0.04
ILMN_3236656	LOC286367	NR_024011.1	123.07±8.00	134.24±8.37	1.09	0.006	0.04
ILMN_2162860	SLFN11	NM_152270.2	552.31±30.75	461.87±49.37	0.84	0.006	0.04
ILMN_1694798	C5orf28	NM_022483.3	184.64±32.17	152.91±24.16	0.83	0.006	0.04
ILMN_1656940	ABLIM3	NM_014945.1	907.57±107.82	1312.06±192.36	1.45	0.006	0.04
ILMN_1672486	TCF7L2	NM_030756.1	200.48±12.83	165.57±11.38	0.83	0.006	0.04
ILMN_2111918	C14orf135	NM_022495.3	335.30±119.56	251.00±115.59	0.75	0.006	0.04
ILMN_3247242	LOC728687	XM_001128169.2	198.94±36.81	304.97±75.28	1.53	0.006	0.04
ILMN_1659273	LOC441408	XM_497029.2	267.51±22.09	313.37±30.26	1.17	0.006	0.04
ILMN_1665035	KRT14	NM_000526.3	209.22±34.00	140.96±30.21	0.67	0.006	0.04
ILMN_1843198		Hs.10862	950.08±80.95	753.40±70.50	0.79	0.006	0.04
ILMN_2173451	GPI	NM_000175.2	896.14±94.98	806.23±82.21	0.90	0.006	0.04
ILMN_1776216	MMGT1	NM_173470.1	1961.29±147.27	1568.33±53.65	0.80	0.006	0.04
ILMN_3240038	LOC100132428	XM_001720134.1	133.40±12.95	148.66±18.77	1.11	0.006	0.04
ILMN_1687301	VCAN	NM_004385.2	2973.19±626.87	1828.60±714.59	0.62	0.006	0.04
ILMN_1803774	STK16	NM_003691.2	184.40±41.83	211.84±45.80	1.15	0.006	0.04
ILMN_1917341		Hs.193557	240.90±81.50	174.81±89.43	0.73	0.006	0.04
ILMN_1799103	SNRPB	NM_003091.3	1791.97±204.14	1598.10±182.25	0.89	0.006	0.04
ILMN_1651642	GPC2	NM_152742.1	696.94±178.92	1023.99±121.25	1.47	0.006	0.04
ILMN_1756469	GAMT	NM_000156.4	1212.20±409.59	1915.20±618.93	1.58	0.006	0.04
ILMN_1797298	ARMC7	NM_024585.2	191.19±20.90	237.85±41.89	1.24	0.006	0.04
ILMN_1654396	ITGB2	NM_000211.1	371.81±60.38	524.86±123.33	1.41	0.006	0.04
ILMN_1670809	NRM	NM_007243.1	176.99±18.68	218.78±37.48	1.24	0.006	0.04
ILMN_1687768	NCOA7	NM_181782.2	682.30±186.33	489.62±199.53	0.72	0.006	0.04
ILMN_1770927	KIAA1026	NM_015209.1	139.64±26.41	167.48±32.03	1.20	0.006	0.04
ILMN_3249748	LDHA	NM_001135239.1	4253.13±1248.23	2730.64±1239.68	0.64	0.006	0.04
ILMN_1706413	C1orf66	NM_015997.2	155.87±5.41	142.32±7.18	0.91	0.006	0.04
ILMN_3270972	ASAP2	NM_003887.2	232.84±58.68	197.54±57.73	0.85	0.006	0.04
ILMN_2294762	AMY1A	NM_004038.3	3139.07±522.91	2012.65±326.46	0.64	0.006	0.04
ILMN_2136971	FABP3	NM_004102.3	1382.07±274.95	1761.04±358.77	1.27	0.006	0.04
ILMN_1810922	PCNT	NM_006031.3	720.10±80.74	828.00±130.26	1.15	0.006	0.04
ILMN_2364674	TRPT1	NM_031472.2	1635.92±300.44	2185.98±404.19	1.34	0.006	0.04
ILMN_1747395	SLC24A1	NM_004727.1	169.97±10.46	138.92±5.40	0.82	0.006	0.04
ILMN_1679754	ADRA1B	NM_000679.3	169.24±21.88	276.80±66.28	1.64	0.006	0.04
ILMN_1679262	DPYSL3	NM_001387.2	1847.66±275.70	1434.10±170.56	0.78	0.007	0.04
ILMN_1790455	BCAM	NM_005581.3	133.33±6.67	159.35±16.79	1.20	0.007	0.04
ILMN_1725787	RFX1	NM_002918.3	177.40±19.99	219.78±20.93	1.24	0.007	0.04
ILMN_1671693	C18orf10	NM_015476.2	229.63±70.01	160.76±70.82	0.70	0.007	0.04
ILMN_1714461	RNF14	NM_004290.3	967.52±214.57	816.67±211.82	0.84	0.007	0.04
ILMN_2206716	JTB	NM_006694.2	5905.73±505.79	4780.76±707.85	0.81	0.007	0.04
ILMN_1654392	KHNYN	NM_015299.1	153.16±4.68	162.71±5.92	1.06	0.007	0.04
ILMN_1746013	SPOCK1	NM_004598.2	3303.29±1077.42	1596.25±800.12	0.48	0.007	0.04
ILMN_1712659	PPP2CB	NM_004156.2	448.21±67.89	591.15±75.07	1.32	0.007	0.04
ILMN_3271098	FAM176A	NM_001135032.1	172.59±12.17	149.45±14.06	0.87	0.007	0.04
ILMN_1814606	GALNT2	NM_004481.2	190.52±23.87	158.39±25.72	0.83	0.007	0.04
ILMN_1738816	FOXO1	NM_002015.2	214.09±24.68	264.30±23.90	1.23	0.007	0.04
ILMN_1749667	OBSCN	NM_052843.2	208.38±19.06	306.66±63.80	1.47	0.007	0.04
ILMN_3237376	GRAMD1B	NM_020716.1	143.02±14.69	174.74±25.75	1.22	0.007	0.04
ILMN_1802654	GLT8D2	NM_031302.2	435.09±80.17	336.96±56.47	0.77	0.007	0.04
ILMN_1685140	PRRC1	NM_130809.2	338.23±126.57	241.51±117.04	0.71	0.007	0.04
ILMN_1705750	TGM2	NM_004613.2	917.89±319.91	502.89±148.45	0.55	0.007	0.04
ILMN_1693119	LYPD6B	NM_177964.3	144.82±5.77	174.72±17.70	1.21	0.007	0.04
ILMN_1696066	CARS	NM_001751.4	400.18±28.52	346.78±11.29	0.87	0.007	0.04
ILMN_1801464	ANKFY1	NM_020740.1	146.06±4.95	127.53±9.26	0.87	0.007	0.04
ILMN_2060212	TBC1D24	NM_020705.1	145.31±13.50	124.19±17.63	0.85	0.007	0.04
ILMN_1712257	PPP2R3B	NM_199326.1	492.66±55.20	725.28±113.85	1.47	0.007	0.04
ILMN_1813491	SPTLC1	NM_006415.2	501.69±194.50	334.08±195.65	0.67	0.007	0.04
ILMN_1813341	PTGFR	NM_000959.2	204.60±9.63	180.73±6.32	0.88	0.007	0.04
ILMN_1767015	BCORL1	NM_021946.2	173.99±25.87	203.21±31.75	1.17	0.007	0.04
ILMN_1737993	ERBB3	NM_001005915.1	321.78±46.30	471.61±107.24	1.47	0.007	0.04
ILMN_1812461	WISP2	NM_003881.2	324.72±147.44	248.19±106.89	0.76	0.007	0.04
ILMN_1710544	PCDH7	NM_002589.2	142.29±3.59	192.64±25.75	1.35	0.007	0.04
ILMN_1746012	MBD6	NM_052897.3	397.84±66.70	508.14±96.71	1.28	0.007	0.04
ILMN_1815392	ACTRT1	NM_138289.1	150.09±13.17	167.39±18.54	1.12	0.007	0.04
ILMN_2313074	DEDD	NM_001039712.1	845.95±75.34	1020.28±140.46	1.21	0.007	0.04
ILMN_1658160	FAM156A	NM_014138.3	290.49±61.75	201.41±41.62	0.69	0.007	0.04
ILMN_1676423	CCNC	NM_005190.3	380.80±32.46	267.27±50.70	0.70	0.007	0.04
ILMN_2201678	FSTL1	NM_007085.3	3108.57±1144.14	1630.39±1006.66	0.52	0.007	0.04
ILMN_2228180	MSRA	NM_012331.2	330.36±27.81	418.78±49.61	1.27	0.007	0.04
ILMN_1773901	STX12	NM_177424.1	762.52±55.71	577.76±53.34	0.76	0.007	0.04
ILMN_1724376	C2orf30	NM_015701.2	1214.35±210.82	764.00±165.06	0.63	0.007	0.04
ILMN_1670925	CYB5D1	NM_144607.2	270.52±7.98	212.92±24.97	0.79	0.007	0.04
ILMN_1805132	PCDH19	NM_020766.1	145.07±10.47	184.43±12.69	1.27	0.007	0.04
ILMN_1730201	DTNA	NM_001392.3	1539.55±379.16	2588.91±608.97	1.68	0.007	0.04
ILMN_1697200	MON2	NM_015026.1	272.34±34.35	216.47±36.56	0.79	0.007	0.04
ILMN_1693985	JPH1	NM_020647.2	236.63±24.64	300.42±47.91	1.27	0.007	0.04
ILMN_1739428	IFIT2	NM_001547.3	328.04±61.42	267.31±56.55	0.81	0.007	0.04
ILMN_2111237	MN1	NM_002430.2	365.38±86.09	299.83±73.70	0.82	0.007	0.04
ILMN_2181540	YY1	NM_003403.3	959.21±138.26	1101.47±99.97	1.15	0.007	0.04
ILMN_1670926	CHST15	NM_015892.2	838.74±69.64	1078.69±150.30	1.29	0.007	0.04
ILMN_1768392	LOC648059	XM_937109.1	150.53±18.53	156.61±19.54	1.04	0.007	0.04
ILMN_1749792	SORBS1	NM_015385.1	426.15±110.26	738.83±249.79	1.73	0.007	0.04
ILMN_1784678	PBX1	NM_002585.1	162.19±26.82	202.65±25.74	1.25	0.007	0.04
ILMN_1906815		Hs.537387	138.87±30.24	150.89±32.61	1.09	0.007	0.04
ILMN_1751576	TEK	NM_000459.1	397.47±142.28	242.10±81.51	0.61	0.007	0.04
ILMN_1739594	ACOT11	NM_147161.2	654.68±89.44	951.37±191.73	1.45	0.007	0.04
ILMN_1708328	RAB11FIP3	NM_014700.2	1545.59±275.76	2318.07±539.03	1.50	0.007	0.04
ILMN_1768812	FXYD6	NM_022003.1	121.70±10.36	180.59±35.17	1.48	0.007	0.04
ILMN_2374352	DBNDD1	NM_001042610.1	1848.85±385.24	2421.40±640.49	1.31	0.007	0.04
ILMN_1741801	CDC7	NM_003503.2	160.43±15.46	150.78±14.27	0.94	0.007	0.04
ILMN_1698019	LGMN	NM_005606.5	1948.02±700.58	885.66±357.82	0.45	0.007	0.04
ILMN_1805665	FLRT3	NM_013281.2	176.76±18.31	209.43±28.14	1.18	0.007	0.04
ILMN_2326997	DHPS	NM_013406.1	1452.80±74.99	1846.68±264.51	1.27	0.007	0.04
ILMN_1720344	NIPA2	NM_030922.5	1487.26±262.00	1168.92±229.11	0.79	0.007	0.04
ILMN_3248218	SNORD104	NR_004380.1	244.76±31.40	303.39±49.18	1.24	0.007	0.04
ILMN_1787115	WWTR1	NM_015472.3	158.41±11.44	187.40±12.73	1.18	0.007	0.04
ILMN_1705594	NAT10	NM_024662.1	759.57±173.06	837.32±188.54	1.10	0.007	0.04
ILMN_1813925	NOL3	NM_003946.3	169.42±9.29	225.72±29.21	1.33	0.007	0.04
ILMN_3242315	SNORD3D	NR_006882.1	590.03±194.28	735.61±261.41	1.25	0.007	0.04
ILMN_1784287	TGFBR3	NM_003243.2	1462.47±46.60	1138.63±146.38	0.78	0.007	0.04
ILMN_1681016	SPNS1	NM_032038.1	947.51±229.48	1407.06±405.30	1.49	0.007	0.04
ILMN_1783695	EPRS	NM_004446.2	3141.44±425.36	2471.77±427.10	0.79	0.007	0.04
ILMN_3301585	LOC730993	XR_038168.1	384.11±81.74	458.99±80.96	1.19	0.007	0.04
ILMN_2048636	ME2	NM_002396.3	209.60±46.49	161.86±47.94	0.77	0.007	0.04
ILMN_1811615	COPA	NM_004371.2	3222.25±531.45	2642.80±401.69	0.82	0.007	0.04
ILMN_1752631	CGGBP1	NM_003663.3	1056.83±380.18	687.45±356.00	0.65	0.007	0.04
ILMN_2399431	PRPS2	NM_001039091.1	229.12±28.25	189.07±21.45	0.83	0.007	0.04
ILMN_1770293	KLF5	NM_001730.3	238.84±43.90	362.05±76.45	1.52	0.007	0.04
ILMN_1802205	RHOB	NM_004040.2	490.72±101.97	333.52±75.64	0.68	0.007	0.04
ILMN_1726496	SEL1L	NM_005065.3	138.66±10.82	122.05±7.40	0.88	0.007	0.04
ILMN_1667711	HRASLS3	NM_007069.1	1662.55±183.62	2192.27±241.41	1.32	0.007	0.04
ILMN_2106265	GDPD1	NM_182569.1	244.52±42.87	226.37±33.90	0.93	0.007	0.04
ILMN_1791006	AHI1	NM_017651.3	451.50±11.94	410.05±13.17	0.91	0.007	0.04
ILMN_1798620	PQLC1	NM_025078.3	1948.72±162.03	2248.54±223.82	1.15	0.007	0.04
ILMN_1808587	ZFHX3	NM_006885.2	422.88±45.30	509.91±50.20	1.21	0.008	0.04
ILMN_1655904	ROR1	NM_005012.1	508.45±81.30	308.31±31.19	0.61	0.008	0.04
ILMN_1763640	KIAA1602	XM_035497.14	1146.59±153.01	1543.90±149.86	1.35	0.008	0.04
ILMN_2358784	ASB3	NM_145863.1	427.72±72.20	367.19±81.62	0.86	0.008	0.04
ILMN_1769665	RAB5C	NM_201434.1	756.24±79.13	664.09±51.33	0.88	0.008	0.04
ILMN_1693452	GAL3ST4	NM_024637.3	385.08±70.79	505.32±106.58	1.31	0.008	0.04
ILMN_2407308	HEY1	NM_001040708.1	122.93±4.69	138.63±8.20	1.13	0.008	0.04
ILMN_2098643	FADS3	NM_021727.3	245.36±19.19	311.59±51.59	1.27	0.008	0.04
ILMN_1775573	DPY19L4	NM_181787.1	199.50±27.65	174.27±27.96	0.87	0.008	0.04
ILMN_1726204	SCRG1	NM_007281.1	2137.21±858.82	861.73±632.14	0.40	0.008	0.04
ILMN_2259818	MFI2	NM_033316.2	127.21±6.86	114.89±5.69	0.90	0.008	0.04
ILMN_1719656	MRPL38	NM_032478.2	727.42±108.04	911.18±195.95	1.25	0.008	0.04
ILMN_1767142	ZNF280D	NM_001002844.1	350.43±93.85	550.08±156.54	1.57	0.008	0.04
ILMN_1673899	FAM57A	NM_024792.1	310.14±7.29	255.54±23.44	0.82	0.008	0.04
ILMN_2277537	MUTYH	NM_001048174.1	129.28±11.85	187.83±36.96	1.45	0.008	0.04
ILMN_1676215	DLG2	NM_175892.3	145.06±10.30	179.30±17.31	1.24	0.008	0.04
ILMN_2216637	STK32B	NM_018401.1	491.76±101.51	779.94±217.64	1.59	0.008	0.04
ILMN_3281651	LOC654350	XM_940587.3	217.32±54.20	248.50±58.09	1.14	0.008	0.04
ILMN_1726666	GPX3	NM_002084.2	233.28±43.51	404.19±118.09	1.73	0.008	0.04
ILMN_1780773	LOC400027	XM_378350.3	647.15±51.55	775.95±72.49	1.20	0.008	0.04
ILMN_1682176	CLEC3B	NM_003278.1	395.08±234.74	217.18±68.60	0.55	0.008	0.04
ILMN_2163723	KRT7	NM_005556.3	376.01±94.51	247.65±29.24	0.66	0.008	0.04
ILMN_2201596	CYTL1	NM_018659.2	157.18±32.75	138.71±33.66	0.88	0.008	0.04
ILMN_1781626	C1S	NM_001734.2	1092.91±120.33	525.32±168.89	0.48	0.008	0.04
ILMN_1742731	SLC35A2	NM_001032289.1	505.44±57.10	416.84±39.74	0.82	0.008	0.04
ILMN_1773814	MUSTN1	NM_205853.1	208.36±59.44	392.68±171.21	1.88	0.008	0.04
ILMN_2367239	RCAN1	NM_203417.1	681.79±135.21	478.84±174.85	0.70	0.008	0.04
ILMN_3248575	SNORA42	NR_002974.1	220.40±85.23	354.38±143.20	1.61	0.008	0.04
ILMN_1728676	KIAA0196	NM_014846.2	407.22±145.85	251.61±145.39	0.62	0.008	0.04
ILMN_1760933	RER1	NM_002617.3	770.18±198.02	1158.64±343.40	1.50	0.008	0.04
ILMN_1693210	NSMCE2	NM_173685.1	315.10±28.80	350.23±24.88	1.11	0.008	0.04
ILMN_1734290	MAPRE3	NM_012326.2	1398.20±167.31	2503.21±611.24	1.79	0.008	0.04
ILMN_1713978	SDF2	NM_006923.2	1359.35±107.05	1224.79±111.92	0.90	0.008	0.04
ILMN_1695991	COLQ	NM_080540.2	197.08±20.68	328.35±72.90	1.67	0.008	0.04
ILMN_1780349	TPR	NM_005807.2	731.34±253.94	390.19±58.75	0.53	0.008	0.04
ILMN_3178307	KRT18P28	XR_017689.1	536.70±248.80	271.29±102.85	0.51	0.008	0.04
ILMN_1653718	ZFAND2B	NM_138802.1	811.70±199.10	1124.12±321.25	1.38	0.008	0.04
ILMN_1772540	ATMIN	NM_015251.2	146.64±21.71	134.22±20.59	0.92	0.008	0.04
ILMN_1659801	ATP6V1C1	NM_001695.3	232.37±6.78	201.23±15.51	0.87	0.008	0.04
ILMN_1729294	RNF130	NM_018434.4	453.08±26.45	357.83±36.78	0.79	0.008	0.04
ILMN_1812169	SERAC1	NM_032861.2	166.58±12.28	129.85±12.77	0.78	0.008	0.04
ILMN_1769245	GLIPR1	NM_006851.1	617.35±107.30	408.70±103.45	0.66	0.008	0.04
ILMN_1804476	GMPPA	NM_013335.2	590.04±62.19	474.84±31.69	0.80	0.008	0.04
ILMN_1673282	LAMP2	NM_002294.1	1324.57±232.58	854.05±295.54	0.64	0.008	0.04
ILMN_3209973	LOC646044	XR_037328.1	519.52±107.45	668.52±159.40	1.29	0.008	0.04
ILMN_1786139	VKORC1	NM_024006.4	285.65±78.18	173.78±72.05	0.61	0.008	0.04
ILMN_1712298	ANKRD46	NM_198401.2	197.27±14.11	176.78±16.01	0.90	0.008	0.04
ILMN_1726153	MGC4677	XM_939115.1	166.62±33.11	143.53±24.07	0.86	0.008	0.04
ILMN_1690352	ADO	NM_032804.5	1058.81±98.79	921.61±102.11	0.87	0.008	0.04
ILMN_2312304	INTS6	NM_001039938.1	324.12±45.30	488.05±99.54	1.51	0.008	0.04
ILMN_1694106	GPD1L	NM_015141.2	526.35±58.17	637.28±89.26	1.21	0.008	0.04
ILMN_1654697	ZNF280B	NM_080764.2	155.55±19.78	201.36±42.86	1.29	0.008	0.04
ILMN_1771618	FLJ37396	NM_173671.1	134.37±15.66	146.54±16.86	1.09	0.008	0.04
ILMN_1672605	C7orf41	NM_152793.1	2094.46±444.46	3624.88±402.42	1.73	0.008	0.04
ILMN_1812721	LOC728014	NM_003959.1	233.74±45.26	368.17±92.29	1.58	0.008	0.04
ILMN_1719392	FH	NM_000143.2	2809.22±402.21	3322.23±555.53	1.18	0.008	0.04
ILMN_1690050	TNNI1	NM_003281.3	163.96±19.49	174.64±24.69	1.07	0.008	0.04
ILMN_1684255	MYL4	NM_002476.2	10135.43±1880.13	12656.00±1697.14	1.25	0.008	0.04
ILMN_1811380	KCNA10	NM_005549.2	135.11±7.77	188.56±33.69	1.40	0.008	0.04
ILMN_3209399	LOC399965	XR_036921.1	351.62±72.38	167.19±30.75	0.48	0.008	0.04
ILMN_3239946	LOC729375	NR_024252.1	361.24±92.08	470.73±117.96	1.30	0.008	0.04
ILMN_1677814	ABCC3	NM_020037.1	272.51±171.49	409.52±182.65	1.50	0.008	0.04
ILMN_1732831	CHST7	NM_019886.2	505.70±41.81	563.76±42.26	1.11	0.008	0.04
ILMN_1673586	SLC6A6	NM_003043.2	126.10±14.84	148.51±26.16	1.18	0.008	0.04
ILMN_1704446	SLC6A10P	NM_198857.1	340.93±44.96	501.25±112.39	1.47	0.008	0.04
ILMN_3237446	SCARNA16	NR_003013.1	237.11±108.58	315.06±126.58	1.33	0.008	0.04
ILMN_1782004	BAPX1	NM_001189.2	148.61±22.44	196.66±28.77	1.32	0.008	0.04
ILMN_1651719	MBTPS1	NM_201268.1	919.08±291.06	644.80±286.75	0.70	0.008	0.04
ILMN_3251550	PHLDA1	NM_007350.3	327.01±51.92	389.15±54.00	1.19	0.008	0.04
ILMN_1764850	HPCAL1	NM_002149.2	2596.19±433.36	4249.88±1189.27	1.64	0.008	0.04
ILMN_3298423	TOX2	NM_001098797.1	189.89±8.54	211.64±12.22	1.11	0.008	0.04
ILMN_1803256	STOX2	NM_020225.1	227.99±44.90	351.29±81.16	1.54	0.008	0.04
ILMN_1719864	PACS2	NM_015197.1	162.85±6.07	191.55±18.31	1.18	0.008	0.04
ILMN_1677509	PRR7	NM_030567.2	180.85±22.74	214.34±27.31	1.19	0.008	0.04
ILMN_1698463	ILF3	NM_012218.2	851.54±192.89	1192.56±254.06	1.40	0.008	0.04
ILMN_1785202	STAT4	NM_003151.2	217.01±35.22	176.94±22.72	0.82	0.008	0.04
ILMN_1792356	DPYSL4	NM_006426.1	263.34±51.18	471.94±159.72	1.79	0.008	0.04
ILMN_2383349	STEAP3	NM_018234.2	291.92±21.41	378.01±44.31	1.29	0.008	0.04
ILMN_1787410	EIF6	NM_181466.1	1635.62±112.72	1418.46±119.04	0.87	0.008	0.04
ILMN_1725338	CLDN23	NM_194284.1	144.74±19.06	177.58±31.86	1.23	0.008	0.04
ILMN_1762531	FGF9	NM_002010.1	132.83±12.25	176.82±26.60	1.33	0.008	0.04
ILMN_2383693	UPF2	NM_080599.1	2078.50±471.76	2756.37±706.18	1.33	0.009	0.04
ILMN_1749403	TSPAN33	NM_178562.2	1338.89±283.89	2361.70±786.64	1.76	0.009	0.04
ILMN_2313782	ATG4A	NM_178270.1	279.65±29.41	353.67±19.37	1.26	0.009	0.04
ILMN_1724480	AXIN2	NM_004655.2	185.65±17.42	214.54±30.86	1.16	0.009	0.04
ILMN_2342695	PDGFA	NM_033023.3	145.66±16.44	155.03±19.55	1.06	0.009	0.04
ILMN_3246910	LOC100190986	NR_024456.1	533.41±70.48	410.24±75.19	0.77	0.009	0.04
ILMN_1665049	SPG11	NM_025137.2	466.94±89.31	367.16±106.89	0.79	0.009	0.04
ILMN_1660451	STARD13	NM_178008.1	851.90±191.10	1083.68±229.52	1.27	0.009	0.04
ILMN_1659975	C1orf216	NM_152374.1	282.20±37.61	353.86±53.23	1.25	0.009	0.04
ILMN_2363988	GSG1	NM_001080554.1	169.43±43.71	427.71±193.41	2.52	0.009	0.04
ILMN_3248781	SDHAP2	NR_003265.3	546.66±118.76	635.19±140.14	1.16	0.009	0.04
ILMN_1760778	ENG	NM_000118.1	599.84±117.27	390.88±114.11	0.65	0.009	0.04
ILMN_1701789	IFIT3	NM_001549.2	266.28±55.59	187.76±25.81	0.71	0.009	0.04
ILMN_2374633	ZWILCH	NR_003105.1	518.33±84.21	397.41±73.81	0.77	0.009	0.04
ILMN_1744628	FDX1L	NM_001031734.1	449.39±107.85	600.81±120.17	1.34	0.009	0.04
ILMN_3245471	SCARNA20	NR_002999.2	154.48±45.63	245.37±104.72	1.59	0.009	0.04
ILMN_1733155	GIT1	NM_014030.2	216.16±28.79	272.78±39.61	1.26	0.009	0.04
ILMN_1685275	MCAM	NM_006500.2	120.17±7.25	140.52±14.18	1.17	0.009	0.04
ILMN_3248882	KIAA0114	NR_024031.1	492.01±85.45	622.54±111.26	1.27	0.009	0.04
ILMN_1795300	FLJ41603	NM_001001669.1	172.27±14.70	248.44±64.73	1.44	0.009	0.04
ILMN_1709674	GFPT2	NM_005110.1	383.37±131.94	231.10±92.32	0.60	0.009	0.04
ILMN_1696021	KPNA6	NM_012316.3	1184.10±118.30	1008.96±139.21	0.85	0.009	0.04
ILMN_1693740	LOC647834	XM_943048.1	156.08±30.47	207.61±43.79	1.33	0.009	0.04
ILMN_1716754	PRKAG3	NM_017431.2	184.74±25.44	232.70±42.68	1.26	0.009	0.04
ILMN_1796094	CD36	NM_001001548.1	175.61±43.61	426.52±215.72	2.43	0.009	0.04
ILMN_1802292	WDFY2	NM_052950.2	229.17±18.61	190.26±24.54	0.83	0.009	0.04
ILMN_1763447	PLXNB2	XM_371474.3	990.31±115.72	1101.56±124.93	1.11	0.009	0.04
ILMN_1810289	FER1L3	NM_013451.2	1794.06±618.89	1239.28±636.44	0.69	0.009	0.04
ILMN_3270411	LOC100129890	XM_001719878.1	234.51±37.44	276.56±41.89	1.18	0.009	0.04
ILMN_1702237	FKBP1A	NM_054014.1	187.06±15.36	208.30±14.94	1.11	0.009	0.04
ILMN_1657039	FILIP1	NM_015687.2	219.55±23.81	307.91±46.35	1.40	0.009	0.04
ILMN_2170209	RASD2	NM_014310.3	129.94±12.92	175.86±29.10	1.35	0.009	0.04
ILMN_2184184	ANXA1	NM_000700.1	4956.28±800.07	3580.40±1247.96	0.72	0.009	0.04
ILMN_1805007	SEMA4F	NM_004263.2	170.90±12.77	142.09±23.48	0.83	0.009	0.04
ILMN_1750661	FBXW9	NM_032301.1	266.12±39.82	336.96±75.59	1.27	0.009	0.04
ILMN_1797950	EXTL2	NM_001439.2	333.32±87.93	249.34±91.80	0.75	0.009	0.04
ILMN_1688464	MAP6D1	NM_024871.1	412.78±29.13	747.29±189.76	1.81	0.009	0.04
ILMN_1749405	KIAA1191	NM_020444.2	754.55±191.14	592.12±189.53	0.78	0.009	0.04
ILMN_2348975	NASP	NM_002482.2	170.25±11.01	214.43±27.64	1.26	0.009	0.04
ILMN_2187746	EMX2	NM_004098.2	231.42±27.38	217.93±32.52	0.94	0.009	0.04
ILMN_1720373	SLC7A5	NM_003486.5	2229.22±388.93	2836.91±460.63	1.27	0.009	0.04
ILMN_1808226	RGS16	NM_002928.2	157.11±20.53	136.21±22.79	0.87	0.009	0.04
ILMN_1818617		Hs.158923	192.18±24.63	222.90±34.09	1.16	0.009	0.04
ILMN_1787628	NOP56	NM_006392.2	1776.10±450.77	1971.59±443.67	1.11	0.009	0.04
ILMN_1730906	FILIP1L	NM_182909.1	233.47±23.60	184.04±28.43	0.79	0.009	0.04
ILMN_2388547	EPSTI1	NM_033255.2	288.12±30.96	239.00±45.48	0.83	0.009	0.04
ILMN_1682717	IER3	NM_052815.1	2084.73±322.14	1621.45±261.61	0.78	0.009	0.04
ILMN_2061419	CYCSL1	NR_001561.1	608.70±156.49	678.39±192.50	1.11	0.009	0.04
ILMN_1683279	PEX6	NM_000287.2	455.95±85.68	535.59±107.58	1.17	0.009	0.04
ILMN_1889229		Hs.28456	122.76±2.91	138.81±9.72	1.13	0.009	0.04
ILMN_2104924	C21orf70	NM_058190.2	409.18±142.07	812.30±330.60	1.99	0.009	0.04
ILMN_1663113	TTLL12	NM_015140.2	362.51±43.08	405.79±62.99	1.12	0.009	0.05
ILMN_1653856	STS-1	NM_032873.3	732.96±71.19	939.53±154.98	1.28	0.009	0.05
ILMN_1782204	AFP	NM_001134.1	177.62±12.63	152.83±9.94	0.86	0.009	0.05
ILMN_1757287	MAPK6	NM_002748.2	634.56±200.05	408.71±246.78	0.64	0.009	0.05
ILMN_1769545	PRPF19	NM_014502.3	416.33±30.26	436.35±32.78	1.05	0.009	0.05
ILMN_1815190	METTL1	NM_005371.3	510.82±74.45	654.46±133.83	1.28	0.009	0.05
ILMN_2390919	FBLN2	NM_001998.2	3323.55±388.71	2634.38±525.29	0.79	0.009	0.05
ILMN_1808712	RNF40	NM_014771.2	240.89±11.44	204.62±19.54	0.85	0.009	0.05
ILMN_1708496	BRSK2	NM_003957.1	808.36±103.49	1096.64±147.88	1.36	0.009	0.05
ILMN_1695763	PDIA5	NM_006810.1	329.00±77.12	223.23±61.36	0.68	0.009	0.05
ILMN_2128162	SIPA1L1	NM_015556.1	163.04±15.21	173.50±16.36	1.06	0.009	0.05
ILMN_2313158	MBNL1	NM_207295.1	228.32±30.83	173.47±31.14	0.76	0.009	0.05
ILMN_2214910	EPHB4	NM_004444.4	333.86±42.96	400.59±54.38	1.20	0.009	0.05
ILMN_1659106	PHLDA3	NM_012396.2	1067.02±169.04	1250.61±210.24	1.17	0.009	0.05
ILMN_1722820	KDELR3	NM_006855.2	966.37±334.02	451.22±217.91	0.47	0.009	0.05
ILMN_1764754	RAMP1	NM_005855.2	164.81±13.81	271.82±65.88	1.65	0.009	0.05
ILMN_2387712	AK5	NM_012093.2	242.26±42.74	272.33±60.43	1.12	0.009	0.05
ILMN_1733937	MMD	NM_012329.2	223.42±35.11	176.78±39.28	0.79	0.009	0.05
ILMN_2269136	AGAP3	NM_001042535.1	417.20±33.30	647.84±144.11	1.55	0.009	0.05
ILMN_1706118	HN1L	NM_144570.2	176.46±7.72	205.10±12.49	1.16	0.009	0.05
ILMN_1687315	RXRA	NM_002957.3	652.56±61.66	791.60±85.58	1.21	0.009	0.05
ILMN_1752953	BCL2L12	NM_052842.2	411.23±29.10	469.91±40.09	1.14	0.009	0.05
ILMN_3250032	XPR1	NM_004736.3	143.88±10.90	166.07±9.44	1.15	0.009	0.05
ILMN_1796968	INTS5	NM_030628.1	214.98±19.46	255.78±35.52	1.19	0.009	0.05
ILMN_1667043	EIF4A3	NM_014740.2	2310.68±278.51	1907.98±99.18	0.83	0.009	0.05
ILMN_3251662	HINT3	NM_138571.4	694.60±116.69	879.41±202.03	1.27	0.009	0.05
ILMN_2296843	GCDH	NM_000159.2	257.25±27.33	339.99±59.61	1.32	0.009	0.05
ILMN_1797764	RPL22L1	XM_942312.1	157.79±6.53	132.66±8.50	0.84	0.009	0.05
ILMN_1793267	ETHE1	NM_014297.3	158.98±23.02	211.09±44.19	1.33	0.009	0.05
ILMN_1808765	ZNF25	NM_145011.2	333.67±61.86	271.15±59.34	0.81	0.009	0.05
ILMN_1770479	LMO7	NM_005358.3	506.09±62.28	891.63±228.52	1.76	0.009	0.05
ILMN_1701681	SEC11C	NM_033280.1	542.51±126.02	440.85±57.48	0.81	0.009	0.05
ILMN_1662328	CNNM3	NM_017623.3	314.61±70.57	437.50±126.75	1.39	0.009	0.05
ILMN_1655952	FAM39E	XM_930604.1	848.54±97.71	1143.21±92.49	1.35	0.009	0.05
ILMN_1788053	SLC25A12	NM_003705.2	204.74±11.28	182.81±7.73	0.89	0.009	0.05
ILMN_3247159	SCARNA8	NR_003009.1	361.83±220.36	608.00±333.90	1.68	0.01	0.05
ILMN_2047511	CENTA1	NM_006869.1	209.78±48.23	362.80±113.17	1.73	0.010	0.05
ILMN_2146389	MEGF10	NM_032446.1	1055.86±220.38	1314.03±321.70	1.24	0.010	0.05
ILMN_1785756	LOC731314	NM_002105.2	547.23±149.47	410.92±69.67	0.75	0.010	0.05
ILMN_1725071	CCDC12	NM_144716.1	568.98±76.87	666.66±127.72	1.17	0.010	0.05
ILMN_1777190	CFD	NM_001928.2	537.85±339.48	396.29±203.94	0.74	0.010	0.05
ILMN_1690105	STAT1	NM_139266.1	605.32±132.31	443.78±54.01	0.73	0.010	0.05
ILMN_1728662	ALDH3B1	NM_001030010.1	276.35±50.11	390.31±107.50	1.41	0.010	0.05
ILMN_2110919	EBF2	NM_022659.2	154.39±11.95	124.44±8.93	0.81	0.010	0.05
ILMN_1758613	RAPGEFL1	NM_016339.1	132.50±15.98	171.79±30.63	1.30	0.010	0.05
ILMN_1726512	ZSCAN2	NM_181877.3	261.64±27.00	367.16±86.25	1.40	0.010	0.05
ILMN_3300358	ZNF84	NM_003428.4	251.47±8.08	286.46±24.49	1.14	0.010	0.05
ILMN_1673898	ATG12	NM_004707.2	176.37±24.66	232.53±51.29	1.32	0.010	0.05
ILMN_1679299	IGSF1	NM_001555.2	122.62±9.43	168.68±35.67	1.38	0.010	0.05
ILMN_1787657	CLDN12	NM_012129.2	308.76±43.88	241.45±28.00	0.78	0.010	0.05
ILMN_1687501	MOXD1	NM_015529.1	2207.31±394.16	1692.43±173.38	0.77	0.010	0.05
ILMN_1696254	CYB5D2	NM_144611.2	416.71±31.66	349.00±42.34	0.84	0.010	0.05
ILMN_2374865	ATF3	NM_001040619.1	208.68±23.51	155.39±20.02	0.74	0.010	0.05
ILMN_2295518	TRO	NM_001039705.1	352.83±42.27	302.73±44.66	0.86	0.010	0.05
ILMN_1789233	VPS37C	NM_017966.4	1776.97±394.09	2396.10±643.41	1.35	0.010	0.05
ILMN_1780663	KLHL30	NM_198582.1	2297.57±477.68	4007.49±1102.56	1.74	0.010	0.05
ILMN_1778681	EBF1	NM_024007.2	560.10±103.30	407.32±41.99	0.73	0.010	0.05
ILMN_3240222	PRAGMIN	NM_001080826.1	1418.49±281.31	2317.42±656.90	1.63	0.010	0.05
ILMN_1712082	GCNT3	NM_004751.1	211.54±86.35	362.14±164.93	1.71	0.010	0.05
ILMN_1734380	DPF3	NM_012074.1	115.16±2.21	136.30±10.46	1.18	0.010	0.05
ILMN_2150654	ZSWIM4	NM_023072.1	598.00±89.10	867.64±192.52	1.45	0.010	0.05
ILMN_2380946	EIF4G2	NM_001418.3	8453.14±699.65	7130.02±893.24	0.84	0.010	0.05
ILMN_1739558	CRELD1	NM_001031717.1	1201.16±127.51	1667.59±372.88	1.39	0.010	0.05
ILMN_1664464	PTGDS	NM_000954.5	1734.68±318.03	2060.15±346.24	1.19	0.010	0.05
ILMN_1811574	MAPK8IP3	NM_033392.3	788.32±176.28	1141.69±278.84	1.45	0.010	0.05
ILMN_1736539	ALDH1L2	XM_927536.1	442.58±165.84	291.78±128.04	0.66	0.010	0.05
ILMN_2396444	CD14	NM_001040021.1	380.37±260.41	306.56±185.16	0.81	0.010	0.05
ILMN_1671404	SVIL	NM_003174.2	1568.19±202.91	1854.92±323.65	1.18	0.010	0.05
ILMN_1690035	FLYWCH1	NM_032296.2	120.26±5.20	162.87±26.73	1.35	0.010	0.05
ILMN_2211922	PPP4R1L	NM_018498.2	128.24±14.47	145.55±21.96	1.13	0.010	0.05
ILMN_1738938	TIMM8B	NM_012459.1	516.89±111.76	760.00±213.38	1.47	0.010	0.05
ILMN_1804148	TMED4	NM_182547.2	604.57±75.26	640.87±80.13	1.06	0.010	0.05
ILMN_2075436	PDIA3P	NR_002305.1	147.19±19.34	164.74±18.61	1.12	0.010	0.05
ILMN_2376263	SMARCA1	NM_003069.2	654.52±159.33	501.56±177.23	0.77	0.010	0.05
ILMN_1673933	LOC440341	XM_932044.1	1045.15±111.88	842.84±104.58	0.81	0.010	0.05
ILMN_1683415	CAMK2D	NM_172115.1	294.20±40.80	230.91±29.23	0.78	0.010	0.05
ILMN_1813456	PCBD1	NM_001001939.1	336.72±65.17	449.25±107.45	1.33	0.010	0.05
ILMN_1661194	CLDN14	NM_012130.2	384.10±94.47	531.99±141.62	1.39	0.010	0.05
ILMN_1710863	GATAD1	NM_021167.2	159.50±11.72	147.72±10.56	0.93	0.010	0.05
ILMN_1788629	CCDC46	NM_145036.1	150.06±8.76	174.58±15.93	1.16	0.010	0.05
ILMN_1798346	KIAA1468	NM_020854.2	178.74±22.84	151.62±30.99	0.85	0.010	0.05
ILMN_1738147	NES	NM_006617.1	3302.51±788.13	4346.70±653.00	1.32	0.010	0.05
ILMN_1693341	SNRPN	NM_022805.2	382.57±92.26	541.88±119.14	1.42	0.010	0.05
ILMN_1661500	B4GALT4	NM_003778.3	411.59±69.41	271.54±34.78	0.66	0.010	0.05
ILMN_1768867	AP3B1	NM_003664.3	2024.26±563.86	1619.09±530.87	0.80	0.010	0.05
ILMN_1705682	LEPREL2	NM_014262.2	410.73±42.75	308.54±44.00	0.75	0.010	0.05
ILMN_1755405	FRAG1	NM_014489.1	620.25±98.32	761.82±172.15	1.23	0.010	0.05
ILMN_3245020	WASH1	NM_182905.3	194.46±34.57	279.09±72.97	1.44	0.010	0.05
ILMN_1666364	COQ10A	NM_144576.2	389.47±62.90	495.02±62.39	1.27	0.010	0.05
ILMN_1798826	MRPS25	NM_022497.3	367.51±52.74	414.06±45.62	1.13	0.010	0.05
ILMN_1672834	SSH2	NM_033389.2	277.17±22.36	318.35±17.17	1.15	0.010	0.05
ILMN_3253304	BRI3P1	XR_015539.2	2530.51±611.48	3872.99±1091.24	1.53	0.010	0.05
ILMN_1718770	FLJ36070	NM_182574.1	209.63±29.67	293.83±63.04	1.40	0.010	0.05
ILMN_1754234	ZMYND11	NM_006624.3	2590.05±429.53	3017.32±387.99	1.16	0.010	0.05
ILMN_1789702	GBE1	NM_000158.1	314.54±154.11	229.61±142.61	0.73	0.010	0.05
ILMN_1729217	FAM131A	NM_144635.3	206.80±38.47	276.43±65.06	1.34	0.010	0.05
ILMN_1654268	HMGB2	NM_002129.2	203.18±41.22	175.34±36.72	0.86	0.010	0.05
ILMN_1741054	SLC5A6	NM_021095.1	297.11±25.66	342.78±29.85	1.15	0.010	0.05
ILMN_1789944	PGAM5	XM_945649.1	210.00±29.49	292.05±64.25	1.39	0.010	0.05
ILMN_1806122	CHD8	NM_020920.1	961.93±223.46	1173.46±266.66	1.22	0.010	0.05
ILMN_1755383	LRRC1	NM_018214.3	268.34±29.10	417.37±64.45	1.56	0.010	0.05
ILMN_2156172	HK2	NM_000189.4	199.94±19.50	248.09±24.38	1.24	0.010	0.05
ILMN_1343295	GAPDH		7138.74±1744.97	5306.17±1503.77	0.74	0.010	0.05
ILMN_1694778	LOC646723	NM_199187.1	1869.67±969.49	452.10±404.75	0.24	0.010	0.05
ILMN_1667980	CACNA1S	NM_000069.1	214.33±27.50	307.29±65.12	1.43	0.010	0.05
ILMN_1656139	LOC730417	XM_944405.1	133.21±13.88	165.39±21.34	1.24	0.010	0.05
ILMN_1778673	GOLGA7	NM_001002296.1	1514.02±328.70	1232.63±400.49	0.81	0.010	0.05
ILMN_1737604	FLJ10986	NM_018291.2	455.34±66.54	369.67±48.02	0.81	0.010	0.05
ILMN_1663401	LARP6	NM_197958.1	1299.28±107.54	1013.15±155.70	0.78	0.010	0.05
ILMN_1763144	NEU1	NM_000434.2	394.00±45.68	334.36±54.99	0.85	0.011	0.05
ILMN_1704253	C6orf106	NM_022758.4	263.95±39.28	326.49±46.73	1.24	0.011	0.05
ILMN_1705210	GRASP	NM_181711.1	257.18±27.39	346.32±68.21	1.35	0.011	0.05
ILMN_2325168	ARRB1	NM_020251.2	140.98±11.20	176.65±18.80	1.25	0.011	0.05
ILMN_1806692	HEXB	NM_000521.2	1586.86±117.71	1143.29±182.97	0.72	0.011	0.05
ILMN_2181867	ANKRD20B	NR_003366.1	133.04±6.10	163.00±21.53	1.23	0.011	0.05
ILMN_3305942	LOC729970	XM_001134179.1	323.26±43.83	387.27±18.55	1.20	0.011	0.05
ILMN_1665033	NPR3	NM_000908.2	163.37±9.66	138.49±17.30	0.85	0.011	0.05
ILMN_3245365	SNORA6	NR_002325.1	190.48±69.50	332.73±142.66	1.75	0.011	0.05
ILMN_1748546	2015-09-02	NM_001008491.1	3570.12±529.15	2588.31±730.14	0.72	0.011	0.05
ILMN_1692664	PRR5	NM_001017530.1	539.08±48.43	741.29±126.45	1.38	0.011	0.05
ILMN_1682699	PBX2	NM_002586.3	157.79±14.95	202.10±35.95	1.28	0.011	0.05
ILMN_1751028	SERPINH1	NM_001235.2	1335.29±278.75	986.75±234.59	0.74	0.011	0.05
ILMN_1672004	TOB1	NM_005749.2	331.79±57.05	429.47±97.14	1.29	0.011	0.05
ILMN_1700384	KIAA1522	NM_020888.1	167.34±14.66	144.76±17.10	0.87	0.011	0.05
ILMN_1789751	MFSD1	NM_022736.1	1390.96±135.90	1038.25±147.42	0.75	0.011	0.05
ILMN_1743763	TJAP1	NM_080604.1	686.20±106.19	958.42±245.55	1.40	0.011	0.05
ILMN_1800354	CST3	NM_000099.2	3964.26±573.58	2737.65±678.26	0.69	0.011	0.05
ILMN_2141118	C15orf59	NM_001039614.1	155.37±15.71	165.05±18.02	1.06	0.011	0.05
ILMN_1798372	ANXA2P3	NR_001446.1	513.66±90.92	324.96±45.86	0.63	0.011	0.05
ILMN_1736888	SAR1B	NM_016103.2	943.24±191.54	766.76±203.67	0.81	0.011	0.05
ILMN_1691575	SNX2	NM_003100.2	629.19±104.60	527.95±67.15	0.84	0.011	0.05
ILMN_3234837	PKDCC	NM_138370.2	278.87±52.10	326.51±68.07	1.17	0.011	0.05
ILMN_1774077	GBP2	NM_004120.3	1025.32±296.98	1332.39±291.31	1.30	0.011	0.05
ILMN_1697440	PRPF4	NM_004697.3	483.78±107.19	397.46±77.98	0.82	0.011	0.05
ILMN_1771238	CHM	XM_942734.1	449.88±47.36	392.45±52.24	0.87	0.011	0.05
ILMN_2219712	HMGB2	NM_002129.2	387.17±102.37	313.95±81.14	0.81	0.011	0.05
ILMN_1849399		Hs.66049	138.23±6.29	190.76±35.05	1.38	0.011	0.05
ILMN_1702301	DOCK10	NM_014689.1	717.54±200.69	511.54±94.11	0.71	0.011	0.05
ILMN_1719661	SEPX1	NM_016332.2	2302.60±353.22	3086.07±733.14	1.34	0.011	0.05
ILMN_2192385	TTC19	NM_017775.2	273.63±70.42	193.21±71.47	0.71	0.011	0.05
ILMN_1803338	CCDC80	NM_199511.1	214.33±58.49	140.54±10.92	0.66	0.011	0.05
ILMN_1772605	FRS3	NM_006653.3	173.35±17.94	229.62±48.49	1.32	0.011	0.05
ILMN_1898124		Hs.25892	734.13±105.86	878.21±149.42	1.20	0.011	0.05
ILMN_1776724	LYPD6	NM_194317.2	151.63±9.61	192.40±27.54	1.27	0.011	0.05
ILMN_1756355	NDUFS3	NM_004551.1	3724.23±615.98	4811.47±1090.62	1.29	0.011	0.05
ILMN_1728521	HDAC7A	NM_016596.2	184.20±23.15	170.24±16.78	0.92	0.011	0.05
ILMN_2332964	LGMN	NM_001008530.1	323.86±165.82	170.64±105.30	0.53	0.011	0.05
ILMN_1668185	ZNF282	NM_003575.1	229.86±19.63	256.98±18.59	1.12	0.011	0.05
ILMN_1909886		Hs.551847	157.19±14.04	129.97±11.30	0.83	0.011	0.05
ILMN_3275575	LOC648980	XM_941280.2	498.55±93.98	687.95±180.47	1.38	0.011	0.05
ILMN_1791147	YPEL3	NM_031477.3	444.43±47.27	549.12±88.96	1.24	0.011	0.05
ILMN_1790689	CRISPLD2	NM_031476.1	230.17±31.74	203.41±30.52	0.88	0.011	0.05
ILMN_2392080	DCAF6	NM_001017977.1	261.10±29.16	345.10±70.62	1.32	0.011	0.05
ILMN_1761247	PIR	NM_001018109.1	199.10±18.39	167.21±20.87	0.84	0.011	0.05
ILMN_1784630	KBTBD11	NM_014867.1	179.99±26.18	229.10±46.56	1.27	0.011	0.05
ILMN_2056975	HPRT1	NM_000194.1	608.44±143.65	485.52±147.10	0.80	0.011	0.05
ILMN_1657632	ZMYM6	NM_007167.2	736.77±87.73	517.33±83.22	0.70	0.011	0.05
ILMN_1794875	AGPAT9	NM_032717.3	221.02±37.37	341.69±85.65	1.55	0.011	0.05
ILMN_1795930	PTGER4	NM_000958.2	374.08±32.24	475.46±45.08	1.27	0.011	0.05
ILMN_1722329	CASQ2	NM_001232.1	1773.59±470.67	2856.84±901.35	1.61	0.011	0.05
ILMN_1683277	KIAA0319L	NM_024874.3	335.48±34.39	414.96±37.35	1.24	0.011	0.05
ILMN_1659285	PSMG1	NM_203433.1	568.54±165.65	362.35±117.00	0.64	0.011	0.05
ILMN_1696956	ARID3B	NM_006465.1	131.67±9.36	141.50±12.25	1.07	0.011	0.05
ILMN_2232854	FAP	NM_004460.2	357.63±178.86	208.17±153.87	0.58	0.011	0.05
ILMN_1770922	TMEM45A	NM_018004.1	183.34±33.14	135.83±23.55	0.74	0.011	0.05
ILMN_1766182	GNAZ	NM_002073.2	133.64±16.89	172.97±36.75	1.29	0.011	0.05
ILMN_1736234	C1orf77	NM_015607.2	697.90±45.51	794.54±79.40	1.14	0.011	0.05
ILMN_1714170	SPSB1	NM_025106.2	370.06±7.12	333.66±15.90	0.90	0.011	0.05
ILMN_1797974	AIG1	NM_016108.2	313.65±35.27	299.74±34.12	0.96	0.011	0.05
ILMN_1763723	PTDSS2	NM_030783.1	604.93±141.32	800.63±150.18	1.32	0.011	0.05
ILMN_2171640	ZNF650	NM_172070.2	206.52±14.32	224.06±21.40	1.08	0.011	0.05
ILMN_1712027	RSBN1L	NM_198467.1	164.70±16.32	141.15±12.39	0.86	0.011	0.05
ILMN_3240843	LOC339535	NR_015407.1	205.41±30.52	155.71±24.88	0.76	0.011	0.05
ILMN_1683980	PLEKHM2	XM_290944.4	1849.37±327.42	2401.12±442.13	1.30	0.011	0.05
ILMN_2187487	HEATR5B	NM_019024.1	200.29±37.18	171.85±40.15	0.86	0.011	0.05
ILMN_1666939	LOC654123	XM_945982.1	201.92±46.99	242.66±55.40	1.20	0.011	0.05
ILMN_2376194	CAMK2B	NM_172080.1	240.90±37.45	308.74±74.41	1.28	0.011	0.05
ILMN_2168520	C11orf70	NM_032930.1	273.13±23.02	234.21±24.10	0.86	0.011	0.05
ILMN_1813834	PRMT6	NM_018137.1	220.46±51.15	179.34±32.95	0.81	0.011	0.05
ILMN_1675365	LARP4	NM_052879.3	138.55±4.44	172.35±20.63	1.24	0.011	0.05
ILMN_1700604	RBM14	NM_006328.2	862.97±80.69	1093.11±216.61	1.27	0.011	0.05
ILMN_2202134	LBX1	NM_006562.4	111.07±6.17	144.78±16.17	1.30	0.011	0.05
ILMN_1802669	PPP3CB	NM_021132.1	1922.88±147.82	2095.07±185.41	1.09	0.011	0.05
ILMN_1706305	C14orf112	NM_016468.3	1316.69±264.53	1687.02±206.36	1.28	0.011	0.05
ILMN_1755120	MAN1A2	NM_006699.3	183.67±18.19	162.41±15.09	0.88	0.011	0.05
ILMN_1696360	CTSB	NM_001908.3	731.25±183.44	379.13±183.11	0.52	0.011	0.05
ILMN_1776842	DKFZp451A211	NM_001003399.1	153.48±9.06	256.21±63.73	1.67	0.011	0.05
ILMN_1691567	GNPDA2	NM_138335.1	199.11±52.24	147.00±44.45	0.74	0.011	0.05
ILMN_1694177	PCNA	NM_182649.1	538.97±118.60	397.86±138.84	0.74	0.011	0.05
ILMN_1794190	CCPG1	NM_004748.3	923.73±175.96	1055.73±170.23	1.14	0.011	0.05
ILMN_1754400	AYP1p1	XR_001434.1	479.47±64.47	550.15±91.06	1.15	0.011	0.05
ILMN_1656186	SLC41A1	NM_173854.4	427.73±70.50	572.91±58.53	1.34	0.011	0.05
ILMN_1652512	C2CD2	NM_199050.1	1099.56±273.07	1730.50±567.52	1.57	0.011	0.05
ILMN_1767470	SCPEP1	NM_021626.1	300.82±44.43	231.34±52.93	0.77	0.011	0.05
ILMN_1718866	C5orf46	NM_206966.1	165.17±16.25	123.63±7.92	0.75	0.011	0.05
ILMN_1680579	ATP2B4	NM_001684.3	440.81±87.98	317.05±79.59	0.72	0.011	0.05
ILMN_1775330	C15orf52	NM_207380.1	3114.44±656.02	4665.43±1103.33	1.50	0.011	0.05
ILMN_1757406	HIST1H1C	NM_005319.3	860.60±182.87	1061.46±322.57	1.23	0.011	0.05
ILMN_2317923	TMEM132A	NM_178031.2	402.72±35.22	516.12±49.00	1.28	0.011	0.05
ILMN_2141941	TOR1AIP1	NM_015602.2	485.67±174.85	338.64±138.24	0.70	0.011	0.05
ILMN_1727177	MGAM	NM_004668.1	182.65±37.83	249.28±41.21	1.36	0.011	0.05
ILMN_1735584	ST8SIA5	NM_013305.3	270.12±44.14	506.97±167.46	1.88	0.012	0.05
ILMN_1695357	CCDC99	NM_017785.2	218.72±66.71	164.61±40.14	0.75	0.012	0.05
ILMN_2361695	BAG5	NM_004873.2	775.02±111.35	624.60±81.48	0.81	0.012	0.05
ILMN_1789349	UBQLN4	NM_020131.3	1022.33±118.68	1446.51±271.48	1.41	0.012	0.05
ILMN_1804611	C12orf23	NM_152261.1	830.75±69.61	665.34±71.76	0.80	0.012	0.05
ILMN_1854765		Hs.481659	153.19±6.27	142.97±5.75	0.93	0.012	0.05
ILMN_1678934	POLR1E	NM_022490.1	205.91±15.95	184.55±15.18	0.90	0.012	0.05
ILMN_1658917	SLC1A1	NM_004170.4	404.41±92.90	338.97±81.64	0.84	0.012	0.05
ILMN_2367753	ATP2B4	NM_001684.3	338.49±75.75	233.03±74.58	0.69	0.012	0.05
ILMN_1675131	PIH1D1	NM_017916.1	214.69±13.84	192.24±17.34	0.90	0.012	0.05
ILMN_1807807	SKA2	NM_182620.1	179.72±14.67	216.37±28.19	1.20	0.012	0.05
ILMN_1729234	TPP1	NM_000391.2	630.28±52.53	768.99±109.86	1.22	0.012	0.05
ILMN_1690826	TNKS1BP1	NM_033396.1	192.66±9.46	175.55±7.60	0.91	0.012	0.05
ILMN_2403965	TXNDC5	NM_022085.3	146.42±17.93	118.13±14.15	0.81	0.012	0.05
ILMN_1744217	HTR7	NM_000872.3	130.12±9.78	160.61±21.14	1.23	0.012	0.05
ILMN_1762312	FOXRED1	NM_017547.2	406.74±109.09	574.62±164.32	1.41	0.012	0.05
ILMN_2350421	C19orf29	NM_001080543.1	198.58±18.23	233.50±33.60	1.18	0.012	0.05
ILMN_1775939	SF3B2	NM_006842.2	869.96±78.30	756.50±71.77	0.87	0.012	0.05
ILMN_2096372	ALDH1A1	NM_000689.3	1053.93±216.94	1443.67±248.33	1.37	0.012	0.05
ILMN_1671314	UXT	NM_004182.2	2898.52±251.19	2430.52±298.92	0.84	0.012	0.05
ILMN_1740900	BMP4	NM_001202.2	296.55±84.09	528.34±200.55	1.78	0.012	0.05
ILMN_1706273	HCCA2	NM_053005.2	276.65±54.47	352.17±93.38	1.27	0.012	0.05
ILMN_1652313	RNF215	NM_001017981.1	144.42±8.48	131.66±7.44	0.91	0.012	0.05
ILMN_1657836	PLEKHG2	NM_022835.1	158.86±6.88	168.73±11.18	1.06	0.012	0.05
ILMN_1682095	RCOR3	NM_018254.2	667.42±131.08	588.78±135.36	0.88	0.012	0.05
ILMN_1747593	ISLR	NM_005545.3	2071.31±254.65	1283.87±437.79	0.62	0.012	0.05
ILMN_1799062	NFKB2	NM_002502.2	166.69±8.13	190.99±20.17	1.15	0.012	0.05
ILMN_1785286	SOCS5	NM_014011.4	154.36±10.16	141.86±15.30	0.92	0.012	0.05
ILMN_2355225	LSP1	NM_001013255.1	345.40±44.52	251.41±28.82	0.73	0.012	0.05
ILMN_3239625	LOC641367	NR_024523.1	136.96±10.08	151.32±15.07	1.10	0.012	0.05
ILMN_1760683	SFRS9	NM_003769.2	2142.08±562.56	1489.98±626.14	0.70	0.012	0.05
ILMN_1773780	FAM173A	NM_023933.1	713.23±123.67	891.69±113.68	1.25	0.012	0.05
ILMN_1741628	ABL2	NM_005158.2	141.82±9.91	158.91±17.63	1.12	0.012	0.05
ILMN_1673450	DDN	NM_015086.1	128.39±7.97	155.08±19.56	1.21	0.012	0.05
ILMN_1721741	ATPBD1B	NM_018066.2	759.69±60.81	934.90±133.86	1.23	0.012	0.05
ILMN_1810191	PLA2G4C	NM_003706.1	1234.55±194.52	1630.62±240.23	1.32	0.012	0.05
ILMN_2139761	LIMCH1	NM_014988.1	1911.15±205.12	2263.71±333.86	1.18	0.012	0.05
ILMN_1739008	ATG9A	NM_024085.2	890.25±175.85	1189.09±265.93	1.34	0.012	0.05
ILMN_1695246	KLHDC8B	NM_173546.1	439.63±43.17	580.78±111.66	1.32	0.012	0.05
ILMN_1682694	LOC203547	NM_001017980.1	1018.42±106.66	819.49±64.44	0.80	0.012	0.05
ILMN_1778255	FARSA	NM_004461.1	287.95±26.63	316.80±30.05	1.10	0.012	0.05
ILMN_1806752	PLEKHH2	NM_172069.1	447.79±164.05	909.10±365.63	2.03	0.012	0.05
ILMN_2205785	AKNAD1	NM_152763.3	139.33±7.39	183.23±23.90	1.32	0.012	0.05
ILMN_3253456	FNDC3B	NM_022763.3	628.85±239.27	455.66±240.22	0.72	0.012	0.05
ILMN_1680339	PDGFRL	NM_006207.1	200.91±20.78	263.56±37.32	1.31	0.012	0.05
ILMN_1758672	FAM107B	NM_031453.2	393.23±119.86	657.15±191.09	1.67	0.012	0.05
ILMN_1761968	PPP1R14A	NM_033256.1	348.99±57.59	603.37±208.57	1.73	0.012	0.05
ILMN_1740160	PLCG1	NM_002660.2	404.94±50.26	495.58±36.94	1.22	0.012	0.05
ILMN_1692072	LOC728006	NM_145039.2	822.51±138.87	1053.56±241.82	1.28	0.012	0.05
ILMN_1659240	MTMR14	NM_022485.2	747.81±192.96	1030.08±314.78	1.38	0.012	0.05
ILMN_1892519		Hs.540335	118.96±8.81	148.22±25.64	1.25	0.012	0.05
ILMN_1761031	PTPDC1	NM_152422.3	159.79±9.70	143.21±15.31	0.90	0.012	0.05
ILMN_2336609	SYTL2	NM_206929.1	5383.60±1028.71	7141.08±1382.68	1.33	0.012	0.05
ILMN_3239113	LOC144438	NR_024266.1	227.94±28.04	208.60±20.79	0.92	0.012	0.05
ILMN_1772329	LRRFIP2	NM_006309.1	521.61±88.16	778.53±193.98	1.49	0.012	0.05
ILMN_1755173	PLEKHA4	NM_020904.1	739.18±140.86	885.59±207.26	1.20	0.012	0.05
ILMN_3266197	LOC100130171	XR_038676.1	189.21±17.77	272.18±52.60	1.44	0.012	0.05
ILMN_1651684	KIAA0586	NM_014749.2	209.12±13.76	243.11±23.55	1.16	0.012	0.05
ILMN_1660810	TTC17	NM_018259.3	396.53±24.82	333.76±31.46	0.84	0.012	0.05
ILMN_1761594	FAM35A	NM_019054.1	193.73±38.00	163.62±48.09	0.84	0.012	0.05
ILMN_1808404	RHBDF1	NM_022450.2	1743.54±158.40	2288.89±280.45	1.31	0.012	0.05
ILMN_3282587	LOC644914	XM_930111.2	1806.03±474.06	2476.91±492.31	1.37	0.013	0.05
ILMN_2392674	PRR3	NM_001077497.1	191.92±12.11	228.01±26.82	1.19	0.013	0.05
ILMN_1673522	MOCOS	NM_017947.1	524.56±84.06	370.23±65.16	0.71	0.013	0.05
ILMN_2228809	YWHAG	NM_012479.2	3100.82±283.14	4009.94±614.27	1.29	0.013	0.05
ILMN_1745737	DIS3L2	NM_152383.2	154.04±13.65	170.75±16.99	1.11	0.013	0.05
ILMN_1656910	TRIM6	NM_001003818.1	187.41±4.85	173.93±9.96	0.93	0.013	0.05
ILMN_1797522	DUSP3	NM_004090.2	3268.88±606.75	4656.54±1126.43	1.42	0.013	0.05
ILMN_1698072	PITRM1	NM_014889.2	638.16±162.92	504.58±125.38	0.79	0.013	0.05
ILMN_1739583	ROCK1	XM_940830.1	235.30±37.49	297.04±64.36	1.26	0.013	0.05
ILMN_1657977	MSRB2	NM_012228.2	2657.34±473.30	3817.68±990.92	1.44	0.013	0.05
ILMN_1890614		Hs.193406	681.22±155.56	1011.70±311.74	1.49	0.013	0.05
ILMN_1808272	KCNJ10	NM_002241.2	136.27±14.80	153.63±16.60	1.13	0.013	0.05
ILMN_2073289	MTSS1	NM_014751.2	624.49±174.19	874.50±177.64	1.40	0.013	0.05
ILMN_1765578	TIPARP	NM_015508.2	755.50±173.64	878.32±195.79	1.16	0.013	0.05
ILMN_2158003	KIAA1683	NM_025249.1	148.40±24.19	199.32±47.04	1.34	0.013	0.05
ILMN_1796244	CD2BP2	NM_006110.1	1983.17±208.33	2619.97±448.23	1.32	0.013	0.05
ILMN_1683234	DNAJC1	NM_022365.2	170.18±10.99	146.02±12.86	0.86	0.013	0.05
ILMN_3297644	TMEM214	NM_017727.4	496.33±40.44	420.49±52.38	0.85	0.013	0.05
ILMN_1708537	RBPJ	NM_203284.1	161.34±22.68	155.96±19.53	0.97	0.013	0.05
ILMN_1774387	ZHX3	NM_015035.3	393.26±50.80	490.65±85.47	1.25	0.013	0.05
ILMN_1807359	CLEC11A	NM_002975.2	475.43±46.88	393.90±61.30	0.83	0.013	0.05
ILMN_1718063	LIPA	NM_000235.2	1027.26±407.49	464.79±272.01	0.45	0.013	0.05
ILMN_2129505	CYBASC3	NM_153611.3	437.44±83.76	312.52±107.44	0.71	0.013	0.05
ILMN_1658094	ZNF365	NM_014951.1	170.35±8.19	147.81±6.20	0.87	0.013	0.05
ILMN_3202315	LOC643779	XR_018427.1	1792.40±833.56	2513.78±1076.88	1.40	0.013	0.05
ILMN_3259712	LOC100129952	XM_001723164.1	164.83±24.23	203.75±35.41	1.24	0.013	0.05
ILMN_1791447	CXCL12	NM_199168.2	2567.77±844.96	1202.12±882.50	0.47	0.013	0.05
ILMN_1726222	FLOT2	NM_004475.1	1801.90±550.85	2700.69±699.45	1.50	0.013	0.05
ILMN_1694686	KIAA0194	XM_940209.1	585.37±60.19	733.02±131.38	1.25	0.013	0.05
ILMN_1671791	PCK2	NM_004563.2	947.61±234.39	633.03±103.23	0.67	0.013	0.05
ILMN_3289508	LOC339192	XM_001726300.1	194.82±29.18	263.43±58.59	1.35	0.013	0.05
ILMN_1703545	CSHL1	NM_022579.1	122.09±4.91	164.75±30.11	1.35	0.013	0.05
ILMN_1875967		Hs.542571	201.90±24.73	244.02±47.38	1.21	0.013	0.05
ILMN_1667578	DUSP26	NM_024025.1	187.96±28.93	259.61±74.17	1.38	0.013	0.05
ILMN_3202885	LOC643856	XR_037586.1	188.75±14.08	166.92±16.81	0.88	0.013	0.05
ILMN_2355168	MGST1	NM_145792.1	1400.82±529.22	803.06±607.51	0.57	0.013	0.05
ILMN_1742866	F2R	NM_001992.2	256.95±24.07	331.21±58.35	1.29	0.013	0.05
ILMN_1712389	CKLF	NM_016326.2	706.96±203.85	518.93±190.93	0.73	0.013	0.05
ILMN_1695719	EIF2C2	NM_012154.2	1136.41±337.82	1585.13±372.62	1.39	0.013	0.05
ILMN_1735045	A4GALT	NM_017436.4	172.07±26.41	233.17±49.08	1.36	0.013	0.05
ILMN_3242120	RAP1BL	NM_001089704.3	185.63±17.75	208.43±17.31	1.12	0.013	0.05
ILMN_1704091	DGAT1	NM_012079.2	242.38±53.76	349.42±94.80	1.44	0.013	0.05
ILMN_1798855	RASSF9	NM_005447.2	164.35±21.12	147.57±24.41	0.90	0.013	0.05
ILMN_2376667	POFUT2	NM_133635.4	806.33±49.32	681.10±56.43	0.84	0.013	0.05
ILMN_1838863		Hs.497591	198.89±20.13	239.58±28.34	1.20	0.013	0.05
ILMN_2099586	CCDC28B	NM_024296.3	324.33±58.16	388.93±49.37	1.20	0.013	0.05
ILMN_1691717	RHBDF2	NM_024599.2	245.88±61.75	323.44±82.25	1.32	0.013	0.05
ILMN_1741171	TM2D2	NM_078473.2	264.72±12.30	222.31±20.39	0.84	0.013	0.05
ILMN_1786920	JARID1A	NM_005056.1	563.89±82.65	664.11±119.66	1.18	0.013	0.05
ILMN_3262936	LCLAT1	NM_182551.3	224.93±37.88	202.83±31.50	0.90	0.013	0.05
ILMN_2063168	MALL	NM_005434.3	210.78±78.43	346.07±110.58	1.64	0.013	0.05
ILMN_1658834	ZC3H18	NM_144604.2	165.13±18.02	210.84±37.06	1.28	0.013	0.05
ILMN_1666503	DENND2A	NM_015689.2	220.63±50.56	343.99±99.60	1.56	0.013	0.05
ILMN_1692938	PSAT1	NM_021154.3	3212.25±769.47	2146.81±683.76	0.67	0.013	0.05
ILMN_3246850	LOC648729	XR_039144.1	11688.99±2232.03	9074.60±2403.68	0.78	0.013	0.05
ILMN_1777982	USF1	NM_007122.3	220.09±22.09	288.59±45.50	1.31	0.013	0.05
ILMN_1785592	DUSP13	NM_001007271.1	239.85±52.89	359.84±79.59	1.50	0.013	0.05
ILMN_1813277	SUPT3H	NM_003599.1	209.20±16.85	187.06±15.47	0.89	0.013	0.05
ILMN_1803825	CXCL12	NM_000609.4	547.18±178.73	344.90±146.06	0.63	0.013	0.05
ILMN_1651538	NUMBL	NM_004756.2	210.39±42.24	290.40±67.93	1.38	0.013	0.05
ILMN_1785113	MUT	NM_000255.1	288.54±70.01	231.74±56.67	0.80	0.013	0.05
ILMN_1698491	MBD3	NM_003926.5	376.85±72.86	464.37±100.74	1.23	0.013	0.05
ILMN_3235969	SNORA9	NR_002952.1	126.21±29.14	184.55±58.15	1.46	0.013	0.05
ILMN_2329958	ABI1	NM_001012751.1	280.55±29.50	327.03±16.82	1.17	0.013	0.05
ILMN_1688639	FBXL2	NM_012157.2	231.02±15.35	219.39±21.00	0.95	0.013	0.05
ILMN_1666057	REEP2	NM_016606.2	214.40±48.65	353.01±109.37	1.65	0.013	0.05
ILMN_1729645	BBC3	NM_014417.2	155.76±9.14	176.62±17.17	1.13	0.013	0.05
ILMN_2402363	STK19	NM_004197.1	791.84±132.93	873.30±175.82	1.10	0.013	0.05
ILMN_1782292	LAMP1	NM_005561.2	4588.74±700.98	3731.30±495.21	0.81	0.013	0.05
ILMN_1801606	AMZ2	NM_016627.4	1202.39±498.64	864.70±473.96	0.72	0.013	0.05
ILMN_2093427	SHF	NM_138356.2	258.19±26.12	338.09±67.37	1.31	0.013	0.05
ILMN_2087941	ENTPD3	NM_001248.1	134.59±7.58	149.10±13.25	1.11	0.013	0.05
ILMN_1792435	STAG1	NM_005862.2	271.74±29.17	248.76±31.80	0.92	0.013	0.05
ILMN_3191922	KRT8P9	XR_017231.2	248.70±37.55	159.11±34.60	0.64	0.013	0.05
ILMN_2119793	ANKRD34A	NM_001039888.2	226.17±32.65	382.65±115.06	1.69	0.013	0.05
ILMN_1660973	GAD1	NM_013445.3	164.56±31.95	221.58±48.96	1.35	0.013	0.05
ILMN_1800659	PGM1	NM_002633.2	1997.75±420.28	1273.98±425.31	0.64	0.013	0.05
ILMN_1738684	NRXN2	NM_015080.2	280.01±51.51	388.25±80.86	1.39	0.013	0.05
ILMN_1768363	BAP1	NM_004656.2	230.09±31.42	283.63±50.32	1.23	0.013	0.05
ILMN_3282844	LOC644265	XM_937892.1	132.86±7.94	142.97±13.26	1.08	0.013	0.05
ILMN_3306019	LOC729535	XM_001715883.1	374.42±126.96	706.80±296.23	1.89	0.014	0.05
ILMN_1848552		Hs.370359	2016.50±460.10	2440.14±410.02	1.21	0.014	0.05
ILMN_1681118	CAPRIN2	NM_023925.3	276.19±62.02	216.12±71.81	0.78	0.014	0.05
ILMN_1790891	CKAP4	NM_006825.2	1943.09±1043.15	928.98±844.39	0.48	0.014	0.05
ILMN_1751444	NCAPG	NM_022346.3	293.85±103.50	215.85±49.25	0.73	0.014	0.05
ILMN_1734696	FRG1	NM_004477.2	1356.77±240.93	1593.25±229.34	1.17	0.014	0.05
ILMN_1658940	DDX25	NM_013264.2	131.75±11.98	176.40±37.22	1.34	0.014	0.05
ILMN_2415235	CSNK1E	NM_152221.2	3279.09±583.92	4516.81±994.67	1.38	0.014	0.05
ILMN_1811823	MED25	NM_030973.2	270.70±54.20	373.59±102.21	1.38	0.014	0.05
ILMN_1773567	LAMA5	NM_005560.3	2420.13±159.69	2902.18±308.10	1.20	0.014	0.05
ILMN_3247018	SNORA67	NR_002912.1	738.38±502.45	1169.58±531.52	1.58	0.014	0.05
ILMN_1754178	GDI2	NM_001494.2	3273.77±256.37	2773.89±245.45	0.85	0.014	0.05
ILMN_3260017	HNRNPK	NM_031262.2	261.44±58.58	355.72±105.81	1.36	0.014	0.05
Probes with mean detection p-values>0.01 in 80% of the samples filtered out.
One sample each of si-IL32 and control myotubes were removed due to low RNA quality.
Statistics were analyzed with a paired t-test followed by pFDR correction (Storey, 2003)

## Sheet: GSEA SCR vs. siIL32
Significantly enriched gene sets in GSEA (FDR<5%, q<0.05) based on differential gene expression between IL32 deficient primary human myotubes and controls (n=5)
Gene set	Observed/Total	ES	Normalized ES	p value	q value	Contributing genes
DOWNREGULATED GENE SETS
Ribosome	55/83	0.513449	2.46629	<0.001	<0.001	RPL28, RPL23A, RPL22L1, RPLP1, RPL19RPL24, RPL11, RPL17, RPS3, RPS9, RPL13A, RPL12, RPL36, RPS13, RPL31, RPL41, RPS12, RPL27, RPS21, RPS15A, RPS20, RPL36AL, RPS5, RPL26, RPL39, RPS11, RPL9, RPL22, RPS15, RPL27A, RPS4X, RPL35A, RPL15, RPS17, RPS6, RPS25, RPS27, RPS27A, RPS26, RPL38, RPL4, RPS8, RPL6, RPL21, RPS2, RPS3A, RPL7, RPL30, MRPL13, RPL34, RPL37A, RPS29, RPL37, RPS27L, RPLP0
Pentose Phosphate Pathway	8/18	0.598121	1.96037	0.0025	0.035	PFKP, GPI, PRPS2, PGM1, PRPS1, TALDO1, RPE, PGD
Complement and Coagulation Cascades	15/24	0.551333	1.92263	<0.001	0.038	CFB, PROS1, SERPING1, C1R, C1SCFD, CFH, SERPINE1, PLAU, PLAT, F13A1, CD46, BDKRB1, TFPI, F3
Amino Sugar and Nucleotide Suger Metabolism	14/34	0.482276	1.87205	<0.001	0.042	GPI, GMPPA, GFPT2, HEXB, GNPDA2PGM1, CMAS, GFPT1, UGDH, GALK2, UGP2, NANS, UAP1
Alanine, Aspartate and Glutamate Metabolism	7/20	0.564591	1.84525	0.005	0.043	GLS, GFPT2, PPAT, GFPT1, GLUD1ADSS, ASNS
N Glycan Biosynthesis	17/30	0.491551	1.81038	0.016	0.05	B4GALT1, DPM2, MAN1A2, DAD1, DPM1ALG8, FUT8, ALG6, TUSC3, MGAT4B, MAN2A1, RPN2, STT3A, DPM3, ALG9, RPN1, ALG13
UPREGULATED GENE SETS
Hypertrophic Cardiomyopathy HCM	17/50	-0.52	-1.97	<0.001	0.011	ITGA1, PRKAB2, ITGA3, CACNA1S, PRKAG3, TGFB3, ITGA6, MYH7, CACNG6, DMD, SGCA, CACNG1, MYH6, SGCG, MYL2, MYL3, TPM3
Dilated Cardiomyopathy	16/50	-0.52	-2	<0.001	0.012	ITGA1, PRKX, ITGA3, CACNA1S, TGFB3, ITGA6, MYH7, CACNG6, DMD, SGCA, CACNG1, MYH6, SGCG, MYL2, MYL3, TPM3
Tight Junction	30/77	-0.47	-1.94	<0.001	0.012	AKT1, ACTN4, HRAS, PRKCD, CSNK2A1, EXOC3, F11R, MYL12A, SPTAN1, PARD6A, MYL5, PARD3, CTNNB1, PPP2R1B, EXOC4, JAM3, TJAP1, CLDN14, CLDN23, PPP2CB, CTNNA1, ACTN2, MYH8, MYH7, CSDA, MYH1, MYH6, MYL2, JAM2, MYH11
Viral Myocarditis	12/41	-0.55	-2.03	<0.001	0.019	HLA-DRB3, ABL2, BID, ITGB2, MYH8, MYH7, DMD, SGCA, MYH1, MYH6, SGCG, MYH11
ES: Enrichment Score (primary outcome of GSEA)
Observed/Total: Number of contributing genes to a gene set/Total number of genes in a gene set						,

## Sheet: Array WT mice vs. Il32tg mice
Differentially expressed genes (p<0.05) in tibialis anterior between IL32tg and WT mice fed a high fat diet (n=6).
WT, Wild type/Control mice; IL32tg, mice expressing the human IL32 gene
IlluminaID	Gene symbol	Gene name	WT	IL32tg	Fold change	p values	q values
ILMN_2697693	Grhpr	Mus musculus glyoxylate reductase/hydroxypyruvate reductase (Grhpr), mRNA.	891.69±32.10	759.48±38.16	0.85	0.002	0.10
ILMN_1227128	Sox12	Mus musculus SRY-box containing gene 12 (Sox12), mRNA.	124.26±5.31	147.69±7.23	1.19	0.002	0.10
ILMN_2518457	Irak1	Mus musculus interleukin-1 receptor-associated kinase 1 (Irak1), mRNA.	347.66±10.37	409.15±19.85	1.18	0.002	0.10
ILMN_1230065	LOC245892		121.24±4.50	136.32±4.65	1.12	0.002	0.10
ILMN_2936118	Rpl24	Mus musculus ribosomal protein L24 (Rpl24), mRNA.	5655.28±260.95	6653.87±328.65	1.18	0.002	0.10
ILMN_1229056	D6Wsu176e	Mus musculus DNA segment, Chr 6, Wayne State University 176, expressed (D6Wsu176e), mRNA.	721.74±31.48	582.36±47.17	0.81	0.002	0.10
ILMN_2549494	Prep		242.91±12.36	206.56±9.27	0.85	0.002	0.10
ILMN_2694767	A030007L17Rik	Mus musculus RIKEN cDNA A030007L17 gene (A030007L17Rik), mRNA.	129.67±4.24	116.22±4.37	0.90	0.002	0.10
ILMN_2637639	Rps3	Mus musculus ribosomal protein S3 (Rps3), mRNA.	1579.24±53.92	1767.86±67.70	1.12	0.002	0.10
ILMN_1220710	C130008L17Rik		263.57±24.72	173.74±32.51	0.66	0.002	0.10
ILMN_2793739	AI747699	Mus musculus expressed sequence AI747699 (AI747699), mRNA.	212.12±7.54	173.66±13.90	0.82	0.002	0.10
ILMN_2726448	Bbs4	Mus musculus Bardet-Biedl syndrome 4 (human) (Bbs4), mRNA.	265.16±5.39	231.18±12.01	0.87	0.002	0.10
ILMN_2663374	Nr1h3	Mus musculus nuclear receptor subfamily 1, group H, member 3 (Nr1h3), mRNA.	389.30±31.45	481.81±30.98	1.24	0.002	0.10
ILMN_1217794	Timm9	Mus musculus translocase of inner mitochondrial membrane 9 homolog (yeast) (Timm9), nuclear gene encoding mitochondrial protein, transcript variant 1, mRNA.	2189.92±94.45	1819.77±139.21	0.83	0.002	0.10
ILMN_1248521	Pik3r3	Mus musculus phosphatidylinositol 3 kinase, regulatory subunit, polypeptide 3 (p55) (Pik3r3), mRNA.	134.77±6.64	115.65±6.45	0.86	0.002	0.10
ILMN_3148550	Golm1	Mus musculus golgi membrane protein 1 (Golm1), transcript variant 2, mRNA.	336.85±44.42	210.41±42.65	0.62	0.002	0.10
ILMN_1254837	Rab7	Mus musculus RAB7, member RAS oncogene family (Rab7), mRNA.	151.46±8.82	200.25±18.36	1.32	0.002	0.10
ILMN_3070389	ENSMUSG00000068790	Mus musculus predicted gene, ENSMUSG00000068790 (ENSMUSG00000068790), mRNA.	284.04±21.64	227.94±15.19	0.80	0.002	0.10
ILMN_2621148	Kif3a	Mus musculus kinesin family member 3A (Kif3a), mRNA.	144.70±6.62	126.39±6.27	0.87	0.002	0.10
ILMN_2726174	Ints7	Mus musculus integrator complex subunit 7 (Ints7), mRNA.	149.36±5.35	130.13±7.54	0.87	0.002	0.10
ILMN_2429970	Ift122	Mus musculus intraflagellar transport 122 homolog (Chlamydomonas) (Ift122), mRNA.	177.75±14.01	134.71±16.33	0.76	0.002	0.10
ILMN_3003308	Psmd10	Mus musculus proteasome (prosome, macropain) 26S subunit, non-ATPase, 10 (Psmd10), mRNA.	444.54±24.15	382.03±20.21	0.86	0.002	0.10
ILMN_1245842	Nt5c3l	Mus musculus 5'-nucleotidase, cytosolic III-like (Nt5c3l), mRNA.	144.78±7.63	125.13±6.52	0.86	0.002	0.10
ILMN_2486600	2810008M24Rik	Mus musculus RIKEN cDNA 2810008M24 gene (2810008M24Rik), mRNA.	536.17±16.02	478.22±24.09	0.89	0.002	0.10
ILMN_2724880	Itgb1bp3	Mus musculus integrin beta 1 binding protein 3 (Itgb1bp3), mRNA.	6681.40±851.23	2867.02±1580.66	0.43	0.002	0.10
ILMN_2703061	2810408P10Rik	Mus musculus RIKEN cDNA 2810408P10 gene (2810408P10Rik), mRNA.	212.00±13.63	178.00±11.63	0.84	0.002	0.10
ILMN_1232524	Hist1h4i	Mus musculus histone cluster 1, H4i (Hist1h4i), mRNA.	1075.06±46.61	808.01±108.77	0.75	0.002	0.10
ILMN_1238360	LOC100042405	PREDICTED: Mus musculus similar to high mobility group nucleosomal binding domain 2 (LOC100042405), mRNA.	811.68±76.41	569.38±100.05	0.70	0.002	0.10
ILMN_2737941	Rpl26	Mus musculus ribosomal protein L26 (Rpl26), mRNA.	5618.02±247.38	6384.25±314.66	1.14	0.002	0.10
ILMN_1246576	LOC100041230	PREDICTED: Mus musculus similar to histone H4 (LOC100041230), mRNA.	485.66±29.72	354.82±55.04	0.73	0.002	0.10
ILMN_1234959	Whsc1		148.93±5.45	128.12±8.83	0.86	0.002	0.10
ILMN_2837189	6720467C03Rik	Mus musculus RIKEN cDNA 6720467C03 gene (6720467C03Rik), mRNA.	378.67±14.55	286.69±37.50	0.76	0.002	0.10
ILMN_3109360	Plec1	Mus musculus plectin 1 (Plec1), transcript variant 11, mRNA.	885.26±79.22	1078.92±66.47	1.22	0.002	0.10
ILMN_3103233	Gng7	Mus musculus guanine nucleotide binding protein (G protein), gamma 7 (Gng7), transcript variant 2, mRNA.	129.04±3.63	118.80±4.13	0.92	0.002	0.10
ILMN_1227803	LOC674707	PREDICTED: Mus musculus similar to Rpl17 protein (LOC674707), misc RNA.	230.38±11.59	258.02±5.39	1.12	0.002	0.10
ILMN_2655785	Hist1h2bk	Mus musculus histone cluster 1, H2bk (Hist1h2bk), mRNA.	677.78±37.13	541.18±59.31	0.80	0.002	0.10
ILMN_2622829	1110007L15Rik	Mus musculus RIKEN cDNA 1110007L15 gene (1110007L15Rik), mRNA.	629.84±22.67	551.10±34.35	0.87	0.002	0.10
ILMN_1221243	Rhobtb3	Mus musculus Rho-related BTB domain containing 3 (Rhobtb3), mRNA.	637.80±41.47	513.50±53.81	0.81	0.002	0.10
ILMN_2862111	Hmgn2	Mus musculus high mobility group nucleosomal binding domain 2 (Hmgn2), mRNA.	1168.13±121.88	774.53±173.74	0.66	0.002	0.10
ILMN_2727022	Itgb1bp3	Mus musculus integrin beta 1 binding protein 3 (Itgb1bp3), mRNA.	3612.93±366.53	1497.66±913.24	0.41	0.002	0.10
ILMN_1258552	2610024G14Rik	Mus musculus RIKEN cDNA 2610024G14 gene (2610024G14Rik), mRNA.	418.81±18.87	350.86±30.44	0.84	0.002	0.10
ILMN_2835461	2610024G14Rik	Mus musculus RIKEN cDNA 2610024G14 gene (2610024G14Rik), mRNA.	901.18±39.29	768.95±59.59	0.85	0.002	0.10
ILMN_1248637	Nsmce1	Mus musculus non-SMC element 1 homolog (S. cerevisiae) (Nsmce1), mRNA.	871.28±38.18	714.15±71.11	0.82	0.002	0.10
ILMN_2801746	Chchd6	Mus musculus coiled-coil-helix-coiled-coil-helix domain containing 6 (Chchd6), mRNA.	179.06±10.71	150.06±12.47	0.84	0.002	0.10
ILMN_2683283	3830406C13Rik		417.56±35.84	333.82±31.23	0.80	0.002	0.10
ILMN_1222071	C920004C08Rik		220.88±23.21	168.91±10.35	0.76	0.002	0.10
ILMN_1249419	Usp47	Mus musculus ubiquitin specific peptidase 47 (Usp47), mRNA.	2013.72±77.13	2534.40±225.65	1.26	0.002	0.10
ILMN_1254622	Pcp4l1	PREDICTED: Mus musculus Purkinje cell protein 4-like 1 (Pcp4l1), mRNA.	483.30±46.81	285.43±90.49	0.59	0.002	0.10
ILMN_1224609	Psmg2	Mus musculus proteasome (prosome, macropain) assembly chaperone 2 (Psmg2), mRNA.	303.27±16.05	247.30±25.85	0.82	0.002	0.10
ILMN_2636832	Cyb5r3	Mus musculus cytochrome b5 reductase 3 (Cyb5r3), mRNA.	120.00±2.09	133.48±5.97	1.11	0.002	0.10
ILMN_1220312	E230008O15Rik		122.60±4.33	132.60±3.83	1.08	0.002	0.10
ILMN_2776391	Hbs1l	Mus musculus Hbs1-like (S. cerevisiae) (Hbs1l), transcript variant 1, mRNA.	229.33±8.80	263.77±16.00	1.15	0.002	0.10
ILMN_2621433	Fgfrl1	Mus musculus fibroblast growth factor receptor-like 1 (Fgfrl1), mRNA.	208.13±15.66	174.40±10.81	0.84	0.002	0.10
ILMN_3150658	Nme2	Mus musculus non-metastatic cells 2, protein (NM23B) expressed in (Nme2), transcript variant 1, mRNA.	3215.76±188.99	2764.40±186.46	0.86	0.002	0.10
ILMN_2698625	5730412N02Rik		163.50±16.05	126.57±14.81	0.77	0.002	0.10
ILMN_2637661	Prpf8	Mus musculus pre-mRNA processing factor 8 (Prpf8), mRNA.	142.63±6.83	157.99±5.94	1.11	0.002	0.10
ILMN_2746797	Hsf4	Mus musculus heat shock transcription factor 4 (Hsf4), mRNA.	152.07±10.57	177.81±11.15	1.17	0.002	0.10
ILMN_2824022	Map3k7ip3	Mus musculus mitogen-activated protein kinase kinase kinase 7 interacting protein 3 (Map3k7ip3), mRNA.	205.99±3.71	181.41±11.24	0.88	0.002	0.10
ILMN_2601471	Ccnd1		187.67±15.24	144.50±20.29	0.77	0.002	0.10
ILMN_2756665	Cbr2	Mus musculus carbonyl reductase 2 (Cbr2), mRNA.	618.34±134.25	321.72±116.60	0.52	0.002	0.10
ILMN_1237216	LOC100047827	PREDICTED: Mus musculus similar to Hmgn2 protein (LOC100047827), mRNA.	794.70±94.62	561.24±104.02	0.71	0.002	0.10
ILMN_2923671	Rragb	Mus musculus Ras-related GTP binding B (Rragb), mRNA.	139.82±6.59	126.07±4.65	0.90	0.002	0.10
ILMN_2970345	Slc35a2	Mus musculus solute carrier family 35 (UDP-galactose transporter), member 2 (Slc35a2), mRNA.	134.00±4.69	119.90±6.80	0.89	0.002	0.10
ILMN_1256989	Hist1h4j	Mus musculus histone cluster 1, H4j (Hist1h4j), mRNA.	1081.92±97.30	820.81±122.82	0.76	0.002	0.10
ILMN_1254367	A530088L04Rik		143.52±4.17	126.96±8.08	0.88	0.002	0.10
ILMN_2593578	Rabl2a	Mus musculus RAB, member of RAS oncogene family-like 2A (Rabl2a), mRNA.	177.72±8.26	152.41±12.28	0.86	0.002	0.10
ILMN_3088934	2700094K13Rik	Mus musculus RIKEN cDNA 2700094K13 gene (2700094K13Rik), transcript variant 2, mRNA.	1423.42±103.67	1138.10±136.41	0.80	0.002	0.10
ILMN_1250402	9330147J08Rik		256.84±11.32	194.98±29.80	0.76	0.002	0.10
ILMN_2766616	Eif4e2	Mus musculus eukaryotic translation initiation factor 4E member 2 (Eif4e2), transcript variant 3, mRNA.	133.15±3.84	142.74±4.45	1.07	0.002	0.10
ILMN_2436608	2310009A05Rik		989.51±58.02	844.30±67.98	0.85	0.002	0.10
ILMN_2626453	Amy1	Mus musculus amylase 1, salivary (Amy1), mRNA.	451.22±37.60	665.21±103.58	1.47	0.002	0.10
ILMN_2638558	Pes1	Mus musculus pescadillo homolog 1, containing BRCT domain (zebrafish) (Pes1), mRNA.	197.03±13.18	148.16±24.49	0.75	0.002	0.10
ILMN_2837195	6720467C03Rik	Mus musculus RIKEN cDNA 6720467C03 gene (6720467C03Rik), mRNA.	311.26±12.67	246.41±31.95	0.79	0.002	0.10
ILMN_2515431	D730003I15Rik		136.03±6.38	123.37±3.93	0.91	0.002	0.10
ILMN_1235962	Hook2	Mus musculus hook homolog 2 (Drosophila) (Hook2), mRNA.	109.47±3.72	120.08±5.34	1.10	0.002	0.10
ILMN_1217225	Ccdc91	Mus musculus coiled-coil domain containing 91 (Ccdc91), mRNA.	571.00±31.41	687.79±59.60	1.20	0.002	0.10
ILMN_1244414	Sec61a2	Mus musculus Sec61, alpha subunit 2 (S. cerevisiae) (Sec61a2), mRNA.	756.95±27.33	644.03±57.65	0.85	0.002	0.10
ILMN_2735940	Gdap1	Mus musculus ganglioside-induced differentiation-associated-protein 1 (Gdap1), mRNA.	558.44±68.51	305.95±130.24	0.55	0.002	0.10
ILMN_1219703	Myg1	Mus musculus melanocyte proliferating gene 1 (Myg1), mRNA.	195.78±3.42	179.47±8.31	0.92	0.002	0.10
ILMN_1257579	Nup210	Mus musculus nucleoporin 210 (Nup210), mRNA.	1164.78±77.14	1015.54±39.61	0.87	0.002	0.10
ILMN_2951120	Wbp1	Mus musculus WW domain binding protein 1 (Wbp1), mRNA.	260.27±8.94	214.95±23.15	0.83	0.002	0.10
ILMN_2919777	Asb10	Mus musculus ankyrin repeat and SOCS box-containing protein 10 (Asb10), mRNA.	888.10±68.87	596.18±151.40	0.67	0.002	0.10
ILMN_2610600	Smarce1	Mus musculus SWI/SNF related, matrix associated, actin dependent regulator of chromatin, subfamily e, member 1 (Smarce1), mRNA.	277.24±14.62	233.91±22.59	0.84	0.002	0.10
ILMN_2677092	Nutf2	Mus musculus nuclear transport factor 2 (Nutf2), mRNA.	761.41±42.66	590.85±89.35	0.78	0.002	0.10
ILMN_2674184	Kcnb1	Mus musculus potassium voltage gated channel, Shab-related subfamily, member 1 (Kcnb1), mRNA.	461.13±20.32	335.12±64.36	0.73	0.002	0.10
ILMN_2739843	Metrn		517.58±35.76	358.74±83.52	0.69	0.002	0.10
ILMN_1235186	Cox15	Mus musculus COX15 homolog, cytochrome c oxidase assembly protein (yeast) (Cox15), nuclear gene encoding mitochondrial protein, mRNA.	400.44±26.15	342.45±28.00	0.86	0.002	0.10
ILMN_3106592	Rcan2	Mus musculus regulator of calcineurin 2 (Rcan2), transcript variant 1, mRNA.	829.38±64.17	568.68±138.78	0.69	0.002	0.10
ILMN_2632509	Ppp1r14c	Mus musculus protein phosphatase 1, regulatory (inhibitor) subunit 14c (Ppp1r14c), mRNA.	530.92±52.58	429.46±40.07	0.81	0.002	0.10
ILMN_1257855	Stard8	Mus musculus START domain containing 8 (Stard8), mRNA.	533.99±57.09	394.65±71.73	0.74	0.002	0.10
ILMN_1233848	Copg	Mus musculus coatomer protein complex, subunit gamma (Copg), transcript variant 2, mRNA.	143.16±7.19	129.54±5.09	0.90	0.002	0.10
ILMN_1228970	Rhobtb2	Mus musculus Rho-related BTB domain containing 2 (Rhobtb2), mRNA.	552.88±55.48	348.49±110.72	0.63	0.002	0.10
ILMN_2773624	Hexa	Mus musculus hexosaminidase A (Hexa), mRNA.	372.48±14.66	429.93±31.12	1.15	0.002	0.10
ILMN_2903511	Lsm4	Mus musculus LSM4 homolog, U6 small nuclear RNA associated (S. cerevisiae) (Lsm4), mRNA.	2912.90±61.06	2539.74±196.83	0.87	0.002	0.10
ILMN_2546887	2700046G09Rik	PREDICTED: Mus musculus RIKEN cDNA 2700046G09 gene (2700046G09Rik), misc RNA.	168.77±6.33	146.57±12.10	0.87	0.002	0.10
ILMN_2756658	Pdcd5	Mus musculus programmed cell death 5 (Pdcd5), mRNA.	424.14±36.42	504.19±39.79	1.19	0.002	0.10
ILMN_1231066	Hist2h2be	Mus musculus histone cluster 2, H2be (Hist2h2be), mRNA.	247.37±17.89	199.59±25.67	0.81	0.002	0.10
ILMN_2830771	Spag7	Mus musculus sperm associated antigen 7 (Spag7), mRNA.	1653.78±113.15	1398.03±130.11	0.85	0.002	0.10
ILMN_2881024	1700040I03Rik	Mus musculus RIKEN cDNA 1700040I03 gene (1700040I03Rik), mRNA. XM_923066 XM_978905 XM_981332 XM_981367 XM_981402 XM_990015 XM_991725	191.41±17.14	159.84±11.36	0.84	0.002	0.10
ILMN_1234256	LOC668038	PREDICTED: Mus musculus similar to ribosomal protein (LOC668038), misc RNA.	593.74±47.02	727.64±73.09	1.23	0.002	0.10
ILMN_2724545	Sbk		709.34±47.38	514.38±107.11	0.73	0.002	0.10
ILMN_2421751	Kif1c	Mus musculus kinesin family member 1C (Kif1c), mRNA.	964.89±41.42	1127.80±89.90	1.17	0.002	0.10
ILMN_2690441	Tfb1m	Mus musculus transcription factor B1, mitochondrial (Tfb1m), nuclear gene encoding mitochondrial protein, mRNA.	202.14±8.16	175.85±14.62	0.87	0.002	0.10
ILMN_1237583	Galntl1	Mus musculus UDP-N-acetyl-alpha-D-galactosamine:polypeptide N-acetylgalactosaminyltransferase-like 1 (Galntl1), mRNA.	149.65±3.98	136.50±7.32	0.91	0.002	0.10
ILMN_1225654	LOC100046775	PREDICTED: Mus musculus similar to CMP-sialic acid transporter (LOC100046775), mRNA.	597.52±33.84	469.12±72.09	0.79	0.002	0.10
ILMN_2772319	Cox5b	Mus musculus cytochrome c oxidase, subunit Vb (Cox5b), mRNA.	5026.64±275.66	4107.01±520.25	0.82	0.002	0.10
ILMN_1217567	Med31	Mus musculus mediator of RNA polymerase II transcription, subunit 31 homolog (yeast) (Med31), mRNA.	195.59±6.73	165.70±16.78	0.85	0.002	0.10
ILMN_2652394	Tceb3	Mus musculus transcription elongation factor B (SIII), polypeptide 3 (Tceb3), mRNA.	474.45±28.52	576.69±57.88	1.22	0.002	0.10
ILMN_1227579	Acot11	Mus musculus acyl-CoA thioesterase 11 (Acot11), mRNA.	299.15±24.77	228.95±39.48	0.77	0.002	0.10
ILMN_2737758	Ptprs	Mus musculus protein tyrosine phosphatase, receptor type, S (Ptprs), mRNA.	269.00±12.54	191.82±42.75	0.71	0.002	0.10
ILMN_1239113	Mrps25		225.01±6.85	192.75±18.20	0.86	0.002	0.10
ILMN_1254276	Hist2h2ac	Mus musculus histone cluster 2, H2ac (Hist2h2ac), mRNA.	548.61±23.58	463.72±48.47	0.85	0.002	0.10
ILMN_2889313	5730419I09Rik	Mus musculus RIKEN cDNA 5730419I09 gene (5730419I09Rik), mRNA.	178.40±7.61	154.67±13.54	0.87	0.002	0.10
ILMN_2631813	Gemin6	Mus musculus gem (nuclear organelle) associated protein 6 (Gemin6), mRNA.	210.29±5.08	265.15±29.92	1.26	0.002	0.10
ILMN_1243752	Tsen15	Mus musculus tRNA splicing endonuclease 15 homolog (S. cerevisiae) (Tsen15), mRNA.	818.84±66.78	654.43±92.03	0.80	0.002	0.10
ILMN_1259463	Ankzf1	Mus musculus ankyrin repeat and zinc finger domain containing 1 (Ankzf1), mRNA.	141.31±11.67	167.03±13.83	1.18	0.002	0.10
ILMN_2724048	9830004M20Rik		145.07±6.47	158.02±6.55	1.09	0.002	0.10
ILMN_2599110	Uspl1	Mus musculus ubiquitin specific peptidase like 1 (Uspl1), mRNA. XM_900481 XM_900488 XM_900492 XM_900499 XM_900504 XM_905468 XM_919327 XM_919336 XM_919343 XM_919346 XM_919353 XM_919361 XM_919381 XM_919390 XM_919400	1393.56±139.69	1122.12±133.43	0.81	0.002	0.10
ILMN_1245860	Nol5a	Mus musculus nucleolar protein 5A (Nol5a), mRNA.	190.70±9.13	233.14±24.59	1.22	0.002	0.10
ILMN_2628657	Atp6ap2	Mus musculus ATPase, H+ transporting, lysosomal accessory protein 2 (Atp6ap2), mRNA.	120.06±5.59	140.04±11.78	1.17	0.002	0.10
ILMN_2638147	Klhdc10	Mus musculus kelch domain containing 10 (Klhdc10), mRNA.	1461.46±104.74	1130.58±195.29	0.77	0.002	0.10
ILMN_2982890	Clpp	Mus musculus caseinolytic peptidase, ATP-dependent, proteolytic subunit homolog (E. coli) (Clpp), mRNA.	666.62±21.68	570.65±56.36	0.86	0.002	0.10
ILMN_1217827	2810002N01Rik	Mus musculus RIKEN cDNA 2810002N01 gene (2810002N01Rik), mRNA.	927.99±28.27	826.74±60.01	0.89	0.002	0.10
ILMN_2419750	scl0003177.1_2		110.75±1.76	119.63±5.21	1.08	0.002	0.10
ILMN_1225835	Mfap5	Mus musculus microfibrillar associated protein 5 (Mfap5), mRNA.	186.37±8.24	149.98±21.66	0.80	0.002	0.10
ILMN_3074516	Psmg2	Mus musculus proteasome (prosome, macropain) assembly chaperone 2 (Psmg2), mRNA.	712.52±32.46	597.49±69.18	0.84	0.002	0.10
ILMN_1237752	Ubr2	Mus musculus ubiquitin protein ligase E3 component n-recognin 2 (Ubr2), mRNA.	163.77±8.24	197.39±20.46	1.21	0.002	0.10
ILMN_2486012	C330006P03Rik		835.88±61.28	606.46±141.50	0.73	0.002	0.10
ILMN_2510714	Zhx1	Mus musculus zinc fingers and homeoboxes 1 (Zhx1), transcript variant 1, mRNA.	238.38±13.31	195.43±26.59	0.82	0.002	0.10
ILMN_1223685	Ttc9c	Mus musculus tetratricopeptide repeat domain 9C (Ttc9c), mRNA.	128.59±4.31	136.00±3.53	1.06	0.002	0.10
ILMN_2726371	Nqo1	Mus musculus NAD(P)H dehydrogenase, quinone 1 (Nqo1), mRNA.	175.44±6.26	225.02±30.32	1.28	0.002	0.10
ILMN_2822621	Mrpl10	Mus musculus mitochondrial ribosomal protein L10 (Mrpl10), nuclear gene encoding mitochondrial protein, mRNA.	1276.70±47.92	1044.24±145.52	0.82	0.002	0.10
ILMN_2660837	St6galnac4	Mus musculus ST6 (alpha-N-acetyl-neuraminyl-2,3-beta-galactosyl-1, 3)-N-acetylgalactosaminide alpha-2,6-sialyltransferase 4 (St6galnac4), mRNA.	136.47±4.58	171.51±21.75	1.26	0.002	0.10
ILMN_3009685	Ptprs	Mus musculus protein tyrosine phosphatase, receptor type, S (Ptprs), mRNA.	854.07±25.79	546.92±188.68	0.64	0.002	0.10
ILMN_2590729	Kif3c	Mus musculus kinesin family member 3C (Kif3c), mRNA.	225.40±11.64	186.10±25.20	0.83	0.002	0.10
ILMN_1244879	LOC100046690	PREDICTED: Mus musculus hypothetical protein LOC100046690 (LOC100046690), mRNA.	1976.20±197.89	1285.92±444.89	0.65	0.002	0.10
ILMN_2836359	5730409E04Rik	Mus musculus RIKEN cDNA 5730409E04Rik gene (5730409E04Rik), mRNA.	125.81±6.00	115.28±5.63	0.92	0.002	0.10
ILMN_2633223	1810063B07Rik		625.03±31.46	759.34±86.45	1.21	0.002	0.10
ILMN_2940785	Smcr7l	Mus musculus Smith-Magenis syndrome chromosome region, candidate 7-like (human) (Smcr7l), mRNA.	162.95±6.17	182.45±12.66	1.12	0.002	0.10
ILMN_1254358	Igfbp5	Mus musculus insulin-like growth factor binding protein 5 (Igfbp5), mRNA.	8965.98±960.29	4770.21±2719.17	0.53	0.002	0.10
ILMN_2810882	Ppic	Mus musculus peptidylprolyl isomerase C (Ppic), mRNA.	1157.23±99.27	765.21±256.99	0.66	0.002	0.10
ILMN_2663805	Map4k3	Mus musculus mitogen-activated protein kinase kinase kinase kinase 3 (Map4k3), mRNA.	407.40±18.34	500.39±60.88	1.23	0.002	0.10
ILMN_1220430	Ccdc28b	Mus musculus coiled coil domain containing 28B (Ccdc28b), mRNA.	594.02±51.46	409.95±122.04	0.69	0.002	0.10
ILMN_1250939	Agpat5	Mus musculus 1-acylglycerol-3-phosphate O-acyltransferase 5 (lysophosphatidic acid acyltransferase, epsilon) (Agpat5), mRNA.	289.16±17.23	205.96±54.81	0.71	0.002	0.10
ILMN_2964324	Igfbp5	Mus musculus insulin-like growth factor binding protein 5 (Igfbp5), mRNA.	6628.64±641.00	3536.02±2047.72	0.53	0.002	0.10
ILMN_2610105	Snrpd1	Mus musculus small nuclear ribonucleoprotein D1 (Snrpd1), mRNA.	447.56±29.70	369.65±51.88	0.83	0.002	0.10
ILMN_2669982	1700025G04Rik	Mus musculus RIKEN cDNA 1700025G04 gene (1700025G04Rik), mRNA.	831.31±39.28	1133.11±198.74	1.36	0.002	0.10
ILMN_2663741	Ankmy2	Mus musculus ankyrin repeat and MYND domain containing 2 (Ankmy2), transcript variant 1, mRNA.	395.37±8.56	304.79±59.47	0.77	0.002	0.10
ILMN_2890533	EG668668	Mus musculus predicted gene, EG668668 (EG668668), mRNA.	12642.81±257.10	14414.72±1176.18	1.14	0.002	0.10
ILMN_2461345	Zfp41		126.53±5.83	114.07±8.08	0.90	0.002	0.10
ILMN_2578369	Hspg2		136.93±3.62	125.23±7.94	0.91	0.002	0.10
ILMN_2909248	Vgll2	Mus musculus vestigial like 2 homolog (Drosophila) (Vgll2), mRNA.	971.39±105.26	1427.66±308.41	1.47	0.002	0.10
ILMN_1244995	C430015A10Rik		344.88±9.14	255.71±59.00	0.74	0.002	0.10
ILMN_2693185	Ddo	Mus musculus D-aspartate oxidase (Ddo), mRNA.	1166.10±59.45	834.28±222.86	0.72	0.002	0.10
ILMN_2589792	Tle4	Mus musculus transducin-like enhancer of split 4, homolog of Drosophila E(spl) (Tle4), mRNA. XM_924093 XM_924097 XM_924099 XM_924101 XM_924105 XM_924108 XM_924112 XM_924118	830.48±60.15	1090.81±176.32	1.31	0.002	0.10
ILMN_1250574	Nup43	Mus musculus nucleoporin 43 (Nup43), mRNA.	265.96±6.01	233.91±21.73	0.88	0.002	0.10
ILMN_1223437	Gnas	Mus musculus GNAS (guanine nucleotide binding protein, alpha stimulating) complex locus (Gnas), transcript variant 8, mRNA.	534.08±38.56	711.47±121.10	1.33	0.002	0.10
ILMN_2671366	6330577E15Rik		212.62±9.96	257.84±31.01	1.21	0.002	0.10
ILMN_2682613	Igfbp5		9483.82±1007.47	5370.00±2906.55	0.57	0.002	0.10
ILMN_2714822	Sec63	Mus musculus SEC63-like (S. cerevisiae) (Sec63), mRNA.	528.09±29.44	789.07±181.95	1.49	0.002	0.10
ILMN_2706827	Setx	Mus musculus senataxin (Setx), mRNA.	480.74±15.70	424.01±40.34	0.88	0.002	0.10
ILMN_2655774	Mrps34	Mus musculus mitochondrial ribosomal protein S34 (Mrps34), nuclear gene encoding mitochondrial protein, mRNA.	2814.12±95.38	2298.49±364.56	0.82	0.002	0.10
ILMN_1251766	Alkbh7	Mus musculus alkB, alkylation repair homolog 7 (E. coli) (Alkbh7), mRNA.	774.93±56.01	544.60±165.25	0.70	0.002	0.10
ILMN_2608309	2900057D21Rik		363.77±10.42	453.49±63.36	1.25	0.002	0.10
ILMN_2689259	Pi4kb	Mus musculus phosphatidylinositol 4-kinase, catalytic, beta polypeptide (Pi4kb), mRNA.	188.41±13.56	215.47±18.42	1.14	0.002	0.10
ILMN_3107607	Dennd5a	Mus musculus DENN/MADD domain containing 5A (Dennd5a), mRNA.	317.04±21.17	388.80±51.79	1.23	0.002	0.10
ILMN_2950957	Rtn4ip1	Mus musculus reticulon 4 interacting protein 1 (Rtn4ip1), mRNA.	252.87±29.07	196.36±38.35	0.78	0.002	0.10
ILMN_2706205	Cisd1	Mus musculus CDGSH iron sulfur domain 1 (Cisd1), mRNA.	1580.24±47.66	1175.93±287.92	0.74	0.002	0.10
ILMN_2665625	Fadd	Mus musculus Fas (TNFRSF6)-associated via death domain (Fadd), mRNA.	134.54±4.54	128.00±3.18	0.95	0.002	0.10
ILMN_2645672	LOC433745	PREDICTED: Mus musculus similar to ribosomal protein L3 (LOC433745), mRNA.	1681.47±58.28	1965.94±205.63	1.17	0.002	0.10
ILMN_2711782	Tbc1d1	Mus musculus TBC1 domain family, member 1 (Tbc1d1), mRNA.	159.96±10.33	227.92±48.97	1.42	0.002	0.10
ILMN_1228937	Cyhr1	Mus musculus cysteine and histidine rich 1 (Cyhr1), transcript variant 2, mRNA.	570.42±34.59	478.13±67.05	0.84	0.002	0.10
ILMN_2706640	Cmya5		3745.74±92.59	4890.46±822.95	1.31	0.002	0.10
ILMN_1214118	Plekha2	Mus musculus pleckstrin homology domain-containing, family A (phosphoinositide binding specific) member 2 (Plekha2), mRNA.	480.68±34.22	368.26±83.08	0.77	0.002	0.10
ILMN_1220440	Ppil3	Mus musculus peptidylprolyl isomerase (cyclophilin)-like 3 (Ppil3), transcript variant 1, mRNA.	644.64±22.28	536.62±79.89	0.83	0.002	0.10
ILMN_2618642	EG268795	PREDICTED: Mus musculus predicted gene, EG268795, transcript variant 4 (EG268795), mRNA.	3094.69±149.21	3734.82±483.13	1.21	0.002	0.10
ILMN_2492936	2010110K16Rik		374.60±16.70	316.99±43.61	0.85	0.002	0.10
ILMN_2855590	Mtap7d1	Mus musculus microtubule-associated protein 7 domain containing 1 (Mtap7d1), mRNA.	4631.34±282.03	3484.57±867.03	0.75	0.002	0.10
ILMN_1228334	2410015N17Rik	Mus musculus RIKEN cDNA 2410015N17 gene (2410015N17Rik), mRNA.	797.53±37.71	635.22±123.43	0.80	0.002	0.10
ILMN_2615547	Pofut2	Mus musculus protein O-fucosyltransferase 2 (Pofut2), mRNA.	122.72±3.84	130.72±5.90	1.07	0.002	0.10
ILMN_2551227	E430039I23Rik		7347.23±190.41	5686.10±1264.02	0.77	0.002	0.10
ILMN_2511401	Upf3a	Mus musculus UPF3 regulator of nonsense transcripts homolog A (yeast) (Upf3a), mRNA.	147.98±4.95	170.57±17.42	1.15	0.002	0.10
ILMN_2495753	Vgll2	Mus musculus vestigial like 2 homolog (Drosophila) (Vgll2), mRNA.	1089.08±89.41	1582.93±380.25	1.45	0.002	0.10
ILMN_2789294	Tmem25	Mus musculus transmembrane protein 25 (Tmem25), mRNA.	751.03±67.11	501.04±194.49	0.67	0.002	0.10
ILMN_1217055	Rab3gap2	PREDICTED: Mus musculus RAB3 GTPase activating protein subunit 2, transcript variant 4 (Rab3gap2), mRNA.	223.69±8.65	257.13±26.05	1.15	0.002	0.10
ILMN_2713673	Cmbl	Mus musculus carboxymethylenebutenolidase-like (Pseudomonas) (Cmbl), mRNA.	737.36±43.29	535.81±156.88	0.73	0.002	0.10
ILMN_2698757	Ppm1l	Mus musculus protein phosphatase 1 (formerly 2C)-like (Ppm1l), mRNA.	2743.20±150.39	2274.23±366.96	0.83	0.002	0.10
ILMN_1221304	Sfrs15	Mus musculus splicing factor, arginine/serine-rich 15 (Sfrs15), mRNA.	474.55±29.40	560.58±67.62	1.18	0.002	0.10
ILMN_1231307	LOC666025	PREDICTED: Mus musculus similar to magnesium dependent protein phosphatase beta-1 (LOC666025), misc RNA.	394.02±40.89	527.28±105.09	1.34	0.002	0.10
ILMN_2694579	Sec63	Mus musculus SEC63-like (S. cerevisiae) (Sec63), mRNA.	402.16±18.85	614.60±165.92	1.53	0.002	0.10
ILMN_2536676	LOC383981		1379.43±89.84	1833.47±357.80	1.33	0.002	0.10
ILMN_2808191	Ddo	Mus musculus D-aspartate oxidase (Ddo), mRNA.	511.26±21.14	378.86±104.07	0.74	0.002	0.10
ILMN_2717460	Ndufb7	Mus musculus NADH dehydrogenase (ubiquinone) 1 beta subcomplex, 7 (Ndufb7), nuclear gene encoding mitochondrial protein, mRNA.	1503.07±58.66	1167.66±266.47	0.78	0.002	0.10
ILMN_2694578	Sec63		390.11±22.03	577.88±148.91	1.48	0.002	0.10
ILMN_2670778	Kif1b	Mus musculus kinesin family member 1B (Kif1b), transcript variant 2, mRNA.	821.49±48.36	1142.23±255.71	1.39	0.002	0.10
ILMN_2774140	Tcp1	Mus musculus t-complex protein 1 (Tcp1), mRNA.	182.77±7.28	223.52±32.57	1.22	0.002	0.10
ILMN_2746075	Csnk1d	Mus musculus casein kinase 1, delta (Csnk1d), transcript variant 2, mRNA.	172.09±2.14	207.66±28.27	1.21	0.002	0.10
ILMN_1222734	Aldh1a1	Mus musculus aldehyde dehydrogenase family 1, subfamily A1 (Aldh1a1), mRNA.	1107.11±76.40	1553.62±367.53	1.40	0.002	0.10
ILMN_2753323	Eif4b		146.55±6.34	182.21±30.01	1.24	0.002	0.10
ILMN_2729953	Ppm1b	Mus musculus protein phosphatase 1B, magnesium dependent, beta isoform (Ppm1b), mRNA. XM_925494 XM_925495 XM_925496	163.57±8.86	208.41±37.80	1.27	0.002	0.10
ILMN_1250136	LOC433943	PREDICTED: Mus musculus similar to Glutathione S-transferase Mu 1 (GST class-mu 1) (Glutathione S-transferase GT8.7) (pmGT10) (GST 1-1) (LOC433943), misc RNA.	505.79±54.80	800.69±249.34	1.58	0.002	0.10
ILMN_2940017	Rps13	Mus musculus ribosomal protein S13 (Rps13), mRNA.	4137.87±107.82	4787.95±552.98	1.16	0.002	0.10
ILMN_2746704	1810013D10Rik	PREDICTED: Mus musculus RIKEN cDNA 1810013D10 gene (1810013D10Rik), mRNA.	2019.60±38.50	1779.17±205.93	0.88	0.002	0.10
ILMN_2623280	Osmr	Mus musculus oncostatin M receptor (Osmr), mRNA.	179.75±5.31	214.61±30.21	1.19	0.002	0.10
ILMN_1249691	Mlycd	Mus musculus malonyl-CoA decarboxylase (Mlycd), nuclear gene encoding mitochondrial protein, mRNA.	1767.64±77.59	2252.31±420.16	1.27	0.002	0.10
ILMN_1226848	Ptp4a3	Mus musculus protein tyrosine phosphatase 4a3 (Ptp4a3), mRNA.	182.89±11.90	265.93±73.60	1.45	0.002	0.10
ILMN_1248932	EG666577	PREDICTED: Mus musculus predicted gene, EG666577 (EG666577), mRNA.	1396.19±150.40	1806.59±363.13	1.29	0.002	0.10
ILMN_1218891	Fahd1	Mus musculus fumarylacetoacetate hydrolase domain containing 1 (Fahd1), nuclear gene encoding mitochondrial protein, mRNA.	1362.69±75.14	1186.15±155.75	0.87	0.002	0.10
ILMN_2740445	Nsbp1	Mus musculus nucleosome binding protein 1 (Nsbp1), mRNA.	224.27±15.64	331.86±97.77	1.48	0.002	0.10
ILMN_2506144	Vapb	Mus musculus vesicle-associated membrane protein, associated protein B and C (Vapb), mRNA.	273.97±4.57	316.59±38.75	1.16	0.002	0.10
ILMN_2523903	1100001F19Rik		585.99±19.25	816.42±209.57	1.39	0.002	0.10
ILMN_2449985	Snrpf	PREDICTED: Mus musculus small nuclear ribonucleoprotein polypeptide F (Snrpf), mRNA.	754.74±36.29	615.02±128.26	0.81	0.002	0.10
ILMN_2632028	Asb11	Mus musculus ankyrin repeat and SOCS box-containing 11 (Asb11), mRNA.	702.40±52.37	1207.19±464.22	1.72	0.002	0.10
ILMN_1255556	LOC100047214	PREDICTED: Mus musculus similar to PTEN induced putative kinase 1 (LOC100047214), mRNA.	4560.66±182.24	5636.01±995.37	1.24	0.002	0.10
ILMN_2762334	Cept1	Mus musculus choline/ethanolaminephosphotransferase 1 (Cept1), mRNA.	1296.93±57.51	1019.89±258.25	0.79	0.002	0.10
ILMN_1244343	B230369L08Rik		1113.22±21.12	1332.06±204.30	1.20	0.002	0.10
ILMN_1245089	Tle1		263.57±5.32	334.96±67.93	1.27	0.002	0.10
ILMN_2484918	Vti1a	Mus musculus vesicle transport through interaction with t-SNAREs homolog 1A (yeast) (Vti1a), mRNA.	202.16±9.78	277.91±74.34	1.37	0.002	0.10
ILMN_1240466	Eif5	Mus musculus eukaryotic translation initiation factor 5 (Eif5), transcript variant 2, mRNA.	571.74±22.64	815.75±240.26	1.43	0.002	0.10
ILMN_2893077	Rps6	Mus musculus ribosomal protein S6 (Rps6), mRNA.	1570.97±127.00	1995.20±424.30	1.27	0.002	0.10
ILMN_1214659	EG633692	PREDICTED: Mus musculus predicted gene, EG633692 (EG633692), mRNA.	149.98±6.44	171.77±22.47	1.15	0.002	0.10
ILMN_2633333	Brd4	Mus musculus bromodomain containing 4 (Brd4), transcript variant 1, mRNA.	837.14±43.94	1031.20±201.85	1.23	0.002	0.10
ILMN_1258738	Sidt2	Mus musculus SID1 transmembrane family, member 2 (Sidt2), mRNA.	241.49±17.06	319.63±83.29	1.32	0.002	0.10
ILMN_1214150	Gng2	Mus musculus guanine nucleotide binding protein (G protein), gamma 2 (Gng2), transcript variant 2, mRNA.	149.22±8.45	247.77±106.38	1.66	0.002	0.10
ILMN_2453391	Hectd1	PREDICTED: Mus musculus HECT domain containing 1 (Hectd1), mRNA.	131.19±5.96	156.59±27.41	1.19	0.002	0.10
ILMN_2950441	Supt5h	Mus musculus suppressor of Ty 5 homolog (S. cerevisiae) (Supt5h), mRNA.	358.15±11.74	506.62±162.57	1.41	0.002	0.10
ILMN_3138732	Nrap	Mus musculus nebulin-related anchoring protein (Nrap), transcript variant 2, mRNA.	1788.33±148.95	3240.34±1602.05	1.81	0.002	0.10
ILMN_2666406	Prrc1	Mus musculus proline-rich coiled-coil 1 (Prrc1), mRNA.	553.22±38.95	952.78±443.29	1.72	0.002	0.10
ILMN_1224936	Mapk1ip1	Mus musculus mitogen-activated protein kinase 1 interacting protein 1 (Mapk1ip1), transcript variant 2, mRNA.	171.90±4.42	238.59±74.03	1.39	0.002	0.10
ILMN_2710705	Sqstm1	Mus musculus sequestosome 1 (Sqstm1), mRNA.	2778.63±210.01	4310.25±1707.38	1.55	0.002	0.10
ILMN_2713448	Sfrs2ip		223.31±19.57	310.78±98.74	1.39	0.002	0.10
ILMN_2833243	C330023M02Rik	Mus musculus RIKEN cDNA C330023M02 gene (C330023M02Rik), mRNA.	287.63±13.02	461.82±201.88	1.61	0.002	0.10
ILMN_2670398	Eif4ebp1	Mus musculus eukaryotic translation initiation factor 4E binding protein 1 (Eif4ebp1), mRNA.	1445.63±185.69	4716.54±3982.06	3.26	0.002	0.10
ILMN_1240415	LOC234987		1313.71±48.88	2425.45±1358.58	1.85	0.002	0.10
ILMN_1234329	1300006C19Rik		141.19±4.97	176.65±43.74	1.25	0.002	0.10
ILMN_3139875	Acot1	Mus musculus acyl-CoA thioesterase 1 (Acot1), mRNA.	126.72±10.36	313.59±230.95	2.47	0.002	0.10
ILMN_2464381	Ttc1	Mus musculus tetratricopeptide repeat domain 1 (Ttc1), mRNA.	796.96±18.78	981.02±228.37	1.23	0.002	0.10
ILMN_2705078	Csda	Mus musculus cold shock domain protein A (Csda), mRNA.	489.70±19.62	922.98±538.15	1.88	0.002	0.10
ILMN_3114641	Pik3r1	Mus musculus phosphatidylinositol 3-kinase, regulatory subunit, polypeptide 1 (p85 alpha) (Pik3r1), transcript variant 2, mRNA.	962.98±85.04	2479.71±1886.60	2.58	0.002	0.10
ILMN_2629657	Csda	Mus musculus cold shock domain protein A (Csda), mRNA.	406.41±44.90	775.30±459.31	1.91	0.002	0.10
ILMN_2473531	Pik3r1	Mus musculus phosphatidylinositol 3-kinase, regulatory subunit, polypeptide 1 (p85 alpha) (Pik3r1), transcript variant 1, mRNA.	772.35±65.46	1948.36±1485.75	2.52	0.002	0.10
ILMN_2435451	1700027M01Rik		1125.01±78.78	1878.48±957.94	1.67	0.002	0.10
ILMN_2616262	Pkig	Mus musculus protein kinase inhibitor, gamma (Pkig), transcript variant 1, mRNA.	146.07±6.21	203.93±74.83	1.40	0.002	0.10
ILMN_2625451	Ankrd1	Mus musculus ankyrin repeat domain 1 (cardiac muscle) (Ankrd1), mRNA.	201.80±38.32	493.69±383.72	2.45	0.002	0.10
ILMN_2591651	A330080J22Rik		160.48±6.50	313.42±202.03	1.95	0.002	0.10
ILMN_2458671	Vldlr	Mus musculus very low density lipoprotein receptor (Vldlr), mRNA.	140.81±5.73	178.93±51.07	1.27	0.002	0.10
ILMN_3064669	Mapk1ip1	Mus musculus mitogen-activated protein kinase 1 interacting protein 1 (Mapk1ip1), transcript variant 1, mRNA.	206.71±11.22	339.65±186.64	1.64	0.002	0.10
ILMN_1237773	Rhou	Mus musculus ras homolog gene family, member U (Rhou), mRNA.	308.40±25.82	439.07±185.71	1.42	0.002	0.10
ILMN_2845839	1700065O13Rik	Mus musculus RIKEN cDNA 1700065O13 gene (1700065O13Rik), mRNA.	161.38±7.28	136.47±9.54	0.85	0.004	0.11
ILMN_2475376	BC044804		354.97±17.50	286.20±26.71	0.81	0.004	0.11
ILMN_3007898	Aof1	Mus musculus amine oxidase, flavin containing 1 (Aof1), mRNA.	347.82±20.59	292.92±18.07	0.84	0.004	0.11
ILMN_1249235	LOC668387	PREDICTED: Mus musculus similar to ribosomal protein S6 (LOC668387), misc RNA.	757.68±35.60	893.25±55.21	1.18	0.004	0.11
ILMN_2974945	Cog6	Mus musculus component of oligomeric golgi complex 6 (Cog6), mRNA.	1238.94±56.46	1420.57±73.68	1.15	0.004	0.11
ILMN_2590350	Ube2f	Mus musculus ubiquitin-conjugating enzyme E2F (putative) (Ube2f), mRNA.	287.25±13.52	320.04±10.46	1.11	0.004	0.11
ILMN_1230211	Ralgps1		147.60±8.61	127.56±5.06	0.86	0.004	0.11
ILMN_2609614	Snx10	Mus musculus sorting nexin 10 (Snx10), mRNA.	615.29±50.90	497.51±36.27	0.81	0.004	0.11
ILMN_1247032	4632408A20Rik		206.00±11.03	180.36±8.24	0.88	0.004	0.11
ILMN_2696026	Npr2	Mus musculus natriuretic peptide receptor 2 (Npr2), mRNA.	506.32±30.87	430.15±29.65	0.85	0.004	0.11
ILMN_2771665	Pafah2	Mus musculus platelet-activating factor acetylhydrolase 2 (Pafah2), mRNA.	139.46±2.99	124.78±6.47	0.89	0.004	0.11
ILMN_1241258	Tens1		120.22±6.96	142.77±10.23	1.19	0.004	0.11
ILMN_3125905	Fbxo40	Mus musculus F-box protein 40 (Fbxo40), mRNA.	135.44±8.89	156.79±8.49	1.16	0.004	0.11
ILMN_2772764	Hoxc9	Mus musculus homeo box C9 (Hoxc9), mRNA.	935.91±83.82	1130.48±74.72	1.21	0.004	0.11
ILMN_2963754	9430015G10Rik	Mus musculus RIKEN cDNA 9430015G10 gene (9430015G10Rik), mRNA.	107.23±4.72	117.45±3.04	1.10	0.004	0.11
ILMN_1224982	5730550L01Rik		146.94±5.57	131.96±6.60	0.90	0.004	0.11
ILMN_1241236	Cs	Mus musculus citrate synthase (Cs), nuclear gene encoding mitochondrial protein, mRNA.	4705.90±275.82	3991.89±309.26	0.85	0.004	0.11
ILMN_1256988	4933401B08Rik		139.65±3.68	130.24±4.13	0.93	0.004	0.11
ILMN_2650893	E4f1	Mus musculus E4F transcription factor 1 (E4f1), mRNA.	142.69±7.51	163.89±9.73	1.15	0.004	0.11
ILMN_1255511	Rreb1	Mus musculus ras responsive element binding protein 1 (Rreb1), transcript variant 1, mRNA.	854.49±65.67	704.24±59.64	0.82	0.004	0.11
ILMN_2882820	Oraov1	Mus musculus oral cancer overexpressed 1 (Oraov1), mRNA.	260.16±29.58	193.32±26.31	0.74	0.004	0.11
ILMN_2826110	Cat	Mus musculus catalase (Cat), mRNA.	328.99±28.51	425.77±45.98	1.29	0.004	0.11
ILMN_1256890	Mllt3	\Mus musculus myeloid/lymphoid or mixed-lineage leukemia (trithorax homolog, Drosophila); translocated to, 3 (Mllt3), transcript variant 2, mRNA.\""	462.45±31.70	576.93±54.62	1.25	0.004	0.11
ILMN_2668124	Amy2-2	Mus musculus amylase 2-2, pancreatic (Amy2-2), mRNA.	2924.74±383.99	4184.38±602.31	1.43	0.004	0.11
ILMN_1218413	Rnf19a	Mus musculus ring finger protein 19A (Rnf19a), mRNA.	666.56±39.78	754.92±34.79	1.13	0.004	0.11
ILMN_2488000	5730601F06Rik		304.73±23.25	256.23±17.15	0.84	0.004	0.11
ILMN_2652936	Sec11a	Mus musculus SEC11 homolog A (S. cerevisiae) (Sec11a), mRNA.	695.77±31.63	619.70±34.59	0.89	0.004	0.11
ILMN_2703886	Mphosph6	Mus musculus M phase phosphoprotein 6 (Mphosph6), mRNA.	223.02±15.46	191.10±11.51	0.86	0.004	0.11
ILMN_1226731	Parp2	Mus musculus poly (ADP-ribose) polymerase family, member 2 (Parp2), mRNA.	515.42±16.77	446.38±34.42	0.87	0.004	0.11
ILMN_2724005	9330177P20Rik		180.03±8.46	161.52±7.86	0.90	0.004	0.11
ILMN_2455447	A930026I22Rik		135.38±4.93	122.44±6.26	0.90	0.004	0.11
ILMN_2625280	Grb14	Mus musculus growth factor receptor bound protein 14 (Grb14), mRNA.	186.40±19.36	139.82±21.67	0.75	0.004	0.11
ILMN_1256245	Rlf	PREDICTED: Mus musculus rearranged L-myc fusion sequence, transcript variant 3 (Rlf), mRNA.	170.77±9.82	191.58±8.55	1.12	0.004	0.11
ILMN_3137980	Zfp41	Mus musculus zinc finger protein 41 (Zfp41), transcript variant 2, mRNA.	143.46±6.48	123.33±10.13	0.86	0.004	0.11
ILMN_1221418	Aasdh	Mus musculus aminoadipate-semialdehyde dehydrogenase (Aasdh), mRNA.	247.72±15.32	217.70±9.07	0.88	0.004	0.11
ILMN_2889274	Snx14	Mus musculus sorting nexin 14 (Snx14), mRNA.	468.47±27.10	383.34±43.34	0.82	0.004	0.11
ILMN_2614912	Hdac11	Mus musculus histone deacetylase 11 (Hdac11), mRNA.	131.50±5.74	115.26±8.17	0.88	0.004	0.11
ILMN_1238058	Mtap7d1	Mus musculus microtubule-associated protein 7 domain containing 1 (Mtap7d1), mRNA.	616.18±55.61	460.08±78.81	0.75	0.004	0.11
ILMN_1257520	Hist1h2bn	Mus musculus histone cluster 1, H2bn (Hist1h2bn), mRNA.	628.35±42.69	534.45±42.44	0.85	0.004	0.11
ILMN_2988299	Srf	Mus musculus serum response factor (Srf), mRNA.	1232.38±97.68	867.68±188.01	0.70	0.004	0.11
ILMN_2693850	Rad52	Mus musculus RAD52 homolog (S. cerevisiae) (Rad52), mRNA.	217.98±16.34	266.99±25.12	1.22	0.004	0.11
ILMN_2605756	Klc1	Mus musculus kinesin light chain 1 (Klc1), transcript variant a, mRNA. XM_923750 XM_923752 XM_923756 XM_923759 XM_923763 XM_923766	172.65±7.94	157.31±4.08	0.91	0.004	0.11
ILMN_2821916	Nicn1	Mus musculus nicolin 1 (Nicn1), mRNA.	512.47±53.00	409.32±35.57	0.80	0.004	0.11
ILMN_2593694	Lrtm1	Mus musculus leucine-rich repeats and transmembrane domains 1 (Lrtm1), mRNA.	552.01±68.28	353.24±102.64	0.64	0.004	0.11
ILMN_1237485	2310040A07Rik	PREDICTED: Mus musculus RIKEN cDNA 2310040A07 gene (2310040A07Rik), mRNA.	352.66±43.67	245.34±53.24	0.70	0.004	0.11
ILMN_1222231	Brd3		1019.91±34.85	919.14±52.16	0.90	0.004	0.11
ILMN_1241503	Serinc4	Mus musculus serine incorporator 4 (Serinc4), mRNA.	156.62±5.26	136.28±10.63	0.87	0.004	0.11
ILMN_1213803	EG633120	PREDICTED: Mus musculus predicted gene, EG633120 (EG633120), misc RNA.	2314.18±140.61	2639.05±156.81	1.14	0.004	0.11
ILMN_2848273	Mansc1	Mus musculus MANSC domain containing 1 (Mansc1), mRNA.	142.47±9.03	125.09±5.94	0.88	0.004	0.11
ILMN_2790113	Mrp63	Mus musculus mitochondrial ribosomal protein 63 (Mrp63), mRNA.	134.98±8.23	118.15±7.43	0.88	0.004	0.11
ILMN_2821501	Zfand6	Mus musculus zinc finger, AN1-type domain 6 (Zfand6), mRNA.	256.54±13.13	231.66±8.91	0.90	0.004	0.11
ILMN_1244112	Dhodh	Mus musculus dihydroorotate dehydrogenase (Dhodh), nuclear gene encoding mitochondrial protein, mRNA.	276.59±22.50	226.97±23.98	0.82	0.004	0.11
ILMN_2873729	Trfp	Mus musculus Trf (TATA binding protein-related factor)-proximal protein homolog (Drosophila) (Trfp), mRNA.	470.24±28.24	403.68±33.70	0.86	0.004	0.11
ILMN_1252470	Sorbs1	Mus musculus sorbin and SH3 domain containing 1 (Sorbs1), transcript variant 1, mRNA.	137.24±6.63	156.32±10.20	1.14	0.004	0.11
ILMN_1233406	LOC385256		131.61±5.03	148.98±9.39	1.13	0.004	0.11
ILMN_2677047	Mrps18b	Mus musculus mitochondrial ribosomal protein S18B (Mrps18b), nuclear gene encoding mitochondrial protein, mRNA.	441.49±28.63	494.52±13.09	1.12	0.004	0.11
ILMN_1228715	A130023E24Rik		146.61±2.34	136.31±5.54	0.93	0.004	0.11
ILMN_2523012	Gtl2		164.94±5.59	152.39±6.42	0.92	0.004	0.11
ILMN_2533952	LOC237512		2931.42±230.40	3511.95±311.71	1.20	0.004	0.11
ILMN_3005266	Chrac1	Mus musculus chromatin accessibility complex 1 (Chrac1), mRNA.	1140.54±27.12	1265.08±68.31	1.11	0.004	0.11
ILMN_3016674	Rreb1	Mus musculus ras responsive element binding protein 1 (Rreb1), transcript variant 1, mRNA.	425.69±18.47	354.76±39.26	0.83	0.004	0.11
ILMN_1232861	Lrrfip1	Mus musculus leucine rich repeat (in FLII) interacting protein 1 (Lrrfip1), mRNA.	150.80±5.94	134.98±8.61	0.90	0.004	0.11
ILMN_1257574	Esm1	Mus musculus endothelial cell-specific molecule 1 (Esm1), mRNA.	152.06±4.76	125.01±14.66	0.82	0.004	0.11
ILMN_1224614	Ddx50	Mus musculus DEAD (Asp-Glu-Ala-Asp) box polypeptide 50 (Ddx50), mRNA.	121.86±3.80	132.53±5.88	1.09	0.004	0.11
ILMN_2907964	Crim2	Mus musculus cysteine rich BMP regulator 2 (chordin like) (Crim2), mRNA.	126.47±5.73	113.25±6.95	0.90	0.004	0.11
ILMN_1238398	Tex10	Mus musculus testis expressed gene 10 (Tex10), mRNA.	152.77±7.80	178.46±14.38	1.17	0.004	0.11
ILMN_1242021	Dhx34	Mus musculus DEAH (Asp-Glu-Ala-His) box polypeptide 34 (Dhx34), mRNA.	133.20±5.69	121.93±5.41	0.92	0.004	0.11
ILMN_1239181	Nmral1	Mus musculus NmrA-like family domain containing 1 (Nmral1), mRNA.	186.14±11.79	145.94±22.78	0.78	0.004	0.11
ILMN_1250779	5730543M03Rik		129.60±4.12	140.04±5.76	1.08	0.004	0.11
ILMN_2591134	Ppp2cz		146.53±6.96	125.85±11.67	0.86	0.004	0.11
ILMN_1217330	Gfm		220.83±17.01	190.41±11.54	0.86	0.004	0.11
ILMN_2670472	AI464131	Mus musculus expressed sequence AI464131 (AI464131), mRNA.	1408.05±93.88	972.77±247.22	0.69	0.004	0.11
ILMN_2652572	Ing4	Mus musculus inhibitor of growth family, member 4 (Ing4), mRNA.	504.14±23.07	368.05±77.58	0.73	0.004	0.11
ILMN_1251631	Eif5a		948.97±42.79	1182.01±133.79	1.25	0.004	0.11
ILMN_2695468	Tmem55a	Mus musculus transmembrane protein 55A (Tmem55a), mRNA.	1311.83±84.92	1069.28±141.64	0.82	0.004	0.11
ILMN_2501267	Tmc7	Mus musculus transmembrane channel-like gene family 7 (Tmc7), mRNA.	647.82±56.13	472.46±103.03	0.73	0.004	0.11
ILMN_2710201	Fkbpl	Mus musculus FK506 binding protein-like (Fkbpl), mRNA.	126.42±4.91	139.23±7.46	1.10	0.004	0.11
ILMN_2756223	9130218O11Rik	Mus musculus RIKEN cDNA 9130218O11 gene (9130218O11Rik), mRNA.	164.79±20.66	129.94±9.96	0.79	0.004	0.11
ILMN_1234487	Angpt2	Mus musculus angiopoietin 2 (Angpt2), mRNA.	345.26±28.14	281.28±36.34	0.81	0.004	0.11
ILMN_2533444	LOC208080		196.55±8.38	147.13±28.88	0.75	0.004	0.11
ILMN_1232055	9330175B01Rik		313.24±35.40	205.57±64.24	0.66	0.004	0.11
ILMN_1224142	Tmem177	Mus musculus transmembrane protein 177 (Tmem177), mRNA.	353.33±21.25	293.58±35.73	0.83	0.004	0.11
ILMN_2646163	LOC620678	PREDICTED: Mus musculus similar to 60S ribosomal protein L7 (LOC620678), misc RNA.	5515.51±288.22	6250.90±436.79	1.13	0.004	0.11
ILMN_1229947	2900006K08Rik	Mus musculus RIKEN cDNA 2900006K08 gene (2900006K08Rik), mRNA.	125.73±2.49	116.46±5.62	0.93	0.004	0.11
ILMN_1222601	Sgca	Mus musculus sarcoglycan, alpha (dystrophin-associated glycoprotein) (Sgca), mRNA.	409.08±23.55	476.35±40.86	1.16	0.004	0.11
ILMN_1260036	AW120700		265.22±55.10	174.92±29.50	0.66	0.004	0.11
ILMN_1223234	Gtf2h5	Mus musculus general transcription factor IIH, polypeptide 5 (Gtf2h5), mRNA.	215.58±13.07	177.05±23.51	0.82	0.004	0.11
ILMN_2711442	Galt	Mus musculus galactose-1-phosphate uridyl transferase (Galt), mRNA.	244.49±15.72	216.88±13.50	0.89	0.004	0.11
ILMN_1245845	A530055J02Rik		809.78±64.41	652.34±95.45	0.81	0.004	0.11
ILMN_1235982	Rai12	Mus musculus retinoic acid induced 12 (Rai12), mRNA.	1316.00±93.30	1073.75±150.34	0.82	0.004	0.11
ILMN_2423789	Sae1	Mus musculus SUMO1 activating enzyme subunit 1 (Sae1), mRNA.	872.00±52.24	745.87±77.52	0.86	0.004	0.11
ILMN_2835012	5730449L18Rik	Mus musculus RIKEN cDNA 5730449L18 gene (5730449L18Rik), mRNA.	459.50±39.70	372.50±52.48	0.81	0.004	0.11
ILMN_2911307	Gm347	Mus musculus gene model 347, (NCBI) (Gm347), mRNA.	143.14±4.16	128.45±9.33	0.90	0.004	0.11
ILMN_2732034	Lrrfip2		141.32±4.95	167.88±16.70	1.19	0.004	0.11
ILMN_1216623	LOC100047369	PREDICTED: Mus musculus similar to 0610007P22Rik protein (LOC100047369), misc RNA.	771.51±47.39	674.88±57.38	0.87	0.004	0.11
ILMN_3114413	G3bp2	Mus musculus GTPase activating protein (SH3 domain) binding protein 2 (G3bp2), transcript variant 2, mRNA.	2007.00±82.64	1653.35±225.74	0.82	0.004	0.11
ILMN_2971131	3110001D03Rik	Mus musculus RIKEN cDNA 3110001D03 gene (3110001D03Rik), mRNA.	2046.55±119.38	1727.03±203.36	0.84	0.004	0.11
ILMN_1235422	EG216185	PREDICTED: Mus musculus predicted gene, EG216185 (EG216185), mRNA.	599.64±23.62	696.68±62.19	1.16	0.004	0.11
ILMN_2597653	Hist1h4m	Mus musculus histone cluster 1, H4m (Hist1h4m), mRNA.	615.60±49.01	442.15±111.54	0.72	0.004	0.11
ILMN_1258578	Ahnak	Mus musculus AHNAK nucleoprotein (desmoyokin) (Ahnak), transcript variant 3, mRNA.	784.10±62.94	1176.15±247.54	1.50	0.004	0.11
ILMN_2705067	Ddx47	Mus musculus DEAD (Asp-Glu-Ala-Asp) box polypeptide 47 (Ddx47), mRNA.	180.14±10.82	200.39±11.64	1.11	0.004	0.11
ILMN_2899788	Rgl2	Mus musculus ral guanine nucleotide dissociation stimulator-like 2 (Rgl2), mRNA.	550.83±18.12	600.45±32.01	1.09	0.004	0.11
ILMN_2835423	Cfd	Mus musculus complement factor D (adipsin) (Cfd), mRNA.	814.10±191.03	1719.60±586.99	2.11	0.004	0.11
ILMN_2744660	Igh-6		336.44±100.71	181.47±56.48	0.54	0.004	0.11
ILMN_1254218	Nisch		369.54±27.11	440.81±46.17	1.19	0.004	0.11
ILMN_1256643	Wdr46	Mus musculus WD repeat domain 46 (Wdr46), mRNA.	125.91±6.88	144.61±12.15	1.15	0.004	0.11
ILMN_2862619	Xrcc6	Mus musculus X-ray repair complementing defective repair in Chinese hamster cells 6 (Xrcc6), mRNA.	1510.42±93.92	1333.13±104.20	0.88	0.004	0.11
ILMN_2602630	Flad1	Mus musculus RFad1, flavin adenine dinucleotide synthetase, homolog (yeast) (Flad1), mRNA.	567.39±31.69	504.11±38.52	0.89	0.004	0.11
ILMN_3000818	Amy1	Mus musculus amylase 1, salivary (Amy1), mRNA.	452.56±33.50	650.26±128.72	1.44	0.004	0.11
ILMN_2417945	Zfp161	Mus musculus zinc finger protein 161 (Zfp161), mRNA.	143.41±9.21	127.02±9.38	0.89	0.004	0.11
ILMN_1236725	Gdf1	Mus musculus growth differentiation factor 1 (Gdf1), mRNA.	861.12±75.58	579.71±186.81	0.67	0.004	0.11
ILMN_2680054	D0H4S114	Mus musculus DNA segment, human D4S114 (D0H4S114), mRNA.	4486.76±473.69	2139.32±1552.62	0.48	0.004	0.11
ILMN_2416559	D330038K10Rik		135.19±2.82	123.82±7.57	0.92	0.004	0.11
ILMN_2522750	Trio		1018.28±33.64	795.31±146.57	0.78	0.004	0.11
ILMN_3028575	Syngr1	Mus musculus synaptogyrin 1 (Syngr1), transcript variant 1b, mRNA.	332.10±9.51	279.76±34.64	0.84	0.004	0.11
ILMN_2440183	2310028O11Rik	PREDICTED: Mus musculus RIKEN cDNA 2310028O11 gene, transcript variant 3 (2310028O11Rik), mRNA.	174.56±12.86	147.19±17.58	0.84	0.004	0.11
ILMN_1253191	E230024B12Rik		924.61±49.70	746.84±119.74	0.81	0.004	0.11
ILMN_2715601	Ank1	Mus musculus ankyrin 1, erythroid (Ank1), mRNA.	2476.10±268.64	1637.10±566.57	0.66	0.004	0.11
ILMN_1226798	Stra13	Mus musculus stimulated by retinoic acid 13 (Stra13), mRNA.	226.36±12.08	274.48±32.70	1.21	0.004	0.11
ILMN_1247694	Chordc1	Mus musculus cysteine and histidine-rich domain (CHORD)-containing, zinc-binding protein 1 (Chordc1), mRNA.	1530.98±63.77	1262.53±183.83	0.82	0.004	0.11
ILMN_2755443	Sh3kbp1	Mus musculus SH3-domain kinase binding protein 1 (Sh3kbp1), mRNA.	702.40±66.45	425.84±189.71	0.61	0.004	0.11
ILMN_1246488	Brcc3	Mus musculus BRCA1/BRCA2-containing complex, subunit 3 (Brcc3), mRNA.	134.62±6.05	148.98±9.74	1.11	0.004	0.11
ILMN_1215647	Mum1	Mus musculus melanoma associated antigen (mutated) 1 (Mum1), mRNA.	660.36±40.12	535.86±86.80	0.81	0.004	0.11
ILMN_2747651	Hat1	Mus musculus histone aminotransferase 1 (Hat1), mRNA.	1426.11±55.47	1199.17±160.00	0.84	0.004	0.11
ILMN_2769285	Sema6b	PREDICTED: Mus musculus sema domain, transmembrane domain (TM), and cytoplasmic domain, (semaphorin) 6B (Sema6b), mRNA.	117.80±2.44	136.22±12.95	1.16	0.004	0.11
ILMN_2603662	B230312A22Rik	Mus musculus RIKEN cDNA B230312A22 gene (B230312A22Rik), mRNA.	155.60±9.51	185.19±21.15	1.19	0.004	0.11
ILMN_2776230	Sumo3		244.74±18.00	314.74±50.03	1.29	0.004	0.11
ILMN_3109076	Dcun1d2	Mus musculus DCN1, defective in cullin neddylation 1, domain containing 2 (S. cerevisiae) (Dcun1d2), transcript variant 3, mRNA.	851.71±38.96	677.88±124.27	0.80	0.004	0.11
ILMN_1244077	Ocrl	Mus musculus oculocerebrorenal syndrome of Lowe (Ocrl), mRNA.	279.72±12.83	324.63±32.26	1.16	0.004	0.11
ILMN_2640203	Tsfm	Mus musculus Ts translation elongation factor, mitochondrial (Tsfm), nuclear gene encoding mitochondrial protein, mRNA.	268.64±13.82	242.28±17.71	0.90	0.004	0.11
ILMN_1228040	Ptcd3	Mus musculus pentatricopeptide repeat domain 3 (Ptcd3), mRNA.	377.92±28.29	325.76±34.56	0.86	0.004	0.11
ILMN_3162224	l7Rn6	Mus musculus lethal, Chr 7, Rinchik 6 (l7Rn6), mRNA.	2508.77±112.09	2065.85±320.22	0.82	0.004	0.11
ILMN_1234419	Bag2	Mus musculus BCL2-associated athanogene 2 (Bag2), mRNA.	156.87±5.36	134.18±16.45	0.86	0.004	0.11
ILMN_2617228	Aurka	Mus musculus aurora kinase A (Aurka), mRNA.	444.65±45.97	293.63±110.05	0.66	0.004	0.11
ILMN_2620913	Inppl1	Mus musculus inositol polyphosphate phosphatase-like 1 (Inppl1), mRNA.	2473.98±133.36	1851.50±453.20	0.75	0.004	0.11
ILMN_2498416	Zfp207	Mus musculus zinc finger protein 207 (Zfp207), mRNA.	250.93±11.35	296.06±33.01	1.18	0.004	0.11
ILMN_2627895	Etfb	Mus musculus electron transferring flavoprotein, beta polypeptide (Etfb), mRNA.	3652.90±227.53	3172.27±340.82	0.87	0.004	0.11
ILMN_3163211	Tmem107	Mus musculus transmembrane protein 107 (Tmem107), transcript variant 1, mRNA.	159.42±5.87	137.97±15.86	0.87	0.004	0.11
ILMN_1239857	Extl3	Mus musculus exostoses (multiple)-like 3 (Extl3), mRNA.	1163.07±58.08	978.41±136.74	0.84	0.004	0.11
ILMN_1233160	Triap1	Mus musculus TP53 regulated inhibitor of apoptosis 1 (Triap1), mRNA.	521.79±61.28	439.84±22.04	0.84	0.004	0.11
ILMN_1258455	C030014I23Rik		141.24±3.74	124.92±12.20	0.88	0.004	0.11
ILMN_2737101	Gnpda2	Mus musculus glucosamine-6-phosphate deaminase 2 (Gnpda2), mRNA.	240.87±20.84	213.08±7.34	0.88	0.004	0.11
ILMN_2539149	LOC383330		394.18±17.18	468.68±56.44	1.19	0.004	0.11
ILMN_2473858	Ttc19	Mus musculus tetratricopeptide repeat domain 19 (Ttc19), transcript variant 1, mRNA.	1379.53±66.38	1088.96±220.30	0.79	0.004	0.11
ILMN_2928573	Rev1	Mus musculus REV1 homolog (S. cerevisiae) (Rev1), mRNA.	191.61±8.89	212.32±15.64	1.11	0.004	0.11
ILMN_2706495	Prune	Mus musculus prune homolog (Drosophila) (Prune), mRNA.	231.27±6.29	266.61±27.28	1.15	0.004	0.11
ILMN_1246483	2700060E02Rik		394.16±23.32	489.82±74.29	1.24	0.004	0.11
ILMN_2774646	Myd88		121.81±3.61	136.29±11.25	1.12	0.004	0.11
ILMN_2735118	Pprc1	Mus musculus peroxisome proliferative activated receptor, gamma, coactivator-related 1 (Pprc1), mRNA.	179.72±12.47	223.63±34.24	1.24	0.004	0.11
ILMN_1225730	Fdps	Mus musculus farnesyl diphosphate synthetase (Fdps), mRNA.	666.40±22.01	552.73±88.25	0.83	0.004	0.11
ILMN_2819841	Rpl7a	Mus musculus ribosomal protein L7a (Rpl7a), mRNA.	1639.54±99.34	1967.89±256.53	1.20	0.004	0.11
ILMN_2619044	Mical3	Mus musculus microtubule associated monoxygenase, calponin and LIM domain containing 3 (Mical3), mRNA.	129.41±4.28	153.65±18.90	1.19	0.004	0.11
ILMN_1244514	Schip1	Mus musculus schwannomin interacting protein 1 (Schip1), mRNA.	1065.27±82.25	845.89±172.13	0.79	0.004	0.11
ILMN_2744204	Mrpl34	Mus musculus mitochondrial ribosomal protein L34 (Mrpl34), nuclear gene encoding mitochondrial protein, mRNA.	1229.78±54.55	966.09±208.00	0.79	0.004	0.11
ILMN_2755782	Nob1	Mus musculus NIN1/RPN12 binding protein 1 homolog (S. cerevisiae) (Nob1), mRNA. XM_001003700	221.27±13.86	270.26±39.02	1.22	0.004	0.11
ILMN_1247401	Nfatc3	Mus musculus nuclear factor of activated T-cells, cytoplasmic, calcineurin-dependent 3 (Nfatc3), mRNA.	1032.15±31.52	852.22±142.68	0.83	0.004	0.11
ILMN_1217984	Trip12	Mus musculus thyroid hormone receptor interactor 12 (Trip12), mRNA.	320.29±10.54	268.72±41.20	0.84	0.004	0.11
ILMN_1247468	Ftsj3	Mus musculus FtsJ homolog 3 (E. coli) (Ftsj3), mRNA.	154.53±11.88	197.20±34.34	1.28	0.004	0.11
ILMN_2548550	4933432B13Rik		178.50±4.80	220.69±33.95	1.24	0.004	0.11
ILMN_1246824	2610304F08Rik		344.16±10.85	430.26±70.04	1.25	0.004	0.11
ILMN_2686472	Dgcr14	Mus musculus DiGeorge syndrome critical region gene 14 (Dgcr14), transcript variant 1, mRNA.	157.61±4.89	180.31±18.60	1.14	0.004	0.11
ILMN_1233788	Kcng4	Mus musculus potassium voltage-gated channel, subfamily G, member 4 (Kcng4), mRNA.	485.19±28.81	322.77±133.34	0.67	0.004	0.11
ILMN_1223317	Lgals3	Mus musculus lectin, galactose binding, soluble 3 (Lgals3), mRNA.	331.37±40.39	565.94±196.81	1.71	0.004	0.11
ILMN_2984462	Ercc5	Mus musculus excision repair cross-complementing rodent repair deficiency, complementation group 5 (Ercc5), mRNA.	289.69±25.92	364.93±63.36	1.26	0.004	0.11
ILMN_1253317	Xpnpep1	Mus musculus X-prolyl aminopeptidase (aminopeptidase P) 1, soluble (Xpnpep1), mRNA.	915.08±44.74	1144.61±193.59	1.25	0.004	0.11
ILMN_2724841	Stac3	Mus musculus SH3 and cysteine rich domain 3 (Stac3), mRNA.	705.71±49.86	532.54±146.97	0.75	0.004	0.11
ILMN_1214866	Eml1	Mus musculus echinoderm microtubule associated protein like 1 (Eml1), transcript variant 1, mRNA. XM_901775 XM_901779 XM_978946 XM_978978 XM_979015 XM_979053 XM_979124 XM_979166 XM_979204	1648.29±77.17	1261.63±331.70	0.77	0.004	0.11
ILMN_2761008	Caprin1	Mus musculus cell cycle associated protein 1 (Caprin1), mRNA.	280.31±6.17	258.94±18.53	0.92	0.004	0.11
ILMN_3005546	Gle1	Mus musculus GLE1 RNA export mediator (yeast) (Gle1), mRNA.	129.01±5.87	166.41±32.35	1.29	0.004	0.11
ILMN_2694257	Ccdc28b	Mus musculus coiled coil domain containing 28B (Ccdc28b), mRNA.	371.94±16.17	282.66±77.85	0.76	0.004	0.11
ILMN_2715546	Gpx3	Mus musculus glutathione peroxidase 3 (Gpx3), transcript variant 2, mRNA.	2239.73±315.53	3575.90±1198.80	1.60	0.004	0.11
ILMN_2711966	Mrpl1		1591.84±36.46	1396.57±175.52	0.88	0.004	0.11
ILMN_1254631	AI481316		371.77±25.81	494.33±110.26	1.33	0.004	0.11
ILMN_2687014	Cyp2e1	Mus musculus cytochrome P450, family 2, subfamily e, polypeptide 1 (Cyp2e1), mRNA.	136.45±16.38	208.26±65.20	1.53	0.004	0.11
ILMN_1258534	Atp6v0d1	Mus musculus ATPase, H+ transporting, lysosomal V0 subunit D1 (Atp6v0d1), mRNA.	218.20±24.26	282.67±59.06	1.30	0.004	0.11
ILMN_1252761	Drg1	Mus musculus developmentally regulated GTP binding protein 1 (Drg1), mRNA.	177.44±7.64	223.56±42.62	1.26	0.004	0.11
ILMN_3087187	Zscan21	Mus musculus zinc finger and SCAN domain containing 21 (Zscan21), transcript variant 4, mRNA.	162.34±15.30	196.95±31.68	1.21	0.004	0.11
ILMN_2698606	Tmed4	Mus musculus transmembrane emp24 protein transport domain containing 4 (Tmed4), mRNA.	291.54±7.48	365.46±68.72	1.25	0.004	0.11
ILMN_2625940	Neurl		7746.28±369.11	6211.38±1441.64	0.80	0.004	0.11
ILMN_2447999	scl000292.1_12		260.65±7.08	293.37±30.91	1.13	0.004	0.11
ILMN_2706231	Syngr2	Mus musculus synaptogyrin 2 (Syngr2), mRNA.	449.89±39.66	707.77±246.38	1.57	0.004	0.11
ILMN_2635232	LOC100046953	PREDICTED: Mus musculus similar to Rab6 interacting protein 1 (LOC100046953), mRNA.	456.07±28.24	545.01±88.60	1.20	0.004	0.11
ILMN_3014084	Nr1h2	Mus musculus nuclear receptor subfamily 1, group H, member 2 (Nr1h2), mRNA.	347.17±9.95	409.22±62.49	1.18	0.004	0.11
ILMN_1223056	Ash1l	Mus musculus ash1 (absent, small, or homeotic)-like (Drosophila) (Ash1l), mRNA.	140.10±5.73	165.32±26.05	1.18	0.004	0.11
ILMN_1260445	Fxr2	Mus musculus fragile X mental retardation, autosomal homolog 2 (Fxr2), mRNA.	152.10±4.66	187.73±36.95	1.23	0.004	0.11
ILMN_2971567	Ddx24	Mus musculus DEAD (Asp-Glu-Ala-Asp) box polypeptide 24 (Ddx24), mRNA.	869.68±34.67	1148.17±290.04	1.32	0.004	0.11
ILMN_2648397	Anapc5	Mus musculus anaphase-promoting complex subunit 5 (Anapc5), transcript variant 1, mRNA.	1041.61±57.78	1483.93±467.55	1.42	0.004	0.11
ILMN_2760295	BC003965		1914.84±55.96	1623.44±309.44	0.85	0.004	0.11
ILMN_2727235	Ankrd11	Mus musculus ankyrin repeat domain 11 (Ankrd11), mRNA.	384.09±24.06	502.00±127.76	1.31	0.004	0.11
ILMN_1256219	LOC100047261	PREDICTED: Mus musculus similar to spermidine/spermine N1-acetyltransferase (LOC100047261), misc RNA.	498.13±46.60	756.30±279.82	1.52	0.004	0.11
ILMN_3111744	Lpin1	Mus musculus lipin 1 (Lpin1), transcript variant 1, mRNA.	1327.34±101.60	1872.35±608.66	1.41	0.004	0.11
ILMN_2815545	4632411B12Rik	Mus musculus RIKEN cDNA 4632411B12 gene (4632411B12Rik), mRNA.	394.12±29.23	497.98±116.06	1.26	0.004	0.11
ILMN_2707291	Prdm2	Mus musculus PR domain containing 2, with ZNF domain (Prdm2), mRNA.	303.86±24.37	404.39±115.15	1.33	0.004	0.11
ILMN_2917386	Gstp2	Mus musculus glutathione S-transferase, pi 2 (Gstp2), mRNA.	1388.21±111.96	1878.88±570.33	1.35	0.004	0.11
ILMN_2933112	Oat	Mus musculus ornithine aminotransferase (Oat), mRNA.	4579.64±396.32	6639.39±2471.04	1.45	0.004	0.11
ILMN_2740859	Rela	Mus musculus v-rel reticuloendotheliosis viral oncogene homolog A (avian) (Rela), mRNA.	559.28±26.58	688.07±154.59	1.23	0.004	0.11
ILMN_2914271	Araf	Mus musculus v-raf murine sarcoma 3611 viral oncogene homolog (Araf), mRNA.	480.37±24.04	752.27±340.35	1.57	0.004	0.11
ILMN_3061287	Nrap	Mus musculus nebulin-related anchoring protein (Nrap), transcript variant 2, mRNA.	262.05±26.06	531.16±343.27	2.03	0.004	0.11
ILMN_1229994	Srxn1	Mus musculus sulfiredoxin 1 homolog (S. cerevisiae) (Srxn1), mRNA.	127.62±8.28	180.44±72.12	1.41	0.004	0.11
ILMN_2820814	Tbc1d15	Mus musculus TBC1 domain family, member 15 (Tbc1d15), mRNA.	344.88±13.52	505.16±221.53	1.46	0.004	0.11
ILMN_2464253	Acvr1b	Mus musculus activin A receptor, type 1B (Acvr1b), mRNA.	136.00±4.08	197.09±85.21	1.45	0.004	0.11
ILMN_1228475	Ulk1	Mus musculus Unc-51 like kinase 1 (C. elegans) (Ulk1), mRNA.	342.11±19.84	528.94±272.11	1.55	0.004	0.11
ILMN_1246800	Serpina3n	Mus musculus serine (or cysteine) peptidase inhibitor, clade A, member 3N (Serpina3n), mRNA.	139.56±9.11	297.43±231.21	2.13	0.004	0.11
ILMN_1232465	2310047A01Rik	PREDICTED: Mus musculus RIKEN cDNA 2310047A01 gene (2310047A01Rik), mRNA.	121.63±3.71	151.96±46.36	1.25	0.004	0.11
ILMN_2759159	Hist1h4a	Mus musculus histone cluster 1, H4a (Hist1h4a), mRNA.	2449.93±94.22	1863.45±165.49	0.76	0.005	0.12
ILMN_2516833	Zhx2	Mus musculus zinc fingers and homeoboxes 2 (Zhx2), mRNA.	263.98±16.73	205.49±16.38	0.78	0.005	0.12
ILMN_2684855	Gpx4	Mus musculus glutathione peroxidase 4 (Gpx4), transcript variant 1, mRNA.	7945.50±250.35	9062.24±429.56	1.14	0.005	0.12
ILMN_2623536	Golm1	Mus musculus golgi membrane protein 1 (Golm1), transcript variant 1, mRNA.	474.78±39.19	309.65±67.90	0.65	0.005	0.12
ILMN_2606130	Pcgf1	Mus musculus polycomb group ring finger 1 (Pcgf1), mRNA.	478.41±34.87	391.56±34.15	0.82	0.005	0.12
ILMN_2740134	Idh3a	Mus musculus isocitrate dehydrogenase 3 (NAD+) alpha (Idh3a), nuclear gene encoding mitochondrial protein, mRNA.	5532.17±310.58	4064.19±837.05	0.73	0.005	0.12
ILMN_2742807	Rpl23	Mus musculus ribosomal protein L23 (Rpl23), mRNA.	11505.05±583.17	12885.75±849.61	1.12	0.005	0.12
ILMN_2593496	Got2	Mus musculus glutamate oxaloacetate transaminase 2, mitochondrial (Got2), nuclear gene encoding mitochondrial protein, mRNA.	13735.70±447.79	12115.24±1071.14	0.88	0.005	0.12
ILMN_1245858	EG623230	PREDICTED: Mus musculus predicted gene, EG623230 (EG623230), mRNA.	3993.11±137.49	4618.56±500.06	1.16	0.005	0.12
ILMN_2836982	Des	Mus musculus desmin (Des), mRNA.	10327.35±299.29	12208.15±1529.77	1.18	0.005	0.12
ILMN_2740922	Mrpl46	Mus musculus mitochondrial ribosomal protein L46 (Mrpl46), nuclear gene encoding mitochondrial protein, mRNA.	1623.95±59.38	1332.78±280.77	0.82	0.005	0.12
ILMN_1257284	Blvra		677.18±17.26	582.89±98.51	0.86	0.005	0.12
ILMN_2628174	Acss1	Mus musculus acyl-CoA synthetase short-chain family member 1 (Acss1), nuclear gene encoding mitochondrial protein, mRNA.	659.73±127.89	1542.83±950.64	2.34	0.005	0.12
ILMN_2625991	Akr7a5	Mus musculus aldo-keto reductase family 7, member A5 (aflatoxin aldehyde reductase) (Akr7a5), mRNA.	226.81±8.90	249.08±10.15	1.10	0.006	0.13
ILMN_2503361	Xpot	Mus musculus exportin, tRNA (nuclear export receptor for tRNAs) (Xpot), mRNA.	457.20±20.30	393.63±33.79	0.86	0.008	0.13
ILMN_2759598	Hint2	Mus musculus histidine triad nucleotide binding protein 2 (Hint2), mRNA.	2109.73±182.78	1641.61±288.30	0.78	0.008	0.13
ILMN_2618329	2015-03-02	Mus musculus membrane-associated ring finger (C3HC4) 2 (March2), mRNA.	564.54±31.71	650.65±56.64	1.15	0.008	0.13
ILMN_2964873	Rplp1	Mus musculus ribosomal protein, large, P1 (Rplp1), mRNA.	19282.75±1087.13	22363.51±2049.02	1.16	0.008	0.13
ILMN_1234756	LOC381150		631.39±49.86	796.09±120.23	1.26	0.008	0.13
ILMN_2625299	Sypl2	Mus musculus synaptophysin-like 2 (Sypl2), mRNA.	6584.01±448.60	4350.84±1854.62	0.66	0.008	0.13
ILMN_2451855	Fbxo45	Mus musculus F-box protein 45 (Fbxo45), mRNA.	716.59±19.87	573.79±130.52	0.80	0.008	0.13
ILMN_1232692	LOC383712	PREDICTED: Mus musculus similar to putative translation initiation factor A121/Sui1 (LOC383712), mRNA.	5055.69±254.52	6658.31±1972.11	1.32	0.008	0.13
ILMN_1213872	Supt3h	Mus musculus suppressor of Ty 3 homolog (S. cerevisiae) (Supt3h), mRNA.	746.65±56.15	596.79±58.21	0.80	0.009	0.13
ILMN_2712427	Arih1	Mus musculus ariadne ubiquitin-conjugating enzyme E2 binding protein homolog 1 (Drosophila) (Arih1), mRNA.	332.02±27.87	401.45±27.81	1.21	0.009	0.13
ILMN_2599858	Pbx2	Mus musculus pre B-cell leukemia transcription factor 2 (Pbx2), mRNA.	114.18±1.61	121.40±3.40	1.06	0.009	0.13
ILMN_2867033	Smpd2	Mus musculus sphingomyelin phosphodiesterase 2, neutral (Smpd2), mRNA.	123.51±6.45	138.59±6.37	1.12	0.009	0.13
ILMN_2944226	Ccdc124	Mus musculus coiled-coil domain containing 124 (Ccdc124), mRNA.	272.21±9.11	300.10±13.30	1.10	0.009	0.13
ILMN_2701543	Ptpdc1	Mus musculus protein tyrosine phosphatase domain containing 1 (Ptpdc1), mRNA.	182.11±9.24	162.64±7.40	0.89	0.009	0.13
ILMN_1245658	Nxt2	Mus musculus nuclear transport factor 2-like export factor 2 (Nxt2), mRNA.	367.46±28.13	297.49±33.15	0.81	0.009	0.13
ILMN_1214092	Gphn	Mus musculus gephyrin (Gphn), mRNA.	542.30±28.48	622.31±39.54	1.15	0.009	0.13
ILMN_2489147	6330407I18Rik		174.74±7.84	155.86±8.86	0.89	0.009	0.13
ILMN_1232183	Mgmt		328.86±32.85	258.52±29.72	0.79	0.009	0.13
ILMN_1216295	Rad23a	Mus musculus RAD23a homolog (S. cerevisiae) (Rad23a), mRNA.	197.45±15.41	229.31±12.55	1.16	0.009	0.13
ILMN_2591217	Rars	Mus musculus arginyl-tRNA synthetase (Rars), mRNA.	451.68±17.80	538.99±44.86	1.19	0.009	0.13
ILMN_2737776	Pias1		379.98±22.50	423.37±14.82	1.11	0.009	0.13
ILMN_1233889	Pno1	Mus musculus partner of NOB1 homolog (S. cerevisiae) (Pno1), mRNA.	1664.07±86.87	1446.47±109.21	0.87	0.009	0.13
ILMN_2645368	1700065O13Rik	Mus musculus RIKEN cDNA 1700065O13 gene (1700065O13Rik), mRNA.	136.12±5.75	124.05±5.33	0.91	0.009	0.13
ILMN_3009010	Suz12	Mus musculus suppressor of zeste 12 homolog (Drosophila) (Suz12), mRNA.	651.92±43.01	567.82±31.89	0.87	0.009	0.13
ILMN_1219682	Hdac4	Mus musculus histone deacetylase 4 (Hdac4), mRNA.	312.35±15.87	273.41±19.47	0.88	0.009	0.13
ILMN_2687974	BC008150		133.67±2.64	121.19±6.49	0.91	0.009	0.13
ILMN_2708340	1700029F09Rik	PREDICTED: Mus musculus RIKEN cDNA 1700029F09 gene, transcript variant 20 (1700029F09Rik), mRNA.	229.90±12.47	260.25±15.13	1.13	0.009	0.13
ILMN_2973824	Car14	Mus musculus carbonic anhydrase 14 (Car14), mRNA.	649.35±105.04	914.01±134.44	1.41	0.009	0.13
ILMN_2623712	Terf2	Mus musculus telomeric repeat binding factor 2 (Terf2), transcript variant 1, mRNA.	188.58±9.56	208.98±9.38	1.11	0.009	0.13
ILMN_2447991	A730054J21Rik		178.49±22.53	130.73±23.10	0.73	0.009	0.13
ILMN_2492292	Adnp	Mus musculus activity-dependent neuroprotective protein (Adnp), mRNA.	1240.25±67.18	1109.48±56.46	0.89	0.009	0.13
ILMN_2744657	Igh-6		387.39±97.05	204.35±73.26	0.53	0.009	0.13
ILMN_1253999	Rdbp	Mus musculus RD RNA-binding protein (Rdbp), transcript variant 3, mRNA.	393.07±22.51	445.84±27.52	1.13	0.009	0.13
ILMN_2977690	Tm9sf4	Mus musculus transmembrane 9 superfamily protein member 4 (Tm9sf4), mRNA.	199.69±9.45	177.43±11.71	0.89	0.009	0.13
ILMN_2718974	Rpusd4	Mus musculus RNA pseudouridylate synthase domain containing 4 (Rpusd4), mRNA.	469.96±41.63	390.14±35.12	0.83	0.009	0.13
ILMN_2953910	Dap3	Mus musculus death associated protein 3 (Dap3), nuclear gene encoding mitochondrial protein, mRNA.	489.35±37.33	416.02±34.09	0.85	0.009	0.13
ILMN_3162465	C78339	Mus musculus expressed sequence C78339 (C78339), mRNA.	155.31±8.52	175.87±11.13	1.13	0.009	0.13
ILMN_2430374	Uba1	Mus musculus ubiquitin-like modifier activating enzyme 1 (Uba1), mRNA.	920.00±29.75	1016.81±54.68	1.11	0.009	0.13
ILMN_2921749	Xab1	Mus musculus XPA binding protein 1 (Xab1), mRNA.	653.97±30.39	555.68±55.52	0.85	0.009	0.13
ILMN_1219840	2310033F14Rik		4638.44±208.76	4221.87±201.76	0.91	0.009	0.13
ILMN_2447712	Ibrdc3		119.36±3.81	131.64±6.97	1.10	0.009	0.13
ILMN_2646209	Cdk10	Mus musculus cyclin-dependent kinase (CDC2-like) 10 (Cdk10), transcript variant 2, mRNA.	129.41±4.57	117.75±6.55	0.91	0.009	0.13
ILMN_2953596	E2f5	Mus musculus E2F transcription factor 5 (E2f5), mRNA.	158.08±11.25	138.56±5.45	0.88	0.009	0.13
ILMN_2830098	Bahd1	Mus musculus bromo adjacent homology domain containing 1 (Bahd1), mRNA.	121.27±5.28	134.61±7.52	1.11	0.009	0.13
ILMN_2577598	1190008K20Rik		207.46±15.26	174.19±17.81	0.84	0.009	0.13
ILMN_2716968	C1qtnf9	Mus musculus C1q and tumor necrosis factor related protein 9 (C1qtnf9), mRNA.	620.61±43.57	484.66±78.43	0.78	0.009	0.13
ILMN_2608184	Il6st	Mus musculus interleukin 6 signal transducer (Il6st), mRNA.	359.02±30.97	445.92±49.88	1.24	0.009	0.13
ILMN_2700022	Arl2bp	Mus musculus ADP-ribosylation factor-like 2 binding protein (Arl2bp), transcript variant 2, mRNA.	153.60±5.16	168.98±8.89	1.10	0.009	0.13
ILMN_2751948	Hist2h2aa1		909.07±65.09	732.45±101.23	0.81	0.009	0.13
ILMN_2708222	Nlrx1	Mus musculus NLR family member X1 (Nlrx1), mRNA.	122.69±2.55	117.89±2.27	0.96	0.009	0.13
ILMN_1247384	Mrpl50	Mus musculus mitochondrial ribosomal protein L50 (Mrpl50), nuclear gene encoding mitochondrial protein, mRNA.	2595.33±164.67	2292.33±138.06	0.88	0.009	0.13
ILMN_2658654	Acsf3	Mus musculus acyl-CoA synthetase family member 3 (Acsf3), mRNA.	161.13±5.51	147.57±7.70	0.92	0.009	0.13
ILMN_1257525	Cpeb3	Mus musculus cytoplasmic polyadenylation element binding protein 3 (Cpeb3), mRNA.	1708.40±143.24	1456.64±106.18	0.85	0.009	0.13
ILMN_2479977	2310040A07Rik	PREDICTED: Mus musculus RIKEN cDNA 2310040A07 gene (2310040A07Rik), mRNA.	178.14±16.77	144.24±17.87	0.81	0.009	0.13
ILMN_2903529	Rnf121	Mus musculus ring finger protein 121 (Rnf121), mRNA.	167.14±10.56	147.72±9.20	0.88	0.009	0.13
ILMN_2682928	Rai14	Mus musculus retinoic acid induced 14 (Rai14), mRNA.	194.64±19.22	243.10±28.06	1.25	0.009	0.13
ILMN_2756008	Nasp		146.44±5.46	167.17±12.29	1.14	0.009	0.13
ILMN_1237963	Alg8	Mus musculus asparagine-linked glycosylation 8 homolog (yeast, alpha-1,3-glucosyltransferase) (Alg8), mRNA.	146.44±4.86	135.19±6.40	0.92	0.009	0.13
ILMN_2742786	6030470M02Rik		504.46±46.46	351.61±90.83	0.70	0.009	0.13
ILMN_2838199	Dcps	Mus musculus decapping enzyme, scavenger (Dcps), mRNA.	147.50±3.68	135.34±7.27	0.92	0.009	0.13
ILMN_3154419	P2ry14	Mus musculus purinergic receptor P2Y, G-protein coupled, 14 (P2ry14), transcript variant 1, mRNA.	177.55±5.66	150.58±15.95	0.85	0.009	0.13
ILMN_1249407	Mrpl39	Mus musculus mitochondrial ribosomal protein L39 (Mrpl39), nuclear gene encoding mitochondrial protein, mRNA.	139.23±3.48	127.65±6.92	0.92	0.009	0.13
ILMN_2792047	Fbxl15	Mus musculus F-box and leucine-rich repeat protein 15 (Fbxl15), mRNA.	134.24±6.78	122.59±4.83	0.91	0.009	0.13
ILMN_2776619	Ltbp3	Mus musculus latent transforming growth factor beta binding protein 3 (Ltbp3), mRNA.	452.87±25.28	522.31±41.40	1.15	0.009	0.13
ILMN_2900617	Tle6	Mus musculus transducin-like enhancer of split 6, homolog of Drosophila E(spl) (Tle6), mRNA.	238.86±11.24	264.98±15.24	1.11	0.009	0.13
ILMN_1214319	Gemin6	Mus musculus gem (nuclear organelle) associated protein 6 (Gemin6), mRNA.	354.44±17.10	386.14±16.09	1.09	0.009	0.13
ILMN_1254943	Gdpd5	Mus musculus glycerophosphodiester phosphodiesterase domain containing 5 (Gdpd5), mRNA.	192.42±17.05	161.28±15.52	0.84	0.009	0.13
ILMN_2445548	C330006A16Rik		312.24±26.48	253.28±34.05	0.81	0.009	0.13
ILMN_2545953	Uros	Mus musculus uroporphyrinogen III synthase (Uros), mRNA.	136.32±5.75	126.83±3.46	0.93	0.009	0.13
ILMN_2725789	Khdrbs1	Mus musculus KH domain containing, RNA binding, signal transduction associated 1 (Khdrbs1), mRNA.	143.03±7.59	157.71±7.93	1.10	0.009	0.13
ILMN_2498549	B930030B22Rik		200.18±13.01	178.90±5.19	0.89	0.009	0.13
ILMN_1256867	Slc25a26	Mus musculus solute carrier family 25 (mitochondrial carrier, phosphate carrier), member 26 (Slc25a26), nuclear gene encoding mitochondrial protein, mRNA.	535.93±33.15	438.98±59.40	0.82	0.009	0.13
ILMN_1241561	Tctn3	Mus musculus tectonic family member 3 (Tctn3), mRNA.	178.69±11.73	156.07±12.24	0.87	0.009	0.13
ILMN_3113437	Tmem2	Mus musculus transmembrane protein 2 (Tmem2), transcript variant 1, mRNA.	290.42±23.96	248.28±20.31	0.85	0.009	0.13
ILMN_2650547	Hus1	Mus musculus Hus1 homolog (S. pombe) (Hus1), mRNA.	414.93±29.77	338.91±46.12	0.82	0.009	0.13
ILMN_1227209	Ptcd2	Mus musculus pentatricopeptide repeat domain 2 (Ptcd2), mRNA.	264.95±14.19	316.16±31.60	1.19	0.009	0.13
ILMN_2943661	Trappc1	Mus musculus trafficking protein particle complex 1 (Trappc1), mRNA.	1366.99±76.34	1196.58±100.42	0.88	0.009	0.13
ILMN_1239578	Man2a1	Mus musculus mannosidase 2, alpha 1 (Man2a1), mRNA.	155.79±5.82	173.62±11.00	1.11	0.009	0.13
ILMN_1245467	Ccdc127	Mus musculus coiled-coil domain containing 127 (Ccdc127), mRNA.	686.66±34.74	796.91±68.20	1.16	0.009	0.13
ILMN_2678547	Lypla1	Mus musculus lysophospholipase 1 (Lypla1), mRNA.	300.72±22.54	359.33±35.91	1.19	0.009	0.13
ILMN_1224421	Cdipt	Mus musculus CDP-diacylglycerol--inositol 3-phosphatidyltransferase (phosphatidylinositol synthase) (Cdipt), mRNA.	1272.66±144.29	981.14±166.51	0.77	0.009	0.13
ILMN_2760430	Lrp10	Mus musculus low-density lipoprotein receptor-related protein 10 (Lrp10), mRNA.	1525.74±80.52	1720.33±118.65	1.13	0.009	0.13
ILMN_2946616	Rps2	Mus musculus ribosomal protein S2 (Rps2), mRNA.	8385.75±440.92	9839.64±909.13	1.17	0.009	0.13
ILMN_1244936	Tmem186	Mus musculus transmembrane protein 186 (Tmem186), mRNA.	269.48±7.14	252.05±10.66	0.94	0.009	0.13
ILMN_3001417	Alpk3	Mus musculus alpha-kinase 3 (Alpk3), mRNA.	2585.50±225.47	3056.76±275.34	1.18	0.009	0.13
ILMN_2645772	Mrpl51	Mus musculus mitochondrial ribosomal protein L51 (Mrpl51), nuclear gene encoding mitochondrial protein, mRNA.	224.10±18.94	179.87±26.85	0.80	0.009	0.13
ILMN_2709478	Sh3kbp1	Mus musculus SH3-domain kinase binding protein 1 (Sh3kbp1), mRNA.	260.36±25.68	179.40±50.84	0.69	0.009	0.13
ILMN_1226888	Kif1c	Mus musculus kinesin family member 1C (Kif1c), mRNA.	134.12±6.49	153.47±12.20	1.14	0.009	0.13
ILMN_2598775	Stard3nl	Mus musculus STARD3 N-terminal like (Stard3nl), mRNA.	186.33±9.51	165.35±12.69	0.89	0.009	0.13
ILMN_1252995	Hist1h2be	Mus musculus histone cluster 1, H2be (Hist1h2be), mRNA.	1300.23±89.99	1059.34±151.26	0.81	0.009	0.13
ILMN_3049851	Fbxo40	Mus musculus F-box protein 40 (Fbxo40), mRNA.	152.45±10.88	169.51±5.83	1.11	0.009	0.13
ILMN_2900962	Gdap1	Mus musculus ganglioside-induced differentiation-associated-protein 1 (Gdap1), mRNA.	977.58±103.65	552.74±271.12	0.57	0.009	0.13
ILMN_3030340	Csnk1d	Mus musculus casein kinase 1, delta (Csnk1d), transcript variant 2, mRNA.	148.39±6.70	168.02±12.56	1.13	0.009	0.13
ILMN_3101732	Syngr1	Mus musculus synaptogyrin 1 (Syngr1), transcript variant 1b, mRNA.	502.00±38.28	422.69±47.64	0.84	0.009	0.13
ILMN_2624145	1700020C11Rik	Mus musculus RIKEN cDNA 1700020C11 gene (1700020C11Rik), mRNA.	191.07±11.45	159.66±20.06	0.84	0.009	0.13
ILMN_2733399	Sfrs3	Mus musculus splicing factor, arginine/serine-rich 3 (SRp20) (Sfrs3), mRNA.	217.04±24.81	174.00±22.74	0.80	0.009	0.13
ILMN_2466335	Apaf1	Mus musculus apoptotic peptidase activating factor 1 (Apaf1), transcript variant 1, mRNA.	131.18±8.41	118.15±4.35	0.90	0.009	0.13
ILMN_1231371	Elof1	Mus musculus elongation factor 1 homolog (ELF1, S. cerevisiae) (Elof1), mRNA.	540.09±34.46	481.91±29.57	0.89	0.009	0.13
ILMN_1246859	Rhobtb2	Mus musculus Rho-related BTB domain containing 2 (Rhobtb2), mRNA.	151.55±13.86	127.16±13.30	0.84	0.009	0.13
ILMN_2980858	Lpcat3	Mus musculus lysophosphatidylcholine acyltransferase 3 (Lpcat3), mRNA.	393.54±29.99	482.06±57.61	1.22	0.009	0.13
ILMN_2960822	BC085271	Mus musculus cDNA sequence BC085271 (BC085271), mRNA.	457.38±32.16	522.46±39.74	1.14	0.009	0.13
ILMN_2611027	Pmm1	Mus musculus phosphomannomutase 1 (Pmm1), mRNA.	156.07±7.48	174.56±11.93	1.12	0.009	0.13
ILMN_2991660	Mif4gd	Mus musculus MIF4G domain containing (Mif4gd), mRNA.	1540.60±188.75	1129.92±258.76	0.73	0.009	0.13
ILMN_2766315	Trappc2l	Mus musculus trafficking protein particle complex 2-like (Trappc2l), mRNA.	1610.81±108.34	1417.62±109.12	0.88	0.009	0.13
ILMN_1226712	Ccdc134	Mus musculus coiled-coil domain containing 134 (Ccdc134), mRNA.	227.38±28.31	181.05±23.22	0.80	0.009	0.13
ILMN_1241168	Dok4	Mus musculus docking protein 4 (Dok4), mRNA.	199.04±30.59	149.56±24.32	0.75	0.009	0.13
ILMN_2424866	Cnih4	Mus musculus cornichon homolog 4 (Drosophila) (Cnih4), mRNA.	1263.20±97.65	1411.77±34.12	1.12	0.009	0.13
ILMN_1231471	Zfp94	Mus musculus zinc finger protein 94 (Zfp94), mRNA.	130.89±4.49	146.50±10.33	1.12	0.009	0.13
ILMN_2540188	LOC382230		15104.36±510.19	17301.12±1448.77	1.15	0.009	0.13
ILMN_2716693	2310047B19Rik	PREDICTED: Mus musculus RIKEN cDNA 2310047B19 gene (2310047B19Rik), mRNA.	154.24±4.10	139.67±9.69	0.91	0.009	0.13
ILMN_1259869	LOC622655	PREDICTED: Mus musculus similar to hCG31107 (LOC622655), misc RNA.	4649.32±330.27	5546.19±595.16	1.19	0.009	0.13
ILMN_2486783	Ube2d3	Mus musculus ubiquitin-conjugating enzyme E2D 3 (UBC4/5 homolog, yeast) (Ube2d3), mRNA.	923.80±40.02	778.68±97.23	0.84	0.009	0.13
ILMN_2986309	Psme1	Mus musculus proteasome (prosome, macropain) 28 subunit, alpha (Psme1), mRNA.	1333.72±113.05	917.96±279.18	0.69	0.009	0.13
ILMN_2489210	Actr1b		997.42±30.90	1102.48±70.68	1.11	0.009	0.13
ILMN_2626143	Phpt1	Mus musculus phosphohistidine phosphatase 1 (Phpt1), mRNA.	2291.18±141.67	1964.18±215.39	0.86	0.009	0.13
ILMN_2738090	Tmem41b	Mus musculus transmembrane protein 41B (Tmem41b), mRNA.	167.27±6.90	146.03±14.39	0.87	0.009	0.13
ILMN_3096750	Seh1l	Mus musculus SEH1-like (S. cerevisiae (Seh1l), transcript variant 1, mRNA.	173.94±12.17	198.17±15.45	1.14	0.009	0.13
ILMN_1215233	Tmem167b	Mus musculus transmembrane protein 167B (Tmem167b), mRNA.	251.35±24.57	215.35±8.63	0.86	0.009	0.13
ILMN_2665490	Litaf	Mus musculus LPS-induced TN factor (Litaf), mRNA.	556.49±31.45	707.30±102.69	1.27	0.009	0.13
ILMN_2531581	LOC381215		508.99±26.02	586.71±53.31	1.15	0.009	0.13
ILMN_2624854	Gstm2	Mus musculus glutathione S-transferase, mu 2 (Gstm2), mRNA.	4127.50±481.56	6361.52±1525.61	1.54	0.009	0.13
ILMN_2631514	BC017612	Mus musculus cDNA sequence BC017612 (BC017612), mRNA.	153.55±6.89	132.54±14.46	0.86	0.009	0.13
ILMN_2459979	Fancl	Mus musculus Fanconi anemia, complementation group L (Fancl), mRNA.	145.70±8.76	132.07±7.03	0.91	0.009	0.13
ILMN_2711570	Ints3	Mus musculus integrator complex subunit 3 (Ints3), transcript variant 1, mRNA.	325.71±26.14	284.60±21.95	0.87	0.009	0.13
ILMN_2639703	LOC100045300	PREDICTED: Mus musculus similar to Dr1 associated protein 1 (negative cofactor 2 alpha) (LOC100045300), mRNA.	9740.58±969.40	8173.53±875.90	0.84	0.009	0.13
ILMN_1218539	Ccnyl1	Mus musculus cyclin Y-like 1 (Ccnyl1), mRNA.	126.94±6.78	139.97±8.42	1.10	0.009	0.13
ILMN_2633678	Myo10	Mus musculus myosin X (Myo10), mRNA.	132.69±8.04	121.15±3.84	0.91	0.009	0.13
ILMN_1242356	2010205O06Rik		132.26±4.02	121.23±7.67	0.92	0.009	0.13
ILMN_2436369	2010004M13Rik		273.16±23.50	210.35±43.62	0.77	0.009	0.13
ILMN_2631098	Msh6	Mus musculus mutS homolog 6 (E. coli) (Msh6), mRNA.	285.43±11.23	249.01±25.48	0.87	0.009	0.13
ILMN_2744758	Slc35a4	Mus musculus solute carrier family 35, member A4 (Slc35a4), transcript variant 2, mRNA.	714.21±33.81	637.63±52.21	0.89	0.009	0.13
ILMN_3001650	Ndrg2	Mus musculus N-myc downstream regulated gene 2 (Ndrg2), mRNA.	1642.30±216.72	2072.51±283.37	1.26	0.009	0.13
ILMN_2809701	Emid1	Mus musculus EMI domain containing 1 (Emid1), mRNA.	137.35±6.03	127.24±6.01	0.93	0.009	0.13
ILMN_2700797	Ppic	Mus musculus peptidylprolyl isomerase C (Ppic), mRNA.	181.29±8.97	148.87±22.77	0.82	0.009	0.13
ILMN_2636004	9530064J02		2159.00±193.70	1714.66±305.85	0.79	0.009	0.13
ILMN_2881019	Sh3kbp1	Mus musculus SH3-domain kinase binding protein 1 (Sh3kbp1), mRNA.	1102.14±119.68	671.99±303.39	0.61	0.009	0.13
ILMN_3162388	Bbs5	Mus musculus Bardet-Biedl syndrome 5 (human) (Bbs5), mRNA.	243.74±10.34	211.94±22.44	0.87	0.009	0.13
ILMN_2822622	Mrpl10	Mus musculus mitochondrial ribosomal protein L10 (Mrpl10), nuclear gene encoding mitochondrial protein, mRNA.	887.27±32.86	740.47±103.29	0.83	0.009	0.13
ILMN_2841289	Tnfaip2	Mus musculus tumor necrosis factor, alpha-induced protein 2 (Tnfaip2), mRNA.	666.16±49.44	451.70±151.91	0.68	0.009	0.13
ILMN_1233838	Dom3z	Mus musculus DOM-3 homolog Z (C. elegans) (Dom3z), mRNA.	191.53±8.82	214.49±16.19	1.12	0.009	0.13
ILMN_1255967	B430216N15Rik		607.82±32.26	508.38±70.74	0.84	0.009	0.13
ILMN_2451400	D030017L14Rik		171.28±10.18	190.41±12.59	1.11	0.009	0.13
ILMN_2796089	Anapc13	Mus musculus anaphase promoting complex subunit 13 (Anapc13), mRNA.	3651.94±226.36	3122.88±370.68	0.86	0.009	0.13
ILMN_2679077	Nola2	Mus musculus nucleolar protein family A, member 2 (Nola2), mRNA.	682.80±43.58	756.84±46.04	1.11	0.009	0.13
ILMN_3064056	Stx8	Mus musculus syntaxin 8 (Stx8), mRNA. XM_924708 XM_924711 XM_924713	140.23±8.88	126.89±7.02	0.90	0.009	0.13
ILMN_2757092	Hint3	Mus musculus histidine triad nucleotide binding protein 3 (Hint3), mRNA.	1088.58±42.59	1374.60±202.36	1.26	0.009	0.13
ILMN_2741383	Tagap1	Mus musculus T-cell activation GTPase activating protein 1 (Tagap1), mRNA.	412.03±28.83	355.90±37.85	0.86	0.009	0.13
ILMN_1247318	Cramp1l	PREDICTED: Mus musculus Crm, cramped-like (Drosophila), transcript variant 5 (Cramp1l), mRNA.	249.68±15.79	226.14±12.26	0.91	0.009	0.13
ILMN_1243394	Eif4b		147.38±8.59	175.62±20.36	1.19	0.009	0.13
ILMN_2480543	Vamp1	Mus musculus vesicle-associated membrane protein 1 (Vamp1), transcript variant 2, mRNA.	254.79±19.51	210.22±31.41	0.83	0.009	0.13
ILMN_1230060	LOC545866	\PREDICTED: Mus musculus similar to 45kDa splicing factor; SPF 45 (LOC545866), misc RNA.\""	442.59±19.33	490.60±34.20	1.11	0.009	0.13
ILMN_1258965	Tmem66	Mus musculus transmembrane protein 66 (Tmem66), mRNA.	4955.30±439.31	6110.42±827.84	1.23	0.009	0.13
ILMN_1244776	Snrpd3	Mus musculus small nuclear ribonucleoprotein D3 (Snrpd3), mRNA.	1904.73±83.54	1550.46±256.23	0.81	0.009	0.13
ILMN_2841290	Tnfaip2	Mus musculus tumor necrosis factor, alpha-induced protein 2 (Tnfaip2), mRNA.	197.73±13.21	160.28±27.11	0.81	0.009	0.13
ILMN_1252136	Hist1h2af	Mus musculus histone cluster 1, H2af (Hist1h2af), mRNA.	2634.74±146.78	2268.64±264.14	0.86	0.009	0.13
ILMN_1254565	2310022M17Rik	Mus musculus RIKEN cDNA 2310022M17 gene (2310022M17Rik), mRNA.	664.66±21.86	789.76±91.22	1.19	0.009	0.13
ILMN_1217235	9130005N14Rik	Mus musculus RIKEN cDNA 9130005N14 gene (9130005N14Rik), mRNA.	147.81±8.85	127.99±14.27	0.87	0.009	0.13
ILMN_2591411	Cno	Mus musculus cappuccino (Cno), mRNA.	378.40±21.46	308.36±51.72	0.81	0.009	0.13
ILMN_2723788	Anp32e	Mus musculus acidic (leucine-rich) nuclear phosphoprotein 32 family, member E (Anp32e), mRNA.	904.49±97.98	757.85±83.45	0.84	0.009	0.13
ILMN_1241035	2010311D03Rik	Mus musculus RIKEN cDNA 2010311D03 gene (2010311D03Rik), mRNA.	985.10±34.37	1095.82±82.17	1.11	0.009	0.13
ILMN_2704184	5031439A09Rik		250.03±9.44	207.31±31.61	0.83	0.009	0.13
ILMN_2881322	Rpl18	Mus musculus ribosomal protein L18 (Rpl18), mRNA.	4055.79±220.55	4448.76±265.92	1.10	0.009	0.13
ILMN_2824723	Fxc1	Mus musculus fractured callus expressed transcript 1 (Fxc1), mRNA.	337.33±19.95	293.28±31.96	0.87	0.009	0.13
ILMN_2723907	Med6	Mus musculus mediator of RNA polymerase II transcription, subunit 6 homolog (yeast) (Med6), mRNA.	356.44±11.97	322.31±25.68	0.90	0.009	0.13
ILMN_2474858	Tnfaip2	Mus musculus tumor necrosis factor, alpha-induced protein 2 (Tnfaip2), mRNA.	286.79±17.24	217.49±52.34	0.76	0.009	0.13
ILMN_2643513	Asns	Mus musculus asparagine synthetase (Asns), mRNA.	140.03±6.24	160.22±15.27	1.14	0.009	0.13
ILMN_2787844	Serinc3	Mus musculus serine incorporator 3 (Serinc3), mRNA.	1003.12±66.73	1223.92±167.06	1.22	0.009	0.13
ILMN_2647864	Ogt	Mus musculus O-linked N-acetylglucosamine (GlcNAc) transferase (UDP-N-acetylglucosamine:polypeptide-N-acetylglucosaminyl transferase) (Ogt), mRNA.	176.67±6.61	199.74±17.56	1.13	0.009	0.13
ILMN_2681583	Npal3	Mus musculus NIPA-like domain containing 3 (Npal3), mRNA.	232.04±12.26	199.88±24.37	0.86	0.009	0.13
ILMN_2609615	Rbm8a	Mus musculus RNA binding motif protein 8a (Rbm8a), mRNA.	261.94±17.32	217.63±33.54	0.83	0.009	0.13
ILMN_2647921	Kif1b	Mus musculus kinesin family member 1B (Kif1b), transcript variant 2, mRNA.	246.88±20.41	349.79±78.80	1.42	0.009	0.13
ILMN_2849285	Krt10	Mus musculus keratin 10 (Krt10), mRNA.	385.24±21.20	323.87±47.39	0.84	0.009	0.13
ILMN_1213470	Ugcgl2	Mus musculus UDP-glucose ceramide glucosyltransferase-like 2 (Ugcgl2), mRNA.	157.46±2.81	144.29±10.17	0.92	0.009	0.13
ILMN_2772582	Smad3		2229.24±115.27	1723.27±393.64	0.77	0.009	0.13
ILMN_2995129	Taf10	Mus musculus TAF10 RNA polymerase II, TATA box binding protein (TBP)-associated factor (Taf10), mRNA.	1014.36±49.07	1161.62±114.90	1.15	0.009	0.13
ILMN_2641541	Diap1	Mus musculus diaphanous homolog 1 (Drosophila) (Diap1), mRNA.	137.15±8.07	161.90±19.42	1.18	0.009	0.13
ILMN_1214416	Zfp143	Mus musculus zinc finger protein 143 (Zfp143), mRNA.	138.96±11.30	170.69±24.87	1.23	0.009	0.13
ILMN_2611491	Fxr1h		1005.68±66.54	1197.67±150.62	1.19	0.009	0.13
ILMN_1228233	Gstm1	Mus musculus glutathione S-transferase, mu 1 (Gstm1), mRNA.	1354.55±164.05	2019.29±526.59	1.49	0.009	0.13
ILMN_1219699	9330175B01Rik		733.48±37.99	575.20±125.83	0.78	0.009	0.13
ILMN_3105075	Polr2d	Mus musculus polymerase (RNA) II (DNA directed) polypeptide D (Polr2d), transcript variant 2, mRNA.	331.40±11.78	293.47±30.31	0.89	0.009	0.13
ILMN_2963091	E130012A19Rik	Mus musculus RIKEN cDNA E130012A19 gene (E130012A19Rik), mRNA.	155.66±11.68	206.77±41.30	1.33	0.009	0.13
ILMN_3163302	Mrps33	Mus musculus mitochondrial ribosomal protein S33 (Mrps33), nuclear gene encoding mitochondrial protein, transcript variant 2, mRNA.	3773.93±223.78	3143.93±508.82	0.83	0.009	0.13
ILMN_2815506	Gamt	Mus musculus guanidinoacetate methyltransferase (Gamt), mRNA.	325.38±44.04	234.09±71.79	0.72	0.009	0.13
ILMN_2946088	Panx1	Mus musculus pannexin 1 (Panx1), mRNA.	198.13±20.49	266.46±55.47	1.34	0.009	0.13
ILMN_2635167	LOC100048645	PREDICTED: Mus musculus similar to cysteine and glycine-rich protein 2 binding protein (LOC100048645), mRNA.	773.72±35.46	890.47±94.99	1.15	0.009	0.13
ILMN_2860242	Klhl24	Mus musculus kelch-like 24 (Drosophila) (Klhl24), mRNA.	154.40±16.08	205.74±41.77	1.33	0.009	0.13
ILMN_1260507	Spin		123.36±1.77	132.45±7.40	1.07	0.009	0.13
ILMN_2741402	Sspn	Mus musculus sarcospan (Sspn), mRNA.	1940.29±122.58	1519.32±343.95	0.78	0.009	0.13
ILMN_2623856	Map2k6	Mus musculus mitogen-activated protein kinase kinase 6 (Map2k6), mRNA.	171.08±7.86	138.74±26.45	0.81	0.009	0.13
ILMN_1251856	Gpr125	PREDICTED: Mus musculus G protein-coupled receptor 125, transcript variant 1 (Gpr125), mRNA.	523.80±24.44	456.32±55.12	0.87	0.009	0.13
ILMN_1231132	Crls1	Mus musculus cardiolipin synthase 1 (Crls1), transcript variant 2, mRNA.	601.58±31.63	497.52±85.45	0.83	0.009	0.13
ILMN_1221852	Tmem118	Mus musculus transmembrane protein 118 (Tmem118), mRNA.	162.60±8.05	132.65±24.71	0.82	0.009	0.13
ILMN_2760415	Abcf1	Mus musculus ATP-binding cassette, sub-family F (GCN20), member 1 (Abcf1), mRNA.	134.99±8.93	160.53±21.08	1.19	0.009	0.13
ILMN_2943319	1200003C05Rik	Mus musculus RIKEN cDNA 1200003C05 gene (1200003C05Rik), mRNA.	364.87±11.36	325.95±32.43	0.89	0.009	0.13
ILMN_2876629	LOC654426	Mus musculus ATP synthase, H+ transporting, mitochondrial F0 complex, subunit F pseudogene (LOC654426), non-coding RNA.	7044.28±300.15	5949.33±912.98	0.84	0.009	0.13
ILMN_2892441	Gsta4	Mus musculus glutathione S-transferase, alpha 4 (Gsta4), mRNA.	258.14±17.33	211.33±38.95	0.82	0.009	0.13
ILMN_2686183	Map1lc3a	Mus musculus microtubule-associated protein 1 light chain 3 alpha (Map1lc3a), mRNA.	204.70±15.15	250.68±38.44	1.22	0.009	0.13
ILMN_1226261	Fam158a	Mus musculus family with sequence similarity 158, member A (Fam158a), mRNA.	995.40±67.72	803.48±160.43	0.81	0.009	0.13
ILMN_1227863	Ube2n	Mus musculus ubiquitin-conjugating enzyme E2N (Ube2n), mRNA.	569.25±37.37	428.83±118.64	0.75	0.009	0.13
ILMN_2430220	Tmem2	Mus musculus transmembrane protein 2 (Tmem2), transcript variant 2, mRNA.	632.67±23.26	538.06±80.52	0.85	0.009	0.13
ILMN_2679127	Sh3bgr		840.43±39.12	612.94±193.82	0.73	0.009	0.13
ILMN_1232969	Bxdc2	Mus musculus brix domain containing 2 (Bxdc2), mRNA.	163.03±11.30	149.56±6.27	0.92	0.009	0.13
ILMN_2687799	D0HXS9928E	Mus musculus DNA segment, human DXS9928E (D0HXS9928E), mRNA.	217.57±17.64	251.28±27.77	1.15	0.009	0.13
ILMN_1255220	Atp9a	Mus musculus ATPase, class II, type 9A (Atp9a), mRNA.	129.19±5.95	148.25±16.37	1.15	0.009	0.13
ILMN_2805375	Itgb6	Mus musculus integrin beta 6 (Itgb6), mRNA.	781.77±48.27	537.28±210.08	0.69	0.009	0.13
ILMN_2613636	Col4a3bp	Mus musculus collagen, type IV, alpha 3 (Goodpasture antigen) binding protein (Col4a3bp), mRNA.	171.16±5.46	187.18±13.86	1.09	0.009	0.13
ILMN_2733753	2310005E10Rik	Mus musculus RIKEN cDNA 2310005E10 gene (2310005E10Rik), mRNA.	2404.43±193.37	1797.29±528.24	0.75	0.009	0.13
ILMN_1238868	EG432649	Mus musculus predicted gene, EG432649 (EG432649), non-coding RNA.	286.94±10.95	318.50±27.42	1.11	0.009	0.13
ILMN_2418128	Zscan21	Mus musculus zinc finger and SCAN domain containing 21 (Zscan21), transcript variant 4, mRNA.	125.36±7.96	147.79±19.59	1.18	0.009	0.13
ILMN_2487046	Camk2n1	Mus musculus calcium/calmodulin-dependent protein kinase II inhibitor 1 (Camk2n1), mRNA.	286.42±23.84	384.14±85.67	1.34	0.009	0.13
ILMN_2702464	Flot1		159.10±8.15	185.30±23.08	1.16	0.009	0.13
ILMN_1223346	Serf2	Mus musculus small EDRK-rich factor 2 (Serf2), mRNA.	3588.13±213.31	3004.08±517.16	0.84	0.009	0.13
ILMN_2668083	LOC668706	PREDICTED: Mus musculus similar to Ribosomal protein L12 (LOC668706), mRNA.	3837.25±192.01	4940.21±985.13	1.29	0.009	0.13
ILMN_2632206	Gnas	Mus musculus GNAS (guanine nucleotide binding protein, alpha stimulating) complex locus (Gnas), transcript variant 3, mRNA.	1238.52±90.69	1702.55±417.99	1.37	0.009	0.13
ILMN_1228316	Gdi1	Mus musculus guanosine diphosphate (GDP) dissociation inhibitor 1 (Gdi1), mRNA.	114.59±5.08	128.79±12.75	1.12	0.009	0.13
ILMN_2853166	Itgb1bp2	Mus musculus integrin beta 1 binding protein 2 (Itgb1bp2), mRNA.	1210.73±95.46	846.86±328.30	0.70	0.009	0.13
ILMN_2734712	Ptpla	Mus musculus protein tyrosine phosphatase-like (proline instead of catalytic arginine), member a (Ptpla), transcript variant 2, mRNA.	2196.47±140.64	1515.18±615.07	0.69	0.009	0.13
ILMN_2708303	Actn3	Mus musculus actinin alpha 3 (Actn3), mRNA.	5658.29±517.30	8831.44±2910.25	1.56	0.009	0.13
ILMN_2764995	Ipo5	Mus musculus importin 5 (Ipo5), mRNA.	807.56±36.06	1001.51±179.83	1.24	0.009	0.13
ILMN_1223546	6430571L13Rik	Mus musculus RIKEN cDNA 6430571L13 gene (6430571L13Rik), mRNA.	2518.39±281.75	1751.44±708.71	0.70	0.009	0.13
ILMN_1253204	Hipk3	Mus musculus homeodomain interacting protein kinase 3 (Hipk3), mRNA.	123.16±2.96	131.68±7.90	1.07	0.009	0.13
ILMN_2810963	Camk2n1	Mus musculus calcium/calmodulin-dependent protein kinase II inhibitor 1 (Camk2n1), mRNA.	307.39±19.46	410.65±96.19	1.34	0.009	0.13
ILMN_2458765	Ahnak	Mus musculus AHNAK nucleoprotein (desmoyokin) (Ahnak), transcript variant 1, mRNA.	3703.51±229.02	4440.52±686.84	1.20	0.009	0.13
ILMN_2745925	Farp2	Mus musculus FERM, RhoGEF and pleckstrin domain protein 2 (Farp2), mRNA.	338.39±25.22	421.88±78.78	1.25	0.009	0.13
ILMN_1245907	Tbc1d1	Mus musculus TBC1 domain family, member 1 (Tbc1d1), mRNA.	618.08±54.21	897.09±263.56	1.45	0.009	0.13
ILMN_2600928	Ovgp1	Mus musculus oviductal glycoprotein 1 (Ovgp1), mRNA.	148.85±16.87	216.34±64.68	1.45	0.009	0.13
ILMN_1232391	2210011G09Rik		605.04±36.53	470.26±129.18	0.78	0.009	0.13
ILMN_2667369	B4galt1	Mus musculus UDP-Gal:betaGlcNAc beta 1,4- galactosyltransferase, polypeptide 1 (B4galt1), mRNA.	327.28±16.97	419.17±88.91	1.28	0.009	0.13
ILMN_2608429	Atp6v0d1	Mus musculus ATPase, H+ transporting, lysosomal V0 subunit D1 (Atp6v0d1), mRNA.	198.39±12.94	252.44±52.69	1.27	0.009	0.13
ILMN_2677772	Srxn1	Mus musculus sulfiredoxin 1 homolog (S. cerevisiae) (Srxn1), mRNA.	200.57±14.41	268.98±69.41	1.34	0.009	0.13
ILMN_2656268	Fmnl2	Mus musculus formin-like 2 (Fmnl2), mRNA.	211.69±12.37	291.56±81.55	1.38	0.009	0.13
ILMN_1251333	Gabarap	Mus musculus gamma-aminobutyric acid receptor associated protein (Gabarap), mRNA.	2369.97±123.70	2752.94±391.95	1.16	0.009	0.13
ILMN_2850839	100041294	Mus musculus predicted gene, 100041294 (100041294), mRNA.	1177.58±37.13	1381.42±209.80	1.17	0.009	0.13
ILMN_2891506	Tbcd	Mus musculus tubulin-specific chaperone d (Tbcd), mRNA.	176.21±5.26	205.11±30.14	1.16	0.009	0.13
ILMN_2655260	Ptp4a3	Mus musculus protein tyrosine phosphatase 4a3 (Ptp4a3), mRNA.	3841.74±428.87	5485.16±1739.09	1.43	0.009	0.13
ILMN_2933228	Yipf3	Mus musculus Yip1 domain family, member 3 (Yipf3), mRNA.	405.18±11.45	493.11±93.36	1.22	0.009	0.13
ILMN_1242790	Fsd2	Mus musculus fibronectin type III and SPRY domain containing 2 (Fsd2), mRNA.	4146.68±143.23	3486.11±704.72	0.84	0.009	0.13
ILMN_1252622	Trb		119.70±7.47	138.38±19.75	1.16	0.009	0.13
ILMN_1250454	Prdm2	Mus musculus PR domain containing 2, with ZNF domain (Prdm2), mRNA.	387.83±40.50	524.31±146.34	1.35	0.009	0.13
ILMN_1230688	Ilf2		143.17±4.22	163.33±21.79	1.14	0.009	0.13
ILMN_2742551	Plec1	Mus musculus plectin 1 (Plec1), transcript variant 7, mRNA.	132.76±3.94	151.96±20.85	1.14	0.009	0.13
ILMN_2466131	scl0004190.1_3		528.33±29.32	640.59±122.56	1.21	0.009	0.13
ILMN_2671259	Eif3b	Mus musculus eukaryotic translation initiation factor 3, subunit B (Eif3b), mRNA.	242.08±17.62	320.51±87.21	1.32	0.009	0.13
ILMN_1230252	Arfgef2		161.80±9.31	187.47±28.49	1.16	0.009	0.13
ILMN_2735996	P4hb	Mus musculus prolyl 4-hydroxylase, beta polypeptide (P4hb), mRNA.	1858.41±99.15	2470.19±688.75	1.33	0.009	0.13
ILMN_1213244	Ddrgk1	Mus musculus DDRGK domain containing 1 (Ddrgk1), mRNA. XM_925578 XM_925581 XM_925583 XM_994018 XM_994040 XM_994059 XM_994077	751.53±26.31	933.76±206.74	1.24	0.009	0.13
ILMN_1223313	Fn3k	Mus musculus fructosamine 3 kinase (Fn3k), transcript variant 1, mRNA.	597.02±24.46	483.51±130.98	0.81	0.009	0.13
ILMN_2682623	Aup1	Mus musculus ancient ubiquitous protein 1 (Aup1), mRNA.	342.39±24.02	515.92±202.44	1.51	0.009	0.13
ILMN_2675800	Svil	Mus musculus supervillin (Svil), transcript variant 1, mRNA.	125.01±4.32	146.83±25.46	1.17	0.009	0.13
ILMN_1216015	Gmppa	Mus musculus GDP-mannose pyrophosphorylase A (Gmppa), mRNA.	148.95±4.00	173.39±28.60	1.16	0.009	0.13
ILMN_1242419	Exosc10	Mus musculus exosome component 10 (Exosc10), mRNA.	193.33±13.38	225.32±36.94	1.17	0.009	0.13
ILMN_2422325	Usp13	Mus musculus ubiquitin specific peptidase 13 (isopeptidase T-3) (Usp13), mRNA.	994.81±52.32	1248.78±298.43	1.26	0.009	0.13
ILMN_3069857	Eprs	Mus musculus glutamyl-prolyl-tRNA synthetase (Eprs), mRNA. XM_899642 XM_899647 XM_899651 XM_899655 XM_899659 XM_899665 XM_916645	466.22±32.19	720.13±304.99	1.54	0.009	0.13
ILMN_2543459	1110049N09Rik		344.37±76.58	1060.09±861.88	3.08	0.009	0.13
ILMN_2541035	LOC381996		155.64±5.45	179.80±29.15	1.16	0.009	0.13
ILMN_1239110	Eef2	Mus musculus eukaryotic translation elongation factor 2 (Eef2), mRNA.	785.18±82.60	1112.31±395.04	1.42	0.009	0.13
ILMN_2833248	C330023M02Rik	Mus musculus RIKEN cDNA C330023M02 gene (C330023M02Rik), mRNA.	226.28±13.02	316.07±109.10	1.40	0.009	0.13
ILMN_2928160	Vars	Mus musculus valyl-tRNA synthetase (Vars), nuclear gene encoding mitochondrial protein, mRNA.	224.87±11.31	290.28±80.13	1.29	0.009	0.13
ILMN_1234336	Csda	Mus musculus cold shock domain protein A (Csda), mRNA.	1652.37±249.05	2638.86±1273.75	1.60	0.009	0.13
ILMN_3001914	Nfkbia	Mus musculus nuclear factor of kappa light polypeptide gene enhancer in B-cells inhibitor, alpha (Nfkbia), mRNA.	212.49±20.69	306.83±122.25	1.44	0.009	0.13
ILMN_1252294	Eef2	Mus musculus eukaryotic translation elongation factor 2 (Eef2), mRNA.	292.78±23.58	417.69±162.37	1.43	0.009	0.13
ILMN_2667842	Tbrg1		293.48±16.33	438.90±191.44	1.50	0.009	0.13
ILMN_2435450	1700027M01Rik		1073.61±85.09	1679.14±801.95	1.56	0.009	0.13
ILMN_2751215	Tor1aip1	Mus musculus torsin A interacting protein 1 (Tor1aip1), mRNA.	474.87±30.85	695.03±301.40	1.46	0.009	0.13
ILMN_2837888	Nrbf2	Mus musculus nuclear receptor binding factor 2 (Nrbf2), mRNA.	325.08±39.44	421.06±130.26	1.30	0.009	0.13
ILMN_2745614	Fam134b	Mus musculus family with sequence similarity 134, member B (Fam134b), transcript variant 2, mRNA.	3480.94±274.21	6777.70±4542.17	1.95	0.009	0.13
ILMN_3142573	Mapk1ip1	Mus musculus mitogen-activated protein kinase 1 interacting protein 1 (Mapk1ip1), transcript variant 1, mRNA.	510.85±42.23	744.42±325.71	1.46	0.009	0.13
ILMN_2675785	Myo18b	PREDICTED: Mus musculus myosin XVIIIb (Myo18b), mRNA.	4838.00±303.99	7539.87±3831.74	1.56	0.009	0.13
ILMN_2853508	Tmem208	Mus musculus transmembrane protein 208 (Tmem208), mRNA.	1381.11±34.66	1196.66±262.33	0.87	0.009	0.13
ILMN_1252133	LOC269859	PREDICTED: Mus musculus similar to protein tyrosine phosphatase 4a1 (LOC269859), mRNA.	180.47±10.74	252.21±103.31	1.40	0.009	0.13
ILMN_2730514	Herpud2	Mus musculus HERPUD family member 2 (Herpud2), mRNA.	164.03±9.56	224.39±88.06	1.37	0.009	0.13
ILMN_1233733	Hsp90ab1	Mus musculus heat shock protein 90kDa alpha (cytosolic), class B member 1 (Hsp90ab1), mRNA.	1047.86±112.58	1533.38±715.27	1.46	0.009	0.13
ILMN_2713449	Sfrs2ip	Mus musculus splicing factor, arginine/serine-rich 2, interacting protein (Sfrs2ip), mRNA.	292.34±19.23	401.31±160.92	1.37	0.009	0.13
ILMN_1219113	LOC100045040	PREDICTED: Mus musculus similar to ING1 protein (LOC100045040), misc RNA.	192.82±9.80	237.58±68.30	1.23	0.009	0.13
ILMN_1249755	Zranb1	Mus musculus zinc finger, RAN-binding domain containing 1 (Zranb1), mRNA.	540.69±33.37	880.28±526.96	1.63	0.009	0.13
ILMN_1254581	A130019A16Rik		143.58±6.09	199.04±94.45	1.39	0.009	0.13
ILMN_2768831	Siah1a	Mus musculus seven in absentia 1A (Siah1a), mRNA.	224.92±13.68	294.39±125.39	1.31	0.009	0.13
ILMN_2601441	4931406P16Rik	Mus musculus RIKEN cDNA 4931406P16 gene (4931406P16Rik), mRNA.	511.64±20.73	784.78±536.14	1.53	0.009	0.13
ILMN_2675747	LOC100047615	PREDICTED: Mus musculus similar to 40S ribosomal protein S17 (LOC100047615), misc RNA.	13583.62±367.22	15160.08±1154.46	1.12	0.010	0.15
ILMN_1228717	LOC225134	PREDICTED: Mus musculus similar to ribosomal protein S4, X-linked (LOC225134), misc RNA.	3536.51±342.18	4273.38±356.45	1.21	0.010	0.15
ILMN_3064283	Pde4dip	Mus musculus phosphodiesterase 4D interacting protein (myomegalin) (Pde4dip), transcript variant 1, mRNA.	18185.26±908.61	20192.36±1004.65	1.11	0.010	0.15
ILMN_2853212	Spns1	Mus musculus spinster homolog 1 (Drosophila) (Spns1), mRNA.	162.76±12.53	142.06±5.88	0.87	0.010	0.15
ILMN_2925350	Aldh3a2	Mus musculus aldehyde dehydrogenase family 3, subfamily A2 (Aldh3a2), mRNA.	412.39±34.71	364.94±18.82	0.88	0.010	0.15
ILMN_2877367	2900010M23Rik	Mus musculus RIKEN cDNA 2900010M23 gene (2900010M23Rik), mRNA.	11298.82±382.90	10060.12±913.37	0.89	0.012	0.16
ILMN_1248907	Rab7	Mus musculus RAB7, member RAS oncogene family (Rab7), mRNA.	2965.39±250.48	3448.80±194.33	1.16	0.013	0.16
ILMN_1241151	Lrtm1	Mus musculus leucine-rich repeats and transmembrane domains 1 (Lrtm1), mRNA.	1147.07±174.69	694.59±260.68	0.61	0.013	0.16
ILMN_2606973	AV028368		938.85±61.00	800.09±82.20	0.85	0.013	0.16
ILMN_1241827	Slc44a1	Mus musculus solute carrier family 44, member 1 (Slc44a1), mRNA.	410.40±29.71	326.41±55.30	0.80	0.013	0.16
ILMN_2589312	Entpd4	Mus musculus ectonucleoside triphosphate diphosphohydrolase 4 (Entpd4), mRNA.	5383.39±232.21	3732.32±1104.44	0.69	0.013	0.16
ILMN_2593410	Kif3c	Mus musculus kinesin family member 3C (Kif3c), mRNA.	1199.28±93.48	926.63±194.33	0.77	0.013	0.16
ILMN_2790573	Trappc4	Mus musculus trafficking protein particle complex 4 (Trappc4), mRNA.	1611.54±109.18	1354.39±218.70	0.84	0.013	0.16
ILMN_2618549	Rab7	Mus musculus RAB7, member RAS oncogene family (Rab7), mRNA.	244.32±24.74	320.61±69.56	1.31	0.013	0.16
ILMN_1229544	LOC100041569	PREDICTED: Mus musculus hypothetical protein LOC100041569 (LOC100041569), mRNA.	245.13±10.03	203.73±22.29	0.83	0.015	0.16
ILMN_1231553	Bdh1	Mus musculus 3-hydroxybutyrate dehydrogenase, type 1 (Bdh1), mRNA.	240.73±27.51	176.16±32.95	0.73	0.015	0.16
ILMN_1245531	Neto2	Mus musculus neuropilin (NRP) and tolloid (TLL)-like 2 (Neto2), mRNA.	186.07±22.41	141.50±19.81	0.76	0.015	0.16
ILMN_2658619	0610012G03Rik		3568.87±202.95	3151.95±195.30	0.88	0.015	0.16
ILMN_2785350	Il17rc	Mus musculus interleukin 17 receptor C (Il17rc), mRNA.	128.73±3.46	136.73±4.19	1.06	0.015	0.16
ILMN_1248222	Zbtb5	Mus musculus zinc finger and BTB domain containing 5 (Zbtb5), mRNA.	136.49±3.60	127.48±4.87	0.93	0.015	0.16
ILMN_1259494	Sirt4	PREDICTED: Mus musculus sirtuin 4 (silent mating type information regulation 2 homolog) 4 (S. cerevisiae) (Sirt4), mRNA.	283.79±20.86	235.33±26.13	0.83	0.015	0.16
ILMN_1220023	Snhg10	Mus musculus small nucleolar RNA host gene (non-protein coding) 10 (Snhg10), non-coding RNA.	249.38±18.82	210.35±19.97	0.84	0.015	0.16
ILMN_2551612	8430426J06Rik		299.45±36.50	215.82±45.90	0.72	0.015	0.16
ILMN_2655144	Lmf1	Mus musculus lipase maturation factor 1 (Lmf1), mRNA.	293.26±14.59	255.51±22.04	0.87	0.015	0.16
ILMN_2666747	G3bp2	Mus musculus GTPase activating protein (SH3 domain) binding protein 2 (G3bp2), transcript variant 1, mRNA.	1790.33±108.50	1500.59±170.51	0.84	0.015	0.16
ILMN_2529395	Fbxo10	PREDICTED: Mus musculus F-box protein 10 (Fbxo10), mRNA.	203.81±11.13	181.97±11.41	0.89	0.015	0.16
ILMN_3151917	Pigc	Mus musculus phosphatidylinositol glycan anchor biosynthesis, class C (Pigc), transcript variant 1, mRNA.	134.42±4.06	121.42±7.76	0.90	0.015	0.16
ILMN_2751587	Ndst2	Mus musculus N-deacetylase/N-sulfotransferase (heparan glucosaminyl) 2 (Ndst2), mRNA.	167.25±8.88	182.09±4.60	1.09	0.015	0.16
ILMN_2595383	Cog8		439.25±33.56	381.85±23.10	0.87	0.015	0.16
ILMN_2788263	Ncbp2	Mus musculus nuclear cap binding protein subunit 2 (Ncbp2), mRNA.	176.91±12.49	148.27±16.42	0.84	0.015	0.16
ILMN_2885590	Coq4	Mus musculus coenzyme Q4 homolog (yeast) (Coq4), mRNA.	131.86±4.90	123.22±3.92	0.93	0.015	0.16
ILMN_1218921	Myo9a	PREDICTED: Mus musculus myosin IXa, transcript variant 2 (Myo9a), mRNA.	174.63±5.81	155.66±11.45	0.89	0.015	0.16
ILMN_1256052	Khdrbs1	Mus musculus KH domain containing, RNA binding, signal transduction associated 1 (Khdrbs1), mRNA.	191.30±13.98	216.26±11.94	1.13	0.015	0.16
ILMN_1240346	Socs5	Mus musculus suppressor of cytokine signaling 5 (Socs5), mRNA.	298.60±14.38	256.76±25.37	0.86	0.015	0.16
ILMN_1219510	LOC381230		495.82±29.22	555.99±33.61	1.12	0.015	0.16
ILMN_1248791	Sntb2		136.65±3.25	127.28±5.72	0.93	0.015	0.16
ILMN_2951691	Hist1h3e	Mus musculus histone cluster 1, H3e (Hist1h3e), mRNA.	250.63±12.90	208.35±26.01	0.83	0.015	0.16
ILMN_1239503	A230021I18Rik		138.68±3.85	127.73±6.72	0.92	0.015	0.16
ILMN_2773286	Dorz1		195.90±10.21	167.54±17.41	0.86	0.015	0.16
ILMN_1249638	Rbbp4	Mus musculus retinoblastoma binding protein 4 (Rbbp4), mRNA.	426.24±22.02	379.66±26.94	0.89	0.015	0.16
ILMN_1224390	1700129I04Rik		159.20±5.48	149.24±5.12	0.94	0.015	0.16
ILMN_2630018	Mkrn1	Mus musculus makorin, ring finger protein, 1 (Mkrn1), mRNA.	153.99±7.83	139.35±7.79	0.90	0.015	0.16
ILMN_1219184	Gats		490.26±31.40	397.35±57.60	0.81	0.015	0.16
ILMN_2963792	1190005F20Rik	Mus musculus RIKEN cDNA 1190005F20 gene (1190005F20Rik), mRNA.	408.73±29.51	341.17±40.43	0.83	0.015	0.16
ILMN_2608238	Dnaja3	Mus musculus DnaJ (Hsp40) homolog, subfamily A, member 3 (Dnaja3), mRNA.	3671.91±260.09	3241.64±180.63	0.88	0.015	0.16
ILMN_3147724	Ehmt2	Mus musculus euchromatic histone lysine N-methyltransferase 2 (Ehmt2), transcript variant short, mRNA.	212.10±13.25	241.26±17.26	1.14	0.015	0.16
ILMN_1219893	Ctdspl2	Mus musculus CTD (carboxy-terminal domain, RNA polymerase II, polypeptide A) small phosphatase like 2 (Ctdspl2), mRNA.	176.16±12.12	154.93±10.52	0.88	0.015	0.16
ILMN_2831579	Kctd5	Mus musculus potassium channel tetramerisation domain containing 5 (Kctd5), mRNA.	191.51±11.31	167.30±14.22	0.87	0.015	0.16
ILMN_2901626	Tnfrsf21	Mus musculus tumor necrosis factor receptor superfamily, member 21 (Tnfrsf21), mRNA.	385.21±43.96	315.10±19.36	0.82	0.015	0.16
ILMN_2648230	Kars		168.80±7.22	187.19±11.45	1.11	0.015	0.16
ILMN_1248092	LOC236598	Mus musculus 28S ribosomal RNA (LOC236598), non-coding RNA.	128.00±3.21	119.33±5.43	0.93	0.015	0.16
ILMN_1252496	Wdr9		179.29±12.97	152.59±15.69	0.85	0.015	0.16
ILMN_2513451	1110046J11Rik		2287.77±242.05	2825.93±325.92	1.24	0.015	0.16
ILMN_2722513	Pstpip2	Mus musculus proline-serine-threonine phosphatase-interacting protein 2 (Pstpip2), mRNA.	199.43±18.43	240.50±24.91	1.21	0.015	0.16
ILMN_1214738	Snapc3	Mus musculus small nuclear RNA activating complex, polypeptide 3 (Snapc3), mRNA.	150.43±4.90	139.04±7.01	0.92	0.015	0.16
ILMN_2596757	9330175B10Rik		137.06±6.61	148.26±5.50	1.08	0.015	0.16
ILMN_2621074	Ethe1	Mus musculus ethylmalonic encephalopathy 1 (Ethe1), mRNA.	418.75±14.77	360.98±36.75	0.86	0.015	0.16
ILMN_2909068	Mrps23	Mus musculus mitochondrial ribosomal protein S23 (Mrps23), nuclear gene encoding mitochondrial protein, mRNA.	1285.46±77.16	1122.22±98.12	0.87	0.015	0.16
ILMN_1230546	Clic4	Mus musculus chloride intracellular channel 4 (mitochondrial) (Clic4), nuclear gene encoding mitochondrial protein, mRNA.	588.13±64.42	738.55±93.51	1.26	0.015	0.16
ILMN_1241307	Bcl2l13	Mus musculus BCL2-like 13 (apoptosis facilitator) (Bcl2l13), nuclear gene encoding mitochondrial protein, mRNA.	591.37±39.72	668.30±44.45	1.13	0.015	0.16
ILMN_1240702	Atp1b3	Mus musculus ATPase, Na+/K+ transporting, beta 3 polypeptide (Atp1b3), mRNA.	1109.70±81.92	1291.40±111.55	1.16	0.015	0.16
ILMN_2716838	Hspa4	Mus musculus heat shock protein 4 (Hspa4), mRNA.	137.43±9.17	160.08±14.27	1.16	0.015	0.16
ILMN_2817473	4631422O05Rik	Mus musculus RIKEN cDNA 4631422O05 gene (4631422O05Rik), mRNA.	139.56±8.18	123.15±9.71	0.88	0.015	0.16
ILMN_2700400	Galnt11	Mus musculus UDP-N-acetyl-alpha-D-galactosamine:polypeptide N-acetylgalactosaminyltransferase 11 (Galnt11), mRNA.	315.05±24.33	263.56±31.25	0.84	0.015	0.16
ILMN_1258788	Snx27	Mus musculus sorting nexin family member 27 (Snx27), transcript variant 2, mRNA.	682.61±29.72	587.89±60.90	0.86	0.015	0.16
ILMN_2421220	Brwd1	Mus musculus bromodomain and WD repeat domain containing 1 (Brwd1), mRNA.	180.47±12.38	154.10±16.05	0.85	0.015	0.16
ILMN_2665959	Rnf168	Mus musculus ring fnger protein 168 (Rnf168), mRNA.	159.30±8.77	143.10±9.11	0.90	0.015	0.16
ILMN_1241161	Camk2n2	PREDICTED: Mus musculus calcium/calmodulin-dependent protein kinase II inhibitor 2 (Camk2n2), mRNA.	148.40±11.93	175.52±16.91	1.18	0.015	0.16
ILMN_2775600	MGC67181		128.42±10.08	145.94±9.26	1.14	0.015	0.16
ILMN_2606579	Gpsn2	Mus musculus glycoprotein, synaptic 2 (Gpsn2), mRNA.	3443.81±541.60	4701.44±788.65	1.37	0.015	0.16
ILMN_2867013	Zfp160	Mus musculus zinc finger protein 160 (Zfp160), mRNA.	174.82±8.88	160.65±6.14	0.92	0.015	0.16
ILMN_2654068	Med23	Mus musculus mediator complex subunit 23 (Med23), mRNA.	321.40±20.28	286.27±18.66	0.89	0.015	0.16
ILMN_1254131	Gna11	Mus musculus guanine nucleotide binding protein, alpha 11 (Gna11), mRNA.	630.58±36.07	570.57±30.15	0.90	0.015	0.16
ILMN_2655429	Zfp12	Mus musculus zinc finger protein 12 (Zfp12), mRNA.	269.25±18.27	308.52±24.37	1.15	0.015	0.16
ILMN_1219258	EG665685	PREDICTED: Mus musculus predicted gene, EG665685 (EG665685), misc RNA.	173.68±12.52	198.38±14.79	1.14	0.015	0.16
ILMN_1251164	Usp47		1905.20±78.99	2050.63±83.45	1.08	0.015	0.16
ILMN_2923607	Phlda3	Mus musculus pleckstrin homology-like domain, family A, member 3 (Phlda3), mRNA.	1566.05±277.08	2081.50±298.25	1.33	0.015	0.16
ILMN_2656677	Fkbp8	Mus musculus FK506 binding protein 8 (Fkbp8), mRNA.	889.50±65.46	994.29±48.57	1.12	0.015	0.16
ILMN_1221160	Unc13c	Mus musculus unc-13 homolog C (C. elegans) (Unc13c), mRNA.	192.79±34.16	137.98±25.82	0.72	0.015	0.16
ILMN_2599360	Pofut1	Mus musculus protein O-fucosyltransferase 1 (Pofut1), transcript variant 2, mRNA.	135.41±6.65	122.40±7.85	0.90	0.015	0.16
ILMN_1230045	4933437K13Rik		162.35±13.61	140.84±9.78	0.87	0.015	0.16
ILMN_1243986	D830014B20Rik		121.14±6.47	136.78±10.15	1.13	0.015	0.16
ILMN_1242399	Hist1h2bc	Mus musculus histone cluster 1, H2bc (Hist1h2bc), mRNA.	2942.83±205.74	2462.67±310.05	0.84	0.015	0.16
ILMN_1254927	Ly6c1	Mus musculus lymphocyte antigen 6 complex, locus C1 (Ly6c1), mRNA.	1145.82±108.64	1344.03±115.60	1.17	0.015	0.16
ILMN_1234662	Mb	Mus musculus myoglobin (Mb), mRNA.	12984.71±1424.32	9268.09±2439.84	0.71	0.015	0.16
ILMN_3144963	Taf9	Mus musculus TAF9 RNA polymerase II, TATA box binding protein (TBP)-associated factor (Taf9), transcript variant 1, mRNA.	387.21±23.64	435.37±30.16	1.12	0.015	0.16
ILMN_1223579	Ifnab	Mus musculus interferon alpha B (Ifnab), mRNA.	124.42±4.99	132.20±3.58	1.06	0.015	0.16
ILMN_2852217	Gnpda1	Mus musculus glucosamine-6-phosphate deaminase 1 (Gnpda1), mRNA.	216.48±16.31	184.83±19.47	0.85	0.015	0.16
ILMN_1240289	BC023744	Mus musculus cDNA sequence BC023744 (BC023744), mRNA. XM_923702	163.09±9.12	147.93±8.22	0.91	0.015	0.16
ILMN_2793817	Cldn15	Mus musculus claudin 15 (Cldn15), mRNA.	153.22±7.76	185.83±21.86	1.21	0.015	0.16
ILMN_2685133	1700034H14Rik	Mus musculus RIKEN cDNA 1700034H14 gene (1700034H14Rik), mRNA.	1371.36±143.72	1106.39±159.80	0.81	0.015	0.16
ILMN_1220417	Agxt2l2	Mus musculus alanine-glyoxylate aminotransferase 2-like 2 (Agxt2l2), mRNA.	162.92±10.43	186.28±15.27	1.14	0.015	0.16
ILMN_1230003	EG245651	PREDICTED: Mus musculus predicted gene, EG245651 (EG245651), mRNA.	291.32±22.07	252.56±22.61	0.87	0.015	0.16
ILMN_1215061	Prkab2	Mus musculus protein kinase, AMP-activated, beta 2 non-catalytic subunit (Prkab2), mRNA.	790.12±91.96	624.13±99.16	0.79	0.015	0.16
ILMN_2983686	Trub2	Mus musculus TruB pseudouridine (psi) synthase homolog 2 (E. coli) (Trub2), mRNA.	4338.00±194.49	3896.02±291.39	0.90	0.015	0.16
ILMN_2863905	Rnf25	Mus musculus ring finger protein 25 (Rnf25), mRNA.	149.88±3.02	161.21±7.69	1.08	0.015	0.16
ILMN_2903639	Tssc1	Mus musculus tumor suppressing subtransferable candidate 1 (Tssc1), mRNA.	535.30±36.02	453.99±53.66	0.85	0.015	0.16
ILMN_2896582	Snx6	Mus musculus sorting nexin 6 (Snx6), mRNA.	317.84±23.51	275.50±25.53	0.87	0.015	0.16
ILMN_1237356	LOC382163		131.36±5.85	148.84±11.89	1.13	0.015	0.16
ILMN_2600309	Spg7	Mus musculus spastic paraplegia 7 homolog (human) (Spg7), nuclear gene encoding mitochondrial protein, mRNA.	1132.02±83.15	1305.98±113.04	1.15	0.015	0.16
ILMN_2993455	Nedd1	Mus musculus neural precursor cell expressed, developmentally down-regulated gene 1 (Nedd1), mRNA.	586.55±45.50	487.15±65.40	0.83	0.015	0.16
ILMN_2745876	BC020535	Mus musculus cDNA sequence BC020535 (BC020535), mRNA.	157.09±11.91	138.41±9.47	0.88	0.015	0.16
ILMN_1217061	Casp9	Mus musculus caspase 9 (Casp9), mRNA.	195.84±8.12	168.43±18.79	0.86	0.015	0.16
ILMN_2697266	Refbp2	Mus musculus RNA and export factor binding protein 2 (Refbp2), mRNA.	156.24±12.96	133.60±13.53	0.86	0.015	0.16
ILMN_2464061	Tubd1	Mus musculus tubulin, delta 1 (Tubd1), mRNA.	167.46±5.52	150.80±11.47	0.90	0.015	0.16
ILMN_3034034	1700047I17Rik1	Mus musculus RIKEN cDNA 1700047I17 gene 1 (1700047I17Rik1), mRNA.	400.60±60.48	505.48±62.73	1.26	0.015	0.16
ILMN_2773789	Pard6a	Mus musculus par-6 (partitioning defective 6,) homolog alpha (C. elegans) (Pard6a), transcript variant 1, mRNA.	199.81±8.37	176.67±15.95	0.88	0.015	0.16
ILMN_1226169	Sfrs11	Mus musculus splicing factor, arginine/serine-rich 11 (Sfrs11), transcript variant 3, mRNA.	187.86±11.77	211.12±15.12	1.12	0.015	0.16
ILMN_2907115	Tsr2	Mus musculus TSR2, 20S rRNA accumulation, homolog (S. cerevisiae) (Tsr2), mRNA.	143.86±4.91	134.99±5.52	0.94	0.015	0.16
ILMN_2888742	Ntan1	Mus musculus N-terminal Asn amidase (Ntan1), mRNA.	780.10±34.33	849.18±45.30	1.09	0.015	0.16
ILMN_2736848	Snx16	Mus musculus sorting nexin 16 (Snx16), mRNA.	218.26±15.40	192.67±14.81	0.88	0.015	0.16
ILMN_2418222	Zbed4	Mus musculus zinc finger, BED domain containing 4 (Zbed4), mRNA.	256.92±26.16	207.15±31.92	0.81	0.015	0.16
ILMN_2696270	Pnkp	Mus musculus polynucleotide kinase 3'- phosphatase (Pnkp), mRNA.	284.51±16.70	338.13±37.37	1.19	0.015	0.16
ILMN_2680665	1810049H13Rik	Mus musculus RIKEN cDNA 1810049H13 gene (1810049H13Rik), mRNA.	602.94±75.82	488.82±55.10	0.81	0.015	0.16
ILMN_3154231	3830406C13Rik	Mus musculus RIKEN cDNA 3830406C13 gene (3830406C13Rik), transcript variant 2, mRNA.	247.31±14.23	221.02±16.68	0.89	0.015	0.16
ILMN_1244851	Usp15	Mus musculus ubiquitin specific peptidase 15 (Usp15), mRNA.	125.08±9.69	146.54±14.55	1.17	0.015	0.16
ILMN_2644477	Mfsd3	Mus musculus major facilitator superfamily domain containing 3 (Mfsd3), mRNA.	130.77±5.29	119.90±7.24	0.92	0.015	0.16
ILMN_2753924	Mrpl35	Mus musculus mitochondrial ribosomal protein L35 (Mrpl35), nuclear gene encoding mitochondrial protein, mRNA.	218.11±19.01	185.93±19.32	0.85	0.015	0.16
ILMN_1213296	Evi5l	Mus musculus ecotropic viral integration site 5 like (Evi5l), mRNA.	204.17±11.92	175.28±19.97	0.86	0.015	0.16
ILMN_2608602	Grsf1	Mus musculus G-rich RNA sequence binding factor 1 (Grsf1), transcript variant 1, mRNA.	2495.68±154.65	2185.37±207.01	0.88	0.015	0.16
ILMN_1242103	2610528B01Rik		122.91±5.97	113.22±5.68	0.92	0.015	0.16
ILMN_1249289	Tspan12	Mus musculus tetraspanin 12 (Tspan12), mRNA.	389.84±40.31	275.91±80.60	0.71	0.015	0.16
ILMN_2965417	Npm3-ps1	Mus musculus nucleoplasmin 3, pseudogene 1 (Npm3-ps1), non-coding RNA.	1654.92±149.06	1436.89±102.25	0.87	0.015	0.16
ILMN_2736762	Ifrd2	Mus musculus interferon-related developmental regulator 2 (Ifrd2), mRNA.	200.99±13.63	225.00±15.16	1.12	0.015	0.16
ILMN_2765733	Polg	Mus musculus polymerase (DNA directed), gamma (Polg), mRNA.	138.42±4.75	153.46±10.71	1.11	0.015	0.16
ILMN_1217753	Srpk1	Mus musculus serine/arginine-rich protein specific kinase 1 (Srpk1), mRNA.	271.26±19.01	309.26±25.64	1.14	0.015	0.16
ILMN_1229684	2310009B15Rik	Mus musculus RIKEN cDNA 2310009B15 gene (2310009B15Rik), mRNA.	801.20±65.05	911.79±68.48	1.14	0.015	0.16
ILMN_1216913	LOC245000		120.94±4.60	130.61±6.62	1.08	0.015	0.16
ILMN_3161936	Mpp1	Mus musculus membrane protein, palmitoylated (Mpp1), mRNA.	158.31±6.85	175.37±12.04	1.11	0.015	0.16
ILMN_2422023	C330006D17Rik		127.57±5.65	137.03±5.81	1.07	0.015	0.16
ILMN_2717777	Polrmt	Mus musculus polymerase (RNA) mitochondrial (DNA directed) (Polrmt), nuclear gene encoding mitochondrial protein, mRNA.	753.39±52.14	875.12±85.45	1.16	0.015	0.16
ILMN_2667550	Ppil1	Mus musculus peptidylprolyl isomerase (cyclophilin)-like 1 (Ppil1), mRNA.	153.54±10.57	131.90±14.83	0.86	0.015	0.16
ILMN_1253259	Snx27	Mus musculus sorting nexin family member 27 (Snx27), transcript variant 2, mRNA.	436.72±22.20	386.41±35.26	0.88	0.015	0.16
ILMN_3103652	Csnk1d	Mus musculus casein kinase 1, delta (Csnk1d), transcript variant 2, mRNA.	170.69±13.93	190.46±8.58	1.12	0.015	0.16
ILMN_2806880	Lyrm2	Mus musculus LYR motif containing 2 (Lyrm2), mRNA.	261.00±27.82	211.42±32.16	0.81	0.015	0.16
ILMN_1241196	Ergic2	Mus musculus ERGIC and golgi 2 (Ergic2), transcript variant 1, mRNA.	392.17±24.94	437.70±29.95	1.12	0.015	0.16
ILMN_1234619	Suclg2	PREDICTED: Mus musculus succinate-Coenzyme A ligase, GDP-forming, beta subunit (Suclg2), mRNA.	179.37±6.55	169.04±6.00	0.94	0.015	0.16
ILMN_1216777	2310008I22Rik		158.36±10.67	182.45±16.97	1.15	0.015	0.16
ILMN_2513922	Prdm16	Mus musculus PR domain containing 16 (Prdm16), mRNA.	138.26±4.60	127.67±7.50	0.92	0.015	0.16
ILMN_2664040	Alas1	Mus musculus aminolevulinic acid synthase 1 (Alas1), mRNA.	5711.31±424.14	4542.10±842.45	0.80	0.015	0.16
ILMN_2939990	Tarbp2	Mus musculus TAR (HIV) RNA binding protein 2 (Tarbp2), mRNA.	260.18±20.59	218.12±29.10	0.84	0.015	0.16
ILMN_2998934	Cited4	Mus musculus Cbp/p300-interacting transactivator, with Glu/Asp-rich carboxy-terminal domain, 4 (Cited4), mRNA.	404.42±78.85	259.88±96.82	0.64	0.015	0.16
ILMN_1245092	Ppib	Mus musculus peptidylprolyl isomerase B (Ppib), mRNA.	463.74±18.36	403.50±43.98	0.87	0.015	0.16
ILMN_2856668	Mett11d1	Mus musculus methyltransferase 11 domain containing 1 (Mett11d1), mRNA.	235.78±20.94	197.30±25.90	0.84	0.015	0.16
ILMN_2824012	Timm17b	Mus musculus translocase of inner mitochondrial membrane 17b (Timm17b), mRNA.	187.70±10.84	167.24±13.93	0.89	0.015	0.16
ILMN_2439813	Slc16a10		134.59±6.04	126.32±1.78	0.94	0.015	0.16
ILMN_2972627	Hint3	Mus musculus histidine triad nucleotide binding protein 3 (Hint3), mRNA.	1580.25±101.31	1859.12±203.57	1.18	0.015	0.16
ILMN_2536776	E130308A19Rik	Mus musculus RIKEN cDNA E130308A19 gene (E130308A19Rik), transcript variant 2, mRNA.	127.21±3.23	118.04±6.71	0.93	0.015	0.16
ILMN_2738893	Ermp1	Mus musculus endoplasmic reticulum metallopeptidase 1 (Ermp1), mRNA.	475.81±20.95	391.18±62.58	0.82	0.015	0.16
ILMN_2707298	Ik	Mus musculus IK cytokine (Ik), mRNA.	681.39±38.31	804.84±91.40	1.18	0.015	0.16
ILMN_1248403	scl0001550.1_29		146.35±7.67	156.80±4.07	1.07	0.015	0.16
ILMN_2597249	Abcb9		207.35±12.94	174.10±24.44	0.84	0.015	0.16
ILMN_2530867	LOC381114		4825.81±169.05	5456.25±467.30	1.13	0.015	0.16
ILMN_2860725	2310061F22Rik	Mus musculus RIKEN cDNA 2310061F22 gene (2310061F22Rik), mRNA.	125.79±4.94	137.40±8.49	1.09	0.015	0.16
ILMN_2696199	Prosc		150.84±7.50	174.17±17.36	1.15	0.015	0.16
ILMN_2925895	a2ld1	Mus musculus AIG2-like domain 1 (a2ld1), mRNA.	182.91±10.78	164.30±12.42	0.90	0.015	0.16
ILMN_2602151	Rpap1	Mus musculus RNA polymerase II associated protein 1 (Rpap1), mRNA.	156.18±8.04	144.63±6.17	0.93	0.015	0.16
ILMN_2781602	Ier3ip1	Mus musculus immediate early response 3 interacting protein 1 (Ier3ip1), mRNA.	1109.73±40.49	972.14±102.91	0.88	0.015	0.16
ILMN_2698801	Atg9a	Mus musculus autophagy-related 9A (yeast) (Atg9a), mRNA.	324.38±9.50	363.14±29.04	1.12	0.015	0.16
ILMN_2634905	Fbp2	Mus musculus fructose bisphosphatase 2 (Fbp2), mRNA.	1522.92±160.78	2117.68±446.62	1.39	0.015	0.16
ILMN_2672113	Ddhd2	PREDICTED: Mus musculus DDHD domain containing 2 (Ddhd2), mRNA.	341.30±20.24	306.71±23.28	0.90	0.015	0.16
ILMN_1239729	Kif1b	Mus musculus kinesin family member 1B (Kif1b), transcript variant 2, mRNA.	991.90±65.16	1263.11±204.06	1.27	0.015	0.16
ILMN_2802611	Tm9sf2	Mus musculus transmembrane 9 superfamily member 2 (Tm9sf2), mRNA.	520.63±46.21	456.97±30.82	0.88	0.015	0.16
ILMN_2754551	Dpep1	Mus musculus dipeptidase 1 (renal) (Dpep1), mRNA.	212.95±13.49	177.54±26.65	0.83	0.015	0.16
ILMN_2651643	Naca	Mus musculus nascent polypeptide-associated complex alpha polypeptide (Naca), mRNA.	134.44±8.63	150.30±11.21	1.12	0.015	0.16
ILMN_2704509	Sumo1	Mus musculus SMT3 suppressor of mif two 3 homolog 1 (yeast) (Sumo1), mRNA.	5316.57±324.87	4875.63±214.03	0.92	0.015	0.16
ILMN_2617820	Ppp3cc	Mus musculus protein phosphatase 3, catalytic subunit, gamma isoform (Ppp3cc), mRNA.	428.59±30.82	385.35±23.53	0.90	0.015	0.16
ILMN_2710784	Gpsn2	Mus musculus glycoprotein, synaptic 2 (Gpsn2), mRNA.	1075.68±102.48	1332.89±195.04	1.24	0.015	0.16
ILMN_1232095	LOC100047911	PREDICTED: Mus musculus hypothetical protein LOC100047911 (LOC100047911), mRNA.	591.21±49.29	500.81±64.56	0.85	0.015	0.16
ILMN_2628281	Scly	Mus musculus selenocysteine lyase (Scly), mRNA.	150.09±4.44	138.05±9.19	0.92	0.015	0.16
ILMN_2686087	Cutc	Mus musculus cutC copper transporter homolog (E.coli) (Cutc), mRNA.	532.78±33.72	620.92±67.37	1.17	0.015	0.16
ILMN_1249783	Atp5c1	Mus musculus ATP synthase, H+ transporting, mitochondrial F1 complex, gamma polypeptide 1 (Atp5c1), mRNA.	10698.41±561.01	9293.78±1077.73	0.87	0.015	0.16
ILMN_2614884	Pja1		289.00±18.95	241.04±36.88	0.83	0.015	0.16
ILMN_2769733	Tcf25	Mus musculus transcription factor 25 (basic helix-loop-helix) (Tcf25), transcript variant 1, mRNA.	1539.39±82.26	1431.86±45.89	0.93	0.015	0.16
ILMN_2910627	Acot10	Mus musculus acyl-CoA thioesterase 10 (Acot10), mRNA.	449.03±24.74	618.92±130.89	1.38	0.015	0.16
ILMN_2567433	Bicc1		125.32±4.27	119.62±2.80	0.95	0.015	0.16
ILMN_2920752	Arhgef1	Mus musculus Rho guanine nucleotide exchange factor (GEF) 1 (Arhgef1), mRNA.	141.81±5.48	150.24±5.53	1.06	0.015	0.16
ILMN_2636266	Synm	Mus musculus synemin, intermediate filament protein (Synm), transcript variant 3, mRNA.	2520.38±157.79	2896.13±289.17	1.15	0.015	0.16
ILMN_2492805	scl0003949.1_31		185.52±10.13	209.27±18.25	1.13	0.015	0.16
ILMN_1237950	Brd7	Mus musculus bromodomain containing 7 (Brd7), mRNA.	330.84±22.44	360.80±14.95	1.09	0.015	0.16
ILMN_1243516	1110028A07Rik	Mus musculus RIKEN cDNA 1110028A07 gene (1110028A07Rik), mRNA.	643.13±28.94	480.13±126.70	0.75	0.015	0.16
ILMN_2418143	5330401F18Rik		145.20±6.22	159.98±11.40	1.10	0.015	0.16
ILMN_3151492	Ankrd12	Mus musculus ankyrin repeat domain 12 (Ankrd12), mRNA.	174.27±8.34	198.45±18.92	1.14	0.015	0.16
ILMN_2656748	Darc	Mus musculus Duffy blood group, chemokine receptor (Darc), mRNA.	164.95±12.11	217.92±41.55	1.32	0.015	0.16
ILMN_1239806	Rpa3	Mus musculus replication protein A3 (Rpa3), mRNA.	373.79±35.66	288.82±66.20	0.77	0.015	0.16
ILMN_2808355	Coq5	Mus musculus coenzyme Q5 homolog, methyltransferase (yeast) (Coq5), mRNA.	1620.54±108.07	1448.50±118.60	0.89	0.015	0.16
ILMN_2781798	Gm561	Mus musculus gene model 561, (NCBI) (Gm561), mRNA.	1864.01±148.93	1535.24±254.47	0.82	0.015	0.16
ILMN_1234901	Echdc3	Mus musculus enoyl Coenzyme A hydratase domain containing 3 (Echdc3), mRNA.	134.82±5.02	124.96±7.47	0.93	0.015	0.16
ILMN_2681824	Fbxw7	Mus musculus F-box and WD-40 domain protein 7 (Fbxw7), mRNA.	707.93±53.64	594.65±87.14	0.84	0.015	0.16
ILMN_1255385	Chst1	Mus musculus carbohydrate (keratan sulfate Gal-6) sulfotransferase 1 (Chst1), mRNA.	129.33±6.06	153.64±19.30	1.19	0.015	0.16
ILMN_2431871	Fbxo30		428.39±22.43	373.81±43.17	0.87	0.015	0.16
ILMN_1244219	LOC233637		180.00±9.81	208.97±23.14	1.16	0.015	0.16
ILMN_2508910	Tpst2		440.90±33.38	356.98±66.60	0.81	0.015	0.16
ILMN_1259068	Rab11b	Mus musculus RAB11B, member RAS oncogene family (Rab11b), mRNA.	4952.60±444.66	6139.19±945.79	1.24	0.015	0.16
ILMN_2629307	4732486I23Rik		690.47±38.74	589.16±80.70	0.85	0.015	0.16
ILMN_2444316	Tpm3	Mus musculus tropomyosin 3, gamma (Tpm3), mRNA.	158.11±10.79	185.21±21.55	1.17	0.015	0.16
ILMN_2974460	Rhobtb2	Mus musculus Rho-related BTB domain containing 2 (Rhobtb2), mRNA.	349.94±33.67	301.96±30.38	0.86	0.015	0.16
ILMN_2663516	5730494N06Rik	Mus musculus RIKEN cDNA 5730494N06 gene (5730494N06Rik), mRNA.	741.49±29.41	651.18±72.61	0.88	0.015	0.16
ILMN_1253477	2700029M09Rik	PREDICTED: Mus musculus RIKEN cDNA 2700029M09 gene (2700029M09Rik), mRNA.	473.79±37.27	384.27±71.61	0.81	0.015	0.16
ILMN_2636403	Axud1	Mus musculus AXIN1 up-regulated 1 (Axud1), mRNA.	158.35±20.71	216.45±46.93	1.37	0.015	0.16
ILMN_2729263	Coq7	Mus musculus demethyl-Q 7 (Coq7), mRNA.	693.58±66.29	510.20±148.26	0.74	0.015	0.16
ILMN_2630993	Ppap2b	Mus musculus phosphatidic acid phosphatase type 2B (Ppap2b), mRNA.	2531.97±209.22	2063.47±372.97	0.81	0.015	0.16
ILMN_1245918	Map3k7ip1	Mus musculus mitogen-activated protein kinase kinase kinase 7 interacting protein 1 (Map3k7ip1), mRNA.	608.17±23.42	514.40±76.33	0.85	0.015	0.16
ILMN_2628178	Socs2	Mus musculus suppressor of cytokine signaling 2 (Socs2), mRNA.	679.04±84.05	1117.53±356.10	1.65	0.015	0.16
ILMN_2676606	Optn	Mus musculus optineurin (Optn), mRNA.	505.38±46.32	660.82±127.15	1.31	0.015	0.16
ILMN_2847618	Ift20	Mus musculus intraflagellar transport 20 homolog (Chlamydomonas) (Ift20), mRNA.	1165.00±76.48	955.90±170.69	0.82	0.015	0.16
ILMN_2420353	C230098O21Rik		340.27±32.00	250.96±73.08	0.74	0.015	0.16
ILMN_1238130	Rai12	Mus musculus retinoic acid induced 12 (Rai12), mRNA.	141.38±4.98	127.45±11.42	0.90	0.015	0.16
ILMN_2910995	Gphn	Mus musculus gephyrin (Gphn), mRNA.	420.33±9.39	484.57±53.14	1.15	0.015	0.16
ILMN_2656465	Tjap1	Mus musculus tight junction associated protein 1 (Tjap1), mRNA.	250.23±20.80	307.08±47.24	1.23	0.015	0.16
ILMN_2697918	LOC381302		1134.52±73.14	948.57±154.20	0.84	0.015	0.16
ILMN_2650280	Sod2		8558.88±589.12	7115.82±1196.55	0.83	0.015	0.16
ILMN_2842366	Mrpl2	Mus musculus mitochondrial ribosomal protein L2 (Mrpl2), nuclear gene encoding mitochondrial protein, mRNA.	2876.38±215.94	2552.95±233.01	0.89	0.015	0.16
ILMN_1260441	2610044O15Rik	Mus musculus RIKEN cDNA 2610044O15 gene (2610044O15Rik), mRNA.	323.02±20.70	275.90±38.95	0.85	0.015	0.16
ILMN_2945348	Glrx	Mus musculus glutaredoxin (Glrx), mRNA.	1906.57±98.46	1445.55±387.18	0.76	0.015	0.16
ILMN_1250555	Ebpl	Mus musculus emopamil binding protein-like (Ebpl), mRNA.	574.73±54.45	459.95±94.15	0.80	0.015	0.16
ILMN_1238874	LOC100047759	PREDICTED: Mus musculus similar to acidic ribosomal phosphoprotein P1, transcript variant 1 (LOC100047759), mRNA.	11863.38±607.26	14202.08±1970.71	1.20	0.015	0.16
ILMN_1248537	Dusp6	Mus musculus dual specificity phosphatase 6 (Dusp6), mRNA.	152.76±13.83	135.94±8.00	0.89	0.015	0.16
ILMN_1232176	Zfp518b	Mus musculus zinc finger protein 518B (Zfp518b), mRNA.	337.39±19.80	273.22±54.20	0.81	0.015	0.16
ILMN_1258961	Hrb		471.94±20.96	402.38±58.82	0.85	0.015	0.16
ILMN_2598916	Actc1	Mus musculus actin, alpha, cardiac muscle 1 (Actc1), mRNA.	1202.38±509.08	579.93±311.92	0.48	0.015	0.16
ILMN_1231578	Dync1i2	Mus musculus dynein cytoplasmic 1 intermediate chain 2 (Dync1i2), mRNA.	549.89±24.29	608.85±49.39	1.11	0.015	0.16
ILMN_3159826	Ryk	Mus musculus receptor-like tyrosine kinase (Ryk), transcript variant 2, mRNA.	542.93±21.46	500.34±34.88	0.92	0.015	0.16
ILMN_2932518	Ccdc56	Mus musculus coiled-coil domain containing 56 (Ccdc56), mRNA.	2233.09±57.64	1857.72±317.42	0.83	0.015	0.16
ILMN_1231795	Lace1	Mus musculus lactation elevated 1 (Lace1), mRNA.	333.06±28.09	253.72±67.45	0.76	0.015	0.16
ILMN_2775122	Cpt2		3063.11±168.77	2673.75±327.99	0.87	0.015	0.16
ILMN_2614728	Acadsb	Mus musculus acyl-Coenzyme A dehydrogenase, short/branched chain (Acadsb), nuclear gene encoding mitochondrial protein, mRNA.	908.93±73.71	1123.49±183.20	1.24	0.015	0.16
ILMN_2525565	Hist1h4f	Mus musculus histone cluster 1, H4f (Hist1h4f), mRNA.	186.77±16.90	165.11±13.35	0.88	0.015	0.16
ILMN_2901227	Tmem5	Mus musculus transmembrane protein 5 (Tmem5), mRNA.	730.09±28.64	809.70±68.27	1.11	0.015	0.16
ILMN_2442075	Topors	Mus musculus topoisomerase I binding, arginine/serine-rich (Topors), mRNA.	204.45±9.37	227.97±20.09	1.12	0.015	0.16
ILMN_2473755	Vps18	Mus musculus vacuolar protein sorting 18 (yeast) (Vps18), mRNA.	343.24±20.57	392.00±41.49	1.14	0.015	0.16
ILMN_2713060	Fam131a	Mus musculus family with sequence similarity 131, member A (Fam131a), mRNA.	1351.81±124.73	1001.13±301.41	0.74	0.015	0.16
ILMN_2668927	LOC100047583	PREDICTED: Mus musculus similar to apolipoprotein D (LOC100047583), mRNA.	753.38±61.22	1052.68±259.19	1.40	0.015	0.16
ILMN_2468451	C430014D17Rik		180.15±6.42	220.02±34.50	1.22	0.015	0.16
ILMN_2729458	Idh1	Mus musculus isocitrate dehydrogenase 1 (NADP+), soluble (Idh1), mRNA.	313.84±41.58	442.35±111.60	1.41	0.015	0.16
ILMN_2982192	Mrpl13	Mus musculus mitochondrial ribosomal protein L13 (Mrpl13), mRNA.	4248.36±314.16	3578.01±569.74	0.84	0.015	0.16
ILMN_1248999	Lmo7	Mus musculus LIM domain only 7 (Lmo7), mRNA.	144.08±10.67	167.20±19.82	1.16	0.015	0.16
ILMN_2525829	BC031781	Mus musculus cDNA sequence BC031781 (BC031781), mRNA.	150.98±7.87	169.17±15.73	1.12	0.015	0.16
ILMN_2705440	2810043G13Rik		158.58±10.68	203.84±39.72	1.29	0.015	0.16
ILMN_2936199	Trim32	Mus musculus tripartite motif-containing 32 (Trim32), mRNA.	643.05±20.85	559.23±73.60	0.87	0.015	0.16
ILMN_1231503	Oxct1	Mus musculus 3-oxoacid CoA transferase 1 (Oxct1), mRNA.	3349.99±384.50	2571.36±663.81	0.77	0.015	0.16
ILMN_2792756	Ppm1f	Mus musculus protein phosphatase 1F (PP2C domain containing) (Ppm1f), mRNA.	125.17±7.29	116.74±3.77	0.93	0.015	0.16
ILMN_2976519	Faim	Mus musculus Fas apoptotic inhibitory molecule (Faim), mRNA.	145.71±5.46	134.85±9.26	0.93	0.015	0.16
ILMN_2745993	Ece1	Mus musculus endothelin converting enzyme 1 (Ece1), mRNA.	584.03±36.98	736.15±134.64	1.26	0.015	0.16
ILMN_2805372	Itgb6	Mus musculus integrin beta 6 (Itgb6), mRNA.	1148.39±88.10	790.46±317.42	0.69	0.015	0.16
ILMN_2970473	Npm1	Mus musculus nucleophosmin 1 (Npm1), mRNA.	3456.03±197.72	4189.64±651.58	1.21	0.015	0.16
ILMN_1235697	N6amt2	Mus musculus N-6 adenine-specific DNA methyltransferase 2 (putative) (N6amt2), mRNA.	795.39±73.62	656.48±118.72	0.83	0.015	0.16
ILMN_2877541	Crtap	Mus musculus cartilage associated protein (Crtap), mRNA.	165.96±6.86	151.31±12.77	0.91	0.015	0.16
ILMN_1220166	Slc9a2		317.04±23.08	247.59±62.15	0.78	0.015	0.16
ILMN_1238648	Tbc1d4	Mus musculus TBC1 domain family, member 4 (Tbc1d4), mRNA.	120.94±9.43	149.81±25.93	1.24	0.015	0.16
ILMN_2710802	Rhbdl1	Mus musculus rhomboid, veinlet-like 1 (Drosophila) (Rhbdl1), mRNA.	248.28±15.96	201.53±42.06	0.81	0.015	0.16
ILMN_2978878	Lrrc20	Mus musculus leucine rich repeat containing 20 (Lrrc20), mRNA.	854.71±50.44	721.54±119.73	0.84	0.015	0.16
ILMN_2732961	Mff	Mus musculus mitochondrial fission factor (Mff), nuclear gene encoding mitochondrial protein, mRNA.	713.86±46.96	850.25±123.08	1.19	0.015	0.16
ILMN_1251853	LOC676724	PREDICTED: Mus musculus hypothetical LOC676724 (LOC676724), mRNA.	2357.78±127.35	1916.70±400.62	0.81	0.015	0.16
ILMN_2942492	Rbm5	Mus musculus RNA binding motif protein 5 (Rbm5), mRNA.	833.56±57.03	1012.86±162.89	1.22	0.015	0.16
ILMN_1219423	Myh2		9617.84±1371.32	7345.32±1936.46	0.76	0.015	0.16
ILMN_2749448	Plekho2	Mus musculus pleckstrin homology domain containing, family O member 2 (Plekho2), mRNA.	142.04±8.38	132.10±6.27	0.93	0.015	0.16
ILMN_2540573	LOC665281	PREDICTED: Mus musculus similar to 40S ribosomal protein S12 (LOC665281), misc RNA.	1347.65±93.81	1605.02±235.84	1.19	0.015	0.16
ILMN_2584558	Pps		236.71±13.39	307.24±64.95	1.30	0.015	0.16
ILMN_1252629	Prune	Mus musculus prune homolog (Drosophila) (Prune), mRNA.	209.84±8.18	261.43±47.95	1.25	0.015	0.16
ILMN_1236358	Chd4	Mus musculus chromodomain helicase DNA binding protein 4 (Chd4), mRNA.	244.52±19.19	289.10±41.14	1.18	0.015	0.16
ILMN_2958417	6720456B07Rik	Mus musculus RIKEN cDNA 6720456B07 gene (6720456B07Rik), mRNA.	1384.33±79.06	1174.50±195.20	0.85	0.015	0.16
ILMN_2637233	Prdx5	Mus musculus peroxiredoxin 5 (Prdx5), nuclear gene encoding mitochondrial protein, mRNA.	799.91±31.13	681.55±110.98	0.85	0.015	0.16
ILMN_2773554	Prdx2	Mus musculus peroxiredoxin 2 (Prdx2), mRNA.	3349.87±187.20	2960.59±357.23	0.88	0.015	0.16
ILMN_2707147	Rangrf	Mus musculus RAN guanine nucleotide release factor (Rangrf), mRNA.	1566.55±126.06	1294.95±250.64	0.83	0.015	0.16
ILMN_2619107	Lgals1		3815.76±506.14	3125.58±555.57	0.82	0.015	0.16
ILMN_2589838	Kctd20	Mus musculus potassium channel tetramerisation domain containing 20 (Kctd20), mRNA. XM_923925 XM_923928 XM_923933	164.77±3.64	197.90±31.30	1.20	0.015	0.16
ILMN_2739156	LOC100047260	PREDICTED: Mus musculus similar to heparan sulfate 6-sulfotransferase 1 (LOC100047260), mRNA.	151.65±9.36	174.90±22.13	1.15	0.015	0.16
ILMN_1238640	2310003H01Rik	Mus musculus RIKEN cDNA 2310003H01 gene (2310003H01Rik), mRNA.	427.41±20.58	329.05±94.87	0.77	0.015	0.16
ILMN_1229238	Mtch2	Mus musculus mitochondrial carrier homolog 2 (C. elegans) (Mtch2), nuclear gene encoding mitochondrial protein, mRNA.	1245.55±112.60	1550.91±293.42	1.25	0.015	0.16
ILMN_2967576	Guk1	Mus musculus guanylate kinase 1 (Guk1), mRNA.	1709.12±106.78	1403.49±298.32	0.82	0.015	0.16
ILMN_2520446	Ppm1b	PREDICTED: Mus musculus protein phosphatase 1B, magnesium dependent, beta isoform, transcript variant 2 (Ppm1b), mRNA.	2358.25±192.33	2917.85±547.79	1.24	0.015	0.16
ILMN_2912872	Ndfip1	Mus musculus Nedd4 family interacting protein 1 (Ndfip1), mRNA.	861.82±26.05	996.38±132.85	1.16	0.015	0.16
ILMN_1237264	Trspap1	Mus musculus tRNA selenocysteine associated protein 1 (Trspap1), mRNA.	171.90±13.40	207.34±34.76	1.21	0.015	0.16
ILMN_2702215	Eif4a2	Mus musculus eukaryotic translation initiation factor 4A2 (Eif4a2), mRNA.	1229.66±96.24	1567.04±333.70	1.27	0.015	0.16
ILMN_2460692	Bves		1345.16±59.19	1118.76±224.65	0.83	0.015	0.16
ILMN_1227087	Dazap1		905.48±34.04	1067.25±160.67	1.18	0.015	0.16
ILMN_1247777	2400010C15Rik		12852.80±463.28	10562.78±2281.10	0.82	0.015	0.16
ILMN_2593774	1190002H23Rik	Mus musculus RIKEN cDNA 1190002H23 gene (1190002H23Rik), mRNA.	2467.79±471.55	4104.31±1629.43	1.66	0.015	0.16
ILMN_2617810	Gle1l		185.54±7.52	219.61±34.07	1.18	0.015	0.16
ILMN_2605094	Rsl1d1	Mus musculus ribosomal L1 domain containing 1 (Rsl1d1), mRNA.	539.70±35.22	711.99±172.48	1.32	0.015	0.16
ILMN_2431237	Xbp1	Mus musculus X-box binding protein 1 (Xbp1), mRNA.	1538.33±115.38	2371.85±842.84	1.54	0.015	0.16
ILMN_2724322	Cirh1a	Mus musculus cirrhosis, autosomal recessive 1A (human) (Cirh1a), mRNA.	412.23±20.26	481.22±69.83	1.17	0.015	0.16
ILMN_1223230	Gstp1	Mus musculus glutathione S-transferase, pi 1 (Gstp1), mRNA.	1253.70±58.71	1476.38±227.01	1.18	0.015	0.16
ILMN_1241643	Pdxdc1	Mus musculus pyridoxal-dependent decarboxylase domain containing 1 (Pdxdc1), transcript variant 3, mRNA.	401.29±23.98	508.03±109.40	1.27	0.015	0.16
ILMN_1245795	Ahcyl1	Mus musculus S-adenosylhomocysteine hydrolase-like 1 (Ahcyl1), mRNA.	288.13±9.24	321.10±33.89	1.11	0.015	0.16
ILMN_2738082	Adipoq	Mus musculus adiponectin, C1Q and collagen domain containing (Adipoq), mRNA.	176.58±43.93	263.58±88.28	1.49	0.015	0.16
ILMN_3156236	Dusp13	Mus musculus dual specificity phosphatase 13 (Dusp13), transcript variant 2, mRNA.	532.57±68.74	602.69±45.21	1.13	0.015	0.16
ILMN_1249522	Abcf2	Mus musculus ATP-binding cassette, sub-family F (GCN20), member 2 (Abcf2), nuclear gene encoding mitochondrial protein, mRNA.	452.91±45.60	652.74±211.51	1.44	0.015	0.16
ILMN_1223147	Art3	Mus musculus ADP-ribosyltransferase 3 (Art3), mRNA.	2694.54±253.83	3637.64±999.90	1.35	0.015	0.16
ILMN_1227163	Nars	Mus musculus asparaginyl-tRNA synthetase (Nars), mRNA.	705.18±41.18	843.32±147.35	1.20	0.015	0.16
ILMN_2837025	Gak	Mus musculus cyclin G associated kinase (Gak), mRNA.	628.32±27.87	736.98±116.15	1.17	0.015	0.16
ILMN_2620030	Capn2	Mus musculus calpain 2 (Capn2), mRNA.	268.20±17.39	320.36±55.60	1.19	0.015	0.16
ILMN_2719888	G3bp1	Mus musculus Ras-GTPase-activating protein SH3-domain binding protein 1 (G3bp1), mRNA.	214.95±13.17	258.87±47.10	1.20	0.015	0.16
ILMN_2443618	2900026A02Rik		217.33±14.73	296.55±85.43	1.36	0.015	0.16
ILMN_1249708	Ddx24	Mus musculus DEAD (Asp-Glu-Ala-Asp) box polypeptide 24 (Ddx24), mRNA.	428.48±24.17	555.04±137.06	1.30	0.015	0.16
ILMN_2540489	EG667190	PREDICTED: Mus musculus predicted gene, EG667190 (EG667190), misc RNA.	1221.14±77.64	1351.29±134.74	1.11	0.015	0.16
ILMN_2630593	Emd	Mus musculus emerin (Emd), mRNA.	251.39±14.20	295.46±47.85	1.18	0.015	0.16
ILMN_1220980	BC020002	Mus musculus cDNA sequence BC020002 (BC020002), mRNA.	356.53±10.20	423.42±73.06	1.19	0.015	0.16
ILMN_2642349	Slc7a2	Mus musculus solute carrier family 7 (cationic amino acid transporter, y+ system), member 2 (Slc7a2), transcript variant 2, mRNA.	209.78±19.14	436.98±256.43	2.08	0.015	0.16
ILMN_1241346	2310043I08Rik		278.76±22.48	364.73±96.80	1.31	0.015	0.16
ILMN_2657734	Ddx46		150.87±9.43	213.25±70.74	1.41	0.015	0.16
ILMN_1216098	Zfp746	PREDICTED: Mus musculus zinc finger protein 746 (Zfp746), mRNA.	201.01±8.90	220.05±21.25	1.09	0.015	0.16
ILMN_1225373	C1qbp	Mus musculus complement component 1, q subcomponent binding protein (C1qbp), nuclear gene encoding mitochondrial protein, mRNA.	725.57±51.28	868.77±161.81	1.20	0.015	0.16
ILMN_1225161	Gmps	Mus musculus guanine monphosphate synthetase (Gmps), mRNA.	141.05±4.67	161.06±23.27	1.14	0.015	0.16
ILMN_3052430	Cd63	Mus musculus CD63 antigen (Cd63), transcript variant 2, mRNA.	355.81±21.27	438.96±97.17	1.23	0.015	0.16
ILMN_2516899	Uvrag	Mus musculus UV radiation resistance associated gene (Uvrag), mRNA.	244.18±19.13	341.21±118.13	1.40	0.015	0.16
ILMN_2626939	Daxx	Mus musculus Fas death domain-associated protein (Daxx), mRNA.	233.26±11.96	277.40±53.66	1.19	0.015	0.16
ILMN_3096701	Hnrpa1	Mus musculus heterogeneous nuclear ribonucleoprotein A1 (Hnrpa1), transcript variant 2, mRNA.	236.33±14.84	323.57±107.85	1.37	0.015	0.16
ILMN_2745251	Clk4	Mus musculus CDC like kinase 4 (Clk4), mRNA.	470.56±23.36	634.71±203.68	1.35	0.015	0.16
ILMN_2675922	2310047A01Rik	PREDICTED: Mus musculus RIKEN cDNA 2310047A01 gene (2310047A01Rik), mRNA.	1641.32±140.76	2915.40±1584.86	1.78	0.015	0.16
ILMN_1252817	Lrrc59	Mus musculus leucine rich repeat containing 59 (Lrrc59), mRNA.	853.82±39.93	1059.88±256.05	1.24	0.015	0.16
ILMN_2527760	Asxl1	Mus musculus additional sex combs like 1 (Drosophila) (Asxl1), mRNA.	118.50±4.75	141.78±29.06	1.20	0.015	0.16
ILMN_1251504	Cyp4v3	Mus musculus cytochrome P450, family 4, subfamily v, polypeptide 3 (Cyp4v3), mRNA.	130.59±12.97	120.31±4.19	0.92	0.015	0.16
ILMN_1227295	BC005537	Mus musculus cDNA sequence BC005537 (BC005537), mRNA.	189.99±10.33	221.63±40.91	1.17	0.015	0.16
ILMN_2733887	Mknk2	Mus musculus MAP kinase-interacting serine/threonine kinase 2 (Mknk2), mRNA.	2453.59±147.16	3934.81±1943.19	1.60	0.015	0.16
ILMN_2601026	Tacc2		226.21±29.77	437.40±282.65	1.93	0.015	0.16
ILMN_1247919	2210012G02Rik	Mus musculus RIKEN cDNA 2210012G02 gene (2210012G02Rik), mRNA.	160.29±5.25	175.34±20.18	1.09	0.015	0.16
ILMN_3013874	EG434858	Mus musculus predicted gene, EG434858 (EG434858), non-coding RNA.	340.57±24.66	492.09±206.00	1.44	0.015	0.16
ILMN_2615741	Eif3s8		350.74±26.51	466.25±159.94	1.33	0.015	0.16
ILMN_1231765	Cmya1	PREDICTED: Mus musculus cardiomyopathy associated 1, transcript variant 2 (Cmya1), mRNA.	529.04±66.54	1105.29±803.19	2.09	0.015	0.16
ILMN_2778076	2210021J22Rik		162.24±7.71	188.54±37.75	1.16	0.015	0.16
ILMN_2541190	1500034J01Rik	PREDICTED: Mus musculus RIKEN cDNA 1500034J01 gene (1500034J01Rik), mRNA.	182.55±10.88	250.79±98.69	1.37	0.015	0.16
ILMN_2589181	Eef2	Mus musculus eukaryotic translation elongation factor 2 (Eef2), mRNA.	569.59±56.06	779.32±306.49	1.37	0.015	0.16
ILMN_2723329	Cnksr1	Mus musculus connector enhancer of kinase suppressor of Ras 1 (Cnksr1), mRNA.	999.17±127.43	1728.76±1096.15	1.73	0.015	0.16
ILMN_1230923	Vldlr	Mus musculus very low density lipoprotein receptor (Vldlr), mRNA.	179.26±18.07	243.35±97.93	1.36	0.015	0.16
ILMN_1239770	Peli1	Mus musculus pellino 1 (Peli1), mRNA.	162.64±5.66	184.27±33.60	1.13	0.015	0.16
ILMN_2470333	Usp3	Mus musculus ubiquitin specific peptidase 3 (Usp3), mRNA.	260.55±8.12	339.64±124.62	1.30	0.015	0.16
ILMN_2448651	Ampd3	Mus musculus adenosine monophosphate deaminase 3 (Ampd3), mRNA.	301.28±10.21	598.62±531.30	1.99	0.015	0.16
ILMN_2756486	Aqp1	Mus musculus aquaporin 1 (Aqp1), mRNA.	6593.96±557.47	5484.20±673.80	0.83	0.016	0.17
ILMN_2698589	Cstf2	Mus musculus cleavage stimulation factor, 3' pre-RNA subunit 2 (Cstf2), mRNA.	310.01±22.50	256.17±34.91	0.83	0.016	0.17
ILMN_2847269	Tprgl	Mus musculus transformation related protein 63 regulated like (Tprgl), mRNA.	1853.94±166.93	2233.50±281.10	1.20	0.016	0.17
ILMN_2634564	0610007P22Rik	Mus musculus RIKEN cDNA 0610007P22 gene (0610007P22Rik), mRNA.	573.10±28.58	509.05±51.44	0.89	0.016	0.17
ILMN_2663832	LOC100048445	PREDICTED: Mus musculus similar to fau (LOC100048445), mRNA.	3202.70±146.29	3569.38±317.05	1.11	0.016	0.17
ILMN_2647628	Ppp1cb	Mus musculus protein phosphatase 1, catalytic subunit, beta isoform (Ppp1cb), mRNA.	877.89±58.90	1110.29±213.31	1.26	0.016	0.17
ILMN_2531259	LOC626309	PREDICTED: Mus musculus similar to mortality factor 4 like 1 (LOC626309), misc RNA.	2190.88±123.95	2922.38±687.60	1.33	0.016	0.17
ILMN_2609457	Gorasp2	Mus musculus golgi reassembly stacking protein 2 (Gorasp2), mRNA.	211.36±11.83	271.29±67.73	1.28	0.016	0.17
ILMN_2631771	Cenpb	Mus musculus centromere protein B (Cenpb), mRNA.	2715.77±144.40	2995.58±177.48	1.10	0.020	0.19
ILMN_1258239	0610042C05Rik		230.95±15.14	194.34±24.36	0.84	0.020	0.19
ILMN_2648695	Cryzl1	Mus musculus crystallin, zeta (quinone reductase)-like 1 (Cryzl1), mRNA.	337.43±18.91	381.19±29.63	1.13	0.020	0.19
ILMN_2519030	2610001J05Rik	PREDICTED: Mus musculus RIKEN cDNA 2610001J05 gene (2610001J05Rik), misc RNA.	198.05±6.87	181.17±12.90	0.91	0.020	0.19
ILMN_1246449	2210419D22Rik		919.85±66.52	747.14±141.77	0.81	0.020	0.19
ILMN_2674221	Tbc1d7	Mus musculus TBC1 domain family, member 7 (Tbc1d7), mRNA.	907.86±51.52	737.52±153.60	0.81	0.020	0.19
ILMN_1255823	Higd2a	Mus musculus HIG1 domain family, member 2A (Higd2a), mRNA.	8142.20±530.81	6766.33±1241.76	0.83	0.020	0.19
ILMN_2758690	Mrps17	Mus musculus mitochondrial ribosomal protein S17 (Mrps17), mRNA.	2691.78±34.30	2387.85±278.76	0.89	0.020	0.19
ILMN_2842572	Ndufs6	Mus musculus NADH dehydrogenase (ubiquinone) Fe-S protein 6 (Ndufs6), mRNA.	13526.23±1120.73	11583.42±1721.65	0.86	0.020	0.19
ILMN_1251449	Gstm2	Mus musculus glutathione S-transferase, mu 2 (Gstm2), mRNA.	3721.16±424.59	5179.32±1402.87	1.39	0.020	0.19
ILMN_2668977	1500032D16Rik	Mus musculus RIKEN cDNA 1500032D16 gene (1500032D16Rik), transcript variant 2, mRNA.	9350.45±388.52	7827.43±1545.51	0.84	0.020	0.19
ILMN_2753149	Avil	Mus musculus advillin (Avil), mRNA.	145.21±12.38	247.08±152.86	1.70	0.020	0.19
ILMN_3152328	Rpl31	Mus musculus ribosomal protein L31 (Rpl31), mRNA.	8738.77±505.85	9443.78±447.23	1.08	0.024	0.19
ILMN_1260447	LOC100043192	PREDICTED: Mus musculus similar to ribosomal protein L31 (LOC100043192), mRNA.	4006.22±218.31	4532.08±325.37	1.13	0.025	0.19
ILMN_1244979	Lsm1	Mus musculus LSM1 homolog, U6 small nuclear RNA associated (S. cerevisiae) (Lsm1), mRNA.	767.68±42.45	667.53±78.26	0.87	0.025	0.19
ILMN_2542938	Rps12		11544.83±637.25	13627.68±1895.43	1.18	0.025	0.19
ILMN_2602588	Zc3hc1	Mus musculus zinc finger, C3HC type 1 (Zc3hc1), mRNA.	699.23±53.47	585.78±107.27	0.84	0.025	0.19
ILMN_1246058	Ppp1ca	Mus musculus protein phosphatase 1, catalytic subunit, alpha isoform (Ppp1ca), mRNA.	1614.81±61.67	1913.36±327.97	1.18	0.025	0.19
ILMN_2449563	Zfp354a	Mus musculus zinc finger protein 354A (Zfp354a), mRNA.	165.96±2.94	179.97±18.95	1.08	0.025	0.19
ILMN_2528345	Zfhx2	Mus musculus zinc finger homeobox 2 (Zfhx2), mRNA.	303.21±15.45	261.36±22.08	0.86	0.026	0.19
ILMN_2719202	Hist1h2bf	Mus musculus histone cluster 1, H2bf (Hist1h2bf), mRNA.	1739.79±63.67	1498.55±143.43	0.86	0.026	0.19
ILMN_3007956	Gzf1	Mus musculus GDNF-inducible zinc finger protein 1 (Gzf1), mRNA.	320.15±21.88	371.93±30.40	1.16	0.026	0.19
ILMN_2650683	Tdrd3	Mus musculus tudor domain containing 3 (Tdrd3), mRNA.	314.81±18.31	284.56±11.08	0.90	0.026	0.19
ILMN_2660386	BC055368		154.50±11.60	135.32±7.49	0.88	0.026	0.19
ILMN_3150536	1200015F23Rik	Mus musculus RIKEN cDNA 1200015F23 gene (1200015F23Rik), mRNA. XM_924991	149.64±6.54	136.79±7.07	0.91	0.026	0.19
ILMN_1212703	Kras	Mus musculus v-Ki-ras2 Kirsten rat sarcoma viral oncogene homolog (Kras), mRNA.	268.90±24.11	225.58±21.73	0.84	0.026	0.19
ILMN_1251301	Klc4	Mus musculus kinesin light chain 4 (Klc4), mRNA.	246.24±6.96	219.73±16.31	0.89	0.026	0.19
ILMN_3028324	Tug1	Mus musculus taurine upregulated gene 1 (Tug1), non-coding RNA.	175.56±9.05	160.05±7.10	0.91	0.026	0.19
ILMN_2532581	LOC215098		121.83±2.70	140.61±11.31	1.15	0.026	0.19
ILMN_1250983	Ppia	Mus musculus peptidylprolyl isomerase A (Ppia), mRNA.	4531.69±278.36	5023.48±243.15	1.11	0.026	0.19
ILMN_2453209	Abhd11	Mus musculus abhydrolase domain containing 11 (Abhd11), mRNA.	959.66±101.69	738.50±130.36	0.77	0.026	0.19
ILMN_2746830	BC022224	Mus musculus cDNA sequence BC022224 (BC022224), mRNA.	432.23±32.11	366.26±38.82	0.85	0.026	0.19
ILMN_1220007	A130017C09Rik		118.84±5.33	131.72±7.99	1.11	0.026	0.19
ILMN_1242779	LOC100044103	PREDICTED: Mus musculus similar to mKIAA1645 protein (LOC100044103), mRNA.	163.05±10.43	140.04±13.99	0.86	0.026	0.19
ILMN_2994460	Ctnnb1	Mus musculus catenin (cadherin associated protein), beta 1 (Ctnnb1), mRNA.	2250.10±81.28	2051.35±124.13	0.91	0.026	0.19
ILMN_3121784	A930008G19Rik	Mus musculus RIKEN cDNA A930008G19 gene (A930008G19Rik), mRNA.	165.11±9.95	148.60±7.83	0.90	0.026	0.19
ILMN_3141165	Gimap1	Mus musculus GTPase, IMAP family member 1 (Gimap1), transcript variant 1, mRNA.	153.12±6.95	142.25±4.41	0.93	0.026	0.19
ILMN_1226187	Lancl1	Mus musculus LanC (bacterial lantibiotic synthetase component C)-like 1 (Lancl1), mRNA.	377.19±23.29	340.39±16.32	0.90	0.026	0.19
ILMN_1253851	Hist2h2be		182.46±2.48	159.48±14.65	0.87	0.026	0.19
ILMN_1224745	LOC381492		228.54±7.48	193.62±22.75	0.85	0.026	0.19
ILMN_2423617	Elac1		156.47±11.33	139.40±5.79	0.89	0.026	0.19
ILMN_2799945	Apip	Mus musculus APAF1 interacting protein (Apip), mRNA.	130.10±5.68	119.89±5.93	0.92	0.026	0.19
ILMN_1259917	D330001F19Rik		148.83±6.66	163.60±9.49	1.10	0.026	0.19
ILMN_2752524	Paqr9	Mus musculus progestin and adipoQ receptor family member IX (Paqr9), mRNA.	143.08±10.62	122.65±12.43	0.86	0.026	0.19
ILMN_2849680	Tmem14c	Mus musculus transmembrane protein 14C (Tmem14c), mRNA.	1226.40±71.42	1008.48±145.60	0.82	0.026	0.19
ILMN_2663570	Atg12	Mus musculus autophagy-related 12 (yeast) (Atg12), mRNA.	832.21±76.43	688.22±87.24	0.83	0.026	0.19
ILMN_2657946	Ndufa10	Mus musculus NADH dehydrogenase (ubiquinone) 1 alpha subcomplex 10 (Ndufa10), nuclear gene encoding mitochondrial protein, mRNA.	9336.56±383.07	7897.99±966.58	0.85	0.026	0.19
ILMN_2529392	LOC331139		181.94±13.25	137.87±29.67	0.76	0.026	0.19
ILMN_2754148	Dusp16	Mus musculus dual specificity phosphatase 16 (Dusp16), transcript variant B1, mRNA.	278.99±10.04	297.19±10.82	1.07	0.026	0.19
ILMN_1212653	Rftn2	Mus musculus raftlin family member 2 (Rftn2), mRNA. XM_920263 XM_986521 XM_986556 XM_986596 XM_986637 XM_986673	140.63±9.51	126.11±6.35	0.90	0.026	0.19
ILMN_2467534	Ide	Mus musculus insulin degrading enzyme (Ide), mRNA.	473.18±71.43	602.00±76.47	1.27	0.026	0.19
ILMN_2477432	1110065P20Rik		214.42±16.96	187.81±13.09	0.88	0.026	0.19
ILMN_2732998	Wwtr1	Mus musculus WW domain containing transcription regulator 1 (Wwtr1), mRNA.	130.43±8.40	144.27±7.55	1.11	0.026	0.19
ILMN_1226688	Ephx2	Mus musculus epoxide hydrolase 2, cytoplasmic (Ephx2), mRNA.	356.21±23.99	294.74±41.28	0.83	0.026	0.19
ILMN_2685921	Chrnb1	Mus musculus cholinergic receptor, nicotinic, beta polypeptide 1 (muscle) (Chrnb1), mRNA.	410.09±40.85	523.28±76.73	1.28	0.026	0.19
ILMN_2727520	Cox8b	Mus musculus cytochrome c oxidase, subunit VIIIb (Cox8b), mRNA.	19809.39±1571.02	17018.11±1667.78	0.86	0.026	0.19
ILMN_2612369	Prpf8	Mus musculus pre-mRNA processing factor 8 (Prpf8), mRNA.	498.01±27.68	549.37±31.69	1.10	0.026	0.19
ILMN_2909211	Msrb2	Mus musculus methionine sulfoxide reductase B2 (Msrb2), mRNA.	479.50±33.02	356.64±84.15	0.74	0.026	0.19
ILMN_1226402	LOC331507		866.69±25.73	1014.05±99.91	1.17	0.026	0.19
ILMN_2497853	1110018N20Rik		134.03±7.91	120.43±8.07	0.90	0.026	0.19
ILMN_1219914	LOC433749	PREDICTED: Mus musculus similar to Rho family GTPase RhoA (LOC433749), mRNA.	816.07±84.75	1024.16±141.61	1.25	0.026	0.19
ILMN_2993334	Plekhf1	Mus musculus pleckstrin homology domain containing, family F (with FYVE domain) member 1 (Plekhf1), mRNA.	217.39±21.91	177.05±25.26	0.81	0.026	0.19
ILMN_1215275	Add1	Mus musculus adducin 1 (alpha) (Add1), transcript variant 1, mRNA.	455.32±20.55	424.69±13.81	0.93	0.026	0.19
ILMN_2795854	1190017O12Rik	Mus musculus RIKEN cDNA 1190017O12 gene (1190017O12Rik), mRNA.	1896.01±89.08	1754.51±76.43	0.93	0.026	0.19
ILMN_2684316	P2ry1	Mus musculus purinergic receptor P2Y, G-protein coupled 1 (P2ry1), mRNA.	388.19±68.30	256.54±84.68	0.66	0.026	0.19
ILMN_1254341	Rsu1	Mus musculus Ras suppressor protein 1 (Rsu1), mRNA.	146.75±9.27	131.60±8.57	0.90	0.026	0.19
ILMN_2942674	Lims2	Mus musculus LIM and senescent cell antigen like domains 2 (Lims2), mRNA.	606.50±54.26	490.16±77.97	0.81	0.026	0.19
ILMN_1232922	Ttc33	Mus musculus tetratricopeptide repeat domain 33 (Ttc33), mRNA.	210.75±9.59	246.76±25.19	1.17	0.026	0.19
ILMN_2675152	Vps37c	Mus musculus vacuolar protein sorting 37C (yeast) (Vps37c), mRNA.	149.21±11.15	170.79±14.16	1.14	0.026	0.19
ILMN_2515830	2210410E06Rik		885.07±106.97	678.58±135.49	0.77	0.026	0.19
ILMN_2490271	Zfp27	Mus musculus zinc finger protein 27 (Zfp27), transcript variant 1, mRNA.	249.17±13.43	225.63±14.67	0.91	0.026	0.19
ILMN_1238167	Pop4	Mus musculus processing of precursor 4, ribonuclease P/MRP family, (S. cerevisiae) (Pop4), mRNA.	1003.00±38.58	866.80±96.18	0.86	0.026	0.19
ILMN_3095462	Mfap3	Mus musculus microfibrillar-associated protein 3 (Mfap3), transcript variant 2, mRNA.	423.28±33.52	368.57±32.02	0.87	0.026	0.19
ILMN_2605630	AA881470	Mus musculus EST AA881470 (AA881470), transcript variant 1, mRNA.	232.61±12.19	266.05±23.61	1.14	0.026	0.19
ILMN_2794686	Fam152b	Mus musculus family with sequence similarity 152, member B (Fam152b), mRNA.	250.79±9.47	224.81±18.37	0.90	0.026	0.19
ILMN_2628567	Phlda3	Mus musculus pleckstrin homology-like domain, family A, member 3 (Phlda3), mRNA.	1385.69±153.25	1812.29±303.25	1.31	0.026	0.19
ILMN_1231053	Hist2h2aa1	Mus musculus histone cluster 2, H2aa1 (Hist2h2aa1), mRNA.	3083.92±180.67	2407.14±483.17	0.78	0.026	0.19
ILMN_2444984	Macf1		193.07±14.88	170.36±12.28	0.88	0.026	0.19
ILMN_2652575	Ing4	Mus musculus inhibitor of growth family, member 4 (Ing4), mRNA.	322.45±22.25	270.45±36.50	0.84	0.026	0.19
ILMN_1216953	Prmt2	Mus musculus protein arginine N-methyltransferase 2 (Prmt2), transcript variant 2, mRNA.	183.81±15.60	159.26±14.07	0.87	0.026	0.19
ILMN_2493464	Mllt4	\Mus musculus myeloid/lymphoid or mixed-lineage leukemia (trithorax homolog, Drosophila); translocated to, 4 (Mllt4), mRNA.\""	813.22±82.75	605.01±147.66	0.74	0.026	0.19
ILMN_1231930	Tesk1	Mus musculus testis specific protein kinase 1 (Tesk1), mRNA.	1236.37±71.58	1399.43±114.38	1.13	0.026	0.19
ILMN_2436772	Ube3c	Mus musculus ubiquitin protein ligase E3C (Ube3c), mRNA.	670.36±59.00	588.00±29.31	0.88	0.026	0.19
ILMN_2541047	LOC381999		4364.03±309.96	4978.49±418.15	1.14	0.026	0.19
ILMN_2733933	Narg1l	Mus musculus NMDA receptor regulated 1-like (Narg1l), mRNA.	207.60±7.26	230.26±16.39	1.11	0.026	0.19
ILMN_2701855	Fahd2a	Mus musculus fumarylacetoacetate hydrolase domain containing 2A (Fahd2a), mRNA.	348.97±13.65	300.69±34.95	0.86	0.026	0.19
ILMN_2705991	Tpp1	Mus musculus tripeptidyl peptidase I (Tpp1), mRNA.	269.54±12.47	247.51±14.32	0.92	0.026	0.19
ILMN_2659269	Gprc5c	Mus musculus G protein-coupled receptor, family C, group 5, member C (Gprc5c), mRNA.	154.58±12.36	129.59±17.23	0.84	0.026	0.19
ILMN_1249417	Pdrg1	Mus musculus p53 and DNA damage regulated 1 (Pdrg1), mRNA.	1413.93±124.65	1203.97±132.09	0.85	0.026	0.19
ILMN_1235735	Slco3a1	Mus musculus solute carrier organic anion transporter family, member 3a1 (Slco3a1), transcript variant 1, mRNA.	143.18±6.93	153.19±5.00	1.07	0.026	0.19
ILMN_2733852	Gnb1	Mus musculus guanine nucleotide binding protein (G protein), beta 1 (Gnb1), mRNA.	156.90±7.56	170.15±8.64	1.08	0.026	0.19
ILMN_2740432	LOC100043391	PREDICTED: Mus musculus similar to QM protein (LOC100043391), mRNA.	7955.85±423.98	9452.36±1091.14	1.19	0.026	0.19
ILMN_1234694	Zfp277	Mus musculus zinc finger protein 277 (Zfp277), transcript variant 1, mRNA.	146.35±11.39	128.55±10.55	0.88	0.026	0.19
ILMN_2721799	Stoml2	Mus musculus stomatin (Epb7.2)-like 2 (Stoml2), mRNA.	124.93±3.30	118.46±4.48	0.95	0.026	0.19
ILMN_1245259	BC024659	PREDICTED: Mus musculus cDNA sequence BC024659 (BC024659), mRNA.	795.31±64.05	670.02±86.84	0.84	0.026	0.19
ILMN_2534921	LOC386486		210.51±17.24	178.77±21.49	0.85	0.026	0.19
ILMN_2814333	Lgtn	Mus musculus ligatin (Lgtn), mRNA.	350.04±14.70	376.08±17.31	1.07	0.026	0.19
ILMN_3036708	Gats	Mus musculus opposite strand transcription unit to Stag3 (Gats), mRNA.	387.68±38.75	326.78±36.63	0.84	0.026	0.19
ILMN_2718815	Faf1	Mus musculus Fas-associated factor 1 (Faf1), mRNA.	183.70±10.07	166.04±11.70	0.90	0.026	0.19
ILMN_2858173	2500003M10Rik	Mus musculus RIKEN cDNA 2500003M10 gene (2500003M10Rik), mRNA.	4007.81±229.52	3554.66±315.90	0.89	0.026	0.19
ILMN_2895339	Fam168a	Mus musculus family with sequence similarity 168, member A (Fam168a), mRNA.	160.95±6.46	147.04±9.94	0.91	0.026	0.19
ILMN_1237621	E430028B21Rik	Mus musculus RIKEN cDNA E430028B21 gene (E430028B21Rik), mRNA.	218.79±12.00	193.35±18.15	0.88	0.026	0.19
ILMN_2694381	Dnajc7		556.99±36.88	468.11±64.77	0.84	0.026	0.19
ILMN_1217590	Sephs2	Mus musculus selenophosphate synthetase 2 (Sephs2), mRNA.	203.01±10.95	225.29±15.76	1.11	0.026	0.19
ILMN_2455637	Top1mt	Mus musculus DNA topoisomerase 1, mitochondrial (Top1mt), nuclear gene encoding mitochondrial protein, mRNA.	297.54±14.04	271.17±18.22	0.91	0.026	0.19
ILMN_2981896	Tmem218	Mus musculus transmembrane protein 218 (Tmem218), mRNA.	230.41±17.44	182.29±35.53	0.79	0.026	0.19
ILMN_1254551	4933426M11Rik	Mus musculus RIKEN cDNA 4933426M11 gene (4933426M11Rik), mRNA.	504.65±32.62	442.31±43.37	0.88	0.026	0.19
ILMN_1255551	Sorbs1	Mus musculus sorbin and SH3 domain containing 1 (Sorbs1), transcript variant 1, mRNA.	130.15±11.89	150.03±12.90	1.15	0.026	0.19
ILMN_1224842	LOC385068		2633.29±496.87	1808.41±533.96	0.69	0.026	0.19
ILMN_1214141	Med19	Mus musculus mediator of RNA polymerase II transcription, subunit 19 homolog (yeast) (Med19), mRNA.	156.70±4.21	144.39±9.14	0.92	0.026	0.19
ILMN_2729958	Hist1h3d	Mus musculus histone cluster 1, H3d (Hist1h3d), mRNA.	228.48±14.77	207.58±10.56	0.91	0.026	0.19
ILMN_1255562	Fancl	Mus musculus Fanconi anemia, complementation group L (Fancl), mRNA.	158.17±5.61	145.36±9.33	0.92	0.026	0.19
ILMN_2769680	Retsat	Mus musculus retinol saturase (all trans retinol 13,14 reductase) (Retsat), mRNA.	429.54±53.88	540.66±79.62	1.26	0.026	0.19
ILMN_1226517	Ttll4		244.80±22.84	213.62±13.62	0.87	0.026	0.19
ILMN_1236993	2015-03-02	Mus musculus membrane-associated ring finger (C3HC4) 2 (March2), mRNA.	536.86±53.20	615.87±45.50	1.15	0.026	0.19
ILMN_2517611	7530408C15Rik		285.24±32.73	222.21±44.56	0.78	0.026	0.19
ILMN_2498851	2310075M15Rik		128.57±6.02	118.18±7.03	0.92	0.026	0.19
ILMN_2569706	D230021E06Rik		145.90±8.84	165.87±14.71	1.14	0.026	0.19
ILMN_1244584	Zfyve16	Mus musculus zinc finger, FYVE domain containing 16 (Zfyve16), mRNA.	176.87±10.07	163.40±5.35	0.92	0.026	0.19
ILMN_2669062	Pi16	Mus musculus peptidase inhibitor 16 (Pi16), mRNA.	256.10±41.80	182.22±50.94	0.71	0.026	0.19
ILMN_2476705	Zcchc14	Mus musculus zinc finger, CCHC domain containing 14 (Zcchc14), mRNA.	129.02±5.77	139.40±7.23	1.08	0.026	0.19
ILMN_2653972	Cenpt	Mus musculus centromere protein T (Cenpt), mRNA.	131.35±4.65	121.96±6.80	0.93	0.026	0.19
ILMN_2767216	Actc1	Mus musculus actin, alpha, cardiac muscle 1 (Actc1), mRNA.	204.78±45.33	143.58±27.33	0.70	0.026	0.19
ILMN_2636781	Hist1h2bk	Mus musculus histone cluster 1, H2bk (Hist1h2bk), mRNA.	496.66±19.26	425.00±54.29	0.86	0.026	0.19
ILMN_2644161	9330129D05Rik		249.38±26.39	209.99±23.58	0.84	0.026	0.19
ILMN_2620336	Ralb	Mus musculus v-ral simian leukemia viral oncogene homolog B (ras related) (Ralb), mRNA.	181.98±10.23	163.67±12.75	0.90	0.026	0.19
ILMN_1232073	Znrf1	Mus musculus zinc and ring finger 1 (Znrf1), mRNA.	236.31±27.46	196.33±22.98	0.83	0.026	0.19
ILMN_2587651	Wwox		223.66±12.25	194.17±22.08	0.87	0.026	0.19
ILMN_3073486	Rpl31	Mus musculus ribosomal protein L31 (Rpl31), mRNA.	213.04±11.83	187.51±18.87	0.88	0.026	0.19
ILMN_2697092	2410002O22Rik	Mus musculus RIKEN cDNA 2410002O22 gene (2410002O22Rik), transcript variant 2, mRNA.	260.94±19.86	233.88±13.18	0.90	0.026	0.19
ILMN_2891176	Mdh1	Mus musculus malate dehydrogenase 1, NAD (soluble) (Mdh1), mRNA.	192.03±25.11	154.41±22.94	0.80	0.026	0.19
ILMN_2531208	LOC232606		562.02±15.50	662.65±76.17	1.18	0.026	0.19
ILMN_3008110	Actn3	Mus musculus actinin alpha 3 (Actn3), mRNA.	15190.86±987.41	17273.15±1539.64	1.14	0.026	0.19
ILMN_3130172	Gba	Mus musculus glucosidase, beta, acid (Gba), mRNA.	522.63±21.49	573.22±38.07	1.10	0.026	0.19
ILMN_2596183	Syde1	PREDICTED: Mus musculus synapse defective 1, Rho GTPase, homolog 1 (C. elegans) (Syde1), mRNA.	183.33±8.73	196.78±8.53	1.07	0.026	0.19
ILMN_1257209	Wipf1	Mus musculus WAS/WASL interacting protein family, member 1 (Wipf1), mRNA.	261.45±17.94	226.31±25.57	0.87	0.026	0.19
ILMN_2536925	LOC381561		6625.62±452.51	7413.38±550.56	1.12	0.026	0.19
ILMN_2631093	Cd81	Mus musculus CD 81 antigen (Cd81), mRNA.	3801.58±176.66	3240.88±430.54	0.85	0.026	0.19
ILMN_2729235	Ccdc126	Mus musculus coiled-coil domain containing 126 (Ccdc126), mRNA.	218.91±7.51	197.92±16.07	0.90	0.026	0.19
ILMN_2893321	AI847670	Mus musculus expressed sequence AI847670 (AI847670), mRNA.	536.83±41.82	481.87±22.33	0.90	0.026	0.19
ILMN_3104118	AW548124	Mus musculus expressed sequence AW548124 (AW548124), mRNA.	383.10±36.11	290.23±71.03	0.76	0.026	0.19
ILMN_2678127	Rnf144a	Mus musculus ring finger protein 144A (Rnf144a), transcript variant 2, mRNA.	239.80±15.64	210.76±20.96	0.88	0.026	0.19
ILMN_1229682	Commd7	Mus musculus COMM domain containing 7 (Commd7), mRNA.	307.70±25.13	260.06±34.63	0.85	0.026	0.19
ILMN_2545063	5730552E08Rik		161.61±6.79	150.69±7.32	0.93	0.026	0.19
ILMN_1243621	A130026C10Rik		144.94±7.13	171.87±20.80	1.19	0.026	0.19
ILMN_3100456	Med22	Mus musculus mediator complex subunit 22 (Med22), transcript variant 2, mRNA.	161.96±13.04	145.07±5.51	0.90	0.026	0.19
ILMN_2715876	Pols	Mus musculus polymerase (DNA directed) sigma (Pols), mRNA.	179.08±10.28	201.22±16.69	1.12	0.026	0.19
ILMN_2623591	Apbb1	Mus musculus amyloid beta (A4) precursor protein-binding, family B, member 1 (Apbb1), mRNA.	164.67±11.49	149.84±3.56	0.91	0.026	0.19
ILMN_2668165	Evi1	Mus musculus ecotropic viral integration site 1 (Evi1), mRNA.	123.96±5.46	116.29±4.38	0.94	0.026	0.19
ILMN_1228394	2500003M10Rik	Mus musculus RIKEN cDNA 2500003M10 gene (2500003M10Rik), mRNA.	3765.77±282.06	3369.46±225.69	0.89	0.026	0.19
ILMN_2882059	Rpl27a	Mus musculus ribosomal protein L27a (Rpl27a), mRNA.	386.52±20.31	319.29±52.23	0.83	0.026	0.19
ILMN_1258782	Hip2		767.35±54.89	855.93±60.05	1.12	0.026	0.19
ILMN_3151631	Usp38	Mus musculus ubiquitin specific peptidase 38 (Usp38), mRNA.	198.06±11.40	180.99±10.81	0.91	0.026	0.19
ILMN_1259056	Hnrpab		144.90±6.35	136.31±4.45	0.94	0.026	0.19
ILMN_2737710	Tiam1	Mus musculus T-cell lymphoma invasion and metastasis 1 (Tiam1), mRNA.	295.35±24.39	202.55±72.24	0.69	0.026	0.19
ILMN_1259831	LOC100044767	PREDICTED: Mus musculus similar to mitofusin 2, transcript variant 1 (LOC100044767), mRNA.	341.37±37.80	416.54±56.17	1.22	0.026	0.19
ILMN_2539557	LOC381799		19387.38±844.16	22662.78±2557.90	1.17	0.026	0.19
ILMN_2769133	Rbm4	Mus musculus RNA binding motif protein 4 (Rbm4), mRNA.	184.09±10.40	167.31±11.48	0.91	0.026	0.19
ILMN_2594031	Nrbp2	Mus musculus nuclear receptor binding protein 2 (Nrbp2), mRNA.	186.33±14.46	217.31±23.57	1.17	0.026	0.19
ILMN_1222313	Hist1h4f	Mus musculus histone cluster 1, H4f (Hist1h4f), mRNA.	542.59±56.20	404.88±106.70	0.75	0.026	0.19
ILMN_1212794	H13	Mus musculus histocompatibility 13 (H13), mRNA.	171.96±11.39	195.13±17.52	1.13	0.026	0.19
ILMN_1222637	Anp32a	Mus musculus acidic (leucine-rich) nuclear phosphoprotein 32 family, member A (Anp32a), mRNA.	602.27±59.13	523.77±39.23	0.87	0.026	0.19
ILMN_1258267	G630024G08Rik		128.62±7.27	139.68±7.25	1.09	0.026	0.19
ILMN_2873112	Mdh2	Mus musculus malate dehydrogenase 2, NAD (mitochondrial) (Mdh2), nuclear gene encoding mitochondrial protein, mRNA.	6795.92±508.79	5555.36±963.02	0.82	0.026	0.19
ILMN_1228363	5330430P07Rik		1058.37±80.39	1196.54±98.90	1.13	0.026	0.19
ILMN_1212612	Rcan2	Mus musculus regulator of calcineurin 2 (Rcan2), transcript variant 1, mRNA.	340.39±28.23	259.30±63.64	0.76	0.026	0.19
ILMN_2891573	Rai12	Mus musculus retinoic acid induced 12 (Rai12), mRNA.	548.20±33.95	453.29±74.42	0.83	0.026	0.19
ILMN_2417430	1810044D09Rik		160.09±8.11	149.12±5.95	0.93	0.026	0.19
ILMN_2697433	Tmem184b	Mus musculus transmembrane protein 184b (Tmem184b), mRNA.	1489.99±42.20	1105.40±299.94	0.74	0.026	0.19
ILMN_1231030	Tcf15	Mus musculus transcription factor 15 (Tcf15), mRNA.	234.09±25.41	188.76±33.13	0.81	0.026	0.19
ILMN_1225291	LOC668631	PREDICTED: Mus musculus hypothetical protein LOC668631 (LOC668631), mRNA.	199.54±18.53	174.94±12.64	0.88	0.026	0.19
ILMN_1242472	Parva	Mus musculus parvin, alpha (Parva), mRNA.	255.55±14.05	233.16±15.42	0.91	0.026	0.19
ILMN_3154457	Pja2	Mus musculus praja 2, RING-H2 motif containing (Pja2), transcript variant 2, mRNA.	3546.00±159.40	3232.37±237.00	0.91	0.026	0.19
ILMN_1244828	Larp4	Mus musculus La ribonucleoprotein domain family, member 4 (Larp4), transcript variant 2, mRNA.	141.51±3.08	161.66±15.82	1.14	0.026	0.19
ILMN_2742420	Spg7	Mus musculus spastic paraplegia 7 homolog (human) (Spg7), nuclear gene encoding mitochondrial protein, mRNA.	445.05±29.63	498.31±39.18	1.12	0.026	0.19
ILMN_2683620	Preb		821.14±27.86	701.65±94.39	0.85	0.026	0.19
ILMN_2626300	Rbm12		172.00±7.99	154.45±13.58	0.90	0.026	0.19
ILMN_3112011	Dusp16	Mus musculus dual specificity phosphatase 16 (Dusp16), transcript variant A1, mRNA.	425.02±36.95	484.46±41.35	1.14	0.026	0.19
ILMN_1215110	Cacna2d1		178.44±9.85	153.77±19.36	0.86	0.026	0.19
ILMN_1255989	LOC100046211	PREDICTED: Mus musculus similar to anaphase-promoting complex subunit 5 (LOC100046211), misc RNA.	2548.60±145.06	3111.28±445.71	1.22	0.026	0.19
ILMN_2748091	Snurf	Mus musculus SNRPN upstream reading frame (Snurf), mRNA.	167.33±8.86	150.49±12.68	0.90	0.026	0.19
ILMN_1228470	Pdxp	Mus musculus pyridoxal (pyridoxine, vitamin B6) phosphatase (Pdxp), mRNA.	178.28±20.15	144.34±24.42	0.81	0.026	0.19
ILMN_2725617	Khk	Mus musculus ketohexokinase (Khk), mRNA.	208.90±13.94	254.88±36.58	1.22	0.026	0.19
ILMN_2624713	Mast4	PREDICTED: Mus musculus microtubule associated serine/threonine kinase family member 4, transcript variant 6 (Mast4), mRNA.	881.76±111.36	644.44±183.82	0.73	0.026	0.19
ILMN_2686252	Hisppd2a	Mus musculus histidine acid phosphatase domain containing 2A (Hisppd2a), mRNA.	827.34±121.56	639.59±128.03	0.77	0.026	0.19
ILMN_2735766	Zfp790	Mus musculus zinc finger protein 790 (Zfp790), mRNA.	177.82±12.89	209.81±25.26	1.18	0.026	0.19
ILMN_2446727	Ddhd1		130.42±11.71	146.55±9.50	1.12	0.026	0.19
ILMN_2664129	Hist1h4h	Mus musculus histone cluster 1, H4h (Hist1h4h), mRNA.	1938.99±197.38	1557.09±290.60	0.80	0.026	0.19
ILMN_1237565	EG626367	PREDICTED: Mus musculus predicted gene, EG626367 (EG626367), misc RNA.	930.01±26.73	1076.23±116.37	1.16	0.026	0.19
ILMN_2590349	2510010F15Rik		255.59±19.78	285.45±20.04	1.12	0.026	0.19
ILMN_2998303	Katna1	Mus musculus katanin p60 (ATPase-containing) subunit A1 (Katna1), mRNA.	399.92±26.86	356.22±31.09	0.89	0.026	0.19
ILMN_1259400	ENSMUSG00000043795	PREDICTED: Mus musculus predicted gene, ENSMUSG00000043795 (ENSMUSG00000043795), mRNA.	363.79±23.84	397.24±20.57	1.09	0.026	0.19
ILMN_1247078	Ogt	Mus musculus O-linked N-acetylglucosamine (GlcNAc) transferase (UDP-N-acetylglucosamine:polypeptide-N-acetylglucosaminyl transferase) (Ogt), mRNA.	218.62±14.42	249.44±24.06	1.14	0.026	0.19
ILMN_2704690	AI450540	Mus musculus expressed sequence AI450540 (AI450540), mRNA.	444.96±45.51	538.69±72.79	1.21	0.026	0.19
ILMN_2895991	Brp44	Mus musculus brain protein 44 (Brp44), mRNA.	617.64±46.97	471.52±117.23	0.76	0.026	0.19
ILMN_1239185	Erp29	Mus musculus endoplasmic reticulum protein 29 (Erp29), mRNA.	1486.99±95.04	1285.45±157.60	0.86	0.026	0.19
ILMN_1238654	Gorasp2	Mus musculus golgi reassembly stacking protein 2 (Gorasp2), mRNA.	148.25±13.24	170.70±16.44	1.15	0.026	0.19
ILMN_2628175	Tsen34	Mus musculus tRNA splicing endonuclease 34 homolog (S. cerevisiae) (Tsen34), mRNA.	322.72±16.33	260.39±50.20	0.81	0.026	0.19
ILMN_2652458	Myl9		196.30±17.22	174.00±11.49	0.89	0.026	0.19
ILMN_2672528	Pabpn1	Mus musculus poly(A) binding protein, nuclear 1 (Pabpn1), mRNA.	1043.09±53.97	1147.30±80.43	1.10	0.026	0.19
ILMN_1256844	EG668850	PREDICTED: Mus musculus predicted gene, EG668850 (EG668850), misc RNA.	2222.77±149.14	2612.56±313.30	1.18	0.026	0.19
ILMN_2791811	Prune	Mus musculus prune homolog (Drosophila) (Prune), mRNA.	1236.02±81.13	1427.83±153.09	1.16	0.026	0.19
ILMN_2747828	Exoc1	Mus musculus exocyst complex component 1 (Exoc1), mRNA. XM_895832 XM_895848 XM_916035	354.57±17.05	314.05±32.44	0.89	0.026	0.19
ILMN_1244527	Coq10a	Mus musculus coenzyme Q10 homolog A (yeast) (Coq10a), mRNA.	4168.01±294.19	3224.06±765.89	0.77	0.026	0.19
ILMN_2980661	Aqp1	Mus musculus aquaporin 1 (Aqp1), mRNA.	3018.20±210.45	2658.90±267.25	0.88	0.026	0.19
ILMN_2982652	Abce1	Mus musculus ATP-binding cassette, sub-family E (OABP), member 1 (Abce1), mRNA.	174.82±10.16	191.97±12.71	1.10	0.026	0.19
ILMN_2727329	Bckdha	Mus musculus branched chain ketoacid dehydrogenase E1, alpha polypeptide (Bckdha), mRNA.	1783.51±109.85	1564.38±171.47	0.88	0.026	0.19
ILMN_1217153	Rab18	Mus musculus RAB18, member RAS oncogene family (Rab18), mRNA.	519.52±40.12	601.96±64.98	1.16	0.026	0.19
ILMN_2425148	Uchl5		1021.06±53.91	1139.33±94.26	1.12	0.026	0.19
ILMN_2870950	2410003P15Rik	Mus musculus RIKEN cDNA 2410003P15 gene (2410003P15Rik), mRNA.	2857.03±242.19	2318.26±430.25	0.81	0.026	0.19
ILMN_2647028	Copz2	Mus musculus coatomer protein complex, subunit zeta 2 (Copz2), mRNA.	791.44±67.09	880.70±51.68	1.11	0.026	0.19
ILMN_2538092	LOC386067		2179.72±98.45	2500.62±261.85	1.15	0.026	0.19
ILMN_1243090	Ankra2		137.24±7.72	153.37±12.79	1.12	0.026	0.19
ILMN_2717861	Inpp5a	Mus musculus inositol polyphosphate-5-phosphatase A (Inpp5a), mRNA.	476.99±27.30	420.03±45.14	0.88	0.026	0.19
ILMN_2749972	Phax	Mus musculus phosphorylated adaptor for RNA export (Phax), mRNA.	382.44±25.37	453.66±57.95	1.19	0.026	0.19
ILMN_2504790	5730409N16Rik		152.66±11.00	130.85±17.16	0.86	0.026	0.19
ILMN_2698443	Efnb1	Mus musculus ephrin B1 (Efnb1), mRNA.	186.99±10.61	168.76±13.73	0.90	0.026	0.19
ILMN_2960700	Prf1	Mus musculus perforin 1 (pore forming protein) (Prf1), mRNA.	367.81±35.32	416.89±31.24	1.13	0.026	0.19
ILMN_2433547	Trp53bp1	Mus musculus transformation related protein 53 binding protein 1 (Trp53bp1), mRNA.	317.81±25.24	269.27±38.06	0.85	0.026	0.19
ILMN_1249003	Gpr155		377.48±15.91	316.49±50.09	0.84	0.026	0.19
ILMN_2469018	Tnnt3	Mus musculus troponin T3, skeletal, fast (Tnnt3), mRNA.	20983.13±1228.80	19063.85±1382.56	0.91	0.026	0.19
ILMN_3131679	Usp18	Mus musculus ubiquitin specific peptidase 18 (Usp18), mRNA.	189.25±13.81	164.82±18.75	0.87	0.026	0.19
ILMN_2786160	Arhgap1	Mus musculus Rho GTPase activating protein 1 (Arhgap1), mRNA.	211.21±6.69	229.31±14.86	1.09	0.026	0.19
ILMN_2643377	Slc24a6	Mus musculus solute carrier family 24 (sodium/potassium/calcium exchanger), member 6 (Slc24a6), mRNA.	241.51±14.50	216.51±19.05	0.90	0.026	0.19
ILMN_3106819	Bag5	Mus musculus BCL2-associated athanogene 5 (Bag5), mRNA.	298.64±24.08	347.04±38.55	1.16	0.026	0.19
ILMN_2613641	LOC100045617	PREDICTED: Mus musculus similar to Eukaryotic translation initiation factor 4A2 (LOC100045617), mRNA.	2297.18±97.42	2531.95±191.57	1.10	0.026	0.19
ILMN_2770528	Mthfd1		122.32±6.89	132.33±6.85	1.08	0.026	0.19
ILMN_2534018	Pdss2	PREDICTED: Mus musculus prenyl (solanesyl) diphosphate synthase, subunit 2, transcript variant 9 (Pdss2), mRNA.	371.04±33.21	316.85±40.37	0.85	0.026	0.19
ILMN_2880346	Rrp1b	Mus musculus ribosomal RNA processing 1 homolog B (S. cerevisiae) (Rrp1b), mRNA.	125.87±5.23	150.18±20.07	1.19	0.026	0.19
ILMN_2906042	Map3k7ip1	Mus musculus mitogen-activated protein kinase kinase kinase 7 interacting protein 1 (Map3k7ip1), mRNA.	170.93±9.48	153.08±14.04	0.90	0.026	0.19
ILMN_2492377	Ube2v1	Mus musculus ubiquitin-conjugating enzyme E2 variant 1 (Ube2v1), mRNA.	243.31±15.80	284.88±34.21	1.17	0.026	0.19
ILMN_2638923	Rn18s	Mus musculus 18S RNA (Rn18s), non-coding RNA.	12324.80±1412.85	9629.55±2130.19	0.78	0.026	0.19
ILMN_2895511	Kcng4	Mus musculus potassium voltage-gated channel, subfamily G, member 4 (Kcng4), mRNA.	586.79±38.61	366.71±181.63	0.62	0.026	0.19
ILMN_2772288	Disp1	Mus musculus dispatched homolog 1 (Drosophila) (Disp1), mRNA.	139.54±11.89	121.10±13.38	0.87	0.026	0.19
ILMN_2745212	Hist1h2ai	Mus musculus histone cluster 1, H2ai (Hist1h2ai), mRNA.	2145.82±195.27	1861.24±196.60	0.87	0.026	0.19
ILMN_2674122	Pkia	Mus musculus protein kinase inhibitor, alpha (Pkia), mRNA.	9544.74±949.76	7693.28±1477.30	0.81	0.026	0.19
ILMN_1253136	5430433E21Rik	PREDICTED: Mus musculus RIKEN cDNA 5430433E21 gene (5430433E21Rik), mRNA.	1488.78±144.44	964.56±435.97	0.65	0.026	0.19
ILMN_1246127	Prss23	Mus musculus protease, serine, 23 (Prss23), mRNA.	226.46±16.93	193.05±26.74	0.85	0.026	0.19
ILMN_2999167	L2hgdh	Mus musculus L-2-hydroxyglutarate dehydrogenase (L2hgdh), nuclear gene encoding mitochondrial protein, mRNA.	714.53±47.03	777.83±39.67	1.09	0.026	0.19
ILMN_1213786	Mphosph9	Mus musculus M-phase phosphoprotein 9 (Mphosph9), mRNA.	193.24±6.87	176.19±14.06	0.91	0.026	0.19
ILMN_2544305	Nnmt		161.00±9.81	174.59±8.95	1.08	0.026	0.19
ILMN_1228859	C87860		223.68±6.64	210.61±10.50	0.94	0.026	0.19
ILMN_1226540	Agpat3	Mus musculus 1-acylglycerol-3-phosphate O-acyltransferase 3 (Agpat3), mRNA.	169.15±9.32	195.45±21.92	1.16	0.026	0.19
ILMN_2596499	Ldoc1l	Mus musculus leucine zipper, down-regulated in cancer 1-like (Ldoc1l), mRNA.	241.85±20.59	200.34±33.59	0.83	0.026	0.19
ILMN_2605575	Alg14	Mus musculus asparagine-linked glycosylation 14 homolog (yeast) (Alg14), mRNA.	259.97±17.94	218.34±34.42	0.84	0.026	0.19
ILMN_1234698	Tspan2	Mus musculus tetraspanin 2 (Tspan2), mRNA.	152.18±5.83	133.43±15.76	0.88	0.026	0.19
ILMN_1215969	Rcor1	Mus musculus REST corepressor 1 (Rcor1), mRNA.	146.75±6.92	136.60±7.23	0.93	0.026	0.19
ILMN_2957665	Mus81	Mus musculus MUS81 endonuclease homolog (yeast) (Mus81), mRNA.	323.11±11.88	279.38±37.14	0.86	0.026	0.19
ILMN_2676243	Hist1h2be	Mus musculus histone cluster 1, H2be (Hist1h2be), mRNA.	157.06±14.19	137.02±14.01	0.87	0.026	0.19
ILMN_2937320	Schip1	Mus musculus schwannomin interacting protein 1 (Schip1), mRNA.	3461.31±253.55	2759.31±595.04	0.80	0.026	0.19
ILMN_2669128	Slc30a6	Mus musculus solute carrier family 30 (zinc transporter), member 6 (Slc30a6), mRNA.	233.48±8.25	212.27±17.93	0.91	0.026	0.19
ILMN_3082580	Azi2	Mus musculus 5-azacytidine induced gene 2 (Azi2), transcript variant 2, mRNA.	121.85±3.20	138.77±14.41	1.14	0.026	0.19
ILMN_2666225	Atp5sl	Mus musculus ATP5S-like (Atp5sl), mRNA.	693.90±63.66	563.34±108.39	0.81	0.026	0.19
ILMN_2817864	Ckmt2	Mus musculus creatine kinase, mitochondrial 2 (Ckmt2), mRNA.	17743.29±1596.38	13382.09±3720.28	0.75	0.026	0.19
ILMN_3112219	Mlf1	Mus musculus myeloid leukemia factor 1 (Mlf1), transcript variant 1, mRNA.	5003.96±571.19	6094.61±895.46	1.22	0.026	0.19
ILMN_2491792	Vps16	Mus musculus vacuolar protein sorting 16 (yeast) (Vps16), mRNA.	157.13±6.58	175.26±15.48	1.12	0.026	0.19
ILMN_3150102	Pigw	Mus musculus phosphatidylinositol glycan anchor biosynthesis, class W (Pigw), transcript variant 2, mRNA.	123.63±6.46	115.42±4.95	0.93	0.026	0.19
ILMN_1259839	Zfp106		402.94±43.12	478.61±60.80	1.19	0.026	0.19
ILMN_2737658	Pdk2	Mus musculus pyruvate dehydrogenase kinase, isoenzyme 2 (Pdk2), mRNA.	513.87±39.11	613.55±85.03	1.19	0.026	0.19
ILMN_1254405	Lmna	Mus musculus lamin A (Lmna), transcript variant 2, mRNA.	385.97±28.08	436.95±41.49	1.13	0.026	0.19
ILMN_2841032	Gpatch2	Mus musculus G patch domain containing 2 (Gpatch2), mRNA.	230.53±15.23	251.20±14.07	1.09	0.026	0.19
ILMN_1215246	Mccc1	Mus musculus methylcrotonoyl-Coenzyme A carboxylase 1 (alpha) (Mccc1), mRNA.	186.12±7.69	168.66±14.80	0.91	0.026	0.19
ILMN_1237787	4930573I19Rik	Mus musculus RIKEN cDNA 4930573I19 gene (4930573I19Rik), mRNA.	193.79±11.53	179.98±7.03	0.93	0.026	0.19
ILMN_1239438	LOC434127	PREDICTED: Mus musculus similar to ribosomal protein S3a (LOC434127), misc RNA.	156.73±13.24	174.87±12.68	1.12	0.026	0.19
ILMN_1219939	Rhoq	Mus musculus ras homolog gene family, member Q (Rhoq), mRNA.	308.13±17.57	269.13±33.19	0.87	0.026	0.19
ILMN_1213334	Tmem88	Mus musculus transmembrane protein 88 (Tmem88), mRNA.	2019.82±133.38	1665.15±306.35	0.82	0.026	0.19
ILMN_2455192	Zfp68	Mus musculus zinc finger protein 68 (Zfp68), transcript variant 1, mRNA.	398.39±28.48	494.56±83.54	1.24	0.026	0.19
ILMN_2487814	Cul3		2796.31±154.76	2538.87±206.24	0.91	0.026	0.19
ILMN_1251600	Coq10a	PREDICTED: Mus musculus coenzyme Q10 homolog A (yeast), transcript variant 4 (Coq10a), mRNA.	162.08±18.80	139.88±10.83	0.86	0.026	0.19
ILMN_3007236	Mtg1	Mus musculus mitochondrial GTPase 1 homolog (S. cerevisiae) (Mtg1), nuclear gene encoding mitochondrial protein, mRNA.	201.13±8.48	176.48±21.43	0.88	0.026	0.19
ILMN_2603299	Cav3	Mus musculus caveolin 3 (Cav3), mRNA.	325.67±14.78	264.67±53.16	0.81	0.026	0.19
ILMN_1260536	Trappc10	Mus musculus trafficking protein particle complex 10 (Trappc10), mRNA.	1093.91±29.70	1008.83±73.94	0.92	0.026	0.19
ILMN_2853601	Hs2st1	Mus musculus heparan sulfate 2-O-sulfotransferase 1 (Hs2st1), mRNA.	167.16±6.81	155.46±9.52	0.93	0.026	0.19
ILMN_1241367	Gpx1	Mus musculus glutathione peroxidase 1 (Gpx1), mRNA.	1822.44±186.32	2201.46±320.98	1.21	0.026	0.19
ILMN_2747923	Slc40a1	Mus musculus solute carrier family 40 (iron-regulated transporter), member 1 (Slc40a1), mRNA.	2143.44±228.19	2977.41±727.82	1.39	0.026	0.19
ILMN_2997382	Mterfd3	Mus musculus MTERF domain containing 3 (Mterfd3), mRNA.	224.94±22.61	184.54±33.37	0.82	0.026	0.19
ILMN_2698052	Ckmt2	Mus musculus creatine kinase, mitochondrial 2 (Ckmt2), nuclear gene encoding mitochondrial protein, mRNA.	17023.10±1789.97	12851.58±3597.69	0.75	0.026	0.19
ILMN_1225725	U2af1		230.97±18.91	270.94±34.14	1.17	0.026	0.19
ILMN_2697990	Mkln1	Mus musculus muskelin 1, intracellular mediator containing kelch motifs (Mkln1), mRNA.	1659.29±113.02	1854.58±160.00	1.12	0.026	0.19
ILMN_2649828	Mapk1		198.21±6.93	211.39±11.08	1.07	0.026	0.19
ILMN_1246017	Afap1l1	Mus musculus actin filament associated protein 1-like 1 (Afap1l1), mRNA.	172.20±10.81	159.15±7.30	0.92	0.026	0.19
ILMN_2696339	Fgfr1op	Mus musculus Fgfr1 oncogene partner (Fgfr1op), mRNA.	179.11±15.46	159.06±13.35	0.89	0.026	0.19
ILMN_2856628	D0HXS9928E	Mus musculus DNA segment, human DXS9928E (D0HXS9928E), mRNA.	336.08±30.15	400.60±55.38	1.19	0.026	0.19
ILMN_2471793	Ube2l3	Mus musculus ubiquitin-conjugating enzyme E2L 3 (Ube2l3), mRNA.	3517.72±341.83	2998.86±403.45	0.85	0.026	0.19
ILMN_2705886	Scp2	Mus musculus sterol carrier protein 2, liver (Scp2), mRNA.	2007.06±160.97	2212.98±135.05	1.10	0.026	0.19
ILMN_2940766	Mrrf	Mus musculus mitochondrial ribosome recycling factor (Mrrf), nuclear gene encoding mitochondrial protein, mRNA.	261.62±18.40	230.93±25.02	0.88	0.026	0.19
ILMN_2994744	Rrm2b	Mus musculus ribonucleotide reductase M2 B (TP53 inducible) (Rrm2b), mRNA.	620.21±50.09	551.20±50.26	0.89	0.026	0.19
ILMN_1241083	9830108D13Rik		302.49±32.95	240.05±53.17	0.79	0.026	0.19
ILMN_2891646	Hist1h2bm	Mus musculus histone cluster 1, H2bm (Hist1h2bm), mRNA.	628.81±29.72	542.23±76.68	0.86	0.026	0.19
ILMN_2761109	Clic4	Mus musculus chloride intracellular channel 4 (mitochondrial) (Clic4), nuclear gene encoding mitochondrial protein, mRNA.	1322.65±85.45	1630.38±273.69	1.23	0.026	0.19
ILMN_2894991	Sf1	Mus musculus splicing factor 1 (Sf1), mRNA. XM_979946 XM_979979	180.20±9.65	198.80±15.95	1.10	0.026	0.19
ILMN_2864834	Abcb8	Mus musculus ATP-binding cassette, sub-family B (MDR/TAP), member 8 (Abcb8), nuclear gene encoding mitochondrial protein, mRNA.	256.26±20.80	215.71±34.86	0.84	0.026	0.19
ILMN_1220893	Zfp281	Mus musculus zinc finger protein 281 (Zfp281), mRNA.	179.34±9.77	200.74±18.71	1.12	0.026	0.19
ILMN_2937548	Hist1h4m	Mus musculus histone cluster 1, H4m (Hist1h4m), mRNA.	414.30±35.05	331.85±72.69	0.80	0.026	0.19
ILMN_2426380	Trove2	Mus musculus TROVE domain family, member 2 (Trove2), mRNA.	294.54±19.36	260.76±28.40	0.89	0.026	0.19
ILMN_1235047	3110009E18Rik	Mus musculus RIKEN cDNA 3110009E18 gene (3110009E18Rik), mRNA.	342.39±21.58	280.74±54.94	0.82	0.026	0.19
ILMN_1236757	Oxct1	Mus musculus 3-oxoacid CoA transferase 1 (Oxct1), mRNA.	5483.82±552.73	4263.92±1070.95	0.78	0.026	0.19
ILMN_1248439	St6galnac4	Mus musculus ST6 (alpha-N-acetyl-neuraminyl-2,3-beta-galactosyl-1, 3)-N-acetylgalactosaminide alpha-2,6-sialyltransferase 4 (St6galnac4), mRNA.	169.54±19.83	197.93±21.80	1.17	0.026	0.19
ILMN_3161897	Dync1li2	Mus musculus dynein, cytoplasmic 1 light intermediate chain 2 (Dync1li2), mRNA.	175.24±9.09	192.91±15.25	1.10	0.026	0.19
ILMN_3140516	Rapgef1	Mus musculus Rap guanine nucleotide exchange factor (GEF) 1 (Rapgef1), transcript variant 2, mRNA.	750.53±70.30	937.81±166.69	1.25	0.026	0.19
ILMN_2874554	Aldh4a1	Mus musculus aldehyde dehydrogenase 4 family, member A1 (Aldh4a1), nuclear gene encoding mitochondrial protein, mRNA.	3057.76±170.12	2630.82±380.16	0.86	0.026	0.19
ILMN_2832524	Gpt1	Mus musculus glutamic pyruvic transaminase 1, soluble (Gpt1), mRNA.	454.40±41.46	367.90±75.79	0.81	0.026	0.19
ILMN_2704619	Cc2d2a	Mus musculus coiled-coil and C2 domain containing 2A (Cc2d2a), mRNA.	379.03±45.87	279.61±87.58	0.74	0.026	0.19
ILMN_1225361	Snrpd1	Mus musculus small nuclear ribonucleoprotein D1 (Snrpd1), mRNA.	375.58±15.42	327.12±43.52	0.87	0.026	0.19
ILMN_2791121	Ak3	Mus musculus adenylate kinase 3 (Ak3), nuclear gene encoding mitochondrial protein, mRNA.	518.49±61.15	424.67±75.83	0.82	0.026	0.19
ILMN_2769656	Picalm		408.40±44.91	477.81±56.44	1.17	0.026	0.19
ILMN_2594718	Adam17	Mus musculus a disintegrin and metallopeptidase domain 17 (Adam17), mRNA.	330.30±18.72	266.93±57.30	0.81	0.026	0.19
ILMN_1242700	Spcs3	Mus musculus signal peptidase complex subunit 3 homolog (S. cerevisiae) (Spcs3), mRNA.	158.04±13.12	182.61±21.32	1.16	0.026	0.19
ILMN_2585738	A730086L23Rik		577.71±24.16	764.87±168.96	1.32	0.026	0.19
ILMN_2666007	Ctsz	Mus musculus cathepsin Z (Ctsz), mRNA.	144.91±8.03	167.85±20.70	1.16	0.026	0.19
ILMN_1215091	Orc3l	Mus musculus origin recognition complex, subunit 3-like (S. cerevisiae) (Orc3l), mRNA.	270.91±8.44	224.31±42.22	0.83	0.026	0.19
ILMN_2942499	Rbm5	Mus musculus RNA binding motif protein 5 (Rbm5), mRNA.	842.85±41.03	1021.52±162.36	1.21	0.026	0.19
ILMN_2586789	5730420E01Rik		133.01±8.75	189.05±50.86	1.42	0.026	0.19
ILMN_2652500	Lrg1	Mus musculus leucine-rich alpha-2-glycoprotein 1 (Lrg1), mRNA.	568.18±82.31	782.98±194.35	1.38	0.026	0.19
ILMN_2969105	8030451F13Rik	Mus musculus RIKEN cDNA 8030451F13 gene (8030451F13Rik), mRNA.	4164.54±591.55	4941.59±569.17	1.19	0.026	0.19
ILMN_2872499	EG330503	Mus musculus predicted gene, EG330503 (EG330503), mRNA.	157.96±7.35	139.77±16.45	0.88	0.026	0.19
ILMN_2948086	Rps4x	Mus musculus ribosomal protein S4, X-linked (Rps4x), mRNA.	7634.07±422.26	8638.68±908.98	1.13	0.026	0.19
ILMN_2834915	Slc22a5	Mus musculus solute carrier family 22 (organic cation transporter), member 5 (Slc22a5), mRNA.	273.61±20.58	240.56±27.83	0.88	0.026	0.19
ILMN_2780619	Zdhhc21	Mus musculus zinc finger, DHHC domain containing 21 (Zdhhc21), mRNA.	414.03±13.99	367.49±42.67	0.89	0.026	0.19
ILMN_1212637	Lman1	Mus musculus lectin, mannose-binding, 1 (Lman1), mRNA.	621.08±43.04	523.24±88.40	0.84	0.026	0.19
ILMN_2684693	Dusp3	Mus musculus dual specificity phosphatase 3 (vaccinia virus phosphatase VH1-related) (Dusp3), mRNA.	198.42±29.66	163.61±21.20	0.82	0.026	0.19
ILMN_2648704	Nfatc1	Mus musculus nuclear factor of activated T-cells, cytoplasmic, calcineurin-dependent 1 (Nfatc1), transcript variant 2, mRNA.	121.71±3.33	131.19±8.69	1.08	0.026	0.19
ILMN_2780352	D630014A15Rik	Mus musculus RIKEN cDNA D630014A15 gene (D630014A15Rik), mRNA.	284.28±13.72	337.90±49.43	1.19	0.026	0.19
ILMN_2468617	Med12	Mus musculus mediator of RNA polymerase II transcription, subunit 12 homolog (yeast) (Med12), mRNA.	231.68±7.46	261.11±27.18	1.13	0.026	0.19
ILMN_1233115	Ndufs6	Mus musculus NADH dehydrogenase (ubiquinone) Fe-S protein 6 (Ndufs6), mRNA.	808.55±54.15	681.21±116.63	0.84	0.026	0.19
ILMN_2417540	Zcchc6	Mus musculus zinc finger, CCHC domain containing 6 (Zcchc6), mRNA.	284.29±16.61	263.30±15.15	0.93	0.026	0.19
ILMN_2455390	2810402K13Rik		148.08±4.29	136.87±10.33	0.92	0.026	0.19
ILMN_1259818	C130057N11Rik		122.64±1.94	118.57±3.69	0.97	0.026	0.19
ILMN_1215772	Polr3k	Mus musculus polymerase (RNA) III (DNA directed) polypeptide K (Polr3k), mRNA.	178.26±7.16	164.38±12.47	0.92	0.026	0.19
ILMN_1250704	Rcsd1	Mus musculus RCSD domain containing 1 (Rcsd1), transcript variant 1, mRNA.	2942.32±178.28	3252.86±272.94	1.11	0.026	0.19
ILMN_1244364	Pnck	Mus musculus pregnancy upregulated non-ubiquitously expressed CaM kinase (Pnck), mRNA.	152.49±11.10	135.21±14.66	0.89	0.026	0.19
ILMN_2526987	LOC381330		5584.88±374.60	4786.79±727.96	0.86	0.026	0.19
ILMN_2600537	Sri	Mus musculus sorcin (Sri), transcript variant 2, mRNA.	202.94±16.83	181.64±15.77	0.90	0.026	0.19
ILMN_2771360	Guk1		1891.96±154.45	1525.30±340.80	0.81	0.026	0.19
ILMN_2608933	Tcof1	Mus musculus Treacher Collins Franceschetti syndrome 1, homolog (Tcof1), mRNA.	387.62±27.98	454.85±62.59	1.17	0.026	0.19
ILMN_2543456	D2Bwg1335e	Mus musculus DNA segment, Chr 2, Brigham & Women's Genetics 1335 expressed (D2Bwg1335e), mRNA.	1073.30±84.02	889.52±170.19	0.83	0.026	0.19
ILMN_2454325	3200001K10Rik	PREDICTED: Mus musculus RIKEN cDNA 3200001K10 gene, transcript variant 1 (3200001K10Rik), mRNA.	221.21±14.86	178.99±39.79	0.81	0.026	0.19
ILMN_1240857	Cox7a1	Mus musculus cytochrome c oxidase, subunit VIIa 1 (Cox7a1), mRNA.	17149.52±1050.66	13231.06±3722.56	0.77	0.026	0.19
ILMN_2616000	5730449L18Rik	Mus musculus RIKEN cDNA 5730449L18 gene (5730449L18Rik), mRNA.	1035.30±51.06	863.83±162.89	0.83	0.026	0.19
ILMN_2648100	LOC676974	PREDICTED: Mus musculus similar to Glucose phosphate isomerase 1, transcript variant 2 (LOC676974), mRNA.	620.98±64.81	794.73±164.74	1.28	0.026	0.19
ILMN_2846255	Pgpep1	Mus musculus pyroglutamyl-peptidase I (Pgpep1), mRNA.	307.98±22.92	239.18±65.51	0.78	0.026	0.19
ILMN_3062860	Polr3a	Mus musculus polymerase (RNA) III (DNA directed) polypeptide A (Polr3a), mRNA.	125.46±4.74	134.40±8.27	1.07	0.026	0.19
ILMN_2604243	Itgb6	Mus musculus integrin beta 6 (Itgb6), mRNA.	213.96±19.53	172.73±38.73	0.81	0.026	0.19
ILMN_2680440	Atp6v1b2	Mus musculus ATPase, H+ transporting, lysosomal V1 subunit B2 (Atp6v1b2), mRNA.	967.60±54.01	1088.09±113.76	1.12	0.026	0.19
ILMN_1253650	Smarca1	Mus musculus SWI/SNF related, matrix associated, actin dependent regulator of chromatin, subfamily a, member 1 (Smarca1), mRNA.	188.80±16.41	154.07±32.71	0.82	0.026	0.19
ILMN_2710274	Slc9a3r2	Mus musculus solute carrier family 9 (sodium/hydrogen exchanger), member 3 regulator 2 (Slc9a3r2), transcript variant A, mRNA.	543.03±50.66	453.39±82.47	0.83	0.026	0.19
ILMN_2829330	Hexb	Mus musculus hexosaminidase B (Hexb), mRNA.	386.02±11.57	333.60±50.68	0.86	0.026	0.19
ILMN_2421925	Wdfy1		125.77±7.64	158.40±31.58	1.26	0.026	0.19
ILMN_2677980	Napg	Mus musculus N-ethylmaleimide sensitive fusion protein attachment protein gamma (Napg), mRNA. XM_001000780 XM_001000787 XM_001002429 XM_001002439 XM_001002452 XM_901886 XM_923944 XM_923949 XM_923951 XM_923954 XM_923956 XM_984845	686.20±47.70	628.97±41.98	0.92	0.026	0.19
ILMN_1256518	Akr7a5	Mus musculus aldo-keto reductase family 7, member A5 (aflatoxin aldehyde reductase) (Akr7a5), mRNA.	2163.92±45.04	1994.68±164.04	0.92	0.026	0.19
ILMN_2509737	Trex1	Mus musculus three prime repair exonuclease 1 (Trex1), transcript variant 2, mRNA.	215.32±16.94	249.29±32.05	1.16	0.026	0.19
ILMN_2557957	4732435K05Rik		133.06±8.32	165.67±31.64	1.25	0.026	0.19
ILMN_1216273	Bcl7c	Mus musculus B-cell CLL/lymphoma 7C (Bcl7c), mRNA.	339.24±9.97	312.94±25.37	0.92	0.026	0.19
ILMN_2599935	2610024G14Rik		288.33±24.89	259.81±19.53	0.90	0.026	0.19
ILMN_2425032	Zfp445		354.16±15.72	400.24±44.79	1.13	0.026	0.19
ILMN_2647533	Slc41a3	Mus musculus solute carrier family 41, member 3 (Slc41a3), transcript variant 1, mRNA.	833.66±62.20	581.44±246.16	0.70	0.026	0.19
ILMN_2703821	2310065F04Rik		660.42±64.75	446.46±208.99	0.68	0.026	0.19
ILMN_1222194	Tln2	Mus musculus talin 2 (Tln2), mRNA.	138.24±5.41	158.95±20.30	1.15	0.026	0.19
ILMN_1255256	Sgcb	Mus musculus sarcoglycan, beta (dystrophin-associated glycoprotein) (Sgcb), mRNA.	414.48±26.83	529.79±113.15	1.28	0.026	0.19
ILMN_1216231	Scoc	Mus musculus short coiled-coil protein (Scoc), transcript variant 1, mRNA.	968.88±72.52	859.29±98.18	0.89	0.026	0.19
ILMN_2989955	Bmp1	Mus musculus bone morphogenetic protein 1 (Bmp1), mRNA.	284.69±19.79	233.03±50.43	0.82	0.026	0.19
ILMN_2514451	Nit1	Mus musculus nitrilase 1 (Nit1), mRNA.	299.49±12.29	284.49±11.65	0.95	0.026	0.19
ILMN_1215606	Skiv2l	Mus musculus superkiller viralicidic activity 2-like (S. cerevisiae) (Skiv2l), mRNA.	442.58±28.19	513.64±69.44	1.16	0.026	0.19
ILMN_1239724	Psmb1	Mus musculus proteasome (prosome, macropain) subunit, beta type 1 (Psmb1), mRNA.	2667.45±270.22	2386.47±138.91	0.89	0.026	0.19
ILMN_2625058	2310037I24Rik	Mus musculus RIKEN cDNA 2310037I24 gene (2310037I24Rik), mRNA.	214.81±9.71	245.17±29.90	1.14	0.026	0.19
ILMN_2654952	LOC100040592	PREDICTED: Mus musculus similar to Hmgcs1 protein, transcript variant 1 (LOC100040592), mRNA.	1636.05±82.91	1408.59±223.37	0.86	0.026	0.19
ILMN_2424150	1500017E21Rik		162.20±16.90	229.98±66.98	1.42	0.026	0.19
ILMN_2625687	Galnt1	Mus musculus UDP-N-acetyl-alpha-D-galactosamine:polypeptide N-acetylgalactosaminyltransferase 1 (Galnt1), mRNA.	230.64±13.14	209.25±19.77	0.91	0.026	0.19
ILMN_3114365	Txnl4a	Mus musculus thioredoxin-like 4A (Txnl4a), transcript variant 2, mRNA.	515.84±28.24	575.53±57.95	1.12	0.026	0.19
ILMN_2997379	Mterfd3	Mus musculus MTERF domain containing 3 (Mterfd3), mRNA.	197.28±13.50	172.08±24.16	0.87	0.026	0.19
ILMN_2638337	Rbbp6		120.88±3.08	128.96±7.99	1.07	0.026	0.19
ILMN_2734283	Slc25a44	Mus musculus solute carrier family 25, member 44 (Slc25a44), mRNA.	226.04±19.36	270.55±43.73	1.20	0.026	0.19
ILMN_2733698	Cox7a2	Mus musculus cytochrome c oxidase, subunit VIIa 2 (Cox7a2), mRNA.	470.56±40.34	384.74±84.18	0.82	0.026	0.19
ILMN_2635348	Iqcb1	Mus musculus IQ calmodulin-binding motif containing 1 (Iqcb1), mRNA.	204.08±10.18	219.54±14.22	1.08	0.026	0.19
ILMN_2641632	Fuk	Mus musculus fucokinase (Fuk), transcript variant 2, mRNA.	135.08±6.69	149.01±13.68	1.10	0.026	0.19
ILMN_1230720	LOC100045796	PREDICTED: Mus musculus similar to Nitrogen fixation gene 1 (S. cerevisiae) (LOC100045796), mRNA.	133.24±6.82	126.29±3.51	0.95	0.026	0.19
ILMN_2733314	Rgs7bp	Mus musculus regulator of G-protein signalling 7 binding protein (Rgs7bp), mRNA.	131.90±5.92	125.70±3.71	0.95	0.026	0.19
ILMN_2822141	Lyrm5	Mus musculus LYR motif containing 5 (Lyrm5), mRNA.	2046.89±87.26	1811.18±236.95	0.88	0.026	0.19
ILMN_2737296	Lars2	Mus musculus leucyl-tRNA synthetase, mitochondrial (Lars2), nuclear gene encoding mitochondrial protein, mRNA.	462.76±32.24	386.88±75.87	0.84	0.026	0.19
ILMN_2531379	Hak-pending		124.40±8.25	148.06±23.86	1.19	0.026	0.19
ILMN_1216167	Syf2	Mus musculus SYF2 homolog, RNA splicing factor (S. cerevisiae) (Syf2), mRNA.	710.05±27.11	876.45±169.11	1.23	0.026	0.19
ILMN_1244773	2700094K13Rik	Mus musculus RIKEN cDNA 2700094K13 gene (2700094K13Rik), transcript variant 2, mRNA.	706.39±64.93	602.26±98.93	0.85	0.026	0.19
ILMN_2994173	Hccs	Mus musculus holocytochrome c synthetase (Hccs), mRNA.	354.40±14.42	297.80±57.51	0.84	0.026	0.19
ILMN_2531550	LOC225897		956.96±64.43	819.26±137.65	0.86	0.026	0.19
ILMN_1217353	Rfx2	Mus musculus regulatory factor X, 2 (influences HLA class II expression) (Rfx2), mRNA.	130.46±7.83	143.54±12.62	1.10	0.026	0.19
ILMN_1214608	Plxnd1	Mus musculus plexin D1 (Plxnd1), mRNA.	283.50±27.28	228.85±54.40	0.81	0.026	0.19
ILMN_1215530	Ccnt2		655.91±27.47	613.46±40.17	0.94	0.026	0.19
ILMN_1220014	Ccdc137	Mus musculus coiled-coil domain containing 137 (Ccdc137), mRNA.	173.23±20.62	153.02±7.14	0.88	0.026	0.19
ILMN_1227159	Dut	Mus musculus deoxyuridine triphosphatase (Dut), nuclear gene encoding mitochondrial protein, mRNA.	138.26±4.38	127.23±11.22	0.92	0.026	0.19
ILMN_3149143	Entpd5	Mus musculus ectonucleoside triphosphate diphosphohydrolase 5 (Entpd5), transcript variant 2, mRNA.	171.88±12.25	157.26±11.99	0.91	0.026	0.19
ILMN_2602204	Tsc22d2	Mus musculus TSC22 domain family, member 2 (Tsc22d2), mRNA.	781.66±63.67	716.18±40.02	0.92	0.026	0.19
ILMN_1239335	Hnrnpul1	Mus musculus heterogeneous nuclear ribonucleoprotein U-like 1 (Hnrnpul1), transcript variant 2, mRNA.	156.40±6.11	147.99±7.70	0.95	0.026	0.19
ILMN_3004441	Atp5h	Mus musculus ATP synthase, H+ transporting, mitochondrial F0 complex, subunit d (Atp5h), nuclear gene encoding mitochondrial protein, mRNA.	6404.30±498.00	5366.79±1056.45	0.84	0.026	0.19
ILMN_1220813	Dtx3l	Mus musculus deltex 3-like (Drosophila) (Dtx3l), mRNA.	283.50±20.07	254.63±27.30	0.90	0.026	0.19
ILMN_1231612	Znhit6	Mus musculus zinc finger, HIT type 6 (Znhit6), mRNA.	180.41±10.79	205.35±25.73	1.14	0.026	0.19
ILMN_2670415	Snupn	Mus musculus snurportin 1 (Snupn), mRNA.	499.69±29.03	447.34±52.71	0.90	0.026	0.19
ILMN_2687706	Tceb2	Mus musculus transcription elongation factor B (SIII), polypeptide 2 (Tceb2), mRNA.	1702.26±94.52	1517.15±189.43	0.89	0.026	0.19
ILMN_1216764	Ier3	Mus musculus immediate early response 3 (Ier3), mRNA.	316.11±33.74	459.90±151.68	1.45	0.026	0.19
ILMN_2687794	Tbx15		337.99±22.09	409.89±75.91	1.21	0.026	0.19
ILMN_1236683	Ptdss2	Mus musculus phosphatidylserine synthase 2 (Ptdss2), mRNA.	252.83±16.75	297.99±47.58	1.18	0.026	0.19
ILMN_2734789	Sh3bp5l	Mus musculus SH3 binding domain protein 5 like (Sh3bp5l), mRNA.	648.63±41.35	568.68±82.92	0.88	0.026	0.19
ILMN_2955535	Rmnd1	Mus musculus required for meiotic nuclear division 1 homolog (S. cerevisiae) (Rmnd1), mRNA.	882.76±52.60	718.43±175.52	0.81	0.026	0.19
ILMN_1238246	1810074P20Rik	Mus musculus RIKEN cDNA 1810074P20 gene (1810074P20Rik), mRNA.	326.42±18.32	404.18±83.42	1.24	0.026	0.19
ILMN_1253942	Bop1	Mus musculus block of proliferation 1 (Bop1), mRNA.	308.74±36.98	344.82±21.11	1.12	0.026	0.19
ILMN_2814350	Mkks	Mus musculus McKusick-Kaufman syndrome protein (Mkks), mRNA.	248.57±14.73	201.75±50.40	0.81	0.026	0.19
ILMN_1243193	0610007L01Rik		854.24±61.41	1097.68±262.89	1.28	0.026	0.19
ILMN_2695528	Tmed4	Mus musculus transmembrane emp24 protein transport domain containing 4 (Tmed4), mRNA.	276.48±26.79	350.00±79.32	1.27	0.026	0.19
ILMN_2669034	Abcf2	Mus musculus ATP-binding cassette, sub-family F (GCN20), member 2 (Abcf2), nuclear gene encoding mitochondrial protein, mRNA.	549.38±66.53	801.98±274.95	1.46	0.026	0.19
ILMN_2896944	1810020D17Rik	Mus musculus RIKEN cDNA 1810020D17 gene (1810020D17Rik), mRNA.	3267.54±274.51	2648.96±672.03	0.81	0.026	0.19
ILMN_2758878	Tmem66	Mus musculus transmembrane protein 66 (Tmem66), mRNA.	611.26±68.42	813.84±223.22	1.33	0.026	0.19
ILMN_2599487	Nmt1	Mus musculus N-myristoyltransferase 1 (Nmt1), mRNA.	2068.51±77.77	2412.40±381.57	1.17	0.026	0.19
ILMN_1252490	2610101N10Rik	Mus musculus RIKEN cDNA 2610101N10 gene (2610101N10Rik), mRNA.	578.96±45.00	682.92±113.95	1.18	0.026	0.19
ILMN_2734652	Plcd4	Mus musculus phospholipase C, delta 4 (Plcd4), transcript variant 1, mRNA.	232.95±12.37	186.59±51.51	0.80	0.026	0.19
ILMN_3153207	Lamp2	Mus musculus lysosomal-associated membrane protein 2 (Lamp2), transcript variant 1, mRNA.	241.81±19.71	307.12±72.61	1.27	0.026	0.19
ILMN_3009910	Rbm13	Mus musculus RNA binding motif protein 13 (Rbm13), mRNA.	330.62±19.66	411.77±90.96	1.25	0.026	0.19
ILMN_1231971	Zmym5	Mus musculus zinc finger, MYM-type 5 (Zmym5), mRNA.	283.53±10.26	324.78±46.24	1.15	0.026	0.19
ILMN_2711355	Dmwd	Mus musculus dystrophia myotonica-containing WD repeat motif (Dmwd), mRNA.	529.96±24.81	615.65±96.05	1.16	0.026	0.19
ILMN_1228608	LOC637353	PREDICTED: Mus musculus similar to Anp32b protein (LOC637353), mRNA.	124.77±4.02	144.16±21.87	1.16	0.026	0.19
ILMN_1254540	Crbn	Mus musculus cereblon (Crbn), transcript variant 1, mRNA.	459.49±31.44	501.32±42.16	1.09	0.026	0.19
ILMN_2583318	Echs1		128.21±6.89	154.77±29.99	1.21	0.026	0.19
ILMN_1245115	Fahd2a	Mus musculus fumarylacetoacetate hydrolase domain containing 2A (Fahd2a), mRNA.	302.03±20.96	282.03±13.57	0.93	0.026	0.19
ILMN_2424937	Tnrc6a	Mus musculus trinucleotide repeat containing 6a (Tnrc6a), mRNA.	436.13±27.38	534.91±111.57	1.23	0.026	0.19
ILMN_1246069	0610007J10Rik		4254.91±251.89	3481.17±874.29	0.82	0.026	0.19
ILMN_2838139	Zfp52	Mus musculus zinc finger protein 52 (Zfp52), mRNA.	161.36±12.98	200.53±44.51	1.24	0.026	0.19
ILMN_1254730	Acn9		771.31±29.38	674.55±112.54	0.87	0.026	0.19
ILMN_2687854	1300018J18Rik	Mus musculus RIKEN cDNA 1300018J18 gene (1300018J18Rik), mRNA.	157.75±11.15	185.41±32.43	1.18	0.026	0.19
ILMN_2419633	Ankrd11	Mus musculus ankyrin repeat domain 11 (Ankrd11), mRNA.	155.64±16.33	190.29±40.30	1.22	0.026	0.19
ILMN_3145527	Dhx15	Mus musculus DEAH (Asp-Glu-Ala-His) box polypeptide 15 (Dhx15), transcript variant 1, mRNA.	328.04±18.83	387.06±70.14	1.18	0.026	0.19
ILMN_2618831	Dnajc27	Mus musculus DnaJ (Hsp40) homolog, subfamily C, member 27 (Dnajc27), mRNA.	469.32±34.63	513.40±48.26	1.09	0.026	0.19
ILMN_2614966	Rab27a	Mus musculus RAB27A, member RAS oncogene family (Rab27a), mRNA.	144.56±10.07	170.48±31.38	1.18	0.026	0.19
ILMN_3000759	Alg1	Mus musculus asparagine-linked glycosylation 1 homolog (yeast, beta-1,4-mannosyltransferase) (Alg1), mRNA.	191.77±12.04	229.04±45.49	1.19	0.026	0.19
ILMN_2684759	Otud5	Mus musculus OTU domain containing 5 (Otud5), mRNA.	181.83±6.52	217.52±44.54	1.20	0.026	0.19
ILMN_1220307	LOC100046025	PREDICTED: Mus musculus similar to mKIAA1230 protein, transcript variant 1 (LOC100046025), mRNA.	253.98±19.43	296.53±52.75	1.17	0.026	0.19
ILMN_2654516	Prr8	Mus musculus proline rich 8 (Prr8), mRNA.	508.47±49.57	660.77±191.44	1.30	0.026	0.19
ILMN_2677386	Tcp1	Mus musculus t-complex protein 1 (Tcp1), mRNA.	1546.99±154.49	1870.24±404.67	1.21	0.026	0.19
ILMN_2629191	Cpm	PREDICTED: Mus musculus carboxypeptidase M (Cpm), mRNA.	167.93±8.88	198.52±39.13	1.18	0.026	0.19
ILMN_2600779	Ihpk3	Mus musculus inositol hexaphosphate kinase 3 (Ihpk3), mRNA.	403.47±33.14	647.86±316.76	1.61	0.026	0.19
ILMN_2694687	Mypn	PREDICTED: Mus musculus myopalladin (Mypn), mRNA.	670.36±35.19	802.85±172.32	1.20	0.026	0.19
ILMN_2950286	Ankrd1	Mus musculus ankyrin repeat domain 1 (cardiac muscle) (Ankrd1), mRNA.	509.20±139.15	1351.86±1120.06	2.65	0.026	0.19
ILMN_1225522	Trpc4ap	Mus musculus transient receptor potential cation channel, subfamily C, member 4 associated protein (Trpc4ap), mRNA.	211.76±21.99	276.00±84.76	1.30	0.026	0.19
ILMN_2599214	6430548M08Rik		232.29±36.29	380.08±196.53	1.64	0.026	0.19
ILMN_2433482	Zwint		1375.90±134.28	1815.57±585.65	1.32	0.026	0.19
ILMN_1239716	LOC100045542	PREDICTED: Mus musculus similar to FERMRhoGEF (Arhgef) and pleckstrin domain protein 1 (LOC100045542), mRNA.	137.06±5.24	172.93±48.64	1.26	0.026	0.19
ILMN_2656362	LOC677528	PREDICTED: Mus musculus similar to DEAD (Asp-Glu-Ala-Asp) box polypeptide 50 (LOC677528), misc RNA.	471.94±24.14	544.14±97.29	1.15	0.026	0.19
ILMN_2691345	Bcs1l	Mus musculus BCS1-like (yeast) (Bcs1l), mRNA.	549.25±24.57	464.65±114.57	0.85	0.026	0.19
ILMN_1234766	Ppme1	Mus musculus protein phosphatase methylesterase 1 (Ppme1), mRNA.	847.37±37.37	1026.46±244.64	1.21	0.026	0.19
ILMN_2604097	Eftud2	Mus musculus elongation factor Tu GTP binding domain containing 2 (Eftud2), mRNA.	173.11±8.58	206.79±46.01	1.19	0.026	0.19
ILMN_2661458	Supt5h	Mus musculus suppressor of Ty 5 homolog (S. cerevisiae) (Supt5h), mRNA.	358.10±22.65	493.28±186.16	1.38	0.026	0.19
ILMN_2702039	Cblb	Mus musculus Casitas B-lineage lymphoma b (Cblb), mRNA. XM_001003462 XM_001003472 XM_001003476 XM_001003639 XM_001003649 XM_156257 XM_902056 XM_902058 XM_917535 XM_924994 XM_924996	146.06±6.57	180.87±49.61	1.24	0.026	0.19
ILMN_1229529	Hsd17b7	Mus musculus hydroxysteroid (17-beta) dehydrogenase 7 (Hsd17b7), mRNA.	354.62±62.04	419.06±79.02	1.18	0.026	0.19
ILMN_2622146	Med15	Mus musculus mediator complex subunit 15 (Med15), transcript variant 1, mRNA.	194.46±10.86	228.61±48.75	1.18	0.026	0.19
ILMN_2682945	Psmd2	Mus musculus proteasome (prosome, macropain) 26S subunit, non-ATPase, 2 (Psmd2), mRNA.	164.80±6.74	189.36±35.48	1.15	0.026	0.19
ILMN_1230788	Tle1	Mus musculus transducin-like enhancer of split 1, homolog of Drosophila E(spl) (Tle1), mRNA. XM_984202 XM_984240 XM_984277 XM_984316 XM_984359 XM_984397 XM_984426 XM_984456 XM_984492 XM_984530	650.10±67.47	953.99±441.37	1.47	0.026	0.19
ILMN_1244617	A530021N07Rik		143.31±24.73	167.88±30.42	1.17	0.026	0.19
ILMN_1231686	Kat2b	Mus musculus K(lysine) acetyltransferase 2B (Kat2b), mRNA.	147.96±6.39	176.32±42.08	1.19	0.026	0.19
ILMN_2933624	LOC654467	Mus musculus heterogeneous nuclear ribonucleoprotein A1 pseudogene (LOC654467) on chromosome 9.	339.27±20.30	451.38±171.97	1.33	0.026	0.19
ILMN_2722863	Ccdc55	Mus musculus coiled-coil domain containing 55 (Ccdc55), mRNA.	347.73±11.06	406.38±92.59	1.17	0.026	0.19
ILMN_2570121	E130318A13Rik		132.79±6.33	166.67±55.33	1.26	0.026	0.19
ILMN_2602633	EG269105	PREDICTED: Mus musculus predicted gene, EG269105 (EG269105), mRNA.	17423.87±1642.11	14831.57±2095.70	0.85	0.030	0.22
ILMN_2695181	Smtn	Mus musculus smoothelin (Smtn), mRNA.	1070.32±72.84	762.96±279.60	0.71	0.030	0.22
ILMN_2698799	Actb	Mus musculus actin, beta (Actb), mRNA.	13791.01±817.63	11966.23±1968.74	0.87	0.030	0.22
ILMN_2475585	Vdac1	Mus musculus voltage-dependent anion channel 1 (Vdac1), mRNA.	21579.53±574.72	19740.32±1015.15	0.91	0.030	0.22
ILMN_2664049	Mrpl38	Mus musculus mitochondrial ribosomal protein L38 (Mrpl38), nuclear gene encoding mitochondrial protein, mRNA.	2402.41±98.72	2166.88±149.51	0.90	0.030	0.22
ILMN_1238389	2310022M17Rik	Mus musculus RIKEN cDNA 2310022M17 gene (2310022M17Rik), mRNA.	419.00±16.48	507.05±72.98	1.21	0.030	0.22
ILMN_2805029	Dctn3	Mus musculus dynactin 3 (Dctn3), mRNA.	1045.84±27.83	971.79±65.07	0.93	0.030	0.22
ILMN_2814431	Ttc35	Mus musculus tetratricopeptide repeat domain 35 (Ttc35), mRNA.	3711.89±142.22	3309.84±363.71	0.89	0.030	0.22
ILMN_2754997	Slmo2	Mus musculus slowmo homolog 2 (Drosophila) (Slmo2), mRNA.	3679.18±152.35	3120.90±524.60	0.85	0.030	0.22
ILMN_2534332	EG243642	PREDICTED: Mus musculus predicted gene, EG243642 (EG243642), mRNA.	6709.60±296.91	7365.96±680.18	1.10	0.030	0.22
ILMN_2539783	Zfp746	PREDICTED: Mus musculus zinc finger protein 746 (Zfp746), mRNA.	136.72±5.46	147.74±11.34	1.08	0.030	0.22
ILMN_2591414	Tax1bp1	Mus musculus Tax1 (human T-cell leukemia virus type I) binding protein 1 (Tax1bp1), mRNA.	1727.98±30.44	1989.80±284.29	1.15	0.030	0.22
ILMN_1247889	Atp5o	Mus musculus ATP synthase, H+ transporting, mitochondrial F1 complex, O subunit (Atp5o), nuclear gene encoding mitochondrial protein, mRNA.	19000.56±915.53	17328.00±1891.19	0.91	0.030	0.22
ILMN_1235070	Nrap	Mus musculus nebulin-related anchoring protein (Nrap), transcript variant 1, mRNA.	8835.65±496.64	13071.33±5077.63	1.48	0.030	0.22
ILMN_2667784	Mospd1		593.49±62.13	855.64±393.65	1.44	0.030	0.22
ILMN_1220190	LOC383010		1292.61±79.05	1745.72±749.52	1.35	0.030	0.22
ILMN_2862280	Rps19	Mus musculus ribosomal protein S19 (Rps19), mRNA.	6872.08±360.63	7444.91±280.42	1.08	0.037	0.23
ILMN_1249698	Wbp2	Mus musculus WW domain binding protein 2 (Wbp2), mRNA.	5612.65±300.41	6203.41±391.35	1.11	0.037	0.23
ILMN_2565096	B130008O17Rik		167.31±5.60	159.14±5.66	0.95	0.037	0.23
ILMN_1220362	Ndufa12	Mus musculus NADH dehydrogenase (ubiquinone) 1 alpha subcomplex, 12 (Ndufa12), mRNA.	7118.82±313.67	6431.82±562.06	0.90	0.037	0.23
ILMN_2605096	Rsl1d1	Mus musculus ribosomal L1 domain containing 1 (Rsl1d1), mRNA.	733.29±45.92	902.29±164.33	1.23	0.037	0.23
ILMN_2728118	Rrp12	Mus musculus ribosomal RNA processing 12 homolog (S. cerevisiae) (Rrp12), mRNA.	937.03±76.80	1117.24±174.04	1.19	0.037	0.23
ILMN_2737193	Eif3g	Mus musculus eukaryotic translation initiation factor 3, subunit G (Eif3g), mRNA.	2658.63±169.75	3100.44±435.59	1.17	0.037	0.23
ILMN_2733073	Ryr1	Mus musculus ryanodine receptor 1, skeletal muscle (Ryr1), mRNA.	11345.54±527.88	13223.37±1976.58	1.17	0.037	0.23
ILMN_1250865	Golga5	Mus musculus golgi autoantigen, golgin subfamily a, 5 (Golga5), mRNA.	421.04±39.14	511.88±94.54	1.22	0.037	0.23
ILMN_3136196	Fnta	Mus musculus farnesyltransferase, CAAX box, alpha (Fnta), mRNA.	3516.42±91.71	3260.87±291.84	0.93	0.037	0.23
ILMN_1218325	LOC675228	PREDICTED: Mus musculus similar to vacuolar ATPase subunit F (LOC675228), misc RNA.	3568.66±165.56	3221.42±398.16	0.90	0.037	0.23
ILMN_2482555	Ubqln1	Mus musculus ubiquilin 1 (Ubqln1), transcript variant 2, mRNA.	127.24±5.39	140.44±17.05	1.10	0.037	0.23
ILMN_3160507	Acy1l2	Mus musculus aminoacylase 1-like 2 (Acy1l2), mRNA.	127.61±4.74	164.65±69.66	1.29	0.037	0.23
ILMN_2519676	Triobp		2588.27±242.42	2212.62±119.27	0.85	0.041	0.23
ILMN_2925711	Dusp6	Mus musculus dual specificity phosphatase 6 (Dusp6), mRNA.	706.09±100.43	552.46±58.17	0.78	0.041	0.23
ILMN_2473294	scl0001419.1_32		133.31±4.61	148.51±10.12	1.11	0.041	0.23
ILMN_2494421	scl0002791.1_134		148.30±12.33	174.70±16.84	1.18	0.041	0.23
ILMN_1227218	Zer1	Mus musculus zer-1 homolog (C. elegans) (Zer1), mRNA.	1449.85±77.93	1324.78±67.16	0.91	0.041	0.23
ILMN_2641678	Bdh2	Mus musculus 3-hydroxybutyrate dehydrogenase, type 2 (Bdh2), mRNA.	147.61±7.31	132.53±9.85	0.90	0.041	0.23
ILMN_2953751	Sec14l1	Mus musculus SEC14-like 1 (S. cerevisiae) (Sec14l1), mRNA.	192.96±8.05	169.12±16.86	0.88	0.041	0.23
ILMN_2942573	Gipc1	Mus musculus GIPC PDZ domain containing family, member 1 (Gipc1), mRNA.	163.49±5.62	152.84±6.99	0.93	0.041	0.23
ILMN_2698449	Hbegf	Mus musculus heparin-binding EGF-like growth factor (Hbegf), mRNA.	179.21±13.37	202.67±14.78	1.13	0.041	0.23
ILMN_2983228	Ss18	Mus musculus synovial sarcoma translocation, Chromosome 18 (Ss18), mRNA.	488.14±31.74	548.09±39.38	1.12	0.041	0.23
ILMN_2588147	Gnas	Mus musculus GNAS (guanine nucleotide binding protein, alpha stimulating) complex locus (Gnas), transcript variant 3, mRNA.	122.78±4.20	116.27±3.59	0.95	0.041	0.23
ILMN_2788475	Stxbp4	Mus musculus syntaxin binding protein 4 (Stxbp4), mRNA.	310.52±20.86	237.40±52.27	0.76	0.041	0.23
ILMN_2847906	Sh3tc1	Mus musculus SH3 domain and tetratricopeptide repeats 1 (Sh3tc1), mRNA.	149.60±9.40	135.69±7.09	0.91	0.041	0.23
ILMN_2447658	Rgp1	Mus musculus RGP1 retrograde golgi transport homolog (S. cerevisiae) (Rgp1), mRNA.	178.69±7.65	192.73±9.22	1.08	0.041	0.23
ILMN_2591935	Pmm2		241.61±7.40	210.61±22.31	0.87	0.041	0.23
ILMN_2817021	Alg10b	Mus musculus asparagine-linked glycosylation 10 homolog B (yeast, alpha-1,2-glucosyltransferase) (Alg10b), mRNA. XM_922905	125.63±6.59	135.57±5.44	1.08	0.041	0.23
ILMN_2637624	1810055E12Rik	Mus musculus RIKEN cDNA 1810055E12 gene (1810055E12Rik), mRNA.	215.02±12.37	192.30±15.10	0.89	0.041	0.23
ILMN_1255634	Pigyl	Mus musculus phosphatidylinositol glycan anchor biosynthesis, class Y-like (Pigyl), mRNA.	232.36±17.28	208.24±9.90	0.90	0.041	0.23
ILMN_2943599	Ngfrap1	Mus musculus nerve growth factor receptor (TNFRSF16) associated protein 1 (Ngfrap1), mRNA.	133.84±4.54	125.79±5.31	0.94	0.041	0.23
ILMN_1233192	Mrps9	Mus musculus mitochondrial ribosomal protein S9 (Mrps9), mRNA.	1441.34±167.11	1203.30±114.23	0.83	0.041	0.23
ILMN_1232621	Ank	Mus musculus progressive ankylosis (Ank), mRNA.	3342.24±182.67	2874.30±339.67	0.86	0.041	0.23
ILMN_2705367	Ehmt2	Mus musculus euchromatic histone lysine N-methyltransferase 2 (Ehmt2), transcript variant short, mRNA.	232.04±16.53	258.23±15.83	1.11	0.041	0.23
ILMN_2596016	0610038F07Rik	Mus musculus RIKEN cDNA 0610038F07 gene (0610038F07Rik), mRNA.	518.81±25.37	455.63±45.94	0.88	0.041	0.23
ILMN_2744356	Rplp0	Mus musculus ribosomal protein, large, P0 (Rplp0), mRNA.	321.25±15.58	287.59±24.00	0.90	0.041	0.23
ILMN_2940440	Ganab	Mus musculus alpha glucosidase 2 alpha neutral subunit (Ganab), mRNA.	125.90±6.62	137.33±7.51	1.09	0.041	0.23
ILMN_1218176	Stambp	Mus musculus Stam binding protein (Stambp), mRNA.	273.33±9.23	249.23±17.62	0.91	0.041	0.23
ILMN_2667509	Snrpa	Mus musculus small nuclear ribonucleoprotein polypeptide A (Snrpa), transcript variant 2, mRNA.	471.20±15.92	432.72±28.36	0.92	0.041	0.23
ILMN_1218584	LOC100044172	PREDICTED: Mus musculus hypothetical protein LOC100044172 (LOC100044172), mRNA.	1121.29±58.80	1030.25±55.73	0.92	0.041	0.23
ILMN_2596756	9330175B10Rik		131.78±3.35	141.65±7.39	1.07	0.041	0.23
ILMN_2720451	Dnmt1	Mus musculus DNA methyltransferase (cytosine-5) 1 (Dnmt1), mRNA.	150.45±9.31	135.48±9.61	0.90	0.041	0.23
ILMN_2420586	C030016K15Rik		165.34±13.49	145.96±10.68	0.88	0.041	0.23
ILMN_2744280	Ard1		509.60±36.80	594.19±62.58	1.17	0.041	0.23
ILMN_2670959	Snrp70	Mus musculus U1 small nuclear ribonucleoprotein polypeptide A (Snrp70), mRNA.	153.37±8.27	165.45±6.91	1.08	0.041	0.23
ILMN_2716098	Hsp105		1383.87±111.77	1221.82±92.12	0.88	0.041	0.23
ILMN_2718716	Kif21a	Mus musculus kinesin family member 21A (Kif21a), mRNA.	279.29±23.42	248.18±11.93	0.89	0.041	0.23
ILMN_2658554	Gys1	Mus musculus glycogen synthase 1, muscle (Gys1), mRNA.	206.64±18.19	240.65±24.15	1.16	0.041	0.23
ILMN_2519677	Triobp	Mus musculus TRIO and F-actin binding protein (Triobp), transcript variant 3, mRNA.	2339.88±128.72	1958.39±289.18	0.84	0.041	0.23
ILMN_2683095	Ap1g2	Mus musculus adaptor protein complex AP-1, gamma 2 subunit (Ap1g2), mRNA.	537.95±32.24	481.39±39.65	0.89	0.041	0.23
ILMN_1227972	Rps16	Mus musculus ribosomal protein S16 (Rps16), mRNA.	4254.28±141.53	4859.78±464.59	1.14	0.041	0.23
ILMN_1219275	Rbbp7	Mus musculus retinoblastoma binding protein 7 (Rbbp7), mRNA.	319.40±29.93	370.61±35.50	1.16	0.041	0.23
ILMN_2907370	Optn	Mus musculus optineurin (Optn), mRNA.	579.38±40.36	691.09±85.64	1.19	0.041	0.23
ILMN_2959956	Mmab	Mus musculus methylmalonic aciduria (cobalamin deficiency) type B homolog (human) (Mmab), mRNA.	218.70±13.34	188.39±22.87	0.86	0.041	0.23
ILMN_1241854	Lrrc59	Mus musculus leucine rich repeat containing 59 (Lrrc59), mRNA.	148.74±7.90	162.50±9.65	1.09	0.041	0.23
ILMN_1251143	9130415E20Rik		505.70±24.41	416.04±69.07	0.82	0.041	0.23
ILMN_1223552	Fbn1		272.73±35.33	203.74±50.86	0.75	0.041	0.23
ILMN_2843782	Tpst2	Mus musculus protein-tyrosine sulfotransferase 2 (Tpst2), mRNA.	478.57±28.12	385.93±72.21	0.81	0.041	0.23
ILMN_2605212	Slc6a8	Mus musculus solute carrier family 6 (neurotransmitter transporter, creatine), member 8 (Slc6a8), mRNA.	1887.16±110.81	1547.15±265.80	0.82	0.041	0.23
ILMN_3161863	AI595366	Mus musculus expressed sequence AI595366 (AI595366), mRNA.	3293.67±175.07	2768.51±412.36	0.84	0.041	0.23
ILMN_2625047	C430004E15Rik	Mus musculus RIKEN cDNA C430004E15 gene (C430004E15Rik), mRNA.	131.89±6.57	120.87±7.83	0.92	0.041	0.23
ILMN_2627300	Akap9	Mus musculus A kinase (PRKA) anchor protein (yotiao) 9 (Akap9), mRNA.	1649.84±95.88	1523.12±63.85	0.92	0.041	0.23
ILMN_1217552	Zhx1	Mus musculus zinc fingers and homeoboxes 1 (Zhx1), transcript variant 1, mRNA.	167.60±8.12	183.48±12.02	1.09	0.041	0.23
ILMN_3163288	Egfl7	Mus musculus EGF-like domain 7 (Egfl7), transcript variant c, mRNA.	1722.99±157.83	1365.32±278.19	0.79	0.041	0.23
ILMN_2913222	Efcab4a	Mus musculus EF-hand calcium binding domain 4A (Efcab4a), mRNA.	199.86±10.20	179.34±15.66	0.90	0.041	0.23
ILMN_2701515	Lrrk1	Mus musculus leucine-rich repeat kinase 1 (Lrrk1), mRNA.	146.03±8.73	133.80±7.38	0.92	0.041	0.23
ILMN_1241371	Olfm1	Mus musculus olfactomedin 1 (Olfm1), transcript variant 4, mRNA.	204.90±16.34	250.69±36.36	1.22	0.041	0.23
ILMN_1214823	Tsc2	Mus musculus tuberous sclerosis 2 (Tsc2), transcript variant 1, mRNA.	1531.56±55.31	1641.80±84.34	1.07	0.041	0.23
ILMN_2710166	Ddx3x	Mus musculus DEAD/H (Asp-Glu-Ala-Asp/His) box polypeptide 3, X-linked (Ddx3x), mRNA.	416.99±60.25	519.20±74.23	1.25	0.041	0.23
ILMN_1217009	Rab15	Mus musculus RAB15, member RAS oncogene family (Rab15), mRNA.	142.90±12.95	183.44±32.36	1.28	0.041	0.23
ILMN_2812824	Pex16	Mus musculus peroxisome biogenesis factor 16 (Pex16), mRNA.	211.07±14.94	243.46±25.28	1.15	0.041	0.23
ILMN_1232458	C1qtnf2	Mus musculus C1q and tumor necrosis factor related protein 2 (C1qtnf2), mRNA.	134.62±7.89	123.12±7.46	0.91	0.041	0.23
ILMN_2617925	Dhx57	Mus musculus DEAH (Asp-Glu-Ala-Asp/His) box polypeptide 57 (Dhx57), mRNA.	123.79±5.67	144.81±16.86	1.17	0.041	0.23
ILMN_2974343	Pla1a	Mus musculus phospholipase A1 member A (Pla1a), mRNA.	194.10±11.06	165.05±23.18	0.85	0.041	0.23
ILMN_3142257	Mtus1	Mus musculus mitochondrial tumor suppressor 1 (Mtus1), nuclear gene encoding mitochondrial protein, transcript variant 3, mRNA.	830.05±58.26	712.91±90.54	0.86	0.041	0.23
ILMN_2644140	Pank4	Mus musculus pantothenate kinase 4 (Pank4), mRNA.	1112.12±84.61	954.02±120.12	0.86	0.041	0.23
ILMN_3141993	Zbtb33	Mus musculus zinc finger and BTB domain containing 33 (Zbtb33), transcript variant 2, mRNA.	257.70±5.93	235.80±17.63	0.92	0.041	0.23
ILMN_2822552	Ubtd2	Mus musculus ubiquitin domain containing 2 (Ubtd2), mRNA.	207.00±22.79	173.33±22.56	0.84	0.041	0.23
ILMN_2772752	Fbxl15	Mus musculus F-box and leucine-rich repeat protein 15 (Fbxl15), mRNA.	185.05±9.07	159.11±20.93	0.86	0.041	0.23
ILMN_2756030	Slc8a1		422.22±18.86	496.84±60.42	1.18	0.041	0.23
ILMN_2619491	Arfip2	Mus musculus ADP-ribosylation factor interacting protein 2 (Arfip2), mRNA.	134.56±7.29	146.18±8.33	1.09	0.041	0.23
ILMN_1257333	2310022B05Rik	Mus musculus RIKEN cDNA 2310022B05 gene (2310022B05Rik), mRNA.	340.22±14.78	385.18±36.49	1.13	0.041	0.23
ILMN_2599527	Cyhr1		248.55±11.27	230.83±12.68	0.93	0.041	0.23
ILMN_2653642	Zc3h14	Mus musculus zinc finger CCCH type containing 14 (Zc3h14), transcript variant 1, mRNA.	140.14±5.50	158.38±14.89	1.13	0.041	0.23
ILMN_3001481	Chrnb1	Mus musculus cholinergic receptor, nicotinic, beta polypeptide 1 (muscle) (Chrnb1), mRNA.	1656.29±106.08	2153.26±405.53	1.30	0.041	0.23
ILMN_2821850	Nampt	Mus musculus nicotinamide phosphoribosyltransferase (Nampt), mRNA.	364.11±19.70	422.48±47.69	1.16	0.041	0.23
ILMN_1234319	Ccndbp1	Mus musculus cyclin D-type binding-protein 1 (Ccndbp1), mRNA.	208.99±11.83	239.59±24.88	1.15	0.041	0.23
ILMN_2428963	Xpnpep1	Mus musculus X-prolyl aminopeptidase (aminopeptidase P) 1, soluble (Xpnpep1), mRNA.	130.88±3.05	141.81±8.97	1.08	0.041	0.23
ILMN_2422982	Synpo		266.61±16.52	303.47±29.65	1.14	0.041	0.23
ILMN_2450735	Rn18s	Mus musculus 18S RNA (Rn18s), non-coding RNA.	17944.10±2653.86	13671.53±3130.81	0.76	0.041	0.23
ILMN_2857143	Rft1	Mus musculus RFT1 homolog (S. cerevisiae) (Rft1), mRNA.	151.60±7.94	141.62±4.91	0.93	0.041	0.23
ILMN_2473122	Wrb		358.93±17.33	299.73±48.85	0.84	0.041	0.23
ILMN_2619307	LOC100047052	PREDICTED: Mus musculus similar to Aptx protein (LOC100047052), mRNA.	199.61±11.80	181.47±13.01	0.91	0.041	0.23
ILMN_3104025	Asb13	Mus musculus ankyrin repeat and SOCS box-containing 13 (Asb13), mRNA.	1389.38±43.27	1231.17±130.90	0.89	0.041	0.23
ILMN_3139158	Trim21	Mus musculus tripartite motif-containing 21 (Trim21), transcript variant 1, mRNA.	130.56±2.96	121.97±7.09	0.93	0.041	0.23
ILMN_2846194	Echdc2	Mus musculus enoyl Coenzyme A hydratase domain containing 2 (Echdc2), mRNA.	404.44±38.20	337.51±51.53	0.83	0.041	0.23
ILMN_1246298	Atp8a1	Mus musculus ATPase, aminophospholipid transporter (APLT), class I, type 8A, member 1 (Atp8a1), transcript variant 2, mRNA.	143.16±11.81	162.57±14.56	1.14	0.041	0.23
ILMN_2611767	Gprc5b	Mus musculus G protein-coupled receptor, family C, group 5, member B (Gprc5b), mRNA.	462.10±39.30	513.44±29.86	1.11	0.041	0.23
ILMN_2699556	Msrb2	Mus musculus methionine sulfoxide reductase B2 (Msrb2), mRNA.	419.95±46.11	335.35±66.24	0.80	0.041	0.23
ILMN_2756176	Phka2	Mus musculus phosphorylase kinase alpha 2 (Phka2), mRNA.	143.06±4.43	153.18±8.25	1.07	0.041	0.23
ILMN_2677712	Arf5	Mus musculus ADP-ribosylation factor 5 (Arf5), mRNA.	208.53±17.04	234.07±18.09	1.12	0.041	0.23
ILMN_2683732	EG627352	PREDICTED: Mus musculus predicted gene, EG627352 (EG627352), mRNA.	129.83±5.17	145.20±12.73	1.12	0.041	0.23
ILMN_2595704	Adprh	Mus musculus ADP-ribosylarginine hydrolase (Adprh), mRNA.	1190.27±39.12	1084.14±87.77	0.91	0.041	0.23
ILMN_2647476	Lrrc40	Mus musculus leucine rich repeat containing 40 (Lrrc40), mRNA.	135.51±5.96	121.84±11.19	0.90	0.041	0.23
ILMN_2805697	1810055E12Rik	Mus musculus RIKEN cDNA 1810055E12 gene (1810055E12Rik), mRNA.	390.35±30.17	338.76±39.59	0.87	0.041	0.23
ILMN_2549544	Mapbpip-pending		811.14±46.23	722.93±70.09	0.89	0.041	0.23
ILMN_2774882	1110005F07Rik		431.17±22.93	372.17±48.75	0.86	0.041	0.23
ILMN_2674595	Ddx47	Mus musculus DEAD (Asp-Glu-Ala-Asp) box polypeptide 47 (Ddx47), mRNA.	1670.72±67.44	1540.38±104.00	0.92	0.041	0.23
ILMN_2439840	Zfp262		432.91±21.88	397.93±26.06	0.92	0.041	0.23
ILMN_1215203	Frmd4a		150.00±10.92	133.63±11.68	0.89	0.041	0.23
ILMN_2588682	Aph1b	Mus musculus anterior pharynx defective 1b homolog (C. elegans) (Aph1b), mRNA.	175.62±11.81	152.39±18.63	0.87	0.041	0.23
ILMN_1244906	Ap1b1		1154.00±66.81	1021.19±106.76	0.88	0.041	0.23
ILMN_2974601	2810432D09Rik	Mus musculus RIKEN cDNA 2810432D09 gene (2810432D09Rik), mRNA.	1431.05±78.28	1201.80±190.86	0.84	0.041	0.23
ILMN_2419748	D030063E12		709.08±36.89	590.04±99.28	0.83	0.041	0.23
ILMN_2621086	Fli1	Mus musculus Friend leukemia integration 1 (Fli1), mRNA.	121.91±5.42	132.06±8.06	1.08	0.041	0.23
ILMN_1242619	Smchd1	Mus musculus SMC hinge domain containing 1 (Smchd1), mRNA.	146.28±3.79	140.46±4.25	0.96	0.041	0.23
ILMN_2753356	Snapc5	Mus musculus small nuclear RNA activating complex, polypeptide 5 (Snapc5), mRNA.	128.31±4.46	122.21±3.95	0.95	0.041	0.23
ILMN_2864798	Zc3hc1	Mus musculus zinc finger, C3HC type 1 (Zc3hc1), mRNA.	379.85±27.60	332.29±36.91	0.87	0.041	0.23
ILMN_2468121	AI847670		303.72±23.15	272.43±20.04	0.90	0.041	0.23
ILMN_2707710	Rbm12	Mus musculus RNA binding motif protein 12 (Rbm12), transcript variant 2, mRNA.	146.54±8.72	135.45±6.26	0.92	0.041	0.23
ILMN_2957944	AI894139	Mus musculus expressed sequence AI894139 (AI894139), mRNA.	142.29±5.42	155.45±10.93	1.09	0.041	0.23
ILMN_3152594	Zfp60	Mus musculus zinc finger protein 60 (Zfp60), transcript variant 2, mRNA.	153.70±7.13	163.38±6.30	1.06	0.041	0.23
ILMN_1217236	LOC633945	PREDICTED: Mus musculus hypothetical LOC633945 (LOC633945), mRNA.	141.94±10.57	154.78±5.85	1.09	0.041	0.23
ILMN_2748317	Skiv2l		130.03±6.93	146.18±13.41	1.12	0.041	0.23
ILMN_2760226	B9d2	Mus musculus B9 protein domain 2 (B9d2), mRNA.	174.27±17.30	149.94±16.63	0.86	0.041	0.23
ILMN_1234516	2410022L05Rik	Mus musculus RIKEN cDNA 2410022L05 gene (2410022L05Rik), mRNA.	180.47±12.45	161.66±13.73	0.90	0.041	0.23
ILMN_2690596	Hey1	Mus musculus hairy/enhancer-of-split related with YRPW motif 1 (Hey1), mRNA.	233.44±12.62	202.39±25.92	0.87	0.041	0.23
ILMN_1230192	LOC100046298	PREDICTED: Mus musculus hypothetical protein LOC100046298 (LOC100046298), mRNA.	325.89±19.23	376.18±42.20	1.15	0.041	0.23
ILMN_1250410	Eif2ak2	Mus musculus eukaryotic translation initiation factor 2-alpha kinase 2 (Eif2ak2), mRNA.	190.68±16.91	164.43±19.60	0.86	0.041	0.23
ILMN_1238739	Kif13b		127.97±6.40	119.55±5.29	0.93	0.041	0.23
ILMN_2523844	Adnp	Mus musculus activity-dependent neuroprotective protein (Adnp), mRNA.	161.79±5.11	174.46±10.64	1.08	0.041	0.23
ILMN_1232170	Creld1	Mus musculus cysteine-rich with EGF-like domains 1 (Creld1), mRNA.	590.17±28.14	542.41±37.39	0.92	0.041	0.23
ILMN_2834573	Brwd1	Mus musculus bromodomain and WD repeat domain containing 1 (Brwd1), mRNA.	169.40±8.97	149.77±16.29	0.88	0.041	0.23
ILMN_1256775	Thrsp	Mus musculus thyroid hormone responsive SPOT14 homolog (Rattus) (Thrsp), mRNA.	154.94±13.24	134.56±15.24	0.87	0.041	0.23
ILMN_3128019	Dnajc10	Mus musculus DnaJ (Hsp40) homolog, subfamily C, member 10 (Dnajc10), mRNA.	624.49±32.80	668.67±29.11	1.07	0.041	0.23
ILMN_2749138	Pard3b	Mus musculus par-3 partitioning defective 3 homolog B (C. elegans) (Pard3b), mRNA.	127.75±6.20	119.40±5.52	0.93	0.041	0.23
ILMN_2753444	Stxbp4	Mus musculus syntaxin binding protein 4 (Stxbp4), mRNA.	188.39±12.59	163.57±20.38	0.87	0.041	0.23
ILMN_1259110	Ccnc		315.48±22.31	279.35±27.90	0.89	0.041	0.23
ILMN_2714855	Senp6		146.17±10.22	133.77±6.23	0.92	0.041	0.23
ILMN_1253984	Abca9	Mus musculus ATP-binding cassette, sub-family A (ABC1), member 9 (Abca9), mRNA.	162.79±10.68	139.93±19.08	0.86	0.041	0.23
ILMN_2659160	Hdac5	Mus musculus histone deacetylase 5 (Hdac5), transcript variant 1, mRNA.	267.57±17.20	312.73±38.35	1.17	0.041	0.23
ILMN_2983669	Setd6	Mus musculus SET domain containing 6 (Setd6), mRNA.	260.33±5.96	291.73±26.79	1.12	0.041	0.23
ILMN_2961933	Nid2	Mus musculus nidogen 2 (Nid2), mRNA.	140.26±6.04	126.76±11.37	0.90	0.041	0.23
ILMN_1219200	P2ry14	Mus musculus purinergic receptor P2Y, G-protein coupled, 14 (P2ry14), transcript variant 1, mRNA.	215.67±21.02	182.62±25.40	0.85	0.041	0.23
ILMN_2751247	Urm1	Mus musculus ubiquitin related modifier 1 homolog (S. cerevisiae) (Urm1), mRNA.	128.59±6.13	120.31±5.60	0.94	0.041	0.23
ILMN_1225918	Golga1	Mus musculus golgi autoantigen, golgin subfamily a, 1 (Golga1), mRNA.	314.18±14.44	279.48±29.45	0.89	0.041	0.23
ILMN_1239041	Mtch1	Mus musculus mitochondrial carrier homolog 1 (C. elegans) (Mtch1), nuclear gene encoding mitochondrial protein, mRNA.	3531.61±105.94	3156.19±322.64	0.89	0.041	0.23
ILMN_2733778	Il4i1	Mus musculus interleukin 4 induced 1 (Il4i1), mRNA.	132.46±6.27	117.63±12.59	0.89	0.041	0.23
ILMN_2424605	Txnrd2		512.21±32.09	458.51±42.59	0.90	0.041	0.23
ILMN_1224658	Spast	Mus musculus spastin (Spast), mRNA.	591.88±46.60	662.34±53.10	1.12	0.041	0.23
ILMN_1239583	Wins2		203.60±12.75	185.01±13.67	0.91	0.041	0.23
ILMN_2644809	C130085G02Rik		306.23±27.47	375.14±58.88	1.23	0.041	0.23
ILMN_1232261	Ctnnal1	Mus musculus catenin (cadherin associated protein), alpha-like 1 (Ctnnal1), mRNA.	309.89±26.73	271.89±27.41	0.88	0.041	0.23
ILMN_3074952	Copg	Mus musculus coatomer protein complex, subunit gamma (Copg), transcript variant 2, mRNA.	141.37±7.18	127.51±11.50	0.90	0.041	0.23
ILMN_1213881	1110003P22Rik		200.86±12.04	215.88±8.87	1.07	0.041	0.23
ILMN_2450506	Tln2	Mus musculus talin 2 (Tln2), mRNA.	254.79±18.05	303.25±41.69	1.19	0.041	0.23
ILMN_2838965	4930455C21Rik	Mus musculus RIKEN cDNA 4930455C21 gene (4930455C21Rik), mRNA.	335.53±22.41	285.20±42.77	0.85	0.041	0.23
ILMN_3162081	Wdr6	Mus musculus WD repeat domain 6 (Wdr6), mRNA.	148.69±6.43	135.16±11.43	0.91	0.041	0.23
ILMN_2698392	Banf1	Mus musculus barrier to autointegration factor 1 (Banf1), transcript variant 2, mRNA.	1197.18±93.63	1080.49±69.14	0.90	0.041	0.23
ILMN_2581247	E030007H10Rik		120.76±5.78	135.50±12.68	1.12	0.041	0.23
ILMN_2973097	Coq3	Mus musculus coenzyme Q3 homolog, methyltransferase (yeast) (Coq3), mRNA.	135.49±4.82	124.99±8.92	0.92	0.041	0.23
ILMN_2873822	Aebp1	Mus musculus AE binding protein 1 (Aebp1), mRNA.	934.76±136.26	1169.06±189.68	1.25	0.041	0.23
ILMN_2898135	Cxxc1	Mus musculus CXXC finger 1 (PHD domain) (Cxxc1), mRNA.	414.78±19.30	386.87±20.62	0.93	0.041	0.23
ILMN_2636169	Limk2	Mus musculus LIM motif-containing protein kinase 2 (Limk2), transcript variant 3, mRNA.	223.63±17.60	194.26±23.53	0.87	0.041	0.23
ILMN_2711688	Adssl1	Mus musculus adenylosuccinate synthetase like 1 (Adssl1), mRNA.	1524.56±106.63	1723.22±164.56	1.13	0.041	0.23
ILMN_2669540	Cuta	Mus musculus cutA divalent cation tolerance homolog (E. coli) (Cuta), transcript variant 1, mRNA.	1317.47±79.34	1187.78±103.05	0.90	0.041	0.23
ILMN_2747281	Mrpl1	Mus musculus mitochondrial ribosomal protein L1 (Mrpl1), nuclear gene encoding mitochondrial protein, transcript variant 1, mRNA.	153.54±7.94	142.17±8.34	0.93	0.041	0.23
ILMN_2737008	Ebna1bp2	Mus musculus EBNA1 binding protein 2 (Ebna1bp2), mRNA.	163.34±6.68	176.68±11.24	1.08	0.041	0.23
ILMN_2594899	Med26	Mus musculus mediator complex subunit 26 (Med26), mRNA.	394.90±45.06	467.86±58.03	1.18	0.041	0.23
ILMN_2536024	LOC635470	PREDICTED: Mus musculus similar to ribosomal protein L27a-like (LOC635470), mRNA.	2994.71±258.05	3402.50±321.24	1.14	0.041	0.23
ILMN_2668243	Metap2	Mus musculus methionine aminopeptidase 2 (Metap2), mRNA.	259.79±32.12	326.33±56.57	1.26	0.041	0.23
ILMN_1219877	Samd8	Mus musculus sterile alpha motif domain containing 8 (Samd8), mRNA. XM_979722	124.39±6.22	132.83±5.94	1.07	0.041	0.23
ILMN_2763103	Arf6	Mus musculus ADP-ribosylation factor 6 (Arf6), mRNA.	251.40±13.81	282.36±26.63	1.12	0.041	0.23
ILMN_1236574	Cenpa	Mus musculus centromere protein A (Cenpa), mRNA.	249.16±32.13	190.65±48.67	0.77	0.041	0.23
ILMN_2641876	Kif13a	Mus musculus kinesin family member 13A (Kif13a), mRNA.	230.51±13.82	252.24±17.16	1.09	0.041	0.23
ILMN_2752948	Exoc2	Mus musculus exocyst complex component 2 (Exoc2), mRNA.	366.25±31.68	316.91±38.87	0.87	0.041	0.23
ILMN_1220309	Cep63	Mus musculus centrosomal protein 63 (Cep63), mRNA.	1059.36±106.13	931.94±70.49	0.88	0.041	0.23
ILMN_2662036	1700113I22Rik	Mus musculus RIKEN cDNA 1700113I22 gene (1700113I22Rik), mRNA.	824.00±56.80	559.50±232.25	0.68	0.041	0.23
ILMN_2983587	Acot8	Mus musculus acyl-CoA thioesterase 8 (Acot8), mRNA.	376.95±25.93	309.92±58.49	0.82	0.041	0.23
ILMN_1248410	Rtn3	Mus musculus reticulon 3 (Rtn3), transcript variant 1, mRNA.	325.44±19.93	363.13±31.80	1.12	0.041	0.23
ILMN_2714397	Ctdsp1	Mus musculus CTD (carboxy-terminal domain, RNA polymerase II, polypeptide A) small phosphatase 1 (Ctdsp1), mRNA.	171.39±12.16	156.45±8.98	0.91	0.041	0.23
ILMN_2761459	Lrsam1	Mus musculus leucine rich repeat and sterile alpha motif containing 1 (Lrsam1), mRNA.	285.89±18.46	248.84±31.61	0.87	0.041	0.23
ILMN_2980177	Fhod1	Mus musculus formin homology 2 domain containing 1 (Fhod1), mRNA.	551.65±50.81	628.72±60.18	1.14	0.041	0.23
ILMN_3149112	Bpnt1	Mus musculus bisphosphate 3'-nucleotidase 1 (Bpnt1), mRNA.	178.29±18.17	152.12±19.82	0.85	0.041	0.23
ILMN_2794825	Thtpa	Mus musculus thiamine triphosphatase (Thtpa), mRNA.	548.85±21.52	507.61±35.08	0.92	0.041	0.23
ILMN_2696360	2310010B21Rik		326.48±26.12	277.28±41.77	0.85	0.041	0.23
ILMN_2491469	Tens1		128.67±8.57	147.63±16.49	1.15	0.041	0.23
ILMN_2691360	Mrps10	Mus musculus mitochondrial ribosomal protein S10 (Mrps10), nuclear gene encoding mitochondrial protein, mRNA.	393.95±28.34	437.61±34.64	1.11	0.041	0.23
ILMN_2809571	Tmem136	Mus musculus transmembrane protein 136 (Tmem136), mRNA.	155.24±8.90	138.82±13.89	0.89	0.041	0.23
ILMN_2625601	Stard10	Mus musculus START domain containing 10 (Stard10), mRNA.	135.65±12.17	151.84±11.44	1.12	0.041	0.23
ILMN_2712507	2810455F06Rik		778.21±24.62	829.11±44.04	1.07	0.041	0.23
ILMN_2588610	Chmp7	Mus musculus CHMP family, member 7 (Chmp7), mRNA.	1231.47±79.95	1130.73±65.79	0.92	0.041	0.23
ILMN_2588199	Mrps27	Mus musculus mitochondrial ribosomal protein S27 (Mrps27), nuclear gene encoding mitochondrial protein, mRNA.	201.82±15.10	183.42±11.20	0.91	0.041	0.23
ILMN_2715289	Exosc7	Mus musculus exosome component 7 (Exosc7), mRNA.	1501.45±107.05	1239.20±231.43	0.83	0.041	0.23
ILMN_1214405	Cnksr2	Mus musculus connector enhancer of kinase suppressor of Ras 2 (Cnksr2), mRNA.	142.44±12.77	128.07±5.06	0.90	0.041	0.23
ILMN_2437728	Barx2	Mus musculus BarH-like homeobox 2 (Barx2), mRNA.	243.99±53.30	182.60±29.91	0.75	0.041	0.23
ILMN_2727481	Palmd		575.46±40.47	463.93±99.30	0.81	0.041	0.23
ILMN_2737480	Sirt3	Mus musculus sirtuin 3 (silent mating type information regulation 2, homolog) 3 (S. cerevisiae) (Sirt3), mRNA.	766.54±53.25	569.44±176.59	0.74	0.041	0.23
ILMN_1228534	Fech	Mus musculus ferrochelatase (Fech), mRNA.	168.99±13.50	198.77±26.20	1.18	0.041	0.23
ILMN_2803674	S100a9	Mus musculus S100 calcium binding protein A9 (calgranulin B) (S100a9), mRNA.	153.50±28.37	461.68±275.09	3.01	0.041	0.23
ILMN_1250698	A430034D21Rik		127.06±5.36	120.07±4.91	0.94	0.041	0.23
ILMN_2862470	Gstm2	Mus musculus glutathione S-transferase, mu 2 (Gstm2), mRNA.	844.93±58.29	1513.57±596.94	1.79	0.041	0.23
ILMN_2751037	Spata13		216.50±11.77	189.18±24.21	0.87	0.041	0.23
ILMN_2598585	Ikbkg	Mus musculus inhibitor of kappaB kinase gamma (Ikbkg), transcript variant 2, mRNA.	259.24±19.17	289.37±24.58	1.12	0.041	0.23
ILMN_1219935	B230363H02Rik		142.82±9.13	166.19±20.88	1.16	0.041	0.23
ILMN_2776922	Glrx1		1938.12±90.80	1453.78±436.30	0.75	0.041	0.23
ILMN_2533188	LOC270037		3251.83±83.79	3768.49±465.07	1.16	0.041	0.23
ILMN_2895067	Glt8d3	Mus musculus glycosyltransferase 8 domain containing 3 (Glt8d3), mRNA.	132.05±7.70	120.03±9.83	0.91	0.041	0.23
ILMN_1247397	Cox11	Mus musculus COX11 homolog, cytochrome c oxidase assembly protein (yeast) (Cox11), nuclear gene encoding mitochondrial protein, mRNA.	287.58±17.94	241.87±41.00	0.84	0.041	0.23
ILMN_2646976	Dnajc4	Mus musculus DnaJ (Hsp40) homolog, subfamily C, member 4 (Dnajc4), mRNA.	377.51±27.71	330.84±39.51	0.88	0.041	0.23
ILMN_2619671	Mrps16	Mus musculus mitochondrial ribosomal protein S16 (Mrps16), nuclear gene encoding mitochondrial protein, mRNA.	1194.45±108.89	1010.09±156.77	0.85	0.041	0.23
ILMN_2804037	Irgm1	Mus musculus immunity-related GTPase family M member 1 (Irgm1), mRNA.	4532.91±271.94	4010.47±458.32	0.88	0.041	0.23
ILMN_2777512	Npepl1		789.05±28.62	875.71±78.97	1.11	0.041	0.23
ILMN_1253850	Stim2	Mus musculus stromal interaction molecule 2 (Stim2), mRNA.	286.20±26.69	245.36±33.59	0.86	0.041	0.23
ILMN_2773211	Kras	Mus musculus v-Ki-ras2 Kirsten rat sarcoma viral oncogene homolog (Kras), mRNA.	158.63±8.34	171.69±10.86	1.08	0.041	0.23
ILMN_2987863	Per2	Mus musculus period homolog 2 (Drosophila) (Per2), mRNA.	237.80±53.79	334.51±84.25	1.41	0.041	0.23
ILMN_2822842	1600014C10Rik	Mus musculus RIKEN cDNA 1600014C10 gene (1600014C10Rik), mRNA.	203.05±13.84	169.87±30.12	0.84	0.041	0.23
ILMN_2660082	1110007A13Rik	Mus musculus RIKEN cDNA 1110007A13 gene (1110007A13Rik), mRNA.	427.53±19.73	382.21±41.04	0.89	0.041	0.23
ILMN_2828677	Lgals8	Mus musculus lectin, galactose binding, soluble 8 (Lgals8), mRNA.	257.70±22.73	225.97±24.89	0.88	0.041	0.23
ILMN_2509139	Tram1	Mus musculus translocating chain-associating membrane protein 1 (Tram1), mRNA.	150.29±4.65	159.98±8.69	1.06	0.041	0.23
ILMN_1245598	LOC100045890	PREDICTED: Mus musculus similar to ubiquitin-conjugating enzyme UbcH7 (LOC100045890), mRNA.	1047.13±76.73	1187.24±123.07	1.13	0.041	0.23
ILMN_3111421	Dnm1l	Mus musculus dynamin 1-like (Dnm1l), transcript variant 2, mRNA.	457.73±38.88	386.06±63.09	0.84	0.041	0.23
ILMN_2853342	Pacsin2	Mus musculus protein kinase C and casein kinase substrate in neurons 2 (Pacsin2), mRNA.	213.84±9.18	193.11±18.77	0.90	0.041	0.23
ILMN_2701562	2610103J23Rik		725.52±78.06	924.44±181.67	1.27	0.041	0.23
ILMN_1255262	6530401D06Rik		181.69±6.54	198.55±15.43	1.09	0.041	0.23
ILMN_2875163	Csnk1g2	Mus musculus casein kinase 1, gamma 2 (Csnk1g2), mRNA.	254.72±13.80	227.61±24.21	0.89	0.041	0.23
ILMN_1221262	1810009A15Rik	Mus musculus RIKEN cDNA 1810009A15 gene (1810009A15Rik), mRNA.	278.38±19.74	342.49±59.11	1.23	0.041	0.23
ILMN_2873180	1810030N24Rik	Mus musculus RIKEN cDNA 1810030N24 gene (1810030N24Rik), mRNA.	1705.02±129.86	1514.41±155.53	0.89	0.041	0.23
ILMN_1259668	Gm561	Mus musculus gene model 561, (NCBI) (Gm561), mRNA.	2107.48±142.25	1785.19±293.69	0.85	0.041	0.23
ILMN_1232667	Ifitm2	Mus musculus interferon induced transmembrane protein 2 (Ifitm2), mRNA.	777.02±65.53	920.16±130.08	1.18	0.041	0.23
ILMN_1245076	A730040I05Rik		154.40±12.65	140.27±7.29	0.91	0.041	0.23
ILMN_2655015	Alad	Mus musculus aminolevulinate, delta-, dehydratase (Alad), mRNA.	1154.67±38.43	926.56±211.24	0.80	0.041	0.23
ILMN_2617496	Dek	Mus musculus DEK oncogene (DNA binding) (Dek), mRNA.	328.76±29.91	392.70±58.01	1.19	0.041	0.23
ILMN_2678838	Synpo2	PREDICTED: Mus musculus synaptopodin 2, transcript variant 3 (Synpo2), mRNA.	229.86±18.76	274.77±41.18	1.20	0.041	0.23
ILMN_2952900	EG435391	Mus musculus predicted gene, EG435391 (EG435391), mRNA.	232.02±34.97	172.24±52.16	0.74	0.041	0.23
ILMN_1239238	Prkch	Mus musculus protein kinase C, eta (Prkch), mRNA.	118.17±1.57	133.21±13.92	1.13	0.041	0.23
ILMN_1238902	B130066H02Rik		130.96±9.48	143.68±9.83	1.10	0.041	0.23
ILMN_3139479	Fars2	Mus musculus phenylalanine-tRNA synthetase 2 (mitochondrial) (Fars2), nuclear gene encoding mitochondrial protein, transcript variant 2, mRNA.	1702.14±181.41	1499.42±110.10	0.88	0.041	0.23
ILMN_2957862	Noc4l	Mus musculus nucleolar complex associated 4 homolog (S. cerevisiae) (Noc4l), mRNA.	285.75±18.87	336.75±47.46	1.18	0.041	0.23
ILMN_2631097	Msh6	Mus musculus mutS homolog 6 (E. coli) (Msh6), mRNA.	261.00±9.84	233.12±26.04	0.89	0.041	0.23
ILMN_1225507	Trappc4	Mus musculus trafficking protein particle complex 4 (Trappc4), mRNA.	244.00±8.65	212.56±29.48	0.87	0.041	0.23
ILMN_2685487	Edc4	Mus musculus enhancer of mRNA decapping 4 (Edc4), mRNA.	227.52±10.65	257.10±27.63	1.13	0.041	0.23
ILMN_2624135	Polr2d	Mus musculus polymerase (RNA) II (DNA directed) polypeptide D (Polr2d), transcript variant 1, mRNA.	239.98±11.55	217.68±20.24	0.91	0.041	0.23
ILMN_2676074	LOC100047905	PREDICTED: Mus musculus similar to S-adenosylmethionine decarboxylase (LOC100047905), mRNA.	1222.17±184.60	857.05±332.70	0.70	0.041	0.23
ILMN_2818396	5033414D02Rik	Mus musculus RIKEN cDNA 5033414D02 gene (5033414D02Rik), mRNA.	660.08±42.59	599.23±50.08	0.91	0.041	0.23
ILMN_2798803	Vps4a	Mus musculus vacuolar protein sorting 4a (yeast) (Vps4a), mRNA.	778.01±37.78	874.53±90.05	1.12	0.041	0.23
ILMN_1214937	Mrps33	Mus musculus mitochondrial ribosomal protein S33 (Mrps33), nuclear gene encoding mitochondrial protein, transcript variant 1, mRNA.	1602.95±122.80	1402.81±175.04	0.88	0.041	0.23
ILMN_1215521	Map2k6	Mus musculus mitogen activated protein kinase kinase 6 (Map2k6), mRNA.	198.78±21.54	160.29±34.59	0.81	0.041	0.23
ILMN_1214120	1500005N04Rik		159.78±14.46	142.48±11.90	0.89	0.041	0.23
ILMN_2775123	Cpt2		2180.27±229.16	1841.69±285.52	0.84	0.041	0.23
ILMN_2738345	Lims2	Mus musculus LIM and senescent cell antigen like domains 2 (Lims2), mRNA.	959.26±85.61	782.00±163.74	0.82	0.041	0.23
ILMN_2785679	Smpx	Mus musculus small muscle protein, X-linked (Smpx), mRNA.	1719.84±121.82	1443.18±258.07	0.84	0.041	0.23
ILMN_2690873	Rnps1		471.05±62.73	550.76±60.35	1.17	0.041	0.23
ILMN_2786070	Gtf3c5	Mus musculus general transcription factor IIIC, polypeptide 5 (Gtf3c5), mRNA.	226.35±9.24	196.92±27.86	0.87	0.041	0.23
ILMN_1244147	Ak3	Mus musculus adenylate kinase 3 (Ak3), nuclear gene encoding mitochondrial protein, mRNA.	1190.20±85.51	989.18±188.55	0.83	0.041	0.23
ILMN_1229035	C87436	Mus musculus expressed sequence C87436 (C87436), mRNA.	123.77±5.43	139.19±14.59	1.12	0.041	0.23
ILMN_2640742	Ube2k	Mus musculus ubiquitin-conjugating enzyme E2K (UBC1 homolog, yeast) (Ube2k), mRNA.	1049.79±37.05	1157.49±102.01	1.10	0.041	0.23
ILMN_2538029	LOC386005		969.81±56.55	1066.81±87.19	1.10	0.041	0.23
ILMN_1221067	Nme1	Mus musculus non-metastatic cells 1, protein (NM23A) expressed in (Nme1), mRNA.	3581.47±302.60	2952.06±587.23	0.82	0.041	0.23
ILMN_1232821	Aph1a	Mus musculus anterior pharynx defective 1a homolog (C. elegans) (Aph1a), transcript variant 1, mRNA.	173.87±8.89	189.21±13.87	1.09	0.041	0.23
ILMN_3116330	Cuta	Mus musculus cutA divalent cation tolerance homolog (E. coli) (Cuta), transcript variant 1, mRNA.	1413.70±102.11	1258.38±135.08	0.89	0.041	0.23
ILMN_1259559	H1f0	Mus musculus H1 histone family, member 0 (H1f0), mRNA.	271.20±18.05	246.99±19.60	0.91	0.041	0.23
ILMN_1218358	Gypc	Mus musculus glycophorin C (Gypc), mRNA.	347.97±41.18	303.01±25.16	0.87	0.041	0.23
ILMN_2511051	Hnrpc		514.34±76.87	425.77±59.19	0.83	0.041	0.23
ILMN_2644621	Dnajb12	Mus musculus DnaJ (Hsp40) homolog, subfamily B, member 12 (Dnajb12), mRNA.	291.57±13.64	318.89±25.59	1.09	0.041	0.23
ILMN_2710905	S100a8	Mus musculus S100 calcium binding protein A8 (calgranulin A) (S100a8), mRNA.	246.03±81.72	1056.97±782.09	4.30	0.041	0.23
ILMN_2611931	Surf2	Mus musculus surfeit gene 2 (Surf2), mRNA.	201.62±9.54	235.52±32.72	1.17	0.041	0.23
ILMN_2734511	Ndufb3	Mus musculus NADH dehydrogenase (ubiquinone) 1 beta subcomplex 3 (Ndufb3), mRNA.	4575.25±343.83	3894.99±638.13	0.85	0.041	0.23
ILMN_1227447	9830123M21Rik	PREDICTED: Mus musculus RIKEN cDNA 9830123M21 gene (9830123M21Rik), mRNA.	133.03±22.58	158.45±16.32	1.19	0.041	0.23
ILMN_2821014	Timm8b	Mus musculus translocase of inner mitochondrial membrane 8 homolog b (yeast) (Timm8b), mRNA.	6273.86±210.49	5854.91±393.83	0.93	0.041	0.23
ILMN_2705203	Magix	Mus musculus MAGI family member, X-linked (Magix), mRNA.	418.43±49.87	335.38±75.47	0.80	0.041	0.23
ILMN_2907878	H2afx	Mus musculus H2A histone family, member X (H2afx), mRNA.	169.28±9.38	185.48±14.88	1.10	0.041	0.23
ILMN_2628658	Atp6ap2	Mus musculus ATPase, H+ transporting, lysosomal accessory protein 2 (Atp6ap2), mRNA.	125.90±7.42	146.54±19.91	1.16	0.041	0.23
ILMN_2650439	Galnt1	Mus musculus UDP-N-acetyl-alpha-D-galactosamine:polypeptide N-acetylgalactosaminyltransferase 1 (Galnt1), mRNA.	438.04±47.22	388.78±20.33	0.89	0.041	0.23
ILMN_2426480	3830612M24		361.91±23.15	286.37±73.13	0.79	0.041	0.23
ILMN_2615879	Ctsf	Mus musculus cathepsin F (Ctsf), mRNA.	176.88±6.35	188.54±10.86	1.07	0.041	0.23
ILMN_2673601	Pcgf3	Mus musculus polycomb group ring finger 3 (Pcgf3), mRNA.	169.90±13.92	199.31±28.04	1.17	0.041	0.23
ILMN_1216812	Napa	Mus musculus N-ethylmaleimide sensitive fusion protein attachment protein alpha (Napa), mRNA.	187.11±12.59	233.45±45.20	1.25	0.041	0.23
ILMN_1224447	LOC382237		160.74±10.54	175.53±12.73	1.09	0.041	0.23
ILMN_1239345	Asf1a	Mus musculus ASF1 anti-silencing function 1 homolog A (S. cerevisiae) (Asf1a), mRNA.	228.61±13.27	198.90±28.67	0.87	0.041	0.23
ILMN_1236603	LOC386169		138.68±8.08	129.32±6.66	0.93	0.041	0.23
ILMN_2674407	Arpp19	Mus musculus cAMP-regulated phosphoprotein 19 (Arpp19), mRNA.	519.14±23.88	467.59±49.66	0.90	0.041	0.23
ILMN_2986899	Adk	Mus musculus adenosine kinase (Adk), mRNA.	3075.61±342.20	2381.98±663.81	0.77	0.041	0.23
ILMN_1231624	Mks1	Mus musculus Meckel syndrome, type 1 (Mks1), mRNA. XM_921744	127.36±5.23	120.11±6.25	0.94	0.041	0.23
ILMN_2721460	Armetl1	Mus musculus arginine-rich, mutated in early stage tumors-like 1 (Armetl1), mRNA.	385.20±15.64	349.61±34.60	0.91	0.041	0.23
ILMN_2833985	Rilpl2	Mus musculus Rab interacting lysosomal protein-like 2 (Rilpl2), mRNA.	157.22±5.68	148.43±7.99	0.94	0.041	0.23
ILMN_1216721	Cdk5	Mus musculus cyclin-dependent kinase 5 (Cdk5), mRNA.	148.37±8.57	136.22±10.66	0.92	0.041	0.23
ILMN_1243127	Gtf2h3	Mus musculus general transcription factor IIH, polypeptide 3 (Gtf2h3), mRNA.	628.18±31.27	557.29±69.05	0.89	0.041	0.23
ILMN_2981871	Tmed9	Mus musculus transmembrane emp24 protein transport domain containing 9 (Tmed9), mRNA.	2337.10±152.75	2152.62±142.49	0.92	0.041	0.23
ILMN_1257876	B3gnt1	Mus musculus UDP-GlcNAc:betaGal beta-1,3-N-acetylglucosaminyltransferase 1 (B3gnt1), mRNA.	960.72±97.45	829.85±111.54	0.86	0.041	0.23
ILMN_1222137	Mll1	Mus musculus myeloid/lymphoid or mixed-lineage leukemia 1 (Mll1), mRNA.	209.95±7.69	242.02±31.83	1.15	0.041	0.23
ILMN_1254705	Atp5d	Mus musculus ATP synthase, H+ transporting, mitochondrial F1 complex, delta subunit (Atp5d), mRNA.	4871.50±447.97	4178.50±634.08	0.86	0.041	0.23
ILMN_2841334	Suhw4	Mus musculus suppressor of hairy wing homolog 4 (Drosophila) (Suhw4), mRNA.	289.99±23.08	347.41±56.50	1.20	0.041	0.23
ILMN_2853744	Bxdc2	Mus musculus brix domain containing 2 (Bxdc2), mRNA.	837.40±58.91	1018.07±180.06	1.22	0.041	0.23
ILMN_1220820	Ttc4	Mus musculus tetratricopeptide repeat domain 4 (Ttc4), mRNA.	405.84±23.84	351.23±53.82	0.87	0.041	0.23
ILMN_2752408	Ccdc90b	Mus musculus coiled-coil domain containing 90B (Ccdc90b), mRNA.	635.91±36.08	527.91±107.82	0.83	0.041	0.23
ILMN_2734290	1200003C05Rik	Mus musculus RIKEN cDNA 1200003C05 gene (1200003C05Rik), mRNA.	720.87±20.63	621.97±99.19	0.86	0.041	0.23
ILMN_2626389	Nomo1	Mus musculus nodal modulator 1 (Nomo1), mRNA.	505.26±42.94	606.91±100.79	1.20	0.041	0.23
ILMN_3160194	Pcf11	Mus musculus cleavage and polyadenylation factor subunit homolog (S. cerevisiae) (Pcf11), mRNA.	122.85±5.94	136.37±13.40	1.11	0.041	0.23
ILMN_2927225	Exdl2	Mus musculus exonuclease 3''-5'' domain-like 2 (Exdl2), mRNA.	997.47±67.27	785.92±212.25	0.79	0.041	0.23
ILMN_1215649	C230075M21Rik		230.66±9.02	245.52±14.12	1.06	0.041	0.23
ILMN_2765407	Luc7l2	Mus musculus LUC7-like 2 (S. cerevisiae) (Luc7l2), mRNA.	235.02±16.25	264.15±28.31	1.12	0.041	0.23
ILMN_2751865	Stk19	Mus musculus serine/threonine kinase 19 (Stk19), mRNA.	122.96±4.60	117.29±4.68	0.95	0.041	0.23
ILMN_2635850	Cgrrf1	Mus musculus cell growth regulator with ring finger domain 1 (Cgrrf1), mRNA.	670.86±27.34	586.32±85.60	0.87	0.041	0.23
ILMN_1230118	5430433E21Rik	PREDICTED: Mus musculus RIKEN cDNA 5430433E21 gene (5430433E21Rik), mRNA.	151.42±3.61	132.81±18.94	0.88	0.041	0.23
ILMN_2769178	Tcfcp2	Mus musculus transcription factor CP2 (Tcfcp2), mRNA.	158.63±15.38	143.35±6.30	0.90	0.041	0.23
ILMN_2539564	LOC381801		123.52±5.60	129.28±3.28	1.05	0.041	0.23
ILMN_2947187	Psme4	Mus musculus proteasome (prosome, macropain) activator subunit 4 (Psme4), mRNA.	4923.05±154.75	5450.19±537.47	1.11	0.041	0.23
ILMN_2769740	BC019806		739.74±53.82	619.55±120.80	0.84	0.041	0.23
ILMN_1237942	Appl1	Mus musculus adaptor protein, phosphotyrosine interaction, PH domain and leucine zipper containing 1 (Appl1), mRNA.	305.25±29.14	365.99±60.77	1.20	0.041	0.23
ILMN_2640122	Pmpcb	Mus musculus peptidase (mitochondrial processing) beta (Pmpcb), nuclear gene encoding mitochondrial protein, mRNA.	385.75±33.70	333.33±49.76	0.86	0.041	0.23
ILMN_2760593	D030051N19Rik		186.38±17.17	212.54±24.68	1.14	0.041	0.23
ILMN_1247482	Ccnc		317.98±11.85	285.20±33.46	0.90	0.041	0.23
ILMN_1251126	Foxp3	Mus musculus forkhead box P3 (Foxp3), mRNA.	446.14±10.21	418.89±27.79	0.94	0.041	0.23
ILMN_2952292	0610009D07Rik	Mus musculus RIKEN cDNA 0610009D07 gene (0610009D07Rik), mRNA.	122.86±2.89	118.92±3.56	0.97	0.041	0.23
ILMN_3079919	Ahnak	Mus musculus AHNAK nucleoprotein (desmoyokin) (Ahnak), transcript variant 1, mRNA.	1487.41±149.30	1853.08±372.89	1.25	0.041	0.23
ILMN_2755544	1200003I07Rik	Mus musculus RIKEN cDNA 1200003I07 gene (1200003I07Rik), transcript variant 1, mRNA.	133.18±5.25	148.32±15.54	1.11	0.041	0.23
ILMN_1238919	Drg1	Mus musculus developmentally regulated GTP binding protein 1 (Drg1), mRNA.	741.85±59.47	934.95±198.65	1.26	0.041	0.23
ILMN_2700982	Pecam1	Mus musculus platelet/endothelial cell adhesion molecule 1 (Pecam1), transcript variant 1, mRNA.	247.16±32.68	311.37±64.52	1.26	0.041	0.23
ILMN_2609073	Mgat4b	Mus musculus mannoside acetylglucosaminyltransferase 4, isoenzyme B (Mgat4b), mRNA.	206.83±22.63	259.31±53.74	1.25	0.041	0.23
ILMN_1257485	2610029G23Rik	Mus musculus RIKEN cDNA 2610029G23 gene (2610029G23Rik), mRNA.	297.41±17.01	323.11±24.68	1.09	0.041	0.23
ILMN_1243996	Ash1l	Mus musculus ash1 (absent, small, or homeotic)-like (Drosophila) (Ash1l), mRNA.	125.55±6.80	140.01±14.75	1.12	0.041	0.23
ILMN_1245957	Gm169		303.10±27.57	259.71±42.20	0.86	0.041	0.23
ILMN_2746421	4121402D02Rik	Mus musculus RIKEN cDNA 4121402D02 gene (4121402D02Rik), mRNA.	203.59±14.18	184.72±17.18	0.91	0.041	0.23
ILMN_2973958	Tnxb	Mus musculus tenascin XB (Tnxb), mRNA.	287.71±33.25	244.48±39.09	0.85	0.041	0.23
ILMN_2999797	Rpl27	Mus musculus ribosomal protein L27 (Rpl27), mRNA.	6555.89±375.70	7507.58±989.13	1.15	0.041	0.23
ILMN_2703263	Rabggtb		131.62±5.95	148.10±17.20	1.13	0.041	0.23
ILMN_1260381	Cyld	Mus musculus cylindromatosis (turban tumor syndrome) (Cyld), mRNA.	217.73±9.29	235.78±18.39	1.08	0.041	0.23
ILMN_1251852	Gatad2b	Mus musculus GATA zinc finger domain containing 2B (Gatad2b), mRNA.	198.27±16.09	244.60±48.41	1.23	0.041	0.23
ILMN_3160842	BC087945	Mus musculus cDNA sequence BC087945 (BC087945), mRNA.	899.47±50.84	1159.43±273.38	1.29	0.041	0.23
ILMN_2689138	2310044G17Rik	Mus musculus RIKEN cDNA 2310044G17 gene (2310044G17Rik), mRNA.	268.16±19.23	339.04±74.55	1.26	0.041	0.23
ILMN_2629112	Asah3l	Mus musculus N-acylsphingosine amidohydrolase 3-like (Asah3l), mRNA.	222.09±11.96	380.59±167.08	1.71	0.041	0.23
ILMN_2800813	Cabc1	Mus musculus chaperone, ABC1 activity of bc1 complex like (S. pombe) (Cabc1), nuclear gene encoding mitochondrial protein, mRNA.	174.62±9.91	201.41±28.05	1.15	0.041	0.23
ILMN_2529432	LOC270491		225.26±13.69	265.16±41.96	1.18	0.041	0.23
ILMN_1243154	Gpsm1	Mus musculus G-protein signalling modulator 1 (AGS3-like, C. elegans) (Gpsm1), mRNA.	177.46±9.15	160.43±17.43	0.90	0.041	0.23
ILMN_2611450	Ift172	Mus musculus intraflagellar transport 172 homolog (Chlamydomonas) (Ift172), mRNA.	568.22±36.66	659.32±95.59	1.16	0.041	0.23
ILMN_3140788	Ptbp1	Mus musculus polypyrimidine tract binding protein 1 (Ptbp1), transcript variant 2, mRNA.	222.90±8.31	243.71±21.92	1.09	0.041	0.23
ILMN_1250135	A930005H10Rik		499.86±28.21	534.59±30.96	1.07	0.041	0.23
ILMN_1223875	Rasd2	PREDICTED: Mus musculus RASD family, member 2 (Rasd2), mRNA.	1561.65±308.15	3005.22±1538.31	1.92	0.041	0.23
ILMN_1249444	Sergef	Mus musculus secretion regulating guanine nucleotide exchange factor (Sergef), mRNA.	152.08±8.15	142.71±7.89	0.94	0.041	0.23
ILMN_2449335	Sf1	Mus musculus splicing factor 1 (Sf1), mRNA. XM_979946 XM_979979	145.53±7.68	161.24±16.43	1.11	0.041	0.23
ILMN_2531741	LOC329076		6897.30±256.97	5997.38±963.32	0.87	0.041	0.23
ILMN_1242540	Alg6	Mus musculus asparagine-linked glycosylation 6 homolog (yeast, alpha-1,3,-glucosyltransferase) (Alg6), mRNA.	478.43±31.77	411.88±70.13	0.86	0.041	0.23
ILMN_2584805	6430590A07Rik		122.53±9.98	133.24±8.38	1.09	0.041	0.23
ILMN_1229534	Rnf167	Mus musculus ring finger protein 167 (Rnf167), mRNA.	154.95±10.90	178.39±24.89	1.15	0.041	0.23
ILMN_3123716	Morf4l1	Mus musculus mortality factor 4 like 1 (Morf4l1), transcript variant 2, mRNA.	2753.66±184.34	3493.51±801.06	1.27	0.041	0.23
ILMN_1219468	Znfx1	Mus musculus zinc finger, NFX1-type containing 1 (Znfx1), mRNA.	256.03±10.57	291.49±38.32	1.14	0.041	0.23
ILMN_2528095	Dupd1	Mus musculus dual specificity phosphatase and pro isomerase domain containing 1 (Dupd1), mRNA.	281.92±38.57	209.25±76.22	0.74	0.041	0.23
ILMN_2468772	Prkag3		800.74±66.09	624.94±189.07	0.78	0.041	0.23
ILMN_1234413	Adamts12		150.28±8.35	138.36±11.77	0.92	0.041	0.23
ILMN_1256927	2310040C09Rik	Mus musculus RIKEN cDNA 2310040C09 gene (2310040C09Rik), mRNA.	151.32±12.59	167.75±15.63	1.11	0.041	0.23
ILMN_1252832	Zc3h15	Mus musculus zinc finger CCCH-type containing 15 (Zc3h15), mRNA.	627.40±37.28	729.92±110.76	1.16	0.041	0.23
ILMN_2644810	Dusp27	Mus musculus dual specificity phosphatase 27 (putative) (Dusp27), mRNA.	234.43±14.13	273.59±42.33	1.17	0.041	0.23
ILMN_2695731	Tceal1	Mus musculus transcription elongation factor A (SII)-like 1 (Tceal1), mRNA.	169.92±8.67	149.66±21.78	0.88	0.041	0.23
ILMN_2876482	Bzw2	Mus musculus basic leucine zipper and W2 domains 2 (Bzw2), mRNA.	856.81±40.72	945.54±95.02	1.10	0.041	0.23
ILMN_2710112	Rabac1		3044.16±262.71	3772.58±789.91	1.24	0.041	0.23
ILMN_2975718	Rps6ka1	Mus musculus ribosomal protein S6 kinase polypeptide 1 (Rps6ka1), mRNA.	230.23±28.99	197.87±27.61	0.86	0.041	0.23
ILMN_1260383	Mdn1	Mus musculus midasin homolog (yeast) (Mdn1), mRNA.	165.46±12.04	154.31±4.93	0.93	0.041	0.23
ILMN_1247242	Sdccag1	Mus musculus serologically defined colon cancer antigen 1 (Sdccag1), mRNA.	176.44±10.44	209.77±36.43	1.19	0.041	0.23
ILMN_2761188	Ibtk		1254.07±53.58	992.83±286.81	0.79	0.041	0.23
ILMN_2893187	Gripap1	Mus musculus GRIP1 associated protein 1 (Gripap1), mRNA.	176.79±14.11	163.96±3.95	0.93	0.041	0.23
ILMN_1239319	Entpd6	Mus musculus ectonucleoside triphosphate diphosphohydrolase 6 (Entpd6), mRNA.	122.70±4.35	133.21±11.53	1.09	0.041	0.23
ILMN_1260175	Golga3	Mus musculus golgi autoantigen, golgin subfamily a, 3 (Golga3), mRNA.	801.22±41.73	903.45±112.29	1.13	0.041	0.23
ILMN_2894943	Gga1	Mus musculus golgi associated, gamma adaptin ear containing, ARF binding protein 1 (Gga1), mRNA.	150.11±14.00	171.54±22.23	1.14	0.041	0.23
ILMN_1252204	Sepw1	Mus musculus selenoprotein W, muscle 1 (Sepw1), mRNA.	3725.98±170.54	4057.51±359.11	1.09	0.041	0.23
ILMN_2752224	Mrps28	Mus musculus mitochondrial ribosomal protein S28 (Mrps28), nuclear gene encoding mitochondrial protein, mRNA.	2766.49±187.25	2331.42±479.31	0.84	0.041	0.23
ILMN_1232971	6530415H11Rik		150.48±9.03	138.59±11.81	0.92	0.041	0.23
ILMN_1254634	Acpl2	Mus musculus acid phosphatase-like 2 (Acpl2), mRNA.	132.10±7.12	119.47±13.60	0.90	0.041	0.23
ILMN_1247066	Caprin1	Mus musculus cell cycle associated protein 1 (Caprin1), mRNA.	558.90±42.72	515.40±34.12	0.92	0.041	0.23
ILMN_2447100	D15Mit260		399.58±22.06	490.62±102.20	1.23	0.041	0.23
ILMN_2830837	Tmem209	Mus musculus transmembrane protein 209 (Tmem209), mRNA.	153.14±3.34	145.28±8.72	0.95	0.041	0.23
ILMN_2904321	Akt3	Mus musculus thymoma viral proto-oncogene 3 (Akt3), mRNA.	165.93±7.05	177.63±12.60	1.07	0.041	0.23
ILMN_1260033	Map1lc3b	Mus musculus microtubule-associated protein 1 light chain 3 beta (Map1lc3b), mRNA.	914.33±37.77	1140.29±258.25	1.25	0.041	0.23
ILMN_1253618	Ccs	Mus musculus copper chaperone for superoxide dismutase (Ccs), mRNA.	612.97±48.98	740.04±143.82	1.21	0.041	0.23
ILMN_1217144	Tbc1d5	Mus musculus TBC1 domain family, member 5 (Tbc1d5), mRNA.	252.77±8.00	281.42±32.79	1.11	0.041	0.23
ILMN_2638520	Rab11fip3	PREDICTED: Mus musculus RAB11 family interacting protein 3 (class II), transcript variant 1 (Rab11fip3), mRNA.	1319.56±70.01	1198.40±134.17	0.91	0.041	0.23
ILMN_2618481	Eif4a1	Mus musculus eukaryotic translation initiation factor 4A1 (Eif4a1), mRNA.	275.58±21.86	365.42±103.77	1.33	0.041	0.23
ILMN_2959976	Tom1	Mus musculus target of myb1 homolog (chicken) (Tom1), mRNA.	252.88±17.07	305.94±61.11	1.21	0.041	0.23
ILMN_3009334	Ncaph2	Mus musculus non-SMC condensin II complex, subunit H2 (Ncaph2), mRNA.	439.03±18.22	416.71±22.39	0.95	0.041	0.23
ILMN_1248468	LOC632684	PREDICTED: Mus musculus hypothetical LOC632684 (LOC632684), misc RNA.	371.84±26.68	462.17±104.47	1.24	0.041	0.23
ILMN_1246201	Cacna1h	Mus musculus calcium channel, voltage-dependent, T type, alpha 1H subunit (Cacna1h), mRNA.	129.07±7.70	120.84±7.44	0.94	0.041	0.23
ILMN_2924601	Klhl17	Mus musculus kelch-like 17 (Drosophila) (Klhl17), mRNA.	423.45±27.64	361.30±71.07	0.85	0.041	0.23
ILMN_2599748	Map2k6	Mus musculus mitogen-activated protein kinase kinase 6 (Map2k6), mRNA.	211.28±13.94	172.12±45.23	0.81	0.041	0.23
ILMN_2730329	Hist1h2ah	Mus musculus histone cluster 1, H2ah (Hist1h2ah), mRNA.	117.61±4.44	124.47±7.51	1.06	0.041	0.23
ILMN_1239725	LOC277837		350.34±26.81	399.80±55.78	1.14	0.041	0.23
ILMN_2976191	Stat5a	Mus musculus signal transducer and activator of transcription 5A (Stat5a), mRNA.	145.48±10.44	135.21±8.29	0.93	0.041	0.23
ILMN_2684307	Slc37a4	Mus musculus solute carrier family 37 (glucose-6-phosphate transporter), member 4 (Slc37a4), mRNA.	387.32±41.70	305.63±93.33	0.79	0.041	0.23
ILMN_2715629	Fundc2	Mus musculus FUN14 domain containing 2 (Fundc2), mRNA.	672.56±46.56	730.41±59.51	1.09	0.041	0.23
ILMN_2695047	Pnpla7	Mus musculus patatin-like phospholipase domain containing 7 (Pnpla7), mRNA.	287.05±22.00	378.19±107.22	1.32	0.041	0.23
ILMN_2719794	BC003331		395.21±34.51	467.37±83.31	1.18	0.041	0.23
ILMN_2429680	Vgll2	Mus musculus vestigial like 2 homolog (Drosophila) (Vgll2), mRNA.	127.33±6.10	150.91±27.77	1.19	0.041	0.23
ILMN_2789544	Abcf2	Mus musculus ATP-binding cassette, sub-family F (GCN20), member 2 (Abcf2), nuclear gene encoding mitochondrial protein, mRNA.	2346.35±154.04	2799.88±534.26	1.19	0.041	0.23
ILMN_2670247	Fxn	Mus musculus frataxin (Fxn), nuclear gene encoding mitochondrial protein, mRNA.	136.39±9.70	126.47±8.92	0.93	0.041	0.23
ILMN_1232561	Rxrg	Mus musculus retinoid X receptor gamma (Rxrg), mRNA.	542.35±37.81	419.95±145.20	0.77	0.041	0.23
ILMN_2707494	Mcee	Mus musculus methylmalonyl CoA epimerase (Mcee), mRNA.	3234.73±306.52	2867.63±380.53	0.89	0.041	0.23
ILMN_1214899	Phospho1	Mus musculus phosphatase, orphan 1 (Phospho1), mRNA.	160.02±8.63	184.63±29.31	1.15	0.041	0.23
ILMN_3076459	Cycs	Mus musculus cytochrome c, somatic (Cycs), mRNA.	291.93±23.08	249.18±49.92	0.85	0.041	0.23
ILMN_2491232	Usp36	PREDICTED: Mus musculus ubiquitin specific peptidase 36, transcript variant 1 (Usp36), mRNA.	213.80±13.06	248.63±41.70	1.16	0.041	0.23
ILMN_2594971	Rpl38	Mus musculus ribosomal protein L38 (Rpl38), transcript variant 1, mRNA.	410.25±40.77	452.57±39.92	1.10	0.041	0.23
ILMN_2739965	Csnk1d	Mus musculus casein kinase 1, delta (Csnk1d), transcript variant 2, mRNA.	821.61±39.19	935.81±137.61	1.14	0.041	0.23
ILMN_1224434	Mtdh	Mus musculus Metadherin (Mtdh), mRNA.	1088.82±74.56	1327.32±288.73	1.22	0.041	0.23
ILMN_2890301	Art5	Mus musculus ADP-ribosyltransferase 5 (Art5), mRNA.	434.60±72.58	656.58±270.08	1.51	0.041	0.23
ILMN_2750850	Spag9	Mus musculus sperm associated antigen 9 (Spag9), transcript variant 3, mRNA.	229.90±15.12	275.99±56.54	1.20	0.041	0.23
ILMN_1219474	6430548M08Rik		536.67±55.13	922.08±476.73	1.72	0.041	0.23
ILMN_1238497	Clip1	Mus musculus CAP-GLY domain containing linker protein 1 (Clip1), mRNA.	510.54±44.58	772.29±324.78	1.51	0.041	0.23
ILMN_2605453	Ranbp10	Mus musculus RAN binding protein 10 (Ranbp10), mRNA.	708.10±42.42	823.90±142.41	1.16	0.041	0.23
ILMN_2894040	BC031781	Mus musculus cDNA sequence BC031781 (BC031781), mRNA.	533.57±25.52	643.18±136.26	1.21	0.041	0.23
ILMN_2934533	Prpf19	Mus musculus PRP19/PSO4 pre-mRNA processing factor 19 homolog (S. cerevisiae) (Prpf19), mRNA.	517.02±23.73	631.46±142.72	1.22	0.041	0.23
ILMN_1249408	2310016M24Rik	Mus musculus RIKEN cDNA 2310016M24 gene (2310016M24Rik), mRNA.	5163.05±280.40	4446.29±884.85	0.86	0.041	0.23
ILMN_3107690	1700047I17Rik1	Mus musculus RIKEN cDNA 1700047I17 gene 1 (1700047I17Rik1), mRNA.	178.56±15.17	216.51±46.92	1.21	0.041	0.23
ILMN_1249637	Peg13	Mus musculus paternally expressed 13 (Peg13), non-coding RNA.	207.20±20.90	275.97±85.76	1.33	0.041	0.23
ILMN_2713130	Rae1	Mus musculus RAE1 RNA export 1 homolog (S. pombe) (Rae1), mRNA.	228.59±11.11	258.05±36.56	1.13	0.041	0.23
ILMN_1215167	Ddx5	Mus musculus DEAD (Asp-Glu-Ala-Asp) box polypeptide 5 (Ddx5), mRNA.	141.19±4.44	167.05±32.56	1.18	0.041	0.23
ILMN_1252199	Aup1	Mus musculus ancient ubiquitous protein 1 (Aup1), mRNA.	146.36±7.31	165.30±23.70	1.13	0.041	0.23
ILMN_2438078	Zfp524	Mus musculus zinc finger protein 524 (Zfp524), mRNA.	185.34±3.98	202.94±22.25	1.09	0.041	0.23
ILMN_2609516	Stt3b	Mus musculus STT3, subunit of the oligosaccharyltransferase complex, homolog B (S. cerevisiae) (Stt3b), mRNA.	3933.00±143.86	4893.19±1224.43	1.24	0.041	0.23
ILMN_1220340	Zfp496		673.35±42.17	794.78±153.91	1.18	0.041	0.23
ILMN_2790512	1110039B18Rik	Mus musculus RIKEN cDNA 1110039B18 gene (1110039B18Rik), mRNA.	221.65±17.40	248.48±32.57	1.12	0.041	0.23
ILMN_2601453	A130092J06Rik	Mus musculus RIKEN cDNA A130092J06 gene (A130092J06Rik), mRNA.	1039.00±144.47	805.37±286.27	0.78	0.041	0.23
ILMN_2920759	Clip1	Mus musculus CAP-GLY domain containing linker protein 1 (Clip1), mRNA.	401.41±30.77	613.67±274.00	1.53	0.041	0.23
ILMN_2618364	Flnc	Mus musculus filamin C, gamma (Flnc), mRNA.	5045.72±439.08	8180.43±4047.05	1.62	0.041	0.23
ILMN_2759884	Larp1	PREDICTED: Mus musculus La ribonucleoprotein domain family, member 1 (Larp1), mRNA.	251.66±17.78	293.51±53.24	1.17	0.041	0.23
ILMN_3147944	Ap2b1	Mus musculus adaptor-related protein complex 2, beta 1 subunit (Ap2b1), transcript variant 1, mRNA.	290.30±18.03	338.39±61.78	1.17	0.041	0.23
ILMN_2919489	1110008F13Rik	Mus musculus RIKEN cDNA 1110008F13 gene (1110008F13Rik), mRNA.	585.29±57.83	652.09±76.54	1.11	0.041	0.23
ILMN_1257962	Ddx1	Mus musculus DEAD (Asp-Glu-Ala-Asp) box polypeptide 1 (Ddx1), mRNA.	1196.36±76.45	1400.83±265.84	1.17	0.041	0.23
ILMN_3122864	Aatf	Mus musculus apoptosis antagonizing transcription factor (Aatf), mRNA.	162.77±7.68	191.21±37.49	1.17	0.041	0.23
ILMN_2989257	Qars	Mus musculus glutaminyl-tRNA synthetase (Qars), mRNA.	1146.85±68.31	1257.94±140.78	1.10	0.041	0.23
ILMN_2768364	D16H22S680E		474.56±43.05	700.40±299.00	1.48	0.041	0.23
ILMN_2918499	Abcb1b	Mus musculus ATP-binding cassette, sub-family B (MDR/TAP), member 1B (Abcb1b), mRNA.	208.79±9.20	276.53±90.62	1.32	0.041	0.23
ILMN_2534045	LOC234374		225.59±26.28	256.26±36.49	1.14	0.041	0.23
ILMN_2939185	BC056474	Mus musculus cDNA sequence BC056474 (BC056474), mRNA.	617.83±37.39	572.91±54.89	0.93	0.041	0.23
ILMN_3052781	Slc25a34	Mus musculus solute carrier family 25, member 34 (Slc25a34), mRNA.	152.62±13.31	185.37±44.06	1.21	0.041	0.23
ILMN_1230176	1810032O08Rik	PREDICTED: Mus musculus RIKEN cDNA 1810032O08 gene (1810032O08Rik), misc RNA.	119.88±6.48	147.53±37.69	1.23	0.041	0.23
ILMN_1227398	Agt	Mus musculus angiotensinogen (serpin peptidase inhibitor, clade A, member 8) (Agt), mRNA.	135.28±8.68	153.66±24.70	1.14	0.041	0.23
ILMN_2654276	R3hcc1	PREDICTED: Mus musculus R3H domain and coiled-coil containing 1 (R3hcc1), mRNA.	427.09±17.62	410.53±17.75	0.96	0.041	0.23
ILMN_2700344	2310046A06Rik	PREDICTED: Mus musculus RIKEN cDNA 2310046A06 gene (2310046A06Rik), mRNA.	470.54±22.16	559.02±122.20	1.19	0.041	0.23
ILMN_1227817	Ank3	Mus musculus ankyrin 3, epithelial (Ank3), transcript variant 6, mRNA.	321.55±35.17	523.23±281.60	1.63	0.041	0.23
ILMN_2738972	Cnot4	Mus musculus CCR4-NOT transcription complex, subunit 4 (Cnot4), mRNA.	304.41±18.02	321.29±18.66	1.06	0.041	0.23
ILMN_1244874	Syngr2	Mus musculus synaptogyrin 2 (Syngr2), mRNA.	382.13±37.02	516.67±188.98	1.35	0.041	0.23
ILMN_3148398	Eprs	Mus musculus glutamyl-prolyl-tRNA synthetase (Eprs), mRNA. XM_899642 XM_899647 XM_899651 XM_899655 XM_899659 XM_899665 XM_916645	262.44±22.65	345.73±117.05	1.32	0.041	0.23
[truncated: 33 more rows]

## Sheet: GSEA WT mice vs. IL32tg mice
Significantly enriched gene sets in GSEA (FDR<5%, q<0.05) based on differential gene expression in tibialis anterior between IL32tg and WT mice fed a high fat diet (n=6)
Gene set	Observed/Total	ES	Normalized ES	p value	q value	Contributing genes
DOWNREGULATED GENE SETS
Systemic Lupus Erythematosus	23/50	0.61125	2.564	<0.001	<0.001	HIST1H4A, HIST1H4I, HIST1H2BK, HIST1H4J, HIST2H2AC, HIST1H2BN, HIST1H2BF, , HIST2H2BE, HIST1H3E, HIST1H2BE, SNRPD3, SNRPD1, HIST1H2BC, HIST1H3A, HIST1H3D, TRIM21, HIST1H4H, HIST1H2BM, HIST1H2AI, HIST1H4F, H2AFVTROVE2, HIST1H4K
Oxidative Phosphorylation	45/82	0.505215	2.32096	<0.001	<0.001	COX5B, COX15, NDUFA10, NDUFB7, ATP5C1, NDUFS4, COX11, , COX7A1, ATP6V1G2, NDUFS6, NDUFA1, PPA2, NDUFB3, COX7A2, CYC1, ATP5D, ATP5H, ATP6V1E1, UQCRC1, NDUFV1, COX4I1NDUFA8, COX10, ATP5O, COX5A, NDUFB10, ATP5J2NDUFS7, NDUFA11, NDUFB5, NDUFB2, NDUFA5, SDHB, SDHC, NDUFC1, NDUFS8, COX6B1, NDUFB8, ATP5J, ATP5G3, ATP5F1, ATP5L, NDUFS3, ATP6AP1, SDHD
Parkinsons Disease	41/79	0.507732	2.31997	<0.001	<0.001	VDAC1, COX5B, NDUFA10, APAF1, CASP9, NDUFB7, ATP5C1, , NDUFS4, COX7A1, UBE2L3, HTRA2, NDUFS6, NDUFA1, NDUFB3, COX7A2, CYC1, PPID, ATP5D, ATP5H, UQCRC1, NDUFV1COX4I1, NDUFA8, ATP5O, COX5A, NDUFB10, CYCSNDUFS7, NDUFB5, NDUFB2, NDUFA5, SDHB, SDHC, NDUFC1, NDUFS8, COX6B1, NDUFB8, ATP5J, ATP5G3, ATP5F1, SLC25A5
Huntingtons Disease	55/107	0.436372	2.09285	<0.001	0.00342195	VDAC1, COX5B, NDUFA10, APAF1, CASP9, NDUFB7, POLR2D, , ATP5C1, SOD2, NDUFS4, RCOR1, COX7A1, NDUFS6, NDUFA1, NDUFB3, COX7A2, CYC1, PPID, ATP5D, ATP5H, HDAC2UQCRC1, NDUFV1, COX4I1, NDUFA8, ATP5O, COX5ANDUFB10, CYCS, NDUFS7, POLR2L, NDUFB5, NDUFB2, NDUFA5, SDHB, SDHC, NDUFC1, NDUFS8, POLR2E, COX6B1, POLR2G, NDUFB8, ATP5J, ATP5G3, ATP5F1, SLC25A5, AP2A1, ITPR1, NDUFS3, SDHD, AP2S1, CLTA, NDUFV2, NDUF…
Alzheimers Disease	42/102	0.409567	1.9519	<0.001	0.0133959	COX5B, NDUFA10, APAF1, CASP9, APBB1, NDUFB7, FADD, , ATP5C1, PPP3CC, NDUFS4, ADAM17, COX7A1, NDUFS6, NDUFA1, NDUFB3, COX7A2, CYC1, ATP5D, CDK5, ATP5H, UQCRC1NDUFV1, COX4I1, NDUFA8, ATP5O, COX5A, NDUFB10CYCS, NDUFS7, NDUFB5, NDUFB2, NDUFA5, SDHB, SDHC, NDUFC1, NDUFS8, COX6B1, NDUFB8, CALM3, PSEN2, ATP5J, ATP5G3
Citrate Cycle Tca Cycle	14/21	0.563817	1.89169	<0.001	0.0230933	CS, IDH3A, SUCLG2, MDH2, MDH1, IDH3G, PDHA1, DLAT, SUCLG1, PDHB, SDHB, SDHC, DLST, SDHD
Pyrimidine Metabolism	26/52	0.436967	1.85396	0.00162602	0.0317837	NME2, DHODH, ENTPD4, POLR2D, TXNRD2, RRM2B, POLR3K, , AK3, NME1, DUT, ENTPD5, POLD1, UCK1, POLR2L, POLR3H, ZNRD1, NT5M, NME3, POLR2E, POLR2G, NME5RRM1, NUDT2, POLR3F, NME7, DTYMK
Pyruvate Metabolism	8/20	0.552276	1.81344	0.00350877	0.0429362	GRHPR, ALDH3A2, MDH2, MDH1, GLO1, PDHA1, DLAT, , PDHB, HAGHL, PKM2, LDHD, ACSS2
Glyoxylate And Dicarboxylate Metabolism	4/8	0.735692	1.79735	0.00378788	0.044101	GRHPR, CS, MHD2, MDH1
UPREGULATED GENE SETS
Ribosome	35/61	-0.600891	-2.77259	<0.001	<0.001	RPS27A, RPLP2, RPL12, RPL38, RPS7, RPS21, RPL36AL, , RPS3A, RPS24, RPL30, RPS25, RPL10A, RPL29, RPL27, RPL18A, RPS5, RPS6, RPL41, RPL35, RPS4X, RPS12RPL31, RPS29, RPS8, RPL18, RPS13, RPL7ARPS16, RPS19, RPLP1, RPL23, RPS2, RPL26, RPS3, RPL24
ES: Enrichment Score (primary outcome of GSEA)
Observed/Total: Number of contributing genes to a gene set/Total number of genes in a gene set
