# Supplementary material for: Abnormal epigenetic changes during differentiation of human skeletal muscle stem cells from obese subjects
Source: BMC Med. 2017 Feb 22;15:39. doi: 10.1186/s12916-017-0792-x (PMC5320752; doi:10.1186/s12916-017-0792-x)
Supplement: Additional file 6: Table S5. — CpG sites and non-CpG sites that exhibit differential DNA methylation (q < 0.05) before versus after differentiation of human primary myoblasts of 14 obese subjects (mean ± SD). (XLSX 10313 kb) [file 12916_2017_792_MOESM6_ESM.xlsx]

## Sheet: CpG methylation
CpG sites with differential DNA methylation (q<0.05) before versus after differentiation of primary human myoblasts from 14 obese subjects.
	Location in relation to				DNA Methylation (%)
TargetID	Nearest Gene	Gene region	CpG island	Enhancer	Myoblasts	Myotubes	Difference	Fold change	p	q
cg00000109	FNDC3B;FNDC3B	Body;Body			48.5±9.0	53.3±6.8	4.8	1.10	0.00012207	0.00294381
cg00000714	TSEN34;TSEN34	Body;Body	S_Shore		10.4±2.2	13.1±3.0	2.7	1.26	0.00012207	0.00294381
cg00000734	CNBP;CNBP;CNBP;CNBP;CNBP;CNBP	5'UTR;5'UTR;5'UTR;5'UTR;5'UTR;5'UTR	Island		8.5±1.1	10.0±1.2	1.5	1.18	0.00012207	0.00294381
cg00001582	LOC283050;LOC283050;LOC283050;ZMIZ1	TSS1500;TSS1500;TSS1500;TSS200	Island		7.7±0.9	8.9±0.6	1.2	1.16	0.00012207	0.00294381
cg00002490	MXD4	TSS1500	Island		6.5±1.1	8.4±1.3	1.8	1.28	0.00012207	0.00294381
cg00003345	CASZ1;CASZ1	5'UTR;5'UTR		X	14.2±4.9	18.7±5.0	4.5	1.32	0.00012207	0.00294381
cg00004775			N_Shore		32.1±10.2	39.1±10.2	7.0	1.22	0.00012207	0.00294381
cg00006243	OTOF	Body	Island	X	8.6±1.0	10.9±1.3	2.3	1.26	0.00012207	0.00294381
cg00007226	PACS2;PACS2	1stExon;1stExon	Island		9.4±1.0	11.7±2.1	2.3	1.24	0.00012207	0.00294381
cg00007269	ZNF77	TSS200	Island		6.4±0.8	7.6±0.6	1.1	1.18	0.00012207	0.00294381
cg00008387	TMEM188	TSS200	Island		8.0±0.6	9.9±1.2	1.9	1.23	0.00012207	0.00294381
cg00008665	C3orf39	5'UTR	N_Shore		13.1±2.6	17.9±4.5	4.8	1.37	0.00012207	0.00294381
cg00008713	IMPA2	TSS1500	Island		8.3±1.1	9.9±1.0	1.6	1.20	0.00012207	0.00294381
cg00009922	COL4A1	Body		X	87.1±1.6	83.6±2.7	-3.5	0.96	0.00012207	0.00294381
cg00011203			S_Shore	X	11.7±8.0	14.7±7.8	3.0	1.26	0.00012207	0.00294381
cg00011578	PPP5C	1stExon	Island		9.3±1.2	11.6±1.2	2.3	1.25	0.00012207	0.00294381
cg00012194	PLXNB2	Body	Island		75.3±3.5	72.2±4.0	-3.0	0.96	0.00012207	0.00294381
cg00012469			N_Shore		9.6±1.2	11.3±1.0	1.8	1.19	0.00012207	0.00294381
cg00012792	MUTED	Body	Island		8.1±0.8	9.5±1.0	1.4	1.18	0.00012207	0.00294381
cg00014272	SPPL2B;SPPL2B;LSM7	Body;Body;TSS1500	S_Shore		6.9±0.7	8.1±0.9	1.2	1.18	0.00012207	0.00294381
cg00016841	SLC5A2	Body	Island	X	9.6±2.7	12.6±3.9	3.0	1.31	0.00012207	0.00294381
cg00021325				X	6.7±0.6	7.6±0.9	0.9	1.14	0.00012207	0.00294381
cg00022101	DOCK1	Body		X	22.4±8.8	30.8±10.7	8.4	1.37	0.00012207	0.00294381
cg00022308	CCDC121;CCDC121;GPN1;CCDC121;GPN1;GPN1;GPN1;CCDC121;GPN1	1stExon;TSS200;Body;5'UTR;5'UTR;5'UTR;TSS200;TSS200;TSS200			7.6±0.7	9.0±1.8	1.3	1.17	0.00012207	0.00294381
cg00024722					7.9±1.0	10.3±1.1	2.3	1.30	0.00012207	0.00294381
cg00024989			N_Shelf		29.4±12.8	35.1±14.2	5.7	1.19	0.00012207	0.00294381
cg00026412	ANK3	Body		X	26.7±10.6	35.7±12.0	9.0	1.34	0.00012207	0.00294381
cg00027729	ITGAM;ITGAM	Body;Body			34.0±12.1	39.1±11.2	5.1	1.15	0.00012207	0.00294381
cg00028299					37.2±5.7	44.4±8.2	7.1	1.19	0.00012207	0.00294381
cg00028487	ZNF808	TSS200	N_Shore		8.7±0.9	10.7±1.1	2.0	1.24	0.00012207	0.00294381
cg00028829	GOT2	TSS200	S_Shore		7.5±0.8	8.9±1.1	1.4	1.19	0.00012207	0.00294381
cg00029397	DCTN2;DCTN2	5'UTR;1stExon	Island		8.5±0.7	10.7±1.1	2.2	1.25	0.00012207	0.00294381
cg00030047	RNF207	Body	N_Shore	X	27.2±8.8	31.4±9.6	4.2	1.15	0.00012207	0.00294381
cg00030432	MEPCE	1stExon	S_Shore		74.2±6.8	71.2±6.5	-3.0	0.96	0.00012207	0.00294381
cg00031187				X	14.1±3.8	17.6±5.2	3.5	1.25	0.00012207	0.00294381
cg00032036	PNPLA6;PNPLA6;PNPLA6;PNPLA6;PNPLA6	5'UTR;5'UTR;TSS200;5'UTR;5'UTR	Island		8.5±1.3	11.0±1.1	2.5	1.29	0.00012207	0.00294381
cg00032805	MARCH1	TSS200	Island		6.2±0.8	7.3±1.2	1.1	1.18	0.00012207	0.00294381
cg00034039	C9orf85;FAM108B1;FAM108B1	TSS200;TSS200;TSS200	Island		8.5±0.8	10.4±1.0	1.9	1.23	0.00012207	0.00294381
cg00036119	A2BP1;A2BP1;A2BP1	Body;Body;Body		X	11.3±2.7	15.5±4.6	4.2	1.37	0.00012207	0.00294381
cg00036137	GALP;GALP	5'UTR;5'UTR			35.0±9.3	39.7±8.6	4.7	1.13	0.00012207	0.00294381
cg00036328	ARL6IP4;ARL6IP4;ARL6IP4;ARL6IP4	Body;Body;Body;Body	Island		7.1±0.8	8.4±0.8	1.2	1.17	0.00012207	0.00294381
cg00038436	TFAP4	TSS1500	Island		8.1±1.2	10.1±1.0	1.9	1.24	0.00012207	0.00294381
cg00038877	CABC1	Body			85.8±1.8	80.4±2.6	-5.4	0.94	0.00012207	0.00294381
cg00041401	PTPN22;PTPN22	TSS200;TSS200		X	8.0±1.8	10.8±2.5	2.8	1.35	0.00012207	0.00294381
cg00044097	FHL2;FHL2	1stExon;5'UTR		X	18.5±10.8	24.4±12.0	6.0	1.32	0.00012207	0.00294381
cg00044665	CDH5	TSS200			18.8±4.9	25.7±6.6	7.0	1.37	0.00012207	0.00294381
cg00047753	ODF4	Body			26.3±7.4	31.1±8.0	4.8	1.18	0.00012207	0.00294381
cg00048746	CCDC103;EFTUD2;EFTUD2;EFTUD2;EFTUD2	TSS1500;1stExon;5'UTR;1stExon;5'UTR	Island		9.5±0.9	11.2±1.1	1.7	1.18	0.00012207	0.00294381
cg00049595			N_Shore	X	14.4±7.8	17.8±9.4	3.4	1.23	0.00012207	0.00294381
cg00050247			Island		7.7±1.4	9.1±1.9	1.4	1.19	0.00012207	0.00294381
cg00051782			Island		7.8±0.9	9.6±1.1	1.8	1.22	0.00012207	0.00294381
cg00053373	ATP1B2;ATP1B2	1stExon;5'UTR	Island	X	9.3±4.6	11.5±4.7	2.3	1.24	0.00012207	0.00294381
cg00053916				X	15.3±3.6	19.3±4.9	4.1	1.27	0.00012207	0.00294381
cg00056628	STRA13;LRRC45	TSS1500;TSS200	Island		8.6±0.9	9.7±0.9	1.2	1.14	0.00012207	0.00294381
cg00057722			N_Shore		29.7±9.8	37.9±10.5	8.2	1.28	0.00012207	0.00294381
cg00058708	UBXN2A	TSS1500	N_Shore		18.2±7.7	21.6±9.1	3.4	1.19	0.00012207	0.00294381
cg00058938	TTC9B	TSS1500	S_Shore		20.5±5.9	23.7±6.7	3.2	1.16	0.00012207	0.00294381
cg00060800				X	26.3±8.2	38.5±8.2	12.2	1.46	0.00012207	0.00294381
cg00060880	WIBG;WIBG;WIBG	5'UTR;1stExon;TSS1500	Island		8.1±0.8	10.3±1.2	2.2	1.27	0.00012207	0.00294381
cg00061264	UBE2E1;UBE2E1	Body;Body	S_Shore		10.9±2.1	12.8±2.0	1.8	1.17	0.00012207	0.00294381
cg00062245	ITGA2B	Body	Island	X	10.6±1.5	13.3±1.8	2.7	1.25	0.00012207	0.00294381
cg00062282	PLXNB2	TSS1500	S_Shore		13.8±3.5	16.1±3.5	2.3	1.16	0.00012207	0.00294381
cg00064235	FLJ41350;LBX1	Body;TSS1500	Island		8.4±1.0	11.0±0.8	2.5	1.30	0.00012207	0.00294381
cg00064778			N_Shore		10.8±2.1	14.5±3.9	3.8	1.35	0.00012207	0.00294381
cg00065071	ST7L;CAPZA1;ST7L;ST7L;CAPZA1;ST7L	TSS200;1stExon;TSS200;TSS200;5'UTR;TSS200	Island		7.6±0.7	9.5±1.1	1.9	1.26	0.00012207	0.00294381
cg00069261	CDR2	TSS1500	S_Shore		6.8±1.2	8.4±1.6	1.6	1.23	0.00012207	0.00294381
cg00073090			Island		5.3±0.7	6.5±0.5	1.2	1.22	0.00012207	0.00294381
cg00073460	ZC3H12D	TSS1500			8.4±1.5	10.7±2.4	2.4	1.28	0.00012207	0.00294381
cg00073650	GALNS;TRAPPC2L	Body;TSS1500	N_Shore		46.1±9.5	49.6±9.5	3.5	1.08	0.00012207	0.00294381
cg00073716	NUDT1;NUDT1;NUDT1;NUDT1;NUDT1;FTSJ2;NUDT1;NUDT1	TSS1500;TSS1500;TSS1500;TSS1500;TSS1500;Body;TSS1500;TSS1500	N_Shore		8.5±1.0	10.0±1.0	1.5	1.17	0.00012207	0.00294381
cg00074244			Island	X	6.9±0.6	8.2±0.8	1.2	1.17	0.00012207	0.00294381
cg00074851	NCBP2;NCBP2	Body;Body			95.6±0.8	94.5±1.1	-1.1	0.99	0.00012207	0.00294381
cg00075615	ZFHX3;ZFHX3	Body;Body			86.5±1.6	84.9±1.7	-1.6	0.98	0.00012207	0.00294381
cg00075634	HELT	Body	Island	X	8.2±1.2	10.2±1.5	2.0	1.24	0.00012207	0.00294381
cg00076555	BSN	3'UTR		X	15.2±4.9	20.1±4.8	4.9	1.32	0.00012207	0.00294381
cg00077904				X	6.3±0.6	7.9±0.8	1.5	1.24	0.00012207	0.00294381
cg00080118	CCHCR1;CCHCR1;TCF19;TCF19;CCHCR1	TSS1500;TSS1500;TSS200;TSS200;TSS200	Island		4.8±0.7	6.4±1.0	1.5	1.32	0.00012207	0.00294381
cg00081046	METTL5	Body	N_Shelf		73.0±4.3	65.8±4.6	-7.2	0.90	0.00012207	0.00294381
cg00081714				X	18.6±6.9	25.4±9.2	6.9	1.37	0.00012207	0.00294381
cg00083262				X	9.4±1.1	12.0±2.0	2.7	1.28	0.00012207	0.00294381
cg00083959	AP4E1	Body			75.2±6.4	68.1±5.4	-7.1	0.91	0.00012207	0.00294381
cg00084347	DNAH10	Body			13.0±5.5	19.2±8.2	6.2	1.48	0.00012207	0.00294381
cg00085493			N_Shore		14.8±2.2	18.8±3.2	4.0	1.27	0.00012207	0.00294381
cg00087244				X	19.5±3.4	23.9±5.2	4.4	1.22	0.00012207	0.00294381
cg00088844				X	13.0±2.6	16.0±3.4	3.0	1.23	0.00012207	0.00294381
cg00089464	LOC285830;LOC285830	TSS1500;TSS1500	S_Shore		5.8±0.5	7.6±1.0	1.8	1.31	0.00012207	0.00294381
cg00090147	GATA4	5'UTR	Island		12.9±2.5	16.0±2.9	3.1	1.24	0.00012207	0.00294381
cg00091693	KRT20	TSS200			71.7±7.8	67.7±8.5	-3.9	0.95	0.00012207	0.00294381
cg00092273	FAM91A1	TSS1500	Island		7.9±0.7	9.8±0.8	1.9	1.24	0.00012207	0.00294381
cg00093058	RHOT2	TSS200	Island		10.4±1.3	12.9±1.4	2.6	1.25	0.00012207	0.00294381
cg00094595				X	19.5±3.9	24.8±4.2	5.2	1.27	0.00012207	0.00294381
cg00095276	SLC12A7	Body	N_Shore		72.9±5.4	68.5±6.3	-4.4	0.94	0.00012207	0.00294381
cg00096810	ADAMTS2;ADAMTS2	Body;Body		X	14.9±2.7	19.0±3.5	4.1	1.27	0.00012207	0.00294381
cg00097452	KCNH1;KCNH1	Body;Body	N_Shore		22.7±6.8	26.4±7.2	3.7	1.16	0.00012207	0.00294381
cg00097536	ZFP36L2;LOC100129726	TSS1500;Body	Island		9.1±1.3	11.8±1.5	2.8	1.31	0.00012207	0.00294381
cg00098280	KIAA1012	TSS1500	Island		7.1±0.8	8.4±0.8	1.3	1.18	0.00012207	0.00294381
cg00099869	PRKG1	Body	Island		9.0±1.0	10.9±1.2	1.9	1.21	0.00012207	0.00294381
cg00100012			Island	X	9.7±1.2	12.2±1.2	2.4	1.25	0.00012207	0.00294381
cg00101895	SEC63	1stExon	Island		5.7±0.5	6.9±0.8	1.2	1.20	0.00012207	0.00294381
cg00101940				X	39.4±5.6	48.3±6.6	8.9	1.22	0.00012207	0.00294381
cg00106164	GKAP1;GKAP1	5'UTR;5'UTR	Island		6.7±1.6	8.2±2.6	1.5	1.22	0.00012207	0.00294381
cg00106254	MAD1L1;MAD1L1;MAD1L1	Body;Body;Body			56.8±3.2	60.2±2.4	3.4	1.06	0.00012207	0.00294381
cg00106501	VPS18;VPS18	1stExon;5'UTR	Island		7.1±0.8	9.0±1.0	1.9	1.27	0.00012207	0.00294381
cg00106808					14.2±2.6	18.4±4.4	4.2	1.29	0.00012207	0.00294381
cg00107630	ASTN2;ASTN2;ASTN2	Body;Body;Body	N_Shore		12.5±5.1	16.1±5.9	3.6	1.28	0.00012207	0.00294381
cg00108715	NT5DC2;NT5DC2	Body;Body	N_Shore		21.4±4.7	25.5±5.1	4.1	1.19	0.00012207	0.00294381
cg00110041	KIAA1199	5'UTR		X	69.7±2.9	66.9±2.8	-2.7	0.96	0.00012207	0.00294381
cg00111503	KCNK9	Body	Island		75.9±6.7	71.0±7.9	-5.0	0.93	0.00012207	0.00294381
cg00113208	CUL1	TSS1500	Island		9.0±0.8	10.9±0.9	1.9	1.21	0.00012207	0.00294381
cg00117237				X	26.5±10.0	35.2±13.4	8.7	1.33	0.00012207	0.00294381
cg00117599				X	29.5±9.8	32.4±11.0	2.9	1.10	0.00012207	0.00294381
cg00120473	SORCS2	Body		X	25.0±15.9	33.3±15.9	8.3	1.33	0.00012207	0.00294381
cg00120810	HRH1;HRH1	5'UTR;TSS1500	N_Shore		83.4±2.4	81.0±3.3	-2.4	0.97	0.00012207	0.00294381
cg00121148	GRAMD1C	Body	Island		76.3±5.3	68.5±5.1	-7.9	0.90	0.00012207	0.00294381
cg00121843			Island		7.7±1.1	9.6±1.8	1.9	1.25	0.00012207	0.00294381
cg00123057	MKRN1	3'UTR			37.2±6.3	43.4±4.2	6.1	1.16	0.00012207	0.00294381
cg00123090					13.0±1.5	16.1±3.5	3.1	1.24	0.00012207	0.00294381
cg00123094	IFT140	TSS200	Island		7.1±0.9	9.3±1.2	2.2	1.31	0.00012207	0.00294381
cg00123512	TBX6	5'UTR	Island		8.8±1.1	11.2±1.5	2.3	1.26	0.00012207	0.00294381
cg00124488	BAT1;BAT1;SNORD84;BAT1;BAT1	1stExon;5'UTR;TSS1500;1stExon;5'UTR	Island		28.9±2.0	31.5±1.6	2.6	1.09	0.00012207	0.00294381
cg00125005					15.2±2.1	19.9±4.2	4.8	1.31	0.00012207	0.00294381
cg00125406	TMEM33	Body	S_Shore		10.0±1.0	12.6±1.3	2.6	1.26	0.00012207	0.00294381
cg00126320			Island	X	14.1±2.6	16.8±3.3	2.6	1.19	0.00012207	0.00294381
cg00127214	BRMS1L;BRMS1L	5'UTR;1stExon	Island		9.2±1.2	11.5±1.3	2.3	1.25	0.00012207	0.00294381
cg00128353	NEURL;NEURL	5'UTR;1stExon	Island		7.1±1.0	8.2±1.7	1.1	1.16	0.00012207	0.00294381
cg00128812	PLEC1;MIR661;PLEC1;PLEC1;PLEC1;PLEC1;PLEC1	Body;Body;Body;TSS1500;Body;TSS1500;Body	S_Shore		73.3±7.0	69.2±7.2	-4.0	0.94	0.00012207	0.00294381
cg00129132	TESK2	5'UTR	N_Shore		15.2±1.3	19.1±1.8	3.9	1.25	0.00012207	0.00294381
cg00129196	WDR35;WDR35	TSS200;TSS200	Island		11.7±1.4	14.0±1.5	2.3	1.20	0.00012207	0.00294381
cg00132584	REEP5	Body	Island		9.4±1.1	11.1±1.0	1.7	1.18	0.00012207	0.00294381
cg00134611	SNRNP48	TSS1500	N_Shore		79.3±3.7	69.9±4.7	-9.4	0.88	0.00012207	0.00294381
cg00135852	HOXB9;HOXB9	1stExon;5'UTR	Island	X	11.5±8.1	13.7±7.6	2.2	1.19	0.00012207	0.00294381
cg00136947	NELL2;NELL2;NELL2;NELL2;NELL2	Body;Body;TSS1500;TSS200;TSS200	Island		7.2±0.5	9.3±1.4	2.1	1.30	0.00012207	0.00294381
cg00137016	ZNF836	TSS1500	S_Shore		9.6±5.6	12.1±7.5	2.5	1.26	0.00012207	0.00294381
cg00138641	MIR193B	TSS1500	Island		5.4±0.8	6.9±0.9	1.5	1.29	0.00012207	0.00294381
cg00142925	APOA1	Body	Island	X	10.2±1.5	13.0±2.2	2.8	1.27	0.00012207	0.00294381
cg00146837	MED13	Body	Island		7.0±0.7	8.3±1.1	1.3	1.19	0.00012207	0.00294381
cg00146951	VIM;VIM	5'UTR;1stExon	N_Shore		7.5±0.9	8.7±1.0	1.2	1.16	0.00012207	0.00294381
cg00148114			Island	X	14.7±3.0	19.2±5.4	4.5	1.30	0.00012207	0.00294381
cg00150128	TNRC6C;TNRC6C	TSS1500;TSS1500			82.1±5.5	78.3±5.3	-3.8	0.95	0.00012207	0.00294381
cg00151922	JAG1	Body	N_Shore		6.7±0.6	9.0±1.1	2.3	1.35	0.00012207	0.00294381
cg00153306	TMIE	TSS1500	N_Shore		13.3±4.8	18.9±5.6	5.6	1.42	0.00012207	0.00294381
cg00153942	KRTAP5-8	1stExon			23.0±8.2	25.9±8.6	2.9	1.13	0.00012207	0.00294381
cg00154957	MYBPHL	TSS1500			25.6±8.4	32.2±8.6	6.5	1.25	0.00012207	0.00294381
cg00155397	GREM2	5'UTR		X	7.8±0.9	9.6±1.1	1.8	1.23	0.00012207	0.00294381
cg00156230	CCM2;CCM2;CCM2;CCM2;CCM2	Body;Body;Body;Body;Body		X	16.7±3.1	23.5±5.1	6.8	1.41	0.00012207	0.00294381
cg00161225	P2RX1	Body			28.3±10.6	34.8±10.4	6.5	1.23	0.00012207	0.00294381
cg00161791			N_Shore		16.6±6.1	20.8±6.2	4.2	1.26	0.00012207	0.00294381
cg00163037	LOC387763	1stExon	Island		8.3±1.3	10.5±1.4	2.2	1.27	0.00012207	0.00294381
cg00163549	B3GALT4	1stExon	S_Shore		32.2±5.8	36.1±5.3	3.9	1.12	0.00012207	0.00294381
cg00165535	CCDC76;SASS6	Body;TSS1500	S_Shore		12.4±1.0	15.8±1.5	3.4	1.28	0.00012207	0.00294381
cg00168205	CCDC64	Body	Island	X	4.7±0.7	5.7±0.7	1.0	1.21	0.00012207	0.00294381
cg00169782				X	9.5±1.2	13.1±1.9	3.7	1.39	0.00012207	0.00294381
cg00170438	HRH3	Body	N_Shore		10.4±2.5	13.2±3.1	2.9	1.28	0.00012207	0.00294381
cg00171565	PKM2;PKM2;PKM2	TSS200;TSS200;TSS200	Island		6.9±1.0	8.5±1.1	1.6	1.23	0.00012207	0.00294381
cg00172672			Island		11.4±2.6	13.5±3.1	2.2	1.19	0.00012207	0.00294381
cg00173504	TBX15	5'UTR	Island	X	8.6±0.9	10.5±0.9	1.9	1.22	0.00012207	0.00294381
cg00174428	LMX1A	Body	Island	X	10.7±1.6	12.8±1.5	2.1	1.20	0.00012207	0.00294381
cg00174573				X	15.0±2.0	18.7±2.2	3.7	1.25	0.00012207	0.00294381
cg00174654	BCAS2	3'UTR			71.1±4.1	66.5±3.7	-4.5	0.94	0.00012207	0.00294381
cg00177243	CACNB2;CACNB2;CACNB2;CACNB2;CACNB2;CACNB2	Body;Body;Body;Body;Body;Body	S_Shelf		10.6±2.8	15.8±7.9	5.2	1.49	0.00012207	0.00294381
cg00178429	KLF10	TSS1500	Island		9.0±1.3	11.1±1.6	2.2	1.24	0.00012207	0.00294381
cg00178790	C18orf19;RNMT;C18orf19	TSS1500;5'UTR;TSS1500	Island		6.1±0.8	7.9±1.2	1.8	1.30	0.00012207	0.00294381
cg00181327				X	6.1±0.7	7.2±0.7	1.1	1.17	0.00012207	0.00294381
cg00182273	CA7	TSS1500	N_Shore		8.7±2.1	11.6±5.3	2.9	1.34	0.00012207	0.00294381
cg00184235	TRIB1	TSS200	Island		8.9±1.4	7.7±0.9	-1.2	0.87	0.00012207	0.00294381
cg00185170	AASS	5'UTR	N_Shore		7.1±2.0	8.5±2.3	1.4	1.20	0.00012207	0.00294381
cg00185336	ABHD11;ABHD11;ABHD11;ABHD11;ABHD11;ABHD11;ABHD11	TSS1500;TSS1500;TSS1500;TSS1500;TSS1500;TSS1500;TSS1500	Island		11.4±4.1	14.7±5.6	3.3	1.29	0.00012207	0.00294381
cg00187614			Island		19.8±1.5	23.0±2.0	3.3	1.16	0.00012207	0.00294381
cg00188315					83.6±4.9	79.9±4.9	-3.7	0.96	0.00012207	0.00294381
cg00189101	PASK	5'UTR	N_Shore		10.9±2.3	13.9±2.2	3.0	1.27	0.00012207	0.00294381
cg00192275			N_Shore		81.5±8.6	77.9±8.0	-3.6	0.96	0.00012207	0.00294381
cg00192533	GABRB3;GABRB3	Body;Body	Island		8.2±0.8	10.4±1.0	2.2	1.27	0.00012207	0.00294381
cg00192882	MFAP4	TSS1500		X	18.2±6.3	28.1±6.2	9.8	1.54	0.00012207	0.00294381
cg00192966	ODZ2	Body	N_Shore		14.1±2.3	17.3±2.0	3.2	1.22	0.00012207	0.00294381
cg00193521				X	17.7±1.3	21.4±2.5	3.8	1.21	0.00012207	0.00294381
cg00194044			N_Shelf		80.3±2.4	78.2±2.3	-2.1	0.97	0.00012207	0.00294381
cg00196407	ABR;ABR;ABR	Body;Body;Body		X	13.3±4.0	17.2±4.2	3.9	1.29	0.00012207	0.00294381
cg00196787	TMEM132E;C17orf102	TSS1500;TSS1500	Island	X	8.4±1.7	10.6±1.9	2.2	1.27	0.00012207	0.00294381
cg00197058	TBX4	Body			13.9±3.7	22.6±10.4	8.7	1.62	0.00012207	0.00294381
cg00199007	SLC17A9	TSS200	Island		15.3±10.1	22.3±12.5	7.0	1.46	0.00012207	0.00294381
cg00201670	UBE2G2;UBE2G2	TSS200;TSS200	Island		8.9±0.7	11.5±1.3	2.6	1.30	0.00012207	0.00294381
cg00203461	SLC25A16;SLC25A16	5'UTR;1stExon	Island		8.4±0.9	10.2±0.9	1.7	1.21	0.00012207	0.00294381
cg00204465	MYO15B	TSS200	Island		10.6±2.3	14.8±3.6	4.2	1.40	0.00012207	0.00294381
cg00207280	TRIB1	TSS1500	N_Shore		16.8±6.5	20.9±7.8	4.2	1.25	0.00012207	0.00294381
cg00207890			N_Shore	X	28.0±6.7	32.7±7.2	4.6	1.17	0.00012207	0.00294381
cg00208274	FOXK1	Body			21.6±11.1	26.1±12.4	4.6	1.21	0.00012207	0.00294381
cg00210473			Island		9.3±6.6	11.3±6.6	2.0	1.22	0.00012207	0.00294381
cg00211630	P4HA3	TSS200	S_Shore	X	28.5±3.6	34.5±4.4	6.0	1.21	0.00012207	0.00294381
cg00214250	PTPRN2;PTPRN2;PTPRN2	Body;Body;Body			89.0±10.2	85.6±11.4	-3.4	0.96	0.00012207	0.00294381
cg00216659	SLC39A10;SLC39A10;SLC39A10	5'UTR;1stExon;5'UTR	Island		6.4±0.6	7.8±0.7	1.4	1.22	0.00012207	0.00294381
cg00217080			Island		77.5±14.9	71.2±15.3	-6.3	0.92	0.00012207	0.00294381
cg00217795	DIO2;DIO2;DIO2	1stExon;1stExon;Body			13.2±5.8	17.4±7.7	4.2	1.32	0.00012207	0.00294381
cg00220455	TBC1D10C	TSS1500	S_Shelf		68.0±7.8	64.2±8.1	-3.7	0.94	0.00012207	0.00294381
cg00224234	GLOD4;RNMTL1	TSS200;1stExon	Island		6.5±0.8	8.5±0.8	2.0	1.31	0.00012207	0.00294381
cg00224471	KCNIP1	Body		X	14.8±6.3	19.8±7.7	5.0	1.34	0.00012207	0.00294381
cg00226923	FGD2	TSS1500			49.3±7.5	52.8±6.8	3.5	1.07	0.00012207	0.00294381
cg00229423	ST3GAL6	TSS1500	N_Shore		8.2±0.8	10.4±1.1	2.3	1.28	0.00012207	0.00294381
cg00230302	MTAP	TSS200	Island		6.9±0.9	8.1±1.0	1.3	1.18	0.00012207	0.00294381
cg00230584				X	30.7±13.1	36.9±13.8	6.2	1.20	0.00012207	0.00294381
cg00230766	ASAP2;ASAP2	Body;Body		X	25.5±11.9	30.1±11.7	4.6	1.18	0.00012207	0.00294381
cg00231140	ACAA2;SCARNA17	Body;TSS1500	Island		7.0±0.9	8.3±0.9	1.3	1.19	0.00012207	0.00294381
cg00231920	VPS16;VPS16;FAM113A;FAM113A	TSS200;TSS200;5'UTR;1stExon	Island		9.4±1.8	11.5±1.9	2.1	1.23	0.00012207	0.00294381
cg00232453	EHMT2;EHMT2	Body;Body	N_Shore		22.2±4.6	27.1±4.8	4.9	1.22	0.00012207	0.00294381
cg00234613				X	51.7±8.7	67.1±7.1	15.4	1.30	0.00012207	0.00294381
cg00235786					84.1±2.3	78.6±4.4	-5.5	0.93	0.00012207	0.00294381
cg00236249	SCARF2;SCARF2	Body;Body	N_Shore		84.3±1.4	80.5±2.2	-3.8	0.96	0.00012207	0.00294381
cg00236576	METRNL	Body	Island		18.5±6.3	22.8±8.2	4.3	1.23	0.00012207	0.00294381
cg00238994	TLE6;TLE6	TSS1500;TSS1500	Island	X	10.1±1.0	12.8±1.0	2.6	1.26	0.00012207	0.00294381
cg00239003	CLPTM1	TSS1500	Island		5.2±0.6	6.6±0.7	1.5	1.29	0.00012207	0.00294381
cg00239952	EPB41L4A;FLJ11235	Body;TSS1500	Island		10.7±2.1	12.9±2.5	2.2	1.21	0.00012207	0.00294381
cg00240732	WBSCR17	Body		X	16.4±6.9	21.3±6.5	4.9	1.30	0.00012207	0.00294381
cg00240880	WISP2	TSS1500		X	35.1±5.1	44.5±5.0	9.4	1.27	0.00012207	0.00294381
cg00242299	KIAA1429;KIAA1429	Body;Body	N_Shore		7.0±1.0	8.0±1.1	1.0	1.15	0.00012207	0.00294381
cg00245000			N_Shelf		75.9±2.6	72.5±2.4	-3.4	0.96	0.00012207	0.00294381
cg00248454	ESPN	Body	N_Shore		24.5±5.1	28.9±5.0	4.4	1.18	0.00012207	0.00294381
cg00250422			Island	X	7.4±1.2	8.8±1.3	1.3	1.18	0.00012207	0.00294381
cg00250483	RGS5	TSS200		X	21.2±7.4	24.9±7.5	3.7	1.18	0.00012207	0.00294381
cg00250811	C20orf96	Body	N_Shore		7.8±6.7	9.2±7.3	1.4	1.18	0.00012207	0.00294381
cg00252095			S_Shore		85.6±2.2	82.6±2.8	-3.0	0.96	0.00012207	0.00294381
cg00252422	NRAS	5'UTR			5.7±0.6	6.8±1.0	1.1	1.19	0.00012207	0.00294381
cg00252813	GAPDH	TSS1500	N_Shore	X	5.7±0.5	6.9±0.7	1.2	1.21	0.00012207	0.00294381
cg00255732	ANO7	Body	N_Shore		10.9±2.7	14.6±4.8	3.7	1.34	0.00012207	0.00294381
cg00255837	WNT2B	TSS1500	Island		11.3±1.4	14.4±2.6	3.1	1.27	0.00012207	0.00294381
cg00257296	MSI1	Body	Island	X	8.5±1.5	11.0±1.5	2.5	1.29	0.00012207	0.00294381
cg00257455			N_Shore		9.4±1.7	12.0±2.0	2.6	1.28	0.00012207	0.00294381
cg00257893	NHSL1;NHSL1	TSS1500;Body			33.8±7.3	41.6±8.1	7.8	1.23	0.00012207	0.00294381
cg00258809			Island	X	11.8±3.6	15.2±4.8	3.4	1.29	0.00012207	0.00294381
cg00262621	MMP23B	TSS1500	Island	X	11.5±3.1	15.8±3.6	4.3	1.38	0.00012207	0.00294381
cg00263677	CRISPLD2	Body		X	82.9±8.9	74.1±11.0	-8.8	0.89	0.00012207	0.00294381
cg00266579	SULT1A1;SULT1A1;SULT1A1;SULT1A1;SULT1A1	Body;Body;Body;Body;Body			74.7±3.5	71.0±3.3	-3.7	0.95	0.00012207	0.00294381
cg00272446			Island		27.3±4.8	30.5±5.5	3.1	1.11	0.00012207	0.00294381
cg00276098	CTSB;CTSB;CTSB;CTSB;CTSB	TSS1500;TSS1500;TSS1500;TSS1500;TSS1500	S_Shore		7.5±1.6	9.6±1.4	2.1	1.28	0.00012207	0.00294381
cg00277996	NDC80;METTL4	TSS1500;5'UTR	N_Shore		13.3±1.9	16.6±1.5	3.4	1.26	0.00012207	0.00294381
cg00280991	TMEM194A;TMEM194A	TSS1500;TSS1500	S_Shore		9.6±0.9	11.2±1.2	1.6	1.17	0.00012207	0.00294381
cg00282510			Island		16.2±8.3	20.7±9.7	4.4	1.27	0.00012207	0.00294381
cg00284438	RNF169	Body	Island		6.3±0.8	7.6±0.9	1.4	1.22	0.00012207	0.00294381
cg00285363	TAPBP;TAPBP;TAPBP	Body;Body;Body	Island		5.3±0.7	6.3±0.8	0.9	1.18	0.00012207	0.00294381
cg00285620				X	36.2±8.2	42.4±7.5	6.2	1.17	0.00012207	0.00294381
cg00287841			N_Shore		72.4±9.4	78.3±9.2	5.9	1.08	0.00012207	0.00294381
cg00289429	ABCC8	TSS200	Island		10.6±1.7	14.0±5.3	3.4	1.33	0.00012207	0.00294381
cg00290101	FAT3	3'UTR			39.2±11.9	51.3±9.2	12.1	1.31	0.00012207	0.00294381
cg00292290	GAK	Body	N_Shore		84.9±1.5	81.6±2.0	-3.3	0.96	0.00012207	0.00294381
cg00292447	ST3GAL4	5'UTR			78.0±5.3	72.4±6.6	-5.6	0.93	0.00012207	0.00294381
cg00294419	UBE2E2	TSS200	Island		9.0±1.2	11.2±1.2	2.2	1.25	0.00012207	0.00294381
cg00294848					87.0±3.7	84.2±4.2	-2.8	0.97	0.00012207	0.00294381
cg00296038	VGLL4;VGLL4;VGLL4	Body;Body;TSS1500		X	21.4±5.9	25.6±7.1	4.2	1.20	0.00012207	0.00294381
cg00297451	ARHGAP11A;ARHGAP11A;ARHGAP11A;ARHGAP11A	5'UTR;1stExon;5'UTR;1stExon	S_Shore		8.6±0.8	10.5±1.3	1.9	1.22	0.00012207	0.00294381
cg00297680			Island		7.8±1.0	9.4±0.7	1.6	1.21	0.00012207	0.00294381
cg00297843			N_Shore		77.8±3.1	72.8±3.7	-5.0	0.94	0.00012207	0.00294381
cg00298951	CMKLR1;CMKLR1;CMKLR1	TSS1500;TSS1500;TSS1500		X	20.4±12.0	27.9±11.3	7.6	1.37	0.00012207	0.00294381
cg00300969	DNMT3B;DNMT3B;DNMT3B;DNMT3B	5'UTR;5'UTR;TSS1500;5'UTR			68.2±8.6	64.1±9.0	-4.1	0.94	0.00012207	0.00294381
cg00301483	GRM6	Body	N_Shelf		84.2±3.0	81.1±3.0	-3.2	0.96	0.00012207	0.00294381
cg00302793	PPP3CA;PPP3CA;PPP3CA;PPP3CA;PPP3CA;PPP3CA	1stExon;5'UTR;1stExon;5'UTR;5'UTR;1stExon	Island		8.9±1.0	11.4±1.2	2.4	1.27	0.00012207	0.00294381
cg00302983	SACS	5'UTR			7.5±2.1	9.6±2.8	2.1	1.28	0.00012207	0.00294381
cg00304288	TRIM39;HCG18;HCG18;TRIM39	TSS1500;Body;Body;TSS1500	Island		6.0±0.4	7.2±0.6	1.2	1.20	0.00012207	0.00294381
cg00305229			S_Shelf		74.1±10.7	70.3±11.0	-3.8	0.95	0.00012207	0.00294381
cg00308560	FAM20C	Body	N_Shore		26.8±2.8	31.9±3.9	5.1	1.19	0.00012207	0.00294381
cg00310201	ZAP70;ZAP70	Body;Body	Island		78.3±5.2	75.1±5.6	-3.3	0.96	0.00012207	0.00294381
cg00310588	HTR3C	TSS1500			15.8±9.4	18.3±9.7	2.6	1.16	0.00012207	0.00294381
cg00310940	SLC2A5;SLC2A5;SLC2A5;SLC2A5;SLC2A5	5'UTR;5'UTR;1stExon;1stExon;Body	N_Shore	X	18.0±3.6	22.8±5.1	4.8	1.27	0.00012207	0.00294381
cg00313914	NAV1	Body	Island		9.2±1.9	13.1±3.1	3.9	1.42	0.00012207	0.00294381
cg00313973	PGAM1	Body	Island		8.4±1.0	10.4±1.0	2.0	1.24	0.00012207	0.00294381
cg00314892	PLCH2	Body			25.7±11.4	31.1±12.0	5.5	1.21	0.00012207	0.00294381
cg00315056	DUSP4	TSS1500	Island		5.4±0.5	6.7±1.0	1.3	1.24	0.00012207	0.00294381
cg00315394	MGAT4B;SQSTM1	Body;TSS1500	N_Shore		71.9±5.4	67.3±5.9	-4.6	0.94	0.00012207	0.00294381
cg00315487	TMEM42	3'UTR	S_Shelf		32.1±7.6	37.5±7.6	5.3	1.17	0.00012207	0.00294381
cg00318084	S1PR2	Body	Island		81.5±3.6	78.4±3.7	-3.1	0.96	0.00012207	0.00294381
cg00319567	TDRD3;TDRD3;TDRD3	5'UTR;5'UTR;TSS200	Island		11.4±1.5	14.1±1.6	2.8	1.24	0.00012207	0.00294381
cg00321007	CDRT4	3'UTR			16.7±3.3	22.9±4.6	6.1	1.37	0.00012207	0.00294381
cg00321901	RP1L1;RP1L1	1stExon;5'UTR			10.7±6.2	14.2±7.1	3.5	1.32	0.00012207	0.00294381
cg00321931	HMGB2;HMGB2;HMGB2;HMGB2	TSS1500;1stExon;TSS200;5'UTR	Island		7.0±0.5	8.3±0.7	1.3	1.19	0.00012207	0.00294381
cg00323695	DLL3;DLL3	Body;Body	Island		9.1±1.1	11.3±1.6	2.2	1.24	0.00012207	0.00294381
cg00323916	PDXP	Body	S_Shore	X	14.2±7.7	17.6±8.6	3.4	1.24	0.00012207	0.00294381
cg00325139				X	7.9±1.0	9.8±3.4	1.9	1.24	0.00012207	0.00294381
cg00326161				X	8.2±2.1	10.6±3.2	2.4	1.30	0.00012207	0.00294381
cg00326259	PDZD2	Body	S_Shore		7.3±0.7	9.2±1.1	1.9	1.25	0.00012207	0.00294381
cg00328075	DLC1;DLC1	Body;Body	Island		9.8±1.3	11.8±1.1	2.0	1.20	0.00012207	0.00294381
cg00328729	PRDM11	Body	N_Shelf	X	23.5±6.7	28.5±7.2	5.0	1.21	0.00012207	0.00294381
cg00331852	MVD	Body	N_Shore		76.7±4.3	71.7±5.7	-5.0	0.94	0.00012207	0.00294381
cg00332680			N_Shore		7.2±1.3	13.0±3.8	5.8	1.80	0.00012207	0.00294381
cg00332822	TES;TES	3'UTR;3'UTR			81.0±5.3	75.7±4.3	-5.4	0.93	0.00012207	0.00294381
cg00333364	RPL27A;SNORA3	Body;TSS1500	S_Shore		18.6±2.3	15.6±2.5	-3.0	0.84	0.00012207	0.00294381
cg00333678			N_Shelf	X	34.2±14.9	44.7±14.0	10.5	1.31	0.00012207	0.00294381
cg00334542	MOSPD3;MOSPD3;MOSPD3;MOSPD3;MOSPD3	TSS1500;TSS1500;1stExon;5'UTR;TSS1500	Island		6.7±0.9	8.6±1.0	1.9	1.28	0.00012207	0.00294381
cg00338329	RBCK1;RBCK1	Body;Body	N_Shore		42.3±13.3	48.2±14.1	5.9	1.14	0.00012207	0.00294381
cg00338702	CHFR;CHFR;CHFR;CHFR;CHFR	Body;Body;Body;Body;Body	N_Shore		14.3±2.4	16.9±2.8	2.6	1.18	0.00012207	0.00294381
cg00339319	CAPN2;CAPN2	TSS1500;Body	N_Shore		15.8±3.6	19.6±4.2	3.8	1.24	0.00012207	0.00294381
cg00343092	TSPO;TSPO	5'UTR;5'UTR	Island	X	4.6±0.8	5.6±1.2	1.0	1.21	0.00012207	0.00294381
cg00344655	ECE1;ECE1;ECE1;ECE1	Body;Body;Body;Body		X	40.9±5.0	44.8±5.4	3.9	1.09	0.00012207	0.00294381
cg00346556	EPS8;EPS8	5'UTR;1stExon	Island		15.8±1.6	18.3±1.9	2.5	1.16	0.00012207	0.00294381
cg00346898	TSNAX-DISC1;DISC1;DISC1;DISC1;DISC1;TSNAX-DISC1;DISC1;DISC1;TSNAX-DISC1;DISC1;TSNAX-DISC1;DISC1;DISC1;TSNAX-DISC1;DISC1;DISC1;DISC1;DISC1;DISC1;DISC1;DISC1;DISC1;DISC1;TSNAX-DISC1;TSNAX-DISC1;DISC1;DISC1;DISC1;TSNAX-DISC1;DISC1;DISC1	Body;TSS1500;TSS1500;TSS1500;TSS1500;Body;TSS1500;TSS1500;Body;TSS1500;Body;TSS1500;TSS1500;Body;TSS1500;TSS1500;TSS1500;TSS1500;TSS1500;TSS1500;TSS1500;TSS1500;TSS1500;Body;Body;TSS1500;TSS1500;TSS1500;Body;TSS1500;TSS1500	N_Shore		13.2±5.3	15.7±5.1	2.5	1.19	0.00012207	0.00294381
cg00347228			S_Shore		73.8±3.7	65.7±3.9	-8.1	0.89	0.00012207	0.00294381
cg00349413	PDK2	TSS1500	N_Shore		8.1±1.2	9.3±1.1	1.2	1.15	0.00012207	0.00294381
cg00353330				X	25.0±5.4	28.7±6.4	3.7	1.15	0.00012207	0.00294381
cg00353844	PRDM16;PRDM16	Body;Body	Island		82.6±6.0	79.5±5.7	-3.1	0.96	0.00012207	0.00294381
cg00354179	KIAA1614	TSS1500	Island		6.0±0.7	5.2±0.7	-0.8	0.87	0.00012207	0.00294381
cg00355089	TLCD1;TLCD1	TSS200;TSS1500	Island		7.6±0.9	9.6±0.8	2.0	1.26	0.00012207	0.00294381
cg00356361	NFATC1;NFATC1;NFATC1;NFATC1	Body;Body;Body;Body	Island		14.5±5.7	20.0±10.1	5.5	1.38	0.00012207	0.00294381
cg00358611	FGF3	1stExon	Island		8.0±0.9	10.8±1.0	2.7	1.34	0.00012207	0.00294381
cg00358880	LHX9;LHX9	TSS1500;Body	Island		7.4±0.6	8.9±0.9	1.5	1.20	0.00012207	0.00294381
cg00359325	USP4;USP4	1stExon;1stExon	Island	X	8.3±1.2	10.4±1.2	2.2	1.26	0.00012207	0.00294381
cg00359590	CLU;CLU;CLU	TSS1500;Body;TSS1500	N_Shelf		34.5±8.8	41.0±9.8	6.5	1.19	0.00012207	0.00294381
cg00360794	LTK;LTK;LTK	Body;Body;Body	Island		19.0±7.7	22.6±8.2	3.6	1.19	0.00012207	0.00294381
cg00361639	TMEM9B	TSS1500	Island		8.8±1.1	10.6±1.7	1.8	1.20	0.00012207	0.00294381
cg00361696	ANKHD1;ANKHD1-EIF4EBP3;ANKHD1;ANKHD1	TSS1500;TSS1500;TSS1500;TSS1500	Island		9.1±1.6	10.9±1.3	1.8	1.20	0.00012207	0.00294381
cg00362263	PDCL3	Body	Island		6.8±0.7	8.0±1.0	1.2	1.18	0.00012207	0.00294381
cg00362906	MLL	TSS1500	Island		8.3±2.9	9.5±2.8	1.2	1.15	0.00012207	0.00294381
cg00363830			S_Shelf		78.9±4.9	71.8±6.6	-7.2	0.91	0.00012207	0.00294381
cg00364357	SNX22	TSS1500	Island		11.5±3.7	14.2±3.9	2.7	1.23	0.00012207	0.00294381
cg00364758	EPDR1	Body	S_Shelf		32.2±7.9	38.4±8.6	6.2	1.19	0.00012207	0.00294381
cg00366223			Island		8.0±0.9	10.1±1.5	2.1	1.27	0.00012207	0.00294381
cg00366359	ODZ4	5'UTR	N_Shelf		21.9±6.5	30.4±10.7	8.5	1.39	0.00012207	0.00294381
cg00367135	BEST1;BEST1	Body;Body	N_Shore	X	6.5±1.0	8.2±0.8	1.7	1.26	0.00012207	0.00294381
cg00369202	GRM4	3'UTR			23.7±11.5	27.8±11.2	4.2	1.18	0.00012207	0.00294381
cg00370293	CCL28	Body	Island		21.8±5.9	24.9±5.8	3.1	1.14	0.00012207	0.00294381
cg00374015	PLXNA1	Body	Island		83.3±2.0	78.6±2.7	-4.6	0.94	0.00012207	0.00294381
cg00374078			Island		5.7±0.5	6.8±0.6	1.1	1.19	0.00012207	0.00294381
cg00374672	SLC12A9	Body	N_Shore		27.4±12.2	31.9±12.1	4.6	1.17	0.00012207	0.00294381
cg00375250	OLFML2A	Body	Island		11.0±1.8	14.2±2.1	3.1	1.29	0.00012207	0.00294381
cg00375581	COL6A2;COL6A2;COL6A2	5'UTR;5'UTR;5'UTR	N_Shore		37.2±5.6	42.7±7.1	5.4	1.15	0.00012207	0.00294381
cg00376334	UBTF;UBTF;UBTF;UBTF	5'UTR;5'UTR;5'UTR;1stExon	N_Shore		7.8±0.6	9.4±0.9	1.6	1.20	0.00012207	0.00294381
cg00377695	DSCAML1	Body	Island	X	5.8±0.7	7.6±2.1	1.8	1.31	0.00012207	0.00294381
cg00378144	LYPD6B	5'UTR	Island		15.9±6.7	18.8±7.2	2.9	1.18	0.00012207	0.00294381
cg00378158	LARGE;LARGE	5'UTR;5'UTR	N_Shore		30.5±7.6	36.3±8.2	5.8	1.19	0.00012207	0.00294381
cg00378730	CHAT;CHAT;CHAT;CHAT;CHAT;CHAT;CHAT	Body;5'UTR;5'UTR;5'UTR;5'UTR;5'UTR;5'UTR	Island	X	9.5±5.0	11.3±5.5	1.8	1.19	0.00012207	0.00294381
cg00380464	LTV1	Body	Island		8.2±1.0	9.6±0.8	1.4	1.17	0.00012207	0.00294381
cg00382190	DARS	Body	Island		5.9±0.5	6.8±0.5	0.9	1.16	0.00012207	0.00294381
cg00386663	FAM195A	Body	Island		11.8±1.5	15.5±2.4	3.7	1.31	0.00012207	0.00294381
cg00387090			N_Shore		29.0±8.9	36.2±11.9	7.3	1.25	0.00012207	0.00294381
cg00387551	PRDM16;PRDM16	Body;Body			31.5±8.7	36.7±8.6	5.2	1.17	0.00012207	0.00294381
cg00390191	HLA-A	TSS1500	N_Shore		37.7±6.9	44.0±7.9	6.3	1.17	0.00012207	0.00294381
cg00390735	BAI1	Body	N_Shelf		5.8±0.8	7.5±0.9	1.7	1.29	0.00012207	0.00294381
cg00392377	SLC17A7	Body	Island		19.5±10.0	23.4±10.1	3.9	1.20	0.00012207	0.00294381
cg00394040	IL10RA;IL10RA	TSS1500;TSS1500	Island		8.7±1.1	11.2±1.0	2.5	1.29	0.00012207	0.00294381
cg00395931			Island		6.8±0.6	9.0±1.0	2.2	1.33	0.00012207	0.00294381
cg00397545	APOC1	TSS1500			22.7±5.9	26.7±7.2	4.0	1.18	0.00012207	0.00294381
cg00399650	KIAA1147	TSS1500	S_Shore		6.7±1.4	8.0±1.4	1.4	1.21	0.00012207	0.00294381
cg00399807	PRM3	TSS1500	N_Shore		81.7±5.2	78.9±5.7	-2.8	0.97	0.00012207	0.00294381
cg00400104	FLJ43663;FLJ43663	Body;Body	Island		13.6±1.6	17.6±2.8	4.1	1.30	0.00012207	0.00294381
cg00406338	NPEPL1	TSS1500	Island		20.7±7.0	25.0±7.4	4.3	1.21	0.00012207	0.00294381
cg00409309	HLA-DOB	Body			67.1±5.3	58.0±9.5	-9.1	0.86	0.00012207	0.00294381
cg00412534			Island		7.5±0.6	9.7±1.7	2.2	1.30	0.00012207	0.00294381
cg00414292	TRH	Body	Island		17.8±5.2	23.2±5.6	5.4	1.30	0.00012207	0.00294381
cg00415702			Island		7.2±1.1	8.8±0.9	1.7	1.24	0.00012207	0.00294381
cg00415971	RGR;RGR;RGR	TSS200;TSS200;TSS200			7.6±1.3	9.6±2.2	2.0	1.26	0.00012207	0.00294381
cg00417757	RINT1	Body	S_Shore		18.3±2.5	23.3±3.0	5.0	1.27	0.00012207	0.00294381
cg00420526	SLC12A4;SLC12A4;SLC12A4;SLC12A4	Body;Body;Body;Body	N_Shore	X	21.6±5.8	25.4±5.6	3.8	1.18	0.00012207	0.00294381
cg00421221	INHBB	Body	N_Shore		43.7±7.6	54.3±7.9	10.6	1.24	0.00012207	0.00294381
cg00422935	SEMA6A	5'UTR	Island		10.2±2.0	13.5±5.1	3.3	1.32	0.00012207	0.00294381
cg00422995					40.0±5.6	44.9±5.4	4.9	1.12	0.00012207	0.00294381
cg00423487	UBXN6;UBXN6	Body;TSS1500	N_Shore	X	14.6±3.6	17.5±3.8	2.9	1.20	0.00012207	0.00294381
cg00424169	C13orf26;C13orf26	1stExon;5'UTR			25.8±9.1	30.4±8.4	4.6	1.18	0.00012207	0.00294381
cg00424276	EFCAB10	TSS1500	N_Shore		14.3±1.9	19.2±3.8	4.9	1.34	0.00012207	0.00294381
cg00424353	SORCS2	Body			36.7±12.6	43.9±10.2	7.2	1.20	0.00012207	0.00294381
cg00426056	CUTA;CUTA;CUTA;CUTA;CUTA;CUTA;CUTA;CUTA;CUTA	1stExon;5'UTR;1stExon;5'UTR;5'UTR;1stExon;1stExon;1stExon;5'UTR	Island		7.9±1.5	9.2±1.9	1.3	1.16	0.00012207	0.00294381
cg00426498	MYO18A;MYO18A	TSS1500;TSS1500	S_Shore		9.0±2.0	11.3±2.7	2.4	1.26	0.00012207	0.00294381
cg00430895			N_Shore		32.0±4.8	38.3±4.3	6.4	1.20	0.00012207	0.00294381
cg00430945	LIN7B	TSS1500	N_Shore		10.2±1.2	13.2±1.6	3.0	1.29	0.00012207	0.00294381
cg00431565	NFIC;NFIC	Body;Body	Island		8.4±1.3	10.6±2.1	2.1	1.25	0.00012207	0.00294381
cg00431673	DLC1;DLC1;DLC1	Body;Body;TSS1500			34.6±8.3	41.9±10.4	7.4	1.21	0.00012207	0.00294381
cg00436254	BIN1;BIN1;BIN1;BIN1;BIN1;BIN1;BIN1;BIN1;BIN1;BIN1	Body;Body;Body;Body;Body;Body;Body;Body;Body;Body	N_Shore	X	16.1±5.7	20.3±7.6	4.2	1.26	0.00012207	0.00294381
cg00437011	LOC154449	Body	S_Shore		94.2±4.2	93.5±4.1	-0.7	0.99	0.00012207	0.00294381
cg00438616	NRG4	TSS200			20.1±3.1	26.6±3.9	6.6	1.33	0.00012207	0.00294381
cg00441231	PIGF;CRIPT;PIGF	5'UTR;TSS1500;5'UTR	Island		7.6±0.8	10.0±1.4	2.4	1.32	0.00012207	0.00294381
cg00442258	HSPC072;LOC100270804;HSPC072	TSS1500;Body;TSS1500		X	35.4±15.4	43.0±14.5	7.7	1.22	0.00012207	0.00294381
cg00443869	CCDC112;CCDC112	Body;TSS200	Island		8.8±1.4	10.0±1.2	1.2	1.14	0.00012207	0.00294381
cg00445232	SMAD3;SMAD3;SMAD3;SMAD3	Body;Body;Body;Body		X	11.9±4.4	16.7±9.0	4.8	1.41	0.00012207	0.00294381
cg00446684	PELI1	TSS200	Island		9.1±0.8	11.1±1.0	2.0	1.22	0.00012207	0.00294381
cg00446697	HCCA2	Body			30.4±5.3	36.4±4.9	6.0	1.20	0.00012207	0.00294381
cg00448560	ZNF423	Body	N_Shore	X	26.3±15.3	32.2±13.3	5.9	1.22	0.00012207	0.00294381
cg00448720	C1QTNF9	TSS1500	S_Shore		42.4±10.6	45.8±10.3	3.4	1.08	0.00012207	0.00294381
cg00448761	RFX2;RFX2	5'UTR;5'UTR			19.6±9.2	24.4±10.2	4.9	1.25	0.00012207	0.00294381
cg00451194	HAS3;HAS3	5'UTR;TSS200	Island		11.9±1.8	14.9±2.0	2.9	1.25	0.00012207	0.00294381
cg00451635	EMP2	TSS1500	S_Shore		17.0±3.8	21.0±4.3	4.0	1.24	0.00012207	0.00294381
cg00452016	NNT;NNT	TSS200;5'UTR	Island		11.2±1.4	13.8±1.7	2.6	1.23	0.00012207	0.00294381
cg00453202				X	12.2±6.8	17.1±8.9	5.0	1.41	0.00012207	0.00294381
cg00454042	RASGRP4;RASGRP4;RASGRP4;RASGRP4;RASGRP4;RASGRP4;RASGRP4	Body;Body;Body;Body;Body;Body;Body	N_Shore	X	15.2±6.6	18.0±7.8	2.8	1.18	0.00012207	0.00294381
cg00454577	HTR1E	TSS200	N_Shore	X	11.2±1.3	13.0±1.3	1.9	1.17	0.00012207	0.00294381
cg00454734			N_Shore		32.2±11.1	45.2±7.9	13.0	1.40	0.00012207	0.00294381
cg00454770	ABLIM1;ABLIM1;ABLIM1;ABLIM1	Body;Body;TSS1500;Body		X	22.2±3.5	28.0±7.0	5.9	1.27	0.00012207	0.00294381
cg00455402			Island		9.1±1.6	12.1±1.6	3.0	1.33	0.00012207	0.00294381
cg00456597	MAD2L1BP;MAD2L1BP	Body;Body	Island	X	8.3±0.8	10.5±1.1	2.2	1.26	0.00012207	0.00294381
cg00459953	DSN1;DSN1;DSN1;DSN1;DSN1	TSS200;TSS200;TSS1500;TSS1500;TSS200	Island		7.5±1.2	9.6±1.1	2.1	1.28	0.00012207	0.00294381
cg00459975	INTS9;INTS9;HMBOX1;INTS9;HMBOX1	TSS1500;TSS1500;5'UTR;TSS1500;5'UTR	S_Shore		7.2±0.8	8.7±1.1	1.5	1.21	0.00012207	0.00294381
cg00459997			N_Shore	X	11.0±2.8	16.5±7.8	5.6	1.51	0.00012207	0.00294381
cg00462240	PRDM16;PRDM16	Body;Body	Island		81.1±4.3	77.6±5.1	-3.5	0.96	0.00012207	0.00294381
cg00462994	NAGS;PYY	TSS200;TSS200	N_Shore		9.3±1.9	11.6±1.8	2.3	1.24	0.00012207	0.00294381
cg00463859	TCEA3	Body	N_Shore	X	20.6±5.8	25.8±7.4	5.2	1.25	0.00012207	0.00294381
cg00466873	DUS2L;DDX28	TSS200;1stExon	Island		8.4±1.3	10.3±1.2	1.9	1.22	0.00012207	0.00294381
cg00468146	ID4	1stExon	Island		7.5±0.6	9.2±1.1	1.6	1.22	0.00012207	0.00294381
cg00468410					80.0±3.6	77.0±3.3	-3.0	0.96	0.00012207	0.00294381
cg00469602			N_Shelf		54.2±9.6	61.6±9.3	7.3	1.14	0.00012207	0.00294381
cg00469856	FIGLA	1stExon	Island	X	11.8±3.6	14.1±3.9	2.2	1.19	0.00012207	0.00294381
cg00469897				X	10.1±2.0	14.0±3.0	3.9	1.38	0.00012207	0.00294381
cg00470277			N_Shore		18.5±7.4	24.9±7.9	6.4	1.35	0.00012207	0.00294381
cg00470882					87.8±3.3	82.6±3.9	-5.2	0.94	0.00012207	0.00294381
cg00474889	TRIM22;TRIM22	1stExon;5'UTR			19.1±3.0	24.6±2.0	5.5	1.29	0.00012207	0.00294381
cg00476037	TGFA;TGFA	TSS1500;TSS1500	Island	X	8.5±1.3	10.8±0.8	2.3	1.28	0.00012207	0.00294381
cg00476358	TUBA4A;TUBA4B	TSS200;Body	Island		9.6±0.8	12.4±1.6	2.8	1.29	0.00012207	0.00294381
cg00477302	MIR182	TSS1500			47.3±8.3	38.6±4.7	-8.7	0.82	0.00012207	0.00294381
cg00480209	SCO1;C17orf48	1stExon;TSS1500	Island		7.7±1.0	9.3±1.7	1.7	1.22	0.00012207	0.00294381
cg00481600	CILP;CILP	5'UTR;1stExon		X	10.3±1.5	14.6±2.1	4.3	1.42	0.00012207	0.00294381
cg00481605	PODNL1;DCAF15;PODNL1	Body;TSS1500;Body	Island		8.1±1.2	10.6±1.5	2.4	1.30	0.00012207	0.00294381
cg00482020	ARHGAP17;ARHGAP17	TSS200;TSS200	S_Shore		12.3±1.2	14.8±1.9	2.4	1.20	0.00012207	0.00294381
cg00483345	SCAI;SCAI	TSS1500;TSS1500	S_Shore		78.1±4.0	70.2±5.8	-7.8	0.90	0.00012207	0.00294381
cg00486604	ABHD5	Body		X	81.3±3.2	76.3±3.2	-5.0	0.94	0.00012207	0.00294381
cg00487526			Island		49.5±4.0	45.4±4.2	-4.1	0.92	0.00012207	0.00294381
cg00488501	OSBPL5;OSBPL5;OSBPL5	TSS1500;TSS1500;TSS1500	S_Shore		13.0±2.5	16.6±3.2	3.6	1.28	0.00012207	0.00294381
cg00490097	HCCA2;KRTAP5-6	Body;1stExon	S_Shelf		34.3±6.6	38.2±6.3	3.9	1.11	0.00012207	0.00294381
cg00492309	TRAF7	Body			84.6±1.9	80.7±2.0	-3.9	0.95	0.00012207	0.00294381
cg00493831			Island		9.0±1.4	12.8±2.2	3.8	1.42	0.00012207	0.00294381
cg00495201			N_Shore		33.7±14.6	42.9±13.7	9.2	1.27	0.00012207	0.00294381
cg00495311	LRRC58	TSS1500	S_Shore		14.7±1.2	18.5±2.0	3.9	1.26	0.00012207	0.00294381
cg00495713	AIRE;AIRE	3'UTR;3'UTR	N_Shore		7.8±1.2	9.6±1.6	1.8	1.23	0.00012207	0.00294381
cg00496004	ST14	TSS200	N_Shore		18.8±4.4	21.2±4.7	2.4	1.13	0.00012207	0.00294381
cg00496170	EIF2S1;ATP6V1D	TSS200;TSS1500	Island		6.2±0.6	7.8±1.2	1.5	1.25	0.00012207	0.00294381
cg00496967	CDRT4	TSS1500			43.3±4.7	49.2±5.4	5.9	1.14	0.00012207	0.00294381
cg00497630	SLC46A1	1stExon	Island		9.9±1.9	12.1±2.9	2.2	1.22	0.00012207	0.00294381
cg00498089			S_Shore		19.7±5.5	24.8±6.4	5.1	1.26	0.00012207	0.00294381
cg00500705			Island		8.6±1.8	11.0±2.3	2.4	1.27	0.00012207	0.00294381
cg00500789	C1orf210;C1orf210	TSS200;TSS200		X	31.3±9.6	37.0±10.2	5.6	1.18	0.00012207	0.00294381
cg00501622	MIR126;EGFL7;EGFL7	TSS1500;Body;Body	N_Shore		31.2±8.2	34.2±6.9	3.0	1.09	0.00012207	0.00294381
cg00502028	PFKL;PFKL	Body;Body	Island		84.3±3.1	79.6±5.2	-4.8	0.94	0.00012207	0.00294381
cg00502618	TPST2;MIR548J;TPST2	5'UTR;TSS1500;5'UTR		X	71.4±5.3	74.4±4.3	3.0	1.04	0.00012207	0.00294381
cg00502746	HCCA2	Body	Island		82.6±3.1	79.1±5.8	-3.5	0.96	0.00012207	0.00294381
cg00505606	TP73;TP73;TP73;TP73	Body;Body;Body;Body	N_Shelf		24.9±15.8	33.2±16.4	8.2	1.33	0.00012207	0.00294381
cg00506354	ALG3;ALG3;ALG3;ALG3;ECE2;ECE2	TSS1500;TSS1500;Body;TSS1500;TSS1500;TSS1500	N_Shore		7.1±1.2	9.5±1.5	2.4	1.34	0.00012207	0.00294381
cg00507945			N_Shore		22.9±3.9	25.9±4.2	3.0	1.13	0.00012207	0.00294381
cg00509136	RRAS	Body	N_Shore		8.8±1.0	10.5±0.9	1.7	1.19	0.00012207	0.00294381
cg00509766				X	12.1±1.8	15.4±2.9	3.4	1.28	0.00012207	0.00294381
cg00511334	NRN1L	1stExon	Island		11.1±1.8	13.8±2.3	2.7	1.25	0.00012207	0.00294381
cg00511632	PXDN	Body	N_Shore		34.7±13.1	41.7±15.7	7.1	1.20	0.00012207	0.00294381
cg00512279	SLC18A2	5'UTR	Island		12.9±8.4	15.5±7.8	2.6	1.20	0.00012207	0.00294381
cg00512459				X	37.6±8.8	49.6±4.8	12.0	1.32	0.00012207	0.00294381
cg00512726			Island	X	8.1±1.1	10.6±1.4	2.5	1.31	0.00012207	0.00294381
cg00513467	KLHL9	TSS200	Island		16.4±3.2	19.1±2.7	2.7	1.17	0.00012207	0.00294381
cg00513952				X	13.8±3.4	18.9±9.2	5.1	1.37	0.00012207	0.00294381
cg00515905	EPS8L3;EPS8L3;EPS8L3;EPS8L3;EPS8L3;EPS8L3	5'UTR;1stExon;5'UTR;1stExon;1stExon;5'UTR			84.4±3.9	81.9±4.5	-2.5	0.97	0.00012207	0.00294381
cg00520380	LIMK2;LIMK2;LIMK2	TSS1500;Body;TSS1500		X	27.2±4.0	30.6±4.7	3.4	1.13	0.00012207	0.00294381
cg00522636	DCP2	1stExon	Island		5.6±0.6	7.1±1.0	1.5	1.26	0.00012207	0.00294381
cg00526088	VARS2;VARS2;VARS2	1stExon;5'UTR;5'UTR	Island		3.7±0.4	4.5±0.4	0.8	1.22	0.00012207	0.00294381
cg00526316	GABPB2	5'UTR	Island		7.0±0.9	8.5±0.8	1.5	1.22	0.00012207	0.00294381
cg00526576	ZNF747	1stExon	Island		12.0±0.8	14.7±1.7	2.7	1.23	0.00012207	0.00294381
cg00532667			N_Shore		11.9±2.3	15.0±3.2	3.1	1.26	0.00012207	0.00294381
cg00533084	C1orf66;ISG20L2;C1orf66	TSS200;TSS1500;TSS200	Island		6.3±0.5	8.0±0.9	1.7	1.27	0.00012207	0.00294381
cg00533182	PPP1R16A	Body	Island		43.2±4.5	46.9±4.6	3.7	1.08	0.00012207	0.00294381
cg00533407	ACCN3;ACCN3;ACCN3	TSS1500;TSS1500;TSS1500	N_Shore		13.4±3.3	18.7±4.7	5.3	1.40	0.00012207	0.00294381
cg00533586	C2CD4C	TSS1500	Island		7.1±1.0	9.3±1.2	2.2	1.31	0.00012207	0.00294381
cg00533891	ZMIZ1	5'UTR		X	6.9±2.0	9.8±4.6	2.9	1.42	0.00012207	0.00294381
cg00534380	TBC1D8	Body	N_Shore		23.4±8.9	29.1±9.1	5.7	1.25	0.00012207	0.00294381
cg00536718					22.4±8.5	27.6±10.2	5.2	1.23	0.00012207	0.00294381
cg00539347				X	4.9±0.6	6.5±1.1	1.6	1.32	0.00012207	0.00294381
cg00539360	VEGFA;VEGFA;VEGFA;VEGFA;VEGFA;VEGFA;VEGFA;VEGFA;VEGFA;VEGFA;VEGFA;VEGFA;VEGFA;VEGFA;VEGFA;VEGFA	TSS1500;TSS1500;TSS1500;TSS1500;TSS1500;TSS1500;TSS1500;TSS1500;TSS1500;TSS1500;TSS1500;TSS1500;TSS1500;TSS1500;TSS1500;TSS1500	N_Shore		12.4±2.9	17.0±4.8	4.6	1.37	0.00012207	0.00294381
cg00540558	SERTAD1	5'UTR	N_Shore		10.2±1.1	12.7±1.2	2.5	1.25	0.00012207	0.00294381
cg00540587	HDAC4	Body			79.7±3.3	75.8±4.8	-3.9	0.95	0.00012207	0.00294381
cg00540850	TERT;TERT	Body;Body	N_Shore		66.4±6.2	64.1±5.8	-2.2	0.97	0.00012207	0.00294381
cg00542775			N_Shelf		95.1±3.3	93.6±4.7	-1.5	0.98	0.00012207	0.00294381
cg00543406	PLEKHG5;PLEKHG5;PLEKHG5;PLEKHG5	5'UTR;Body;5'UTR;Body	Island		6.0±0.6	8.8±1.6	2.7	1.46	0.00012207	0.00294381
cg00545229	C1QTNF7;C1QTNF7;C1QTNF7	TSS200;Body;5'UTR		X	16.2±5.7	21.9±6.1	5.7	1.35	0.00012207	0.00294381
cg00546248	PLCH2	Body	S_Shore		17.9±8.6	22.9±7.9	4.9	1.27	0.00012207	0.00294381
cg00547143	GAL	TSS1500	N_Shore	X	36.2±10.7	40.9±11.1	4.7	1.13	0.00012207	0.00294381
cg00547312	RSL24D1	3'UTR			65.0±5.3	54.5±6.4	-10.5	0.84	0.00012207	0.00294381
cg00548143	ITPKB	Body	Island		7.4±1.0	9.2±1.1	1.8	1.24	0.00012207	0.00294381
cg00549412	SLC37A1	5'UTR	N_Shore		25.3±7.7	31.1±9.0	5.8	1.23	0.00012207	0.00294381
cg00550340	CDR2L	Body	S_Shore	X	19.1±6.2	23.6±8.4	4.6	1.24	0.00012207	0.00294381
cg00551143	TRIL	TSS1500	S_Shore		33.8±10.1	44.4±8.2	10.6	1.31	0.00012207	0.00294381
cg00552226	TIA1;TIA1	Body;Body	N_Shore		6.7±0.8	8.8±1.3	2.1	1.31	0.00012207	0.00294381
cg00554682	ZNF804A;ZNF804A	1stExon;5'UTR	N_Shore		9.1±0.9	10.8±1.0	1.7	1.18	0.00012207	0.00294381
cg00555538	SSH2	Body	Island		9.5±0.5	11.4±1.2	1.9	1.20	0.00012207	0.00294381
cg00556126	WFDC1	TSS200	N_Shore	X	6.9±0.7	8.7±1.2	1.8	1.26	0.00012207	0.00294381
cg00556719	TMEM38B	Body	Island		8.4±1.3	9.7±1.0	1.3	1.16	0.00012207	0.00294381
cg00558156	LOXL2;LOXL2	5'UTR;1stExon	Island		8.8±1.0	10.2±1.0	1.4	1.16	0.00012207	0.00294381
cg00558224			N_Shore	X	11.3±3.4	14.6±5.7	3.3	1.30	0.00012207	0.00294381
cg00560542	SYNPO2L;SYNPO2L	Body;Body	Island	X	21.6±4.7	25.7±4.9	4.1	1.19	0.00012207	0.00294381
cg00560632					14.9±5.6	18.9±8.2	4.0	1.27	0.00012207	0.00294381
cg00561089			Island		7.5±0.6	9.6±1.4	2.1	1.28	0.00012207	0.00294381
cg00561322	PPP2R1B	Body		X	7.1±1.2	8.6±1.2	1.5	1.21	0.00012207	0.00294381
cg00561739	NDUFS6	Body			84.4±2.1	81.3±3.5	-3.0	0.96	0.00012207	0.00294381
cg00563858	GALNT10	Body		X	34.6±8.7	39.1±9.1	4.4	1.13	0.00012207	0.00294381
cg00564524			N_Shore		66.7±8.2	61.2±8.5	-5.5	0.92	0.00012207	0.00294381
cg00565124	PDE4DIP	Body	N_Shelf		75.0±3.8	77.5±4.1	2.5	1.03	0.00012207	0.00294381
cg00568164	TSPAN18;TSPAN18	5'UTR;TSS1500		X	81.3±7.6	76.6±7.0	-4.7	0.94	0.00012207	0.00294381
cg00568792	STT3A	TSS200	Island		6.9±0.5	8.5±1.0	1.6	1.23	0.00012207	0.00294381
cg00571067				X	72.7±6.7	64.9±6.4	-7.8	0.89	0.00012207	0.00294381
cg00572266			S_Shelf		10.3±4.8	15.3±8.9	5.0	1.49	0.00012207	0.00294381
cg00572684	IMPDH2	TSS200	S_Shore		9.1±0.9	11.0±1.3	1.9	1.21	0.00012207	0.00294381
cg00574014	ZNF846	TSS200	Island		5.5±0.6	6.4±0.5	0.8	1.15	0.00012207	0.00294381
cg00575066			Island		25.8±8.4	29.2±9.9	3.4	1.13	0.00012207	0.00294381
cg00575303			Island		8.9±1.0	11.2±0.9	2.3	1.26	0.00012207	0.00294381
cg00575529	MDC1;MDC1	1stExon;5'UTR	Island		7.4±0.7	9.5±1.3	2.1	1.28	0.00012207	0.00294381
cg00575672				X	30.8±6.3	36.8±9.6	6.0	1.19	0.00012207	0.00294381
cg00576250				X	12.1±5.4	14.1±6.6	2.0	1.16	0.00012207	0.00294381
cg00577560	KIAA1026;KIAA1026;KIAA1026;KIAA1026;KIAA1026	Body;5'UTR;TSS1500;Body;Body		X	11.8±6.3	16.3±7.9	4.5	1.38	0.00012207	0.00294381
cg00578032			Island	X	9.4±3.6	11.5±3.6	2.2	1.23	0.00012207	0.00294381
cg00579960	SFRS15;SFRS15;SFRS15	Body;Body;Body	N_Shore		29.9±6.0	35.9±4.8	5.9	1.20	0.00012207	0.00294381
cg00580497			N_Shore		21.2±11.3	26.0±11.1	4.8	1.23	0.00012207	0.00294381
cg00582941	AHCY;AHCY	5'UTR;Body	N_Shore	X	47.0±7.5	51.1±7.0	4.1	1.09	0.00012207	0.00294381
cg00583003	SPP1;SPP1;SPP1	TSS1500;TSS1500;TSS1500			76.5±3.2	68.6±4.7	-7.8	0.90	0.00012207	0.00294381
cg00583526			N_Shore		13.9±5.1	16.4±6.2	2.5	1.18	0.00012207	0.00294381
cg00583535	IGFN1	TSS200		X	19.0±6.0	24.9±5.3	5.9	1.31	0.00012207	0.00294381
cg00583733	ALDOA;ALDOA;ALDOA	TSS1500;TSS1500;5'UTR	N_Shore		22.5±8.5	28.0±9.4	5.5	1.24	0.00012207	0.00294381
cg00584022	KRAS;KRAS	5'UTR;5'UTR			7.9±0.9	9.2±1.3	1.4	1.17	0.00012207	0.00294381
cg00585538	ARHGAP18	TSS200		X	6.1±0.7	7.4±0.7	1.3	1.22	0.00012207	0.00294381
cg00585733	AUTS2;AUTS2;AUTS2	1stExon;1stExon;1stExon	Island		7.4±0.8	9.0±1.1	1.6	1.22	0.00012207	0.00294381
cg00586732	GRM7;GRM7	Body;3'UTR		X	53.7±7.2	47.5±9.2	-6.2	0.88	0.00012207	0.00294381
cg00586909	CDKAL1	TSS200			12.6±1.8	16.0±2.3	3.3	1.26	0.00012207	0.00294381
cg00587301			N_Shore	X	18.3±6.3	24.0±8.2	5.7	1.31	0.00012207	0.00294381
cg00587922	KIAA1949;KIAA1949	Body;Body	N_Shelf		9.2±2.6	11.0±2.6	1.7	1.19	0.00012207	0.00294381
cg00588517	C2;C2;C2;C2	1stExon;5'UTR;1stExon;5'UTR			21.7±10.2	26.1±11.0	4.5	1.21	0.00012207	0.00294381
cg00588853	SLC7A5P1	Body	Island		9.6±3.4	11.4±3.8	1.8	1.19	0.00012207	0.00294381
cg00589412	DIRAS3	5'UTR	N_Shore		78.4±3.3	72.6±3.9	-5.8	0.93	0.00012207	0.00294381
cg00589850	PCDHGA4;PCDHGA12;PCDHGA11;PCDHGA11;PCDHGA9;PCDHGA1;PCDHGB1;PCDHGB6;PCDHGC3;PCDHGB3;PCDHGB7;PCDHGA6;PCDHGA8;PCDHGA10;PCDHGA5;PCDHGB4;PCDHGA3;PCDHGA2;PCDHGA7;PCDHGB2;PCDHGB5;PCDHGC3;PCDHGC3	Body;Body;Body;Body;Body;Body;Body;Body;1stExon;Body;Body;Body;Body;Body;Body;Body;Body;Body;Body;Body;Body;1stExon;Body	Island		17.3±5.9	22.6±10.1	5.4	1.31	0.00012207	0.00294381
cg00592063	NAGK	TSS200	Island		6.5±0.7	8.0±1.0	1.5	1.23	0.00012207	0.00294381
cg00593116			S_Shore		78.6±6.2	75.7±6.3	-2.9	0.96	0.00012207	0.00294381
cg00594118	COBRA1	1stExon	Island		7.5±0.8	9.4±0.9	1.9	1.25	0.00012207	0.00294381
cg00595197	STUB1	Body	Island		7.7±0.9	10.3±2.0	2.5	1.33	0.00012207	0.00294381
cg00596833				X	51.6±13.8	59.9±12.3	8.3	1.16	0.00012207	0.00294381
cg00597713	PEX6	TSS200	Island		6.9±0.6	8.0±0.9	1.2	1.17	0.00012207	0.00294381
cg00598143	LOC100129716;ARRDC3	Body;TSS200	S_Shelf		4.1±0.8	5.1±0.7	1.0	1.24	0.00012207	0.00294381
cg00601727	ZNF783	Body	N_Shore		16.5±5.1	22.7±7.3	6.2	1.37	0.00012207	0.00294381
cg00602245			N_Shelf		74.9±8.5	70.0±7.6	-4.8	0.94	0.00012207	0.00294381
cg00602811	ZEB2;ZEB2;ZEB2	TSS1500;TSS1500;TSS1500	N_Shelf		13.3±3.0	18.5±4.9	5.2	1.39	0.00012207	0.00294381
cg00603110				X	18.8±3.9	24.8±5.1	6.0	1.32	0.00012207	0.00294381
cg00603717	COG3;COG3	5'UTR;1stExon	Island		8.9±0.9	10.8±1.1	1.9	1.21	0.00012207	0.00294381
cg00605408	TP53I3;TP53I3;TP53I3	1stExon;5'UTR;5'UTR	Island		6.0±0.6	7.3±0.8	1.3	1.22	0.00012207	0.00294381
cg00607051	LRRC14B	TSS200	N_Shore		10.7±3.1	14.9±6.5	4.3	1.40	0.00012207	0.00294381
cg00607196	C14orf37	TSS1500	S_Shore		6.1±0.5	7.9±1.1	1.8	1.29	0.00012207	0.00294381
cg00609473	REM2	TSS1500	N_Shelf		16.3±3.5	21.9±5.5	5.6	1.34	0.00012207	0.00294381
cg00610000	VRK2;VRK2;VRK2;VRK2;VRK2;VRK2	TSS1500;TSS1500;TSS1500;TSS1500;TSS1500;TSS1500	N_Shore		74.8±5.5	70.0±5.3	-4.7	0.94	0.00012207	0.00294381
cg00610692	RTKN;RTKN;RTKN	Body;TSS1500;TSS1500	Island		11.9±2.0	15.3±2.5	3.4	1.29	0.00012207	0.00294381
cg00612107	KIAA0182;KIAA0182	TSS1500;5'UTR	Island		7.9±1.1	9.4±0.7	1.5	1.19	0.00012207	0.00294381
cg00614834	HSD17B8	Body	S_Shore		13.1±3.3	17.0±2.7	3.9	1.29	0.00012207	0.00294381
cg00615550	CD164;CD164;CD164;CD164;CD164	TSS200;TSS200;TSS200;TSS200;TSS200	Island		6.5±0.4	7.7±0.8	1.2	1.19	0.00012207	0.00294381
cg00617292	TNXB	Body			16.3±2.4	25.3±4.6	9.0	1.55	0.00012207	0.00294381
cg00619263				X	17.3±4.5	21.6±7.5	4.3	1.25	0.00012207	0.00294381
cg00619497	RB1	Body	S_Shore		12.1±1.3	15.2±1.5	3.1	1.25	0.00012207	0.00294381
cg00619978	FLT4;FLT4	Body;Body	Island		10.9±1.3	13.6±1.9	2.7	1.25	0.00012207	0.00294381
cg00620629	ZUFSP;ZUFSP	1stExon;5'UTR			3.5±0.6	5.3±0.8	1.8	1.52	0.00012207	0.00294381
cg00622375	SVIL;MIR938;SVIL	5'UTR;TSS1500;5'UTR			83.8±2.9	78.9±5.0	-4.9	0.94	0.00012207	0.00294381
cg00622552	ODF3L1;ODF3L1	5'UTR;1stExon		X	8.1±1.4	10.9±1.5	2.8	1.34	0.00012207	0.00294381
cg00622580	FAM161A	TSS1500	S_Shore		6.9±0.7	8.5±0.7	1.6	1.23	0.00012207	0.00294381
cg00624404			Island	X	10.3±1.2	12.1±1.0	1.8	1.18	0.00012207	0.00294381
cg00624617			N_Shore		16.1±3.6	18.9±3.7	2.8	1.17	0.00012207	0.00294381
cg00624879	POU5F1B	1stExon			52.2±4.2	49.2±4.8	-3.0	0.94	0.00012207	0.00294381
cg00625021	C5orf37;C5orf37	5'UTR;1stExon	Island		9.0±0.8	10.5±0.9	1.5	1.16	0.00012207	0.00294381
cg00625776	KRT8	Body	N_Shore		23.6±5.5	28.8±4.5	5.2	1.22	0.00012207	0.00294381
cg00625783			Island	X	12.8±2.7	16.9±2.9	4.1	1.32	0.00012207	0.00294381
cg00626119	SH2D2A;SH2D2A;NTRK1;SH2D2A;SH2D2A;SH2D2A	Body;Body;TSS1500;Body;Body;Body	S_Shore		21.9±4.7	27.8±5.9	5.9	1.27	0.00012207	0.00294381
cg00628185	BIRC7;BIRC7	Body;Body	Island		77.9±5.6	74.1±5.1	-3.9	0.95	0.00012207	0.00294381
cg00630431	SNORA38B;NOL11	TSS1500;Body			80.7±3.1	75.2±4.1	-5.4	0.93	0.00012207	0.00294381
cg00630761				X	18.2±7.0	25.7±8.7	7.5	1.41	0.00012207	0.00294381
cg00631221	REPS1;REPS1	Body;Body	N_Shore		8.8±3.5	11.7±4.2	2.9	1.33	0.00012207	0.00294381
cg00634238			N_Shore	X	6.3±0.8	7.4±0.8	1.1	1.18	0.00012207	0.00294381
cg00634573	ABR;ABR;ABR	Body;Body;Body	S_Shore		81.8±1.7	77.9±3.2	-3.9	0.95	0.00012207	0.00294381
cg00636809	EGR2;EGR2;EGR2;EGR2	5'UTR;TSS1500;TSS1500;TSS1500	Island		12.7±4.2	15.9±4.6	3.2	1.25	0.00012207	0.00294381
cg00637144	DHRS12;DHRS12	Body;Body		X	18.4±4.4	25.8±8.5	7.4	1.40	0.00012207	0.00294381
cg00637688	LOC153328	TSS1500	N_Shore	X	6.7±1.2	8.2±1.4	1.5	1.23	0.00012207	0.00294381
cg00641792	OXNAD1;DPH3;DPH3	TSS200;TSS200;TSS200	Island		9.4±0.7	11.4±1.0	2.1	1.22	0.00012207	0.00294381
cg00644814	HES2	TSS1500	Island		17.3±6.7	23.6±8.3	6.3	1.36	0.00012207	0.00294381
cg00646347	UTF1	Body	Island		16.5±7.2	19.9±8.0	3.4	1.21	0.00012207	0.00294381
cg00648184	MARCH10;MARCH10	Body;Body		X	22.0±9.3	27.5±8.7	5.5	1.25	0.00012207	0.00294381
cg00648919	WWTR1;WWTR1;WWTR1	5'UTR;5'UTR;5'UTR	Island		6.2±0.6	8.0±1.0	1.8	1.29	0.00012207	0.00294381
cg00649199	DYDC2	5'UTR	S_Shelf		82.1±4.9	79.3±4.8	-2.8	0.97	0.00012207	0.00294381
cg00649906	AACS	TSS1500	N_Shore		9.7±1.4	12.1±2.0	2.4	1.24	0.00012207	0.00294381
cg00650952	FAM128A;LOC150776	TSS1500;Body	Island		5.3±0.4	6.4±0.7	1.1	1.20	0.00012207	0.00294381
cg00651216	HSP90AB1	TSS1500	Island		8.9±0.9	11.8±1.1	2.9	1.32	0.00012207	0.00294381
cg00651488				X	22.2±5.8	26.7±5.7	4.5	1.20	0.00012207	0.00294381
cg00652264	DDHD1;DDHD1;DDHD1	1stExon;1stExon;1stExon	Island		8.3±1.1	10.6±1.3	2.3	1.27	0.00012207	0.00294381
cg00652942	FGF18	Body	Island		13.9±2.0	17.4±2.1	3.4	1.25	0.00012207	0.00294381
cg00655779	CCT7;CCT7;CCT7;CCT7;C2orf7;CCT7;CCT7	TSS1500;TSS1500;TSS1500;TSS1500;TSS1500;TSS1500;TSS1500	Island		5.8±0.5	7.3±0.9	1.5	1.26	0.00012207	0.00294381
cg00655982	MYBPC2	TSS200	S_Shore		4.8±0.7	6.1±0.7	1.3	1.28	0.00012207	0.00294381
cg00656735			N_Shore	X	26.9±12.2	34.0±12.8	7.1	1.26	0.00012207	0.00294381
cg00657094			Island	X	22.3±7.8	31.2±9.7	8.9	1.40	0.00012207	0.00294381
cg00658085			Island		64.9±6.2	56.6±4.4	-8.2	0.87	0.00012207	0.00294381
cg00658394	VGLL4;VGLL4	Body;TSS200	S_Shore		10.1±0.9	12.0±1.0	1.9	1.19	0.00012207	0.00294381
cg00658440				X	31.0±4.6	37.2±4.6	6.2	1.20	0.00012207	0.00294381
cg00659953	FAM173A	TSS1500	Island		6.4±0.7	8.7±1.1	2.3	1.36	0.00012207	0.00294381
cg00661564	IVNS1ABP	TSS200	Island		9.8±0.9	11.4±0.8	1.5	1.15	0.00012207	0.00294381
cg00662142			Island		9.0±1.1	11.5±1.7	2.5	1.27	0.00012207	0.00294381
cg00664418	PHF13	TSS1500	Island		8.1±0.8	10.9±1.7	2.8	1.35	0.00012207	0.00294381
cg00664723	FBXL7	Body	N_Shore		44.5±14.4	50.7±13.9	6.1	1.14	0.00012207	0.00294381
cg00664842	DOM3Z;STK19;STK19;DOM3Z;STK19;STK19;STK19	5'UTR;5'UTR;1stExon;1stExon;1stExon;Body;5'UTR	Island		5.3±0.8	6.4±1.2	1.1	1.20	0.00012207	0.00294381
cg00667525	C19orf60;C19orf60	TSS1500;TSS1500	N_Shore		12.5±3.0	16.6±4.2	4.1	1.33	0.00012207	0.00294381
cg00671225	RPS12;SNORA33	Body;TSS200	S_Shelf		49.4±3.0	53.4±2.4	4.0	1.08	0.00012207	0.00294381
cg00672228	DLG4;ACADVL;ACADVL;DLG4	5'UTR;TSS200;TSS200;1stExon	Island		8.8±0.6	10.7±0.9	1.9	1.21	0.00012207	0.00294381
cg00672638	ARHGAP26;ARHGAP26	TSS1500;TSS1500	N_Shore		10.2±0.9	12.3±1.0	2.1	1.20	0.00012207	0.00294381
cg00673365	LHX5	Body	Island	X	8.9±1.1	11.0±1.6	2.1	1.23	0.00012207	0.00294381
cg00675133	IP6K2;IP6K2;IP6K2;IP6K2;IP6K2;IP6K2;IP6K2;IP6K2	TSS200;TSS200;TSS200;TSS200;TSS200;TSS200;TSS200;TSS200	Island		8.3±0.9	10.1±1.4	1.8	1.21	0.00012207	0.00294381
cg00677195	ITIH5;ITIH5;ITIH5;ITIH5	Body;5'UTR;Body;1stExon			74.8±6.0	67.3±6.5	-7.6	0.90	0.00012207	0.00294381
cg00678239	NEAT1	TSS200	Island		7.4±0.9	9.5±0.8	2.1	1.28	0.00012207	0.00294381
cg00679520	PPM1H	Body		X	20.7±7.6	24.9±7.3	4.2	1.20	0.00012207	0.00294381
cg00679546	MRC2	Body	Island		7.2±0.6	8.7±0.8	1.6	1.22	0.00012207	0.00294381
cg00679603	PCYT1B	TSS200		X	49.3±10.8	54.6±8.6	5.3	1.11	0.00012207	0.00294381
cg00680572	NKX2-8	Body	Island		9.5±1.2	11.0±1.0	1.5	1.15	0.00012207	0.00294381
cg00680696			N_Shore	X	68.9±10.7	63.5±11.4	-5.4	0.92	0.00012207	0.00294381
cg00681106	LHX8	Body	N_Shore	X	28.8±8.0	35.1±8.9	6.4	1.22	0.00012207	0.00294381
cg00681513	TMEM208;LRRC29;LRRC29	Body;TSS1500;TSS1500	S_Shore		6.2±1.1	7.7±1.1	1.5	1.24	0.00012207	0.00294381
cg00683158	KIAA1543;KIAA1543	1stExon;1stExon	Island		9.7±1.8	11.8±2.4	2.0	1.21	0.00012207	0.00294381
cg00684075				X	5.6±0.5	7.2±0.8	1.6	1.29	0.00012207	0.00294381
cg00684178	NEU4;NEU4;NEU4;NEU4;NEU4;NEU4;NEU4;NEU4	5'UTR;5'UTR;1stExon;5'UTR;1stExon;5'UTR;1stExon;5'UTR	N_Shelf		18.0±11.8	23.4±12.1	5.4	1.30	0.00012207	0.00294381
cg00684497	PRRT4	TSS1500	S_Shore		12.9±3.2	17.5±4.7	4.5	1.35	0.00012207	0.00294381
cg00684824	COL21A1	5'UTR	N_Shore	X	9.3±1.4	12.2±1.9	2.9	1.32	0.00012207	0.00294381
cg00687021	TMEM200A	Body			94.0±1.2	91.2±2.0	-2.8	0.97	0.00012207	0.00294381
cg00688539	NMRAL1;HMOX2;HMOX2;NMRAL1	1stExon;1stExon;5'UTR;5'UTR	N_Shore		16.0±3.0	18.4±3.8	2.4	1.15	0.00012207	0.00294381
cg00690082	STAT5A	TSS1500	N_Shore		15.5±2.4	20.8±2.9	5.3	1.34	0.00012207	0.00294381
cg00690554	ZFYVE21	Body	S_Shore	X	39.2±14.5	49.1±14.7	10.0	1.25	0.00012207	0.00294381
cg00694336	PHTF1	TSS200	Island		7.8±0.7	9.4±2.1	1.6	1.20	0.00012207	0.00294381
cg00695077	IFI6;IFI6;IFI6	TSS200;TSS200;TSS200	S_Shelf	X	5.9±0.6	7.4±0.9	1.5	1.25	0.00012207	0.00294381
cg00695416	CBR1	1stExon	Island		9.9±1.6	12.3±1.9	2.4	1.25	0.00012207	0.00294381
cg00697378	EFCAB7	Body		X	73.8±3.7	65.6±4.6	-8.2	0.89	0.00012207	0.00294381
cg00699235	MCRS1	TSS1500	Island		7.3±1.2	9.0±1.2	1.7	1.24	0.00012207	0.00294381
cg00699898	TTLL10;TTLL10	Body;Body	S_Shore		17.9±6.1	22.2±6.9	4.3	1.24	0.00012207	0.00294381
cg00701741	PTGFR;PTGFR	5'UTR;5'UTR	Island		6.7±0.5	8.2±1.3	1.5	1.22	0.00012207	0.00294381
cg00702126	VWA1;VWA1	TSS1500;TSS1500	N_Shore	X	31.8±11.5	39.4±10.1	7.7	1.24	0.00012207	0.00294381
cg00702341	ZNF493;ZNF493;ZNF493	TSS200;TSS200;TSS200			11.0±0.8	13.1±1.7	2.2	1.20	0.00012207	0.00294381
cg00703019	VAMP3	Body	Island		7.5±1.0	9.1±1.2	1.6	1.21	0.00012207	0.00294381
cg00703441	RPH3AL	Body	Island		78.1±3.6	71.6±5.0	-6.5	0.92	0.00012207	0.00294381
cg00704310	KCTD15;KCTD15;KCTD15	5'UTR;5'UTR;5'UTR	Island		6.5±0.6	8.1±1.0	1.6	1.24	0.00012207	0.00294381
cg00704652	ZNF598	1stExon	Island		19.1±1.3	16.0±1.2	-3.1	0.84	0.00012207	0.00294381
cg00704780	HDLBP;HDLBP	5'UTR;5'UTR	N_Shelf	X	39.6±4.8	44.9±5.3	5.3	1.13	0.00012207	0.00294381
cg00704909	COPB1;COPB1;COPB1;COPB1;COPB1;COPB1	5'UTR;1stExon;5'UTR;1stExon;1stExon;5'UTR			8.4±0.4	10.9±1.0	2.5	1.30	0.00012207	0.00294381
cg00706505	QARS	TSS200	Island		6.8±0.6	7.9±0.9	1.1	1.16	0.00012207	0.00294381
cg00708580			N_Shore		80.4±5.9	77.7±5.7	-2.7	0.97	0.00012207	0.00294381
cg00710506	SNTB2	TSS1500	N_Shore		9.0±1.3	11.4±1.9	2.5	1.27	0.00012207	0.00294381
cg00710862	TGOLN2	3'UTR			35.3±10.6	39.7±10.6	4.4	1.12	0.00012207	0.00294381
cg00711584	ANKRD11	Body	Island		95.0±1.3	93.0±1.6	-2.0	0.98	0.00012207	0.00294381
cg00712136	MEGF8	TSS200	Island		8.6±0.7	10.0±0.8	1.4	1.16	0.00012207	0.00294381
cg00713401	KRT82;KRT82	5'UTR;1stExon			77.4±4.0	73.2±3.8	-4.2	0.95	0.00012207	0.00294381
cg00713925	C1orf85	TSS200			10.1±7.5	12.4±8.5	2.2	1.22	0.00012207	0.00294381
cg00716752	BAT2	TSS200	Island		6.8±0.7	8.9±0.8	2.1	1.31	0.00012207	0.00294381
cg00716991			N_Shore		8.5±1.0	10.4±1.1	2.0	1.23	0.00012207	0.00294381
cg00718400			N_Shore	X	25.4±9.5	32.3±11.8	6.9	1.27	0.00012207	0.00294381
cg00718444	CYHR1	Body	N_Shore		82.9±1.6	78.5±2.4	-4.4	0.95	0.00012207	0.00294381
cg00719410			Island		7.1±1.1	8.6±1.4	1.5	1.22	0.00012207	0.00294381
cg00721468	EEF1E1;EEF1E1	1stExon;1stExon	Island		7.5±0.9	9.2±1.2	1.7	1.23	0.00012207	0.00294381
cg00722041					82.2±7.4	78.3±7.7	-3.9	0.95	0.00012207	0.00294381
cg00722329	PLCH2	Body	N_Shore		18.3±6.6	23.0±6.4	4.6	1.25	0.00012207	0.00294381
cg00723379	GOLGA6D	Body			20.7±3.5	23.8±3.5	3.1	1.15	0.00012207	0.00294381
cg00723994			Island		60.1±17.9	68.9±13.3	8.8	1.15	0.00012207	0.00294381
cg00724111	PACSIN3	TSS1500	S_Shore		21.3±8.7	24.7±8.8	3.4	1.16	0.00012207	0.00294381
cg00724662	NXF1;NXF1	TSS1500;TSS1500	S_Shore		9.7±1.2	11.6±0.8	1.8	1.19	0.00012207	0.00294381
cg00729049	GAD1;GAD1	Body;Body	Island	X	7.8±1.5	11.1±2.0	3.3	1.42	0.00012207	0.00294381
cg00731886	KIAA1530	Body	N_Shore		82.8±2.7	79.4±2.7	-3.4	0.96	0.00012207	0.00294381
cg00732432	CPLX1	Body	Island	X	12.6±4.8	16.5±6.0	4.0	1.31	0.00012207	0.00294381
cg00732815	MMP9	TSS1500	N_Shelf		15.9±6.7	18.6±7.3	2.7	1.17	0.00012207	0.00294381
cg00733315				X	35.4±2.7	40.7±3.4	5.3	1.15	0.00012207	0.00294381
cg00734800	TUSC4;CYB561D2;TUSC4	5'UTR;TSS200;1stExon	Island		8.2±0.9	11.0±1.9	2.9	1.35	0.00012207	0.00294381
cg00735304	C16orf46;C16orf46	TSS200;TSS200	Island		7.4±0.7	9.5±0.8	2.1	1.28	0.00012207	0.00294381
cg00738345	CUEDC1	3'UTR	S_Shore		24.5±3.3	32.5±5.8	8.0	1.33	0.00012207	0.00294381
cg00738897			S_Shore		49.3±5.5	59.3±4.1	10.0	1.20	0.00012207	0.00294381
cg00738919	C7orf50;C7orf50;C7orf50	Body;Body;Body	S_Shelf	X	27.8±4.7	32.1±4.8	4.3	1.16	0.00012207	0.00294381
cg00739661	ZNF490;ZNF791	TSS200;TSS200	Island		6.0±0.7	7.7±1.0	1.7	1.28	0.00012207	0.00294381
cg00740813	PAMR1;PAMR1;PAMR1;PAMR1	5'UTR;1stExon;1stExon;5'UTR	Island		9.8±1.1	13.4±2.0	3.6	1.37	0.00012207	0.00294381
cg00741624	KIAA1409	5'UTR	Island		14.5±2.3	18.4±2.8	3.9	1.27	0.00012207	0.00294381
cg00742851	LRRN1	5'UTR	S_Shore		51.8±7.8	57.5±5.4	5.7	1.11	0.00012207	0.00294381
cg00742963	PEBP4	Body	N_Shore		83.4±1.6	80.0±2.3	-3.4	0.96	0.00012207	0.00294381
cg00743585	TULP3;TULP3	Body;Body	Island		8.4±0.6	10.6±1.4	2.2	1.26	0.00012207	0.00294381
cg00744083	SCN5A;SCN5A;SCN5A;SCN5A;SCN5A;SCN5A	Body;Body;Body;Body;Body;Body			82.3±5.8	79.4±5.9	-2.9	0.96	0.00012207	0.00294381
cg00744351	CHRNE;C17orf107	Body;3'UTR	Island		86.9±19.7	82.4±20.8	-4.5	0.95	0.00012207	0.00294381
cg00745835	LOC283050;LOC283050;LOC283050	Body;Body;Body		X	25.7±17.4	32.9±18.5	7.2	1.28	0.00012207	0.00294381
cg00746949	SSBP1;FLJ40852	TSS1500;Body	N_Shore		12.1±1.2	13.7±1.6	1.6	1.13	0.00012207	0.00294381
cg00752195			Island		12.8±5.0	15.1±5.1	2.2	1.18	0.00012207	0.00294381
cg00753658	BIRC7;BIRC7	TSS200;TSS200	N_Shelf	X	22.9±9.7	25.6±9.3	2.7	1.12	0.00012207	0.00294381
cg00753924	RXRA	Body	N_Shore		10.2±3.5	13.8±5.7	3.5	1.35	0.00012207	0.00294381
cg00755588	C9orf172	TSS1500	N_Shore		18.7±2.9	22.7±3.3	4.0	1.21	0.00012207	0.00294381
cg00755751	SYNE2;SYNE2	Body;Body			35.5±9.2	43.5±8.0	7.9	1.22	0.00012207	0.00294381
cg00757212	ST8SIA1	TSS1500	Island		6.4±0.5	8.3±0.9	1.9	1.29	0.00012207	0.00294381
cg00757327	DDN	Body	Island		17.3±5.3	21.0±6.8	3.7	1.22	0.00012207	0.00294381
cg00758816				X	48.6±6.6	54.4±7.0	5.9	1.12	0.00012207	0.00294381
cg00759906	GPI	Body	Island		7.2±0.6	8.5±0.7	1.4	1.19	0.00012207	0.00294381
cg00760872				X	19.5±6.3	24.7±7.0	5.2	1.26	0.00012207	0.00294381
cg00761129	PRDM16;PRDM16	Body;Body	Island		85.6±2.0	81.9±2.3	-3.7	0.96	0.00012207	0.00294381
cg00761755	SLC43A2	5'UTR	Island		6.4±0.9	7.7±0.9	1.3	1.20	0.00012207	0.00294381
cg00761859	NRP1;NRP1;NRP1	Body;Body;Body		X	83.0±2.2	78.0±5.4	-5.0	0.94	0.00012207	0.00294381
cg00762623	SNORA9;C7orf40	TSS1500;Body	Island		6.4±1.0	8.2±1.0	1.8	1.27	0.00012207	0.00294381
cg00762678	CBFA2T3;CBFA2T3	5'UTR;Body	N_Shelf		14.9±5.2	21.4±5.1	6.5	1.44	0.00012207	0.00294381
cg00763834	ERCC1;ERCC1;ERCC1	TSS200;TSS1500;TSS200	S_Shore		5.0±0.6	6.2±0.6	1.2	1.24	0.00012207	0.00294381
cg00765653	GNASAS;GNAS;GNAS	Body;1stExon;5'UTR	Island	X	55.6±2.9	52.2±3.5	-3.4	0.94	0.00012207	0.00294381
cg00766220			N_Shore		38.7±7.7	49.5±7.2	10.9	1.28	0.00012207	0.00294381
cg00766845	NID2	TSS200	Island		12.0±1.1	13.8±1.5	1.8	1.15	0.00012207	0.00294381
cg00766889	SEPHS1	TSS200			7.8±1.1	9.9±1.2	2.1	1.27	0.00012207	0.00294381
cg00768439	FAM133A;FAM133A;NAP1L3;FAM133A;FAM133A	TSS1500;TSS1500;TSS200;TSS1500;TSS1500	Island		10.8±4.5	12.7±5.9	1.8	1.17	0.00012207	0.00294381
cg00768861	GBF1;GBF1	1stExon;5'UTR	Island		5.7±0.6	7.1±0.7	1.5	1.26	0.00012207	0.00294381
cg00769240			Island		21.4±3.1	24.4±3.8	3.1	1.14	0.00012207	0.00294381
cg00769520	ST8SIA1	TSS1500	Island		6.2±0.9	7.4±1.0	1.2	1.19	0.00012207	0.00294381
cg00770265	SDR39U1	TSS1500	S_Shore		6.4±0.6	7.6±0.8	1.2	1.19	0.00012207	0.00294381
cg00770964	SGK3	TSS1500	Island		7.9±1.2	9.3±1.5	1.3	1.17	0.00012207	0.00294381
cg00771593	ATP6V0D1	Body			82.3±2.2	78.6±2.6	-3.8	0.95	0.00012207	0.00294381
cg00772868	C6orf97	TSS200	Island		8.8±0.9	11.6±1.2	2.9	1.33	0.00012207	0.00294381
cg00773875	MAGEB18	Body			65.6±4.8	63.2±4.2	-2.4	0.96	0.00012207	0.00294381
cg00774088	ATP10A	TSS1500	S_Shore		90.5±2.5	88.6±3.0	-1.9	0.98	0.00012207	0.00294381
cg00774999	OPLAH	TSS1500	S_Shore		16.3±2.1	20.4±2.5	4.1	1.25	0.00012207	0.00294381
cg00776786			N_Shore		6.0±0.9	7.9±0.8	1.9	1.33	0.00012207	0.00294381
cg00777315	DCT;DCT	TSS1500;TSS1500			11.6±1.5	13.8±2.4	2.2	1.19	0.00012207	0.00294381
cg00777537	CHPT1	TSS200	Island		6.8±0.9	8.0±1.1	1.2	1.17	0.00012207	0.00294381
cg00778190				X	63.9±11.6	67.1±10.6	3.1	1.05	0.00012207	0.00294381
cg00779166			Island	X	13.0±2.1	17.1±3.2	4.1	1.32	0.00012207	0.00294381
cg00780810					9.0±3.3	11.7±3.5	2.7	1.30	0.00012207	0.00294381
cg00781047	NHS;NHS	TSS1500;Body		X	41.4±11.4	46.3±11.1	5.0	1.12	0.00012207	0.00294381
cg00785170	PHLDA3	TSS1500	S_Shore		8.7±1.5	11.9±3.1	3.2	1.37	0.00012207	0.00294381
cg00785738	CD72	Body	Island	X	10.3±2.1	17.0±4.5	6.6	1.64	0.00012207	0.00294381
cg00785892			S_Shore		78.1±6.6	74.9±6.6	-3.2	0.96	0.00012207	0.00294381
cg00788025	DGKQ	Body	N_Shore		80.8±2.0	77.1±2.4	-3.7	0.95	0.00012207	0.00294381
cg00788028	LOC440839	Body	Island		13.0±5.0	16.9±6.0	3.9	1.30	0.00012207	0.00294381
cg00788048	XAB2	Body	Island		87.1±2.0	82.1±5.8	-5.1	0.94	0.00012207	0.00294381
cg00789143					80.7±7.6	77.6±8.6	-3.1	0.96	0.00012207	0.00294381
cg00789423	SNORD46;RPS8	TSS1500;Body	Island		30.7±2.9	26.3±2.5	-4.4	0.86	0.00012207	0.00294381
cg00789545	RAGE	Body	N_Shore		23.7±2.5	28.9±3.1	5.2	1.22	0.00012207	0.00294381
cg00791249	FDX1L	TSS200	Island		8.0±1.6	10.0±1.7	2.0	1.26	0.00012207	0.00294381
cg00793432	TMX4	Body	N_Shelf		62.2±4.4	55.0±4.8	-7.2	0.88	0.00012207	0.00294381
cg00794038	CEBPB	1stExon	Island		8.1±1.0	10.0±1.0	1.9	1.24	0.00012207	0.00294381
cg00794227	PHACTR4	5'UTR	S_Shore		11.6±1.5	13.8±1.8	2.2	1.19	0.00012207	0.00294381
cg00795248	LHX9;LHX9	Body;Body	S_Shore		25.2±6.0	30.9±7.4	5.8	1.23	0.00012207	0.00294381
cg00797346	MEIS2;MEIS2;MEIS2;MEIS2;MEIS2;MEIS2;MEIS2;MEIS2	1stExon;Body;5'UTR;Body;5'UTR;Body;TSS1500;Body	N_Shore		13.9±3.7	16.8±3.6	2.9	1.21	0.00012207	0.00294381
cg00797837			Island	X	7.1±0.6	8.7±1.2	1.6	1.23	0.00012207	0.00294381
cg00800512	ZIK1	TSS200	Island		10.1±2.9	12.8±2.3	2.7	1.27	0.00012207	0.00294381
cg00801571	FYN;FYN;FYN	Body;Body;Body		X	24.2±8.7	30.9±10.2	6.7	1.28	0.00012207	0.00294381
cg00802855	GPR123	Body	N_Shore		65.8±8.1	61.4±7.4	-4.4	0.93	0.00012207	0.00294381
cg00803638	TEAD3	5'UTR	Island		9.6±1.4	12.7±1.8	3.1	1.32	0.00012207	0.00294381
cg00805619	INPP5A	Body			14.8±3.8	18.8±5.0	4.0	1.27	0.00012207	0.00294381
cg00806126	ZNF98	Body			21.4±3.6	18.2±3.6	-3.2	0.85	0.00012207	0.00294381
cg00806319	WNK2	Body	N_Shore		18.0±4.5	25.5±4.5	7.5	1.41	0.00012207	0.00294381
cg00806454			Island		9.1±2.2	11.6±2.3	2.5	1.27	0.00012207	0.00294381
cg00806490	CDH13	Body	Island		7.6±0.7	9.3±1.0	1.7	1.22	0.00012207	0.00294381
cg00807464	CUX2	Body			6.9±1.0	8.2±2.0	1.3	1.19	0.00012207	0.00294381
cg00808648	PACS2;PACS2	TSS1500;TSS1500	N_Shore		23.4±5.5	29.3±6.6	5.9	1.25	0.00012207	0.00294381
cg00808969	USP35;KCTD21	TSS1500;5'UTR	N_Shore		10.7±4.3	13.8±4.5	3.0	1.28	0.00012207	0.00294381
cg00810607	CNIH4	TSS200	N_Shore		9.4±1.1	10.8±1.4	1.4	1.15	0.00012207	0.00294381
cg00810956			Island		7.1±0.8	8.5±0.8	1.4	1.20	0.00012207	0.00294381
cg00811891	PER3	3'UTR			82.8±6.1	77.2±5.1	-5.6	0.93	0.00012207	0.00294381
cg00812770			S_Shore		77.1±3.6	74.0±4.3	-3.1	0.96	0.00012207	0.00294381
cg00814909	CTBP1;CTBP1	Body;Body	S_Shore		23.7±7.9	30.3±10.7	6.7	1.28	0.00012207	0.00294381
cg00814985	RASA3	Body	N_Shelf	X	19.4±4.8	22.9±5.3	3.5	1.18	0.00012207	0.00294381
cg00817749	DYNLT3	3'UTR			53.8±3.8	48.8±3.4	-5.1	0.91	0.00012207	0.00294381
cg00818229	MKL1	Body	S_Shore		80.2±3.1	76.0±3.8	-4.2	0.95	0.00012207	0.00294381
cg00818480	NXPH4	TSS1500	N_Shore		10.3±0.8	12.3±1.3	2.1	1.20	0.00012207	0.00294381
cg00818693	TTC14;TTC14;TTC14;TTC14	5'UTR;1stExon;1stExon;5'UTR	Island		8.3±0.6	10.5±0.9	2.2	1.26	0.00012207	0.00294381
cg00819619	CALCR;CALCR	TSS1500;TSS1500	S_Shore	X	11.2±1.5	13.6±2.2	2.4	1.22	0.00012207	0.00294381
cg00819844	CATSPERG	Body	Island		9.0±0.8	10.6±1.0	1.6	1.18	0.00012207	0.00294381
cg00820208	IRS1	TSS200	Island		6.4±0.8	7.8±1.2	1.4	1.22	0.00012207	0.00294381
cg00821764	UMPS	Body	S_Shore		5.3±0.7	6.5±0.9	1.1	1.21	0.00012207	0.00294381
cg00822277	TMCO3	3'UTR	S_Shore		50.2±7.5	55.3±6.1	5.0	1.10	0.00012207	0.00294381
cg00822451	NYNRIN	Body	Island	X	8.7±0.9	11.2±1.6	2.5	1.29	0.00012207	0.00294381
cg00822607	ZNF688;ZNF688	Body;1stExon	Island		6.4±0.6	8.1±1.0	1.6	1.25	0.00012207	0.00294381
cg00823095	PLXNA2	5'UTR	N_Shore		7.3±0.6	9.3±1.1	2.0	1.27	0.00012207	0.00294381
cg00823229	PFKM;SENP1;PFKM	1stExon;TSS200;5'UTR	Island		7.8±0.6	9.5±0.8	1.7	1.21	0.00012207	0.00294381
cg00826384	PTPRZ1	TSS200	Island	X	9.1±1.3	11.2±1.9	2.1	1.23	0.00012207	0.00294381
cg00827380	DDX18	TSS1500	N_Shore		5.4±0.7	7.3±0.9	1.8	1.34	0.00012207	0.00294381
cg00827392	OGFR	Body	Island		8.3±1.1	10.7±1.4	2.4	1.28	0.00012207	0.00294381
cg00827663	TRAF2	Body	N_Shore		82.9±4.5	79.7±4.9	-3.2	0.96	0.00012207	0.00294381
cg00829438	MED22;MED22	Body;Body	N_Shore		82.8±1.8	78.0±2.6	-4.9	0.94	0.00012207	0.00294381
cg00829944	BAD;GPR137;GPR137;BAD;GPR137;GPR137;GPR137	TSS1500;TSS1500;Body;TSS1500;TSS1500;1stExon;5'UTR	Island		8.3±0.7	10.7±0.9	2.4	1.29	0.00012207	0.00294381
cg00831233			Island		8.4±0.8	10.9±1.5	2.5	1.30	0.00012207	0.00294381
cg00831633	ALG10	TSS1500	N_Shore		20.5±2.2	24.8±2.0	4.3	1.21	0.00012207	0.00294381
cg00831931	TCF7L2;TCF7L2;TCF7L2;TCF7L2;TCF7L2;TCF7L2	Body;Body;Body;Body;Body;Body		X	86.3±1.4	83.8±1.5	-2.5	0.97	0.00012207	0.00294381
cg00833703	KIFC3;KIFC3;KIFC3	Body;Body;5'UTR		X	43.7±9.3	47.6±8.5	3.9	1.09	0.00012207	0.00294381
cg00833822	ESPN	Body	Island		18.2±8.3	22.5±8.5	4.3	1.24	0.00012207	0.00294381
cg00834923			N_Shore		32.2±12.3	38.5±10.8	6.3	1.19	0.00012207	0.00294381
cg00835429			Island	X	6.1±0.7	7.6±1.4	1.5	1.25	0.00012207	0.00294381
cg00835526					72.7±6.4	68.3±5.8	-4.3	0.94	0.00012207	0.00294381
cg00835828	REPIN1;REPIN1;REPIN1;REPIN1	Body;Body;1stExon;Body	Island		87.0±3.3	84.5±3.3	-2.5	0.97	0.00012207	0.00294381
cg00838415	FKRP;FKRP	5'UTR;5'UTR	S_Shelf		25.4±8.1	31.0±8.7	5.6	1.22	0.00012207	0.00294381
cg00839129			Island		26.7±7.9	34.0±9.4	7.3	1.27	0.00012207	0.00294381
cg00839873	ASB2	Body			24.6±5.6	33.0±5.8	8.4	1.34	0.00012207	0.00294381
cg00840926	ZNF584	TSS1500	Island		7.7±0.6	10.0±1.1	2.3	1.30	0.00012207	0.00294381
cg00841452	PDE4A	Body	Island		10.0±2.1	11.4±2.4	1.4	1.14	0.00012207	0.00294381
cg00842299	ZIC1	Body	N_Shore	X	8.4±1.4	10.8±2.1	2.4	1.29	0.00012207	0.00294381
cg00843623	ZNF433	Body	Island		11.8±1.6	9.7±1.4	-2.0	0.83	0.00012207	0.00294381
cg00844641	FLNC;FLNC	TSS200;TSS200	N_Shore		14.9±1.5	11.6±1.3	-3.3	0.78	0.00012207	0.00294381
cg00847044	ZFYVE28	Body	Island		8.4±0.7	10.8±1.1	2.4	1.28	0.00012207	0.00294381
cg00847277			Island	X	10.5±3.8	12.6±4.1	2.0	1.19	0.00012207	0.00294381
cg00847309	SNORD88A;C19orf48;C19orf48;SNORD88B	TSS1500;5'UTR;5'UTR;TSS1500			87.1±1.5	83.9±2.2	-3.2	0.96	0.00012207	0.00294381
cg00848392	C6orf27	Body			8.1±1.2	10.4±2.5	2.4	1.30	0.00012207	0.00294381
cg00849692			N_Shore		17.4±4.0	20.1±4.4	2.7	1.15	0.00012207	0.00294381
cg00849854	TOM1L2;TOM1L2	Body;Body		X	16.5±4.0	20.6±5.9	4.1	1.25	0.00012207	0.00294381
cg00850039	ZNF442	TSS200	S_Shore		6.9±0.8	7.7±0.8	0.8	1.11	0.00012207	0.00294381
cg00850193	TLX1NB	Body			65.9±8.0	61.8±8.0	-4.1	0.94	0.00012207	0.00294381
cg00850340	FAM53B;FAM53B	5'UTR;1stExon	Island		10.6±1.2	13.2±1.6	2.6	1.25	0.00012207	0.00294381
cg00850505	T	Body	Island	X	6.7±1.0	8.0±1.1	1.3	1.19	0.00012207	0.00294381
cg00850971			Island		9.6±1.0	11.9±1.1	2.3	1.24	0.00012207	0.00294381
cg00851173	KIAA0195	5'UTR	S_Shore		12.9±5.2	15.7±5.6	2.8	1.21	0.00012207	0.00294381
cg00854172	KLHL29	5'UTR	N_Shore		45.3±6.5	55.5±5.0	10.2	1.22	0.00012207	0.00294381
cg00854591			Island		72.9±2.4	67.8±3.1	-5.1	0.93	0.00012207	0.00294381
cg00854637	TSNAXIP1;RANBP10	TSS200;TSS1500	Island		9.0±0.8	11.4±1.3	2.4	1.26	0.00012207	0.00294381
cg00855990	PAX7;PAX7;PAX7	Body;Body;Body	Island		13.4±6.0	17.6±6.7	4.2	1.31	0.00012207	0.00294381
cg00857419			Island		7.4±0.8	9.8±1.3	2.4	1.32	0.00012207	0.00294381
cg00857921	TGFBR3	Body		X	24.0±16.0	33.5±17.4	9.5	1.39	0.00012207	0.00294381
cg00857968	TAP2;TAP2	TSS200;TSS200	Island		10.9±1.8	8.9±0.9	-2.0	0.82	0.00012207	0.00294381
cg00859595	HSPB1	TSS200	N_Shore		7.1±1.1	8.6±1.3	1.5	1.21	0.00012207	0.00294381
cg00863378	BBS2	Body	N_Shelf		26.1±11.6	31.9±13.0	5.9	1.22	0.00012207	0.00294381
cg00864691				X	9.2±1.2	11.7±3.1	2.5	1.27	0.00012207	0.00294381
cg00865857			S_Shore		32.2±7.1	35.2±6.9	3.0	1.09	0.00012207	0.00294381
cg00866289				X	78.4±3.8	71.3±5.5	-7.2	0.91	0.00012207	0.00294381
cg00872232			N_Shore		16.0±4.5	20.8±5.3	4.8	1.30	0.00012207	0.00294381
cg00872932	EEF2K	TSS1500	Island		7.5±0.9	9.5±1.0	2.0	1.27	0.00012207	0.00294381
cg00873521	IARS;IARS;SNORA84	TSS200;TSS200;TSS1500	Island		9.8±0.9	11.3±1.4	1.5	1.15	0.00012207	0.00294381
cg00873850	PDGFRA	5'UTR	Island		6.7±0.6	8.5±0.9	1.7	1.26	0.00012207	0.00294381
cg00874605	PARN;PARN	Body;Body		X	28.6±8.3	34.5±12.2	5.9	1.21	0.00012207	0.00294381
cg00876141	CORIN	Body	N_Shore		40.8±11.9	44.7±11.3	3.9	1.10	0.00012207	0.00294381
cg00876462	PFDN4	TSS200	Island		5.9±0.7	7.1±0.9	1.3	1.22	0.00012207	0.00294381
cg00879840	WWOX	Body		X	27.0±9.7	33.7±9.0	6.7	1.25	0.00012207	0.00294381
cg00881552	KCNK13	TSS200	Island		7.7±1.1	9.4±1.7	1.7	1.22	0.00012207	0.00294381
cg00883689	SPTBN1;SPTBN1	Body;Body		X	47.2±8.1	54.9±8.0	7.8	1.16	0.00012207	0.00294381
cg00884445	VWA3B	Body			68.4±6.0	64.8±5.6	-3.6	0.95	0.00012207	0.00294381
cg00885918	MYLK2	TSS200	N_Shelf		11.6±4.4	14.4±4.7	2.8	1.24	0.00012207	0.00294381
cg00886598	SEPP1;SEPP1;SEPP1	TSS1500;TSS1500;TSS1500			50.4±10.6	60.3±9.4	9.9	1.20	0.00012207	0.00294381
cg00887602	CLEC18A;CLEC18A;CLEC18A	5'UTR;5'UTR;1stExon			27.2±8.3	32.3±8.6	5.0	1.19	0.00012207	0.00294381
cg00889031	PSMB8;PSMB8	TSS1500;1stExon	S_Shore		5.7±0.6	6.6±0.6	0.9	1.16	0.00012207	0.00294381
cg00889709	FAM110B	5'UTR		X	22.9±12.1	30.7±13.4	7.9	1.34	0.00012207	0.00294381
cg00891011			N_Shore		7.5±0.5	9.4±0.7	1.9	1.25	0.00012207	0.00294381
cg00892798	NGFR	Body	Island		8.7±1.6	11.2±1.5	2.5	1.29	0.00012207	0.00294381
cg00893385			Island		8.9±2.3	10.2±2.3	1.3	1.14	0.00012207	0.00294381
cg00893636	EPM2AIP1;MLH1;MLH1;MLH1;MLH1;MLH1	TSS200;TSS1500;TSS1500;TSS1500;1stExon;5'UTR	Island		6.2±0.5	7.3±0.9	1.1	1.18	0.00012207	0.00294381
cg00898350	SMCR7;SMCR7;SMCR7;SMCR7	5'UTR;5'UTR;1stExon;5'UTR	Island		12.4±1.1	14.3±1.3	1.9	1.15	0.00012207	0.00294381
cg00899090			Island		12.8±2.7	16.0±3.1	3.2	1.25	0.00012207	0.00294381
cg00899483	STAT5A	5'UTR	Island		9.7±1.7	12.9±2.3	3.2	1.34	0.00012207	0.00294381
cg00900242				X	17.3±2.8	21.9±3.8	4.7	1.27	0.00012207	0.00294381
cg00900933	ARL5C;ARL5C	1stExon;5'UTR	Island		24.0±6.6	28.6±6.5	4.6	1.19	0.00012207	0.00294381
cg00901320	GLT1D1	Body	Island		13.4±2.8	16.7±3.9	3.3	1.25	0.00012207	0.00294381
cg00901787	NDUFAB1	Body	N_Shore		7.0±1.5	8.9±2.3	1.9	1.27	0.00012207	0.00294381
cg00901843	OBSCN;OBSCN	3'UTR;Body	S_Shore		30.1±9.8	34.4±9.6	4.3	1.14	0.00012207	0.00294381
cg00901878				X	27.7±7.4	35.9±8.8	8.2	1.30	0.00012207	0.00294381
cg00902195	SYT10;SYT10	1stExon;5'UTR	Island		6.4±0.7	8.3±1.2	1.9	1.30	0.00012207	0.00294381
cg00903452	BTBD16	Body		X	22.4±10.5	28.1±11.8	5.7	1.25	0.00012207	0.00294381
cg00906183	HGS;ARL16;ARL16	TSS200;1stExon;5'UTR	Island		7.3±1.1	9.6±1.0	2.3	1.31	0.00012207	0.00294381
cg00907756	FGFR3;FGFR3;FGFR3	Body;Body;Body	Island		69.9±7.9	65.4±7.4	-4.5	0.94	0.00012207	0.00294381
cg00907842	FYB;FYB	5'UTR;5'UTR			16.6±3.2	23.2±7.3	6.6	1.40	0.00012207	0.00294381
cg00909286				X	25.2±4.3	30.4±5.6	5.2	1.21	0.00012207	0.00294381
cg00909401			S_Shore	X	57.9±5.4	61.9±4.5	4.0	1.07	0.00012207	0.00294381
cg00910297	CREB3;CREB3;TLN1	1stExon;5'UTR;TSS1500	Island		8.5±1.2	10.6±1.1	2.0	1.24	0.00012207	0.00294381
cg00910893	LOC91450	Body			7.3±1.0	9.7±1.2	2.3	1.32	0.00012207	0.00294381
cg00912738			N_Shore		8.1±1.1	10.5±1.8	2.4	1.30	0.00012207	0.00294381
cg00913289	PTMA;PTMA;PTMA;PTMA	1stExon;1stExon;5'UTR;5'UTR	Island		25.6±1.8	23.4±1.9	-2.2	0.91	0.00012207	0.00294381
cg00914562	E2F2	1stExon	Island	X	8.8±0.9	11.9±1.9	3.2	1.36	0.00012207	0.00294381
cg00914781	FOXD2;FOXD2	1stExon;5'UTR	N_Shore		7.6±0.7	10.3±1.2	2.6	1.34	0.00012207	0.00294381
cg00915830					65.0±5.8	60.2±5.7	-4.8	0.93	0.00012207	0.00294381
cg00917642	CTBP1;CTBP1	Body;Body	N_Shore		34.9±5.9	41.4±8.4	6.4	1.18	0.00012207	0.00294381
cg00918541	PLEKHG5;PLEKHG5;PLEKHG5;PLEKHG5;PLEKHG5	5'UTR;TSS200;Body;5'UTR;Body	S_Shore		12.7±7.1	15.0±8.6	2.3	1.18	0.00012207	0.00294381
cg00919280	CNTN1;CNTN1	Body;Body		X	75.3±4.3	65.5±7.0	-9.8	0.87	0.00012207	0.00294381
cg00920254	SLC29A1;SLC29A1;SLC29A1;SLC29A1;SLC29A1	5'UTR;TSS1500;TSS1500;5'UTR;TSS1500	N_Shore		28.0±8.5	34.2±9.6	6.2	1.22	0.00012207	0.00294381
cg00921574	INTS1	Body	Island		15.8±5.5	18.7±5.7	2.9	1.19	0.00012207	0.00294381
cg00922110	C4orf14	1stExon	Island		7.6±1.5	9.9±3.3	2.4	1.32	0.00012207	0.00294381
cg00922781	ADAM12;ADAM12;ADAM12;ADAM12	1stExon;5'UTR;5'UTR;1stExon	Island		7.2±1.0	9.9±1.1	2.7	1.38	0.00012207	0.00294381
cg00924372					5.7±0.9	8.4±1.3	2.7	1.46	0.00012207	0.00294381
cg00925020	GNG7	5'UTR	Island		5.9±0.4	7.2±1.1	1.4	1.23	0.00012207	0.00294381
cg00925557	RGMA;RGMA	Body;TSS200	Island		9.5±1.2	11.2±1.5	1.6	1.17	0.00012207	0.00294381
cg00926238	DPYSL2	Body	Island		9.1±0.9	11.8±1.3	2.7	1.30	0.00012207	0.00294381
cg00927035	SLC35C1;SLC35C1;SLC35C1	TSS200;TSS1500;TSS200	N_Shore		22.7±7.5	28.5±7.5	5.8	1.26	0.00012207	0.00294381
cg00931520	CACNA1H;CACNA1H	Body;Body	S_Shore		15.5±5.5	19.6±5.9	4.1	1.26	0.00012207	0.00294381
cg00932510	RNF215	Body	N_Shore		12.3±4.4	15.2±4.3	2.9	1.24	0.00012207	0.00294381
cg00932677				X	85.4±1.6	81.6±3.3	-3.8	0.96	0.00012207	0.00294381
cg00933210			Island		9.8±6.0	11.5±6.8	1.7	1.17	0.00012207	0.00294381
cg00934883	IER3	Body	Island		9.2±0.5	11.5±1.2	2.3	1.25	0.00012207	0.00294381
cg00935430	ZNF678;ZNF678;ZNF678	1stExon;Body;5'UTR	N_Shore		7.0±0.7	8.2±1.4	1.2	1.18	0.00012207	0.00294381
cg00940380	CACNG1	Body			84.0±2.4	80.6±2.2	-3.4	0.96	0.00012207	0.00294381
cg00940514	ADRM1;ADRM1	Body;Body	N_Shore		82.0±1.9	78.3±2.8	-3.7	0.96	0.00012207	0.00294381
cg00940891	FGFRL1;FGFRL1;FGFRL1	5'UTR;TSS1500;5'UTR	Island		3.6±0.4	3.1±0.4	-0.5	0.86	0.00012207	0.00294381
cg00941203				X	13.0±4.6	17.2±7.7	4.2	1.33	0.00012207	0.00294381
cg00941241	CLSTN1;CLSTN1	TSS1500;TSS1500	S_Shore		7.4±1.2	9.7±1.8	2.3	1.31	0.00012207	0.00294381
cg00944541	CYB5R3	TSS200	Island		9.7±0.8	11.4±1.7	1.7	1.17	0.00012207	0.00294381
cg00948520					6.9±1.1	8.5±1.2	1.5	1.22	0.00012207	0.00294381
cg00949753			N_Shore		16.6±5.3	21.7±7.6	5.1	1.31	0.00012207	0.00294381
cg00950809	MOBKL2C	TSS1500	S_Shore		8.7±0.9	10.8±0.9	2.0	1.23	0.00012207	0.00294381
cg00951085	PRPSAP1	TSS200	Island		8.7±0.8	10.7±1.0	2.0	1.23	0.00012207	0.00294381
cg00951204	INPP5A	Body	Island	X	45.3±10.0	52.6±9.7	7.3	1.16	0.00012207	0.00294381
cg00951972			Island	X	8.1±1.6	9.8±1.8	1.7	1.21	0.00012207	0.00294381
cg00955186	CHST15	Body	Island		36.1±6.6	44.8±7.8	8.7	1.24	0.00012207	0.00294381
cg00955686	MAP7D1	TSS1500	N_Shore		42.8±6.1	47.6±5.2	4.8	1.11	0.00012207	0.00294381
cg00956964	SLMO1;SLMO1	Body;Body	Island		23.2±4.2	27.8±7.1	4.6	1.20	0.00012207	0.00294381
cg00957516	CADM3;CADM3	Body;Body	S_Shore		10.6±1.8	13.3±1.7	2.7	1.26	0.00012207	0.00294381
cg00959118	SLC19A2;SLC19A2	5'UTR;1stExon	Island		12.9±2.3	15.4±2.7	2.6	1.20	0.00012207	0.00294381
cg00959749	TMEM48;TMEM48;TMEM48	Body;Body;Body	N_Shore		49.9±6.0	44.2±7.3	-5.7	0.89	0.00012207	0.00294381
cg00960790			N_Shore		10.0±2.0	13.3±3.3	3.3	1.33	0.00012207	0.00294381
cg00960906				X	11.4±3.3	14.7±4.3	3.3	1.29	0.00012207	0.00294381
cg00962014	MDGA1	TSS1500	Island		7.6±1.0	9.6±1.2	1.9	1.26	0.00012207	0.00294381
cg00963171	MAD1L1;MAD1L1;MAD1L1	Body;Body;Body	N_Shelf		79.0±8.6	75.8±8.1	-3.2	0.96	0.00012207	0.00294381
cg00964063	SAV1	Body	N_Shore		10.9±1.0	12.6±1.3	1.7	1.16	0.00012207	0.00294381
cg00966077	C16orf42;GNPTG	Body;TSS1500	Island		7.8±2.6	10.3±3.7	2.5	1.32	0.00012207	0.00294381
cg00966557	PPARGC1B	Body		X	72.1±5.4	68.0±5.4	-4.1	0.94	0.00012207	0.00294381
cg00966925	SLC16A8	Body	N_Shore		82.0±3.4	78.0±4.4	-4.0	0.95	0.00012207	0.00294381
cg00968616	CUEDC1	3'UTR	S_Shelf		77.9±4.3	75.1±6.3	-2.8	0.96	0.00012207	0.00294381
cg00968893			N_Shelf		77.0±4.1	70.1±6.5	-6.9	0.91	0.00012207	0.00294381
cg00970979			N_Shore		23.5±6.0	27.4±5.6	3.9	1.16	0.00012207	0.00294381
cg00971364	RBMS3;RBMS3;RBMS3	TSS200;TSS200;TSS200			8.1±1.6	10.0±1.3	1.8	1.22	0.00012207	0.00294381
cg00973876			N_Shore	X	11.1±2.9	15.3±7.5	4.2	1.38	0.00012207	0.00294381
cg00975589	TTBK1	Body	N_Shore		73.3±9.0	70.1±9.2	-3.2	0.96	0.00012207	0.00294381
cg00979307	DHX30;DHX30;MIR1226	Body;Body;TSS1500	N_Shore		79.6±6.8	75.3±6.8	-4.3	0.95	0.00012207	0.00294381
cg00979520	RWDD1;RWDD1;RWDD1;RWDD1;RWDD1;RWDD1	1stExon;5'UTR;5'UTR;5'UTR;1stExon;1stExon	Island		8.4±0.4	10.4±1.3	2.0	1.24	0.00012207	0.00294381
cg00979803	TNS4	Body		X	26.3±6.8	31.8±9.0	5.5	1.21	0.00012207	0.00294381
cg00979931	ATG16L2	Body	Island		16.8±2.5	21.4±3.8	4.5	1.27	0.00012207	0.00294381
cg00980058	PCNXL2	Body		X	5.6±0.4	6.9±0.6	1.2	1.22	0.00012207	0.00294381
cg00981267	LOC730668	TSS200		X	5.8±0.7	7.6±0.8	1.7	1.30	0.00012207	0.00294381
cg00981795			Island		8.1±0.8	10.5±1.5	2.4	1.29	0.00012207	0.00294381
cg00982805	HCCA2;KRTAP5-2;LOC338651	Body;1stExon;Body			15.8±6.5	21.6±8.7	5.8	1.37	0.00012207	0.00294381
cg00984214	TMEM82	Body	N_Shore		77.0±9.2	73.5±8.4	-3.5	0.95	0.00012207	0.00294381
cg00984696	KALRN;KALRN	Body;Body		X	33.0±11.2	37.3±12.6	4.3	1.13	0.00012207	0.00294381
cg00986050	ACTR5	TSS200	Island		8.8±0.9	10.7±1.0	1.8	1.21	0.00012207	0.00294381
cg00988056					73.9±8.3	70.1±8.4	-3.7	0.95	0.00012207	0.00294381
cg00988129	JPH1	Body	N_Shore		9.9±3.0	14.1±5.3	4.3	1.43	0.00012207	0.00294381
cg00991495			S_Shelf		8.9±2.5	10.5±2.9	1.6	1.18	0.00012207	0.00294381
cg00992586					79.2±5.6	76.1±5.8	-3.1	0.96	0.00012207	0.00294381
cg00992659	RCC2;RCC2	TSS1500;TSS200	S_Shore		9.0±1.0	9.7±1.1	0.8	1.09	0.00012207	0.00294381
cg00993400	ZNF692;ZNF692	TSS1500;TSS1500	S_Shore		10.8±2.5	13.7±3.4	2.9	1.27	0.00012207	0.00294381
cg00993674	ICOSLG	TSS1500	Island	X	8.6±1.5	11.2±1.1	2.6	1.30	0.00012207	0.00294381
cg00994561	BAT4;BAT4;CSNK2B	5'UTR;1stExon;TSS1500	N_Shore		5.8±0.6	7.4±0.8	1.7	1.29	0.00012207	0.00294381
cg00995893				X	38.9±7.2	52.5±6.3	13.6	1.35	0.00012207	0.00294381
cg00997411	NUAK2	TSS200	Island		10.9±1.1	13.0±1.3	2.1	1.20	0.00012207	0.00294381
cg01002317	LEKR1	Body		X	77.7±3.0	68.8±4.1	-8.9	0.89	0.00012207	0.00294381
cg01003959	PFN4;LOC375190	5'UTR;TSS1500	N_Shore		7.0±1.1	8.4±1.7	1.5	1.21	0.00012207	0.00294381
cg01004363	AGAP11;C10orf116	TSS1500;Body	N_Shore	X	11.0±1.9	15.4±2.9	4.4	1.40	0.00012207	0.00294381
cg01005180	PRKAG2;PRKAG2	Body;Body		X	7.8±1.2	9.4±1.0	1.5	1.20	0.00012207	0.00294381
cg01005439			N_Shore	X	7.2±1.2	8.8±1.2	1.6	1.23	0.00012207	0.00294381
cg01005582	CTNNB1;CTNNB1;CTNNB1	3'UTR;3'UTR;3'UTR			70.5±4.0	61.6±3.8	-8.9	0.87	0.00012207	0.00294381
cg01006193	VWF	Body		X	11.7±1.7	14.8±2.5	3.0	1.26	0.00012207	0.00294381
cg01007665	AMZ2;AMZ2;AMZ2;AMZ2;AMZ2;AMZ2	TSS1500;TSS1500;TSS1500;TSS1500;TSS1500;TSS1500	Island		10.5±1.3	12.7±1.1	2.2	1.21	0.00012207	0.00294381
cg01007828	CDH8	TSS1500	Island		12.8±1.6	16.1±2.6	3.3	1.25	0.00012207	0.00294381
cg01008495	SLC14A1;SLC14A1;SLC14A1;SLC14A1	3'UTR;3'UTR;3'UTR;3'UTR			30.0±6.6	40.2±7.6	10.3	1.34	0.00012207	0.00294381
cg01008941	KLHL5;KLHL5	TSS1500;TSS1500	N_Shore		6.8±0.9	8.2±0.9	1.4	1.21	0.00012207	0.00294381
cg01009068				X	83.5±2.9	79.8±3.0	-3.7	0.96	0.00012207	0.00294381
cg01011432	CABLES2	TSS1500	S_Shore		8.4±1.0	11.3±1.3	2.9	1.34	0.00012207	0.00294381
cg01011482	NOTCH2NL	TSS1500	N_Shore		55.0±5.3	58.5±5.8	3.5	1.06	0.00012207	0.00294381
cg01011533			N_Shelf		26.5±12.6	34.3±12.0	7.8	1.30	0.00012207	0.00294381
cg01012026	FAM20C	Body	N_Shore	X	8.8±1.0	10.8±1.5	2.1	1.24	0.00012207	0.00294381
cg01014986	KCNAB2;KCNAB2	Body;Body			25.0±11.4	29.2±13.2	4.2	1.17	0.00012207	0.00294381
cg01016119	ARHGEF3;ARHGEF3	Body;Body	N_Shore	X	23.4±7.3	29.8±8.3	6.4	1.27	0.00012207	0.00294381
cg01016851	PDE4DIP	Body	Island	X	7.9±0.8	9.8±1.1	1.9	1.24	0.00012207	0.00294381
cg01017773	ZNF772;ZNF772	Body;Body			13.2±10.1	15.3±11.5	2.1	1.16	0.00012207	0.00294381
cg01019082	ISCA1L;ISCA1L	1stExon;5'UTR			78.1±5.6	73.1±4.9	-5.0	0.94	0.00012207	0.00294381
cg01019355	USP12	Body		X	19.3±5.8	26.5±8.7	7.2	1.37	0.00012207	0.00294381
cg01019362	C1orf163	1stExon	Island		8.1±1.4	9.6±1.2	1.5	1.18	0.00012207	0.00294381
cg01021184			Island		6.3±0.4	7.9±0.7	1.6	1.26	0.00012207	0.00294381
cg01022087	FAM183B	Body			89.3±2.1	87.4±2.6	-1.9	0.98	0.00012207	0.00294381
cg01027750	POU2F2	TSS200	N_Shore	X	9.3±1.8	11.7±2.6	2.4	1.26	0.00012207	0.00294381
cg01029623	KDM2B;KDM2B	Body;Body	Island		9.4±2.3	12.4±3.9	3.0	1.32	0.00012207	0.00294381
cg01034631	MEG8	TSS200			41.1±6.4	45.6±7.1	4.6	1.11	0.00012207	0.00294381
cg01035945	ZNF323;ZNF323;ZKSCAN3	5'UTR;5'UTR;TSS1500			9.3±1.0	11.9±1.7	2.6	1.28	0.00012207	0.00294381
cg01036828	PAIP2B	5'UTR	N_Shore		37.3±8.4	43.8±8.3	6.5	1.17	0.00012207	0.00294381
cg01038207	HYAL3;IFRD2	3'UTR;TSS1500	S_Shore		6.4±0.6	7.5±0.9	1.2	1.18	0.00012207	0.00294381
cg01038640	C5orf52	TSS1500	N_Shore		9.5±1.7	11.7±2.3	2.2	1.23	0.00012207	0.00294381
cg01038720	OXR1	5'UTR	Island		5.0±0.7	6.2±0.7	1.2	1.24	0.00012207	0.00294381
cg01040062	ZZEF1;CYB5D2;CYB5D2;CYB5D2;CYB5D2	TSS1500;1stExon;Body;5'UTR;Body	Island		6.7±0.9	8.4±1.0	1.7	1.25	0.00012207	0.00294381
cg01040366	RNFT2;RNFT2	Body;Body	Island		5.8±0.7	7.6±0.8	1.8	1.31	0.00012207	0.00294381
cg01040719					61.0±10.9	54.4±9.9	-6.6	0.89	0.00012207	0.00294381
cg01046026			N_Shore	X	9.2±2.5	13.3±4.3	4.1	1.45	0.00012207	0.00294381
cg01046104	ZIK1	TSS200	Island		9.4±1.8	11.0±1.8	1.6	1.17	0.00012207	0.00294381
cg01046943	NUP210	Body			79.6±7.8	74.6±7.9	-5.0	0.94	0.00012207	0.00294381
cg01047045	PRDM16;PRDM16	Body;Body	Island		68.3±12.5	61.2±13.6	-7.2	0.89	0.00012207	0.00294381
cg01047613	EFCAB8	TSS200		X	36.9±15.8	44.0±14.8	7.1	1.19	0.00012207	0.00294381
cg01048187	RAB35;RAB35	Body;Body	S_Shore	X	25.9±5.1	31.7±5.6	5.8	1.22	0.00012207	0.00294381
cg01048253	C15orf40;C15orf40;C15orf40;C15orf40;C15orf40;C15orf40;C15orf40	Body;Body;Body;Body;Body;Body;Body	N_Shore		8.7±1.2	10.7±0.9	2.0	1.23	0.00012207	0.00294381
cg01051089	CXorf23	TSS1500			88.6±2.9	85.7±4.2	-2.9	0.97	0.00012207	0.00294381
cg01051545			Island	X	10.5±2.6	12.6±3.3	2.1	1.20	0.00012207	0.00294381
cg01054140			N_Shore		21.3±7.7	24.4±8.2	3.1	1.14	0.00012207	0.00294381
cg01056903	ZNF335	TSS200	Island		4.9±0.6	6.1±1.0	1.2	1.25	0.00012207	0.00294381
cg01058931	ZKSCAN2	TSS1500	Island		10.5±1.6	12.9±2.2	2.5	1.24	0.00012207	0.00294381
cg01059100	PYCARD;PYCARD	TSS1500;TSS1500	S_Shore		12.6±4.2	16.0±4.1	3.4	1.27	0.00012207	0.00294381
cg01060165	MED25	TSS200	Island		6.0±0.6	7.8±0.9	1.8	1.29	0.00012207	0.00294381
cg01061626	KIAA2013;KIAA2013	1stExon;5'UTR	Island		51.5±3.1	48.6±3.2	-2.9	0.94	0.00012207	0.00294381
cg01062068	SYNGR3	TSS200	N_Shore		8.0±1.1	10.3±1.4	2.3	1.28	0.00012207	0.00294381
cg01062113	PANX1	Body	S_Shelf	X	32.1±9.4	38.3±9.9	6.1	1.19	0.00012207	0.00294381
cg01062691	SNN	5'UTR	Island		15.2±2.9	18.8±2.7	3.5	1.23	0.00012207	0.00294381
cg01062834	KIAA1462	TSS200	S_Shore		7.9±1.4	9.9±1.4	2.0	1.25	0.00012207	0.00294381
cg01065210	RER1	3'UTR	S_Shore		82.7±2.4	79.3±3.7	-3.4	0.96	0.00012207	0.00294381
cg01065828	E2F5;E2F5	1stExon;1stExon	Island		33.6±3.3	38.3±2.9	4.7	1.14	0.00012207	0.00294381
cg01065905	SLC30A7;SLC30A7	Body;Body		X	35.8±4.6	42.6±7.1	6.8	1.19	0.00012207	0.00294381
cg01067010	NTM;NTM;NTM;NTM	Body;Body;Body;Body			38.2±6.7	43.6±6.2	5.4	1.14	0.00012207	0.00294381
cg01069466			Island		6.3±0.5	7.7±0.7	1.5	1.23	0.00012207	0.00294381
cg01069941			Island		24.3±7.1	28.6±7.2	4.3	1.18	0.00012207	0.00294381
cg01070065	FAM167B	Body	Island		15.2±4.4	19.2±5.4	4.0	1.26	0.00012207	0.00294381
cg01070781			Island		12.9±5.9	15.9±5.5	2.9	1.23	0.00012207	0.00294381
cg01073668				X	15.8±10.7	19.7±11.8	3.8	1.24	0.00012207	0.00294381
cg01075559	MMEL1	Body	Island		73.4±8.0	69.4±10.5	-4.1	0.94	0.00012207	0.00294381
cg01078248	NDUFA5	Body	Island		5.7±1.0	6.7±1.1	1.0	1.18	0.00012207	0.00294381
cg01078408			Island		8.4±3.7	10.3±3.5	1.9	1.23	0.00012207	0.00294381
cg01079658	ZNF655;ZNF655;ZNF655;ZNF655;ZNF655;ZNF655;ZNF655;ZNF655	TSS200;TSS1500;TSS1500;TSS200;TSS1500;TSS200;TSS200;TSS1500	Island		6.6±0.8	8.2±1.0	1.6	1.24	0.00012207	0.00294381
cg01079969	ST3GAL3;ST3GAL3;ST3GAL3;ST3GAL3;ST3GAL3;ST3GAL3;ST3GAL3;ST3GAL3;ST3GAL3;ST3GAL3	5'UTR;5'UTR;5'UTR;5'UTR;5'UTR;5'UTR;5'UTR;5'UTR;5'UTR;5'UTR	S_Shore		8.4±1.0	10.2±1.6	1.7	1.20	0.00012207	0.00294381
cg01081069	YJEFN3	Body	Island	X	17.1±2.1	21.0±2.0	3.8	1.22	0.00012207	0.00294381
cg01081438	BRDT;BRDT	5'UTR;5'UTR	S_Shelf		12.9±8.2	16.2±11.1	3.3	1.26	0.00012207	0.00294381
cg01081775	ABLIM2;ABLIM2;ABLIM2;ABLIM2;ABLIM2;ABLIM2;ABLIM2	Body;Body;Body;Body;Body;Body;Body	N_Shore		11.2±3.7	14.4±4.8	3.2	1.28	0.00012207	0.00294381
cg01082091	FZD9	1stExon	Island		79.1±4.2	74.7±5.0	-4.5	0.94	0.00012207	0.00294381
cg01082111			S_Shore	X	7.9±1.4	8.9±1.5	1.1	1.14	0.00012207	0.00294381
cg01083061	KCTD18;KCTD18	1stExon;5'UTR	Island		9.4±0.8	12.1±1.3	2.7	1.28	0.00012207	0.00294381
cg01083650	RABIF	TSS200	S_Shore		10.1±1.4	12.6±2.9	2.5	1.24	0.00012207	0.00294381
cg01085553	KIAA1199	Body		X	17.7±3.6	25.8±6.6	8.0	1.45	0.00012207	0.00294381
cg01086389	SELT	1stExon	Island		6.1±0.7	7.0±0.8	1.0	1.16	0.00012207	0.00294381
cg01086978	ARFGEF1	Body	N_Shore		8.5±0.9	10.3±1.0	1.8	1.21	0.00012207	0.00294381
cg01087239	KIAA1683;KIAA1683;KIAA1683	TSS200;TSS200;TSS200		X	9.4±3.0	13.1±5.5	3.7	1.39	0.00012207	0.00294381
cg01087594	SPEF1	TSS200	S_Shelf		6.6±0.7	8.5±1.1	1.8	1.27	0.00012207	0.00294381
cg01089319	GAD1;GAD1	Body;Body	Island		15.6±4.9	21.9±7.9	6.3	1.41	0.00012207	0.00294381
cg01091117	PTGER4	Body	S_Shore		26.5±5.8	34.1±8.0	7.6	1.29	0.00012207	0.00294381
cg01092612	RPL10A	Body	Island		9.6±1.1	12.3±1.3	2.7	1.28	0.00012207	0.00294381
cg01093786	MAML2	Body		X	7.6±1.9	9.3±2.2	1.7	1.22	0.00012207	0.00294381
cg01094351				X	91.3±2.9	88.5±3.3	-2.8	0.97	0.00012207	0.00294381
cg01094950	ZFP36L2;LOC100129726	TSS1500;Body	S_Shore		12.2±3.3	15.5±4.1	3.2	1.27	0.00012207	0.00294381
cg01095183	TLK1;TLK1	Body;5'UTR	N_Shore		11.8±8.1	14.3±9.2	2.5	1.21	0.00012207	0.00294381
cg01095658	PLEKHH1	Body	N_Shelf		19.4±7.0	23.2±7.0	3.8	1.20	0.00012207	0.00294381
cg01099875	THBD	TSS1500	Island		7.0±1.3	8.2±1.4	1.2	1.18	0.00012207	0.00294381
cg01100322					31.4±11.4	34.9±11.6	3.5	1.11	0.00012207	0.00294381
cg01100525	DBNL;DBNL;DBNL	TSS1500;TSS1500;TSS1500	N_Shore		8.6±4.4	10.3±5.0	1.7	1.20	0.00012207	0.00294381
cg01104306	STIM1	Body		X	15.2±4.7	19.8±6.1	4.6	1.30	0.00012207	0.00294381
cg01104334	C1orf146	TSS1500	N_Shore		68.0±5.2	61.0±7.8	-7.0	0.90	0.00012207	0.00294381
cg01112674	SLC35C1;SLC35C1;SLC35C1;SLC35C1	5'UTR;5'UTR;5'UTR;1stExon	S_Shore		7.2±1.1	9.0±1.4	1.7	1.24	0.00012207	0.00294381
cg01114186	STK19;STK19;STK19;DOM3Z	Body;Body;Body;TSS200	Island		6.4±0.8	8.1±1.3	1.7	1.26	0.00012207	0.00294381
cg01114951	TRIM45;TRIM45	TSS1500;TSS1500	Island		5.8±0.7	6.9±0.9	1.1	1.18	0.00012207	0.00294381
cg01115099	PRR3;GNL1;PRR3;GNL1	1stExon;5'UTR;1stExon;1stExon	Island		6.7±0.7	7.9±0.8	1.1	1.17	0.00012207	0.00294381
cg01116966	TCF7;TCF7;TCF7;TCF7;TCF7	TSS1500;TSS1500;TSS1500;TSS1500;TSS1500	Island		10.6±1.2	13.2±2.2	2.6	1.25	0.00012207	0.00294381
cg01117627	CYP46A1	TSS200	Island		12.2±1.8	14.0±1.7	1.8	1.15	0.00012207	0.00294381
cg01117697	C1QL4	1stExon	Island		9.4±2.1	11.9±2.2	2.5	1.27	0.00012207	0.00294381
cg01119523	PPAP2B;PPAP2B	Body;Body	Island		7.6±0.7	9.3±1.0	1.7	1.22	0.00012207	0.00294381
cg01121610	SOX13	5'UTR	Island		8.9±1.3	11.0±1.0	2.0	1.23	0.00012207	0.00294381
cg01124922					25.7±10.4	33.6±11.2	7.9	1.31	0.00012207	0.00294381
cg01126560	C9orf142	TSS1500	N_Shore		15.9±5.7	21.3±5.9	5.5	1.34	0.00012207	0.00294381
cg01129459			S_Shore	X	14.1±3.7	17.1±5.0	2.9	1.21	0.00012207	0.00294381
cg01131076	BRD2;BRD2	5'UTR;5'UTR	Island		8.4±0.9	10.4±0.8	1.9	1.23	0.00012207	0.00294381
cg01131395	LRCH1;LRCH1;LRCH1	Body;Body;Body		X	7.1±1.5	9.2±3.4	2.1	1.29	0.00012207	0.00294381
cg01134144	ARHGEF6	TSS200			13.5±4.2	16.3±5.8	2.8	1.21	0.00012207	0.00294381
cg01138530	JOSD1	TSS1500	Island		9.5±3.5	12.3±3.1	2.8	1.29	0.00012207	0.00294381
cg01139039	FASTK;TMUB1;TMUB1;FASTK	TSS1500;3'UTR;3'UTR;TSS1500	Island		5.1±0.6	6.7±0.6	1.7	1.33	0.00012207	0.00294381
cg01140101	ARL8A	Body	N_Shore		8.4±1.0	10.3±1.0	1.9	1.23	0.00012207	0.00294381
cg01143145	BAK1;BAK1	1stExon;5'UTR			7.4±0.5	9.4±1.2	2.0	1.28	0.00012207	0.00294381
cg01143426	MPL	Body	N_Shore		42.2±9.6	47.5±9.4	5.3	1.12	0.00012207	0.00294381
cg01144053			Island		10.8±2.6	13.9±3.2	3.1	1.29	0.00012207	0.00294381
cg01146320	OAF	TSS1500	N_Shore		12.2±1.7	14.9±1.9	2.8	1.23	0.00012207	0.00294381
cg01146928			N_Shore		36.3±11.3	43.5±11.8	7.2	1.20	0.00012207	0.00294381
cg01147352				X	27.8±8.9	34.7±10.1	6.9	1.25	0.00012207	0.00294381
cg01147367	MTMR6	Body	N_Shore		12.9±1.8	16.7±1.4	3.8	1.29	0.00012207	0.00294381
cg01148193	CCNT2;CCNT2	TSS1500;TSS1500	Island		8.5±0.8	10.5±1.6	2.0	1.24	0.00012207	0.00294381
cg01148728	CEP164	TSS200	Island		6.0±0.4	7.7±1.0	1.7	1.29	0.00012207	0.00294381
cg01151135			Island	X	9.4±1.4	11.7±1.9	2.3	1.24	0.00012207	0.00294381
cg01151699	CACNG2	TSS1500	N_Shore		6.5±1.1	7.4±1.0	0.9	1.15	0.00012207	0.00294381
cg01152015	IGSF9B	Body		X	42.8±10.6	38.3±10.8	-4.5	0.89	0.00012207	0.00294381
cg01152302	ADAMTSL3	5'UTR	Island		10.9±3.3	14.3±3.7	3.3	1.31	0.00012207	0.00294381
cg01152408				X	7.8±0.8	9.8±1.6	2.0	1.25	0.00012207	0.00294381
cg01153132	FAM184A;FAM184A	5'UTR;TSS1500	Island		6.1±0.7	7.8±1.0	1.7	1.27	0.00012207	0.00294381
cg01153342	C14orf43	TSS1500	S_Shore		6.1±0.8	7.6±1.1	1.4	1.23	0.00012207	0.00294381
cg01154241	HGSNAT	Body	S_Shore		9.6±1.3	11.5±1.5	1.9	1.19	0.00012207	0.00294381
cg01155190	ASAP2;ASAP2	Body;Body	S_Shore		8.7±0.7	11.0±0.6	2.2	1.25	0.00012207	0.00294381
cg01157261	MOSPD3;MOSPD3;MOSPD3;MOSPD3	Body;Body;Body;Body	Island	X	9.8±5.7	11.6±6.0	1.8	1.19	0.00012207	0.00294381
cg01157559			N_Shelf	X	11.5±5.0	14.1±5.3	2.7	1.23	0.00012207	0.00294381
cg01159623	WBSCR17	TSS1500	Island		10.6±1.1	12.7±1.2	2.1	1.20	0.00012207	0.00294381
cg01161644			N_Shore		12.7±4.1	16.4±4.3	3.6	1.29	0.00012207	0.00294381
cg01161889			Island		8.1±1.0	9.4±1.6	1.4	1.17	0.00012207	0.00294381
cg01162436	FAM188A	1stExon	Island		5.3±0.6	6.3±1.0	0.9	1.18	0.00012207	0.00294381
cg01163049	WNT3	Body	N_Shore		89.9±1.4	87.5±1.6	-2.4	0.97	0.00012207	0.00294381
cg01165575	ALDOA;ALDOA;ALDOA;ALDOA	5'UTR;TSS1500;TSS200;5'UTR	N_Shore		8.0±0.8	9.4±1.1	1.4	1.18	0.00012207	0.00294381
cg01166180	POLR2I;TBCB	TSS1500;1stExon	Island		7.1±0.7	9.4±1.5	2.3	1.33	0.00012207	0.00294381
cg01169521					73.0±6.5	69.0±5.7	-4.0	0.95	0.00012207	0.00294381
cg01170694				X	13.8±6.5	17.1±6.6	3.3	1.24	0.00012207	0.00294381
cg01172150			S_Shore		7.4±0.7	9.1±0.9	1.7	1.22	0.00012207	0.00294381
cg01172419			S_Shelf		17.9±7.7	25.3±11.7	7.3	1.41	0.00012207	0.00294381
cg01172656	NRBF2;NRBF2	1stExon;5'UTR	Island		5.8±0.6	7.4±0.8	1.6	1.28	0.00012207	0.00294381
cg01172735	SESN2	Body	Island		9.1±1.1	10.8±1.2	1.7	1.19	0.00012207	0.00294381
cg01177488	CLSTN3;RBP5	TSS1500;TSS1500			7.9±0.9	9.7±0.9	1.8	1.22	0.00012207	0.00294381
cg01178099				X	16.4±2.4	20.1±3.0	3.7	1.23	0.00012207	0.00294381
cg01178485	CDC26;PRPF4	TSS200;TSS200	Island		7.2±0.7	9.5±1.0	2.3	1.32	0.00012207	0.00294381
cg01181053	CLP1;CLP1	TSS200;TSS200	Island		5.4±0.5	6.7±0.5	1.3	1.24	0.00012207	0.00294381
cg01181485	FBXW7	5'UTR	N_Shelf		30.7±8.0	37.0±9.3	6.3	1.20	0.00012207	0.00294381
cg01182084	PCMTD2;PCMTD2	TSS200;TSS200	Island		6.1±0.4	7.8±1.0	1.7	1.27	0.00012207	0.00294381
cg01182386	MPI	TSS200	Island		13.1±1.4	15.3±1.7	2.2	1.17	0.00012207	0.00294381
cg01184004	KIAA1715	5'UTR	N_Shore		8.2±2.4	10.5±3.1	2.3	1.28	0.00012207	0.00294381
cg01187562	LRRC32;LRRC32	TSS1500;TSS1500	Island		10.1±0.9	13.5±1.0	3.4	1.34	0.00012207	0.00294381
cg01188574	ARID3A	TSS200	Island		8.1±0.7	9.6±0.9	1.5	1.18	0.00012207	0.00294381
cg01189783	MCHR2;MCHR2	5'UTR;5'UTR	Island	X	9.3±1.1	11.6±1.8	2.3	1.25	0.00012207	0.00294381
cg01192538	HTR2A;HTR2A	TSS1500;TSS1500			85.4±1.7	83.0±1.6	-2.5	0.97	0.00012207	0.00294381
cg01193554			N_Shore	X	13.2±3.9	17.7±4.8	4.5	1.34	0.00012207	0.00294381
cg01193769	ONECUT2	Body	Island	X	14.4±1.4	17.4±2.6	3.0	1.21	0.00012207	0.00294381
cg01195127	YIPF4;YIPF4	5'UTR;1stExon	Island		7.4±1.0	8.9±1.5	1.4	1.19	0.00012207	0.00294381
cg01196336	LOC100130872-SPON2	Body	N_Shore	X	7.0±2.7	10.6±6.4	3.7	1.53	0.00012207	0.00294381
cg01200060	SCRT2	TSS1500	S_Shore		9.1±2.5	11.5±3.7	2.4	1.26	0.00012207	0.00294381
cg01202265	RNF150	Body	N_Shore		10.7±6.2	14.2±6.9	3.5	1.32	0.00012207	0.00294381
cg01203153			N_Shore		15.6±7.4	19.6±7.5	4.0	1.25	0.00012207	0.00294381
cg01204844			N_Shelf		13.8±6.3	16.9±7.3	3.1	1.22	0.00012207	0.00294381
cg01206347	VWC2	TSS1500	N_Shore		71.2±7.4	68.8±7.0	-2.5	0.97	0.00012207	0.00294381
cg01206472	TOMM22	Body	Island		6.0±0.7	7.5±0.8	1.5	1.24	0.00012207	0.00294381
cg01207931	PPP2R5B	TSS200	N_Shore	X	7.1±0.6	8.1±0.9	1.1	1.15	0.00012207	0.00294381
cg01208908			N_Shore		7.6±0.8	8.9±1.1	1.3	1.17	0.00012207	0.00294381
cg01209199	CRIP3	Body	N_Shore		36.2±8.1	37.9±8.4	1.7	1.05	0.00012207	0.00294381
cg01209909			N_Shore		9.9±2.9	12.4±3.0	2.5	1.26	0.00012207	0.00294381
cg01211283	PEBP4	Body		X	20.9±10.8	25.1±12.0	4.2	1.20	0.00012207	0.00294381
cg01212267			Island	X	8.8±1.6	10.7±1.0	1.9	1.22	0.00012207	0.00294381
cg01212978	N4BP1	TSS200	S_Shore		5.4±0.5	6.4±0.6	1.0	1.18	0.00012207	0.00294381
cg01213599	CTBP2;CTBP2;CTBP2	Body;Body;Body			21.0±3.0	25.6±2.4	4.7	1.22	0.00012207	0.00294381
cg01214340	PHF11;PHF11	TSS200;Body	Island		9.1±1.7	11.6±2.5	2.5	1.27	0.00012207	0.00294381
cg01217202	SLC35E4	TSS1500	N_Shore		5.6±0.6	6.7±0.8	1.1	1.19	0.00012207	0.00294381
cg01217204	TTL	TSS1500	Island		10.1±1.3	12.4±1.5	2.3	1.23	0.00012207	0.00294381
cg01218494	SSTR2	TSS1500	N_Shore		5.5±0.8	6.8±1.1	1.3	1.23	0.00012207	0.00294381
cg01219130	PHLPP2	3'UTR			75.3±5.7	69.6±6.5	-5.7	0.92	0.00012207	0.00294381
cg01220440			Island		7.4±0.8	8.9±0.6	1.5	1.20	0.00012207	0.00294381
cg01221216	CDK2;SILV;CDK2	TSS1500;TSS1500;TSS1500	N_Shore		8.5±1.1	10.4±1.6	1.9	1.23	0.00012207	0.00294381
cg01221637	C20orf112	TSS1500	Island		8.3±0.7	10.0±1.2	1.7	1.20	0.00012207	0.00294381
cg01223336			Island		23.9±9.8	29.9±8.8	6.0	1.25	0.00012207	0.00294381
cg01224524	KCNC1;KCNC1	TSS1500;TSS1500	Island		8.1±0.8	10.5±0.8	2.4	1.30	0.00012207	0.00294381
cg01228469	AKAP13;AKAP13	TSS1500;TSS1500	Island		7.0±0.6	8.3±1.0	1.3	1.19	0.00012207	0.00294381
cg01232138			Island		19.4±7.8	25.9±10.8	6.5	1.34	0.00012207	0.00294381
cg01235203	BCL6	5'UTR	Island		7.6±0.5	9.7±1.5	2.0	1.27	0.00012207	0.00294381
cg01235387			N_Shore		65.7±4.2	56.3±3.9	-9.4	0.86	0.00012207	0.00294381
cg01240433	DLGAP3	Body	N_Shore	X	14.3±3.5	17.9±3.6	3.6	1.25	0.00012207	0.00294381
cg01244432	FOXP4;FOXP4;FOXP4;FOXP4;FOXP4;FOXP4	1stExon;5'UTR;5'UTR;1stExon;5'UTR;1stExon	Island		9.4±1.4	7.9±1.2	-1.5	0.84	0.00012207	0.00294381
cg01245268	RAP1GAP2;RAP1GAP2	Body;Body		X	28.9±10.8	36.3±12.2	7.4	1.26	0.00012207	0.00294381
cg01245656	ASNS;ASNS;ASNS	TSS200;TSS200;TSS1500	Island		9.0±1.2	10.8±1.9	1.8	1.21	0.00012207	0.00294381
cg01245966	ADCY8	TSS1500	Island		8.9±0.6	10.9±1.0	2.0	1.23	0.00012207	0.00294381
cg01249910	SHBG;SAT2;SHBG	Body;TSS200;TSS200	Island		6.5±0.8	7.4±0.9	0.9	1.14	0.00012207	0.00294381
cg01250960	C16orf74	5'UTR	Island		8.7±0.9	10.9±1.3	2.3	1.26	0.00012207	0.00294381
cg01253149			Island		12.0±2.7	15.2±2.9	3.3	1.27	0.00012207	0.00294381
cg01254644	MGC15885	TSS1500			26.2±13.2	34.8±13.5	8.6	1.33	0.00012207	0.00294381
cg01258789	CRB1	TSS200			30.3±7.8	37.3±9.2	7.0	1.23	0.00012207	0.00294381
cg01259126	GAS2L1;GAS2L1;GAS2L1	Body;Body;Body	N_Shore	X	15.7±4.3	21.6±5.3	5.9	1.38	0.00012207	0.00294381
cg01260146			Island		9.8±5.4	12.6±7.4	2.8	1.28	0.00012207	0.00294381
cg01260170	ESPNP	Body	Island	X	11.6±2.1	15.3±3.0	3.7	1.32	0.00012207	0.00294381
cg01262290	OR6V1	TSS1500			13.0±5.0	16.1±6.8	3.1	1.24	0.00012207	0.00294381
cg01263624			S_Shore	X	10.0±2.4	12.8±3.0	2.7	1.27	0.00012207	0.00294381
cg01263999	FAM155A	Body			87.9±3.2	85.3±4.0	-2.6	0.97	0.00012207	0.00294381
cg01264639				X	6.7±2.4	9.6±6.7	2.9	1.43	0.00012207	0.00294381
cg01265597	CAV1	TSS1500	N_Shore		5.3±0.4	6.1±0.8	0.8	1.16	0.00012207	0.00294381
cg01267262	IHH	TSS1500	Island		9.9±2.0	12.6±2.5	2.6	1.26	0.00012207	0.00294381
cg01268859	A4GALT	TSS1500	S_Shore		10.3±9.6	12.2±11.5	1.9	1.18	0.00012207	0.00294381
cg01271695	PXDN	Body		X	43.6±5.5	49.4±5.7	5.8	1.13	0.00012207	0.00294381
cg01275038	SORCS2	Body			15.7±7.9	24.3±9.9	8.6	1.55	0.00012207	0.00294381
cg01276475	RIMS1	TSS1500	Island		7.9±1.1	9.7±2.1	1.8	1.23	0.00012207	0.00294381
cg01277844	PYGO2	TSS1500	Island		11.4±3.4	14.8±2.8	3.4	1.30	0.00012207	0.00294381
cg01281285	CCBE1	TSS1500	Island		8.6±1.2	10.3±1.5	1.8	1.20	0.00012207	0.00294381
cg01283917	CUTA;CUTA;CUTA;CUTA;CUTA	TSS200;TSS200;TSS200;TSS200;TSS200	Island		9.0±1.3	11.3±1.2	2.2	1.25	0.00012207	0.00294381
cg01288067	MELK	TSS1500	N_Shore		6.4±0.9	7.3±1.0	0.9	1.14	0.00012207	0.00294381
cg01288337	RIN3	Body		X	55.0±10.4	60.5±9.7	5.5	1.10	0.00012207	0.00294381
cg01290904	EVC2;EVC2	5'UTR;Body	N_Shore		40.7±9.1	44.6±9.1	4.0	1.10	0.00012207	0.00294381
cg01292265	NOP56;NOP56;SNORD110	Body;Body;TSS1500	S_Shore		8.6±0.8	10.0±1.1	1.4	1.16	0.00012207	0.00294381
cg01292810			N_Shore		11.4±1.7	14.9±2.1	3.5	1.30	0.00012207	0.00294381
cg01292924	POMZP3;LOC100133091;POMZP3	TSS1500;Body;TSS1500	S_Shore		19.0±5.4	21.9±5.0	2.9	1.15	0.00012207	0.00294381
cg01293250	VPS52;RPS18	TSS200;TSS200	Island		5.7±0.5	7.2±0.7	1.6	1.27	0.00012207	0.00294381
cg01294028			N_Shore	X	10.0±1.1	12.1±1.6	2.0	1.20	0.00012207	0.00294381
cg01294717	HDAC4	Body			73.8±2.5	70.6±3.0	-3.2	0.96	0.00012207	0.00294381
cg01295022	FLJ32810	Body	S_Shore		8.9±0.8	10.9±1.0	1.9	1.22	0.00012207	0.00294381
cg01295600	PSMB8;PSMB8;PSMB8	5'UTR;TSS1500;1stExon	S_Shore		5.5±0.5	7.1±0.6	1.6	1.29	0.00012207	0.00294381
cg01296360			Island		10.9±1.3	14.4±1.7	3.5	1.32	0.00012207	0.00294381
cg01297370	COL4A3;COL4A4;COL4A3;COL4A3;COL4A3	TSS1500;5'UTR;TSS1500;TSS1500;TSS1500	N_Shore		23.0±13.9	31.3±16.9	8.4	1.37	0.00012207	0.00294381
cg01298514	VEGFA;VEGFA;VEGFA;VEGFA;VEGFA;VEGFA;VEGFA;VEGFA;VEGFA;VEGFA;VEGFA;VEGFA;VEGFA;VEGFA;VEGFA;VEGFA	TSS1500;TSS1500;TSS1500;TSS1500;TSS1500;TSS1500;TSS1500;TSS1500;TSS1500;TSS1500;TSS1500;TSS1500;TSS1500;TSS1500;TSS1500;TSS1500	N_Shore		14.5±5.2	22.3±6.4	7.9	1.54	0.00012207	0.00294381
cg01298757	SMUG1	Body			85.6±1.6	82.3±2.7	-3.3	0.96	0.00012207	0.00294381
cg01301233	C15orf23;C15orf23;C15orf23	Body;Body;Body	Island		6.4±0.5	8.5±1.2	2.1	1.32	0.00012207	0.00294381
cg01301326	BCOR;BCOR	5'UTR;5'UTR	Island		7.8±1.4	10.0±1.7	2.2	1.28	0.00012207	0.00294381
cg01304710			N_Shore		36.2±12.7	41.8±11.4	5.6	1.15	0.00012207	0.00294381
cg01305127	DGCR6	TSS1500	Island		7.7±2.1	9.5±2.7	1.8	1.23	0.00012207	0.00294381
cg01305186	LOC645323	Body	S_Shore		10.4±3.4	13.3±5.6	2.9	1.28	0.00012207	0.00294381
cg01305913	C6orf138	TSS200	S_Shore	X	8.7±1.3	11.1±1.9	2.4	1.28	0.00012207	0.00294381
cg01307387	VSNL1;VSNL1	1stExon;5'UTR	Island		7.6±1.0	9.3±1.7	1.7	1.23	0.00012207	0.00294381
cg01307502			S_Shore	X	10.1±0.8	12.2±1.0	2.1	1.21	0.00012207	0.00294381
cg01307891	MEX3C	TSS200	N_Shore		8.5±0.5	10.0±0.9	1.5	1.18	0.00012207	0.00294381
cg01309081	OSBPL5;OSBPL5;OSBPL5	TSS1500;TSS1500;TSS1500	S_Shore		70.4±4.9	65.9±6.7	-4.6	0.93	0.00012207	0.00294381
cg01309855			Island		11.0±1.9	14.3±2.0	3.3	1.30	0.00012207	0.00294381
cg01311285	SPATA4	1stExon	Island		7.5±0.6	9.4±0.9	1.8	1.24	0.00012207	0.00294381
cg01311909	SFRS2IP	Body			74.0±3.4	64.7±6.3	-9.3	0.87	0.00012207	0.00294381
cg01311971			Island	X	8.6±0.7	10.4±1.2	1.9	1.22	0.00012207	0.00294381
cg01312445			N_Shelf		17.9±8.6	21.5±9.8	3.6	1.20	0.00012207	0.00294381
cg01312837	CREBBP;CREBBP	Body;Body		X	25.2±6.0	30.6±6.4	5.4	1.21	0.00012207	0.00294381
cg01312997	PROC	Body	Island	X	10.0±1.2	12.4±1.4	2.4	1.24	0.00012207	0.00294381
cg01313358	RAB43	TSS1500	S_Shore		7.7±1.6	10.4±2.4	2.7	1.34	0.00012207	0.00294381
cg01314003	ZNF565;ZNF146;ZNF146;ZNF146;ZNF146;ZNF146;ZNF565;ZNF146	TSS200;1stExon;1stExon;5'UTR;5'UTR;5'UTR;5'UTR;1stExon	Island		7.0±0.7	8.3±0.7	1.3	1.19	0.00012207	0.00294381
cg01314194	LASS2;LASS2	TSS200;TSS200	Island		8.1±0.9	11.1±1.8	3.0	1.37	0.00012207	0.00294381
cg01315572	ABLIM1;ABLIM1;ABLIM1	Body;Body;Body	Island		7.8±0.8	9.8±1.7	2.1	1.27	0.00012207	0.00294381
cg01315916			Island		11.8±2.5	14.6±3.7	2.9	1.24	0.00012207	0.00294381
cg01319323	SH3GLB2	Body	N_Shore	X	22.0±8.7	28.6±9.9	6.6	1.30	0.00012207	0.00294381
cg01320048	VWA2	5'UTR	Island		33.7±6.3	37.3±5.5	3.6	1.11	0.00012207	0.00294381
cg01323212			S_Shelf		30.2±7.7	35.6±8.5	5.4	1.18	0.00012207	0.00294381
cg01323926	DLL4	TSS1500	Island		8.1±1.0	10.1±1.2	2.0	1.24	0.00012207	0.00294381
cg01324115	DEDD2	TSS1500	S_Shore		11.7±1.6	14.6±1.8	2.9	1.25	0.00012207	0.00294381
cg01325271	SQSTM1;SQSTM1;SQSTM1	5'UTR;5'UTR;TSS1500	N_Shore		8.3±1.1	10.7±1.0	2.4	1.28	0.00012207	0.00294381
cg01327313	THSD4	Body		X	52.2±13.5	58.4±12.2	6.2	1.12	0.00012207	0.00294381
cg01328703			N_Shore		41.6±13.2	47.7±13.3	6.1	1.15	0.00012207	0.00294381
cg01329973			N_Shore		24.3±7.0	29.3±5.4	5.1	1.21	0.00012207	0.00294381
cg01331810	GRM3	Body	N_Shore		16.4±3.2	19.4±3.7	3.0	1.19	0.00012207	0.00294381
cg01332711	JMJD7-PLA2G4B;JMJD7;JMJD7-PLA2G4B	Body;Body;Body	S_Shore		6.6±1.0	8.3±0.8	1.7	1.26	0.00012207	0.00294381
cg01334972	ARAP1	5'UTR	Island		5.1±0.5	6.4±0.8	1.2	1.24	0.00012207	0.00294381
cg01335087	COMT;COMT;COMT;COMT;COMT	Body;1stExon;5'UTR;Body;Body		X	17.9±3.9	23.0±5.9	5.0	1.28	0.00012207	0.00294381
cg01336781	NKX2-6	Body	Island		7.0±1.7	9.2±2.7	2.2	1.31	0.00012207	0.00294381
cg01337439	OAZ2	TSS200	Island		7.4±1.2	8.6±1.3	1.2	1.17	0.00012207	0.00294381
cg01337795	C16orf13;C16orf13;C16orf13;C16orf13;C16orf13	TSS1500;TSS1500;TSS1500;TSS1500;TSS1500	Island		7.8±1.3	9.7±1.2	1.9	1.24	0.00012207	0.00294381
cg01338378	PRKRIP1	TSS1500	N_Shore		15.1±2.7	18.7±5.4	3.5	1.23	0.00012207	0.00294381
cg01340991	SYNGAP1	Body	S_Shore		28.8±5.4	38.2±5.0	9.4	1.33	0.00012207	0.00294381
cg01342196	IFI16	TSS200			20.6±1.8	25.9±4.3	5.4	1.26	0.00012207	0.00294381
cg01345406	ATXN1L;ATXN1L	TSS200;TSS200	N_Shore		8.9±0.9	11.0±1.1	2.1	1.24	0.00012207	0.00294381
cg01346501	NR1D1	Body	N_Shore	X	8.8±1.3	11.0±1.3	2.2	1.25	0.00012207	0.00294381
cg01348873	DNAH1	TSS1500			79.5±1.9	75.8±1.5	-3.7	0.95	0.00012207	0.00294381
cg01349053	FBXW7;FBXW7;FBXW7	Body;Body;Body			83.0±2.9	78.2±3.9	-4.8	0.94	0.00012207	0.00294381
cg01349112	ZBTB5	TSS1500	Island		4.6±0.5	5.6±0.6	0.9	1.20	0.00012207	0.00294381
cg01350330			S_Shore		19.6±7.2	23.6±8.3	3.9	1.20	0.00012207	0.00294381
cg01350440	ATL3	TSS200	Island		7.9±0.6	9.3±0.9	1.4	1.17	0.00012207	0.00294381
cg01352108	KCNK4;KCNK4	5'UTR;1stExon	Island		17.8±3.0	23.4±4.8	5.6	1.32	0.00012207	0.00294381
cg01353569	HBP1	5'UTR	Island		5.4±0.8	6.5±1.0	1.1	1.20	0.00012207	0.00294381
cg01354455				X	67.9±3.3	63.5±1.9	-4.4	0.93	0.00012207	0.00294381
cg01358262			N_Shore	X	39.8±6.5	47.5±5.0	7.7	1.19	0.00012207	0.00294381
cg01358551	AP2S1;AP2S1	Body;Body	Island		7.1±0.9	9.3±1.3	2.2	1.31	0.00012207	0.00294381
cg01360119	LOC728743	TSS1500	N_Shore		18.4±4.9	23.0±5.9	4.6	1.25	0.00012207	0.00294381
cg01360413	KIF19	TSS1500	Island		23.0±7.5	27.8±8.2	4.8	1.21	0.00012207	0.00294381
cg01361446	IL2RG	1stExon			32.7±10.2	36.6±10.4	3.9	1.12	0.00012207	0.00294381
cg01362605			Island		9.8±0.9	12.2±1.5	2.4	1.24	0.00012207	0.00294381
cg01363902			Island		9.8±1.0	12.2±1.4	2.3	1.24	0.00012207	0.00294381
cg01364129	MAGI3;MAGI3	3'UTR;3'UTR		X	74.7±3.2	67.2±5.3	-7.5	0.90	0.00012207	0.00294381
cg01366407	FLAD1;FLAD1;FLAD1	5'UTR;5'UTR;1stExon			8.0±1.1	9.9±1.0	2.0	1.25	0.00012207	0.00294381
cg01368674					78.9±2.5	75.1±3.2	-3.8	0.95	0.00012207	0.00294381
cg01369114	TCN2	TSS200			9.9±1.2	11.7±1.3	1.8	1.18	0.00012207	0.00294381
cg01369819	CIR1;SCRN3	TSS1500;5'UTR			7.9±0.8	9.4±1.2	1.5	1.19	0.00012207	0.00294381
cg01369895				X	27.6±10.6	35.4±10.0	7.8	1.28	0.00012207	0.00294381
cg01372608	VANGL1	5'UTR	Island		7.3±0.6	9.6±1.5	2.3	1.32	0.00012207	0.00294381
cg01373911	RNF207	Body	Island	X	8.3±2.0	11.0±2.5	2.7	1.33	0.00012207	0.00294381
cg01376079	SSH3	TSS1500	N_Shore		8.8±2.4	11.3±3.3	2.5	1.28	0.00012207	0.00294381
cg01377696	RALY;RALY	TSS200;TSS200	Island		5.8±0.6	7.3±0.9	1.4	1.25	0.00012207	0.00294381
cg01379344				X	12.6±3.8	17.6±5.9	5.0	1.40	0.00012207	0.00294381
cg01380104	GPC1	Body	N_Shore		77.1±5.2	72.0±5.0	-5.0	0.93	0.00012207	0.00294381
cg01380285	C3orf71;ARIH2	1stExon;TSS200	Island		10.0±1.3	12.1±1.7	2.0	1.20	0.00012207	0.00294381
cg01380884	EDC3;EDC3;EDC3	3'UTR;3'UTR;3'UTR			14.8±4.0	18.7±5.6	4.0	1.27	0.00012207	0.00294381
cg01382938	ITIH5;ITIH5	TSS1500;TSS1500			8.5±0.9	10.9±1.4	2.4	1.28	0.00012207	0.00294381
cg01383440	TMCO3	3'UTR	S_Shore		43.4±8.9	51.6±8.5	8.2	1.19	0.00012207	0.00294381
cg01384111	GREB1;GREB1	TSS1500;5'UTR			31.8±8.7	36.5±9.5	4.7	1.15	0.00012207	0.00294381
cg01385708			N_Shelf	X	44.7±7.6	50.4±6.8	5.7	1.13	0.00012207	0.00294381
cg01388243	KLHL38	1stExon			43.4±14.7	50.9±14.4	7.5	1.17	0.00012207	0.00294381
cg01388775	IFRD2	Body	Island		7.2±0.7	8.7±1.0	1.4	1.20	0.00012207	0.00294381
cg01390061			N_Shore		41.0±8.7	46.9±10.1	5.9	1.14	0.00012207	0.00294381
cg01392097			Island	X	9.2±0.9	11.6±1.0	2.4	1.27	0.00012207	0.00294381
cg01392307			Island		9.2±0.8	10.9±0.8	1.6	1.17	0.00012207	0.00294381
cg01393233	CACHD1	TSS1500	Island		6.2±1.0	7.4±1.1	1.2	1.19	0.00012207	0.00294381
cg01394385	CX3CR1;CX3CR1;CX3CR1;CX3CR1	Body;Body;Body;Body			78.8±6.6	76.0±6.0	-2.8	0.96	0.00012207	0.00294381
cg01394944					92.7±4.3	89.3±5.7	-3.4	0.96	0.00012207	0.00294381
cg01395111	PPIC	Body	Island		8.9±0.9	12.1±1.5	3.2	1.35	0.00012207	0.00294381
cg01395667	ESPNP	Body	Island		27.3±5.8	30.5±6.0	3.2	1.12	0.00012207	0.00294381
cg01396587	FAM20C	1stExon	Island		9.3±1.3	12.0±1.6	2.7	1.29	0.00012207	0.00294381
cg01397521			S_Shore	X	8.8±1.9	11.2±2.7	2.3	1.26	0.00012207	0.00294381
cg01399317	FAM83H	Body	Island		54.2±18.8	49.8±18.4	-4.3	0.92	0.00012207	0.00294381
cg01401015	PCDHB11	TSS1500	N_Shore		15.1±4.9	19.2±4.9	4.1	1.27	0.00012207	0.00294381
cg01402255	GATAD2B	Body			14.3±3.0	19.1±8.1	4.8	1.34	0.00012207	0.00294381
cg01402569	BLCAP;BLCAP;BLCAP;BLCAP	TSS200;TSS1500;TSS200;TSS1500	Island		7.3±0.8	9.5±0.7	2.1	1.29	0.00012207	0.00294381
cg01406456				X	24.6±4.7	30.0±6.2	5.5	1.22	0.00012207	0.00294381
cg01409593	DIP2C	Body			93.4±0.8	92.4±1.0	-1.1	0.99	0.00012207	0.00294381
cg01410163	NRN1	Body	Island		18.4±6.3	22.6±8.7	4.2	1.23	0.00012207	0.00294381
cg01411026	HELB	TSS1500			4.2±0.5	5.6±0.8	1.3	1.32	0.00012207	0.00294381
cg01411982	THYN1;THYN1;THYN1;ACAD8;THYN1;THYN1	TSS200;TSS200;TSS200;TSS200;TSS200;TSS200	Island		7.8±1.3	9.4±1.3	1.6	1.21	0.00012207	0.00294381
cg01413314	IFRD2	TSS200	Island		6.1±0.6	7.6±1.2	1.5	1.24	0.00012207	0.00294381
cg01413405			Island		6.0±0.6	7.2±0.5	1.2	1.20	0.00012207	0.00294381
cg01414407	TMEM51;TMEM51;TMEM51;TMEM51	5'UTR;5'UTR;5'UTR;5'UTR		X	15.9±4.2	18.7±4.3	2.8	1.18	0.00012207	0.00294381
cg01415173	CCDC49	TSS200	Island		7.5±1.0	9.6±1.8	2.1	1.28	0.00012207	0.00294381
cg01416388			Island		11.6±1.5	13.2±1.7	1.6	1.14	0.00012207	0.00294381
cg01416487	SNRPF	TSS200	Island		6.7±0.9	8.3±0.9	1.7	1.25	0.00012207	0.00294381
cg01417364				X	39.8±8.7	46.7±8.9	6.9	1.17	0.00012207	0.00294381
cg01417553	IAH1	TSS200	Island		8.3±1.0	10.4±1.7	2.1	1.25	0.00012207	0.00294381
cg01417625	LAMC2;LAMC2	Body;Body		X	14.3±4.3	19.7±5.6	5.4	1.38	0.00012207	0.00294381
cg01418188	OSBPL5;OSBPL5;OSBPL5	Body;Body;Body	S_Shelf	X	35.4±8.1	40.4±8.2	4.9	1.14	0.00012207	0.00294381
cg01419679	PTTG1IP	TSS1500	Island		4.2±0.5	5.6±0.8	1.4	1.34	0.00012207	0.00294381
cg01421342			Island	X	8.0±1.3	10.3±1.4	2.3	1.29	0.00012207	0.00294381
cg01422009	MPG	TSS1500	N_Shore		18.9±4.8	24.1±3.8	5.2	1.28	0.00012207	0.00294381
cg01423368	C11orf30	TSS1500	N_Shore		5.0±0.8	5.8±1.1	0.8	1.16	0.00012207	0.00294381
cg01424107	CDX2	1stExon	Island		7.2±1.5	9.1±2.3	1.8	1.25	0.00012207	0.00294381
cg01425762	CMIP;CMIP	Body;Body			77.9±7.8	74.8±8.4	-3.1	0.96	0.00012207	0.00294381
cg01426795	CACNA1H;CACNA1H	Body;Body			76.1±4.4	71.7±5.1	-4.4	0.94	0.00012207	0.00294381
cg01428115	MDK;MDK;MDK	TSS200;TSS1500;TSS1500	N_Shore		8.1±0.6	10.4±1.1	2.3	1.29	0.00012207	0.00294381
cg01428397	ACOX3;ACOX3	Body;Body	Island		83.8±2.2	80.5±3.0	-3.3	0.96	0.00012207	0.00294381
cg01429635			Island		9.2±0.9	10.9±0.7	1.7	1.19	0.00012207	0.00294381
cg01430807	NDUFB8	TSS200	S_Shore		7.7±0.7	9.7±1.0	2.0	1.26	0.00012207	0.00294381
cg01431063			Island	X	7.4±0.9	8.9±1.4	1.5	1.21	0.00012207	0.00294381
cg01431114	PDE10A;PDE10A	TSS1500;TSS1500	Island		8.6±1.2	10.5±1.2	1.9	1.22	0.00012207	0.00294381
cg01433556	SLC19A2	Body	Island		6.5±0.6	8.1±0.9	1.6	1.25	0.00012207	0.00294381
cg01435196	VASP	TSS1500	Island		16.5±2.6	18.9±2.4	2.4	1.14	0.00012207	0.00294381
cg01435220	FZD2	TSS1500	N_Shore		6.6±0.6	7.9±0.8	1.3	1.20	0.00012207	0.00294381
cg01435515	ZNF687	5'UTR	Island		12.5±2.5	15.9±3.8	3.4	1.27	0.00012207	0.00294381
cg01436550	TNRC6A	Body		X	56.2±9.7	60.7±10.9	4.5	1.08	0.00012207	0.00294381
cg01436608	GLT25D2	Body	Island		14.0±2.9	18.6±3.6	4.7	1.33	0.00012207	0.00294381
cg01436700	C2orf49	TSS200	Island		9.4±0.6	11.3±1.5	1.8	1.20	0.00012207	0.00294381
cg01437571	CEBPA;CEBPA	3'UTR;1stExon	Island		8.1±0.7	10.7±1.8	2.6	1.32	0.00012207	0.00294381
cg01439112	CTDSPL;CTDSPL	Body;Body	Island		7.9±1.5	9.9±1.6	2.0	1.25	0.00012207	0.00294381
cg01439753	CMIP;CMIP	Body;Body			36.2±15.4	40.6±15.0	4.4	1.12	0.00012207	0.00294381
cg01439983	PEX13;PUS10	TSS1500;5'UTR			13.4±2.2	16.9±1.7	3.5	1.26	0.00012207	0.00294381
cg01440333	CHI3L2;CHI3L2	TSS200;TSS200			53.4±13.4	57.3±12.9	3.9	1.07	0.00012207	0.00294381
cg01440796				X	31.1±11.8	38.9±12.7	7.7	1.25	0.00012207	0.00294381
cg01442068			S_Shelf		11.3±3.4	15.1±7.1	3.8	1.34	0.00012207	0.00294381
cg01442601			Island		9.8±2.9	11.6±3.7	1.8	1.18	0.00012207	0.00294381
cg01442843	RASSF5;RASSF5;RASSF5	Body;TSS1500;Body	N_Shore		37.4±5.8	45.8±6.1	8.4	1.23	0.00012207	0.00294381
cg01444541	TMEM86A	TSS1500	N_Shore		12.3±2.7	14.8±2.6	2.5	1.20	0.00012207	0.00294381
cg01447185	SRD5A3	Body	Island		7.2±1.0	8.6±0.8	1.4	1.19	0.00012207	0.00294381
cg01448544	RIMBP2	Body			76.6±6.9	72.2±7.1	-4.4	0.94	0.00012207	0.00294381
cg01448610				X	73.8±2.6	70.2±3.9	-3.6	0.95	0.00012207	0.00294381
cg01449415	ZNF213;ZNF213	TSS1500;TSS1500	Island		6.1±0.7	8.1±1.0	2.0	1.33	0.00012207	0.00294381
cg01449818	ABLIM1;ABLIM1;ABLIM1;ABLIM1;ABLIM1	Body;1stExon;Body;5'UTR;Body		X	8.3±1.3	10.1±1.1	1.9	1.23	0.00012207	0.00294381
cg01450682	ZNF749	TSS200	Island		7.2±1.0	9.1±0.8	1.9	1.27	0.00012207	0.00294381
cg01450896			S_Shore		15.0±5.0	19.6±6.5	4.6	1.30	0.00012207	0.00294381
cg01454951	EIF4E3;EIF4E3;EIF4E3;EIF4E3	3'UTR;3'UTR;3'UTR;3'UTR			20.7±7.4	25.4±7.8	4.7	1.23	0.00012207	0.00294381
cg01456243	UNC45A;UNC45A	Body;Body	Island		7.2±1.2	8.6±1.2	1.4	1.20	0.00012207	0.00294381
cg01457080	ANGEL1	Body	Island		5.9±0.7	6.9±0.4	1.0	1.17	0.00012207	0.00294381
cg01458510	SH3RF3	Body		X	43.5±9.4	55.6±9.6	12.1	1.28	0.00012207	0.00294381
cg01460227	CALCR;CALCR	TSS200;TSS200	Island		8.7±1.2	11.6±3.6	2.9	1.33	0.00012207	0.00294381
cg01460360	KIAA0754;MACF1;MACF1	TSS200;Body;Body	Island		8.9±1.2	10.7±1.1	1.7	1.20	0.00012207	0.00294381
cg01461770			N_Shore		8.3±0.7	10.0±1.1	1.7	1.20	0.00012207	0.00294381
cg01462349	PTPRN2;PTPRN2;PTPRN2	Body;Body;Body	N_Shore		69.2±6.7	65.8±6.4	-3.4	0.95	0.00012207	0.00294381
cg01462904	CCDC12	TSS200	Island		5.5±0.6	6.9±1.0	1.4	1.25	0.00012207	0.00294381
cg01464067				X	73.6±3.7	62.9±7.7	-10.7	0.85	0.00012207	0.00294381
cg01466020	DAP3;DAP3;YY1AP1;YY1AP1	5'UTR;5'UTR;TSS1500;TSS1500	S_Shore		6.7±0.7	7.7±0.6	1.0	1.15	0.00012207	0.00294381
cg01466967	DEPDC1B;DEPDC1B	Body;Body	Island		10.8±1.1	12.6±1.3	1.7	1.16	0.00012207	0.00294381
cg01467592	VPS28;VPS28	Body;Body	N_Shore		72.6±7.4	68.5±8.5	-4.0	0.94	0.00012207	0.00294381
cg01468220	HAGHL;HAGHL	Body;Body	Island		14.6±6.4	20.3±7.1	5.7	1.39	0.00012207	0.00294381
cg01469549	DNAJB6;DNAJB6	TSS200;TSS200	Island		7.4±0.8	9.3±1.0	1.9	1.25	0.00012207	0.00294381
cg01471111	SLC6A13	TSS1500		X	20.3±7.8	24.6±8.2	4.3	1.21	0.00012207	0.00294381
cg01471572				X	15.9±2.2	20.9±2.2	5.0	1.32	0.00012207	0.00294381
cg01473472			Island		46.9±3.0	38.9±4.5	-8.0	0.83	0.00012207	0.00294381
cg01473942			Island		10.9±1.9	13.4±2.5	2.5	1.23	0.00012207	0.00294381
cg01475134	ACO2;PHF5A	Body;TSS1500	S_Shore		5.9±0.7	7.5±1.1	1.6	1.28	0.00012207	0.00294381
cg01476222	TRAF6;TRAF6	Body;Body		X	10.8±1.7	14.0±1.5	3.2	1.30	0.00012207	0.00294381
cg01478204			N_Shore		36.8±13.5	42.3±13.9	5.5	1.15	0.00012207	0.00294381
cg01478450	SLC29A3	Body	S_Shore		7.6±0.8	9.9±1.1	2.4	1.31	0.00012207	0.00294381
cg01481978					27.3±8.7	37.7±11.7	10.4	1.38	0.00012207	0.00294381
cg01482184	TMUB1;TMUB1	TSS1500;TSS1500	Island		9.8±0.8	11.7±1.3	1.8	1.19	0.00012207	0.00294381
cg01482407	MAN2A2	TSS1500	Island		10.7±1.0	12.7±1.7	2.0	1.18	0.00012207	0.00294381
cg01482645	RIMS2;RIMS2	5'UTR;1stExon	Island		8.7±2.4	11.2±2.5	2.5	1.29	0.00012207	0.00294381
cg01483063	ADRA2A	TSS1500	Island		7.0±1.3	9.0±1.3	2.0	1.28	0.00012207	0.00294381
cg01483459	NOTCH3	Body	Island		41.4±13.9	46.0±13.8	4.6	1.11	0.00012207	0.00294381
cg01483832	NFKB2;NFKB2;NFKB2	TSS1500;TSS200;TSS200	Island		7.8±0.9	9.8±0.8	2.1	1.27	0.00012207	0.00294381
cg01484320	SARS	Body	Island		7.0±0.8	8.8±1.0	1.8	1.26	0.00012207	0.00294381
cg01484487	LBX2	Body	Island		17.5±5.1	21.2±5.8	3.6	1.21	0.00012207	0.00294381
cg01485838	EVL	Body		X	39.1±8.2	46.8±8.9	7.7	1.20	0.00012207	0.00294381
cg01485998	VASH2;VASH2;VASH2;VASH2;VASH2;VASH2	1stExon;1stExon;5'UTR;1stExon;5'UTR;5'UTR	Island		7.0±0.7	8.4±0.7	1.3	1.19	0.00012207	0.00294381
cg01487187	CCKBR	1stExon	Island	X	10.8±1.2	12.8±1.0	1.9	1.18	0.00012207	0.00294381
cg01488300	MEGF6	Body	N_Shore		18.8±2.9	23.9±4.1	5.1	1.27	0.00012207	0.00294381
cg01489686	FUT9	TSS200	N_Shore		11.4±1.7	14.2±2.2	2.8	1.25	0.00012207	0.00294381
cg01490004	SLC25A45;SLC25A45	Body;5'UTR		X	6.6±0.7	8.3±0.8	1.7	1.26	0.00012207	0.00294381
cg01490535	FAM86C;FAM86C;FAM86C	Body;Body;Body	Island		10.9±1.5	13.3±1.5	2.4	1.22	0.00012207	0.00294381
cg01490821	UBR3	1stExon	Island		9.3±1.3	11.1±1.1	1.8	1.19	0.00012207	0.00294381
cg01491540	EFCAB5;SSH2	TSS1500;Body	N_Shore		5.6±0.6	6.9±1.2	1.4	1.24	0.00012207	0.00294381
cg01492649	TMEM135;TMEM135;TMEM135	Body;Body;Body	S_Shore		7.1±0.6	8.2±0.8	1.1	1.16	0.00012207	0.00294381
cg01492724	NEURL4;NEURL4	Body;Body	N_Shelf		81.5±2.4	77.8±3.2	-3.7	0.95	0.00012207	0.00294381
cg01493728	FGD6	Body		X	13.0±4.0	17.1±4.9	4.1	1.32	0.00012207	0.00294381
cg01494896	RPIA	TSS1500	N_Shore		19.6±7.1	23.3±7.6	3.7	1.19	0.00012207	0.00294381
cg01496491	SOCS7	1stExon	Island		10.1±1.1	12.4±1.1	2.3	1.23	0.00012207	0.00294381
cg01497154	ADAM33;ADAM33	Body;Body	N_Shore		12.6±1.3	16.2±2.8	3.6	1.28	0.00012207	0.00294381
cg01497613			Island		11.2±4.2	15.2±4.4	4.0	1.36	0.00012207	0.00294381
cg01500567	CDC5L	Body	Island		6.1±0.6	7.2±0.6	1.1	1.19	0.00012207	0.00294381
cg01501474			Island		5.7±0.6	7.2±1.2	1.5	1.27	0.00012207	0.00294381
cg01501476			Island	X	11.8±2.8	14.5±2.4	2.7	1.23	0.00012207	0.00294381
cg01503065	DCHS2;DCHS2	1stExon;1stExon	Island		13.6±6.8	16.9±7.5	3.3	1.24	0.00012207	0.00294381
cg01505878				X	13.6±1.8	17.7±3.6	4.1	1.30	0.00012207	0.00294381
cg01507342	PITPNC1;PITPNC1	Body;Body		X	12.7±1.3	16.6±2.4	3.9	1.31	0.00012207	0.00294381
cg01508428			Island	X	6.9±1.0	8.8±1.3	1.9	1.27	0.00012207	0.00294381
cg01511356					21.5±5.0	25.0±5.1	3.6	1.17	0.00012207	0.00294381
cg01514356			N_Shelf		48.0±12.9	43.8±12.6	-4.2	0.91	0.00012207	0.00294381
cg01514415			Island		5.9±0.8	7.9±0.8	2.1	1.35	0.00012207	0.00294381
cg01514742			Island	X	7.4±1.0	9.0±0.9	1.5	1.21	0.00012207	0.00294381
cg01515543	LOC100129066	TSS200			12.0±3.1	14.9±3.6	2.9	1.24	0.00012207	0.00294381
cg01515896	HRNBP3	5'UTR			9.4±1.0	11.7±1.7	2.3	1.25	0.00012207	0.00294381
cg01516580	SYT17	TSS1500	Island	X	8.4±1.3	10.1±1.1	1.7	1.20	0.00012207	0.00294381
cg01517273	ADAR	5'UTR	Island		8.9±2.1	10.6±2.9	1.7	1.20	0.00012207	0.00294381
cg01517311	ADAMTS19	Body	Island		6.0±1.2	7.1±1.1	1.1	1.18	0.00012207	0.00294381
cg01518357	PTPLAD1	TSS200	Island		8.3±1.1	10.1±1.6	1.8	1.22	0.00012207	0.00294381
cg01519238	HSF1;BOP1	Body;TSS1500	Island		6.5±0.8	8.6±0.7	2.1	1.32	0.00012207	0.00294381
cg01519765	ETV5	TSS1500	S_Shore		14.8±3.7	19.0±4.4	4.2	1.28	0.00012207	0.00294381
cg01520924	HSPA2	TSS1500	N_Shore		9.5±4.6	13.3±5.6	3.8	1.40	0.00012207	0.00294381
cg01520972			N_Shelf		12.9±1.3	16.3±2.3	3.4	1.27	0.00012207	0.00294381
cg01524893	RICH2	Body	N_Shore	X	9.4±1.1	12.4±1.5	2.9	1.31	0.00012207	0.00294381
cg01531915	RASGRP4;RASGRP4;RASGRP4;RASGRP4;RASGRP4;RASGRP4;RASGRP4	Body;Body;Body;Body;Body;Body;Body	S_Shelf		64.7±12.1	61.4±12.7	-3.3	0.95	0.00012207	0.00294381
cg01532103	BSG;BSG;BSG	TSS1500;TSS1500;TSS1500	N_Shore		12.7±4.1	16.2±3.9	3.4	1.27	0.00012207	0.00294381
cg01535567	WDR90	TSS1500	Island		8.1±1.3	10.7±1.1	2.6	1.32	0.00012207	0.00294381
cg01536979				X	22.5±7.3	28.2±9.7	5.7	1.25	0.00012207	0.00294381
cg01538971					75.8±2.4	72.9±3.0	-2.9	0.96	0.00012207	0.00294381
cg01542023	NUPR1;NUPR1	TSS200;TSS200			6.9±2.1	8.4±2.2	1.5	1.22	0.00012207	0.00294381
cg01543300	TIMM13	3'UTR	Island		11.9±2.2	13.9±3.1	2.0	1.17	0.00012207	0.00294381
cg01544751	GUCY2D	3'UTR	Island	X	8.6±0.6	9.9±0.8	1.2	1.14	0.00012207	0.00294381
cg01545964	GPX5;GPX5	Body;3'UTR			82.2±4.7	78.3±4.8	-3.9	0.95	0.00012207	0.00294381
cg01546046	AP4S1;AP4S1;STRN3;STRN3;AP4S1;AP4S1	5'UTR;1stExon;Body;Body;1stExon;5'UTR	Island		25.8±2.2	20.9±3.0	-4.8	0.81	0.00012207	0.00294381
cg01550578	MICAL3;MICAL3;MICAL3	5'UTR;5'UTR;5'UTR	Island		5.0±0.4	6.1±0.5	1.1	1.22	0.00012207	0.00294381
cg01552918	PDK4	TSS200	Island	X	5.8±0.7	7.1±1.0	1.3	1.23	0.00012207	0.00294381
cg01553295	CBX1;CBX1	TSS200;TSS1500	S_Shore		7.2±0.8	9.1±1.4	1.9	1.27	0.00012207	0.00294381
cg01554970			N_Shelf		81.9±6.6	78.7±7.4	-3.2	0.96	0.00012207	0.00294381
cg01556246	PRAGMIN	Body		X	30.2±6.0	36.0±6.2	5.8	1.19	0.00012207	0.00294381
cg01557792	KIAA0247	Body		X	24.1±9.6	33.1±10.5	9.0	1.37	0.00012207	0.00294381
cg01557907	RGS12;RGS12;RGS12	Body;Body;3'UTR			87.2±2.0	84.7±2.7	-2.6	0.97	0.00012207	0.00294381
cg01558916			N_Shore		31.0±8.8	36.7±8.8	5.7	1.18	0.00012207	0.00294381
cg01560423	HGS;ARL16;ARL16	TSS200;1stExon;5'UTR	Island		6.7±0.9	8.6±0.9	1.9	1.28	0.00012207	0.00294381
cg01561839			S_Shelf		10.7±1.0	14.3±1.0	3.6	1.34	0.00012207	0.00294381
cg01562528	CHD1L	Body			77.5±4.6	70.8±3.9	-6.8	0.91	0.00012207	0.00294381
cg01563663	LONRF1	1stExon	Island		9.7±0.9	11.4±0.9	1.7	1.17	0.00012207	0.00294381
cg01563714				X	89.0±2.1	85.8±2.8	-3.2	0.96	0.00012207	0.00294381
cg01565438	SLFN13	TSS1500	Island		18.0±3.7	21.5±4.4	3.5	1.19	0.00012207	0.00294381
cg01565912	GLYR1;UBN1	TSS1500;5'UTR	Island		10.8±1.3	12.0±1.3	1.2	1.11	0.00012207	0.00294381
cg01566235			Island		9.2±0.9	11.8±2.0	2.6	1.28	0.00012207	0.00294381
cg01566396			N_Shore		8.2±3.4	10.5±4.3	2.3	1.28	0.00012207	0.00294381
cg01568521	KIAA1949;KIAA1949;KIAA1949	TSS1500;5'UTR;1stExon	S_Shore		5.3±0.6	6.1±0.7	0.8	1.14	0.00012207	0.00294381
cg01568998	PREX2;PREX2	Body;Body	Island		10.6±0.8	12.9±1.3	2.2	1.21	0.00012207	0.00294381
cg01569082				X	10.5±1.6	13.6±4.3	3.1	1.29	0.00012207	0.00294381
cg01573562	RPH3A;RPH3A	TSS1500;TSS1500		X	21.8±7.3	24.7±7.3	2.9	1.13	0.00012207	0.00294381
cg01574231	UNC13D	TSS200		X	16.3±3.9	21.1±4.9	4.8	1.30	0.00012207	0.00294381
cg01574381	ARMC10;ARMC10;FBXL13;ARMC10;FBXL13;ARMC10;ARMC10;FBXL13;ARMC10	TSS200;TSS200;1stExon;TSS200;5'UTR;TSS200;TSS200;TSS200;TSS200	Island		6.5±0.7	8.2±1.1	1.8	1.27	0.00012207	0.00294381
cg01576737	ZNF440	TSS200	N_Shore	X	6.4±0.6	7.7±1.1	1.2	1.19	0.00012207	0.00294381
cg01577604	CCDC88B	Body	Island	X	9.3±2.7	11.2±3.1	1.9	1.21	0.00012207	0.00294381
cg01579600				X	17.1±5.6	21.0±6.8	3.9	1.23	0.00012207	0.00294381
cg01580044	PHTF1	Body	N_Shore		16.3±4.7	19.0±5.5	2.7	1.16	0.00012207	0.00294381
cg01580574			Island		58.3±6.5	49.0±5.6	-9.3	0.84	0.00012207	0.00294381
cg01581974	TUBA1C	TSS200	Island		9.2±1.2	11.0±1.3	1.9	1.20	0.00012207	0.00294381
cg01582974	ARMC5;ARMC5	TSS200;TSS200	Island		6.9±1.9	9.4±2.2	2.5	1.35	0.00012207	0.00294381
cg01583099	LYN;LYN	TSS200;TSS200	Island		8.9±1.0	11.5±1.3	2.6	1.29	0.00012207	0.00294381
cg01584448	HEATR3	TSS200	Island		8.9±1.2	11.1±1.7	2.2	1.24	0.00012207	0.00294381
cg01586524	RRS1	1stExon	Island		8.4±1.0	10.5±0.9	2.1	1.25	0.00012207	0.00294381
cg01589998	FOXN4	Body	N_Shore	X	8.4±1.4	11.4±1.4	2.9	1.34	0.00012207	0.00294381
cg01593345	APOLD1	Body		X	10.9±1.2	16.1±3.0	5.2	1.48	0.00012207	0.00294381
cg01593886	COL1A1	1stExon	Island		5.9±0.6	8.6±1.4	2.7	1.46	0.00012207	0.00294381
cg01594214	SMPDL3A	1stExon	Island		11.4±0.7	13.5±1.3	2.0	1.18	0.00012207	0.00294381
cg01595666			N_Shore		14.3±3.3	18.0±5.4	3.7	1.26	0.00012207	0.00294381
cg01596892	AURKA;CSTF1;CSTF1;AURKA;AURKA;AURKA;AURKA;CSTF1;AURKA	TSS200;TSS200;TSS200;TSS200;TSS200;TSS200;TSS200;TSS1500;TSS200	Island		6.9±0.7	8.2±0.9	1.3	1.19	0.00012207	0.00294381
cg01598046	TRAIP	TSS200	Island	X	9.1±1.1	11.0±1.7	1.9	1.21	0.00012207	0.00294381
cg01599189	NBPF1	5'UTR	Island		12.2±1.5	13.9±1.4	1.7	1.14	0.00012207	0.00294381
cg01602416	GCSH;LOC100329108;GCSH	TSS1500;TSS1500;TSS1500	S_Shore		6.2±1.9	7.9±2.9	1.7	1.27	0.00012207	0.00294381
cg01603374	PADI2	1stExon	Island		9.9±4.8	12.0±4.8	2.1	1.21	0.00012207	0.00294381
cg01604322	EDIL3	Body	N_Shore		9.4±1.2	11.3±1.7	2.0	1.21	0.00012207	0.00294381
cg01607369	PPFIBP2	Body		X	18.5±3.7	23.5±4.4	5.1	1.28	0.00012207	0.00294381
cg01607897	KLF10;KLF10	5'UTR;1stExon	Island		6.8±0.5	8.6±0.9	1.8	1.27	0.00012207	0.00294381
cg01607934	ZNF805;ZNF805	TSS1500;TSS1500	N_Shore		6.1±0.5	7.7±1.0	1.6	1.26	0.00012207	0.00294381
cg01608045	FZR1;FZR1;FZR1	Body;Body;Body	Island		77.3±1.8	73.2±3.8	-4.2	0.95	0.00012207	0.00294381
cg01608382					81.3±5.9	77.9±5.4	-3.4	0.96	0.00012207	0.00294381
cg01609611			N_Shore		12.8±7.1	15.4±7.9	2.7	1.21	0.00012207	0.00294381
cg01610165	ZNF608	Body		X	8.5±1.6	12.0±2.7	3.5	1.41	0.00012207	0.00294381
cg01610536			N_Shore		81.7±2.9	77.6±2.9	-4.1	0.95	0.00012207	0.00294381
cg01611428	TPPP	Body	N_Shore		84.6±2.1	82.2±2.9	-2.5	0.97	0.00012207	0.00294381
cg01612057	FKBP11;FKBP11;FKBP11	Body;Body;TSS200	Island	X	6.5±0.8	8.1±1.4	1.6	1.25	0.00012207	0.00294381
cg01612629	PPM1F	Body	Island	X	7.9±1.1	9.4±1.2	1.4	1.18	0.00012207	0.00294381
cg01612936	CEP250	Body			27.5±4.6	31.4±5.3	3.9	1.14	0.00012207	0.00294381
cg01614598	FAM82A1	TSS200	Island		8.7±1.3	10.5±1.3	1.8	1.21	0.00012207	0.00294381
cg01616394				X	13.5±1.9	18.8±4.0	5.4	1.40	0.00012207	0.00294381
cg01617695			Island		7.9±1.1	9.5±1.1	1.6	1.20	0.00012207	0.00294381
cg01618834	CSNK2B;BAT4;CSNK2B	1stExon;TSS1500;5'UTR	Island		7.1±1.2	9.2±0.9	2.2	1.31	0.00012207	0.00294381
cg01619416			Island		22.8±10.1	28.6±10.7	5.7	1.25	0.00012207	0.00294381
cg01620611	CDC42EP4	5'UTR	N_Shore		15.4±5.2	20.7±6.3	5.3	1.34	0.00012207	0.00294381
cg01620701				X	13.8±3.7	17.8±7.1	4.1	1.29	0.00012207	0.00294381
cg01623264			S_Shelf		15.1±2.7	18.8±3.6	3.7	1.25	0.00012207	0.00294381
cg01623438	CTSZ	TSS1500	S_Shore		86.1±2.0	82.4±2.0	-3.6	0.96	0.00012207	0.00294381
cg01623718			Island		8.1±0.9	9.5±1.1	1.4	1.17	0.00012207	0.00294381
cg01625368	LMO2;LMO2;LMO2	Body;1stExon;Body	Island		7.8±0.9	9.5±1.1	1.7	1.22	0.00012207	0.00294381
cg01626197	GMPPB;GMPPB	1stExon;1stExon	Island		5.9±0.6	7.3±1.2	1.4	1.24	0.00012207	0.00294381
cg01627483	MTMR9L	TSS1500	S_Shore		7.7±0.9	10.1±1.6	2.5	1.32	0.00012207	0.00294381
cg01631333				X	23.7±4.4	31.5±8.6	7.8	1.33	0.00012207	0.00294381
cg01634146	NFIX	Body	S_Shelf		26.4±7.5	34.0±10.6	7.7	1.29	0.00012207	0.00294381
cg01635193	TMEM101	TSS200	S_Shore		14.9±2.4	18.7±2.7	3.8	1.26	0.00012207	0.00294381
cg01636925	ACP2;ACP2;NR1H3;ACP2;ACP2	1stExon;5'UTR;TSS200;1stExon;5'UTR	Island		7.0±1.1	8.7±1.2	1.7	1.24	0.00012207	0.00294381
cg01638809	TMEM43;CHCHD4;CHCHD4;TMEM43	1stExon;TSS200;TSS200;5'UTR	Island		6.0±0.7	7.7±0.6	1.7	1.29	0.00012207	0.00294381
cg01639562	GAPDHS	Body	S_Shore	X	9.4±2.1	11.5±3.2	2.1	1.22	0.00012207	0.00294381
cg01639943	VWF	Body		X	19.3±6.9	23.6±7.6	4.3	1.22	0.00012207	0.00294381
cg01640727	MAPT;MAPT;MAPT;MAPT;MAPT;MAPT	5'UTR;5'UTR;5'UTR;5'UTR;5'UTR;5'UTR	S_Shelf		25.8±7.3	31.9±8.6	6.1	1.24	0.00012207	0.00294381
cg01641792	PDE4A;PDE4A;PDE4A;PDE4A	Body;Body;Body;Body		X	12.0±7.0	18.2±13.9	6.2	1.52	0.00012207	0.00294381
cg01642503	FLRT3;MACROD2;FLRT3;FLRT3;FLRT3	5'UTR;Body;5'UTR;1stExon;1stExon			12.1±1.5	15.1±1.9	3.0	1.25	0.00012207	0.00294381
cg01644684	GPSM3;NOTCH4	TSS1500;Body	Island		6.3±0.5	8.2±1.0	1.9	1.30	0.00012207	0.00294381
cg01647729	EVL	Body		X	40.4±12.6	43.2±11.7	2.8	1.07	0.00012207	0.00294381
cg01649623	AFF3;AFF3	Body;Body		X	23.6±7.5	32.3±9.0	8.6	1.37	0.00012207	0.00294381
cg01649647	MYL9;MYL9	Body;Body			79.1±2.1	75.0±3.0	-4.1	0.95	0.00012207	0.00294381
cg01650744	SLC35B1	TSS200			4.4±0.5	5.3±0.5	0.9	1.21	0.00012207	0.00294381
cg01652190	C22orf34	Body	Island	X	9.4±1.1	11.8±1.4	2.4	1.25	0.00012207	0.00294381
cg01652532	NECAB3;NECAB3;C20orf134	Body;Body;TSS1500	N_Shore	X	82.8±1.7	79.5±2.4	-3.3	0.96	0.00012207	0.00294381
cg01653417				X	7.2±0.9	8.9±0.7	1.7	1.24	0.00012207	0.00294381
cg01653445	BAI2	TSS1500	Island		9.5±2.7	12.1±3.3	2.5	1.27	0.00012207	0.00294381
cg01653494	P2RX6;P2RX6	Body;Body	S_Shelf		36.8±5.8	42.8±6.3	6.0	1.16	0.00012207	0.00294381
cg01653532	YPEL2	Body		X	33.2±4.7	39.9±4.8	6.7	1.20	0.00012207	0.00294381
cg01653620	PRDX5;PRDX5;PRDX5;TRMT112	TSS200;TSS200;TSS200;TSS1500	Island		5.8±0.6	7.0±0.6	1.2	1.21	0.00012207	0.00294381
cg01653727	FBXL18	Body	N_Shore	X	77.6±7.8	73.9±8.5	-3.7	0.95	0.00012207	0.00294381
cg01655548	DNAH17	Body	Island		15.5±5.6	20.8±7.3	5.3	1.34	0.00012207	0.00294381
cg01656216	ZNF438;ZNF438;ZNF438;ZNF438;ZNF438;ZNF438;ZNF438;ZNF438	5'UTR;5'UTR;5'UTR;5'UTR;5'UTR;5'UTR;5'UTR;Body		X	16.6±2.2	22.8±2.5	6.2	1.37	0.00012207	0.00294381
cg01660035	MAP2K7	1stExon	Island		6.9±0.7	8.7±0.8	1.7	1.25	0.00012207	0.00294381
cg01660244	CYP39A1;CYP39A1;SLC25A27	5'UTR;1stExon;TSS1500	N_Shore		13.6±1.5	16.3±1.8	2.7	1.20	0.00012207	0.00294381
cg01663570	DVL3	1stExon	Island		8.6±0.8	10.6±0.8	2.0	1.23	0.00012207	0.00294381
cg01663768	CD44;CD44;CD44;CD44;CD44;CD44;CD44;CD44;CD44;CD44	5'UTR;1stExon;1stExon;5'UTR;1stExon;5'UTR;5'UTR;1stExon;1stExon;5'UTR	Island		7.8±0.9	9.8±1.9	2.0	1.26	0.00012207	0.00294381
cg01664310	NAT10;NAT10	TSS200;TSS200	Island		6.5±0.7	7.5±0.9	1.0	1.16	0.00012207	0.00294381
cg01666793	CACNG8;MIR935	Body;TSS200	Island		11.6±3.6	14.9±5.2	3.4	1.29	0.00012207	0.00294381
cg01668099			N_Shelf	X	5.1±0.8	6.5±1.3	1.3	1.26	0.00012207	0.00294381
cg01669732	RFX1	Body	Island		77.1±5.7	72.7±6.3	-4.4	0.94	0.00012207	0.00294381
cg01670789	BEGAIN	TSS1500	S_Shelf		79.5±5.4	74.4±8.6	-5.1	0.94	0.00012207	0.00294381
cg01671285	RCC2;RCC2	5'UTR;TSS200	Island		7.7±0.8	9.2±1.5	1.5	1.19	0.00012207	0.00294381
cg01672129			S_Shore	X	19.4±3.8	23.5±4.8	4.1	1.21	0.00012207	0.00294381
cg01673284	HMOX2;HMOX2;HMOX2	5'UTR;5'UTR;5'UTR	S_Shore		9.3±1.9	11.8±2.7	2.5	1.27	0.00012207	0.00294381
cg01678309	CORO2B	Body		X	20.3±3.5	25.9±4.6	5.6	1.27	0.00012207	0.00294381
cg01678339	IGF2BP2;IGF2BP2	Body;Body	Island		6.1±0.7	6.9±0.8	0.8	1.14	0.00012207	0.00294381
cg01678878	BCMO1;BCMO1	5'UTR;1stExon		X	7.1±0.8	8.7±1.2	1.6	1.22	0.00012207	0.00294381
cg01678893	CALR	Body	S_Shore		6.6±0.5	7.8±0.8	1.2	1.18	0.00012207	0.00294381
cg01679328			S_Shore		9.4±1.4	13.0±2.5	3.6	1.38	0.00012207	0.00294381
cg01680844	CCDC78;HAGHL;HAGHL	TSS200;TSS1500;TSS1500	N_Shore		19.9±7.0	23.4±7.2	3.6	1.18	0.00012207	0.00294381
cg01681525	BAHCC1	Body	Island		19.3±4.1	23.4±5.3	4.1	1.21	0.00012207	0.00294381
cg01685246	ZNF768	TSS200	Island		4.6±0.6	3.8±0.4	-0.9	0.81	0.00012207	0.00294381
cg01687925	RPL24	Body	N_Shore		33.7±4.4	38.3±5.4	4.6	1.14	0.00012207	0.00294381
cg01690062			S_Shore		16.6±7.2	21.9±10.9	5.3	1.32	0.00012207	0.00294381
cg01690182	GABRB3;GABRB3;GABRB3	5'UTR;TSS1500;1stExon	Island		9.7±1.3	11.7±1.7	2.0	1.20	0.00012207	0.00294381
cg01691530	LRRC32;LRRC32	TSS1500;TSS200	Island		6.9±0.9	8.9±1.2	2.0	1.29	0.00012207	0.00294381
cg01691768	STMN2	Body	Island	X	8.9±1.1	10.9±1.4	2.0	1.22	0.00012207	0.00294381
cg01692088			N_Shore		28.9±6.1	35.5±5.7	6.6	1.23	0.00012207	0.00294381
cg01692572	PUF60;PUF60;PUF60	Body;Body;5'UTR	N_Shore		7.9±1.1	10.1±1.4	2.2	1.28	0.00012207	0.00294381
cg01693193	KCNQ1;KCNQ1OT1;KCNQ1	Body;Body;Body			46.4±5.4	53.0±4.9	6.5	1.14	0.00012207	0.00294381
cg01695620			N_Shelf		82.9±8.8	78.4±8.8	-4.5	0.95	0.00012207	0.00294381
cg01697354	WNT10B	TSS200	S_Shore	X	8.0±0.9	9.6±0.9	1.6	1.20	0.00012207	0.00294381
cg01697743	CCDC90B;CCDC90B	5'UTR;1stExon	Island		8.4±0.8	10.4±0.5	2.0	1.23	0.00012207	0.00294381
cg01697986			Island		8.7±0.8	11.1±1.5	2.3	1.27	0.00012207	0.00294381
cg01698954	OSBP2	Body	Island	X	10.0±7.6	12.2±7.7	2.2	1.22	0.00012207	0.00294381
cg01703581	PYY	3'UTR	Island	X	9.6±2.3	12.3±3.7	2.7	1.28	0.00012207	0.00294381
cg01706789	LOC285205	Body	Island	X	6.9±1.5	8.7±1.1	1.8	1.26	0.00012207	0.00294381
cg01708552	C7orf52	Body	Island	X	7.5±1.2	9.2±1.7	1.7	1.23	0.00012207	0.00294381
cg01711272	CD63;CD63	Body;Body	Island		8.2±1.1	10.4±1.2	2.2	1.27	0.00012207	0.00294381
cg01712673	WBP2	TSS200	Island		4.4±0.5	5.7±0.8	1.3	1.30	0.00012207	0.00294381
cg01714418	EDC3;EDC3;EDC3	TSS1500;TSS1500;TSS1500	S_Shore		5.2±0.4	6.0±0.6	0.9	1.17	0.00012207	0.00294381
cg01715726	BCAR1;BCAR1;BCAR1;BCAR1;BCAR1;BCAR1;BCAR1;BCAR1	Body;Body;Body;Body;Body;Body;Body;Body			68.5±4.5	65.0±6.5	-3.5	0.95	0.00012207	0.00294381
cg01715740	FUT8;FUT8;LOC645431;FUT8;FUT8	5'UTR;TSS1500;Body;TSS1500;5'UTR	Island		6.8±0.8	8.0±0.9	1.2	1.18	0.00012207	0.00294381
cg01717254	USP39	TSS200	Island		8.0±0.8	10.4±1.1	2.4	1.30	0.00012207	0.00294381
cg01717800	RC3H1	3'UTR		X	74.1±2.7	68.3±4.3	-5.8	0.92	0.00012207	0.00294381
cg01718332	SNORD115-37	TSS1500			78.5±4.2	75.2±4.8	-3.4	0.96	0.00012207	0.00294381
cg01719141	C9orf37;C9orf37;EHMT1;EHMT1	5'UTR;1stExon;TSS1500;TSS1500	Island		9.5±1.0	11.7±1.1	2.2	1.23	0.00012207	0.00294381
cg01720616				X	14.7±6.6	18.1±6.7	3.4	1.23	0.00012207	0.00294381
cg01720920	ZFYVE21	Body	S_Shelf		29.6±4.2	36.0±4.2	6.4	1.22	0.00012207	0.00294381
cg01721754	NHLRC4	TSS200	S_Shore	X	18.5±4.6	24.2±4.9	5.7	1.31	0.00012207	0.00294381
cg01723464	MRFAP1	TSS1500	N_Shore		5.8±0.6	7.4±0.9	1.6	1.27	0.00012207	0.00294381
cg01726775	LOC283314;C1RL	Body;1stExon		X	8.2±1.5	10.8±2.3	2.7	1.33	0.00012207	0.00294381
cg01727302			N_Shelf		73.5±6.0	67.3±6.9	-6.2	0.92	0.00012207	0.00294381
cg01728493	ARHGEF10L	5'UTR	Island		10.4±1.6	12.8±2.0	2.4	1.23	0.00012207	0.00294381
cg01729020	SAMD4A;SAMD4A	Body;Body	S_Shore		8.0±1.5	10.1±2.2	2.2	1.28	0.00012207	0.00294381
cg01729066	MIR600;C9orf45	Body;Body			34.4±5.8	39.7±5.3	5.4	1.16	0.00012207	0.00294381
cg01732495	PRDM11	Body	Island		13.6±4.4	18.7±7.6	5.1	1.38	0.00012207	0.00294381
cg01733045	TEX264;TEX264;TEX264	TSS200;TSS200;TSS200	Island		5.5±0.7	6.6±0.9	1.1	1.21	0.00012207	0.00294381
cg01733783	HSPA5	TSS200	Island		10.2±1.1	12.6±1.7	2.4	1.24	0.00012207	0.00294381
cg01735049	C16orf72	Body	S_Shore		6.4±0.9	7.8±1.2	1.4	1.22	0.00012207	0.00294381
cg01735101	ATP13A1	TSS200	Island		7.3±0.5	9.3±0.8	2.0	1.28	0.00012207	0.00294381
cg01737415	OTOP2;USH1G	TSS1500;TSS200	Island	X	12.5±2.8	16.0±3.5	3.4	1.27	0.00012207	0.00294381
cg01738022	ADCY9	3'UTR	N_Shelf	X	19.8±5.3	27.6±6.0	7.8	1.39	0.00012207	0.00294381
cg01739167	CHRNE	1stExon	S_Shore		30.2±12.7	38.9±10.7	8.7	1.29	0.00012207	0.00294381
cg01741041	ACTB	Body	N_Shore		7.4±1.5	9.8±2.0	2.4	1.33	0.00012207	0.00294381
cg01741626			Island		19.2±3.8	23.8±4.6	4.6	1.24	0.00012207	0.00294381
cg01744056	PARVA	Body		X	45.2±16.5	52.9±16.7	7.7	1.17	0.00012207	0.00294381
cg01745657	PLCXD2;PLCXD2	TSS1500;TSS1500	N_Shore		11.7±1.6	14.4±1.5	2.6	1.22	0.00012207	0.00294381
cg01745867	FLOT1	TSS1500	Island		9.7±1.1	12.1±1.4	2.4	1.25	0.00012207	0.00294381
cg01748572	GUCY2E	TSS200		X	6.6±0.7	8.2±0.9	1.6	1.25	0.00012207	0.00294381
cg01750032	NTF3	TSS1500	Island		10.8±2.4	14.3±5.5	3.6	1.33	0.00012207	0.00294381
cg01750051	HNRNPA3	3'UTR			72.4±4.7	65.6±4.6	-6.8	0.91	0.00012207	0.00294381
cg01752030	LOC554203	Body	Island		6.3±0.4	7.5±0.7	1.2	1.19	0.00012207	0.00294381
cg01754162	RG9MTD2;RG9MTD2;MTTP;RG9MTD2;RG9MTD2	5'UTR;5'UTR;TSS1500;1stExon;5'UTR	N_Shore		8.7±0.9	10.7±1.5	2.0	1.23	0.00012207	0.00294381
cg01754756	C10orf116	TSS200	Island	X	13.5±10.3	17.2±10.5	3.7	1.27	0.00012207	0.00294381
cg01754780	SRCIN1	Body	Island	X	24.7±2.3	19.5±2.3	-5.2	0.79	0.00012207	0.00294381
cg01755336	WDR20;WDR20;WDR20;WDR20	Body;Body;Body;Body		X	87.6±1.4	85.2±2.6	-2.4	0.97	0.00012207	0.00294381
cg01755924				X	15.1±7.2	19.4±8.6	4.3	1.29	0.00012207	0.00294381
cg01756799	COASY;COASY;COASY;COASY;COASY	1stExon;Body;Body;Body;5'UTR	Island		21.6±7.6	26.6±8.8	5.0	1.23	0.00012207	0.00294381
cg01757168			Island		17.3±4.2	20.5±4.0	3.2	1.19	0.00012207	0.00294381
cg01758106	SNX29	Body		X	31.3±9.3	40.9±8.5	9.7	1.31	0.00012207	0.00294381
cg01758115	LONP2	Body		X	69.3±5.6	61.0±4.0	-8.3	0.88	0.00012207	0.00294381
cg01758942	STAB1	Body	N_Shore		67.6±4.1	63.6±4.1	-3.9	0.94	0.00012207	0.00294381
cg01759256			N_Shore		70.6±5.0	68.4±4.7	-2.2	0.97	0.00012207	0.00294381
cg01759761	C5orf49	Body	Island		10.7±2.6	13.9±4.0	3.2	1.30	0.00012207	0.00294381
cg01759887					30.0±7.5	27.0±7.4	-3.0	0.90	0.00012207	0.00294381
cg01761478	VARS;C6orf27	Body;TSS1500			44.8±6.7	48.8±7.2	4.1	1.09	0.00012207	0.00294381
cg01763453					16.6±2.5	19.0±2.5	2.3	1.14	0.00012207	0.00294381
cg01763913	SHMT2;SHMT2;SHMT2;SHMT2;SHMT2;SHMT2;SHMT2;SHMT2;SHMT2	5'UTR;TSS1500;Body;1stExon;TSS200;Body;TSS200;Body;Body	S_Shore		6.3±0.6	8.4±0.9	2.0	1.32	0.00012207	0.00294381
cg01766882					5.2±0.8	4.1±0.4	-1.1	0.79	0.00012207	0.00294381
cg01767202	MBIP;MBIP	TSS200;TSS200			5.7±0.7	6.8±0.6	1.0	1.18	0.00012207	0.00294381
cg01768342	CATSPER4	TSS200		X	8.0±1.3	9.9±2.0	2.0	1.24	0.00012207	0.00294381
cg01769243	GFAP;GFAP	TSS200;TSS200	S_Shelf		33.8±8.6	39.2±7.5	5.3	1.16	0.00012207	0.00294381
cg01770232	IL6	TSS1500			17.6±7.5	22.5±9.9	4.9	1.28	0.00012207	0.00294381
cg01775082	HPCAL4	TSS1500	Island	X	6.6±0.9	8.2±1.4	1.7	1.26	0.00012207	0.00294381
cg01775098	MEGF8	TSS1500	N_Shore		10.8±1.3	12.7±1.8	1.9	1.18	0.00012207	0.00294381
cg01775379	PKP4;PKP4	5'UTR;5'UTR	S_Shore		67.3±4.8	59.5±6.5	-7.8	0.88	0.00012207	0.00294381
cg01776592	KNDC1	Body	Island		10.5±2.0	13.5±2.2	3.0	1.28	0.00012207	0.00294381
cg01778647			N_Shore		9.7±1.8	12.2±4.3	2.5	1.26	0.00012207	0.00294381
cg01780990	ECE1;ECE1;ECE1;ECE1	TSS1500;Body;Body;Body			21.5±10.0	28.6±9.5	7.2	1.33	0.00012207	0.00294381
cg01782132	RABEP2	Body	Island		9.1±1.3	11.6±1.5	2.5	1.28	0.00012207	0.00294381
cg01783322	NME2;NME2;NME1-NME2;NME2;NME2	TSS200;TSS1500;Body;5'UTR;TSS1500	N_Shore		6.5±1.0	8.4±0.6	1.9	1.29	0.00012207	0.00294381
cg01784327	LOC100130872-SPON2;SPON2;SPON2	Body;TSS200;5'UTR	S_Shore	X	28.5±10.3	32.8±11.0	4.3	1.15	0.00012207	0.00294381
cg01784859	PIGM	TSS200	Island		6.6±0.8	8.0±0.8	1.4	1.21	0.00012207	0.00294381
cg01785722				X	78.7±4.4	72.8±5.9	-6.0	0.92	0.00012207	0.00294381
cg01786151			N_Shore		56.6±6.4	62.6±6.0	6.0	1.11	0.00012207	0.00294381
cg01787834	VARS	Body	N_Shore		8.0±0.9	9.7±0.6	1.7	1.22	0.00012207	0.00294381
cg01790577	FAM66B	TSS1500	S_Shore		58.9±3.6	64.1±4.0	5.2	1.09	0.00012207	0.00294381
cg01792592	MEGF6	Body			25.5±7.4	31.8±7.7	6.3	1.25	0.00012207	0.00294381
cg01793179	IRAK2	Body	Island		6.5±2.1	7.6±2.0	1.1	1.17	0.00012207	0.00294381
cg01794932	UBE2J2;UBE2J2;UBE2J2;UBE2J2	TSS1500;TSS1500;TSS1500;TSS1500	Island		5.8±0.6	7.3±0.6	1.5	1.25	0.00012207	0.00294381
cg01796075	PEAR1	Body	Island		47.7±9.1	53.0±8.1	5.4	1.11	0.00012207	0.00294381
cg01796781	EPHA10;EPHA10	TSS1500;TSS1500	S_Shore	X	6.1±0.7	7.6±0.9	1.5	1.25	0.00012207	0.00294381
cg01797488	LOC440461	TSS200	Island		18.0±12.7	21.8±14.9	3.8	1.21	0.00012207	0.00294381
cg01799681	ELOVL2	Body	N_Shore		13.3±5.1	19.5±7.2	6.2	1.47	0.00012207	0.00294381
cg01802593	ST8SIA1	3'UTR			18.3±7.8	23.5±8.3	5.1	1.28	0.00012207	0.00294381
cg01802975	SLC35D1	Body	N_Shore		9.6±2.1	11.5±2.2	1.8	1.19	0.00012207	0.00294381
cg01804036	TESC;TESC;TESC	Body;Body;Body	N_Shore	X	8.8±1.5	11.5±2.4	2.6	1.30	0.00012207	0.00294381
cg01804696	DHX38;TXNL4B;TXNL4B;DHX38;TXNL4B	1stExon;TSS200;5'UTR;5'UTR;TSS1500	S_Shore		7.1±1.1	8.9±1.1	1.8	1.25	0.00012207	0.00294381
cg01805732	PXDN	TSS1500	Island		6.8±1.2	8.7±1.5	1.9	1.28	0.00012207	0.00294381
cg01807026	MEGF9	Body	N_Shore		27.5±14.0	35.6±16.3	8.1	1.30	0.00012207	0.00294381
cg01807748	ABCA4	Body		X	40.0±6.1	45.8±6.5	5.9	1.15	0.00012207	0.00294381
cg01807919	SHBG;FXR2	Body;TSS200	Island		9.3±1.6	11.7±1.2	2.4	1.26	0.00012207	0.00294381
cg01812045	DES	1stExon	Island		21.9±8.0	24.4±7.2	2.5	1.12	0.00012207	0.00294381
cg01812599			Island		18.2±2.2	22.4±3.2	4.2	1.23	0.00012207	0.00294381
cg01812894	ALDH1A1	TSS1500			19.4±7.5	25.4±9.4	6.0	1.31	0.00012207	0.00294381
cg01813165	ALS2;ALS2	TSS1500;TSS1500	S_Shore		8.6±1.1	9.9±1.0	1.3	1.15	0.00012207	0.00294381
cg01814186	NFAT5;NFAT5;NFAT5;NFAT5;MIR1538;NFAT5	5'UTR;Body;Body;5'UTR;TSS1500;Body	S_Shore		8.3±1.0	10.8±1.2	2.5	1.30	0.00012207	0.00294381
cg01814191	DUSP6;DUSP6	Body;Body	N_Shore		12.0±3.6	15.4±5.8	3.3	1.28	0.00012207	0.00294381
cg01815128	C13orf33	TSS1500	N_Shore		23.2±3.8	28.1±4.6	4.9	1.21	0.00012207	0.00294381
cg01815263	EDEM1	Body		X	15.9±9.6	21.0±10.4	5.1	1.32	0.00012207	0.00294381
cg01815833	C1orf124;C1orf124;EXOC8	1stExon;1stExon;TSS1500	Island		8.0±1.2	9.8±1.8	1.8	1.23	0.00012207	0.00294381
cg01815912	NTHL1	3'UTR	S_Shore	X	20.5±2.8	25.1±2.8	4.6	1.22	0.00012207	0.00294381
cg01817521	SLC17A9;SLC17A9	1stExon;5'UTR	Island		9.3±6.3	13.1±8.5	3.8	1.41	0.00012207	0.00294381
cg01819707	CROCC	TSS200			13.4±2.2	15.6±2.1	2.3	1.17	0.00012207	0.00294381
cg01820777	MICALL2	TSS1500	S_Shore		13.5±2.6	18.0±3.9	4.6	1.34	0.00012207	0.00294381
cg01821022	PPHLN1;PPHLN1;PPHLN1;PPHLN1;PPHLN1;PPHLN1;PPHLN1;PPHLN1	Body;Body;Body;Body;Body;Body;Body;Body		X	82.2±1.8	77.1±4.2	-5.1	0.94	0.00012207	0.00294381
cg01821161			N_Shelf		51.8±9.6	62.6±7.4	10.8	1.21	0.00012207	0.00294381
cg01821252	LNP1;TOMM70A;LNP1	5'UTR;TSS200;1stExon	Island		6.7±0.7	8.5±0.7	1.7	1.26	0.00012207	0.00294381
cg01821656	MYT1L	5'UTR	Island		58.3±5.3	51.2±4.0	-7.1	0.88	0.00012207	0.00294381
cg01821923	CXCL14	Body	Island		8.2±1.3	9.5±2.1	1.3	1.16	0.00012207	0.00294381
cg01822600	KIF26B	Body	N_Shore		54.9±11.2	59.7±9.7	4.7	1.09	0.00012207	0.00294381
cg01823161				X	14.2±7.7	19.4±9.8	5.2	1.37	0.00012207	0.00294381
cg01824652				X	65.9±6.9	57.7±6.7	-8.2	0.88	0.00012207	0.00294381
cg01824919			S_Shore	X	12.1±2.4	14.5±2.6	2.4	1.20	0.00012207	0.00294381
cg01825831	CCDC13	TSS200	Island	X	12.3±6.0	14.0±6.0	1.7	1.13	0.00012207	0.00294381
cg01825921	C11orf9;C11orf9;DKFZP434K028	Body;Body;TSS1500			90.1±4.1	87.7±5.3	-2.3	0.97	0.00012207	0.00294381
cg01831107	KCTD5	Body	S_Shore		7.6±0.7	9.6±0.8	2.1	1.27	0.00012207	0.00294381
cg01832586	ZNF423	Body			23.7±4.4	30.1±4.8	6.5	1.27	0.00012207	0.00294381
cg01832757			N_Shelf		14.1±2.7	20.7±4.9	6.5	1.46	0.00012207	0.00294381
cg01834614	ACP6	TSS1500	S_Shore		31.1±11.0	36.4±10.2	5.3	1.17	0.00012207	0.00294381
cg01834979	AGAP2;LOC100130776;AGAP2	3'UTR;TSS200;3'UTR	Island		13.7±7.6	18.7±12.0	5.0	1.37	0.00012207	0.00294381
cg01835326	LOC283867	Body		X	23.1±6.3	26.8±5.6	3.6	1.16	0.00012207	0.00294381
cg01835922				X	13.6±2.8	16.8±4.0	3.2	1.24	0.00012207	0.00294381
cg01838971	SLC35C1;SLC35C1;SLC35C1	TSS200;TSS1500;TSS200	N_Shore		30.8±11.1	36.8±9.6	6.0	1.20	0.00012207	0.00294381
cg01839688	ROBO3	Body	Island	X	4.4±0.3	5.7±1.0	1.2	1.27	0.00012207	0.00294381
cg01839850	ANKRD54;MIR658	TSS200;TSS200	Island		6.6±1.0	7.9±1.0	1.3	1.20	0.00012207	0.00294381
cg01839993	DDIT4	Body	Island		12.2±4.3	15.5±7.5	3.4	1.28	0.00012207	0.00294381
cg01841415	KCNT1	Body	N_Shore		26.2±9.6	30.9±11.1	4.7	1.18	0.00012207	0.00294381
cg01841641			N_Shore		6.8±1.2	8.3±1.4	1.5	1.23	0.00012207	0.00294381
cg01843804	TUBB	Body	S_Shore		8.1±0.8	9.5±0.7	1.4	1.18	0.00012207	0.00294381
cg01845111	EFCAB8	5'UTR			22.1±6.3	28.4±10.0	6.3	1.29	0.00012207	0.00294381
cg01847614	KLC4;KLC4;KLC4;MRPL2;KLC4	TSS1500;TSS200;TSS200;TSS200;TSS1500	Island		7.6±1.1	9.8±1.0	2.2	1.28	0.00012207	0.00294381
cg01849198	SERINC2	TSS200	Island		9.0±3.4	11.4±4.0	2.4	1.27	0.00012207	0.00294381
cg01850561	ROBO2;ROBO2	Body;Body			73.3±4.5	69.0±3.9	-4.3	0.94	0.00012207	0.00294381
cg01851632	AAMP	Body	N_Shelf		75.6±6.3	71.8±6.8	-3.8	0.95	0.00012207	0.00294381
cg01852095	LRP1B	Body			41.7±4.7	35.3±3.3	-6.4	0.85	0.00012207	0.00294381
cg01852131	MRPS18B;PPP1R10	TSS1500;TSS200	Island		5.6±0.6	7.1±0.7	1.5	1.27	0.00012207	0.00294381
cg01852585	NPNT	Body	Island	X	7.4±1.3	9.4±2.0	2.0	1.27	0.00012207	0.00294381
cg01852715	USP8;USP8;USP8;USP8;USP8	1stExon;5'UTR;5'UTR;5'UTR;1stExon	Island		7.8±0.8	9.7±1.5	1.9	1.24	0.00012207	0.00294381
cg01860370			Island		59.7±16.9	54.2±19.0	-5.5	0.91	0.00012207	0.00294381
cg01862311			S_Shore		6.3±0.8	7.5±0.8	1.2	1.19	0.00012207	0.00294381
cg01863374			N_Shore		6.3±0.6	7.4±0.9	1.1	1.18	0.00012207	0.00294381
cg01864836				X	15.5±7.7	21.7±9.2	6.2	1.40	0.00012207	0.00294381
cg01864982	PRKCG	Body	N_Shore		14.4±5.1	17.2±6.6	2.8	1.20	0.00012207	0.00294381
cg01868222	KIAA1543;KIAA1543	TSS1500;TSS1500	N_Shore		9.6±1.8	11.7±1.5	2.1	1.22	0.00012207	0.00294381
cg01869186	EPHB4	Body	N_Shore		16.0±5.2	19.1±5.7	3.2	1.20	0.00012207	0.00294381
cg01869698	SCRIB;SCRIB	Body;Body	N_Shore		74.7±2.9	69.2±3.1	-5.4	0.93	0.00012207	0.00294381
cg01870249	PPP1R13L;PPP1R13L;CD3EAP	5'UTR;TSS1500;TSS200	Island		7.5±0.9	9.2±0.9	1.7	1.23	0.00012207	0.00294381
cg01871251	RNF40;C16orf93;C16orf93	TSS200;5'UTR;1stExon	Island		9.1±1.1	12.1±1.2	2.9	1.32	0.00012207	0.00294381
cg01874697	SORCS3	1stExon	Island		7.9±2.7	10.3±4.5	2.4	1.31	0.00012207	0.00294381
cg01874730	CX3CL1;CX3CL1	1stExon;5'UTR		X	8.1±0.5	10.1±1.1	2.0	1.25	0.00012207	0.00294381
cg01875775	HSCB;CHEK2;CHEK2;CHEK2	1stExon;TSS1500;TSS1500;TSS1500	Island		7.8±1.1	9.7±0.9	1.9	1.24	0.00012207	0.00294381
cg01876194			Island		12.0±1.1	14.3±1.8	2.3	1.19	0.00012207	0.00294381
cg01877196	DNAJC8	Body	Island		6.0±0.8	7.3±1.0	1.2	1.21	0.00012207	0.00294381
cg01878963				X	8.8±2.5	12.3±7.7	3.5	1.40	0.00012207	0.00294381
cg01879898	FBXO36;TRIP12	TSS1500;5'UTR	Island		6.8±0.8	8.7±0.8	1.9	1.28	0.00012207	0.00294381
cg01880404	XRCC1	Body	N_Shore		5.7±0.7	7.3±0.8	1.7	1.29	0.00012207	0.00294381
cg01880902	TCERG1;TCERG1	TSS1500;TSS1500	N_Shore		10.8±1.7	13.2±2.3	2.4	1.22	0.00012207	0.00294381
cg01881549	SH3BP4	5'UTR		X	17.1±9.5	21.8±10.5	4.7	1.27	0.00012207	0.00294381
cg01881761	KBTBD10	1stExon		X	27.2±12.6	34.0±13.3	6.8	1.25	0.00012207	0.00294381
cg01881870	SNORD55;SNORD46;RPS8	TSS1500;TSS1500;TSS1500	N_Shore		7.4±1.0	8.9±1.4	1.4	1.19	0.00012207	0.00294381
cg01882179	SOCS2	5'UTR	Island		6.9±0.7	8.2±1.4	1.3	1.19	0.00012207	0.00294381
cg01885948			Island	X	7.1±0.9	8.7±1.2	1.6	1.23	0.00012207	0.00294381
cg01885963	ZNF215	TSS200	Island		4.7±0.6	6.2±1.3	1.5	1.31	0.00012207	0.00294381
cg01886077	TMEM131	TSS200	Island		8.2±0.7	9.9±1.2	1.7	1.21	0.00012207	0.00294381
cg01888395			N_Shore	X	29.3±5.6	38.7±4.6	9.4	1.32	0.00012207	0.00294381
cg01890546	UNC84A;UNC84A	Body;Body	N_Shelf		83.6±1.2	79.5±2.1	-4.1	0.95	0.00012207	0.00294381
cg01892689	PGCP	TSS1500	N_Shore		24.4±11.1	28.9±10.5	4.5	1.18	0.00012207	0.00294381
cg01892980	MOSC1	1stExon	Island		9.4±1.6	12.2±2.8	2.9	1.31	0.00012207	0.00294381
cg01897517	PSMB9;PSMB9;TAP1	TSS1500;TSS1500;1stExon	Island		9.3±1.5	11.2±1.3	2.0	1.21	0.00012207	0.00294381
cg01902066					10.2±3.4	13.3±4.2	3.1	1.31	0.00012207	0.00294381
cg01903654			N_Shore		15.1±5.2	23.7±5.6	8.6	1.57	0.00012207	0.00294381
cg01904410	PAX6	5'UTR	Island		22.0±9.1	26.0±8.8	4.0	1.18	0.00012207	0.00294381
cg01905698	ATE1;ATE1	TSS200;TSS200	Island		6.7±0.6	8.7±1.2	2.0	1.30	0.00012207	0.00294381
cg01906197	ABHD4	TSS200	N_Shore		6.5±0.5	8.4±1.2	1.9	1.30	0.00012207	0.00294381
cg01910272	TNNC1;NISCH	TSS1500;TSS200	N_Shore		12.2±1.9	14.8±2.3	2.6	1.22	0.00012207	0.00294381
cg01910869	EDNRB;EDNRB;EDNRB	TSS1500;5'UTR;TSS1500	Island	X	7.8±1.1	10.0±1.3	2.2	1.28	0.00012207	0.00294381
cg01911077			N_Shore	X	35.9±4.8	42.8±6.2	6.9	1.19	0.00012207	0.00294381
cg01916610	PPCDC	3'UTR			72.6±4.0	75.9±3.3	3.3	1.05	0.00012207	0.00294381
cg01917375	MGAT4A	TSS1500	Island		8.3±0.7	10.4±1.0	2.1	1.26	0.00012207	0.00294381
cg01918604	ADORA3	TSS1500		X	9.5±1.1	12.3±2.3	2.8	1.30	0.00012207	0.00294381
cg01919204	GPT	TSS1500	N_Shore		34.5±8.7	42.7±8.2	8.3	1.24	0.00012207	0.00294381
cg01923103	CCDC90B;CCDC90B	5'UTR;1stExon	Island		6.3±0.9	7.8±1.2	1.5	1.24	0.00012207	0.00294381
cg01923740	ZNF543	TSS200	Island		8.5±1.4	10.6±1.6	2.1	1.25	0.00012207	0.00294381
cg01924715	LOC493754	Body	N_Shore		80.8±3.1	77.2±4.3	-3.6	0.96	0.00012207	0.00294381
cg01925498			N_Shore		27.0±4.0	29.7±4.3	2.6	1.10	0.00012207	0.00294381
cg01926614			N_Shore		7.8±2.5	10.9±4.7	3.1	1.39	0.00012207	0.00294381
cg01930719	FAM65A	Body	S_Shelf		18.9±12.9	25.5±14.4	6.5	1.34	0.00012207	0.00294381
cg01932215	AMMECR1L	TSS1500	Island		8.2±1.0	10.1±0.8	1.9	1.23	0.00012207	0.00294381
cg01932827	RTN4RL2	TSS1500	Island		12.2±3.1	15.0±3.0	2.7	1.22	0.00012207	0.00294381
cg01934632			Island	X	8.6±2.4	11.2±2.3	2.5	1.29	0.00012207	0.00294381
cg01935086	IQCC;IQCC;DCDC2B	3'UTR;3'UTR;TSS1500	S_Shelf		77.9±2.5	74.1±3.1	-3.8	0.95	0.00012207	0.00294381
cg01936430	PPP1R15B	1stExon	Island		6.7±1.1	8.1±1.4	1.4	1.22	0.00012207	0.00294381
cg01936565	CTSD;HCCA2	TSS1500;TSS200	S_Shore		11.4±3.2	13.9±3.8	2.4	1.21	0.00012207	0.00294381
cg01937803			Island		21.5±3.9	26.4±4.1	4.9	1.23	0.00012207	0.00294381
cg01938066	C6orf115	TSS200	N_Shore		8.4±1.2	10.1±1.3	1.7	1.20	0.00012207	0.00294381
cg01938354	KLHL28;FAM179B	TSS1500;TSS200	N_Shore		6.4±0.7	7.6±1.2	1.2	1.19	0.00012207	0.00294381
cg01939479	MTMR15;MTMR15;MTMR15;MTMR15	TSS200;TSS200;TSS200;TSS200	Island		7.2±0.9	9.3±1.0	2.1	1.30	0.00012207	0.00294381
cg01941740	RP9	Body	Island		7.4±0.8	8.8±0.9	1.4	1.19	0.00012207	0.00294381
cg01941881	PACS2;PACS2	Body;Body	N_Shelf		85.0±2.5	81.2±1.9	-3.8	0.96	0.00012207	0.00294381
cg01942423			N_Shore	X	23.4±4.5	28.5±4.5	5.1	1.22	0.00012207	0.00294381
cg01943185	NMU	Body	Island	X	7.5±1.0	8.9±1.2	1.4	1.19	0.00012207	0.00294381
cg01943766			N_Shore		34.0±12.7	48.4±12.5	14.4	1.42	0.00012207	0.00294381
cg01944288	NTNG2	TSS1500	N_Shore		15.7±4.8	21.4±4.2	5.6	1.36	0.00012207	0.00294381
cg01944810			S_Shore		73.3±8.5	70.6±9.3	-2.7	0.96	0.00012207	0.00294381
cg01945816			S_Shore		11.6±1.5	13.9±2.2	2.3	1.20	0.00012207	0.00294381
cg01946193	C20orf199;SNORD12C;C20orf199;C20orf199;ZNFX1	Body;TSS1500;Body;TSS200;TSS1500	Island		8.5±1.0	10.8±1.1	2.3	1.28	0.00012207	0.00294381
cg01950434	ARID5A	Body	Island		7.0±1.2	8.9±0.9	1.9	1.27	0.00012207	0.00294381
cg01951698					8.3±1.1	11.0±1.4	2.7	1.32	0.00012207	0.00294381
cg01952260			N_Shore		71.1±8.6	65.8±9.1	-5.3	0.93	0.00012207	0.00294381
cg01952724	CTU1	TSS200	Island		9.0±0.9	11.3±1.2	2.3	1.26	0.00012207	0.00294381
cg01953119	SDC1;SDC1	TSS1500;TSS200	Island		7.7±1.0	8.7±0.8	1.0	1.13	0.00012207	0.00294381
cg01953156	ABHD6	3'UTR			18.2±8.2	23.0±9.2	4.8	1.27	0.00012207	0.00294381
cg01953317	CCDC88A;CCDC88A	Body;Body	N_Shelf		82.9±2.4	74.1±7.2	-8.8	0.89	0.00012207	0.00294381
cg01955286					76.6±3.9	72.8±3.7	-3.8	0.95	0.00012207	0.00294381
cg01956614				X	26.6±5.0	34.2±7.1	7.6	1.29	0.00012207	0.00294381
cg01959238			N_Shore	X	87.4±1.0	84.5±1.9	-2.9	0.97	0.00012207	0.00294381
cg01959355	FAM185A;FAM185A;FAM185A	TSS200;TSS200;TSS200	N_Shore		5.2±0.5	6.3±0.7	1.0	1.20	0.00012207	0.00294381
cg01960128					33.5±14.9	37.3±13.7	3.9	1.11	0.00012207	0.00294381
cg01960686				X	30.2±8.4	34.9±8.3	4.7	1.16	0.00012207	0.00294381
cg01961018	PLEKHH1	TSS1500	Island		11.5±1.8	14.1±1.6	2.6	1.23	0.00012207	0.00294381
cg01961949	FAM195B;FAM195B;DYSFIP1	TSS1500;TSS1500;3'UTR	Island		5.7±0.8	7.0±0.9	1.3	1.23	0.00012207	0.00294381
cg01962676	IGSF21	Body	Island	X	6.8±0.9	8.6±1.8	1.8	1.27	0.00012207	0.00294381
cg01963059	C1orf161	Body		X	6.4±0.9	7.9±1.2	1.4	1.22	0.00012207	0.00294381
cg01963278	HLA-E	Body	Island		6.1±0.9	7.7±1.2	1.6	1.27	0.00012207	0.00294381
cg01965751	THRA;THRA	TSS1500;TSS1500	N_Shore		8.0±1.1	10.2±0.9	2.2	1.27	0.00012207	0.00294381
cg01967586			S_Shelf		35.7±6.1	39.3±6.3	3.7	1.10	0.00012207	0.00294381
cg01968002	SNX33;SNX33	5'UTR;1stExon	S_Shore		10.6±3.1	13.6±3.6	3.0	1.28	0.00012207	0.00294381
cg01971071	DPH2;DPH2;DPH2;DPH2	5'UTR;1stExon;5'UTR;1stExon	Island		5.3±0.7	6.7±1.4	1.5	1.28	0.00012207	0.00294381
cg01973771	SLC39A3;SLC39A3	TSS200;TSS200	Island		10.7±1.2	13.7±1.1	3.0	1.28	0.00012207	0.00294381
cg01973804			N_Shore	X	14.3±5.7	18.8±6.4	4.5	1.31	0.00012207	0.00294381
cg01974180	PRKCZ;PRKCZ;PRKCZ	Body;Body;Body	S_Shore		81.2±5.3	77.6±4.9	-3.5	0.96	0.00012207	0.00294381
cg01975734			S_Shore		18.3±5.5	23.1±8.0	4.8	1.26	0.00012207	0.00294381
cg01975786			S_Shore		63.8±7.7	60.0±7.8	-3.8	0.94	0.00012207	0.00294381
cg01977480	SUPT16H	TSS1500	S_Shore		8.7±0.6	11.0±2.0	2.3	1.26	0.00012207	0.00294381
cg01977520	ECE1;ECE1;ECE1	TSS1500;TSS1500;Body	S_Shore	X	51.6±5.8	59.3±5.2	7.7	1.15	0.00012207	0.00294381
cg01979004	C16orf42;GNPTG	Body;TSS1500	N_Shore		7.3±1.0	9.0±1.2	1.7	1.24	0.00012207	0.00294381
cg01980793	EIF2C2;EIF2C2	Body;Body		X	16.3±3.4	20.6±4.1	4.3	1.26	0.00012207	0.00294381
cg01980854	C1orf157	TSS1500			17.5±9.8	24.3±11.1	6.8	1.39	0.00012207	0.00294381
cg01983293			N_Shore	X	10.6±2.0	13.9±2.1	3.4	1.32	0.00012207	0.00294381
cg01985390	TRIM54;TRIM54	3'UTR;3'UTR	Island	X	16.9±3.8	23.7±5.1	6.8	1.40	0.00012207	0.00294381
cg01987202	C15orf52	TSS200			6.0±0.7	7.3±0.5	1.3	1.22	0.00012207	0.00294381
cg01987962			N_Shore	X	33.9±7.6	38.9±6.6	5.0	1.15	0.00012207	0.00294381
cg01988923	C14orf4	1stExon	Island		8.8±1.0	11.1±1.4	2.4	1.27	0.00012207	0.00294381
cg01989731	YTHDC2	Body		X	73.9±6.2	64.9±7.4	-9.0	0.88	0.00012207	0.00294381
cg01990611	MFSD3	Body	S_Shore		7.8±1.4	10.5±2.4	2.7	1.35	0.00012207	0.00294381
cg01992487	KCNG4	Body	N_Shore		17.9±4.4	24.3±9.3	6.3	1.35	0.00012207	0.00294381
cg01993576	SLC29A1;SLC29A1	5'UTR;5'UTR	S_Shore		20.3±5.2	23.7±5.5	3.4	1.17	0.00012207	0.00294381
cg01997182	TTPAL;TTPAL	TSS200;TSS200	Island		8.9±0.8	10.6±1.3	1.7	1.19	0.00012207	0.00294381
cg01998089	TTC7B	Body		X	23.2±7.6	28.8±10.0	5.5	1.24	0.00012207	0.00294381
cg01999938			Island	X	18.5±5.9	22.2±5.5	3.7	1.20	0.00012207	0.00294381
cg02000253	NFIX	Body	Island		9.7±1.5	12.6±2.2	2.9	1.30	0.00012207	0.00294381
cg02001814	PKP4;CCDC148;PKP4;CCDC148;CCDC148;CCDC148	TSS1500;5'UTR;TSS1500;1stExon;1stExon;5'UTR	N_Shore		6.7±0.5	8.2±1.1	1.5	1.22	0.00012207	0.00294381
cg02002494	CDGAP	TSS200	Island		6.2±1.1	7.6±1.6	1.4	1.22	0.00012207	0.00294381
cg02003202	BSPRY	TSS1500	N_Shore		24.5±12.3	30.6±13.3	6.2	1.25	0.00012207	0.00294381
cg02003611	DAZAP2;DAZAP2;DAZAP2;DAZAP2;DAZAP2;DAZAP2	TSS200;TSS200;TSS200;TSS200;TSS200;TSS200	N_Shore		6.1±0.9	7.1±1.1	1.0	1.16	0.00012207	0.00294381
cg02004021	METAP2	Body	S_Shore		6.2±0.7	7.2±0.9	0.9	1.15	0.00012207	0.00294381
cg02005336	MIR611;C11orf10;FEN1	TSS200;TSS200;TSS200	Island		8.6±1.2	11.0±1.6	2.4	1.29	0.00012207	0.00294381
cg02006803			Island		8.4±1.0	10.4±1.2	2.0	1.23	0.00012207	0.00294381
cg02007090	TMEM184B	TSS200	Island		3.5±0.3	3.0±0.3	-0.5	0.85	0.00012207	0.00294381
cg02009585	PEX5L	TSS200	Island	X	11.4±1.1	13.8±1.3	2.4	1.21	0.00012207	0.00294381
cg02009895	HOXC10	Body	Island		8.8±1.0	11.3±1.3	2.5	1.29	0.00012207	0.00294381
cg02010347	IFT140;CRAMP1L	TSS1500;TSS1500	Island		11.3±3.9	13.9±5.8	2.7	1.24	0.00012207	0.00294381
cg02010763	RORA	Body		X	10.8±1.5	13.8±2.1	3.0	1.28	0.00012207	0.00294381
cg02011639	FOXN4	TSS200	Island	X	8.6±2.9	10.7±3.5	2.1	1.24	0.00012207	0.00294381
cg02012853	SNORD116-7;SNORD116-5	TSS1500;TSS1500			69.3±5.3	64.1±5.6	-5.2	0.92	0.00012207	0.00294381
cg02012974	LRIG1	Body		X	7.6±0.7	9.6±1.5	2.0	1.27	0.00012207	0.00294381
cg02013035	ATXN3;ATXN3;ATXN3;ATXN3;ATXN3;ATXN3;ATXN3;ATXN3;ATXN3;ATXN3;ATXN3;ATXN3;ATXN3;ATXN3;ATXN3;ATXN3;ATXN3;ATXN3;ATXN3;ATXN3;ATXN3;ATXN3;ATXN3;ATXN3;ATXN3;ATXN3;ATXN3;ATXN3;ATXN3;ATXN3;ATXN3;ATXN3	Body;Body;Body;5'UTR;Body;Body;Body;Body;Body;Body;5'UTR;Body;Body;Body;Body;Body;Body;Body;Body;Body;Body;Body;Body;Body;Body;Body;Body;Body;Body;Body;Body;Body	N_Shore		5.8±0.5	6.8±0.7	1.0	1.16	0.00012207	0.00294381
cg02014003	NOVA1;NOVA1;NOVA1	TSS1500;TSS1500;TSS1500	S_Shore		6.3±0.9	7.9±1.5	1.6	1.26	0.00012207	0.00294381
cg02017282	WNT3	TSS1500	Island	X	13.3±3.7	17.7±3.6	4.4	1.33	0.00012207	0.00294381
cg02018076	SALL1;SALL1	Body;Body			27.7±8.6	33.4±8.4	5.7	1.21	0.00012207	0.00294381
cg02018291	PITPNC1;PITPNC1	Body;Body		X	8.0±0.9	9.5±1.0	1.5	1.19	0.00012207	0.00294381
cg02018337	GAS7;GAS7;GAS7	Body;Body;Body		X	25.0±11.1	30.0±10.6	5.0	1.20	0.00012207	0.00294381
cg02018902	ANKRD34C	5'UTR	Island		12.2±1.4	14.6±2.3	2.3	1.19	0.00012207	0.00294381
cg02019171			N_Shore		32.2±5.0	35.4±4.3	3.2	1.10	0.00012207	0.00294381
cg02020829	FLJ42709;FLJ42709	Body;Body	Island		14.2±5.3	18.3±6.7	4.1	1.29	0.00012207	0.00294381
cg02022224	SC65	Body	Island		14.5±6.9	18.5±7.4	3.9	1.27	0.00012207	0.00294381
cg02022733	PCDHGA4;PCDHGC3;PCDHGA12;PCDHGA11;PCDHGA11;PCDHGA9;PCDHGA1;PCDHGB1;PCDHGC4;PCDHGB6;PCDHGB3;PCDHGC4;PCDHGB7;PCDHGA6;PCDHGA8;PCDHGA10;PCDHGA5;PCDHGB4;PCDHGA3;PCDHGA2;PCDHGA7;PCDHGB2;PCDHGB5;PCDHGC3	Body;Body;Body;Body;Body;Body;Body;Body;TSS200;Body;Body;TSS200;Body;Body;Body;Body;Body;Body;Body;Body;Body;Body;Body;Body	Island	X	38.1±7.4	45.1±8.3	7.0	1.18	0.00012207	0.00294381
cg02023469	TMEM132A;TMEM132A	TSS200;TSS200	Island		7.4±1.1	9.5±1.4	2.1	1.28	0.00012207	0.00294381
cg02025157	BRMS1;BRMS1	TSS200;TSS200	Island		6.3±0.8	7.8±1.0	1.5	1.23	0.00012207	0.00294381
cg02025827	HSD3B7;HSD3B7;HSD3B7;HSD3B7;HSD3B7;HSD3B7	5'UTR;1stExon;1stExon;5'UTR;1stExon;5'UTR			5.5±0.5	7.0±0.8	1.5	1.27	0.00012207	0.00294381
cg02026306	PRMT1;PRMT1;PRMT1	Body;Body;Body	Island		13.2±2.7	17.6±3.1	4.4	1.33	0.00012207	0.00294381
cg02026608			Island		11.6±4.3	14.4±6.3	2.8	1.24	0.00012207	0.00294381
cg02026770	2015-09-11	Body	Island		6.7±0.7	7.9±0.8	1.2	1.18	0.00012207	0.00294381
cg02027561	NCOA7;NCOA7	TSS1500;TSS1500	N_Shore		37.1±5.6	45.4±5.6	8.3	1.22	0.00012207	0.00294381
cg02028332	NCAN	Body	Island	X	10.2±1.0	12.7±1.2	2.5	1.24	0.00012207	0.00294381
cg02028663			N_Shelf		10.6±3.6	15.7±5.9	5.1	1.48	0.00012207	0.00294381
cg02028970	HNRNPUL1;HNRNPUL1	Body;5'UTR	Island		5.5±0.5	6.9±0.8	1.4	1.26	0.00012207	0.00294381
cg02029665	LOC100271722	TSS1500	S_Shore		22.2±6.4	27.6±5.4	5.5	1.25	0.00012207	0.00294381
cg02030542	VAC14	Body	S_Shelf		13.4±5.5	17.3±6.6	3.9	1.30	0.00012207	0.00294381
cg02030697	TEAD1	TSS1500	Island		5.9±0.6	7.3±0.9	1.4	1.24	0.00012207	0.00294381
cg02031308	GREM2	3'UTR	N_Shelf		28.4±15.3	37.5±16.9	9.1	1.32	0.00012207	0.00294381
cg02031597	TUBGCP6;TUBGCP6	1stExon;5'UTR	Island		8.6±1.1	10.8±1.0	2.2	1.26	0.00012207	0.00294381
cg02032642	FLRT2	5'UTR		X	79.6±3.0	73.7±5.4	-5.9	0.93	0.00012207	0.00294381
cg02033116	GPATCH1;GPATCH1	1stExon;5'UTR	Island		7.8±0.7	9.3±0.8	1.5	1.19	0.00012207	0.00294381
cg02035425	GRIN1;GRIN1;GRIN1	3'UTR;3'UTR;3'UTR	Island		7.8±0.7	10.3±1.1	2.5	1.33	0.00012207	0.00294381
cg02036581			Island		7.6±0.6	9.7±0.9	2.0	1.27	0.00012207	0.00294381
cg02043070	ADSSL1	TSS1500	Island		17.2±6.8	19.7±8.3	2.4	1.14	0.00012207	0.00294381
cg02045085	MPP5	5'UTR	Island		5.8±0.8	7.3±0.8	1.4	1.24	0.00012207	0.00294381
cg02045224	TP53;WRAP53;TP53;WRAP53;WRAP53;TP53;TP53;WRAP53	TSS1500;5'UTR;TSS1500;TSS200;TSS200;TSS1500;TSS1500;5'UTR	Island		4.7±1.0	6.2±0.9	1.5	1.32	0.00012207	0.00294381
cg02047601	TUBGCP2	Body	S_Shelf	X	75.8±5.9	72.0±5.8	-3.8	0.95	0.00012207	0.00294381
cg02048674	RPL13AP5;RPL13A	Body;Body	Island		7.9±1.7	10.1±2.0	2.3	1.29	0.00012207	0.00294381
cg02049210	KIAA0146	Body	N_Shelf		9.0±1.5	11.4±2.7	2.4	1.27	0.00012207	0.00294381
cg02049232	SCRT1	3'UTR	Island		10.6±2.6	14.1±3.1	3.5	1.33	0.00012207	0.00294381
cg02057912	TGFB3	Body	N_Shelf	X	10.3±1.6	12.9±2.4	2.6	1.25	0.00012207	0.00294381
cg02058358			N_Shore	X	9.3±1.3	12.0±2.8	2.7	1.29	0.00012207	0.00294381
cg02059970	PCNXL3	Body	Island		82.5±3.8	78.4±4.0	-4.1	0.95	0.00012207	0.00294381
cg02061804	DOC2B	TSS1500	S_Shore		31.7±12.9	37.5±11.9	5.8	1.18	0.00012207	0.00294381
cg02062230	DOK7;DOK7	TSS200;TSS200	Island		9.0±0.9	11.7±1.8	2.7	1.30	0.00012207	0.00294381
cg02062650	HCFC1R1;THOC6;HCFC1R1;HCFC1R1;THOC6	TSS1500;Body;TSS1500;TSS1500;Body	S_Shore		10.5±4.2	12.9±3.9	2.4	1.23	0.00012207	0.00294381
cg02063165					35.1±4.8	37.9±4.5	2.8	1.08	0.00012207	0.00294381
cg02064413					62.2±3.0	65.8±3.6	3.6	1.06	0.00012207	0.00294381
cg02066441				X	25.9±11.0	33.5±10.2	7.5	1.29	0.00012207	0.00294381
cg02066529	PCDH1;PCDH1	Body;Body	Island		7.9±0.4	9.8±1.4	1.9	1.25	0.00012207	0.00294381
cg02066621	HCN4	1stExon	Island		11.6±1.7	14.5±2.0	2.9	1.25	0.00012207	0.00294381
cg02066682	FOXB2	TSS1500	Island		8.3±0.9	9.8±1.4	1.6	1.19	0.00012207	0.00294381
cg02066813	LOC642006	Body	Island		83.2±10.9	78.3±11.0	-4.9	0.94	0.00012207	0.00294381
cg02066994	MTMR12	TSS1500	Island		9.8±1.0	12.1±1.2	2.3	1.23	0.00012207	0.00294381
cg02068390	SYNGAP1	Body	N_Shelf		79.4±1.7	75.5±2.8	-3.9	0.95	0.00012207	0.00294381
cg02069592				X	18.6±1.9	24.6±2.9	6.0	1.32	0.00012207	0.00294381
cg02070564	COG3	TSS200	Island		5.1±0.6	6.1±0.4	1.0	1.19	0.00012207	0.00294381
cg02070866	STK19;STK19;DOM3Z;STK19	Body;Body;TSS1500;Body	Island		8.8±0.9	10.6±0.9	1.8	1.20	0.00012207	0.00294381
cg02075324			N_Shelf		8.9±2.1	12.9±5.1	4.0	1.45	0.00012207	0.00294381
cg02077165	RPA2	TSS200	Island		6.0±0.6	7.3±1.1	1.3	1.22	0.00012207	0.00294381
cg02078525	CDH5	TSS200			20.5±6.4	27.9±7.8	7.4	1.36	0.00012207	0.00294381
cg02081364	ZNF669;ZNF669;ZNF669;ZNF669	5'UTR;1stExon;1stExon;5'UTR	Island		6.4±1.0	8.4±1.0	2.0	1.32	0.00012207	0.00294381
cg02081722	C7orf61	1stExon			18.2±4.1	24.5±5.7	6.2	1.34	0.00012207	0.00294381
cg02083029	AARS2	1stExon	Island		8.2±0.9	9.8±1.1	1.6	1.20	0.00012207	0.00294381
cg02083109					33.0±3.2	37.4±2.8	4.4	1.13	0.00012207	0.00294381
cg02083259	RSPRY1;FAM192A	TSS200;TSS200	Island		4.8±0.4	6.2±0.9	1.4	1.29	0.00012207	0.00294381
cg02084729	ITPR3	Body	Island		7.8±0.8	9.9±1.6	2.1	1.26	0.00012207	0.00294381
cg02084828	SEMA6A	Body	N_Shore		88.4±2.9	84.3±3.1	-4.1	0.95	0.00012207	0.00294381
cg02084834	CFLAR;CFLAR;CFLAR	5'UTR;5'UTR;5'UTR	Island		7.6±1.2	9.6±1.7	2.0	1.26	0.00012207	0.00294381
cg02085942	DGKI	Body	N_Shore		52.2±8.3	56.7±8.1	4.5	1.09	0.00012207	0.00294381
cg02086174	C14orf143	Body	Island		45.0±6.8	36.7±6.0	-8.2	0.82	0.00012207	0.00294381
cg02089135	SH3PXD2A	Body	Island		7.0±0.8	8.5±1.0	1.5	1.22	0.00012207	0.00294381
cg02090014	MNX1;MNX1	TSS1500;Body	Island	X	11.3±2.4	13.7±2.5	2.3	1.21	0.00012207	0.00294381
cg02090160			N_Shore		30.4±7.4	36.2±7.7	5.8	1.19	0.00012207	0.00294381
cg02092102			Island		16.5±8.0	20.4±8.8	3.8	1.23	0.00012207	0.00294381
cg02092616	INF2;INF2;INF2	TSS1500;TSS1500;TSS1500	N_Shore		7.8±1.0	9.6±1.2	1.8	1.24	0.00012207	0.00294381
cg02093006	ARHGAP12	5'UTR		X	23.6±12.0	31.6±14.3	8.0	1.34	0.00012207	0.00294381
cg02093692				X	15.8±8.7	22.9±8.8	7.1	1.45	0.00012207	0.00294381
cg02096194	PCBP4;PCBP4	5'UTR;TSS1500		X	22.3±9.5	27.3±10.8	5.0	1.23	0.00012207	0.00294381
cg02096758	HRNBP3	5'UTR			67.9±8.5	63.8±8.3	-4.1	0.94	0.00012207	0.00294381
cg02097014	CHI3L1	TSS1500		X	14.8±5.6	21.1±5.9	6.2	1.42	0.00012207	0.00294381
cg02098460	CBWD2;LOC440839	Body;Body	S_Shore		40.6±3.3	46.2±2.6	5.6	1.14	0.00012207	0.00294381
cg02098619	RERE;RERE	Body;Body		X	51.5±8.1	56.8±8.4	5.3	1.10	0.00012207	0.00294381
cg02100543	TM7SF2	Body	Island		11.9±6.5	14.4±7.5	2.4	1.21	0.00012207	0.00294381
cg02102620	DPAGT1	1stExon	Island		7.3±0.6	9.1±0.6	1.8	1.24	0.00012207	0.00294381
cg02103924			Island	X	7.6±0.6	9.8±1.0	2.3	1.30	0.00012207	0.00294381
cg02104952				X	16.6±6.9	21.1±6.8	4.5	1.27	0.00012207	0.00294381
cg02105211	ITPR1;ITPR1;ITPR1	Body;Body;Body		X	24.9±4.5	29.3±4.3	4.4	1.18	0.00012207	0.00294381
cg02105377	MAGI1;MAGI1;MAGI1	TSS200;TSS200;TSS200	Island		7.2±0.7	8.9±0.6	1.7	1.23	0.00012207	0.00294381
cg02105423	ATM;NPAT	TSS1500;Body	N_Shore		7.8±0.9	9.1±0.9	1.3	1.16	0.00012207	0.00294381
cg02105472	BANP;BANP	Body;Body	S_Shelf		69.0±5.5	64.5±5.5	-4.5	0.93	0.00012207	0.00294381
cg02106828	MTR	Body	S_Shore		4.6±0.5	5.6±0.7	1.0	1.23	0.00012207	0.00294381
cg02108796	HCCA2	Body	N_Shore		20.2±5.3	25.3±6.2	5.1	1.25	0.00012207	0.00294381
cg02109766	SLC20A1	TSS1500	N_Shore		6.5±0.8	7.8±1.5	1.3	1.21	0.00012207	0.00294381
cg02109955			N_Shore		77.5±1.9	74.0±3.8	-3.4	0.96	0.00012207	0.00294381
cg02110529	TEX14;RAD51C;TEX14;RAD51C	TSS1500;TSS1500;TSS1500;TSS1500	N_Shore	X	38.9±7.7	44.6±8.8	5.7	1.15	0.00012207	0.00294381
cg02111031	MSL2;MSL2;MSL2	TSS1500;1stExon;5'UTR	N_Shore		8.3±0.8	9.6±0.9	1.3	1.16	0.00012207	0.00294381
cg02111168	TCN2;TCN2	5'UTR;1stExon			6.5±0.9	8.2±0.8	1.7	1.25	0.00012207	0.00294381
cg02111504	C5orf36;ANKRD32;C5orf36	5'UTR;TSS1500;5'UTR	Island		7.8±0.6	9.0±0.9	1.3	1.16	0.00012207	0.00294381
cg02111786	NRXN3;NRXN3;NRXN3	Body;Body;Body	Island		90.2±2.4	86.0±4.7	-4.2	0.95	0.00012207	0.00294381
cg02111951	C11orf9;C11orf9	Body;Body	Island	X	23.7±8.4	28.0±7.9	4.3	1.18	0.00012207	0.00294381
cg02112893	RAB11FIP4	TSS1500	N_Shore		11.5±2.0	15.0±3.0	3.5	1.30	0.00012207	0.00294381
cg02114084	JDP2;JDP2;JDP2	TSS1500;TSS1500;TSS1500	N_Shore		11.7±2.9	16.1±6.1	4.3	1.37	0.00012207	0.00294381
cg02114728	STK39	Body	N_Shore		5.6±1.0	7.2±1.7	1.6	1.28	0.00012207	0.00294381
cg02115818	RUNDC3A;RUNDC3A;RUNDC3A	Body;Body;Body	S_Shore		10.3±3.2	12.8±4.4	2.5	1.24	0.00012207	0.00294381
cg02117721	CXCL6;CXCL6	5'UTR;1stExon	Island		13.2±1.8	17.5±3.5	4.2	1.32	0.00012207	0.00294381
cg02118627			Island	X	13.0±2.7	18.2±6.0	5.2	1.40	0.00012207	0.00294381
cg02121773	PTPRG	Body		X	53.6±9.3	61.9±7.5	8.4	1.16	0.00012207	0.00294381
cg02124724	COL18A1;COL18A1;COL18A1	TSS1500;Body;TSS1500	N_Shore	X	23.1±4.7	27.4±6.6	4.3	1.19	0.00012207	0.00294381
cg02124747			S_Shelf		5.2±0.4	6.8±1.0	1.7	1.32	0.00012207	0.00294381
cg02124912	GPR37L1	TSS200		X	8.9±0.9	10.6±1.4	1.6	1.19	0.00012207	0.00294381
cg02125191	TOMM6	1stExon	Island		6.5±0.6	8.0±1.1	1.5	1.23	0.00012207	0.00294381
cg02128053	SCARA5	Body	Island		82.9±2.8	80.1±3.8	-2.8	0.97	0.00012207	0.00294381
cg02128278	SPATA2L	Body	N_Shelf		26.9±7.8	33.6±6.6	6.6	1.25	0.00012207	0.00294381
cg02129603			Island		12.9±3.9	16.0±4.2	3.2	1.25	0.00012207	0.00294381
cg02130107	C16orf53	Body	S_Shore		30.9±9.4	34.9±8.0	4.0	1.13	0.00012207	0.00294381
cg02131399	LRP1	TSS1500	N_Shore		7.0±0.6	8.1±0.9	1.1	1.15	0.00012207	0.00294381
cg02132051	RGS6	Body		X	34.1±12.3	40.2±11.4	6.0	1.18	0.00012207	0.00294381
cg02132284			Island		17.1±6.3	20.9±6.6	3.8	1.22	0.00012207	0.00294381
cg02134200	GATAD2B	TSS200	Island		7.4±0.8	9.1±0.9	1.7	1.23	0.00012207	0.00294381
cg02134594	TP73;TP73;TP73;TP73	Body;Body;Body;Body	N_Shore		26.9±9.3	34.6±7.8	7.6	1.28	0.00012207	0.00294381
cg02137183	AGK	TSS1500	N_Shore		21.8±5.4	26.3±5.8	4.5	1.21	0.00012207	0.00294381
cg02139671	DENR	TSS200	Island		7.7±0.6	9.9±0.9	2.2	1.29	0.00012207	0.00294381
cg02141675	GALNT10	TSS1500	N_Shore		8.4±0.8	11.1±1.8	2.8	1.33	0.00012207	0.00294381
cg02141716	RNF169	Body	Island		18.2±1.7	14.4±2.0	-3.9	0.79	0.00012207	0.00294381
cg02142074	SRC;SRC	Body;Body	Island		22.1±6.5	27.1±6.7	5.1	1.23	0.00012207	0.00294381
cg02142767	SCARB1;SCARB1	TSS200;TSS200	Island		6.5±1.0	7.7±1.0	1.1	1.18	0.00012207	0.00294381
cg02144242			N_Shelf		70.3±7.5	65.5±6.1	-4.8	0.93	0.00012207	0.00294381
cg02144954	GPRC5C;GPRC5C	Body;Body	N_Shelf		14.4±2.6	16.8±2.7	2.4	1.17	0.00012207	0.00294381
cg02145866	MIR548G	Body		X	65.1±9.8	70.7±10.1	5.6	1.09	0.00012207	0.00294381
cg02146857	COMP	Body	Island		19.1±6.6	22.0±7.1	3.0	1.16	0.00012207	0.00294381
cg02149446	C5AR1	TSS1500			9.3±1.4	13.1±2.6	3.8	1.41	0.00012207	0.00294381
cg02149965	VARS2;VARS2;VARS2	Body;5'UTR;Body	S_Shore	X	48.8±10.0	52.1±10.2	3.3	1.07	0.00012207	0.00294381
cg02151312					7.3±1.2	8.6±1.1	1.2	1.17	0.00012207	0.00294381
cg02151528	DDOST	TSS200	Island		4.9±0.3	5.8±0.7	0.9	1.17	0.00012207	0.00294381
cg02154345			Island		45.3±11.3	52.2±10.2	6.9	1.15	0.00012207	0.00294381
cg02154997	DGKZ;DGKZ;DGKZ;DGKZ	Body;Body;Body;Body	S_Shore		81.4±1.6	76.6±2.6	-4.8	0.94	0.00012207	0.00294381
cg02155754	C12orf57	Body	Island		6.4±1.0	8.1±0.7	1.7	1.26	0.00012207	0.00294381
cg02155957			N_Shore		41.0±7.3	51.8±4.0	10.8	1.26	0.00012207	0.00294381
cg02156380	KIAA1614	Body	Island		6.1±0.8	7.7±1.0	1.6	1.26	0.00012207	0.00294381
cg02156680	ENPP2;ENPP2;ENPP2	TSS1500;TSS1500;TSS1500		X	9.9±1.2	11.5±1.0	1.6	1.16	0.00012207	0.00294381
cg02156769	PTGDS	Body	Island	X	12.6±3.4	17.1±6.2	4.5	1.36	0.00012207	0.00294381
cg02157667	GINS2	TSS200	Island		5.5±0.5	7.1±0.8	1.6	1.29	0.00012207	0.00294381
cg02160419					6.2±0.7	7.6±0.9	1.4	1.22	0.00012207	0.00294381
cg02163266			N_Shore		6.2±2.1	7.7±2.3	1.5	1.24	0.00012207	0.00294381
cg02164462	KATNB1	TSS200	N_Shore		8.8±1.3	11.4±0.9	2.6	1.29	0.00012207	0.00294381
cg02165355	ZNF454	TSS200	Island		8.7±0.8	10.2±1.2	1.5	1.17	0.00012207	0.00294381
cg02165614			N_Shore		53.4±3.8	48.7±4.8	-4.7	0.91	0.00012207	0.00294381
cg02166842	EGFR;EGFR;EGFR;EGFR	Body;Body;Body;Body		X	24.7±8.3	30.7±10.3	6.0	1.24	0.00012207	0.00294381
cg02169289	BCOR;BCOR	5'UTR;5'UTR	Island	X	16.3±12.8	20.8±13.4	4.5	1.28	0.00012207	0.00294381
cg02169553	FAM38A	Body	N_Shelf		58.7±10.7	62.2±10.5	3.5	1.06	0.00012207	0.00294381
cg02171503	PRPF8	TSS200	Island		8.3±0.7	10.6±1.5	2.3	1.28	0.00012207	0.00294381
cg02172058	C17orf64;C17orf64	1stExon;5'UTR	S_Shore		48.0±9.4	52.0±9.3	4.0	1.08	0.00012207	0.00294381
cg02172402	LRRN3;IMMP2L;LRRN3;LRRN3	Body;Body;Body;Body			83.8±2.1	79.6±3.3	-4.1	0.95	0.00012207	0.00294381
cg02173486	ADAMTS17	TSS1500	S_Shore		6.5±0.7	8.3±0.7	1.8	1.28	0.00012207	0.00294381
cg02173540	HDAC4	Body	Island		65.5±4.6	56.6±4.4	-8.9	0.86	0.00012207	0.00294381
cg02174232	APEH	Body	Island		14.5±5.3	19.0±6.5	4.5	1.31	0.00012207	0.00294381
cg02175291			Island		5.1±0.5	6.2±0.5	1.1	1.22	0.00012207	0.00294381
cg02177982	CDKL4	Body		X	16.2±2.7	18.9±2.9	2.7	1.17	0.00012207	0.00294381
cg02178648	PAX7;PAX7;PAX7	Body;Body;Body	Island		11.2±2.9	14.3±2.6	3.1	1.28	0.00012207	0.00294381
cg02178774	LOC729991;RFXANK;LOC729991-MEF2B;LOC729991-MEF2B;LOC729991-MEF2B;LOC729991;RFXANK	Body;TSS1500;Body;5'UTR;Body;Body;TSS1500	N_Shore		7.7±0.8	9.8±0.7	2.1	1.27	0.00012207	0.00294381
cg02180498	NEU1;NEU1	5'UTR;1stExon	Island		5.4±0.3	6.3±0.5	1.0	1.18	0.00012207	0.00294381
cg02181494	ARSA;ARSA;ARSA;ARSA;ARSA	TSS200;TSS200;TSS200;TSS200;TSS200	Island		7.4±0.8	8.9±0.7	1.5	1.21	0.00012207	0.00294381
cg02181506	SERPINA1;SERPINA1;SERPINA1;SERPINA1;SERPINA1;SERPINA1;SERPINA1;SERPINA1;SERPINA1;SERPINA1;SERPINA1;SERPINA1;SERPINA1;SERPINA1;SERPINA1;SERPINA1;SERPINA1;SERPINA1;SERPINA1;SERPINA1	1stExon;5'UTR;1stExon;1stExon;5'UTR;5'UTR;1stExon;5'UTR;1stExon;5'UTR;5'UTR;5'UTR;1stExon;5'UTR;1stExon;1stExon;1stExon;1stExon;5'UTR;5'UTR			15.8±5.7	20.5±5.6	4.7	1.30	0.00012207	0.00294381
cg02181639	NGB;NGB	1stExon;5'UTR	Island	X	14.2±4.0	16.8±5.2	2.5	1.18	0.00012207	0.00294381
cg02182308			S_Shore		11.9±3.3	15.1±3.9	3.1	1.26	0.00012207	0.00294381
cg02182354	NEUROG2	TSS200	Island		8.1±1.1	10.3±1.6	2.2	1.27	0.00012207	0.00294381
cg02183297	KCNE1L;KCNE1L	3'UTR;1stExon	N_Shore		33.3±7.3	40.1±8.5	6.8	1.20	0.00012207	0.00294381
cg02183676	LOXL2	TSS200	S_Shore		7.3±0.6	9.2±0.9	1.9	1.27	0.00012207	0.00294381
cg02184246	SPTY2D1	TSS200	Island		9.2±1.2	10.6±1.2	1.4	1.15	0.00012207	0.00294381
cg02184644			S_Shore	X	14.6±8.1	18.6±9.5	4.0	1.28	0.00012207	0.00294381
cg02187259	FAM49A	5'UTR			11.1±4.3	15.4±7.8	4.3	1.39	0.00012207	0.00294381
cg02187822	CBFA2T3;CBFA2T3	5'UTR;Body	N_Shelf		7.7±1.6	11.6±2.5	3.9	1.51	0.00012207	0.00294381
cg02189760	CD37;CD37	Body;Body	Island		22.3±6.1	28.2±6.5	5.9	1.26	0.00012207	0.00294381
cg02192431	C20orf111	TSS200	Island		8.4±1.1	7.4±0.7	-1.0	0.88	0.00012207	0.00294381
cg02192746	PILRA;PILRA;PILRA	TSS200;TSS200;TSS200			18.0±7.6	21.4±8.7	3.4	1.19	0.00012207	0.00294381
cg02197387	TCEA2;TCEA2	TSS200;5'UTR	Island		14.3±3.7	17.5±4.2	3.1	1.22	0.00012207	0.00294381
cg02197919	CDK5RAP1;CDK5RAP1	TSS200;TSS200	S_Shore		6.1±0.7	7.2±0.8	1.1	1.18	0.00012207	0.00294381
cg02198983	NDUFB3;FAM126B	TSS200;TSS200	S_Shore		5.8±0.4	7.3±0.5	1.5	1.26	0.00012207	0.00294381
cg02202141			Island	X	7.1±0.8	9.0±1.3	1.9	1.27	0.00012207	0.00294381
cg02202193	LOC285780	Body	Island	X	7.9±1.1	11.5±2.0	3.6	1.45	0.00012207	0.00294381
cg02206323	MIR1180;B9D1	TSS1500;Body	S_Shore	X	11.9±5.1	15.6±6.2	3.7	1.31	0.00012207	0.00294381
cg02209932	MEIS1	TSS200	S_Shore		10.7±0.9	13.1±1.7	2.4	1.23	0.00012207	0.00294381
cg02211574			Island		8.1±1.1	9.2±1.0	1.1	1.14	0.00012207	0.00294381
cg02211825	HMGN3;HMGN3	Body;Body	N_Shore		78.2±4.6	73.4±3.8	-4.8	0.94	0.00012207	0.00294381
cg02213234	PKD1L3	TSS1500			48.6±5.3	43.6±6.5	-5.0	0.90	0.00012207	0.00294381
cg02213260	EFS;EFS	TSS200;TSS200	Island		18.7±2.9	21.1±2.6	2.4	1.13	0.00012207	0.00294381
cg02213287	TTC5	Body			12.7±1.3	16.4±2.1	3.6	1.29	0.00012207	0.00294381
cg02215787	RBAK	3'UTR	N_Shelf		80.1±4.2	74.6±5.6	-5.5	0.93	0.00012207	0.00294381
cg02215899					32.4±11.1	38.2±11.1	5.9	1.18	0.00012207	0.00294381
cg02215945	CTCF	5'UTR	Island		8.1±0.7	10.6±0.9	2.4	1.30	0.00012207	0.00294381
cg02218134	RDH11	TSS200			5.3±0.6	6.0±0.7	0.7	1.13	0.00012207	0.00294381
cg02221303	UPK2	Body		X	9.1±1.2	11.5±1.4	2.4	1.26	0.00012207	0.00294381
cg02221863	SEC1;DBP;DBP	TSS1500;5'UTR;1stExon	Island		6.0±0.9	7.3±1.0	1.4	1.23	0.00012207	0.00294381
cg02222728	SOX17	Body	Island	X	11.7±1.4	14.0±2.2	2.4	1.20	0.00012207	0.00294381
cg02223001			Island		6.9±0.6	8.8±1.1	2.0	1.29	0.00012207	0.00294381
cg02223351	CDH5	5'UTR		X	19.9±2.2	26.5±3.2	6.6	1.33	0.00012207	0.00294381
cg02224920	SDF4;SDF4;B3GALT6	5'UTR;5'UTR;TSS1500	N_Shore		7.3±0.7	9.6±0.9	2.3	1.31	0.00012207	0.00294381
cg02226666	CBLL1;CBLL1;CBLL1	1stExon;Body;5'UTR	Island		7.3±0.8	8.7±1.0	1.4	1.19	0.00012207	0.00294381
cg02226934	MTNR1A	Body	N_Shelf		75.7±6.4	71.0±6.1	-4.7	0.94	0.00012207	0.00294381
cg02228185	ASPA;ASPA	1stExon;Body		X	18.2±5.2	24.3±6.0	6.1	1.33	0.00012207	0.00294381
cg02229516	TRMT1;TRMT1;TRMT1;TRMT1;TRMT1	1stExon;5'UTR;5'UTR;5'UTR;1stExon	Island		9.3±1.2	11.2±1.3	2.0	1.21	0.00012207	0.00294381
cg02232182				X	82.0±4.0	78.5±3.2	-3.5	0.96	0.00012207	0.00294381
cg02232751	LDHA;LDHA;LDHA;LDHA;LDHA	TSS200;TSS200;TSS200;TSS200;TSS200	N_Shore		11.1±2.5	15.1±2.6	4.0	1.37	0.00012207	0.00294381
cg02234352	FAM90A13;FAM90A14	TSS1500;TSS1500			83.5±8.2	80.3±8.4	-3.2	0.96	0.00012207	0.00294381
cg02235066					84.9±3.8	81.3±3.2	-3.7	0.96	0.00012207	0.00294381
cg02235659	CLEC3B	TSS1500			17.3±5.3	22.6±9.6	5.3	1.31	0.00012207	0.00294381
cg02237208			S_Shore		15.0±5.8	18.7±6.3	3.7	1.25	0.00012207	0.00294381
cg02237875	TMCC2	Body	Island		30.6±8.3	36.8±7.6	6.2	1.20	0.00012207	0.00294381
cg02239125	SETD3;CCNK;CCNK;SETD3	5'UTR;TSS1500;TSS1500;5'UTR	Island		6.9±0.5	8.3±0.7	1.5	1.22	0.00012207	0.00294381
cg02241055	CLDN11;CLDN11	1stExon;5'UTR	Island	X	16.4±4.0	19.8±3.9	3.5	1.21	0.00012207	0.00294381
cg02241111	UTRN	TSS1500	S_Shelf		68.9±6.2	59.7±6.7	-9.3	0.87	0.00012207	0.00294381
cg02242080	MAPKAP1;MAPKAP1;MAPKAP1;MAPKAP1;MAPKAP1;MAPKAP1;MAPKAP1;MAPKAP1;MAPKAP1;MAPKAP1;MAPKAP1;MAPKAP1	5'UTR;1stExon;5'UTR;1stExon;5'UTR;5'UTR;5'UTR;1stExon;5'UTR;1stExon;1stExon;1stExon	Island		9.7±1.2	11.5±1.0	1.8	1.19	0.00012207	0.00294381
cg02242372	TNFRSF11B	Body	N_Shore		10.2±2.6	12.0±2.8	1.8	1.18	0.00012207	0.00294381
cg02243437	SLC16A9;SLC16A9	1stExon;5'UTR	Island	X	14.7±1.8	17.4±2.1	2.7	1.18	0.00012207	0.00294381
cg02245280					24.1±13.4	31.2±14.5	7.1	1.30	0.00012207	0.00294381
cg02246734	FAM98C	Body	Island		10.8±3.0	13.2±4.3	2.4	1.23	0.00012207	0.00294381
cg02246928				X	19.4±7.5	24.6±7.1	5.1	1.26	0.00012207	0.00294381
cg02249732	HOXD10	1stExon	Island		12.5±3.6	15.5±4.0	2.9	1.23	0.00012207	0.00294381
cg02249930	RUFY2;RUFY2	Body;Body	Island		4.8±0.8	6.6±1.3	1.8	1.37	0.00012207	0.00294381
cg02250548			Island		12.3±2.0	15.8±3.0	3.5	1.29	0.00012207	0.00294381
cg02251014			Island	X	14.1±2.5	19.0±2.6	4.9	1.35	0.00012207	0.00294381
cg02251771	PANX1	Body			23.4±16.8	30.3±17.0	6.9	1.29	0.00012207	0.00294381
cg02254461	CSRNP1	TSS1500	S_Shore		37.1±6.8	45.7±7.1	8.7	1.23	0.00012207	0.00294381
cg02254885			N_Shore	X	23.9±5.5	27.3±4.9	3.5	1.15	0.00012207	0.00294381
cg02255983	THOP1	Body	N_Shore		41.6±7.8	46.1±8.3	4.5	1.11	0.00012207	0.00294381
cg02256047	GOLGA5	TSS200	Island		7.6±0.7	8.9±0.9	1.3	1.18	0.00012207	0.00294381
cg02257550	OGFOD1;NUDT21	Body;TSS1500	S_Shore		9.5±1.2	12.4±2.1	2.9	1.30	0.00012207	0.00294381
cg02257674	MIR375	TSS1500	Island		10.2±1.3	13.3±1.2	3.1	1.31	0.00012207	0.00294381
cg02257675	ZNF816A;ZNF816A	1stExon;5'UTR	Island		20.3±2.1	17.7±1.6	-2.6	0.87	0.00012207	0.00294381
cg02258066	RAB1A;RAB1A	TSS1500;TSS1500	Island		7.1±0.9	8.4±0.9	1.3	1.18	0.00012207	0.00294381
cg02258303	FBXO31;FBXO31	Body;Body			83.8±2.8	80.3±3.3	-3.5	0.96	0.00012207	0.00294381
cg02259942			N_Shore		12.5±2.5	15.3±2.9	2.8	1.23	0.00012207	0.00294381
cg02259997	FGF9	TSS1500	Island		6.2±0.5	7.8±0.8	1.6	1.27	0.00012207	0.00294381
cg02260098			Island	X	11.7±2.5	14.8±3.0	3.1	1.26	0.00012207	0.00294381
cg02260839	ZNF765	TSS1500	N_Shore		10.4±1.2	12.4±1.2	2.0	1.19	0.00012207	0.00294381
cg02261771	LRRC15;LRRC15	TSS200;TSS200		X	18.1±8.4	22.1±10.0	4.1	1.23	0.00012207	0.00294381
cg02261806	FAM174A	TSS200	Island		6.9±0.9	7.9±0.8	1.0	1.15	0.00012207	0.00294381
cg02262553				X	9.3±1.5	11.7±1.7	2.4	1.26	0.00012207	0.00294381
cg02262662	NEUROG3	TSS200	Island		10.8±6.0	13.7±6.2	2.9	1.27	0.00012207	0.00294381
cg02268171			Island		10.5±2.0	13.9±3.2	3.5	1.33	0.00012207	0.00294381
cg02268569	SOX8	Body	Island		11.6±8.3	14.5±7.9	2.9	1.25	0.00012207	0.00294381
cg02269049	TXNRD1;TXNRD1;TXNRD1;TXNRD1;TXNRD1	Body;TSS200;TSS200;TSS200;TSS200	N_Shore		9.5±1.0	11.4±1.0	2.0	1.21	0.00012207	0.00294381
cg02269097	DHH	Body	N_Shore	X	11.0±2.5	14.1±3.0	3.1	1.28	0.00012207	0.00294381
cg02269636	LOC100294362	Body	N_Shelf		41.4±2.3	44.3±3.1	2.9	1.07	0.00012207	0.00294381
cg02270170			S_Shore		7.3±0.9	9.2±1.0	1.9	1.26	0.00012207	0.00294381
cg02271119	DNAJB6	Body	N_Shelf		30.3±7.9	36.3±7.1	6.0	1.20	0.00012207	0.00294381
cg02272576	LOC100132354	Body		X	23.6±6.8	34.2±5.9	10.6	1.45	0.00012207	0.00294381
cg02273922	ACSL5;ACSL5;ACSL5;ACSL5	5'UTR;5'UTR;1stExon;5'UTR		X	15.4±2.7	18.9±2.6	3.5	1.22	0.00012207	0.00294381
[truncated: 145,164 more rows]

## Sheet: non-CpG sites
non-CpG sites with differential DNA methylation (q<0.05) before versus after differentiation of primary human myoblasts from 14 obese subjects.
		Location in relation to			DNA Methylation (%)
TargetID	Dinucleotide sequnce	Nearest gene	Gene region	CpG island	Myoblasts	Myotubes	Difference	p	q
ch.1.115475395F	CA				3.7±0.5	4.7±0.8	1.0	0.00012207	0.00117894
ch.1.1158789F	CA	EIF2C3;EIF2C3	Body;Body		21.2±2.8	27.8±3.2	6.6	0.00012207	0.00117894
ch.1.171672612F	CA				4.2±0.5	7.2±1.5	3.0	0.00012207	0.00117894
ch.1.2435132F	CA	HIAT1	Body		14.5±2.0	18.2±2.9	3.7	0.00012207	0.00117894
ch.1.28801127F	CA				7.2±1.1	8.3±1.1	1.1	0.00012207	0.00117894
ch.1.3036304F	CA	GON4L	Body		12.7±1.2	15.7±2.2	3.0	0.00012207	0.00117894
ch.1.3903344F	CA	ELF3;ELF3	Body;Body		6.3±0.5	8.4±0.7	2.1	0.00012207	0.00117894
ch.1.4512450F	CA	URB2	Body		8.0±1.4	9.8±1.3	1.8	0.00012207	0.00117894
ch.1.59074111F	CA				7.9±0.9	10.2±1.1	2.3	0.00012207	0.00117894
ch.1.897769F	CA	GPATCH3	Body	S_Shelf	13.6±0.9	16.0±1.4	2.4	0.00012207	0.00117894
ch.10.10942743F	CA				7.8±1.0	10.3±1.4	2.5	0.00012207	0.00117894
ch.10.120590236F	CA				6.1±1.0	7.6±1.0	1.5	0.00012207	0.00117894
ch.10.131479F	CA				8.6±1.1	11.5±1.6	2.9	0.00012207	0.00117894
ch.10.344997F	CA	NUDT5	Body		16.0±1.5	19.0±1.3	3.0	0.00012207	0.00117894
ch.10.80061816F	CA				5.6±0.7	8.4±1.2	2.8	0.00012207	0.00117894
ch.11.1676313F	CA	PAK1;PAK1	Body;Body		18.2±2.2	23.2±2.7	5.0	0.00012207	0.00117894
ch.11.2720214F	CA	PRDM10;PRDM10	5'UTR;5'UTR		6.9±0.6	9.6±1.5	2.8	0.00012207	0.00117894
ch.11.967412F	CA	SNORD67;CKAP5;CKAP5	Body;Body;Body		7.2±0.7	9.5±1.3	2.3	0.00012207	0.00117894
ch.12.109182886F	CA				9.3±1.5	12.6±1.9	3.3	0.00012207	0.00117894
ch.12.124321348F	CA				3.7±0.4	4.3±0.7	0.7	0.00012207	0.00117894
ch.12.16553146F	CA				11.1±1.2	15.8±2.6	4.7	0.00012207	0.00117894
ch.12.2061504F	CA	TXNRD1;TXNRD1;TXNRD1;TXNRD1;TXNRD1	Body;Body;Body;Body;Body		13.0±2.5	18.0±4.1	5.1	0.00012207	0.00117894
ch.12.2619313F	CA	TMED2	Body	S_Shore	11.2±1.3	14.6±1.7	3.4	0.00012207	0.00117894
ch.12.313305F	CA	ETV6	Body		11.7±1.1	15.5±1.5	3.8	0.00012207	0.00117894
ch.12.57736122F	CA				16.3±2.3	22.4±3.0	6.1	0.00012207	0.00117894
ch.12.74620632F	CA				5.8±0.8	7.5±0.8	1.6	0.00012207	0.00117894
ch.12.859106F	CA	PRICKLE1	5'UTR	S_Shelf	10.5±1.4	13.3±1.9	2.8	0.00012207	0.00117894
ch.12.88942289F	CA				4.4±0.7	5.1±0.9	0.7	0.00012207	0.00117894
ch.13.80303670F	CA				7.1±1.0	8.8±1.0	1.7	0.00012207	0.00117894
ch.14.1824732F	CA	KLC1;KLC1;KLC1	Body;Body;Body		7.7±0.9	9.3±0.7	1.7	0.00012207	0.00117894
ch.14.39207337F	CA				7.9±0.9	9.8±1.1	1.9	0.00012207	0.00117894
ch.14.52809496F	CA				6.8±1.1	8.2±1.0	1.4	0.00012207	0.00117894
ch.14.53082129F	CA				5.9±0.9	7.3±1.4	1.5	0.00012207	0.00117894
ch.14.95739172F	CA				5.4±0.7	7.0±0.7	1.7	0.00012207	0.00117894
ch.15.92028544F	CA				8.3±0.7	10.5±0.8	2.2	0.00012207	0.00117894
ch.15.97746216F	CA				9.7±1.7	14.0±2.8	4.3	0.00012207	0.00117894
ch.16.1630026F	CA				7.3±1.7	11.2±2.0	3.9	0.00012207	0.00117894
ch.16.2068605F	CA	MAP1LC3B	3'UTR	N_Shelf	12.9±2.1	17.4±3.3	4.4	0.00012207	0.00117894
ch.16.5927259F	CA				9.3±1.3	11.6±1.8	2.3	0.00012207	0.00117894
ch.18.807506F	CA				9.8±1.8	13.7±1.9	3.9	0.00012207	0.00117894
ch.19.33613505F	CA				5.8±0.5	7.5±0.9	1.7	0.00012207	0.00117894
ch.19.50335620F	CA				3.2±0.5	4.4±0.8	1.3	0.00012207	0.00117894
ch.2.1420302F	CA				13.2±2.0	16.7±2.0	3.5	0.00012207	0.00117894
ch.2.1892000F	CA	USP39	Body		12.2±1.8	14.4±2.0	2.2	0.00012207	0.00117894
ch.2.2570960F	CA				9.2±0.8	11.6±1.4	2.4	0.00012207	0.00117894
ch.2.30415474F	CA				5.2±0.6	7.0±1.1	1.8	0.00012207	0.00117894
ch.2.4478726F	CA				9.5±1.6	11.7±1.5	2.3	0.00012207	0.00117894
ch.2.47286786F	CA				3.9±0.7	8.9±2.9	5.0	0.00012207	0.00117894
ch.2.71774667F	CA				4.7±0.9	9.5±2.7	4.7	0.00012207	0.00117894
ch.2.74109570F	CA				8.3±0.8	11.1±1.5	2.8	0.00012207	0.00117894
ch.20.10785098F	CA				6.3±0.9	7.6±1.1	1.2	0.00012207	0.00117894
ch.20.378824F	CA	C20orf72	Body		16.0±3.5	21.3±4.2	5.3	0.00012207	0.00117894
ch.21.25580530F	CA				10.8±1.8	14.7±2.4	3.9	0.00012207	0.00117894
ch.21.27853252F	CA				7.9±1.4	10.8±1.7	2.8	0.00012207	0.00117894
ch.21.29704823F	CA				9.8±0.9	13.0±1.7	3.3	0.00012207	0.00117894
ch.21.377520F	CA	C21orf66;C21orf66;C21orf66	Body;Body;Body		7.2±0.7	8.3±1.0	1.1	0.00012207	0.00117894
ch.22.33863861F	CA				8.1±1.2	9.8±1.0	1.7	0.00012207	0.00117894
ch.3.1083063F	CA	SEMA3F	Body		4.0±0.4	5.7±0.8	1.7	0.00012207	0.00117894
ch.3.13151741F	CA				4.6±0.7	5.7±0.7	1.1	0.00012207	0.00117894
ch.3.2133154F	CA	IFT57	Body		7.3±0.8	8.5±0.5	1.2	0.00012207	0.00117894
ch.3.32825806F	CA				17.3±1.5	19.6±1.0	2.3	0.00012207	0.00117894
ch.3.3598421F	CA				5.7±0.9	7.0±0.6	1.3	0.00012207	0.00117894
ch.3.90857F	CA				12.2±1.2	14.2±1.3	2.0	0.00012207	0.00117894
ch.4.153098711F	CA				8.2±0.9	10.8±1.4	2.5	0.00012207	0.00117894
ch.4.165600943F	CA				9.3±1.2	11.1±1.2	1.9	0.00012207	0.00117894
ch.4.2245532F	CA	PRDM5	Body		17.4±2.2	23.2±2.9	5.7	0.00012207	0.00117894
ch.4.2906511F	CA	TMEM144	Body		10.4±1.6	12.5±1.4	2.1	0.00012207	0.00117894
ch.4.43738163F	CA				6.5±0.6	8.1±1.2	1.6	0.00012207	0.00117894
ch.4.75060773F	CA				6.6±0.7	9.4±1.9	2.9	0.00012207	0.00117894
ch.4.79753186F	CA				13.9±0.8	18.8±2.8	4.9	0.00012207	0.00117894
ch.5.2164252F	CA	DMXL1	Body		16.0±2.3	19.7±2.6	3.8	0.00012207	0.00117894
ch.5.3135990F	CA				11.0±1.4	14.6±2.3	3.6	0.00012207	0.00117894
ch.5.3224933F	CA	KCNIP1;KCNIP1;KCNIP1	Body;Body;Body		5.3±0.5	6.2±0.6	0.8	0.00012207	0.00117894
ch.5.754313F	CA	RAI14;RAI14;RAI14;RAI14;RAI14;RAI14	Body;Body;Body;Body;Body;Body		11.8±1.5	16.0±1.8	4.2	0.00012207	0.00117894
ch.6.1093576F	CA				11.4±1.2	12.7±1.3	1.3	0.00012207	0.00117894
ch.6.12702243F	CA				5.4±0.6	6.9±1.0	1.5	0.00012207	0.00117894
ch.6.140551910F	CA				9.5±0.9	11.6±0.8	2.2	0.00012207	0.00117894
ch.6.14534615F	CA				12.1±1.4	14.8±2.5	2.7	0.00012207	0.00117894
ch.6.147534874F	CA				10.1±1.2	13.3±2.0	3.2	0.00012207	0.00117894
ch.6.158597687F	CA				8.9±0.7	10.6±1.2	1.7	0.00012207	0.00117894
ch.6.1693624F	CA	UBE2CBP	Body		14.0±2.1	20.2±2.5	6.3	0.00012207	0.00117894
ch.6.2134092F	CA	ARMC2	Body		9.9±1.2	13.2±2.1	3.3	0.00012207	0.00117894
ch.6.43016614F	CA				5.5±0.8	6.7±1.0	1.2	0.00012207	0.00117894
ch.6.66830957F	CA				9.2±1.0	11.5±1.1	2.4	0.00012207	0.00117894
ch.6.79339589F	CA				10.7±1.4	13.8±1.5	3.1	0.00012207	0.00117894
ch.7.102590751F	CA				5.5±0.7	9.5±1.8	4.0	0.00012207	0.00117894
ch.7.1147807F	CA				12.9±2.5	17.8±3.2	4.9	0.00012207	0.00117894
ch.7.13122495F	CA				9.0±1.9	12.6±2.6	3.6	0.00012207	0.00117894
ch.7.143447326F	CA				12.3±1.7	15.4±2.6	3.1	0.00012207	0.00117894
ch.7.1637031F	CA	GTF2I;GTF2I;GTF2I;GTF2I;GTF2I	Body;Body;Body;Body;Body		24.9±4.0	29.1±3.4	4.3	0.00012207	0.00117894
ch.7.1714607F	CA	MAGI2	Body		13.4±2.4	17.7±2.3	4.3	0.00012207	0.00117894
ch.7.2182816F	CA	CUX1;CUX1;CUX1	Body;Body;Body		20.6±2.6	25.7±3.7	5.1	0.00012207	0.00117894
ch.7.2902493F	CA	UBN2	Body		10.6±1.5	14.8±2.4	4.2	0.00012207	0.00117894
ch.7.54842076F	CA				4.6±0.4	6.0±0.9	1.5	0.00012207	0.00117894
ch.7.95950239F	CA				10.0±1.4	13.6±1.6	3.6	0.00012207	0.00117894
ch.8.1022548F	CA	HOOK3	Body		19.6±3.3	24.5±3.7	4.8	0.00012207	0.00117894
ch.8.119895995F	CA				4.9±0.7	6.8±1.2	1.9	0.00012207	0.00117894
ch.8.120035F	CA	CSMD1	Body		14.7±2.3	18.7±3.9	4.0	0.00012207	0.00117894
ch.8.122966174F	CA				14.7±2.8	20.2±3.2	5.5	0.00012207	0.00117894
ch.8.128576863F	CA				8.0±1.2	9.6±1.4	1.6	0.00012207	0.00117894
ch.8.1820050F	CA				11.6±2.3	16.6±4.4	4.9	0.00012207	0.00117894
ch.8.20603847F	CA				3.6±0.4	4.3±0.5	0.7	0.00012207	0.00117894
ch.8.34134444F	CA				9.2±1.1	11.4±1.1	2.2	0.00012207	0.00117894
ch.8.58671533F	CA				7.2±1.1	9.3±1.5	2.1	0.00012207	0.00117894
ch.8.9051069F	CA				7.0±1.3	9.0±1.3	2.1	0.00012207	0.00117894
ch.8.91747740F	CA				4.8±1.2	6.9±1.4	2.1	0.00012207	0.00117894
ch.9.1355968F	CA	PHF2	Body		4.3±0.5	5.4±0.7	1.1	0.00012207	0.00117894
ch.9.137242878F	CA				4.4±0.4	5.4±0.5	1.0	0.00012207	0.00117894
ch.9.84078312F	CA				5.0±0.8	6.5±0.9	1.5	0.00012207	0.00117894
ch.X.112118442F	CA				7.3±1.9	9.9±2.3	2.7	0.00012207	0.00117894
ch.X.139786812F	CA				14.1±4.1	18.1±4.5	3.9	0.00012207	0.00117894
ch.X.16035608F	CA				14.9±1.4	17.5±0.9	2.6	0.00012207	0.00117894
ch.X.576904F	CA				14.2±3.3	17.9±3.8	3.6	0.00012207	0.00117894
ch.X.938089F	CA	FAAH2	Body		7.6±2.1	9.7±2.4	2.1	0.00012207	0.00117894
ch.1.117057666F	CA				4.5±0.4	5.7±1.0	1.2	0.000244141	0.00139999
ch.1.231737468F	CA				11.8±1.3	14.1±1.3	2.4	0.000244141	0.00139999
ch.1.3280899F	CA	MPZL1;MPZL1;MPZL1	Body;Body;Body		9.7±1.8	12.6±1.9	2.9	0.000244141	0.00139999
ch.1.4056800F	CA				9.5±0.7	10.9±0.7	1.4	0.000244141	0.00139999
ch.1.4129839F	CA	DTL	Body		13.8±2.5	19.4±4.8	5.6	0.000244141	0.00139999
ch.1.4283968F	CA	EPRS	Body		14.4±2.5	20.7±4.0	6.3	0.000244141	0.00139999
ch.1.705736F	CA	HP1BP3	Body		17.7±2.5	23.1±2.8	5.4	0.000244141	0.00139999
ch.1.79281177F	CA				17.4±2.5	22.5±3.2	5.1	0.000244141	0.00139999
ch.10.10520798F	CA				7.2±1.0	9.4±1.5	2.2	0.000244141	0.00139999
ch.10.1117020F	CA	NCOA4;NCOA4;NCOA4;NCOA4;NCOA4	Body;Body;Body;Body;Body		11.3±2.1	14.8±2.6	3.4	0.000244141	0.00139999
ch.10.1271486F	CA	CCDC6	Body		11.4±1.3	14.9±2.3	3.5	0.000244141	0.00139999
ch.10.1452314F	CA	DDX21	Body		6.6±1.1	8.3±1.7	1.8	0.000244141	0.00139999
ch.10.1486890F	CA	NPFFR1	Body	S_Shelf	6.2±0.3	7.7±0.7	1.4	0.000244141	0.00139999
ch.10.1683814F	CA	POLR3A	Body		4.0±0.5	4.8±0.6	0.8	0.000244141	0.00139999
ch.10.30081984F	CA				10.4±1.8	13.8±2.1	3.5	0.000244141	0.00139999
ch.11.1299542F	CA	POLA2	Body		7.0±1.2	8.2±0.9	1.2	0.000244141	0.00139999
ch.11.1835930F	CA				21.4±3.9	26.3±3.5	4.9	0.000244141	0.00139999
ch.11.87583764F	CA				7.1±1.1	9.6±1.2	2.5	0.000244141	0.00139999
ch.12.19627204F	CA				13.3±1.7	15.7±1.6	2.4	0.000244141	0.00139999
ch.12.2263569F	CA	MAPKAPK5;MAPKAPK5	Body;Body		7.0±0.8	8.7±0.7	1.6	0.000244141	0.00139999
ch.12.41530717F	CA				8.1±1.1	10.5±1.1	2.4	0.000244141	0.00139999
ch.12.447036F	CA				22.2±3.5	30.6±5.3	8.4	0.000244141	0.00139999
ch.12.74372425F	CA				8.1±2.0	11.1±2.3	3.0	0.000244141	0.00139999
ch.13.79675484F	CA				9.2±1.4	12.1±1.5	2.8	0.000244141	0.00139999
ch.14.427606F	CA				9.0±1.5	11.0±2.2	2.0	0.000244141	0.00139999
ch.14.471449F	CA	FAM179B	Body		12.7±1.9	15.2±1.9	2.5	0.000244141	0.00139999
ch.14.50884044F	CA				6.8±0.7	8.0±0.7	1.1	0.000244141	0.00139999
ch.15.1820989F	CA	LRRK1	Body		10.7±2.0	14.8±1.9	4.0	0.000244141	0.00139999
ch.15.23688912F	CA				3.6±0.4	4.9±1.1	1.3	0.000244141	0.00139999
ch.15.91235825F	CA				11.0±1.9	14.5±2.4	3.5	0.000244141	0.00139999
ch.16.785175F	CA	HS3ST4	Body		7.1±0.8	8.8±0.7	1.7	0.000244141	0.00139999
ch.16.9751610F	CA				7.1±0.9	7.9±1.0	0.8	0.000244141	0.00139999
ch.17.12383436F	CA				11.9±1.2	16.1±3.2	4.1	0.000244141	0.00139999
ch.17.1945262F	CA	NUP85	Body		5.4±0.7	6.9±1.1	1.5	0.000244141	0.00139999
ch.17.48901521F	CA				12.9±1.9	17.4±3.8	4.4	0.000244141	0.00139999
ch.17.48901549F	CA				11.1±1.8	15.0±2.4	3.9	0.000244141	0.00139999
ch.17.958355F	CA	DDX52;DDX52	Body;Body		19.2±2.9	24.9±3.7	5.8	0.000244141	0.00139999
ch.18.1114073F	CA	ZNF532	Body		12.2±1.9	17.1±2.8	4.9	0.000244141	0.00139999
ch.19.1906967F	CA	ZNF587	Body		5.5±0.6	6.9±0.7	1.4	0.000244141	0.00139999
ch.2.147017622F	CA				4.6±0.7	5.7±1.0	1.1	0.000244141	0.00139999
ch.2.154083652F	CA				11.5±1.5	14.6±1.6	3.1	0.000244141	0.00139999
ch.2.226789810F	CA				4.5±0.7	5.2±1.1	0.8	0.000244141	0.00139999
ch.2.2460911F	CA	CCDC93	Body		8.0±0.8	10.1±1.3	2.0	0.000244141	0.00139999
ch.2.4917873F	CA	NDUFA10	Body		12.8±1.2	15.6±1.6	2.8	0.000244141	0.00139999
ch.2.53627176F	CA				17.4±3.5	22.8±3.6	5.3	0.000244141	0.00139999
ch.2.75111475F	CA				4.5±0.3	5.5±0.8	1.0	0.000244141	0.00139999
ch.20.1527371F	CA	TPD52L2;TPD52L2;TPD52L2;TPD52L2;TPD52L2;TPD52L2	Body;Body;Body;Body;Body;Body		6.5±0.9	8.7±1.2	2.2	0.000244141	0.00139999
ch.20.53118117F	CA				10.3±3.1	14.3±3.3	4.0	0.000244141	0.00139999
ch.3.1381988F	CA	CADPS;CADPS;CADPS	Body;Body;Body		8.3±0.9	9.9±1.0	1.6	0.000244141	0.00139999
ch.3.1440585F	CA	MAGI1;MAGI1;MAGI1	Body;Body;Body		6.9±0.9	9.0±0.8	2.1	0.000244141	0.00139999
ch.3.2096467F	CA				14.4±2.1	18.1±2.6	3.8	0.000244141	0.00139999
ch.4.1528651F	CA	FRAS1;FRAS1	Body;Body		8.1±0.9	10.7±1.5	2.6	0.000244141	0.00139999
ch.4.157898783F	CA				19.9±2.7	26.9±5.0	7.0	0.000244141	0.00139999
ch.4.2455065F	CA				17.3±3.1	22.7±3.0	5.4	0.000244141	0.00139999
ch.4.60646130F	CA				7.3±1.3	9.0±1.3	1.7	0.000244141	0.00139999
ch.5.2925238F	CA				4.4±0.5	5.3±0.5	0.9	0.000244141	0.00139999
ch.5.389453F	CA	ANKH	Body		13.1±2.4	16.1±2.5	3.0	0.000244141	0.00139999
ch.5.68016428F	CA				8.9±1.3	11.7±2.4	2.8	0.000244141	0.00139999
ch.6.139914509F	CA				9.3±0.7	11.5±1.5	2.2	0.000244141	0.00139999
ch.6.33611621F	CA				3.9±0.4	4.9±0.7	1.0	0.000244141	0.00139999
ch.6.609614F	CA	ACOT13;ACOT13	Body;Body		12.1±2.1	15.1±2.0	2.9	0.000244141	0.00139999
ch.7.114165642F	CA				17.0±1.7	19.1±2.0	2.1	0.000244141	0.00139999
ch.7.124218544F	CA				16.9±2.5	22.8±3.3	5.9	0.000244141	0.00139999
ch.7.2714749F	CA	FLJ43663;FLJ43663	Body;Body		13.9±2.3	18.2±2.0	4.3	0.000244141	0.00139999
ch.7.2782052F	CA	EXOC4	Body		9.5±1.9	12.3±2.1	2.8	0.000244141	0.00139999
ch.7.88141140F	CA				11.1±1.2	13.4±1.6	2.3	0.000244141	0.00139999
ch.8.117193312F	CA				14.6±0.9	17.2±1.6	2.6	0.000244141	0.00139999
ch.8.123139379F	CA				16.6±3.1	24.4±4.2	7.8	0.000244141	0.00139999
ch.8.1744815F	CA				11.9±2.0	13.9±1.9	2.0	0.000244141	0.00139999
ch.8.1981758F	CA				14.1±1.4	17.6±2.3	3.6	0.000244141	0.00139999
ch.8.2327632F	CA	RAD21	Body		14.0±2.6	18.8±2.5	4.8	0.000244141	0.00139999
ch.8.2465681F	CA	FAM91A1	Body		14.9±1.8	20.1±3.7	5.2	0.000244141	0.00139999
ch.8.34907260F	CA				7.8±1.2	10.5±2.0	2.7	0.000244141	0.00139999
ch.8.52143256F	CA				5.4±0.7	7.6±1.2	2.2	0.000244141	0.00139999
ch.8.975024F	CA	GINS4	Body		17.6±1.6	20.0±1.0	2.4	0.000244141	0.00139999
ch.9.1037862F	CA				11.2±1.2	13.9±1.3	2.7	0.000244141	0.00139999
ch.9.129616782F	CA				5.7±1.2	7.0±1.0	1.3	0.000244141	0.00139999
ch.X.153018199F	CA			S_Shore	3.9±0.7	4.6±0.6	0.7	0.000244141	0.00139999
ch.1.201092638F	CA				4.6±0.7	5.7±0.9	1.1	0.000366211	0.00172307
ch.1.374405F	CA	UBE4B;UBE4B	Body;Body		8.7±1.0	11.2±1.2	2.5	0.000366211	0.00172307
ch.1.4190055F	CA	CENPF	Body		9.8±2.0	13.2±1.7	3.3	0.000366211	0.00172307
ch.10.1020819F	CA				10.6±1.5	14.0±2.1	3.4	0.000366211	0.00172307
ch.10.20627146F	CA				7.9±0.9	9.3±0.8	1.3	0.000366211	0.00172307
ch.10.2633792F	CA	TACC2;TACC2;TACC2;TACC2	Body;Body;Body;Body		5.4±0.6	6.0±0.5	0.6	0.000366211	0.00172307
ch.10.27873849F	CA				15.9±2.5	19.9±4.1	4.0	0.000366211	0.00172307
ch.10.65513755F	CA				15.6±1.7	20.6±8.5	5.0	0.000366211	0.00172307
ch.10.65628491F	CA				8.5±1.6	10.7±1.5	2.2	0.000366211	0.00172307
ch.10.83445482F	CA				11.8±2.6	16.0±3.7	4.2	0.000366211	0.00172307
ch.10.95034807F	CA				5.3±0.5	6.7±0.9	1.4	0.000366211	0.00172307
ch.11.2619180F	CA	ACRV1;ACRV1;ACRV1;ACRV1;ACRV1;CHEK1;ACRV1;ACRV1;ACRV1;ACRV1	Body;Body;Body;Body;Body;3'UTR;Body;Body;Body;Body		8.8±1.1	10.9±1.3	2.2	0.000366211	0.00172307
ch.11.2738269F	CA	ADAMTS15	Body	N_Shore	6.1±0.6	7.4±0.9	1.3	0.000366211	0.00172307
ch.12.1034102F	CA	DIP2B	Body		13.9±1.9	19.1±2.9	5.2	0.000366211	0.00172307
ch.12.158852F	CA	NTF3	Body		7.5±0.6	8.8±1.0	1.3	0.000366211	0.00172307
ch.12.46508471F	CA				4.6±0.6	5.8±1.1	1.2	0.000366211	0.00172307
ch.13.1149345F	CA				15.3±1.4	17.6±1.2	2.3	0.000366211	0.00172307
ch.15.75593923F	CA				3.9±0.6	5.0±0.8	1.1	0.000366211	0.00172307
ch.16.83989841F	CA				4.4±0.7	5.8±0.9	1.4	0.000366211	0.00172307
ch.19.565153F	CA	TNPO2;TNPO2;TNPO2	Body;Body;Body		5.9±0.7	6.8±0.7	0.9	0.000366211	0.00172307
ch.2.1685112F	CA	MTHFD2;MTHFD2	Body;Body		4.0±0.4	5.7±0.9	1.7	0.000366211	0.00172307
ch.2.189510808F	CA				15.3±2.6	19.8±2.9	4.5	0.000366211	0.00172307
ch.20.848555F	CA	TOP1	Body		9.4±1.0	11.7±1.2	2.2	0.000366211	0.00172307
ch.3.183336F	CA	SETD5	Body		7.7±0.7	10.1±1.5	2.4	0.000366211	0.00172307
ch.3.41099661F	CA				6.1±0.6	6.9±0.7	0.8	0.000366211	0.00172307
ch.3.82825901F	CA				20.1±3.6	28.5±3.5	8.5	0.000366211	0.00172307
ch.4.125556998F	CA				12.8±2.8	17.0±2.9	4.2	0.000366211	0.00172307
ch.4.167276096F	CA				7.2±1.0	9.2±1.1	2.0	0.000366211	0.00172307
ch.4.1971138F	CA				7.4±0.9	9.1±0.9	1.7	0.000366211	0.00172307
ch.4.27504789F	CA				8.7±1.6	11.1±1.5	2.4	0.000366211	0.00172307
ch.5.23861193F	CA				10.3±1.6	13.4±2.3	3.1	0.000366211	0.00172307
ch.5.634030F	CA				7.7±1.1	9.3±1.1	1.6	0.000366211	0.00172307
ch.5.706755F	CA	ZFR	Body		13.2±2.0	17.7±2.8	4.5	0.000366211	0.00172307
ch.6.2124703F	CA	LACE1	Body		16.7±1.2	19.8±1.5	3.2	0.000366211	0.00172307
ch.7.2864275F	CA	CREB3L2	Body		10.8±1.4	13.8±2.5	3.0	0.000366211	0.00172307
ch.7.8314F	CA	FAM20C	Body	S_Shelf	6.7±1.0	8.3±1.2	1.7	0.000366211	0.00172307
ch.7.84099448F	CA				8.6±1.1	10.2±1.0	1.6	0.000366211	0.00172307
ch.8.89733515F	CA				27.6±5.1	36.5±4.4	8.9	0.000366211	0.00172307
ch.9.16291106F	CA				4.9±0.4	6.1±0.8	1.2	0.000366211	0.00172307
ch.9.178852F	CA	PTPRD;PTPRD	5'UTR;5'UTR		8.5±1.5	10.9±1.5	2.4	0.000366211	0.00172307
ch.9.88862796F	CA				5.6±0.8	6.9±0.7	1.3	0.000366211	0.00172307
ch.X.1282647F	CA	DACH2;DACH2;DACH2	Body;Body;Body		11.9±3.7	15.1±3.2	3.3	0.000366211	0.00172307
ch.1.107099706F	CA				11.1±2.0	13.7±1.6	2.6	0.000610352	0.0022857
ch.1.3056292F	CA	CCT3;CCT3;CCT3	Body;Body;Body		5.9±1.2	7.4±1.8	1.6	0.000610352	0.0022857
ch.1.4707864F	CA	RYR2	Body		17.2±1.7	20.4±2.2	3.3	0.000610352	0.0022857
ch.1.87505147F	CA				6.0±0.8	7.7±1.1	1.7	0.000610352	0.0022857
ch.1.89724558F	CA				4.8±0.6	6.1±0.9	1.3	0.000610352	0.0022857
ch.10.130844938F	CA				9.9±1.3	11.8±1.0	2.0	0.000610352	0.0022857
ch.10.1700276F	CA				5.9±1.1	7.8±0.7	1.8	0.000610352	0.0022857
ch.10.2007128F	CA	HELLS	Body		11.8±1.9	14.2±1.4	2.5	0.000610352	0.0022857
ch.10.2988224F	CA	TUBGCP2	Body	N_Shore	4.3±0.5	5.1±0.9	0.8	0.000610352	0.0022857
ch.10.96879639F	CA				5.8±0.8	6.9±0.7	1.1	0.000610352	0.0022857
ch.11.91717525F	CA				7.6±1.6	9.4±1.4	1.8	0.000610352	0.0022857
ch.12.1019410F	CA	LASS5	Body		16.5±2.0	20.7±3.4	4.1	0.000610352	0.0022857
ch.12.1870160F	CA	NR2C1;NR2C1;NR2C1	5'UTR;5'UTR;5'UTR	N_Shelf	14.2±1.9	18.9±3.6	4.7	0.000610352	0.0022857
ch.12.2583928F	CA				14.9±1.0	17.6±2.0	2.7	0.000610352	0.0022857
ch.12.71928151F	CA				4.8±0.4	5.5±0.6	0.7	0.000610352	0.0022857
ch.13.381084F	CA				24.9±3.2	32.1±3.5	7.3	0.000610352	0.0022857
ch.13.470465F	CA	LHFP	Body		6.5±1.1	8.1±1.2	1.6	0.000610352	0.0022857
ch.13.601939F	CA	COG3	Body		9.2±1.6	12.8±2.7	3.6	0.000610352	0.0022857
ch.13.76200044F	CA				6.3±0.5	7.6±1.1	1.2	0.000610352	0.0022857
ch.14.1475328F	CA	NDUFB1	Body	N_Shore	24.3±2.9	30.9±3.0	6.6	0.000610352	0.0022857
ch.14.1823318F	CA	KLC1;KLC1;KLC1	Body;Body;Body		5.7±0.8	6.7±0.8	0.9	0.000610352	0.0022857
ch.16.1297358F	CA	CNOT1;CNOT1	Body;Body		22.5±2.8	26.9±3.2	4.4	0.000610352	0.0022857
ch.16.1446528F	CA	CMTM4;CMTM4	Body;Body		13.9±2.0	17.4±2.9	3.5	0.000610352	0.0022857
ch.17.73175810F	CA				8.8±1.1	10.7±1.2	1.9	0.000610352	0.0022857
ch.18.734816F	CA				6.9±1.1	9.5±3.3	2.6	0.000610352	0.0022857
ch.19.1922431F	CA	ZNF8	Body		4.2±0.3	5.0±0.6	0.8	0.000610352	0.0022857
ch.2.1365132F	CA				5.3±0.6	6.4±0.7	1.2	0.000610352	0.0022857
ch.2.1471425F	CA				12.0±1.8	13.6±2.2	1.6	0.000610352	0.0022857
ch.2.16090152F	CA				7.7±1.2	9.3±1.9	1.7	0.000610352	0.0022857
ch.2.216208170F	CA				7.0±1.3	9.1±1.1	2.2	0.000610352	0.0022857
ch.2.2291699F	CA	CCDC138	Body		21.4±2.7	28.2±3.7	6.7	0.000610352	0.0022857
ch.2.239061428F	CA				4.1±0.3	5.0±0.6	0.8	0.000610352	0.0022857
ch.2.7246174F	CA				6.9±0.7	7.9±1.0	0.9	0.000610352	0.0022857
ch.2.747167F	CA	YPEL5;YPEL5;YPEL5;YPEL5	3'UTR;3'UTR;3'UTR;3'UTR		12.2±1.7	15.8±3.5	3.6	0.000610352	0.0022857
ch.21.17972289F	CA				5.2±0.5	6.7±1.0	1.5	0.000610352	0.0022857
ch.22.757911F	CA	XRCC6	Body		9.8±1.5	11.6±1.6	1.7	0.000610352	0.0022857
ch.3.2456622F	CA	OSBPL11	Body		15.0±1.8	20.2±3.4	5.2	0.000610352	0.0022857
ch.3.82276877F	CA				5.7±1.2	7.7±1.6	2.0	0.000610352	0.0022857
ch.4.113910337F	CA				10.4±0.8	12.2±1.6	1.7	0.000610352	0.0022857
ch.4.142726813F	CA				8.1±0.9	9.8±1.5	1.7	0.000610352	0.0022857
ch.4.26668475F	CA				5.0±0.7	5.8±0.8	0.8	0.000610352	0.0022857
ch.4.2917740F	CA	FNIP2	Body		9.0±1.6	11.8±1.9	2.8	0.000610352	0.0022857
ch.4.658374F	CA				3.5±0.4	4.3±0.6	0.7	0.000610352	0.0022857
ch.5.67026991F	CA				8.7±1.1	11.3±2.0	2.6	0.000610352	0.0022857
ch.5.731560F	CA	ADAMTS12	Body		13.1±2.1	16.5±3.0	3.4	0.000610352	0.0022857
ch.5.95626522F	CA				9.6±1.6	13.0±2.2	3.5	0.000610352	0.0022857
ch.6.11493F	CA	EXOC2	3'UTR		5.6±0.6	6.5±0.9	0.9	0.000610352	0.0022857
ch.6.134515066F	CA				7.5±0.7	8.7±1.0	1.2	0.000610352	0.0022857
ch.7.1171004F	CA	GRB10;GRB10;GRB10;GRB10	Body;Body;Body;Body		7.5±0.7	8.3±0.6	0.8	0.000610352	0.0022857
ch.7.130270068F	CA				6.3±0.7	7.7±1.0	1.4	0.000610352	0.0022857
ch.7.794895F	CA	KBTBD2	Body		15.4±1.3	18.0±2.0	2.6	0.000610352	0.0022857
ch.8.133099956F	CA				11.4±1.5	14.4±1.8	3.0	0.000610352	0.0022857
ch.8.2599852F	CA	ASAP1	Body		3.9±0.5	5.2±0.7	1.3	0.000610352	0.0022857
ch.8.67414771F	CA				6.1±1.0	7.5±0.7	1.4	0.000610352	0.0022857
ch.8.74124882F	CA				5.9±0.7	7.0±1.0	1.2	0.000610352	0.0022857
ch.8.90495221F	CA				5.1±1.1	5.8±1.2	0.7	0.000610352	0.0022857
ch.9.2295001F	CA	SETX	Body		10.1±2.1	13.0±1.8	2.9	0.000610352	0.0022857
ch.9.76081330F	CA				5.6±0.6	6.4±0.7	0.8	0.000610352	0.0022857
ch.9.97139671F	CA				5.2±0.6	6.3±0.8	1.1	0.000610352	0.0022857
ch.X.772254F	CA	UBA1;UBA1;INE1	Body;Body;TSS1500		5.0±0.8	6.4±1.0	1.4	0.000610352	0.0022857
ch.1.1026209F	CA				7.4±0.7	8.8±0.9	1.3	0.000854492	0.00279168
ch.1.173201084F	CA				6.9±0.9	8.7±1.2	1.8	0.000854492	0.00279168
ch.1.211138639F	CA				13.5±2.4	17.8±3.2	4.3	0.000854492	0.00279168
ch.1.236086654F	CA				12.3±1.3	14.1±1.6	1.8	0.000854492	0.00279168
ch.1.3587792F	CA	SMG7;SMG7;SMG7	Body;Body;Body		8.9±1.4	11.4±1.7	2.5	0.000854492	0.00279168
ch.1.4819933F	CA	PLD5	Body		6.6±1.3	8.1±1.1	1.5	0.000854492	0.00279168
ch.10.1515233F	CA	UNC5B	Body		6.0±0.6	8.0±1.2	2.0	0.000854492	0.00279168
ch.10.64904690F	CA				11.8±2.5	17.2±5.7	5.4	0.000854492	0.00279168
ch.11.150171F	CA	NUP98;NUP98;NUP98;NUP98	Body;Body;Body;Body		14.5±1.9	18.4±4.1	3.9	0.000854492	0.00279168
ch.12.78471492F	CA				5.0±0.4	5.7±0.4	0.7	0.000854492	0.00279168
ch.13.1078047F	CA				16.3±2.2	20.2±2.3	3.9	0.000854492	0.00279168
ch.13.1154960F	CA				7.9±0.9	9.4±0.9	1.5	0.000854492	0.00279168
ch.13.38799509F	CA				6.5±1.5	8.7±1.6	2.2	0.000854492	0.00279168
ch.14.35531994F	CA				13.4±2.7	18.9±4.2	5.5	0.000854492	0.00279168
ch.15.76992553F	CA				4.0±0.5	4.8±0.7	0.9	0.000854492	0.00279168
ch.16.1357280F	CA	CDH8	Body		6.0±0.6	7.1±0.7	1.1	0.000854492	0.00279168
ch.16.48036888F	CA				8.1±0.9	9.6±0.9	1.5	0.000854492	0.00279168
ch.17.480931F	CA				4.4±0.7	5.8±1.2	1.4	0.000854492	0.00279168
ch.17.702520F	CA				5.7±0.4	6.5±0.4	0.8	0.000854492	0.00279168
ch.17.828578F	CA	LRRC37B	1stExon		9.4±1.4	12.0±2.6	2.6	0.000854492	0.00279168
ch.2.1615265F	CA	NAGK	Body		4.1±0.5	4.7±0.6	0.6	0.000854492	0.00279168
ch.2.2130426F	CA	C2orf29	Body		14.3±1.8	17.3±1.7	3.0	0.000854492	0.00279168
ch.2.226985145F	CA				8.8±1.2	11.3±1.7	2.5	0.000854492	0.00279168
ch.2.411473F	CA	DDX1	Body		12.7±2.5	16.0±2.5	3.3	0.000854492	0.00279168
ch.3.29258432F	CA				10.9±1.7	13.8±2.0	2.9	0.000854492	0.00279168
ch.4.75060805F	CA				4.8±0.8	5.6±0.7	0.9	0.000854492	0.00279168
ch.5.1324828F	CA	BDP1	Body		15.2±0.6	16.8±1.9	1.6	0.000854492	0.00279168
ch.6.1795380F	CA				15.4±2.6	19.3±3.7	3.9	0.000854492	0.00279168
ch.6.3068315F	CA	ARID1B;ARID1B;ARID1B	Body;Body;Body		8.7±1.1	10.0±1.5	1.4	0.000854492	0.00279168
ch.6.87517530F	CA				7.2±1.1	9.4±1.4	2.2	0.000854492	0.00279168
ch.7.107350695F	CA				7.7±0.8	9.2±1.2	1.5	0.000854492	0.00279168
ch.7.109945386F	CA				13.9±1.4	15.3±1.6	1.4	0.000854492	0.00279168
ch.7.121194196F	CA				13.7±2.8	18.2±2.4	4.6	0.000854492	0.00279168
ch.7.2068158F	CA	TRRAP	Body		11.5±1.2	14.4±2.0	2.9	0.000854492	0.00279168
ch.7.52501384F	CT				7.3±1.0	9.2±1.6	2.0	0.000854492	0.00279168
ch.7.747331F	CA			S_Shelf	8.3±1.2	9.6±1.0	1.3	0.000854492	0.00279168
ch.7.81940889F	CA				8.5±2.1	11.0±1.7	2.5	0.000854492	0.00279168
ch.8.129857482F	CA				5.1±0.9	6.4±1.3	1.3	0.000854492	0.00279168
ch.8.53573583F	CA				5.4±0.8	6.4±0.9	1.0	0.000854492	0.00279168
ch.8.745965F	CA	RBPMS;RBPMS;RBPMS	3'UTR;3'UTR;3'UTR		5.6±0.9	6.8±0.9	1.2	0.000854492	0.00279168
ch.8.841871F	CT	UNC5D	Body		9.0±1.3	12.3±2.1	3.3	0.000854492	0.00279168
ch.9.1678974F	CA	C9orf5	Body		14.0±2.0	20.0±4.9	6.0	0.000854492	0.00279168
ch.9.1976398F	CA	RABGAP1	Body		5.3±0.9	7.1±1.4	1.7	0.000854492	0.00279168
ch.1.1343023F	CA				8.2±0.9	9.2±1.0	1.0	0.0012207	0.00342856
ch.1.1359032F	CA	PTPRF;PTPRF	Body;Body	N_Shelf	4.8±0.5	5.2±0.6	0.5	0.0012207	0.00342856
ch.1.230766435F	CA				7.0±0.8	8.7±2.1	1.7	0.0012207	0.00342856
ch.1.4297661F	CA	MARK1	Body		16.6±2.5	20.1±2.0	3.4	0.0012207	0.00342856
ch.1.4385290F	CA				8.0±1.1	9.7±1.1	1.7	0.0012207	0.00342856
ch.1.95579934F	CA				10.4±2.1	14.8±3.0	4.4	0.0012207	0.00342856
ch.11.319992F	CA	USP47	Body		19.3±3.3	25.7±4.7	6.3	0.0012207	0.00342856
ch.11.97728705F	CA				8.0±1.0	9.4±1.7	1.4	0.0012207	0.00342856
ch.12.19126263F	CA				4.6±0.6	5.7±0.6	1.1	0.0012207	0.00342856
ch.12.58871400F	CA				10.4±1.2	13.1±2.9	2.7	0.0012207	0.00342856
ch.13.1159947F	CA				13.1±1.8	16.0±3.0	3.0	0.0012207	0.00342856
ch.13.29539842F	CA				8.7±1.2	10.5±1.4	1.8	0.0012207	0.00342856
ch.14.35518310F	CA				8.7±1.3	11.7±2.2	2.9	0.0012207	0.00342856
ch.15.1497565F	CA	NTRK3;NTRK3;NTRK3	Body;Body;Body		5.8±0.6	7.1±1.2	1.3	0.0012207	0.00342856
ch.15.1632650F	CA	CHD2;CHD2	Body;Body		7.2±1.5	8.7±1.3	1.5	0.0012207	0.00342856
ch.15.415873F	CA	INO80	Body		20.2±1.8	23.0±1.9	2.8	0.0012207	0.00342856
ch.15.84621F	CA				16.9±2.7	20.8±2.2	3.9	0.0012207	0.00342856
ch.19.103226F	CA	SCAMP4	Body	N_Shore	5.0±0.7	5.8±0.9	0.9	0.0012207	0.00342856
ch.2.119267486F	CA				3.3±0.6	3.9±0.4	0.6	0.0012207	0.00342856
ch.2.1222844F	CA				13.2±1.9	15.3±2.4	2.0	0.0012207	0.00342856
ch.2.171877258F	CA				6.8±0.9	7.8±0.9	0.9	0.0012207	0.00342856
ch.2.188617146F	CA				5.7±0.9	6.7±0.9	1.0	0.0012207	0.00342856
ch.2.4098543F	CA	PARD3B;PARD3B;PARD3B	Body;Body;Body		20.0±3.8	25.1±5.2	5.1	0.0012207	0.00342856
ch.2.51292200F	CA				10.7±1.8	14.3±2.7	3.6	0.0012207	0.00342856
ch.2.79384614F	CA				6.2±1.1	7.8±1.2	1.7	0.0012207	0.00342856
ch.20.20712870F	CA				4.8±0.7	5.6±0.9	0.8	0.0012207	0.00342856
ch.21.366880F	CA	URB1	Body		10.0±1.1	11.9±1.5	2.0	0.0012207	0.00342856
ch.22.23746271F	CA				6.7±1.0	7.6±1.1	0.9	0.0012207	0.00342856
ch.3.72725365F	CA				5.2±0.9	6.3±0.9	1.1	0.0012207	0.00342856
ch.3.87020266F	CA				14.6±4.0	20.4±3.8	5.7	0.0012207	0.00342856
ch.4.185006926F	CA				6.1±1.1	7.1±0.9	1.0	0.0012207	0.00342856
ch.4.2045280F	CA	OSTC	Body		11.8±2.1	15.8±2.9	3.9	0.0012207	0.00342856
ch.4.69646068F	CA				6.3±1.2	7.6±1.2	1.2	0.0012207	0.00342856
ch.5.1700054F	CA	GPR98;GPR98	Body;Body		10.5±1.5	13.4±1.9	2.9	0.0012207	0.00342856
ch.5.3099968F	CA				11.6±1.7	14.5±2.2	2.9	0.0012207	0.00342856
ch.5.3268483F	CA	UBTD2	Body		18.7±2.4	22.8±3.4	4.0	0.0012207	0.00342856
ch.5.357603F	CA				10.9±1.2	13.4±1.7	2.5	0.0012207	0.00342856
ch.5.5427157F	CA				7.1±0.8	8.3±0.9	1.2	0.0012207	0.00342856
ch.5.55361480F	CA				4.1±0.8	4.8±0.4	0.8	0.0012207	0.00342856
ch.5.748880F	CA				30.5±2.6	38.9±4.9	8.4	0.0012207	0.00342856
ch.6.113116714F	CA				6.8±0.8	8.3±0.9	1.5	0.0012207	0.00342856
ch.6.1274077F	CA	C6orf142	Body		10.2±1.7	12.9±1.3	2.7	0.0012207	0.00342856
ch.6.137329F	CA	CDYL;CDYL;CDYL;CDYL	Body;Body;Body;Body		10.7±1.0	12.9±1.8	2.1	0.0012207	0.00342856
ch.6.1385876F	CA	PTP4A1	3'UTR		11.6±2.1	14.9±2.8	3.3	0.0012207	0.00342856
ch.6.15091466F	CA				10.8±1.8	12.7±1.5	1.9	0.0012207	0.00342856
ch.6.3179791F	CA	AGPAT4	Body		5.3±0.6	6.7±0.4	1.4	0.0012207	0.00342856
ch.6.8638596F	CA				8.1±1.0	10.0±1.5	1.9	0.0012207	0.00342856
ch.7.1651382F	CA	HIP1	Body	N_Shelf	8.9±1.3	10.9±1.5	2.0	0.0012207	0.00342856
ch.7.2377667F	CA	DOCK4	Body		12.4±1.9	15.1±2.4	2.7	0.0012207	0.00342856
ch.7.2968824F	CA	AGK	Body		17.9±3.3	23.3±3.7	5.4	0.0012207	0.00342856
ch.7.51771937F	CA				6.3±0.7	7.5±0.8	1.1	0.0012207	0.00342856
ch.8.49587141F	CA			N_Shelf	7.1±0.8	8.4±1.0	1.3	0.0012207	0.00342856
ch.9.2049598F	CA	MAPKAP1;MAPKAP1;MAPKAP1;MAPKAP1;MAPKAP1	Body;Body;Body;Body;Body		8.0±1.1	9.9±1.4	1.9	0.0012207	0.00342856
ch.9.2787281F	CA				9.2±1.3	11.2±1.5	2.0	0.0012207	0.00342856
ch.X.1023208F	CA	OPHN1	Body		5.9±1.6	6.9±1.5	1.0	0.0012207	0.00342856
ch.1.186147687F	CA				6.8±1.4	8.4±1.0	1.6	0.00170898	0.0043057
ch.1.224314189F	CA			N_Shore	14.6±2.4	18.6±2.6	4.0	0.00170898	0.0043057
ch.1.237398078F	CA				8.4±1.4	10.1±1.7	1.7	0.00170898	0.0043057
ch.1.2438240F	CA	DBT	Body	N_Shore	15.1±2.9	18.8±2.6	3.7	0.00170898	0.0043057
ch.1.2541791F	CA	NTNG1;NTNG1;NTNG1	Body;Body;Body		16.0±1.5	18.5±2.2	2.5	0.00170898	0.0043057
ch.1.850602F	CA	TMEM50A	Body		12.6±2.1	16.8±2.6	4.2	0.00170898	0.0043057
ch.11.122627362F	CA				5.5±0.6	6.1±0.6	0.6	0.00170898	0.0043057
ch.11.1823407F	CA	DLG2	Body		14.2±2.4	19.0±3.5	4.8	0.00170898	0.0043057
ch.11.2040533F	CA				11.0±2.7	15.6±3.7	4.6	0.00170898	0.0043057
ch.11.41377569F	CA				9.4±1.6	11.5±0.9	2.1	0.00170898	0.0043057
ch.12.1667570F	CA	TMTC2	Body		7.0±0.6	8.0±0.7	1.0	0.00170898	0.0043057
ch.12.2406115F	CA	FBXO21;FBXO21	Body;Body		24.0±2.3	29.3±3.9	5.3	0.00170898	0.0043057
ch.14.30061788F	CA				12.9±2.4	17.5±2.8	4.6	0.00170898	0.0043057
ch.14.34005785F	CA				4.1±0.6	4.8±0.8	0.7	0.00170898	0.0043057
ch.17.1171617F	CA	DBF4B;DBF4B	Body;Body		10.6±1.5	12.8±2.6	2.1	0.00170898	0.0043057
ch.17.1659557F	CA	CCDC45	Body		17.3±2.5	22.6±3.6	5.3	0.00170898	0.0043057
ch.17.4249285F	CA				9.6±1.1	11.4±1.1	1.7	0.00170898	0.0043057
ch.18.4153F	CA	USP14;USP14	Body;Body		18.7±2.8	23.5±4.5	4.9	0.00170898	0.0043057
ch.18.700493F	CA				8.3±1.2	10.5±1.5	2.2	0.00170898	0.0043057
ch.18.975209F	CA				17.1±1.3	18.2±1.3	1.1	0.00170898	0.0043057
ch.2.105901354F	CA				6.1±0.9	7.5±1.3	1.4	0.00170898	0.0043057
ch.2.170674427F	CA				5.5±1.3	6.7±1.5	1.2	0.00170898	0.0043057
ch.2.3422646F	CA	LASS6	Body		7.0±1.5	8.1±1.3	1.1	0.00170898	0.0043057
ch.2.42814419F	CA				14.9±2.0	17.3±1.8	2.3	0.00170898	0.0043057
ch.2.4469412F	CA				12.4±2.0	14.8±1.9	2.4	0.00170898	0.0043057
ch.20.38346083F	CA				4.1±0.9	5.0±1.3	0.9	0.00170898	0.0043057
ch.20.546216F	CA	GINS1	Body		11.4±1.5	13.9±2.8	2.5	0.00170898	0.0043057
ch.4.1080479F	CA	DCUN1D4;DCUN1D4	Body;Body		12.6±2.4	16.1±2.1	3.4	0.00170898	0.0043057
ch.4.131239304F	CA				11.0±1.9	14.1±2.9	3.1	0.00170898	0.0043057
ch.4.132387F	CA	HTT	Body		3.9±0.5	4.8±0.6	0.8	0.00170898	0.0043057
ch.4.187742505F	CA				7.3±1.2	9.2±1.4	1.9	0.00170898	0.0043057
ch.4.427739F	CA				8.3±1.2	10.1±1.6	1.7	0.00170898	0.0043057
ch.6.1189514F	CA				14.8±2.4	18.8±3.1	4.0	0.00170898	0.0043057
ch.6.1841262F	CA				11.1±1.4	12.6±2.1	1.5	0.00170898	0.0043057
ch.6.573831F	CA				9.3±1.0	11.2±1.8	1.9	0.00170898	0.0043057
ch.6.77445894F	CA				18.9±3.7	25.8±5.3	6.9	0.00170898	0.0043057
ch.6.99145630F	CA				6.2±1.4	8.3±1.3	2.1	0.00170898	0.0043057
ch.7.24057216F	CA				6.8±0.9	7.8±0.8	1.1	0.00170898	0.0043057
ch.7.2691555F	CA	ZC3HC1	Body		8.8±1.3	10.9±1.8	2.2	0.00170898	0.0043057
ch.7.2839937F	CA				16.4±1.8	19.3±2.2	2.9	0.00170898	0.0043057
ch.7.54635456F	CA				9.1±1.2	11.3±2.1	2.2	0.00170898	0.0043057
ch.8.484254F	CA	INTS10	Body		5.3±0.7	6.0±0.6	0.7	0.00170898	0.0043057
ch.8.575115F	CA	CHMP7	Body		5.4±0.5	6.6±0.7	1.2	0.00170898	0.0043057
ch.9.1872490F	CA				8.8±0.8	9.9±0.9	1.1	0.00170898	0.0043057
ch.X.88220680F	CA				7.0±0.7	7.8±0.6	0.8	0.00170898	0.0043057
ch.1.1249065F	CA	MACF1	Body		14.7±2.2	18.1±2.4	3.5	0.00231934	0.00533108
ch.1.194281253F	CA				18.7±2.8	23.3±2.8	4.6	0.00231934	0.00533108
ch.1.217016503F	CA				7.5±1.3	9.9±3.0	2.4	0.00231934	0.00533108
ch.1.219558214F	CA				9.6±1.4	12.3±1.9	2.6	0.00231934	0.00533108
ch.1.4129519F	CA	DTL	Body		16.7±2.5	21.6±3.7	4.9	0.00231934	0.00533108
ch.1.541122F	CA	DNAJC16	Body		12.7±2.1	15.5±2.9	2.8	0.00231934	0.00533108
ch.10.21102959F	CA				6.8±1.1	9.2±1.7	2.4	0.00231934	0.00533108
ch.10.35929570F	CA				4.3±0.4	5.1±0.5	0.8	0.00231934	0.00533108
ch.11.104603277F	CA				25.1±3.5	30.4±4.8	5.3	0.00231934	0.00533108
ch.11.91906385F	CA	FAT3	Body		6.1±0.8	7.9±1.2	1.8	0.00231934	0.00533108
ch.12.1569034F	CA				5.9±0.9	7.0±1.0	1.1	0.00231934	0.00533108
ch.12.1637510F	CA	ACSS3	Body		13.5±2.3	17.1±2.8	3.6	0.00231934	0.00533108
ch.12.17725596F	CA				10.4±2.9	13.0±1.9	2.5	0.00231934	0.00533108
ch.13.37580793F	CA				13.0±2.2	16.6±2.7	3.5	0.00231934	0.00533108
ch.16.73882809F	CA				5.8±0.8	7.1±1.0	1.2	0.00231934	0.00533108
ch.18.152438F	CA	LAMA1	Body		4.0±0.5	4.7±0.6	0.7	0.00231934	0.00533108
ch.19.1901489F	CA	ZNF551	Body	S_Shelf	4.7±0.6	5.3±0.6	0.7	0.00231934	0.00533108
ch.2.40690643F	CA				4.5±0.6	5.4±1.1	1.0	0.00231934	0.00533108
ch.20.6400133F	CA				3.9±0.6	5.0±0.7	1.2	0.00231934	0.00533108
ch.21.18789295F	CA				14.2±5.8	18.2±3.7	4.0	0.00231934	0.00533108
ch.3.151587F	CA				8.7±1.4	10.0±1.1	1.3	0.00231934	0.00533108
ch.3.2967002F	CA				13.9±2.0	18.9±4.1	5.0	0.00231934	0.00533108
ch.4.123725409F	CA				4.6±0.8	5.5±0.6	0.9	0.00231934	0.00533108
ch.4.125673769F	CA				5.1±0.8	6.2±0.8	1.2	0.00231934	0.00533108
ch.4.188624547F	CA				7.5±1.0	8.8±0.8	1.3	0.00231934	0.00533108
ch.5.2389603F	CA	FNIP1;FNIP1	Body;Body		8.3±1.2	10.0±1.8	1.8	0.00231934	0.00533108
ch.5.2558853F	CA	CTNNA1	5'UTR		12.5±1.7	15.4±2.4	2.9	0.00231934	0.00533108
ch.6.115952F	CA	PRPF4B	Body		11.3±2.0	13.7±2.5	2.4	0.00231934	0.00533108
ch.6.20150281F	CA				8.5±1.2	10.2±1.0	1.7	0.00231934	0.00533108
ch.6.2380480F	CA				7.0±0.8	8.1±0.9	1.1	0.00231934	0.00533108
ch.6.2949012F	CA	ESR1	5'UTR		15.7±1.6	20.8±4.1	5.2	0.00231934	0.00533108
ch.6.98859407F	CA				8.1±1.3	10.0±1.5	1.9	0.00231934	0.00533108
ch.7.106043218F	CA				7.1±1.0	8.8±1.4	1.7	0.00231934	0.00533108
ch.7.114512964F	CA				7.3±1.1	8.9±1.3	1.6	0.00231934	0.00533108
ch.7.42690727F	CA				3.3±0.5	4.1±0.4	0.8	0.00231934	0.00533108
ch.7.45985950F	CA				5.5±0.5	6.4±0.7	0.9	0.00231934	0.00533108
ch.8.15787776F	CA				8.4±1.4	10.4±1.4	2.0	0.00231934	0.00533108
ch.8.19126096F	CA				6.7±1.0	8.3±0.8	1.5	0.00231934	0.00533108
ch.9.1286602F	CA	AUH	Body		9.7±1.3	12.2±1.9	2.5	0.00231934	0.00533108
ch.9.1470405F	CA	TRIM14;NANS	3'UTR;Body		8.7±1.0	9.9±1.2	1.3	0.00231934	0.00533108
ch.9.79515146F	CA				6.8±0.9	8.1±0.9	1.4	0.00231934	0.00533108
ch.9.84051654F	CA				5.7±1.0	7.1±1.0	1.4	0.00231934	0.00533108
ch.1.1416966F	CA	GPBP1L1	Body		16.4±2.9	19.9±2.5	3.6	0.00305176	0.00664029
ch.1.191152977F	CA				13.5±1.8	16.6±2.0	3.1	0.00305176	0.00664029
ch.1.93237475F	CA				5.9±1.0	6.8±0.9	0.9	0.00305176	0.00664029
ch.10.1999173F	CA	PLCE1;PLCE1	Body;Body		19.1±2.7	22.8±3.0	3.6	0.00305176	0.00664029
ch.10.2374052F	CA				11.6±1.0	13.8±1.8	2.2	0.00305176	0.00664029
ch.10.410979F	CA	FRMD4A	Body		13.7±2.3	16.2±2.8	2.5	0.00305176	0.00664029
ch.11.102211250F	CA				20.1±4.9	24.6±3.2	4.5	0.00305176	0.00664029
ch.12.1651373F	CA				17.3±4.2	20.8±3.4	3.6	0.00305176	0.00664029
ch.12.2586863F	CA	DENR	Body		7.5±1.0	8.8±1.1	1.3	0.00305176	0.00664029
ch.12.29902758F	CA				9.3±1.5	12.1±2.4	2.8	0.00305176	0.00664029
ch.14.83852056F	CA				7.5±1.5	12.6±11.7	5.1	0.00305176	0.00664029
ch.15.1141100F	CA	PKM2;PKM2;PKM2	Body;Body;Body		4.7±0.6	5.7±0.7	0.9	0.00305176	0.00664029
ch.15.65986670F	CA				3.6±0.8	4.5±0.4	0.8	0.00305176	0.00664029
ch.17.1317324F	CA				7.1±1.2	8.6±1.0	1.5	0.00305176	0.00664029
ch.2.1546374F	CA	PNO1	Body	S_Shelf	13.0±2.3	15.9±2.5	3.0	0.00305176	0.00664029
ch.2.220938702F	CA				8.0±0.9	9.9±1.5	1.9	0.00305176	0.00664029
ch.2.3800641F	CA	WDR75	Body		18.4±3.2	22.0±2.7	3.6	0.00305176	0.00664029
ch.22.427671F	CA	DRG1	Body		4.3±0.4	4.9±0.5	0.6	0.00305176	0.00664029
ch.4.134210136F	CA				4.7±0.6	5.3±0.4	0.6	0.00305176	0.00664029
ch.5.2638848F	CA	ARAP3	Body		6.2±1.2	7.6±1.0	1.3	0.00305176	0.00664029
ch.5.56229788F	CA				6.9±1.9	9.1±1.2	2.2	0.00305176	0.00664029
ch.5.58219013F	CA				4.4±0.5	5.2±0.8	0.8	0.00305176	0.00664029
ch.6.1255267F	CA				10.0±1.4	11.9±1.3	1.8	0.00305176	0.00664029
ch.7.2371643F	CA	DOCK4	Body		15.2±1.5	17.6±2.3	2.4	0.00305176	0.00664029
ch.7.2773799F	CA	EXOC4	Body		9.6±1.8	11.9±1.2	2.3	0.00305176	0.00664029
ch.7.3114411F	CA	ZNF398;ZNF398	5'UTR;Body		13.5±1.2	14.9±1.5	1.5	0.00305176	0.00664029
ch.8.54249749F	CA				7.4±0.8	8.9±1.3	1.5	0.00305176	0.00664029
ch.1.173201044F	CA				8.0±1.1	9.3±1.2	1.3	0.00402832	0.00802022
ch.1.58573617F	CA				4.4±0.5	5.3±0.9	1.0	0.00402832	0.00802022
ch.1.87731801F	CA				4.8±0.3	5.6±1.0	0.8	0.00402832	0.00802022
ch.10.6339581F	CA				3.6±0.4	4.3±0.6	0.7	0.00402832	0.00802022
ch.10.65169555F	CA				12.1±2.3	14.6±2.8	2.6	0.00402832	0.00802022
ch.10.704481F	CA	MASTL	Body	S_Shelf	14.9±2.9	18.2±1.9	3.3	0.00402832	0.00802022
ch.10.91757602F	CA				13.9±2.1	18.0±2.8	4.2	0.00402832	0.00802022
ch.12.2506678F	CA	UNC119B	Body		5.1±0.7	6.3±1.0	1.2	0.00402832	0.00802022
ch.12.50831229F	CA			N_Shore	4.5±1.7	5.8±1.0	1.3	0.00402832	0.00802022
ch.13.34404418F	CA				6.6±1.0	8.2±1.2	1.6	0.00402832	0.00802022
ch.14.52738025F	CA				5.7±1.2	6.7±0.7	1.0	0.00402832	0.00802022
ch.15.415980F	CA	INO80	Body		10.7±1.5	12.8±1.6	2.0	0.00402832	0.00802022
ch.15.99448522F	CA			S_Shore	5.1±0.7	6.3±1.2	1.2	0.00402832	0.00802022
ch.17.2138644F	CA	TBC1D16	Body	S_Shore	6.3±1.0	7.5±1.0	1.1	0.00402832	0.00802022
ch.19.62825652F	CA				2.8±0.3	3.2±0.3	0.4	0.00402832	0.00802022
ch.19.777701F	CA	PGPEP1	Body		17.7±1.8	19.5±1.6	1.7	0.00402832	0.00802022
ch.2.1056241F	CA	LRPPRC	Body		20.9±3.2	24.7±2.6	3.8	0.00402832	0.00802022
ch.2.112096485F	CA				10.4±1.1	12.8±1.6	2.5	0.00402832	0.00802022
ch.2.128865249F	CA				4.5±0.9	6.4±1.8	1.9	0.00402832	0.00802022
ch.2.16021837F	CA				4.0±0.4	4.5±0.5	0.6	0.00402832	0.00802022
ch.2.171328329F	CA				8.2±0.7	9.3±1.0	1.1	0.00402832	0.00802022
ch.2.85209317F	CA				10.2±2.2	13.1±2.9	2.9	0.00402832	0.00802022
ch.20.46106799F	CA				5.0±0.7	5.9±0.9	0.9	0.00402832	0.00802022
ch.21.39853023F	CA				5.0±0.5	6.0±0.7	1.0	0.00402832	0.00802022
ch.22.439136F	CA	C22orf30	Body		9.3±0.8	11.1±1.9	1.9	0.00402832	0.00802022
ch.3.31448979F	CA				8.7±1.2	10.7±2.1	2.0	0.00402832	0.00802022
ch.3.5198520F	CA				7.0±1.3	8.9±1.4	2.0	0.00402832	0.00802022
ch.4.1185987F	CA	POLR2B	Body		10.5±1.6	14.0±3.4	3.5	0.00402832	0.00802022
ch.4.133369014F	CA				6.7±0.6	7.5±1.1	0.9	0.00402832	0.00802022
ch.4.146002696F	CA				5.3±1.1	6.5±1.0	1.2	0.00402832	0.00802022
ch.4.154120390F	CA			S_Shelf	5.3±0.6	6.1±0.7	0.8	0.00402832	0.00802022
ch.4.1616659F	CA				13.4±1.4	16.3±2.1	2.8	0.00402832	0.00802022
ch.5.3304132F	CA	STC2	Body		5.9±0.6	6.6±0.6	0.7	0.00402832	0.00802022
ch.5.91394379F	CA				8.2±0.7	9.8±1.4	1.6	0.00402832	0.00802022
ch.6.12513936F	CA				10.9±2.0	13.1±1.5	2.2	0.00402832	0.00802022
ch.6.132373355F	CA				5.0±0.5	5.8±0.7	0.8	0.00402832	0.00802022
ch.6.1350768F	CA				8.8±1.3	10.7±2.0	1.8	0.00402832	0.00802022
ch.6.141680342F	CA				8.9±1.6	11.0±1.9	2.0	0.00402832	0.00802022
ch.6.1710035F	CA	MRAP2	5'UTR		8.9±0.8	10.0±1.3	1.1	0.00402832	0.00802022
ch.7.1710114F	CA				8.9±0.8	9.9±1.2	0.9	0.00402832	0.00802022
ch.7.285380F	CA	ZNF853	Body	N_Shore	4.5±0.6	5.2±0.7	0.7	0.00402832	0.00802022
ch.7.41200093F	CA				13.0±2.8	15.1±1.4	2.1	0.00402832	0.00802022
ch.7.50621990F	CA				6.5±0.8	8.1±0.9	1.6	0.00402832	0.00802022
ch.9.22352682F	CA				8.2±1.0	10.0±1.7	1.8	0.00402832	0.00802022
ch.9.28950438F	CA				10.6±2.0	12.9±3.7	2.2	0.00402832	0.00802022
ch.9.945770F	CA				8.8±1.5	10.4±1.7	1.6	0.00402832	0.00802022
ch.X.114073068F	CA				7.2±1.4	8.1±1.7	0.9	0.00402832	0.00802022
ch.1.2348804F	CA	CNN3	3'UTR		11.2±1.8	13.8±2.0	2.7	0.00524902	0.00976212
ch.10.1028651F	CA				15.9±2.1	17.9±1.4	2.0	0.00524902	0.00976212
ch.10.107354959F	CA				8.3±1.6	9.6±1.6	1.3	0.00524902	0.00976212
ch.10.2420334F	CA				8.1±0.9	9.1±0.7	1.0	0.00524902	0.00976212
ch.10.509007F	CA	CACNB2;CACNB2;CACNB2;CACNB2;CACNB2;CACNB2	Body;Body;Body;Body;Body;Body		8.4±1.2	10.2±1.8	1.8	0.00524902	0.00976212
ch.11.721876F	CA	NAT10;NAT10	Body;Body		7.9±0.9	9.2±0.9	1.3	0.00524902	0.00976212
ch.12.41606343F	CA				5.2±1.1	7.2±1.3	1.9	0.00524902	0.00976212
ch.13.504751F	CA	WBP4	Body		6.6±1.1	8.5±1.6	1.9	0.00524902	0.00976212
ch.14.55428957F	CA				4.0±0.6	4.7±0.6	0.7	0.00524902	0.00976212
ch.14.97331099F	CA				3.3±0.4	3.8±0.4	0.5	0.00524902	0.00976212
ch.16.1667936F	CA				7.0±0.9	8.5±1.2	1.5	0.00524902	0.00976212
ch.16.440507F	CA	RSL1D1	Body		13.6±2.2	17.0±3.7	3.4	0.00524902	0.00976212
ch.17.16529697F	CA			N_Shelf	7.0±1.6	9.0±1.9	2.1	0.00524902	0.00976212
ch.17.27453642F	CA				4.1±0.5	4.8±0.8	0.7	0.00524902	0.00976212
ch.17.35528401F	CA			N_Shelf	5.0±0.7	5.9±1.0	0.8	0.00524902	0.00976212
ch.2.123139862F	CA				11.1±1.1	13.8±2.3	2.7	0.00524902	0.00976212
ch.2.1448966F	CA				13.4±2.9	16.2±2.2	2.7	0.00524902	0.00976212
ch.2.200726997F	CA				10.4±1.6	11.7±1.8	1.3	0.00524902	0.00976212
ch.2.225756826F	CA				7.8±1.7	10.1±1.6	2.3	0.00524902	0.00976212
ch.2.240376F	CA	KIDINS220	Body		18.3±3.2	24.5±4.5	6.2	0.00524902	0.00976212
ch.2.2412080F	CA	DPP10	Body		20.7±3.4	25.8±5.4	5.1	0.00524902	0.00976212
ch.2.3405933F	CA	B3GALT1	5'UTR		7.3±0.8	8.4±1.2	1.1	0.00524902	0.00976212
ch.22.43177094F	CA				3.1±0.8	4.1±1.1	1.0	0.00524902	0.00976212
ch.22.533187F	CA	HMOX1	Body		4.8±0.7	5.5±0.8	0.7	0.00524902	0.00976212
ch.3.16860316F	CA				6.9±0.8	8.5±1.5	1.6	0.00524902	0.00976212
ch.3.2372016F	CA	IQCB1;IQCB1	Body;Body		14.8±1.5	16.8±1.8	2.0	0.00524902	0.00976212
ch.4.137381452F	CA				9.7±0.9	10.9±1.1	1.2	0.00524902	0.00976212
ch.4.2065340F	CA	CCDC109B	Body		23.4±2.7	28.0±4.4	4.6	0.00524902	0.00976212
ch.5.942599F	CA				17.3±2.7	20.5±2.6	3.2	0.00524902	0.00976212
ch.6.169008488F	CA				3.7±0.5	4.3±0.5	0.6	0.00524902	0.00976212
ch.7.120944214F	CA				5.8±1.0	6.6±1.1	0.8	0.00524902	0.00976212
ch.7.13771440F	CA				5.5±0.7	6.4±0.9	0.9	0.00524902	0.00976212
ch.7.2254086F	CA	PUS7	Body		5.5±0.6	6.7±0.9	1.1	0.00524902	0.00976212
ch.8.128185533F	CA				4.5±0.6	5.7±1.0	1.2	0.00524902	0.00976212
ch.9.1352789F	CA	FAM120A	Body		5.4±0.7	6.4±0.7	1.0	0.00524902	0.00976212
ch.9.1865022F	CA				13.2±1.9	16.3±2.9	3.1	0.00524902	0.00976212
ch.X.1084981F	CA	TAF1;BCYRN1;TAF1	Body;Body;Body		6.8±1.0	7.7±1.0	1.0	0.00524902	0.00976212
ch.X.1667329F	CA				16.2±4.4	19.2±5.5	3.0	0.00524902	0.00976212
ch.X.2195099F	CA	PASD1	Body		14.6±5.3	17.6±4.0	3.0	0.00524902	0.00976212
ch.1.207470500F	CA			N_Shore	10.0±1.4	12.0±1.8	2.0	0.00671387	0.0119033
ch.1.219274665F	CA				4.0±0.6	4.7±0.5	0.7	0.00671387	0.0119033
ch.10.503573F	CA				5.5±1.8	6.2±1.5	0.7	0.00671387	0.0119033
ch.11.1421098F	CA	SAPS3;SAPS3;SAPS3;SAPS3;SAPS3;SAPS3	Body;Body;Body;Body;Body;Body		15.2±2.3	20.0±2.5	4.8	0.00671387	0.0119033
ch.12.2130406F	CA	BTBD11	Body		8.2±1.0	9.2±0.7	1.0	0.00671387	0.0119033
ch.13.116017F	CA	SACS	Body		17.2±2.9	21.2±3.0	4.0	0.00671387	0.0119033
ch.13.52607113F	CA				5.3±0.6	6.3±0.9	1.0	0.00671387	0.0119033
ch.14.190588F	CA	PRKD1	Body		17.9±1.7	19.5±1.6	1.5	0.00671387	0.0119033
ch.15.35812004F	CA				10.5±1.1	13.0±2.5	2.5	0.00671387	0.0119033
ch.15.73674797F	CA				5.6±0.4	6.6±1.3	1.0	0.00671387	0.0119033
ch.17.795614F	CA	ATAD5	Body		15.7±2.9	18.9±3.6	3.3	0.00671387	0.0119033
ch.2.2017299F	CA	KIAA1310;KIAA1310	Body;Body		9.0±1.3	10.8±1.4	1.8	0.00671387	0.0119033
ch.2.3268406F	CA	BAZ2B	Body		15.6±3.1	18.8±2.9	3.2	0.00671387	0.0119033
ch.2.42579310F	CA			S_Shelf	8.6±1.2	10.2±1.5	1.6	0.00671387	0.0119033
ch.20.54687769F	CA				5.2±1.0	6.0±0.6	0.7	0.00671387	0.0119033
ch.20.682629F	CA	GSS	5'UTR	N_Shelf	7.2±0.7	8.1±0.8	0.9	0.00671387	0.0119033
ch.3.1765161F	CA				21.3±2.4	26.2±4.3	4.9	0.00671387	0.0119033
ch.3.44023473F	CA				17.5±1.8	19.5±2.2	1.9	0.00671387	0.0119033
ch.4.134900688F	CA				8.3±1.2	9.9±1.8	1.7	0.00671387	0.0119033
ch.4.1893073F	CA	METAP1	Body		13.4±2.5	15.8±2.4	2.4	0.00671387	0.0119033
ch.4.80693657F	CA				5.8±2.0	7.5±1.4	1.6	0.00671387	0.0119033
ch.6.180632F	CA				7.6±0.7	8.8±1.3	1.2	0.00671387	0.0119033
ch.6.25083721F	CA				16.2±2.8	20.5±3.2	4.3	0.00671387	0.0119033
ch.7.1905850F	CA	CLDN12	5'UTR		17.4±3.4	21.8±2.9	4.4	0.00671387	0.0119033
ch.7.2535718F	CA	PTPRZ1	Body		13.2±2.8	15.5±2.9	2.3	0.00671387	0.0119033
ch.8.1960908F	CA	PTDSS1	Body		8.6±1.9	10.3±1.2	1.7	0.00671387	0.0119033
ch.9.2042397F	CA	GAPVD1	Body		7.9±1.0	9.1±1.2	1.3	0.00671387	0.0119033
ch.9.82095949F	CT				6.1±1.2	8.1±2.1	1.9	0.00671387	0.0119033
ch.X.57019131F	CA				7.1±1.6	8.6±1.7	1.5	0.00671387	0.0119033
ch.1.1391820F	CA	KIF2C	Body		7.2±1.3	8.6±1.2	1.4	0.00854492	0.0144515
ch.1.173210533F	CA				5.7±1.0	6.7±0.7	1.0	0.00854492	0.0144515
ch.1.2890615F	CA	PRPF3	Body		7.1±1.2	8.4±0.9	1.3	0.00854492	0.0144515
ch.1.3348735F	CA	BAT2L2	Body		14.8±2.2	17.5±3.2	2.7	0.00854492	0.0144515
ch.1.64641599F	CA				12.5±1.6	15.3±3.0	2.9	0.00854492	0.0144515
ch.11.110379701F	CA				5.8±0.8	7.2±1.5	1.4	0.00854492	0.0144515
ch.11.315572F	CA				18.0±3.3	20.7±3.5	2.6	0.00854492	0.0144515
ch.11.339559F	CA	TEAD1	Body		8.9±1.3	10.5±1.3	1.6	0.00854492	0.0144515
ch.12.2284240F	CA	PTPN11	Body		6.9±0.9	8.0±0.9	1.1	0.00854492	0.0144515
ch.12.78487561F	CA				5.7±0.9	6.6±0.8	0.9	0.00854492	0.0144515
ch.13.80513820F	CA				14.1±3.4	17.7±3.0	3.6	0.00854492	0.0144515
ch.14.53585675F	CA				17.5±2.6	21.4±3.0	3.9	0.00854492	0.0144515
ch.15.89498F	CA	ATP10A	Body	N_Shore	10.0±0.9	11.0±1.2	1.0	0.00854492	0.0144515
ch.16.5395104F	CA				4.6±0.7	5.3±1.0	0.7	0.00854492	0.0144515
ch.18.1233013F	CA				16.5±3.8	20.3±2.9	3.8	0.00854492	0.0144515
ch.2.116636487F	CA				4.9±0.7	5.7±0.8	0.8	0.00854492	0.0144515
ch.2.167882003F	CA				8.3±1.1	9.8±2.5	1.5	0.00854492	0.0144515
ch.2.3077115F	CA	KIF5C	Body	S_Shore	5.9±0.6	6.8±0.9	0.9	0.00854492	0.0144515
ch.2.88629272F	CA			N_Shore	5.0±0.8	5.8±0.7	0.8	0.00854492	0.0144515
ch.20.1437006F	CA	SS18L1	Body	S_Shelf	5.2±0.9	5.7±0.6	0.6	0.00854492	0.0144515
ch.20.230983F	CA	C20orf94	Body		7.1±0.9	8.2±0.9	1.1	0.00854492	0.0144515
ch.20.53642253F	CA				5.4±0.7	6.2±0.6	0.7	0.00854492	0.0144515
ch.4.58270376F	CA				7.4±1.4	8.5±1.1	1.1	0.00854492	0.0144515
ch.5.2763962F	CA	JAKMIP2	5'UTR		15.9±1.9	19.1±2.7	3.3	0.00854492	0.0144515
ch.5.35311196F	CA				6.1±0.9	7.4±1.1	1.4	0.00854492	0.0144515
ch.6.2322015F	CA	MAN1A1	Body		16.8±2.6	19.9±3.2	3.1	0.00854492	0.0144515
ch.6.82410F	CA				11.6±1.3	13.6±2.1	2.0	0.00854492	0.0144515
ch.7.48734142F	CA				8.2±0.9	9.5±1.5	1.3	0.00854492	0.0144515
ch.X.1388524F	CA				9.3±1.1	10.5±1.8	1.2	0.00854492	0.0144515
ch.X.87262228F	CA				9.5±3.3	10.7±2.8	1.3	0.00854492	0.0144515
ch.1.101940785F	CA				11.1±2.4	13.2±2.0	2.1	0.0107422	0.0172659
ch.10.19755226F	CA				25.8±3.7	30.6±3.1	4.8	0.0107422	0.0172659
ch.10.2609808F	CA	FGFR2;FGFR2;FGFR2;FGFR2;FGFR2;FGFR2;FGFR2;FGFR2;FGFR2	Body;Body;Body;Body;Body;Body;Body;Body;Body		12.3±1.1	13.4±1.4	1.2	0.0107422	0.0172659
ch.11.167001F	CA	OR52M1	TSS1500		11.6±1.7	13.3±2.0	1.8	0.0107422	0.0172659
ch.11.2136200F	CA	PDGFD;PDGFD	Body;Body		12.5±1.9	14.9±2.2	2.4	0.0107422	0.0172659
ch.12.1175666F	CA	RNF41;RNF41;RNF41	3'UTR;3'UTR;3'UTR		10.5±1.1	12.7±2.5	2.2	0.0107422	0.0172659
ch.13.1084609F	CA	KLF12	Body		12.9±1.6	16.0±2.8	3.1	0.0107422	0.0172659
ch.13.1117341F	CA	LMO7	Body		10.6±1.5	12.6±2.2	1.9	0.0107422	0.0172659
ch.13.32987270F	CA				11.9±2.4	14.7±1.5	2.7	0.0107422	0.0172659
ch.13.53330881F	CA				19.7±3.6	23.6±2.9	3.9	0.0107422	0.0172659
ch.13.693633F	CA	TRIM13;TRIM13;TRIM13;TRIM13;DLEU2	5'UTR;5'UTR;Body;5'UTR;Body		9.3±1.3	10.2±1.4	1.0	0.0107422	0.0172659
ch.15.94999219F	CA				11.9±1.7	15.0±2.9	3.1	0.0107422	0.0172659
ch.17.50790467F	CA				7.5±1.4	8.8±1.1	1.3	0.0107422	0.0172659
ch.17.588105F	CA	TOP3A	Body		19.8±1.4	23.2±4.7	3.3	0.0107422	0.0172659
ch.19.24052292F	CA				3.9±0.4	4.4±0.5	0.5	0.0107422	0.0172659
ch.19.36684304F	CA				4.3±0.3	4.9±0.8	0.6	0.0107422	0.0172659
ch.2.227198071F	CA				6.5±1.0	7.4±0.9	0.9	0.0107422	0.0172659
ch.2.30942488F	CA				6.6±0.7	7.5±0.8	0.9	0.0107422	0.0172659
ch.2.3504351F	CA				8.1±1.2	9.4±1.2	1.3	0.0107422	0.0172659
ch.20.250771F	CA				10.6±1.5	11.9±1.3	1.2	0.0107422	0.0172659
ch.20.501606F	CA				6.9±1.1	8.5±1.6	1.5	0.0107422	0.0172659
ch.3.6830780F	CA				6.8±0.9	7.9±0.8	1.1	0.0107422	0.0172659
ch.4.179413987F	CA				13.9±3.5	16.9±3.3	3.1	0.0107422	0.0172659
ch.4.6573835F	CA				4.4±0.6	5.1±0.6	0.7	0.0107422	0.0172659
ch.5.2306836F	CA				7.3±0.9	8.3±0.8	0.9	0.0107422	0.0172659
ch.7.109930408F	CA				18.1±2.5	22.4±3.2	4.3	0.0107422	0.0172659
ch.7.1253220F	CA				16.4±2.0	17.9±1.3	1.5	0.0107422	0.0172659
ch.7.20109332F	CA				6.6±0.8	7.6±1.0	1.0	0.0107422	0.0172659
ch.7.32608027F	CA				7.1±0.8	8.1±1.2	1.0	0.0107422	0.0172659
ch.8.1234861F	CA	XKR4	Body		4.9±0.5	5.5±0.7	0.7	0.0107422	0.0172659
ch.8.614314F	CA	DOCK5	Body		7.8±1.2	9.5±1.5	1.7	0.0107422	0.0172659
ch.8.89640933F	CA				13.8±2.9	16.6±2.8	2.8	0.0107422	0.0172659
ch.9.31486459F	CA				17.9±3.2	21.8±2.7	3.9	0.0107422	0.0172659
ch.9.90287778F	CA				6.7±0.9	7.6±1.0	1.0	0.0107422	0.0172659
ch.1.87940282F	CA				21.7±3.4	28.7±6.5	7.0	0.0134277	0.0206192
ch.1.893623F	CA	ARID1A;ARID1A	Body;Body		11.6±0.9	12.8±1.1	1.2	0.0134277	0.0206192
ch.1.949135F	CA	PHACTR4;PHACTR4	Body;Body		21.5±2.9	24.1±1.8	2.5	0.0134277	0.0206192
ch.10.845914F	CA	NRP1;NRP1;NRP1	Body;Body;Body		17.9±2.0	19.9±1.7	1.9	0.0134277	0.0206192
ch.12.4168779F	CA				3.6±0.7	4.2±0.4	0.6	0.0134277	0.0206192
ch.13.1783356F	CA	COL4A2	Body		20.0±2.3	22.8±2.9	2.8	0.0134277	0.0206192
ch.14.1202311F	CA				11.0±1.6	13.2±2.3	2.3	0.0134277	0.0206192
ch.14.55474310F	CA				5.8±0.7	6.7±0.8	0.9	0.0134277	0.0206192
ch.14.96436874F	CA				7.2±0.8	8.5±1.5	1.3	0.0134277	0.0206192
ch.15.1220700F	CA	SIN3A;SIN3A;SIN3A	Body;Body;Body		12.1±1.8	13.6±1.7	1.4	0.0134277	0.0206192
ch.16.61261808F	CA				11.1±1.2	12.6±1.5	1.4	0.0134277	0.0206192
ch.17.1009718F	CA	CDK12;CDK12	Body;Body		8.3±1.5	10.2±1.3	1.8	0.0134277	0.0206192
ch.19.1200890F	CA				9.3±1.5	11.3±2.1	2.0	0.0134277	0.0206192
ch.19.16251119F	CA				5.7±0.4	6.2±0.8	0.6	0.0134277	0.0206192
ch.2.22266060F	CA				5.2±1.1	6.7±1.9	1.5	0.0134277	0.0206192
ch.2.62306258F	CA				4.4±0.6	4.8±0.5	0.4	0.0134277	0.0206192
ch.2.78094554F	CA				12.5±1.8	15.0±2.1	2.5	0.0134277	0.0206192
ch.3.12948F	CA				4.3±0.8	4.8±0.9	0.5	0.0134277	0.0206192
ch.3.17169629F	CA				5.8±0.6	6.5±1.0	0.7	0.0134277	0.0206192
ch.4.104561249F	CA				8.9±1.7	9.7±1.0	0.9	0.0134277	0.0206192
ch.4.116818530F	CA				6.8±1.1	8.1±1.7	1.3	0.0134277	0.0206192
ch.4.150648562F	CA				6.2±1.2	6.8±1.0	0.7	0.0134277	0.0206192
ch.4.25763146F	CA				9.0±1.5	10.8±1.8	1.7	0.0134277	0.0206192
ch.4.3154602F	CA	GALNTL6	Body		23.4±2.4	26.0±3.2	2.6	0.0134277	0.0206192
ch.4.8394628F	CA			N_Shelf	4.8±0.9	5.4±0.7	0.6	0.0134277	0.0206192
ch.5.2517577F	CA	SPOCK1	Body		4.8±0.6	5.6±0.9	0.7	0.0134277	0.0206192
ch.5.2738996F	CA	TCERG1;TCERG1	Body;Body		19.0±5.0	22.5±3.9	3.5	0.0134277	0.0206192
ch.5.45171762F	CA				8.7±1.0	9.9±0.8	1.2	0.0134277	0.0206192
ch.6.1433484F	CA				15.4±2.7	18.8±2.9	3.4	0.0134277	0.0206192
ch.6.4332024F	CA				8.3±1.5	9.3±1.5	0.9	0.0134277	0.0206192
ch.7.1839793F	CA				16.4±3.2	19.0±1.6	2.6	0.0134277	0.0206192
ch.9.1173620F	CA				13.6±2.7	16.7±3.0	3.1	0.0134277	0.0206192
ch.1.1603567F	CA	MRPL37	Body		4.9±0.8	5.8±0.9	1.0	0.0166016	0.0244363
ch.1.2975077F	CA	GATAD2B	Body		8.0±1.1	9.0±1.0	1.0	0.0166016	0.0244363
ch.1.3023296F	CA	ASH1L	Body		16.0±1.8	18.5±3.4	2.5	0.0166016	0.0244363
ch.1.5843844F	CA				6.4±0.9	8.0±1.6	1.5	0.0166016	0.0244363
ch.11.1966376F	CA				7.8±1.0	9.1±1.1	1.3	0.0166016	0.0244363
ch.11.61132480F	CA				4.7±0.9	5.3±0.9	0.7	0.0166016	0.0244363
ch.12.193030F	CA	CHD4	Body		16.5±2.4	18.5±1.6	2.1	0.0166016	0.0244363
ch.12.643819F	CA				4.9±0.7	5.9±1.1	1.0	0.0166016	0.0244363
ch.14.1558261F	CA	DICER1;DICER1	Body;Body		12.0±1.5	13.6±1.4	1.6	0.0166016	0.0244363
ch.14.783201F	CA				8.9±1.2	10.2±1.1	1.3	0.0166016	0.0244363
ch.14.85271447F	CA				8.3±1.4	9.4±1.2	1.1	0.0166016	0.0244363
ch.15.1582754F	CA	UNC45A;UNC45A	Body;Body	N_Shelf	17.7±2.1	16.1±1.3	-1.6	0.0166016	0.0244363
ch.17.1150167F	CA	HDAC5;HDAC5	Body;Body		5.1±0.5	5.8±1.0	0.7	0.0166016	0.0244363
ch.18.196065F	CA	KIAA0802	Body		18.1±2.8	21.4±3.9	3.3	0.0166016	0.0244363
ch.2.1636738F	CA				11.8±2.0	14.2±2.4	2.5	0.0166016	0.0244363
ch.2.2322307F	CA	BUB1	Body		22.7±3.9	26.4±3.2	3.7	0.0166016	0.0244363
ch.2.47429853F	CA				6.7±0.8	7.9±1.2	1.2	0.0166016	0.0244363
ch.2.4963927F	CA	HDLBP;HDLBP	Body;Body	S_Shore	5.8±1.0	6.6±0.8	0.8	0.0166016	0.0244363
ch.20.396516F	CA	DTD1	Body		20.4±3.6	23.9±5.4	3.5	0.0166016	0.0244363
ch.20.50358104F	CA				7.1±0.8	8.1±1.0	0.9	0.0166016	0.0244363
ch.22.26167205F	CA			S_Shelf	4.3±0.6	4.8±0.5	0.5	0.0166016	0.0244363
ch.3.1432250F	CA	MAGI1;MAGI1	Body;Body	S_Shore	12.9±1.3	14.4±1.6	1.5	0.0166016	0.0244363
ch.4.43757150F	CA				8.2±1.6	9.6±1.5	1.4	0.0166016	0.0244363
ch.5.44854267F	CA				12.2±2.9	15.1±3.9	2.9	0.0166016	0.0244363
ch.6.1361432F	CA	KHDRBS2	Body		13.9±2.2	16.9±3.1	3.0	0.0166016	0.0244363
ch.6.163729680F	CA				5.5±0.8	6.0±0.8	0.5	0.0166016	0.0244363
ch.7.318201F	CA	GLCCI1	Body		5.7±0.6	6.2±0.5	0.5	0.0166016	0.0244363
ch.7.647988F	CA				6.4±0.6	7.2±1.0	0.9	0.0166016	0.0244363
ch.8.33884649F	CA				5.3±0.7	6.4±1.0	1.1	0.0166016	0.0244363
ch.8.91748119F	CA				6.4±1.0	7.1±1.0	0.7	0.0166016	0.0244363
ch.9.919537F	CA				21.0±2.8	23.4±3.2	2.5	0.0166016	0.0244363
ch.1.2927887F	CA	POGZ;POGZ	Body;Body		9.3±1.6	10.9±1.5	1.6	0.0202637	0.028862
ch.1.2988748F	CA	UBAP2L;UBAP2L	Body;Body		17.2±1.1	18.8±2.0	1.6	0.0202637	0.028862
ch.1.93382935F	CA				14.3±1.0	15.4±1.2	1.2	0.0202637	0.028862
ch.1.95642235F	CA				6.0±0.8	6.6±0.7	0.6	0.0202637	0.028862
ch.11.102874269F	CA				6.7±0.6	7.4±0.7	0.7	0.0202637	0.028862
ch.11.104185765F	CA				7.3±1.7	8.9±1.5	1.6	0.0202637	0.028862
ch.11.130409386F	CA				10.3±1.3	11.8±2.1	1.5	0.0202637	0.028862
ch.13.1810252F	CA	ARHGEF7;ARHGEF7;ARHGEF7;ARHGEF7;ARHGEF7	Body;Body;Body;Body;Body		10.4±1.8	12.2±1.8	1.9	0.0202637	0.028862
ch.13.774712F	CA				15.8±2.8	19.3±3.4	3.4	0.0202637	0.028862
ch.15.1354287F	CA	KIAA1199	5'UTR		8.5±1.9	10.4±2.0	1.9	0.0202637	0.028862
ch.19.1348515F	CA	HNRNPUL1;HNRNPUL1	Body;Body		5.4±0.8	6.3±0.7	0.8	0.0202637	0.028862
ch.2.3298349F	CA				15.6±1.8	18.2±2.7	2.6	0.0202637	0.028862
ch.2.3399740F	CA				15.6±3.1	18.5±2.8	2.9	0.0202637	0.028862
ch.2.34263334F	CA				12.0±1.6	13.5±1.6	1.5	0.0202637	0.028862
ch.2.396050F	CA				13.0±2.0	15.5±3.5	2.5	0.0202637	0.028862
ch.20.23481851F	CA				9.8±0.9	11.5±1.7	1.7	0.0202637	0.028862
ch.20.393029F	CA	SEC23B;SEC23B;SEC23B	Body;Body;Body		5.8±0.7	7.1±1.3	1.3	0.0202637	0.028862
ch.21.114870F	CA				14.6±2.4	17.2±3.6	2.5	0.0202637	0.028862
ch.21.34239327F	CA				6.0±0.9	6.8±1.2	0.8	0.0202637	0.028862
ch.22.44116734F	CA				9.6±1.6	10.8±1.4	1.2	0.0202637	0.028862
ch.3.70573422F	CA				5.6±0.9	6.4±0.7	0.8	0.0202637	0.028862
ch.3.72608909F	CA				13.1±1.8	14.3±2.0	1.3	0.0202637	0.028862
ch.4.176248015F	CA				12.8±2.2	14.9±2.3	2.1	0.0202637	0.028862
ch.8.40958873F	CA				6.3±1.1	7.3±1.1	0.9	0.0202637	0.028862
ch.9.1233470F	CA				11.0±1.6	11.9±1.6	0.9	0.0202637	0.028862
ch.1.1180380F	CA				4.4±0.5	5.0±0.6	0.6	0.0245361	0.0339375
ch.1.226360333F	CA			N_Shore	4.3±0.4	5.1±0.9	0.8	0.0245361	0.0339375
ch.11.60893640F	CA				6.4±0.9	7.7±1.2	1.2	0.0245361	0.0339375
ch.12.2881175F	CA	PUS1;PUS1;PUS1	Body;Body;Body		10.7±1.2	11.6±1.0	0.9	0.0245361	0.0339375
ch.13.85057763F	CA				10.0±1.7	11.8±2.2	1.8	0.0245361	0.0339375
ch.15.1724167F	CA				13.8±1.5	15.3±1.3	1.5	0.0245361	0.0339375
ch.15.859615F	CA	RORA	Body		6.7±0.8	7.6±1.3	0.9	0.0245361	0.0339375
ch.19.1066737F	CA	ANKRD27	Body		5.0±0.5	5.6±0.9	0.6	0.0245361	0.0339375
ch.20.531991F	CA	C20orf3	Body		15.2±2.2	16.8±2.8	1.6	0.0245361	0.0339375
ch.22.40657F	CA	BCL2L13	Body		12.5±1.8	14.6±2.1	2.1	0.0245361	0.0339375
ch.4.3207570F	CA				15.8±2.9	17.8±2.3	2.0	0.0245361	0.0339375
ch.4.657973F	CA				7.8±1.4	8.9±1.4	1.0	0.0245361	0.0339375
ch.5.240336F	CA	ADCY2	Body		5.3±0.5	6.1±1.1	0.8	0.0245361	0.0339375
ch.5.42387379F	CA				12.2±1.8	15.4±3.4	3.3	0.0245361	0.0339375
ch.5.82154897F	CA				14.0±1.7	16.2±2.5	2.2	0.0245361	0.0339375
ch.5.92314382F	CA				8.4±1.0	9.3±1.3	0.9	0.0245361	0.0339375
ch.6.2649866F	CA				14.0±1.7	15.5±1.1	1.5	0.0245361	0.0339375
ch.6.48208379F	CA				4.1±0.5	4.8±0.7	0.7	0.0245361	0.0339375
ch.7.1701599F	CA				6.4±1.1	7.7±1.0	1.3	0.0245361	0.0339375
ch.8.132882486F	CA				4.5±0.9	4.9±0.7	0.4	0.0245361	0.0339375
ch.9.1930815F	CA				15.0±2.4	17.4±2.4	2.4	0.0245361	0.0339375
ch.X.56864533F	CA				18.1±6.1	20.4±5.3	2.3	0.0245361	0.0339375
ch.X.97737721F	CA				8.8±1.6	9.6±1.6	0.8	0.0245361	0.0339375
ch.1.191890432F	CA				3.0±0.3	3.4±0.4	0.3	0.029541	0.0403032
ch.1.3319557F	CA	C1orf112	Body		6.2±1.1	7.0±0.6	0.8	0.029541	0.0403032
ch.10.132220714F	CA				8.7±1.0	10.0±1.2	1.3	0.029541	0.0403032
ch.10.71861692F	CA				4.4±0.6	4.8±0.5	0.4	0.029541	0.0403032
ch.14.1783623F	CA	RCOR1	Body		19.7±2.5	21.2±2.0	1.4	0.029541	0.0403032
ch.2.12395676F	CA				4.9±0.9	5.7±0.8	0.8	0.029541	0.0403032
ch.5.1258129F	CA	MAST4;MAST4	Body;Body		13.3±1.5	15.0±2.8	1.7	0.029541	0.0403032
ch.5.3178288F	CA	WWC1;WWC1;WWC1	Body;Body;Body		10.3±1.2	11.6±1.1	1.3	0.029541	0.0403032
ch.7.1140112F	CA				9.4±0.9	10.8±2.1	1.5	0.029541	0.0403032
ch.7.122480889F	CA				9.8±1.1	10.7±1.2	0.9	0.029541	0.0403032
ch.9.87682774F	CA				16.3±1.8	18.4±2.6	2.0	0.029541	0.0403032
ch.1.3188690F	CA	HSD17B7	Body	S_Shelf	15.0±1.6	16.0±1.5	1.0	0.0352783	0.0472523
ch.1.55941967F	CA				4.9±0.7	5.3±0.4	0.5	0.0352783	0.0472523
ch.10.1377861F	CA				11.2±2.1	12.4±1.7	1.2	0.0352783	0.0472523
ch.11.38650081F	CA				14.5±3.2	16.8±2.9	2.4	0.0352783	0.0472523
ch.12.2625550F	CA	ATP6V0A2	Body		13.2±2.4	15.4±2.2	2.3	0.0352783	0.0472523
ch.12.917204F	CA	ARID2	Body		17.1±4.2	20.3±4.1	3.1	0.0352783	0.0472523
ch.14.39253217F	CA				8.4±0.7	9.5±1.6	1.1	0.0352783	0.0472523
ch.15.600374F	CA	SHC4	Body		9.0±0.9	10.4±1.8	1.4	0.0352783	0.0472523
ch.2.184722192F	CA				10.3±1.3	11.3±0.8	1.0	0.0352783	0.0472523
ch.2.4958278F	CA	PASK	Body		5.0±1.1	5.7±0.7	0.7	0.0352783	0.0472523
ch.2.65692908F	CA				4.1±0.5	4.5±0.9	0.4	0.0352783	0.0472523
ch.3.3630245F	CA	SENP2	Body		20.8±2.4	19.3±2.3	-1.6	0.0352783	0.0472523
ch.4.188979129F	CA				5.2±1.0	5.4±0.5	0.2	0.0352783	0.0472523
ch.8.140049216F	CA				6.7±1.2	7.6±1.6	0.8	0.0352783	0.0472523
ch.X.92148261F	CA				9.0±1.6	9.9±1.6	0.9	0.0352783	0.0472523
