# Supplementary material for: Abnormal epigenetic changes during differentiation of human skeletal muscle stem cells from obese subjects
Source: BMC Med. 2017 Feb 22;15:39. doi: 10.1186/s12916-017-0792-x (PMC5320752; doi:10.1186/s12916-017-0792-x)
Supplement: Additional file 7: Table S6. — CpG sites that exhibit differential DNA methylation (q < 0.05) during myogenesis in either non-obese or obese subjects, as well as enriched gene ontology-biological processes for genes differentially methylated at one or more CpG sites during myogenesis only in obese subjects (mean ± SD). (XLSX 8191 kb) [file 12916_2017_792_MOESM7_ESM.xlsx]

## Sheet: Unique CpG methylation Non-obe
CpG-sites that exhibit differential DNA methylation (q<0.05) in primary humam myoblasts versus myotubes from non-obese but not obese subjects (n=14).
	Location in relation to			DNA Methylation (%)
Probe ID	Nearest Gene	Gene region	CpG island	Myoblasts	Myotubes	Difference	p	q
cg00115102	LOC96610	TSS200		56.1±3.0	54.1±2.2	-2.0	0.00012	0.026
cg00236601			Island	83.2±2.6	80.3±3.7	-2.9	0.00012	0.026
cg00496455	TUBA4A;TUBA4B	TSS200;Body	Island	7.3±1.1	6.2±1.1	-1.1	0.00012	0.026
cg00594716	ADRA2B	TSS1500	Island	4.3±1.1	3.6±0.4	-0.7	0.00012	0.026
cg01786216	LOC360030	1stExon		75.5±4.5	71.7±4.1	-3.9	0.00012	0.026
cg01956624	C2orf72	1stExon	Island	5.0±0.7	4.2±0.7	-0.9	0.00012	0.026
cg02758274	EHMT2;EHMT2	Body;Body	S_Shelf	78.0±9.4	74.6±9.4	-3.4	0.00012	0.026
cg02793262	RNF213;LOC100294362	Body;Body		97.6±0.4	96.9±0.7	-0.7	0.00012	0.026
cg02816363			Island	7.1±1.1	6.0±0.7	-1.1	0.00012	0.026
cg03870816				55.2±11.6	49.3±11.6	-6.0	0.00012	0.026
cg04330811			S_Shore	80.0±3.4	75.0±4.5	-5.1	0.00012	0.026
cg04421280	RASA3	TSS200	Island	4.8±0.4	4.0±0.4	-0.8	0.00012	0.026
cg04689890	RAD50;RAD50	5'UTR;Body	S_Shelf	67.5±6.7	61.7±6.4	-5.8	0.00012	0.026
cg04729768	BAT2	Body	N_Shelf	95.4±0.7	94.3±1.9	-1.1	0.00012	0.026
cg04932464	KIAA0232;KIAA0232	5'UTR;5'UTR	S_Shelf	83.8±2.6	80.1±2.2	-3.7	0.00012	0.026
cg05754688	ARID3B	TSS200	Island	5.1±0.4	4.5±0.4	-0.6	0.00012	0.026
cg06447232	CYFIP2;CYFIP2	TSS200;TSS200	Island	3.9±0.7	3.4±0.4	-0.5	0.00012	0.026
cg06521088	KCNJ6	Body	Island	95.3±1.1	94.2±1.1	-1.2	0.00012	0.026
cg06824720	TNXB;TNXB	Body;TSS1500		71.0±16.8	64.9±18.3	-6.1	0.00012	0.026
cg06855422	GRID2	Body		38.8±7.9	34.3±7.9	-4.4	0.00012	0.026
cg07399816	SND1	TSS1500	Island	4.8±0.7	4.0±0.7	-0.8	0.00012	0.026
cg07929406	SOX3	TSS200	Island	25.2±13.1	21.2±11.2	-4.0	0.00012	0.026
cg08077671	MPPED1	5'UTR	Island	9.7±1.5	8.5±1.5	-1.2	0.00012	0.026
cg08897188	PRKAG2;PRKAG2	5'UTR;Body		70.1±11.2	64.0±9.0	-6.1	0.00012	0.026
cg08998414	UBE2H;UBE2H	Body;Body		78.3±3.4	73.8±5.2	-4.5	0.00012	0.026
cg09469302				78.7±5.2	76.3±5.2	-2.4	0.00012	0.026
cg09732150	TLE3;TLE3;TLE3	TSS200;TSS200;TSS200	Island	3.2±0.4	2.6±0.4	-0.6	0.00012	0.026
cg09775628	C19orf25	TSS1500	Island	4.7±0.4	4.2±0.4	-0.6	0.00012	0.026
cg10418114	PLEKHG1	Body		83.6±4.9	77.4±5.2	-6.2	0.00012	0.026
cg12230293	LOC285740;LOC285740	Body;TSS1500		77.6±3.4	73.8±4.1	-3.9	0.00012	0.026
cg14210789	TRMT61A	5'UTR	Island	4.4±0.4	4.0±0.4	-0.4	0.00012	0.026
cg14870062	ANGPTL6	Body	Island	5.8±0.4	5.0±0.7	-0.9	0.00012	0.026
cg16085056				71.4±7.9	68.7±7.9	-2.7	0.00012	0.026
cg16443970	PAX2;PAX2;PAX2;PAX2;PAX2	TSS1500;TSS1500;TSS1500;TSS1500;TSS1500	Island	9.7±2.2	7.9±1.9	-1.8	0.00012	0.026
cg17246404	MAGI1;MAGI1;MAGI1	Body;Body;Body	Island	96.1±0.7	95.0±0.7	-1.1	0.00012	0.026
cg18014042	CDKN1A;CDKN1A	Body;Body	S_Shore	92.4±2.6	89.6±3.4	-2.8	0.00012	0.026
cg18025430	MS4A4A	TSS200		71.1±9.7	67.2±9.0	-4.0	0.00012	0.026
cg19217692	DTX3	5'UTR		10.1±1.5	8.6±1.5	-1.5	0.00012	0.026
cg19610267	NUDT9P1	TSS1500	Island	92.8±1.9	91.2±1.9	-1.7	0.00012	0.026
cg19701658			S_Shelf	67.6±4.5	65.5±4.9	-2.1	0.00012	0.026
cg20501355	ANKRD40	1stExon	Island	7.6±0.7	6.4±0.7	-1.2	0.00012	0.026
cg21243612	C9orf6	Body	S_Shelf	83.3±3.0	78.4±5.6	-4.9	0.00012	0.026
cg21794066				51.8±9.0	47.4±10.5	-4.4	0.00012	0.026
cg22657475	MAP7D2;MAP7D2;MAP7D2;MAP7D2	TSS200;TSS1500;TSS200;TSS200	Island	60.7±21.3	54.2±19.8	-6.5	0.00012	0.026
cg22870256	FDFT1;FDFT1	1stExon;5'UTR	Island	5.3±0.7	4.4±0.7	-0.8	0.00012	0.026
cg23544833				76.9±5.2	71.3±5.2	-5.6	0.00012	0.026
cg24387472			Island	6.7±0.7	6.0±0.7	-0.7	0.00012	0.026
cg25408707	IGF2R	Body	S_Shelf	73.1±2.6	69.4±3.0	-3.7	0.00012	0.026
cg25771271			Island	86.9±3.4	81.3±5.6	-5.6	0.00012	0.026
cg25932461	SREBF2	TSS200	Island	3.8±0.4	3.4±0.4	-0.4	0.00012	0.026
cg26349504	SERINC3	3'UTR		85.1±4.1	82.4±3.7	-2.6	0.00012	0.026
cg26597603			S_Shore	93.9±3.7	91.8±4.9	-2.1	0.00012	0.026
cg00034650			N_Shelf	97.2±0.7	96.5±0.7	-0.7	0.00024	0.028
cg00963305	MMP15;MMP15	5'UTR;1stExon	Island	3.5±0.4	3.1±0.4	-0.4	0.00024	0.028
cg01562241	PIGG;ZNF721;PIGG;PIGG;PIGG;ZNF721	1stExon;5'UTR;5'UTR;1stExon;5'UTR;1stExon	Island	3.1±0.4	2.8±0.4	-0.4	0.00024	0.028
cg04425094	HEG1	Body		83.2±3.7	76.6±3.0	-6.6	0.00024	0.028
cg05015938	FNDC1	Body	S_Shelf	76.6±7.9	71.7±8.6	-5.0	0.00024	0.028
cg05437823	TFAP2B	3'UTR	Island	12.6±4.9	10.2±3.4	-2.4	0.00024	0.028
cg06492496	MGLL;MGLL;MGLL	5'UTR;TSS1500;1stExon	Island	3.8±0.4	3.5±0.4	-0.4	0.00024	0.028
cg07049465				73.9±6.7	69.6±7.1	-4.3	0.00024	0.028
cg08003150	KCNQ2;KCNQ2;KCNQ2;KCNQ2;KCNQ2	1stExon;1stExon;1stExon;1stExon;1stExon	Island	4.3±0.7	3.6±0.4	-0.7	0.00024	0.028
cg08651867	PHLDB3	3'UTR	Island	9.3±1.5	7.9±1.5	-1.5	0.00024	0.028
cg08725319	PTPRN2;PTPRN2;PTPRN2	Body;Body;Body		81.8±10.5	77.1±12.3	-4.7	0.00024	0.028
cg08874067			Island	54.8±4.9	51.9±5.2	-2.9	0.00024	0.028
cg09427809	C6orf48;C6orf48;SNORD52	5'UTR;5'UTR;TSS1500	S_Shore	39.2±3.0	36.4±2.2	-2.8	0.00024	0.028
cg09599777	RNF214;PCSK7;RNF214	TSS1500;TSS200;TSS1500	Island	8.0±0.7	7.0±0.7	-1.0	0.00024	0.028
cg10718795			S_Shore	18.3±10.9	15.0±8.6	-3.3	0.00024	0.028
cg11319265			N_Shore	81.3±2.6	77.6±2.2	-3.8	0.00024	0.028
cg12035893	ATG4D;ATG4D	1stExon;5'UTR	Island	5.4±0.7	4.6±0.4	-0.8	0.00024	0.028
cg14502606	MLX;MLX;MLX	TSS200;TSS200;TSS200	Island	4.1±0.4	3.6±0.4	-0.5	0.00024	0.028
cg14871923	UNC5A	Body	Island	3.7±0.4	3.2±0.4	-0.5	0.00024	0.028
cg15474140	RASSF7;RASSF7;RASSF7;C11orf35	TSS1500;TSS1500;TSS1500;1stExon	Island	7.9±0.7	6.6±1.1	-1.4	0.00024	0.028
cg15670579	TARSL2	1stExon	Island	5.1±0.4	4.4±0.7	-0.7	0.00024	0.028
cg16101543				77.3±6.4	73.7±7.1	-3.6	0.00024	0.028
cg16744862	MRPS34;NME3;EME2	1stExon;TSS1500;TSS200	Island	2.9±0.4	2.4±0.4	-0.5	0.00024	0.028
cg17665601	ASAP1	Body		77.6±5.2	73.1±7.1	-4.5	0.00024	0.028
cg18184147			Island	67.1±3.7	65.2±3.4	-1.9	0.00024	0.028
cg18823904	MARK3;MARK3;MARK3;MARK3;MARK3	Body;Body;Body;Body;Body		93.4±1.1	91.2±2.2	-2.2	0.00024	0.028
cg18885073	PGRMC1	TSS200	Island	22.3±16.8	18.6±15.0	-3.7	0.00024	0.028
cg22630754	STARD9	TSS1500	N_Shore	78.0±4.1	73.2±5.2	-4.8	0.00024	0.028
cg23430742	DYNLL1;SFRS9;DYNLL1	1stExon;TSS200;5'UTR	Island	2.7±0.4	2.4±0.4	-0.3	0.00024	0.028
cg23714123				70.5±4.5	63.0±4.9	-7.5	0.00024	0.028
cg23856611	AGAP1;AGAP1	Body;Body		65.1±8.2	58.4±7.9	-6.6	0.00024	0.028
cg24659171	TCIRG1;TCIRG1	Body;Body		87.7±2.6	84.8±3.4	-3.0	0.00024	0.028
cg24665320	CDC16;CDC16;CDC16;CDC16	5'UTR;1stExon;1stExon;5'UTR	Island	5.4±0.4	4.7±0.4	-0.7	0.00024	0.028
cg24987440	CAV1	Body		84.2±3.7	80.4±4.5	-3.8	0.00024	0.028
cg25329933	MOG;MOG;MOG;MOG;MOG;MOG;MOG;MOG;MOG;MOG;MOG	3'UTR;Body;3'UTR;Body;Body;Body;Body;Body;Body;Body;Body		75.5±5.2	69.8±6.4	-5.7	0.00024	0.028
cg25424293				73.2±5.2	66.8±5.2	-6.5	0.00024	0.028
cg26104781	KCNQ1OT1;KCNQ1;KCNQ1	TSS200;Body;Body	Island	53.7±3.0	46.8±4.1	-7.0	0.00024	0.028
cg26314566	AEBP1	Body	Island	96.6±0.4	95.6±1.1	-1.0	0.00024	0.028
cg27374441	TAF4	TSS200	Island	9.2±0.7	8.1±0.7	-1.1	0.00024	0.028
cg00164462	RUNX3;RUNX3	Body;Body	Island	89.5±2.2	86.3±3.0	-3.2	0.00037	0.029
cg00166275	C18orf1;C18orf1	5'UTR;5'UTR	N_Shore	74.7±5.2	69.0±5.6	-5.7	0.00037	0.029
cg00351210	CRTC3;CRTC3	Body;Body	Island	5.4±0.7	4.8±0.7	-0.6	0.00037	0.029
cg00862618	FKBP4	TSS200	Island	4.7±0.7	4.0±0.4	-0.7	0.00037	0.029
cg01249360			Island	61.3±18.3	57.2±18.0	-4.2	0.00037	0.029
cg01574912			N_Shelf	90.4±2.2	88.0±3.0	-2.4	0.00037	0.029
cg02003041	CBFA2T3;CBFA2T3	TSS1500;Body	Island	6.8±0.7	5.9±0.7	-0.9	0.00037	0.029
cg02288296	SNX8;SNX8	1stExon;5'UTR	Island	5.0±0.7	4.2±0.4	-0.8	0.00037	0.029
cg02454501	LMO1	TSS200	S_Shore	8.1±1.1	7.1±0.7	-1.1	0.00037	0.029
cg02957057	NID1	TSS200	Island	4.4±0.7	3.9±0.7	-0.5	0.00037	0.029
cg03510444	RAB10	Body	S_Shelf	83.1±2.6	78.3±4.9	-4.7	0.00037	0.029
cg03572664				73.8±5.2	66.6±3.7	-7.2	0.00037	0.029
cg03904674	INPP5F;INPP5F	3'UTR;Body		80.1±3.0	76.6±3.0	-3.5	0.00037	0.029
cg04362407	OR5K1	1stExon		66.2±9.0	59.9±10.5	-6.3	0.00037	0.029
cg04850875	KIAA0182;KIAA0182	Body;Body		94.4±4.1	90.9±8.2	-3.5	0.00037	0.029
cg05478291	GOLSYN;GOLSYN;GOLSYN;GOLSYN;GOLSYN;GOLSYN;GOLSYN;GOLSYN;GOLSYN;GOLSYN;GOLSYN;GOLSYN;GOLSYN;GOLSYN	TSS200;TSS200;5'UTR;5'UTR;5'UTR;TSS200;5'UTR;5'UTR;5'UTR;5'UTR;5'UTR;5'UTR;5'UTR;5'UTR	Island	6.6±0.4	5.8±0.7	-0.8	0.00037	0.029
cg05740739	OR6B3	TSS1500		57.5±7.5	53.6±8.6	-3.9	0.00037	0.029
cg06478987	MAP3K1	Body		77.4±1.9	72.6±3.4	-4.8	0.00037	0.029
cg06685140				91.9±3.7	90.1±4.1	-1.8	0.00037	0.029
cg06887283	LYST	Body		77.8±6.0	70.2±6.4	-7.7	0.00037	0.029
cg07051718	RPS15	Body	Island	5.1±0.4	4.6±0.4	-0.5	0.00037	0.029
cg07221967	PAX7;PAX7;PAX7	Body;Body;Body	Island	8.0±1.1	7.2±1.1	-0.9	0.00037	0.029
cg08626382	ASRGL1;ASRGL1	Body;Body	S_Shelf	76.8±4.1	70.5±6.7	-6.3	0.00037	0.029
cg08817168			Island	46.2±5.2	43.7±4.1	-2.5	0.00037	0.029
cg09195198	FOXC2	1stExon	Island	7.1±0.7	6.2±0.7	-0.9	0.00037	0.029
cg09657311	RBM14	3'UTR	S_Shore	85.0±2.2	82.8±2.2	-2.3	0.00037	0.029
cg09664975	PRKACB;PRKACB	TSS200;TSS200	Island	17.0±2.6	14.0±3.4	-3.0	0.00037	0.029
cg09793269			N_Shelf	71.7±4.9	62.9±6.7	-8.7	0.00037	0.029
cg09961663	SLC38A6	Body		80.3±3.4	75.2±3.4	-5.0	0.00037	0.029
cg10418598	SNX33	TSS1500	Island	3.0±0.4	2.7±0.4	-0.3	0.00037	0.029
cg11226252	SRGAP1	Body		84.9±7.9	80.8±6.7	-4.0	0.00037	0.029
cg11395414	FBXO17;FBXO17;FBXO17	5'UTR;1stExon;5'UTR	S_Shelf	78.5±3.7	73.7±4.9	-4.7	0.00037	0.029
cg11897831	PLK1S1;PLK1S1;PLK1S1	TSS200;TSS200;TSS200	N_Shore	6.2±0.7	5.5±0.7	-0.6	0.00037	0.029
cg11978823	TADA2A;ACACA;TADA2A;ACACA;TADA2A	TSS200;TSS1500;5'UTR;TSS1500;TSS200	Island	7.7±0.7	6.3±1.1	-1.4	0.00037	0.029
cg12663550	IL1RL2	Body	S_Shelf	69.7±7.1	63.6±6.0	-6.1	0.00037	0.029
cg13225427	GSTZ1;GSTZ1;GSTZ1	3'UTR;3'UTR;3'UTR		83.1±6.7	80.8±7.1	-2.3	0.00037	0.029
cg13318793	HLA-DRB5	Body	S_Shore	79.5±6.7	75.0±5.6	-4.5	0.00037	0.029
cg13326647			Island	49.4±6.0	46.0±7.5	-3.5	0.00037	0.029
cg13658542	FAT1	TSS200	Island	5.0±1.5	4.0±0.7	-1.0	0.00037	0.029
cg13688399	MYO16	Body		72.8±7.9	65.6±8.2	-7.2	0.00037	0.029
cg14352983	L3MBTL4	TSS200	S_Shore	2.9±0.4	2.6±0.4	-0.3	0.00037	0.029
cg14392392	RNF103	TSS200	Island	5.3±0.7	4.7±0.7	-0.6	0.00037	0.029
cg14445451	ICT1	TSS200	Island	7.1±1.1	6.2±0.7	-0.9	0.00037	0.029
cg14664726	VGLL2;VGLL2	3'UTR;3'UTR	S_Shelf	71.6±10.5	66.6±9.7	-5.0	0.00037	0.029
cg15463628			Island	4.6±0.7	3.8±0.4	-0.7	0.00037	0.029
cg16401490	CASZ1	Body	N_Shelf	95.7±1.1	94.6±1.9	-1.1	0.00037	0.029
cg16529993	TRIM11	Body	Island	80.8±8.2	77.6±9.0	-3.2	0.00037	0.029
cg17918326	C20orf4	TSS1500	N_Shore	86.0±9.7	82.0±10.5	-4.0	0.00037	0.029
cg22519151	LOC440926;H3F3A	TSS1500;TSS1500	Island	3.9±0.4	3.2±0.4	-0.7	0.00037	0.029
cg23185751	CRHR2	Body	N_Shore	63.9±11.6	61.0±11.2	-2.9	0.00037	0.029
cg23970798	ZNF2;ZNF2;ZNF2;ZNF2	1stExon;5'UTR;1stExon;5'UTR	Island	4.1±0.7	3.5±0.4	-0.6	0.00037	0.029
cg24578428	CPZ;CPZ;CPZ	Body;Body;Body		83.9±4.9	80.3±6.4	-3.6	0.00037	0.029
cg24584345	MAP7	Body		75.3±4.1	69.7±6.7	-5.6	0.00037	0.029
cg24609304	NLRC4	5'UTR		91.0±1.5	88.2±2.6	-2.8	0.00037	0.029
cg25205438	PCDHB5;PCDHB5	3'UTR;1stExon	S_Shore	50.2±7.9	43.9±10.1	-6.3	0.00037	0.029
cg25528199	ARHGEF18;ARHGEF18	Body;1stExon	S_Shore	93.2±1.1	91.6±1.5	-1.6	0.00037	0.029
cg26251069	C18orf56;TYMS;TYMS	3'UTR;1stExon;5'UTR	Island	4.2±0.4	3.7±0.4	-0.5	0.00037	0.029
cg27041381	MGMT	Body		88.9±2.6	86.1±3.4	-2.8	0.00037	0.029
cg27572854	TRAT1	TSS1500		69.9±9.0	62.9±8.6	-7.1	0.00037	0.029
cg00466108	DNAJC6	Body	Island	6.7±1.1	5.6±1.5	-1.1	0.00061	0.031
cg00639579	GOLGA3	Body	Island	96.2±0.7	95.3±0.7	-1.0	0.00061	0.031
cg01352882	STUB1;STUB1	1stExon;5'UTR	Island	3.7±0.4	3.2±0.4	-0.5	0.00061	0.031
cg01554096	GTF3C1;KIAA0556	TSS200;TSS200	Island	5.9±0.4	5.1±0.4	-0.8	0.00061	0.031
cg01840591	SYT17;SYT17	1stExon;5'UTR	Island	10.0±1.1	8.5±1.1	-1.4	0.00061	0.031
cg02232667	FAM71A	TSS1500		78.9±2.6	75.4±4.9	-3.5	0.00061	0.031
cg02322621	ZBTB9;ZBTB9	5'UTR;1stExon	Island	4.1±0.4	3.7±0.4	-0.4	0.00061	0.031
cg02368765	THRA;THRA;THRA	TSS200;1stExon;5'UTR	Island	5.6±0.7	5.0±0.7	-0.7	0.00061	0.031
cg02666184	ETFB	TSS200	Island	4.2±0.4	3.6±0.4	-0.6	0.00061	0.031
cg02737149	MSH5;MSH5;MSH5;MSH5	5'UTR;5'UTR;5'UTR;5'UTR	Island	6.9±0.7	5.8±0.7	-1.1	0.00061	0.031
cg02966841	MYT1L	Body		86.1±5.6	82.8±6.0	-3.3	0.00061	0.031
cg03305587	CLPTM1	1stExon	Island	7.8±1.9	6.5±1.9	-1.3	0.00061	0.031
cg03915559	LGI1	Body		57.6±11.2	52.4±10.1	-5.2	0.00061	0.031
cg04614380	SEMA3F	TSS1500	Island	3.7±0.4	3.1±0.4	-0.5	0.00061	0.031
cg04749197	NUMA1	5'UTR		59.5±7.9	56.1±8.2	-3.4	0.00061	0.031
cg04866162	HSPB1	Body	Island	5.7±0.7	4.9±0.7	-0.8	0.00061	0.031
cg05127456	SYT2;SYT2	1stExon;5'UTR	Island	4.4±0.4	3.6±0.7	-0.8	0.00061	0.031
cg05139761	AJAP1	3'UTR		69.2±9.0	65.5±10.1	-3.6	0.00061	0.031
cg05192269	RASSF7;C11orf35;RASSF7;RASSF7	TSS1500;TSS200;TSS1500;TSS200	Island	5.3±0.7	4.4±1.1	-0.9	0.00061	0.031
cg05384663	FCRL3	TSS1500		51.4±11.2	43.1±10.5	-8.2	0.00061	0.031
cg05806333	FBXL16	TSS1500	Island	6.7±0.4	5.9±0.7	-0.8	0.00061	0.031
cg06124711	TAZ;DNASE1L1;DNASE1L1;TAZ;TAZ;TAZ;DNASE1L1;TAZ;TAZ;TAZ;TAZ;TAZ	5'UTR;5'UTR;5'UTR;5'UTR;1stExon;5'UTR;5'UTR;1stExon;1stExon;1stExon;Body;5'UTR	Island	21.6±18.3	18.0±17.2	-3.6	0.00061	0.031
cg06804154	PSRC1;PSRC1;PSRC1;PSRC1	5'UTR;5'UTR;5'UTR;5'UTR	N_Shore	3.7±0.4	3.2±0.4	-0.5	0.00061	0.031
cg06829266	NME4	TSS1500	N_Shore	7.6±0.7	6.8±1.1	-0.8	0.00061	0.031
cg07399417	TYW3;CRYZ;TYW3;CRYZ;CRYZ;CRYZ;TYW3;CRYZ;CRYZ;CRYZ;CRYZ	TSS200;5'UTR;TSS200;1stExon;1stExon;5'UTR;TSS200;5'UTR;1stExon;1stExon;5'UTR		11.0±2.2	9.6±1.1	-1.4	0.00061	0.031
cg07854251	GLT1D1	Body		75.0±6.7	70.7±5.2	-4.3	0.00061	0.031
cg08294336	B3GNTL1	Body	N_Shelf	75.1±4.1	68.5±5.6	-6.6	0.00061	0.031
cg08334154				83.1±5.6	80.2±5.6	-2.9	0.00061	0.031
cg08484934	C15orf59	TSS1500	Island	6.6±0.7	5.7±0.7	-0.9	0.00061	0.031
cg08852943			N_Shelf	70.8±3.4	67.2±4.5	-3.6	0.00061	0.031
cg09259004	LENG8	TSS200	N_Shore	5.8±0.7	5.0±0.7	-0.8	0.00061	0.031
cg09362969	LOC100133612	Body	S_Shelf	60.6±12.7	55.8±11.6	-4.8	0.00061	0.031
cg09374437			N_Shelf	73.5±3.7	68.6±4.5	-4.9	0.00061	0.031
cg09742915	NUDT4;NUDT4;NUDT4P1	Body;Body;Body	Island	6.5±0.7	5.8±0.7	-0.7	0.00061	0.031
cg09770278	CYB5D1;LSMD1;LSMD1	TSS200;1stExon;5'UTR	Island	3.9±0.4	3.5±0.4	-0.4	0.00061	0.031
cg09874754				79.0±6.4	76.3±7.1	-2.7	0.00061	0.031
cg10078687	KIAA2022	5'UTR	Island	21.4±15.0	18.2±13.5	-3.1	0.00061	0.031
cg10178270	MYT1L	Body		89.1±4.9	86.5±3.7	-2.6	0.00061	0.031
cg10667437	WWC2	Body		83.4±2.6	79.7±3.0	-3.7	0.00061	0.031
cg10861033	MXRA5	Body	S_Shore	82.4±6.4	77.3±7.5	-5.1	0.00061	0.031
cg11348713				85.6±4.5	83.4±4.9	-2.2	0.00061	0.031
cg11413142			Island	14.7±2.6	12.7±2.2	-2.0	0.00061	0.031
cg11586124			Island	6.5±0.7	5.8±1.1	-0.6	0.00061	0.031
cg11691393	PIF1	TSS1500	S_Shore	5.4±0.4	4.7±0.7	-0.8	0.00061	0.031
cg11709225	FBRSL1	TSS1500	N_Shore	5.0±0.7	4.4±0.4	-0.7	0.00061	0.031
cg12204773	DLG4;ACADVL;ACADVL;ACADVL;DLG4;ACADVL	5'UTR;5'UTR;1stExon;5'UTR;1stExon;1stExon	Island	5.2±0.4	4.7±0.4	-0.5	0.00061	0.031
cg12878555	MLF2;MLF2	Body;TSS1500	Island	6.7±1.1	5.6±0.7	-1.1	0.00061	0.031
cg13082295			Island	80.3±6.0	76.6±6.0	-3.7	0.00061	0.031
cg13279926	PTPRN2;PTPRN2;PTPRN2	Body;Body;Body		57.3±10.9	50.8±12.0	-6.5	0.00061	0.031
cg13703095	KIF27	Body		53.4±3.4	49.5±4.1	-3.9	0.00061	0.031
cg13923696			Island	46.7±16.8	42.1±17.6	-4.7	0.00061	0.031
cg14023239	KLHL6	3'UTR	Island	78.4±13.1	74.3±13.1	-4.1	0.00061	0.031
cg14631276	KIAA1875	Body	Island	60.4±14.2	56.8±12.7	-3.6	0.00061	0.031
cg14675211	LONRF2;LONRF2	5'UTR;1stExon	Island	5.6±1.1	4.9±0.7	-0.7	0.00061	0.031
cg14715947	MIDN	TSS200	Island	12.5±3.0	9.7±1.1	-2.8	0.00061	0.031
cg14869505	ATP5B;SNORD59B	Body;TSS200	N_Shore	85.3±4.1	82.9±6.0	-2.4	0.00061	0.031
cg15633618				72.7±3.0	70.4±2.6	-2.3	0.00061	0.031
cg15855401				62.6±4.9	58.3±4.1	-4.3	0.00061	0.031
cg16067453				75.7±4.1	72.8±3.4	-2.9	0.00061	0.031
cg16115454	C14orf138;C14orf138	Body;Body	N_Shelf	82.1±3.0	76.8±3.0	-5.3	0.00061	0.031
cg16131578				71.7±7.1	68.0±5.6	-3.7	0.00061	0.031
cg16430099	MAN1A2	Body		74.3±5.6	67.6±4.1	-6.7	0.00061	0.031
cg16762534	RABEP1;RABEP1	Body;Body		89.7±2.6	87.4±2.6	-2.3	0.00061	0.031
cg17378563	PHF15	TSS1500	Island	17.0±1.9	14.4±1.1	-2.6	0.00061	0.031
cg17813475	GABPB1;GABPB1;GABPB1;GABPB1;GABPB1	Body;Body;Body;Body;Body		85.9±2.2	83.6±2.2	-2.3	0.00061	0.031
cg17831900	PHIP	TSS200	Island	4.7±0.7	4.2±0.4	-0.4	0.00061	0.031
cg18280195	TAF12;TAF12	3'UTR;3'UTR		54.4±8.2	49.3±7.9	-5.1	0.00061	0.031
cg18621361	NDUFB1;CPSF2	TSS200;TSS200	Island	4.4±0.4	4.0±0.4	-0.4	0.00061	0.031
cg18698690	TMCC1;TMCC1	TSS200;TSS200	Island	8.5±1.5	7.1±1.1	-1.4	0.00061	0.031
cg19338197	HIPK3;HIPK3	Body;Body		95.0±2.2	92.8±3.7	-2.2	0.00061	0.031
cg20096481	WWP1;WWP1	5'UTR;1stExon	Island	4.0±0.4	3.6±0.4	-0.4	0.00061	0.031
cg20467136	CACNA1G;CACNA1G;CACNA1G;CACNA1G;CACNA1G;CACNA1G;CACNA1G;CACNA1G;CACNA1G;CACNA1G;CACNA1G;CACNA1G;CACNA1G;CACNA1G;CACNA1G	TSS1500;TSS1500;TSS1500;TSS1500;TSS1500;TSS1500;TSS1500;TSS1500;TSS1500;TSS1500;TSS1500;TSS1500;TSS1500;TSS1500;TSS1500	Island	5.3±0.7	4.8±0.7	-0.6	0.00061	0.031
cg20503288	SND1	Body		74.4±8.2	68.2±7.1	-6.3	0.00061	0.031
cg20679084	BAMBI;BAMBI	1stExon;5'UTR	Island	7.5±1.1	6.3±0.7	-1.2	0.00061	0.031
cg20795417	TK1	Body	N_Shelf	81.4±12.7	78.8±12.7	-2.6	0.00061	0.031
cg21036766			Island	90.8±2.2	88.5±3.0	-2.3	0.00061	0.031
cg21773314	TCEB3	TSS200	Island	12.0±2.6	9.7±2.2	-2.3	0.00061	0.031
cg21776524	DIRC3	Body	N_Shelf	85.7±8.6	83.6±9.0	-2.1	0.00061	0.031
cg21801984	DDX53	TSS1500		60.2±8.2	55.4±8.6	-4.8	0.00061	0.031
cg21882808	C5orf47	TSS1500	N_Shore	63.6±9.7	60.0±8.6	-3.7	0.00061	0.031
cg22428623	GDAP1;GDAP1	3'UTR;3'UTR		79.3±3.0	74.7±3.7	-4.6	0.00061	0.031
cg23001131			Island	4.0±0.4	3.5±0.4	-0.5	0.00061	0.031
cg23034840	SLC41A1	TSS1500	Island	4.5±0.4	4.0±0.4	-0.5	0.00061	0.031
cg23091824	SLC12A7	TSS200	Island	10.2±3.4	8.3±2.2	-1.9	0.00061	0.031
cg23123838	MTA1	TSS200		11.1±2.2	9.0±1.5	-2.1	0.00061	0.031
cg23500724	RNF39;RNF39	1stExon;1stExon	Island	7.2±0.7	6.5±1.1	-0.7	0.00061	0.031
cg24053163	TRIP11	Body	N_Shelf	81.6±4.1	76.3±7.9	-5.3	0.00061	0.031
cg24082730	KLF15	TSS200	Island	5.8±0.7	5.2±0.7	-0.7	0.00061	0.031
cg24986058	WARS;WARS;WARS;WARS	Body;Body;Body;Body		96.6±0.7	95.9±0.4	-0.7	0.00061	0.031
cg25389374			S_Shelf	75.9±4.5	71.8±3.7	-4.1	0.00061	0.031
cg25427524	LOC399744	Body	S_Shore	51.1±10.5	47.8±9.4	-3.3	0.00061	0.031
cg25653336	NMB;NMB	TSS1500;TSS1500	S_Shore	78.2±8.6	75.7±9.0	-2.5	0.00061	0.031
cg25967872	RASA2	TSS1500	Island	8.9±1.1	7.9±0.7	-1.0	0.00061	0.031
cg26115851	YWHAZ;YWHAZ;YWHAZ;YWHAZ;YWHAZ;YWHAZ	5'UTR;5'UTR;5'UTR;5'UTR;5'UTR;TSS200	Island	4.5±0.4	4.0±0.4	-0.5	0.00061	0.031
cg26155719	DIP2A;DIP2A;DIP2A;DIP2A;DIP2A;DIP2A;DIP2A	Body;Body;Body;Body;Body;Body;Body	Island	95.4±1.5	93.6±1.9	-1.8	0.00061	0.031
cg26156860	KCTD15;KCTD15;KCTD15	TSS1500;TSS1500;TSS1500	Island	7.9±1.1	6.7±1.1	-1.2	0.00061	0.031
cg26582085	PAR-SN;SNORD107	TSS1500;TSS1500		78.3±4.1	72.3±6.0	-6.0	0.00061	0.031
cg27060340	ARHGAP27;ARHGAP27	1stExon;5'UTR	N_Shelf	72.5±12.3	68.0±12.0	-4.5	0.00061	0.031
cg27068491			Island	4.1±0.4	3.6±0.4	-0.5	0.00061	0.031
cg27136844			Island	78.4±15.7	72.2±15.0	-6.2	0.00061	0.031
cg27394127	PARN;BFAR;PARN	TSS1500;TSS1500;TSS1500	N_Shore	86.3±1.9	83.8±3.0	-2.5	0.00061	0.031
cg00157855	HERPUD2;HERPUD2	1stExon;5'UTR	Island	4.3±0.4	3.7±0.4	-0.6	0.00085	0.033
cg00215922	UBE2Q2;UBE2Q2	Body;Body		62.9±5.6	57.5±7.1	-5.3	0.00085	0.033
cg00419512	IGFBP3;IGFBP3	3'UTR;3'UTR		92.8±2.2	91.0±2.2	-1.8	0.00085	0.033
cg00661180	DMD;DMD;DMD;DMD;DMD;DMD;DMD;DMD;DMD;DMD;DMD;DMD;DMD;DMD;DMD;DMD;DMD;DMD	Body;Body;Body;TSS200;Body;TSS200;TSS200;Body;Body;TSS200;Body;Body;Body;Body;Body;Body;Body;TSS200	S_Shore	21.2±12.0	18.0±12.3	-3.2	0.00085	0.033
cg00732845			N_Shore	32.6±5.6	27.4±4.1	-5.2	0.00085	0.033
cg00827853	MVD	Body	Island	88.1±5.6	84.7±5.2	-3.4	0.00085	0.033
cg01046287	NYNRIN;NYNRIN	1stExon;5'UTR	Island	6.9±0.7	5.9±0.7	-1.0	0.00085	0.033
cg01881939	ACTG1	TSS1500	Island	3.6±0.4	3.1±0.4	-0.5	0.00085	0.033
cg02471166	NR3C2;NR3C2	Body;Body		65.5±2.6	63.4±2.6	-2.1	0.00085	0.033
cg02514579	DIP2C	Body		83.1±3.0	78.5±2.6	-4.6	0.00085	0.033
cg02590038	UBTD1;MMS19;UBTD1	1stExon;TSS1500;5'UTR	Island	5.6±0.4	4.7±0.4	-0.9	0.00085	0.033
cg02593352	TRIM27	Body	Island	4.9±0.7	4.2±0.7	-0.7	0.00085	0.033
cg02712854	TMBIM6;TMBIM6	Body;Body		77.6±3.7	71.7±4.5	-5.9	0.00085	0.033
cg02761523	NFIX;NFIX	1stExon;5'UTR	N_Shore	3.8±0.4	3.2±0.7	-0.6	0.00085	0.033
cg02885519			Island	94.0±2.6	92.7±4.1	-1.3	0.00085	0.033
cg02912059	CACNA2D3	Body		78.1±4.9	72.0±7.9	-6.1	0.00085	0.033
cg02930615	UPF1	Body	Island	87.9±1.5	86.0±2.2	-1.8	0.00085	0.033
cg03301945	ILF3;ILF3;ILF3;ILF3;LOC147727;ILF3	TSS1500;TSS1500;TSS1500;TSS1500;TSS200;TSS1500	Island	3.2±0.7	2.8±0.4	-0.4	0.00085	0.033
cg03438644	ZBTB12	5'UTR	Island	11.0±1.5	9.6±1.5	-1.4	0.00085	0.033
cg03470933	ARHGEF17	Body	N_Shore	76.6±5.6	72.6±6.4	-4.1	0.00085	0.033
cg03962846	POU6F2;POU6F2	Body;Body		64.1±12.7	57.3±12.7	-6.8	0.00085	0.033
cg04122081	ADC	TSS1500	N_Shore	93.5±1.1	91.9±1.5	-1.7	0.00085	0.033
cg04338554	ADAL;ADAL	Body;3'UTR		77.6±4.1	73.1±4.1	-4.6	0.00085	0.033
cg04350646	MRPL32;PSMA2	Body;TSS1500	Island	5.0±0.7	4.3±0.4	-0.6	0.00085	0.033
cg04410073	PRSS23;PRSS23	5'UTR;1stExon	Island	4.5±0.7	3.9±0.4	-0.6	0.00085	0.033
cg05434863	GABBR1;GABBR1	5'UTR;5'UTR	Island	7.0±0.7	6.1±0.7	-0.9	0.00085	0.033
cg05818129	TLR5	5'UTR		70.4±3.4	67.6±3.4	-2.8	0.00085	0.033
cg06451604			N_Shelf	64.8±9.7	60.4±9.4	-4.5	0.00085	0.033
cg06671561	COX6B1	TSS200	S_Shelf	9.1±1.1	7.8±0.7	-1.4	0.00085	0.033
cg06697471				54.7±16.8	49.1±15.3	-5.5	0.00085	0.033
cg06963192	C1orf9;C1orf9	Body;Body		66.6±6.7	58.5±6.0	-8.0	0.00085	0.033
cg07740911	ABAT;ABAT	1stExon;5'UTR	Island	3.9±0.4	3.4±0.4	-0.5	0.00085	0.033
cg07816392	IGDCC4	Body	Island	5.4±0.7	4.6±0.7	-0.8	0.00085	0.033
cg08156349	MEF2D;MEF2D	1stExon;5'UTR	Island	4.0±0.4	3.5±0.4	-0.5	0.00085	0.033
cg08219531	RYBP	TSS200	Island	6.4±0.7	5.7±0.7	-0.8	0.00085	0.033
cg08821715			N_Shore	89.3±6.0	86.6±6.7	-2.7	0.00085	0.033
cg08914844	KIAA1324L;KIAA1324L	1stExon;5'UTR	Island	7.8±1.5	6.9±0.7	-0.9	0.00085	0.033
cg11602459	PLCG1;PLCG1	TSS200;TSS200	Island	4.2±0.7	3.8±0.4	-0.4	0.00085	0.033
cg11918049	MAP4K4;MAP4K4;MAP4K4	Body;Body;Body		77.4±3.0	73.0±4.9	-4.3	0.00085	0.033
cg11947423	SLC20A2	Body		91.3±2.2	88.5±2.6	-2.8	0.00085	0.033
cg13118761	TTC8;TTC8;TTC8	Body;Body;Body	S_Shelf	72.1±3.7	64.1±7.1	-7.9	0.00085	0.033
cg14755417	PCNT	Body	Island	90.0±3.0	85.2±4.5	-4.7	0.00085	0.033
cg15125549				63.8±6.0	60.6±4.9	-3.2	0.00085	0.033
cg15159880	ARHGEF18	TSS200	Island	5.2±0.4	4.5±0.7	-0.7	0.00085	0.033
cg15443166			N_Shelf	52.7±9.0	46.3±8.2	-6.5	0.00085	0.033
cg15801361				77.5±3.0	73.7±3.4	-3.8	0.00085	0.033
cg16219416	OTUD4;OTUD4;OTUD4	TSS1500;TSS1500;TSS1500	Island	5.1±0.4	4.6±0.7	-0.5	0.00085	0.033
cg16313278	TTLL9;DUSP15;DUSP15;DUSP15	TSS1500;TSS200;TSS1500;Body	Island	4.0±0.7	3.6±0.4	-0.4	0.00085	0.033
cg16398882	C14orf145	TSS1500	N_Shore	76.4±5.6	70.3±6.0	-6.1	0.00085	0.033
cg16600501	SLC1A6	TSS200		79.7±7.9	75.4±7.9	-4.3	0.00085	0.033
cg16740092	ANTXR2;ANTXR2	Body;Body		82.2±4.5	77.3±3.7	-4.9	0.00085	0.033
cg17110559	C12orf35	TSS1500	N_Shore	80.3±4.9	74.2±5.2	-6.1	0.00085	0.033
cg17175324	FKBP2;FKBP2;FKBP2	5'UTR;TSS200;5'UTR	Island	4.3±0.4	3.9±0.4	-0.4	0.00085	0.033
cg17398233	CXCR4	TSS1500	Island	6.2±0.7	5.3±0.7	-0.8	0.00085	0.033
cg17587610	CPSF7;CPSF7;CPSF7	Body;Body;Body	N_Shore	75.5±3.7	68.7±5.6	-6.8	0.00085	0.033
cg17841838	C19orf29;C19orf29	1stExon;1stExon	Island	7.2±0.7	6.6±0.7	-0.6	0.00085	0.033
cg17935035	CHST14;CHST14	1stExon;5'UTR	Island	6.2±0.7	5.6±0.7	-0.6	0.00085	0.033
cg18061395	MYO10	Body		73.8±5.2	66.8±5.2	-7.0	0.00085	0.033
cg18388175	CHN1;CHN1	Body;Body		82.2±3.4	78.4±4.1	-3.9	0.00085	0.033
cg18651663				84.4±1.5	81.0±3.0	-3.4	0.00085	0.033
cg18990761	CDK2AP1;CDK2AP1	1stExon;5'UTR	Island	4.5±0.4	4.0±0.4	-0.5	0.00085	0.033
cg19137726	C6orf201	5'UTR	S_Shelf	64.2±7.1	60.2±6.4	-4.1	0.00085	0.033
cg19489503			N_Shore	41.3±13.8	38.1±13.8	-3.2	0.00085	0.033
cg19704630				86.7±3.7	83.9±4.1	-2.8	0.00085	0.033
cg19741660				74.0±15.7	69.4±17.2	-4.6	0.00085	0.033
cg19753914	GULP1	5'UTR		73.5±7.1	65.8±4.9	-7.7	0.00085	0.033
cg20012172	DDX17;DDX17	TSS1500;TSS1500	Island	6.2±0.7	5.4±0.7	-0.8	0.00085	0.033
cg20019524	PALLD;PALLD;PALLD;PALLD	5'UTR;Body;Body;Body		80.9±7.1	77.5±7.1	-3.5	0.00085	0.033
cg20103843	ZNF560	Body		78.7±4.5	73.9±6.4	-4.8	0.00085	0.033
cg20812153				89.2±3.7	86.0±4.1	-3.2	0.00085	0.033
cg20873718	LFNG;LFNG;LFNG;LFNG	Body;Body;TSS200;TSS200	Island	3.0±0.4	2.6±0.4	-0.4	0.00085	0.033
cg21294935	VAX2	Body	Island	5.6±0.7	4.7±0.7	-0.8	0.00085	0.033
cg22366819	OPRM1;OPRM1;OPRM1;OPRM1;OPRM1;OPRM1;OPRM1;OPRM1;OPRM1;OPRM1;OPRM1;OPRM1	Body;Body;Body;Body;Body;Body;Body;Body;Body;5'UTR;Body;Body		76.1±6.7	72.5±6.7	-3.6	0.00085	0.033
cg22496339			N_Shore	45.3±12.3	42.2±12.3	-3.1	0.00085	0.033
cg22540561				90.0±3.0	88.0±4.1	-2.0	0.00085	0.033
cg22922815	LSM6	Body		73.3±13.5	71.0±13.1	-2.3	0.00085	0.033
cg23460250				82.0±5.2	78.7±5.2	-3.3	0.00085	0.033
cg23573638	STOX2	Body		82.1±2.6	79.3±3.7	-2.8	0.00085	0.033
cg23975441	MCFD2;MCFD2;TTC7A;MCFD2;MCFD2	1stExon;5'UTR;Body;5'UTR;1stExon	Island	2.9±0.4	2.6±0.4	-0.4	0.00085	0.033
cg24457886	GYS1;RUVBL2;GYS1;GYS1;GYS1;GYS1	5'UTR;TSS1500;1stExon;Body;5'UTR;1stExon	Island	3.0±0.4	2.7±0.4	-0.3	0.00085	0.033
cg24597466	SIPA1L2	TSS1500		70.7±7.1	64.4±6.7	-6.2	0.00085	0.033
cg24868926	GLUL;GLUL;GLUL	5'UTR;TSS200;5'UTR	Island	4.6±0.4	4.1±0.4	-0.5	0.00085	0.033
cg24969605	C5orf32	5'UTR	Island	4.1±0.7	3.6±0.4	-0.5	0.00085	0.033
cg24969685	SETD4;SETD4	Body;Body	N_Shelf	77.9±2.6	72.5±6.0	-5.4	0.00085	0.033
cg25102759	DIO1;DIO1;DIO1;DIO1	3'UTR;3'UTR;3'UTR;3'UTR		88.4±1.9	86.5±1.5	-1.9	0.00085	0.033
cg25129466				80.5±3.7	77.0±3.7	-3.6	0.00085	0.033
cg25615081	GK2	TSS200		81.3±8.2	77.9±7.1	-3.4	0.00085	0.033
cg25719393	SF3A2	Body	Island	77.4±6.4	74.1±6.4	-3.3	0.00085	0.033
cg25721832				67.5±12.0	62.2±14.2	-5.3	0.00085	0.033
cg25820791			N_Shore	75.8±8.2	72.1±7.9	-3.7	0.00085	0.033
cg26225829	RCN3	TSS1500	N_Shore	89.0±2.2	87.2±2.6	-1.8	0.00085	0.033
cg26549529	SSX2IP;SSX2IP;SSX2IP;SSX2IP;SSX2IP	5'UTR;5'UTR;5'UTR;5'UTR;5'UTR	N_Shelf	74.4±6.4	69.4±6.0	-5.0	0.00085	0.033
cg26735215	ANP32A	TSS1500	Island	4.6±0.4	4.1±0.4	-0.6	0.00085	0.033
cg27024860	TRAK2;STRADB;STRADB	TSS200;5'UTR;1stExon	Island	18.0±2.6	15.5±2.2	-2.6	0.00085	0.033
cg27246453	HLA-DOB	Body		75.9±6.0	72.0±5.2	-3.9	0.00085	0.033
cg00273737			N_Shore	75.9±5.2	72.7±4.9	-3.1	0.0012	0.035
cg00275886	SEMA6A	3'UTR	N_Shore	80.5±3.4	76.0±4.5	-4.5	0.0012	0.035
cg00277753	GPR123	Body	Island	64.6±23.9	58.9±21.7	-5.7	0.0012	0.035
cg00355784	KIAA0430	Body		81.4±10.1	78.7±11.6	-2.7	0.0012	0.035
cg00442869	LMF1	TSS200	Island	6.3±1.1	5.3±1.1	-1.0	0.0012	0.035
cg00783730	TUBB	Body	Island	21.3±2.2	19.5±2.6	-1.8	0.0012	0.035
cg00914146	FMN2	Body	S_Shelf	82.8±3.7	78.9±5.6	-3.8	0.0012	0.035
cg00954003	TMSB10	TSS1500	Island	3.8±0.4	3.5±0.4	-0.4	0.0012	0.035
cg01176271	SNX1;SNX1;SNX1	1stExon;1stExon;1stExon	Island	5.4±0.7	4.6±0.7	-0.7	0.0012	0.035
cg01370759	TTYH3	3'UTR	Island	95.4±1.1	94.7±1.1	-0.7	0.0012	0.035
cg01387157	HS3ST4	Body		76.9±7.1	70.9±7.9	-6.0	0.0012	0.035
cg01431952	GADL1	Body	N_Shore	76.4±4.1	70.5±5.6	-5.9	0.0012	0.035
cg01454612			N_Shelf	71.5±4.5	66.0±4.1	-5.5	0.0012	0.035
cg01691987	CHD3	Body	Island	18.9±2.6	16.8±2.6	-2.1	0.0012	0.035
cg01717948	SRCAP	TSS1500	Island	3.0±0.4	2.6±0.4	-0.4	0.0012	0.035
cg01919250	EPB41L2;EPB41L2;EPB41L2	5'UTR;5'UTR;5'UTR		77.5±6.4	74.0±6.4	-3.5	0.0012	0.035
cg02181080				71.8±14.6	66.4±16.5	-5.4	0.0012	0.035
cg02325250	CSF2	TSS200		72.8±6.4	68.9±6.7	-3.9	0.0012	0.035
cg02361493				80.5±8.6	77.9±9.0	-2.6	0.0012	0.035
cg02491398			N_Shelf	72.9±3.4	66.3±5.6	-6.6	0.0012	0.035
cg02603518			Island	73.1±9.4	68.2±7.5	-4.9	0.0012	0.035
cg02725885	PPAP2C;PPAP2C;PPAP2C	Body;5'UTR;TSS200	Island	11.6±2.2	9.5±1.5	-2.1	0.0012	0.035
cg02997574	NFE2L1;NFE2L1	5'UTR;1stExon	Island	4.1±0.4	3.5±0.4	-0.6	0.0012	0.035
cg03096543	GPR116;GPR116	5'UTR;1stExon		36.4±8.6	30.4±7.5	-6.0	0.0012	0.035
cg03292754	IHH	TSS200	Island	4.4±0.4	3.8±0.4	-0.5	0.0012	0.035
cg03372659			Island	94.2±3.7	92.6±4.9	-1.6	0.0012	0.035
cg03526902			Island	75.6±9.4	72.3±9.7	-3.3	0.0012	0.035
cg04112012	UBE2I;UBE2I;UBE2I;UBE2I	TSS1500;TSS200;TSS1500;TSS1500	Island	7.8±1.1	6.0±0.7	-1.8	0.0012	0.035
cg04366628				81.6±3.4	75.3±7.1	-6.4	0.0012	0.035
cg04580344	C6orf174	Body	Island	71.6±18.3	66.9±15.7	-4.8	0.0012	0.035
cg04655995	ATP2C2	Body		89.4±7.1	87.1±8.6	-2.4	0.0012	0.035
cg04861014	STUB1;STUB1	1stExon;5'UTR	Island	4.7±0.7	4.0±0.4	-0.7	0.0012	0.035
cg04897790	NRXN3;NRXN3;NRXN3	Body;Body;Body		59.4±4.5	53.7±4.5	-5.7	0.0012	0.035
cg04952336	VWA3B	Body		62.7±10.5	57.3±10.5	-5.4	0.0012	0.035
cg05172425	ODZ4	Body		97.4±0.4	96.9±0.4	-0.5	0.0012	0.035
cg05586800	KCNIP1;KCNIP1;KCNIP1	Body;Body;Body		71.8±5.2	69.6±4.9	-2.2	0.0012	0.035
cg05652602	RBP3	1stExon	N_Shore	81.1±3.7	77.9±3.4	-3.2	0.0012	0.035
cg05711133				74.8±4.5	72.4±3.0	-2.3	0.0012	0.035
cg05782292	SCT	TSS1500	S_Shore	88.9±1.5	86.7±2.6	-2.2	0.0012	0.035
cg05869611	GNAT3	Body		58.3±10.9	53.2±9.0	-5.1	0.0012	0.035
cg06138173	CTPS2;S100G;CTPS2;CTPS2	Body;5'UTR;Body;Body		71.6±3.0	68.6±3.7	-3.1	0.0012	0.035
cg06228491				78.7±2.6	73.2±5.2	-5.5	0.0012	0.035
cg06259881	IRX3	TSS1500	Island	6.9±0.7	5.8±0.7	-1.1	0.0012	0.035
cg06424138	NCALD;NCALD;NCALD;NCALD;NCALD;NCALD;NCALD;NCALD	3'UTR;3'UTR;3'UTR;3'UTR;3'UTR;3'UTR;3'UTR;3'UTR		97.1±0.4	96.6±0.7	-0.5	0.0012	0.035
cg06615097	DHRS1;DHRS1;C14orf21	TSS1500;TSS1500;1stExon	Island	3.6±0.4	3.2±0.4	-0.4	0.0012	0.035
cg06643390	GPR161	TSS1500	Island	5.2±0.4	4.6±0.4	-0.5	0.0012	0.035
cg06702721	KCTD21;USP35	TSS1500;TSS200	Island	5.7±0.7	5.1±0.7	-0.6	0.0012	0.035
cg06756369	TSNAX-DISC1;DISC1;DISC1;DISC1;DISC1;TSNAX-DISC1;DISC1;DISC1;DISC1;TSNAX-DISC1;DISC1;TSNAX-DISC1;DISC1;DISC1;DISC1;DISC1;DISC1;TSNAX-DISC1;DISC1;DISC1;DISC1;DISC1;DISC1;TSNAX-DISC1;TSNAX-DISC1;DISC1;DISC1;DISC1;DISC1;TSNAX-DISC1;DISC1	Body;1stExon;1stExon;1stExon;1stExon;Body;1stExon;1stExon;1stExon;Body;1stExon;Body;1stExon;1stExon;1stExon;1stExon;1stExon;Body;1stExon;1stExon;1stExon;1stExon;1stExon;Body;Body;1stExon;1stExon;1stExon;1stExon;Body;1stExon	Island	9.6±0.7	8.6±0.7	-1.0	0.0012	0.035
cg06902558	PFKP	Body		83.4±10.1	78.5±10.9	-4.9	0.0012	0.035
cg07190602	FAM155A	Body		90.4±2.2	87.8±2.2	-2.6	0.0012	0.035
cg07422408	FANCA	Body		91.3±1.9	88.0±3.0	-3.3	0.0012	0.035
cg07489553	YWHAQ	TSS200	Island	4.2±0.4	3.8±0.4	-0.4	0.0012	0.035
cg07664061	NAV3	Body		75.2±5.2	69.9±4.9	-5.3	0.0012	0.035
cg07859478	PTBP1;PTBP1;PTBP1;PTBP1	Body;Body;Body;Body	Island	94.5±0.7	93.4±0.7	-1.0	0.0012	0.035
cg08108029	PLCZ1;CAPZA3	TSS1500;1stExon		78.2±3.0	71.8±5.2	-6.4	0.0012	0.035
cg08625416	ST7OT4;ST7OT1;ST7;ST7	TSS200;Body;Body;Body	N_Shore	15.4±1.9	13.4±1.5	-2.0	0.0012	0.035
cg08731435	ULK1	Body	S_Shore	89.4±4.5	86.7±5.2	-2.7	0.0012	0.035
cg09068520	SPATA22;SPATA22;SPATA22;SPATA22;SPATA22;SPATA22;SPATA22;SPATA22	5'UTR;1stExon;5'UTR;5'UTR;5'UTR;5'UTR;5'UTR;1stExon	N_Shore	89.2±3.4	86.3±3.7	-2.9	0.0012	0.035
cg09259694	SPRED2	TSS1500	Island	3.8±0.4	3.2±0.4	-0.6	0.0012	0.035
cg09663219	TERF2IP	3'UTR		91.1±1.5	89.1±1.9	-2.0	0.0012	0.035
cg09693106	C22orf26;LOC150381	1stExon;Body	Island	5.4±0.4	4.9±0.4	-0.5	0.0012	0.035
cg09725546	PLXNA4;PLXNA4;PLXNA4	TSS200;TSS200;5'UTR	Island	18.0±1.9	16.5±1.5	-1.4	0.0012	0.035
cg09874195	PPHLN1;PPHLN1	Body;Body		71.0±2.6	68.1±2.6	-2.9	0.0012	0.035
cg10003018	EEF1D;EEF1D;EEF1D;EEF1D;EEF1D;EEF1D;EEF1D;EEF1D;EEF1D;TIGD5;EEF1D;EEF1D;EEF1D;EEF1D	1stExon;5'UTR;5'UTR;1stExon;5'UTR;5'UTR;TSS1500;1stExon;1stExon;TSS1500;5'UTR;1stExon;1stExon;5'UTR	Island	6.3±1.1	5.2±0.7	-1.1	0.0012	0.035
cg10162914	MFAP3L	5'UTR	N_Shelf	73.7±5.2	69.9±7.1	-3.8	0.0012	0.035
cg10316291	A2BP1;A2BP1;A2BP1;A2BP1;A2BP1;A2BP1	Body;Body;Body;Body;Body;Body		66.3±12.7	60.4±11.6	-5.9	0.0012	0.035
cg10715383	CMPK1;CMPK1	Body;Body	Island	5.8±0.4	5.1±0.7	-0.7	0.0012	0.035
cg10778636	FAM43B	TSS1500	N_Shore	76.0±7.1	71.4±7.5	-4.5	0.0012	0.035
cg11242990	KLHDC5	TSS200	Island	8.1±1.1	6.8±0.7	-1.3	0.0012	0.035
cg11428189				92.3±2.6	88.9±2.6	-3.4	0.0012	0.035
cg11482392	DIAPH2	3'UTR		74.8±4.1	69.3±4.9	-5.4	0.0012	0.035
cg11746952				92.5±3.4	90.3±3.7	-2.2	0.0012	0.035
cg11949328	PGBD2;PGBD2	TSS1500;TSS1500	N_Shore	64.4±10.1	58.6±9.4	-5.8	0.0012	0.035
cg12658387			S_Shore	93.0±3.0	91.1±3.4	-2.0	0.0012	0.035
cg12684822	BNIP2	Body	S_Shore	81.6±5.2	74.7±5.6	-6.9	0.0012	0.035
cg12776902	SMARCA5	Body		83.0±3.0	79.3±4.1	-3.7	0.0012	0.035
cg13055685	MCF2L;MCF2L	Body;Body	S_Shore	66.1±8.6	61.8±7.9	-4.3	0.0012	0.035
cg13084569				75.5±4.5	68.8±7.1	-6.7	0.0012	0.035
cg13137533	MAPT;MAPT;LOC100128977;LOC100130148;MAPT;MAPT;MAPT;MAPT	5'UTR;5'UTR;TSS1500;Body;5'UTR;5'UTR;5'UTR;5'UTR	Island	7.4±1.5	6.2±0.7	-1.3	0.0012	0.035
cg13975228			S_Shelf	83.4±2.6	79.9±4.1	-3.5	0.0012	0.035
cg14133635	PRSS3	TSS1500	N_Shore	78.7±6.7	74.6±7.1	-4.1	0.0012	0.035
cg14268436	CARS;CARS;CARS;CARS	Body;Body;Body;Body		60.2±2.6	58.0±1.9	-2.1	0.0012	0.035
cg14448169	WNT16;WNT16	TSS200;Body	N_Shore	24.4±12.0	19.8±10.5	-4.6	0.0012	0.035
cg14454796	MTERFD2;MTERFD2;SNED1;MTERFD2	Body;Body;3'UTR;Body		96.7±1.1	95.9±1.5	-0.7	0.0012	0.035
cg14469928				53.7±9.7	48.8±9.0	-5.0	0.0012	0.035
cg15173741	ANK1;ANK1;ANK1;ANK1;ANK1	Body;Body;Body;Body;Body	N_Shore	77.0±3.4	74.3±5.2	-2.7	0.0012	0.035
cg15231872	CCDC124;CCDC124	3'UTR;3'UTR	N_Shelf	79.9±9.0	76.0±9.4	-3.9	0.0012	0.035
cg15459537	ARPP-21	Body		64.0±7.9	56.7±9.7	-7.3	0.0012	0.035
cg15807180	CLK3;CLK3	TSS200;5'UTR	Island	4.3±0.7	3.8±0.4	-0.4	0.0012	0.035
cg16045340	TIMD4;TIMD4	Body;Body		75.8±3.0	73.6±3.4	-2.3	0.0012	0.035
cg16404754			N_Shore	72.6±3.7	70.2±2.6	-2.5	0.0012	0.035
cg16852837	MBD2;MBD2;MBD2;MBD2	1stExon;1stExon;5'UTR;5'UTR	Island	4.9±0.4	4.4±0.4	-0.5	0.0012	0.035
cg17035892	CSNK1E;CSNK1E	5'UTR;5'UTR	Island	5.2±0.7	4.5±0.4	-0.7	0.0012	0.035
cg17477990	PDE4DIP;PDE4DIP	Body;Body		69.3±8.2	63.6±7.9	-5.7	0.0012	0.035
cg17479716				83.6±14.6	80.6±17.6	-3.0	0.0012	0.035
cg17698295	OPLAH	Body	Island	68.7±26.2	63.1±25.1	-5.6	0.0012	0.035
cg17933838	ATAD2B;ATAD2B	1stExon;5'UTR	Island	5.2±0.7	4.7±0.7	-0.5	0.0012	0.035
cg17956819			N_Shore	80.3±5.2	77.6±4.5	-2.7	0.0012	0.035
cg18159230	ATP1B1;ATP1B1;ATP1B1;ATP1B1	1stExon;1stExon;5'UTR;5'UTR	Island	7.2±0.7	6.5±1.1	-0.7	0.0012	0.035
cg18695665	ATP8A1;ATP8A1	Body;Body		75.4±6.0	65.8±7.9	-9.6	0.0012	0.035
cg18703581	TAPBP;TAPBP;RGL2;RGL2	3'UTR;3'UTR;TSS1500;TSS1500	Island	6.0±1.1	5.5±1.1	-0.5	0.0012	0.035
cg18724709	MAP3K13	Body		81.5±3.4	76.5±3.7	-5.0	0.0012	0.035
cg18758298	RPS6KA2;RPS6KA2	TSS200;Body	Island	5.0±0.4	4.5±0.4	-0.5	0.0012	0.035
cg19055390	AOC3	1stExon		75.9±8.6	72.2±9.0	-3.7	0.0012	0.035
cg19145730	FAM110C	1stExon	Island	5.0±0.7	4.2±0.7	-0.7	0.0012	0.035
cg19199483				94.8±2.6	93.2±3.7	-1.6	0.0012	0.035
cg19304150	SYT6;SYT6	5'UTR;1stExon	Island	6.5±0.7	5.7±0.7	-0.8	0.0012	0.035
cg19639065	SLC29A1;SLC29A1;SLC29A1;SLC29A1;SLC29A1	TSS200;5'UTR;5'UTR;TSS200;TSS200	N_Shore	6.0±0.7	5.2±0.4	-0.8	0.0012	0.035
cg20700762	MYO1B;MYO1B;MYO1B	TSS1500;TSS1500;TSS1500	N_Shore	82.6±2.6	77.9±4.1	-4.7	0.0012	0.035
cg20786740				59.2±4.9	56.0±4.9	-3.2	0.0012	0.035
cg20788199	SETD2	Body		82.4±3.4	78.4±2.6	-4.0	0.0012	0.035
cg20905180	MTMR9	Body		70.0±7.5	65.9±7.5	-4.1	0.0012	0.035
cg21467513	SLC39A6;SLC39A6;ELP2	TSS200;TSS200;TSS1500	Island	5.8±0.7	4.9±0.4	-0.9	0.0012	0.035
cg21489382	PIGH	1stExon	Island	4.5±0.4	4.0±0.4	-0.5	0.0012	0.035
cg21694626				85.7±2.6	84.0±1.9	-1.6	0.0012	0.035
cg21811450	GRAMD4	TSS200	Island	71.6±3.0	67.5±3.4	-4.1	0.0012	0.035
cg21823119	LOC642587	TSS1500		85.4±1.9	83.2±2.2	-2.2	0.0012	0.035
cg22922289	ZNF134	TSS1500	Island	5.7±0.7	4.8±0.7	-0.9	0.0012	0.035
cg23178144				85.3±3.4	81.2±4.1	-4.2	0.0012	0.035
cg23190164	LGR5	Body		75.0±7.1	70.4±6.7	-4.7	0.0012	0.035
cg23632804	SNORD97;EIF4G2;EIF4G2	Body;Body;Body		62.0±3.0	56.6±5.2	-5.4	0.0012	0.035
cg24032214	CNOT3	3'UTR	N_Shelf	93.3±1.5	92.1±1.5	-1.3	0.0012	0.035
cg24032890	GNPTAB	3'UTR		69.4±5.2	64.1±6.4	-5.4	0.0012	0.035
cg24089612	WDR37	3'UTR		76.4±3.7	69.8±7.9	-6.6	0.0012	0.035
cg24108724	PPAP2A;RNF138P1;PPAP2A	TSS200;TSS1500;TSS200	Island	14.8±1.9	12.9±1.9	-1.9	0.0012	0.035
cg24450073			S_Shelf	92.4±1.5	91.2±1.9	-1.3	0.0012	0.035
cg24886748	SLC12A7	Body	Island	6.7±0.7	5.4±0.7	-1.3	0.0012	0.035
cg24926589			S_Shelf	61.2±15.0	56.2±15.0	-5.0	0.0012	0.035
cg25729401				93.6±1.1	92.1±1.9	-1.4	0.0012	0.035
cg25740451	ATP11A;ATP11A	TSS1500;TSS1500	Island	9.5±1.5	7.9±1.1	-1.6	0.0012	0.035
cg25918023	ALOX12	Body	N_Shelf	83.0±3.0	78.5±4.5	-4.5	0.0012	0.035
cg26993965			Island	69.4±15.0	65.4±15.3	-3.9	0.0012	0.035
cg27620356	SLC26A1;IDUA;SLC26A1;SLC26A1	Body;Body;Body;Body	Island	82.3±2.2	78.5±3.4	-3.7	0.0012	0.035
cg00209563				67.4±6.0	64.0±6.4	-3.4	0.0017	0.038
cg00328711				85.9±2.6	81.7±4.1	-4.2	0.0017	0.038
cg00670756	RFC5;RFC5;RFC5;RFC5	TSS200;TSS200;TSS200;TSS200	Island	6.1±0.7	5.5±0.7	-0.6	0.0017	0.038
cg00857907			N_Shore	78.9±18.3	74.6±19.1	-4.2	0.0017	0.038
cg00909318				75.5±8.2	70.4±8.2	-5.1	0.0017	0.038
cg00918130	POLRMT	Body	Island	75.4±10.9	71.8±11.6	-3.6	0.0017	0.038
cg01251476	C9orf40	Body	N_Shore	82.8±4.1	78.6±2.6	-4.2	0.0017	0.038
cg01365700	B3GALT1	Body		81.5±4.1	77.9±5.6	-3.6	0.0017	0.038
cg01579086	MLX;MLX;MLX	Body;Body;Body	Island	21.3±4.1	18.8±3.4	-2.5	0.0017	0.038
cg01732804	TUBA4A;TUBA4B	TSS200;Body	Island	3.9±0.4	3.6±0.4	-0.3	0.0017	0.038
cg01877816	NCK2;NCK2;NCK2	5'UTR;5'UTR;5'UTR		78.5±2.6	73.8±4.9	-4.7	0.0017	0.038
cg02106279				71.8±5.2	66.0±6.4	-5.8	0.0017	0.038
cg02154021			S_Shelf	71.4±7.5	65.8±7.1	-5.6	0.0017	0.038
cg02188515	BCYRN1;ACRC	Body;5'UTR	S_Shore	84.1±3.4	80.1±5.2	-3.9	0.0017	0.038
cg02309026			N_Shore	61.3±10.9	56.2±11.6	-5.2	0.0017	0.038
cg02367828			N_Shelf	75.2±10.1	71.6±10.5	-3.5	0.0017	0.038
cg02367856	SLC4A2	3'UTR		82.2±2.6	79.5±3.0	-2.7	0.0017	0.038
cg02478172	PTPRN2;PTPRN2;PTPRN2	Body;Body;Body		88.2±6.7	85.4±8.2	-2.8	0.0017	0.038
cg02538562	RFX7	Body		85.4±3.0	82.8±2.6	-2.6	0.0017	0.038
cg02554051	LIN7A;MIR618	Body;Body	N_Shore	80.2±5.6	75.3±5.2	-4.9	0.0017	0.038
cg02610064			N_Shelf	81.0±9.0	77.9±9.7	-3.1	0.0017	0.038
cg02691325	TMEM151B	Body	Island	32.2±12.3	27.6±10.9	-4.6	0.0017	0.038
cg02811702			N_Shore	88.1±3.7	84.6±6.0	-3.4	0.0017	0.038
cg03294301	MLX;MLX;MLX	TSS200;TSS200;TSS200	Island	4.1±0.4	3.5±0.4	-0.5	0.0017	0.038
cg03332903				80.1±6.4	75.9±7.1	-4.2	0.0017	0.038
cg03536686			Island	95.9±3.4	94.8±3.7	-1.1	0.0017	0.038
cg03687084				91.0±4.1	87.7±7.9	-3.2	0.0017	0.038
cg03745555	NACA2	TSS200		88.1±1.9	84.7±2.6	-3.4	0.0017	0.038
cg04053200	EEF1E1;EEF1E1	TSS200;TSS200	Island	6.6±0.7	6.0±0.7	-0.6	0.0017	0.038
cg04157308	PLEKHA5;PLEKHA5	Body;Body	Island	87.4±2.6	83.0±3.0	-4.3	0.0017	0.038
cg04213384	FARP1	Body		85.0±7.5	81.4±6.4	-3.6	0.0017	0.038
cg04514758	KBTBD2	TSS1500	Island	6.2±0.7	5.5±0.7	-0.7	0.0017	0.038
cg04819081	ATAD2B	Body		71.6±11.6	63.6±9.4	-8.0	0.0017	0.038
cg05071077	TAPBP;TAPBP	3'UTR;3'UTR	S_Shore	74.3±4.5	69.1±5.6	-5.2	0.0017	0.038
cg05071898	FLJ45983;GATA3;GATA3;FLJ45983	TSS1500;TSS1500;TSS1500;TSS1500	Island	4.7±0.7	4.1±0.7	-0.6	0.0017	0.038
cg05248742	PRKCB;PRKCB	Body;Body		58.1±8.6	52.8±9.0	-5.3	0.0017	0.038
cg05367028	PRKAG2;PRKAG2	5'UTR;Body		72.3±11.2	67.4±10.1	-4.9	0.0017	0.038
cg05428299			S_Shore	66.1±4.9	63.6±4.5	-2.5	0.0017	0.038
cg05467600	ESX1	TSS200	Island	16.2±12.0	14.5±12.0	-1.7	0.0017	0.038
cg05487082	TNFSF11;TNFSF11	Body;5'UTR	S_Shore	80.5±3.7	74.1±6.7	-6.4	0.0017	0.038
cg05503916	SEPT9;SEPT9;SEPT9;SEPT9;SEPT9;SEPT9;SEPT9	Body;Body;Body;Body;Body;Body;Body		91.0±3.0	89.7±3.0	-1.3	0.0017	0.038
cg05565863				68.9±12.3	63.9±11.6	-5.1	0.0017	0.038
cg05757843	FGGY;FGGY	Body;Body		84.1±3.0	81.1±3.4	-2.9	0.0017	0.038
cg05841627	TRIM7;TRIM7;TRIM7;TRIM7;TRIM7	1stExon;1stExon;TSS1500;TSS1500;TSS1500	Island	3.8±0.4	3.2±0.4	-0.5	0.0017	0.038
cg05886453	LRFN3	3'UTR	S_Shore	70.2±8.6	67.0±8.6	-3.2	0.0017	0.038
cg05910867	SGTA	3'UTR	Island	78.2±4.9	75.7±6.4	-2.5	0.0017	0.038
cg06086933	AGL;AGL;AGL;AGL;AGL;AGL	TSS1500;Body;Body;Body;Body;Body		78.5±5.6	75.3±4.9	-3.2	0.0017	0.038
cg06184325				55.7±16.8	51.3±15.7	-4.4	0.0017	0.038
cg06283473	RTKN2	Body		79.7±6.4	72.2±4.5	-7.5	0.0017	0.038
cg06383247			Island	80.2±7.1	78.5±8.2	-1.7	0.0017	0.038
cg06651522	AFAP1;AFAP1	Body;Body		83.9±4.1	79.9±4.1	-4.0	0.0017	0.038
cg06685080				74.1±6.7	69.8±6.4	-4.3	0.0017	0.038
cg06900101	TTC7B	Body		77.7±4.5	74.0±4.1	-3.7	0.0017	0.038
cg07096038	BCOR;BCOR;BCOR;BCOR	TSS1500;5'UTR;TSS1500;5'UTR	Island	5.1±0.7	3.9±0.4	-1.1	0.0017	0.038
cg07437286	SF1;SF1;SF1;SF1	TSS1500;TSS1500;TSS1500;TSS1500	Island	8.2±1.1	7.2±1.1	-1.0	0.0017	0.038
cg07583651	FEN1;C11orf10;MIR611;FEN1	5'UTR;TSS1500;TSS1500;1stExon	Island	4.7±0.4	4.2±0.4	-0.4	0.0017	0.038
cg07963676	DAAM1	TSS1500	N_Shore	69.7±9.7	63.3±9.0	-6.5	0.0017	0.038
cg08440418			N_Shelf	82.5±7.1	80.2±6.7	-2.3	0.0017	0.038
cg08534175	FLYWCH1;FLYWCH1	5'UTR;5'UTR	S_Shelf	75.7±6.4	71.9±6.0	-3.8	0.0017	0.038
cg08788712	MSI2;MSI2	Body;Body		74.6±9.4	70.7±7.9	-3.9	0.0017	0.038
cg08917208	ATAD2B	Body	Island	4.5±0.7	4.1±0.4	-0.5	0.0017	0.038
cg09033857	SUPT4H1	TSS1500	Island	3.0±0.4	2.7±0.4	-0.3	0.0017	0.038
cg09057863			Island	5.4±0.4	4.7±0.4	-0.7	0.0017	0.038
cg09234622	NPTXR	TSS200	Island	4.5±0.4	4.0±0.4	-0.4	0.0017	0.038
cg09334074	PPP2R5C;PPP2R5C;PPP2R5C;PPP2R5C;PPP2R5C	Body;Body;Body;Body;Body	S_Shore	82.0±2.6	78.7±3.4	-3.2	0.0017	0.038
cg09429435			Island	88.0±2.6	84.8±2.6	-3.2	0.0017	0.038
cg09456297	CYP1B1	TSS1500	Island	3.9±0.4	3.4±0.4	-0.5	0.0017	0.038
cg09690597	LHPP;LHPP	Body;Body	Island	69.7±7.1	65.9±7.5	-3.8	0.0017	0.038
cg09709656			Island	81.1±2.6	77.1±3.4	-4.0	0.0017	0.038
cg09823576	PBX1	Body		73.3±9.7	66.3±10.9	-6.9	0.0017	0.038
cg09895223	CHRDL1;CHRDL1;CHRDL1;CHRDL1;CHRDL1;CHRDL1;CHRDL1	5'UTR;TSS200;1stExon;1stExon;5'UTR;5'UTR;1stExon	Island	10.3±3.0	9.0±3.4	-1.3	0.0017	0.038
cg10018233	REPIN1;REPIN1;REPIN1;REPIN1;REPIN1	3'UTR;3'UTR;3'UTR;1stExon;3'UTR	S_Shore	86.0±2.2	83.3±3.0	-2.7	0.0017	0.038
cg10125625	APRT;APRT	TSS200;TSS200	Island	3.4±0.4	3.2±0.4	-0.2	0.0017	0.038
cg10356341	DDX19A	TSS1500	N_Shore	51.1±3.0	49.3±3.0	-1.7	0.0017	0.038
cg10388307				67.2±6.0	61.3±6.0	-5.8	0.0017	0.038
cg10450883	IL1RAP;IL1RAP;IL1RAP;IL1RAP;IL1RAP;IL1RAP	TSS200;TSS200;TSS200;TSS200;TSS200;TSS200	Island	4.8±0.4	4.4±0.4	-0.4	0.0017	0.038
cg10496082	DUOX1;DUOX1;DUOXA1	TSS200;TSS200;TSS200	Island	4.1±0.4	3.5±0.4	-0.5	0.0017	0.038
cg10614188	CLIC6	Body	S_Shelf	63.3±6.4	58.9±7.1	-4.4	0.0017	0.038
cg10709925			Island	89.3±2.2	86.2±3.0	-3.1	0.0017	0.038
cg11214507				70.4±6.4	64.9±7.5	-5.5	0.0017	0.038
cg11216536				67.8±9.7	63.8±9.7	-4.0	0.0017	0.038
cg11538641	SIM1	Body	N_Shore	70.1±21.7	64.8±21.7	-5.3	0.0017	0.038
cg11669606			N_Shelf	69.2±4.9	64.1±6.7	-5.1	0.0017	0.038
cg12043747	SERPINH1	TSS1500	N_Shore	12.5±1.9	11.2±2.2	-1.3	0.0017	0.038
cg12177182	SMOC2;SMOC2	Body;Body	N_Shore	78.6±8.6	74.2±10.5	-4.4	0.0017	0.038
cg12325455	TRIOBP	TSS200		10.7±1.9	9.1±0.7	-1.6	0.0017	0.038
cg12579866	NYX	Body	N_Shore	84.4±6.4	81.7±6.4	-2.7	0.0017	0.038
cg12651480	PCSK4	Body	Island	78.8±7.5	75.9±6.7	-3.0	0.0017	0.038
cg12821804	KCNQ1DN	TSS1500	Island	48.1±16.1	42.5±13.8	-5.6	0.0017	0.038
cg12960729				76.6±4.5	72.4±7.1	-4.2	0.0017	0.038
cg13037437	SYNE2;SYNE2	Body;Body		81.8±3.7	76.1±5.2	-5.7	0.0017	0.038
cg13850063				94.6±1.1	92.6±2.2	-2.0	0.0017	0.038
cg13901137	SIAH3	Body		96.6±1.5	95.2±2.2	-1.4	0.0017	0.038
cg13987972	MBNL3	TSS200	Island	8.9±2.2	7.4±1.5	-1.6	0.0017	0.038
cg14087319	CNGA3;CNGA3	Body;Body		72.1±6.4	69.2±7.1	-2.9	0.0017	0.038
cg14992768				47.4±10.9	43.2±10.1	-4.2	0.0017	0.038
cg15325154	ZNF804B;MGC26647	Body;TSS200		69.4±4.9	62.4±5.2	-7.0	0.0017	0.038
cg15674719	DAZAP1;DAZAP1;DAZAP1;DAZAP1	1stExon;5'UTR;5'UTR;1stExon	Island	11.2±1.5	9.9±1.5	-1.3	0.0017	0.038
cg15757342			N_Shore	74.4±2.6	71.3±3.0	-3.1	0.0017	0.038
cg15774437				80.6±4.9	76.8±4.9	-3.8	0.0017	0.038
cg16150289	BNIP2	Body	N_Shelf	76.5±4.1	71.6±5.2	-4.9	0.0017	0.038
cg16201661	LEKR1	3'UTR		68.4±9.0	64.2±6.7	-4.2	0.0017	0.038
cg16509142	CNN2;CNN2	Body;Body	Island	11.5±1.1	10.0±1.5	-1.5	0.0017	0.038
cg16648603	SLC35F3	Body		80.5±4.9	77.6±4.9	-2.9	0.0017	0.038
cg16662919	CHST14;CHST14	1stExon;5'UTR	Island	3.6±0.4	3.1±0.4	-0.5	0.0017	0.038
cg16701167	ME1	TSS1500	S_Shore	81.1±15.7	77.1±16.5	-4.0	0.0017	0.038
cg16888367				91.3±5.6	88.9±6.0	-2.4	0.0017	0.038
cg16908824	MIR1283-2	TSS1500		41.9±7.9	37.2±7.5	-4.7	0.0017	0.038
cg17619405	SHOX2;SHOX2;SHOX2	Body;Body;Body	N_Shore	69.9±6.4	65.1±4.9	-4.8	0.0017	0.038
cg17714828	LPCAT1	1stExon	Island	5.5±0.7	4.9±0.7	-0.6	0.0017	0.038
cg17752799	CHRM2;CHRM2;CHRM2;CHRM2;CHRM2;CHRM2;CHRM2;CHRM2	Body;Body;Body;Body;Body;Body;Body;Body		71.9±5.2	67.9±5.6	-4.1	0.0017	0.038
cg17820060	COL11A1;COL11A1;COL11A1;COL11A1	3'UTR;3'UTR;3'UTR;3'UTR		70.2±9.0	65.1±7.5	-5.1	0.0017	0.038
cg17824240	HNRNPF;HNRNPF;HNRNPF;HNRNPF;HNRNPF;HNRNPF	5'UTR;TSS1500;5'UTR;TSS200;5'UTR;5'UTR	Island	4.5±0.4	4.1±0.4	-0.4	0.0017	0.038
cg17863042	SNORA76	TSS200	Island	4.9±0.7	4.4±0.4	-0.6	0.0017	0.038
cg17943757	ATP2B2;ATP2B2	Body;Body		97.3±0.7	96.8±0.7	-0.4	0.0017	0.038
cg18164076	IDH3G;SSR4;IDH3G;IDH3G;IDH3G	5'UTR;TSS200;1stExon;5'UTR;1stExon	Island	12.1±4.5	10.2±4.5	-1.9	0.0017	0.038
cg18483908			Island	4.4±0.7	3.6±0.4	-0.8	0.0017	0.038
cg18582979				76.1±3.7	71.7±4.5	-4.3	0.0017	0.038
cg18897632	SOX11;SOX11	3'UTR;1stExon	Island	8.4±3.4	6.7±1.5	-1.7	0.0017	0.038
cg18932726	DOCK1	Body	Island	4.8±0.4	4.1±0.4	-0.7	0.0017	0.038
cg19244097	CLDN14	TSS200		91.0±2.2	88.0±3.0	-3.1	0.0017	0.038
cg19247551	DIP2A;DIP2A;DIP2A;DIP2A;DIP2A;DIP2A;DIP2A	TSS1500;TSS1500;TSS1500;TSS1500;TSS1500;TSS1500;TSS1500	Island	2.7±0.4	2.4±0.4	-0.3	0.0017	0.038
cg19404692			S_Shelf	57.8±6.0	51.0±7.9	-6.8	0.0017	0.038
cg19563433	TBC1D14;TBC1D14	Body;Body		93.0±1.1	91.3±1.5	-1.7	0.0017	0.038
cg19799413	C10orf93	Body		80.7±8.2	77.2±7.9	-3.5	0.0017	0.038
cg19941270	PELI2	TSS200	N_Shore	7.4±1.1	6.5±1.1	-0.9	0.0017	0.038
cg20314874	POLE	Body		84.4±4.1	81.8±4.9	-2.7	0.0017	0.038
cg20456630	SAPS2	Body	Island	84.0±3.0	81.5±4.1	-2.5	0.0017	0.038
cg20523839	CUGBP2;CUGBP2	Body;Body		88.0±5.6	85.9±5.2	-2.1	0.0017	0.038
cg20744546	SLC3A2;SLC3A2;SLC3A2;SLC3A2;SLC3A2;SLC3A2	Body;Body;Body;Body;Body;Body	Island	5.4±0.7	4.9±0.7	-0.5	0.0017	0.038
cg21158163			Island	73.2±25.1	67.7±23.6	-5.6	0.0017	0.038
cg21295367	CCDC57	Body		80.3±2.6	74.7±4.5	-5.6	0.0017	0.038
cg21510910	C12orf23	TSS200	Island	5.5±0.4	5.0±0.4	-0.5	0.0017	0.038
cg21782017	GRIP1	Body		67.8±10.1	61.8±11.6	-6.1	0.0017	0.038
cg22006288	SPEF2	Body		81.6±3.7	76.9±3.0	-4.7	0.0017	0.038
cg22031466	TSPAN5	Body		82.1±3.4	76.7±5.6	-5.4	0.0017	0.038
cg22044861	DNAJB6;DNAJB6	TSS200;TSS200	Island	6.3±0.7	5.4±0.7	-0.8	0.0017	0.038
cg22072795			Island	7.8±1.1	6.6±1.1	-1.2	0.0017	0.038
cg22238122	PBX1	Body	S_Shore	59.0±21.3	53.7±21.7	-5.3	0.0017	0.038
cg22318139	ODZ4	Body		79.8±3.4	74.6±3.7	-5.1	0.0017	0.038
cg22383831	PTPRN2;PTPRN2;PTPRN2	Body;Body;Body	Island	70.6±9.0	66.5±8.2	-4.2	0.0017	0.038
cg22539434	GLI3	5'UTR	S_Shelf	82.1±4.1	77.7±4.1	-4.3	0.0017	0.038
cg22567629				92.8±2.6	90.9±3.0	-1.9	0.0017	0.038
cg22573650			N_Shelf	73.4±4.1	68.3±4.9	-5.1	0.0017	0.038
cg22623062	TP53I11;TP53I11;TP53I11;TP53I11	5'UTR;1stExon;5'UTR;1stExon	Island	6.1±0.7	5.3±0.7	-0.8	0.0017	0.038
cg22872553				79.6±4.9	77.1±5.2	-2.5	0.0017	0.038
cg22917801	TM9SF1;TM9SF1	TSS1500;TSS1500	Island	6.4±0.7	5.7±0.7	-0.6	0.0017	0.038
cg23060203	ATP11C;ATP11C	TSS1500;TSS1500		74.5±6.7	67.7±11.2	-6.8	0.0017	0.038
cg23080178	C12orf44;C12orf44	TSS200;TSS200	Island	3.9±0.4	3.5±0.4	-0.4	0.0017	0.038
cg23511374	PGAP2;NUP98;NUP98;PGAP2;NUP98;PGAP2;PGAP2;NUP98;PGAP2	TSS200;TSS200;TSS200;TSS200;TSS200;TSS200;TSS200;TSS200;Body	Island	10.7±1.1	9.7±1.1	-1.0	0.0017	0.038
cg23594584	SORCS2	Body		82.4±4.9	79.8±6.7	-2.6	0.0017	0.038
cg23613305	KDSR	TSS200	Island	3.9±0.4	3.3±0.4	-0.5	0.0017	0.038
cg23712980	POFUT1;PLAGL2;POFUT1	TSS200;TSS200;TSS200	Island	2.6±0.4	2.2±0.4	-0.3	0.0017	0.038
cg23750338	SLC45A4	Body	S_Shore	73.1±9.7	70.2±10.1	-2.9	0.0017	0.038
cg23762037	TUBGCP6	TSS200	Island	3.9±0.4	3.4±0.4	-0.5	0.0017	0.038
cg23935113	C19orf10	TSS200	Island	14.3±2.2	12.4±2.2	-1.9	0.0017	0.038
cg24323548	RP1L1	Body	N_Shelf	73.2±8.2	69.4±6.7	-3.8	0.0017	0.038
cg24395851				64.6±7.5	59.1±6.7	-5.5	0.0017	0.038
cg24425560	CEP57;FAM76B;FAM76B	TSS1500;1stExon;5'UTR	Island	4.6±0.4	4.1±0.4	-0.5	0.0017	0.038
cg24519147	ZFP42	TSS1500	N_Shore	74.5±8.6	69.6±8.6	-4.9	0.0017	0.038
cg24532943	RASA3	Body	N_Shore	51.8±4.1	47.1±6.0	-4.7	0.0017	0.038
cg24548919	TIMELESS	3'UTR		74.9±3.7	70.3±5.2	-4.6	0.0017	0.038
cg24772162	ANKRD13D;ANKRD13D	Body;Body	S_Shelf	91.1±1.9	88.1±3.7	-3.0	0.0017	0.038
cg24873743	RAB11FIP5	TSS1500	Island	4.3±0.4	3.9±0.4	-0.4	0.0017	0.038
cg24919342	ABTB1;ABTB1;ABTB1	Body;Body;Body		98.0±0.4	97.4±0.4	-0.5	0.0017	0.038
cg24979288			N_Shelf	67.5±16.5	62.6±16.5	-5.0	0.0017	0.038
cg25144111	C6orf174	Body	Island	84.7±7.9	80.9±10.5	-3.8	0.0017	0.038
cg25418406	RANGRF;SLC25A35	TSS200;3'UTR	N_Shore	7.4±0.7	6.2±0.7	-1.2	0.0017	0.038
cg25546888	PTPRN2;PTPRN2;PTPRN2	Body;Body;Body		75.6±9.4	71.6±9.0	-4.0	0.0017	0.038
cg25799969	PPP1CB;PPP1CB;PPP1CB;PPP1CB	5'UTR;1stExon;5'UTR;1stExon	Island	4.1±0.4	3.5±0.4	-0.6	0.0017	0.038
cg25813447	MID1IP1;MID1IP1	TSS200;TSS200	N_Shelf	22.0±14.2	19.4±13.5	-2.6	0.0017	0.038
cg25891212	PTPRN2;PTPRN2;PTPRN2	Body;Body;Body		53.5±5.6	51.5±4.9	-2.0	0.0017	0.038
cg25945090	C19orf40;CCDC123	TSS200;TSS200	Island	3.9±0.4	3.5±0.4	-0.4	0.0017	0.038
cg26246411	ONECUT3	TSS200	Island	4.5±0.7	4.1±0.4	-0.5	0.0017	0.038
cg26312950	TNRC18	Body	Island	89.8±4.9	87.7±6.0	-2.1	0.0017	0.038
cg26347170	CHMP4B	3'UTR		95.3±0.4	94.3±0.7	-1.0	0.0017	0.038
cg26429674	CDH4	Body	Island	82.6±6.7	80.1±6.7	-2.6	0.0017	0.038
cg26650539	C6orf106;C6orf106	TSS200;TSS200	S_Shore	11.8±1.5	10.1±1.1	-1.7	0.0017	0.038
cg26734912	ISOC1	TSS200	Island	4.8±0.4	4.1±0.4	-0.7	0.0017	0.038
cg27247252	CSPP1;CSPP1;COPS5	TSS1500;TSS1500;TSS1500	N_Shore	82.8±10.1	80.5±10.9	-2.3	0.0017	0.038
cg27275634	DHX35	TSS200	Island	4.0±0.4	3.6±0.4	-0.4	0.0017	0.038
cg27545072	DACH2;DACH2;DACH2	Body;3'UTR;Body		65.9±7.9	61.0±6.7	-4.9	0.0017	0.038
cg27609596	PTCHD1	TSS1500	Island	27.0±23.2	25.2±22.1	-1.8	0.0017	0.038
cg00039793	SFXN4	TSS200	Island	3.1±0.4	2.8±0.4	-0.3	0.0023	0.041
cg00040486			N_Shore	82.2±3.4	77.7±3.7	-4.5	0.0023	0.041
cg00410883	MEX3D	3'UTR	Island	96.3±1.1	95.0±1.5	-1.3	0.0023	0.041
cg00690271	TUBA1C	TSS200	Island	3.0±0.4	2.7±0.4	-0.3	0.0023	0.041
cg00782607	GAD1;GAD1	TSS1500;TSS1500	N_Shore	10.5±3.4	9.2±2.6	-1.4	0.0023	0.041
cg00864551	PRKAG2;PRKAG2	5'UTR;Body		92.3±3.7	89.7±4.1	-2.6	0.0023	0.041
cg01039695	LGI3;LGI3	1stExon;5'UTR	N_Shore	3.1±0.4	2.7±0.4	-0.4	0.0023	0.041
cg01163066	LPCAT3	TSS1500	Island	11.3±1.5	10.3±1.1	-1.1	0.0023	0.041
cg01246835			Island	5.1±0.4	4.5±0.4	-0.7	0.0023	0.041
cg01422416	HNRPLL;HNRPLL	Body;Body		73.8±4.5	68.7±6.4	-5.1	0.0023	0.041
cg01711073	MEAF6	TSS200	Island	3.7±0.4	3.3±0.4	-0.4	0.0023	0.041
cg01856007				83.1±6.4	79.5±7.5	-3.6	0.0023	0.041
cg02172579	ANK1	Body	Island	3.0±0.4	2.6±0.4	-0.4	0.0023	0.041
cg02232273			Island	5.9±0.7	5.1±0.7	-0.8	0.0023	0.041
cg02384682	PPIC	TSS200	Island	4.1±0.7	3.4±0.4	-0.7	0.0023	0.041
cg02445395	PTPRN2;PTPRN2;PTPRN2	Body;Body;Body	Island	76.6±6.7	74.0±6.4	-2.6	0.0023	0.041
cg02498747			N_Shore	75.5±6.7	71.7±6.4	-3.8	0.0023	0.041
cg02572755	SFRS14;ARMC6;ARMC6;SFRS14	TSS1500;1stExon;5'UTR;TSS1500	Island	5.5±0.7	4.9±0.4	-0.6	0.0023	0.041
cg02768197	TBCD	Body	S_Shore	72.9±11.2	69.4±10.5	-3.4	0.0023	0.041
cg02838784	SLC3A2;SLC3A2;SLC3A2;SLC3A2;SLC3A2;SLC3A2	Body;Body;Body;Body;Body;Body	S_Shelf	87.3±4.9	84.6±6.0	-2.7	0.0023	0.041
cg03007524			N_Shelf	76.1±9.0	73.1±9.7	-3.1	0.0023	0.041
cg03018678				81.5±3.7	77.7±4.1	-3.8	0.0023	0.041
cg03303757	SRM	TSS200	Island	2.5±0.0	2.2±0.4	-0.3	0.0023	0.041
cg03332810	PPP2R2D;PPP2R2D;PPP2R2D	5'UTR;Body;Body	N_Shore	94.6±1.1	92.7±3.0	-1.9	0.0023	0.041
cg03466841	MPP6	Body		80.4±4.5	76.1±4.1	-4.2	0.0023	0.041
cg03471593	LPCAT2	TSS1500	N_Shore	85.1±8.2	80.9±10.5	-4.1	0.0023	0.041
cg03766373	KRT83	1stExon	Island	74.9±12.0	72.0±11.2	-2.9	0.0023	0.041
cg03768001	TMEM177;TMEM177;TMEM177	TSS200;TSS200;TSS200	Island	4.5±0.4	4.1±0.4	-0.4	0.0023	0.041
cg03928133	TRPV1;TRPV1;TRPV1;TRPV1	TSS1500;5'UTR;5'UTR;5'UTR		82.6±2.6	80.5±2.6	-2.1	0.0023	0.041
cg03987199	OPRD1	Body	Island	83.7±12.0	79.9±11.6	-3.9	0.0023	0.041
cg04127255	PSG2	TSS1500		83.8±4.5	81.6±5.2	-2.2	0.0023	0.041
cg04264781	SLC7A5	Body		89.5±1.9	87.2±3.0	-2.3	0.0023	0.041
cg04311266				88.5±2.2	85.8±3.7	-2.6	0.0023	0.041
cg04311403	EDARADD;EDARADD	Body;Body	S_Shore	74.2±12.0	69.8±13.8	-4.4	0.0023	0.041
cg04586286	CYP26B1	Body		84.5±2.6	81.3±4.1	-3.2	0.0023	0.041
cg04672762			N_Shelf	68.8±5.2	64.5±6.4	-4.3	0.0023	0.041
cg04688828	LYNX1;LYNX1;LYNX1;LYNX1;LYNX1	5'UTR;5'UTR;TSS200;5'UTR;1stExon	Island	4.6±0.4	4.0±0.4	-0.6	0.0023	0.041
cg04930693	ERRFI1	5'UTR	N_Shelf	82.7±4.5	78.9±5.2	-3.8	0.0023	0.041
cg05004405				88.0±6.7	85.4±7.9	-2.6	0.0023	0.041
cg05227523				58.0±7.9	53.1±6.7	-4.9	0.0023	0.041
cg05256967				87.9±5.2	85.5±6.0	-2.4	0.0023	0.041
cg05393741	RFX4	Body	S_Shelf	73.5±10.1	70.4±8.6	-3.0	0.0023	0.041
cg05412141	KLF6;KLF6;KLF6;KLF6	TSS200;TSS200;TSS200;TSS200	Island	4.6±0.4	4.1±0.4	-0.5	0.0023	0.041
cg05424782	XRCC6;PPPDE2	TSS1500;TSS200	Island	16.6±2.2	15.0±3.0	-1.6	0.0023	0.041
cg05467568	CDK14	Body		81.0±3.7	77.6±4.1	-3.4	0.0023	0.041
cg05500840	HOXD11	TSS200	Island	4.6±3.0	4.1±2.6	-0.5	0.0023	0.041
cg05579254	CT47A1;CT47A6	TSS1500;TSS1500	S_Shore	72.4±4.9	67.6±6.7	-4.9	0.0023	0.041
cg05610379	NSMCE4A;NSMCE4A	1stExon;1stExon	Island	4.9±0.7	4.2±0.7	-0.7	0.0023	0.041
cg05698228	ENC1	TSS200	Island	4.2±0.4	3.8±0.4	-0.4	0.0023	0.041
cg05713735	PPP3CC	TSS200	Island	7.7±1.1	6.8±0.7	-0.9	0.0023	0.041
cg05824333	ABCA3	Body	Island	93.6±1.9	91.8±3.4	-1.8	0.0023	0.041
cg05921905	HOXA2	TSS200	N_Shore	90.5±2.2	88.3±3.0	-2.2	0.0023	0.041
cg05934783	PKP2;PKP2;PKP2;PKP2	1stExon;1stExon;5'UTR;5'UTR	Island	47.1±2.2	44.5±3.4	-2.7	0.0023	0.041
cg06351457	CHD9	TSS200	Island	3.7±0.4	3.3±0.4	-0.4	0.0023	0.041
cg06710605	PDXDC2	Body	N_Shelf	71.7±4.5	66.2±4.5	-5.5	0.0023	0.041
cg06768423	TNFRSF10D	TSS1500	S_Shore	82.6±4.9	80.2±5.6	-2.4	0.0023	0.041
cg06853506	TRIO	Body		86.8±1.9	84.6±2.6	-2.2	0.0023	0.041
cg06988547				63.1±12.0	59.2±10.5	-3.9	0.0023	0.041
cg07074042	RNF215	TSS1500	S_Shore	66.8±10.9	62.5±10.5	-4.3	0.0023	0.041
cg07077277	HIST1H2AA;HIST1H2BA	TSS200;TSS1500	S_Shore	88.7±4.1	84.9±3.7	-3.8	0.0023	0.041
cg07103917	HTATIP2;HTATIP2;HTATIP2;HTATIP2;HTATIP2;HTATIP2	Body;5'UTR;1stExon;5'UTR;5'UTR;TSS200	Island	5.9±0.7	5.3±1.1	-0.7	0.0023	0.041
cg07207080			Island	72.3±6.0	67.3±4.5	-5.0	0.0023	0.041
cg07242805	MXD4	TSS1500	Island	4.7±0.4	4.1±0.4	-0.6	0.0023	0.041
cg07243161	MAP7;MAP7	5'UTR;1stExon	Island	4.0±0.4	3.6±0.4	-0.5	0.0023	0.041
cg07288921	KCNQ2;KCNQ2;KCNQ2;KCNQ2;KCNQ2	Body;Body;Body;Body;Body	Island	4.4±0.4	4.0±0.4	-0.4	0.0023	0.041
cg07648048	THOP1	Body	Island	85.2±4.9	82.9±5.2	-2.3	0.0023	0.041
cg07973464	NHS	TSS200	Island	21.5±15.3	17.0±13.1	-4.4	0.0023	0.041
cg08069509	CLDN14	TSS1500		80.7±4.9	77.7±4.9	-3.0	0.0023	0.041
cg08333858			Island	88.3±4.9	84.3±4.5	-4.0	0.0023	0.041
cg08872248	TSC2;TSC2;TSC2	Body;Body;Body	N_Shelf	86.6±6.4	84.4±6.4	-2.2	0.0023	0.041
cg08903619				75.4±22.8	70.7±22.8	-4.6	0.0023	0.041
cg09158487	HNRNPA1;HNRPA1L-2;HNRNPA1;CBX5	TSS1500;TSS1500;TSS1500;TSS200	Island	8.5±0.7	7.7±0.7	-0.8	0.0023	0.041
cg09185826			Island	82.4±3.4	80.6±4.5	-1.8	0.0023	0.041
cg09192059	DMD;DMD;DMD;DMD;DMD;DMD;DMD;DMD;DMD;DMD;DMD;DMD;DMD;DMD;DMD;DMD;DMD;DMD	Body;Body;Body;TSS200;Body;TSS200;TSS200;Body;Body;TSS200;Body;Body;Body;Body;Body;Body;Body;TSS200	S_Shore	17.4±7.9	14.7±6.0	-2.8	0.0023	0.041
cg09277086			N_Shelf	71.4±7.1	69.1±6.7	-2.3	0.0023	0.041
cg09425279			N_Shelf	76.6±8.2	70.8±9.0	-5.8	0.0023	0.041
cg09432792	GNAO1;GNAO1	Body;Body		6.7±1.1	5.7±1.1	-1.0	0.0023	0.041
cg09469663	CLK3;CLK3	5'UTR;1stExon	Island	6.4±0.7	5.8±0.7	-0.6	0.0023	0.041
cg09584359	ZMIZ1	Body		91.2±2.6	88.9±3.4	-2.3	0.0023	0.041
cg09900371	DLL4	Body	Island	85.7±3.4	82.7±4.5	-2.9	0.0023	0.041
cg10201191	PRDM16;PRDM16	Body;Body	N_Shore	80.3±17.6	77.4±17.2	-2.9	0.0023	0.041
cg10319857	NFAT5;NFAT5;NFAT5;NFAT5;NFAT5	5'UTR;Body;Body;5'UTR;Body		80.2±3.7	76.2±4.9	-4.0	0.0023	0.041
cg10347813	C7orf50;C7orf50;C7orf50	Body;Body;Body	Island	94.4±1.1	92.7±1.5	-1.7	0.0023	0.041
cg10578187				80.7±7.1	77.2±7.1	-3.5	0.0023	0.041
cg10665961	NTN1	Body		85.3±4.1	82.0±3.7	-3.3	0.0023	0.041
cg10796078	DACT1;DACT1	Body;Body	Island	8.3±1.5	7.0±0.7	-1.3	0.0023	0.041
cg11141463				73.7±7.5	67.4±6.0	-6.4	0.0023	0.041
cg11349969	STK39	Body		58.4±4.5	51.9±4.9	-6.5	0.0023	0.041
cg11577196				88.7±4.1	85.8±4.9	-2.9	0.0023	0.041
cg11668079	MYL12B;MYL12B;MYL12B;MYL12B	TSS200;TSS1500;TSS1500;TSS200	Island	5.9±0.7	4.9±0.7	-1.0	0.0023	0.041
cg11789062	LOC645166;LOC645166	TSS200;TSS200		46.5±2.2	44.8±3.0	-1.7	0.0023	0.041
cg11994052	NCAM1;NCAM1;NCAM1	Body;Body;Body		81.5±6.4	78.6±6.7	-3.0	0.0023	0.041
cg12045875	DDX43;DDX43	1stExon;5'UTR	Island	70.2±19.5	66.1±18.7	-4.1	0.0023	0.041
cg12255698	MIR132	TSS200	Island	5.8±0.7	5.0±0.7	-0.8	0.0023	0.041
cg12571847	YIF1A	Body	Island	16.0±3.0	14.3±3.0	-1.8	0.0023	0.041
cg12855773	TPM1;TPM1;TPM1;TPM1	3'UTR;3'UTR;3'UTR;3'UTR		85.3±2.6	82.0±4.5	-3.3	0.0023	0.041
cg12871652	NAV3	Body		66.4±8.2	57.6±7.5	-8.8	0.0023	0.041
cg12912258	SLC22A4;SLC22A4	1stExon;5'UTR	Island	5.2±0.7	4.4±0.7	-0.7	0.0023	0.041
cg13430745	MCART6;ZCCHC18;ZCCHC18;ZCCHC18	5'UTR;Body;5'UTR;1stExon	Island	17.0±6.7	14.6±6.7	-2.4	0.0023	0.041
cg13487456	RG9MTD3	Body		75.7±3.0	72.5±3.0	-3.3	0.0023	0.041
cg13552867	KCNJ9	5'UTR	N_Shore	46.4±23.9	40.6±22.1	-5.9	0.0023	0.041
cg13644497				76.8±4.5	72.3±4.9	-4.5	0.0023	0.041
cg13663911				71.2±12.3	67.6±12.7	-3.6	0.0023	0.041
cg13799429	CASP8AP2;CASP8AP2;CASP8AP2	Body;Body;Body		72.5±6.0	67.8±6.0	-4.7	0.0023	0.041
cg13946792	PEG3;PEG3;PEG3;ZIM2;PEG3;PEG3;ZIM2;ZIM2	TSS1500;5'UTR;5'UTR;5'UTR;5'UTR;5'UTR;5'UTR;5'UTR		67.4±10.9	63.9±10.9	-3.4	0.0023	0.041
cg13986661	NTNG2	5'UTR	N_Shore	8.8±1.1	7.3±1.5	-1.5	0.0023	0.041
cg14060898	FANCC	Body		87.1±2.6	85.2±3.7	-1.9	0.0023	0.041
cg14280964	ZC3H12A	5'UTR	Island	6.2±0.7	5.5±0.7	-0.8	0.0023	0.041
cg14324370			Island	5.9±1.5	5.0±1.1	-0.9	0.0023	0.041
cg14429128				83.3±4.5	79.4±5.6	-3.9	0.0023	0.041
cg14494808	CDK5RAP2;CDK5RAP2	Body;Body		74.6±6.0	69.1±6.4	-5.6	0.0023	0.041
cg14559234	CEP72	Body	S_Shelf	79.4±6.7	71.9±10.1	-7.5	0.0023	0.041
cg14645264	LSAMP	Body		68.0±6.7	61.9±4.9	-6.1	0.0023	0.041
cg14847658			S_Shelf	53.9±4.5	48.2±4.5	-5.8	0.0023	0.041
cg15363979	SLC22A3	Body	S_Shore	86.6±6.7	84.9±5.2	-1.8	0.0023	0.041
cg15819410	PTPRN2;PTPRN2;PTPRN2	Body;Body;Body		90.6±6.0	87.8±6.0	-2.8	0.0023	0.041
cg15867829	PABPC4L	3'UTR		71.5±6.4	66.4±6.7	-5.1	0.0023	0.041
cg15954711	HMGN3;HMGN3	Body;Body	Island	4.5±0.4	4.0±0.4	-0.5	0.0023	0.041
cg16087093	FOXI1;FOXI1	1stExon;1stExon	Island	94.9±2.2	94.1±2.6	-0.8	0.0023	0.041
cg16095615	FUT4	1stExon	Island	4.2±0.4	3.9±0.7	-0.3	0.0023	0.041
cg16191360	EXOC3	Body	S_Shore	93.5±1.1	91.3±3.0	-2.2	0.0023	0.041
cg16246836	OSBP2	Body	N_Shore	79.8±5.6	76.8±4.9	-3.0	0.0023	0.041
cg16418810	EVC;EVC	1stExon;5'UTR	Island	5.6±0.4	5.0±0.4	-0.6	0.0023	0.041
cg16460164				80.3±4.5	77.6±4.9	-2.7	0.0023	0.041
cg16543823				83.6±8.2	78.6±10.5	-5.0	0.0023	0.041
cg16573957			S_Shelf	81.3±3.4	77.7±6.4	-3.5	0.0023	0.041
cg16693361	PDIA4	TSS200	Island	3.9±0.4	3.5±0.4	-0.5	0.0023	0.041
cg16714933				59.1±6.4	55.6±4.9	-3.5	0.0023	0.041
cg16968865			Island	4.4±0.4	3.8±0.4	-0.6	0.0023	0.041
cg17182036	PDZD8	Body		74.1±5.2	67.8±4.1	-6.2	0.0023	0.041
cg17430967	ARHGEF2;ARHGEF2;ARHGEF2	TSS1500;TSS1500;TSS1500	S_Shore	20.5±3.4	18.9±4.1	-1.7	0.0023	0.041
cg17756365	ADAD1;ADAD1;ADAD1	TSS1500;TSS1500;TSS200	N_Shore	72.6±7.1	66.1±9.4	-6.6	0.0023	0.041
cg17809380	TIAM2	Body		75.2±5.6	70.0±6.0	-5.2	0.0023	0.041
cg18176887	THAP5;DNAJB9;THAP5	TSS1500;TSS200;TSS200	Island	5.2±0.7	4.6±0.7	-0.5	0.0023	0.041
cg18283844	HIPK1;HIPK1;HIPK1;HIPK1	Body;Body;Body;TSS1500		84.5±3.0	81.7±2.6	-2.8	0.0023	0.041
cg18632602	OSBPL1A	TSS1500	Island	4.1±1.5	3.7±1.1	-0.4	0.0023	0.041
cg18878441			Island	94.5±3.7	92.4±4.5	-2.1	0.0023	0.041
cg19056515	SH3PXD2A	Body	Island	87.8±4.1	84.4±4.9	-3.4	0.0023	0.041
cg19223064			S_Shelf	46.9±15.7	41.6±16.8	-5.3	0.0023	0.041
cg19452173	GRAMD4	3'UTR	Island	85.7±10.9	82.0±12.0	-3.7	0.0023	0.041
cg19637978				78.4±3.4	71.9±6.4	-6.4	0.0023	0.041
cg19714128	LOC729375	TSS200	Island	10.4±1.1	8.7±1.1	-1.6	0.0023	0.041
cg19805953	EMP3	TSS1500	S_Shelf	8.8±1.9	7.8±1.5	-1.0	0.0023	0.041
cg19819285	ZSCAN1	TSS200	Island	6.4±1.1	5.8±1.1	-0.5	0.0023	0.041
cg19859781	LHFP	Body	N_Shelf	73.1±7.1	68.1±6.4	-5.0	0.0023	0.041
cg19861078				73.9±4.5	68.3±4.1	-5.6	0.0023	0.041
cg20278854	ZDHHC19	Body		46.1±13.5	41.1±15.7	-5.0	0.0023	0.041
cg20466166	CCDC28B	5'UTR	S_Shore	6.9±1.1	5.8±1.1	-1.2	0.0023	0.041
cg20576002	GTSF1	TSS1500		81.8±6.4	79.8±6.7	-2.0	0.0023	0.041
cg20626964	ITGB4;ITGB4;ITGB4	Body;Body;Body	S_Shelf	80.8±2.6	76.2±4.5	-4.6	0.0023	0.041
cg20714708	LRRK1	Body		91.5±2.2	89.9±2.6	-1.7	0.0023	0.041
cg20865740	CDGAP	Body		72.0±4.5	66.9±5.6	-5.1	0.0023	0.041
cg20871097	CD300LD;C17orf77	TSS1500;3'UTR		78.1±11.2	76.2±11.6	-1.9	0.0023	0.041
cg20939322	FERMT2;FERMT2;FERMT2	Body;Body;Body		74.9±5.2	69.7±3.4	-5.2	0.0023	0.041
cg21053741	NFKBIL1;NFKBIL1;NFKBIL1;NFKBIL1	Body;Body;Body;Body		83.5±6.0	79.4±7.1	-4.1	0.0023	0.041
cg21104449	PAK2	5'UTR		94.5±1.5	92.2±3.4	-2.3	0.0023	0.041
cg21171314			Island	10.3±1.1	9.1±1.5	-1.2	0.0023	0.041
cg21441590	RHOH	3'UTR		70.7±5.6	64.0±4.5	-6.8	0.0023	0.041
cg21555877	HRNBP3	5'UTR	S_Shore	75.5±8.2	71.2±8.2	-4.3	0.0023	0.041
cg21645290	ZNF655;ZNF655;ZNF655;ZNF655;ZNF655;ZNF655;ZNF655;ZNF655	Body;3'UTR;Body;3'UTR;3'UTR;3'UTR;Body;Body		78.5±6.4	74.4±7.5	-4.2	0.0023	0.041
cg21919448	HDAC5;HDAC5	TSS1500;TSS1500	Island	5.4±0.4	4.8±0.7	-0.5	0.0023	0.041
cg21949784	VNN3;VNN3	TSS1500;TSS1500		73.4±8.2	66.4±10.9	-7.0	0.0023	0.041
cg22291694	PARK2;PARK2;PARK2	Body;Body;Body		77.2±4.1	73.1±3.4	-4.1	0.0023	0.041
cg22609829	CCNJL	Body		86.5±2.2	83.5±3.7	-3.1	0.0023	0.041
cg22768612	RNF6;RNF6;RNF6;RNF6	TSS1500;5'UTR;1stExon;TSS1500	Island	5.5±0.7	4.8±0.7	-0.7	0.0023	0.041
cg23017850	ATXN1;ATXN1	5'UTR;5'UTR	Island	5.1±0.7	4.4±0.7	-0.7	0.0023	0.041
cg23044087	SPATA8	3'UTR		62.3±10.5	58.0±10.9	-4.3	0.0023	0.041
cg23231974	PLOD1	1stExon	Island	4.0±0.7	3.5±0.4	-0.6	0.0023	0.041
cg23361862	FAM171A1	Body	S_Shore	86.2±9.7	84.1±11.2	-2.1	0.0023	0.041
cg23473863	PTPLB	Body	N_Shore	78.5±4.1	73.7±3.4	-4.9	0.0023	0.041
cg23515921	TBCD	Body		88.7±2.6	86.1±2.6	-2.5	0.0023	0.041
cg23681599	DIP2C	Body	Island	87.7±3.7	83.7±8.6	-4.0	0.0023	0.041
cg23840797	PLAGL1;PLAGL1;PLAGL1;PLAGL1;PLAGL1;HYMAI;PLAGL1;PLAGL1;PLAGL1	TSS1500;TSS1500;5'UTR;TSS1500;TSS1500;TSS1500;TSS1500;5'UTR;TSS1500	S_Shore	73.4±8.2	70.3±7.1	-3.2	0.0023	0.041
cg23912697	PRR5-ARHGAP8;PRR5;PRR5;PRR5;PRR5;PRR5;PRR5	TSS200;5'UTR;5'UTR;5'UTR;5'UTR;5'UTR;1stExon	Island	5.2±0.4	4.6±0.7	-0.6	0.0023	0.041
cg24102700	C17orf85;C17orf85	Body;Body		74.7±4.5	68.4±4.9	-6.3	0.0023	0.041
cg24126247	UBTD2	TSS200	N_Shore	11.6±1.5	10.5±1.1	-1.0	0.0023	0.041
cg24226238	GRIK4	TSS1500		64.9±9.0	58.9±8.6	-5.9	0.0023	0.041
cg24349668	SERPINB7;SERPINB7	TSS1500;5'UTR		71.8±6.7	65.7±5.6	-6.1	0.0023	0.041
cg24540710	COL1A1	Body		76.8±12.7	72.1±12.3	-4.7	0.0023	0.041
cg24616138	CTBP2;CTBP2	TSS1500;TSS1500	Island	16.3±1.9	13.9±2.2	-2.4	0.0023	0.041
cg25023829	HSF2BP	Body	S_Shore	81.5±2.6	77.8±4.1	-3.6	0.0023	0.041
cg25753024	SSH3	TSS200	Island	7.6±0.7	6.6±1.1	-1.0	0.0023	0.041
cg26272623	TBX15	TSS200	S_Shore	61.9±23.2	57.8±22.1	-4.1	0.0023	0.041
cg26593067	PTPRN2;PTPRN2;PTPRN2	Body;Body;Body	N_Shelf	70.4±8.6	64.6±9.0	-5.8	0.0023	0.041
cg26698664	UST	Body		93.0±0.7	92.3±1.1	-0.7	0.0023	0.041
cg26701242	SIM2;SIM2	Body;Body	N_Shore	68.1±19.1	61.0±19.5	-7.2	0.0023	0.041
cg26770014	ZNF639	3'UTR		74.2±4.1	67.8±4.9	-6.4	0.0023	0.041
cg26812760	SMG1	TSS200	Island	6.2±0.7	5.4±0.7	-0.8	0.0023	0.041
cg27182210	VEZF1	TSS1500	Island	9.2±0.7	8.4±0.7	-0.8	0.0023	0.041
cg27213386	PAQR5;PAQR5	5'UTR;5'UTR		84.0±3.4	81.7±4.5	-2.3	0.0023	0.041
cg27282058	RAGE	Body		76.3±10.9	71.9±9.7	-4.4	0.0023	0.041
cg27431761				80.5±13.8	75.9±14.2	-4.6	0.0023	0.041
cg27569107	SMARCE1	Body		66.4±4.9	61.7±3.0	-4.7	0.0023	0.041
cg00018261	ZCCHC12	TSS200	Island	25.6±21.0	22.5±18.7	-3.1	0.0031	0.044
cg00063703	PDE3A	TSS1500	N_Shore	13.3±1.1	12.2±1.5	-1.1	0.0031	0.044
cg00236302	RAP1B;RAP1B	5'UTR;5'UTR	Island	43.8±6.0	40.7±4.9	-3.1	0.0031	0.044
cg00374596	PPP1CA;PPP1CA;PPP1CA	Body;Body;Body	Island	3.7±0.7	2.9±0.4	-0.8	0.0031	0.044
cg00883019	ARHGEF3;ARHGEF3;ARHGEF3	Body;Body;Body		79.7±3.7	73.6±5.6	-6.1	0.0031	0.044
cg01032359	CUX2	Body	Island	6.4±1.1	5.8±1.1	-0.6	0.0031	0.044
cg01188562				73.6±5.2	66.5±7.1	-7.1	0.0031	0.044
cg01233922	SND1	Body		75.8±7.9	71.8±8.2	-4.0	0.0031	0.044
cg01265860	RUNX1;RUNX1;RUNX1	Body;Body;Body	N_Shelf	43.0±7.1	37.7±7.1	-5.4	0.0031	0.044
cg01302712	SNX8	1stExon	Island	3.0±0.4	2.6±0.4	-0.4	0.0031	0.044
cg01367498				70.3±3.7	67.2±3.0	-3.1	0.0031	0.044
cg01483139	FAT1	Body		81.5±2.6	79.2±4.1	-2.2	0.0031	0.044
cg01502353	DST	Body		67.3±8.2	63.1±8.6	-4.3	0.0031	0.044
cg01542984	FARP1	Body		78.8±5.2	75.7±7.5	-3.1	0.0031	0.044
cg01557297	SLC22A17;SLC22A17;SLC22A17	5'UTR;1stExon;TSS1500	Island	3.8±0.4	3.4±0.4	-0.4	0.0031	0.044
cg01612440			S_Shore	86.4±7.5	84.5±9.0	-1.9	0.0031	0.044
cg01660934	ESRP2	Body	Island	88.5±8.2	86.1±9.0	-2.4	0.0031	0.044
cg01707795	ACTN1;ACTN1;ACTN1	Body;Body;Body	Island	88.7±12.7	84.1±15.3	-4.6	0.0031	0.044
cg01723163				81.7±3.0	78.3±2.6	-3.4	0.0031	0.044
cg01737304			S_Shelf	76.8±7.5	75.2±7.1	-1.6	0.0031	0.044
cg01861740				89.6±7.1	86.1±8.6	-3.5	0.0031	0.044
cg01922645	WBSCR16	Body	N_Shore	85.2±4.1	82.1±5.2	-3.0	0.0031	0.044
cg02019444	ITSN1;ITSN1	5'UTR;5'UTR	S_Shore	63.4±12.0	59.6±13.8	-3.8	0.0031	0.044
cg02120584	SIX3	Body	Island	66.6±17.6	62.9±15.7	-3.6	0.0031	0.044
cg02129159			Island	84.2±1.9	81.9±3.0	-2.3	0.0031	0.044
cg02152233	OPRD1	Body	Island	75.7±12.7	71.5±11.6	-4.1	0.0031	0.044
cg02446080	ZNHIT1;PLOD3;PLOD3	TSS1500;1stExon;5'UTR	Island	4.9±0.4	4.3±0.4	-0.6	0.0031	0.044
cg02583271	CLUAP1	TSS200	Island	5.5±0.7	4.7±0.7	-0.9	0.0031	0.044
cg02825653	ZBTB4;ZBTB4	TSS200;5'UTR	S_Shore	4.2±0.4	3.7±0.4	-0.4	0.0031	0.044
cg02874016	CACNA2D4	Body	Island	68.4±7.5	64.8±6.4	-3.6	0.0031	0.044
cg02922577	ZNF644;ZNF644	TSS1500;TSS1500	S_Shore	84.0±4.1	80.1±3.7	-4.0	0.0031	0.044
cg02934504			N_Shelf	65.4±5.2	60.3±4.1	-5.1	0.0031	0.044
cg02956715			N_Shore	82.0±2.6	80.3±2.2	-1.7	0.0031	0.044
cg03048201				83.0±1.5	80.1±3.4	-2.9	0.0031	0.044
cg03242819	DOCK1;FAM196A	Body;TSS200	Island	4.2±0.7	3.7±0.4	-0.5	0.0031	0.044
cg03455641	SNX8	TSS200	S_Shore	15.2±1.5	13.7±1.5	-1.5	0.0031	0.044
cg03482534	NICN1	TSS200	S_Shore	48.2±3.7	45.4±1.9	-2.9	0.0031	0.044
cg03618937	FAM189B;FAM189B	TSS200;TSS200	Island	5.1±0.7	4.3±0.4	-0.8	0.0031	0.044
cg03631331	C11orf9	TSS1500	Island	3.7±0.7	3.2±0.4	-0.4	0.0031	0.044
cg03638811			Island	14.1±2.6	11.5±1.1	-2.5	0.0031	0.044
cg03729204	SCOC;SCOC;SCOC;SCOC;SCOC	Body;Body;Body;Body;Body		58.4±6.7	54.9±6.0	-3.5	0.0031	0.044
cg03920544				84.6±1.5	82.0±2.2	-2.7	0.0031	0.044
cg04102734			S_Shore	95.1±2.6	94.0±2.6	-1.1	0.0031	0.044
cg04203628	ZNF619;ZNF619;ZNF619;ZNF619;ZNF619;ZNF619	Body;3'UTR;3'UTR;3'UTR;3'UTR;3'UTR		83.1±2.2	80.5±3.4	-2.6	0.0031	0.044
cg04290452	PGRMC1	TSS200	Island	7.1±2.2	5.6±0.7	-1.5	0.0031	0.044
cg04294383	CYFIP1;CYFIP1	Body;TSS1500		66.9±12.0	63.0±11.2	-3.8	0.0031	0.044
cg04333463	ASPH;ASPH;ASPH;ASPH;ASPH	Body;Body;Body;Body;Body	Island	8.0±1.5	6.9±1.1	-1.1	0.0031	0.044
cg04382470	MAPT;MAPT;MAPT;MAPT;LOC100130148;MAPT;MAPT	5'UTR;5'UTR;5'UTR;5'UTR;Body;5'UTR;5'UTR	Island	69.7±26.6	63.5±26.9	-6.2	0.0031	0.044
cg04423572	LOC100128640	Body	N_Shelf	70.8±2.6	67.6±3.0	-3.2	0.0031	0.044
cg04581571				80.3±3.4	75.4±4.5	-5.0	0.0031	0.044
cg04690347	KRT40	Body		85.7±3.0	81.8±3.7	-4.0	0.0031	0.044
cg04981409			N_Shore	69.3±8.2	65.2±6.4	-4.1	0.0031	0.044
cg05006067	DOC2B	TSS200	Island	7.2±1.1	6.2±1.5	-1.0	0.0031	0.044
cg05068156	OR10C1	1stExon		69.9±11.6	66.1±12.7	-3.8	0.0031	0.044
cg05073904	OSBPL10	Body		65.7±4.1	60.4±3.7	-5.3	0.0031	0.044
cg05266155			Island	73.0±4.1	69.8±3.7	-3.2	0.0031	0.044
cg05270224				73.8±7.1	69.6±6.7	-4.2	0.0031	0.044
cg05842260	SCIN;SCIN	Body;TSS1500		85.9±6.7	82.5±8.2	-3.4	0.0031	0.044
cg06001652	PHLDA2	TSS1500	Island	5.6±0.7	4.6±1.1	-0.9	0.0031	0.044
cg06192058				62.5±3.7	59.3±4.1	-3.3	0.0031	0.044
cg06251016	CDH15	Body	Island	48.1±23.2	42.4±21.3	-5.7	0.0031	0.044
cg06463010	MTA3	TSS200	N_Shore	10.5±1.5	9.4±1.5	-1.1	0.0031	0.044
cg06637032	CCDC85C	Body		80.7±8.2	78.2±9.4	-2.5	0.0031	0.044
cg07024497				73.6±5.6	68.5±4.9	-5.0	0.0031	0.044
cg07026454	GPR172A;FBXL6;GPR172A;FBXL6	5'UTR;TSS1500;1stExon;TSS1500	Island	3.6±0.4	3.1±0.4	-0.5	0.0031	0.044
cg07136388	NIPAL1	TSS200	Island	12.1±1.9	10.5±1.9	-1.6	0.0031	0.044
cg07154861			Island	2.9±0.4	2.6±0.4	-0.2	0.0031	0.044
cg07199524	CRTC3;CRTC3	Body;Body	S_Shore	5.9±0.7	5.6±0.4	-0.3	0.0031	0.044
cg07585899				61.8±10.9	57.8±9.7	-3.9	0.0031	0.044
cg07800837				66.9±11.2	60.6±10.5	-6.2	0.0031	0.044
cg07835254			Island	5.0±0.7	4.4±0.7	-0.6	0.0031	0.044
cg07836600				83.5±4.9	80.7±4.5	-2.8	0.0031	0.044
cg07967851	NUBP2;SPSB3	Body;TSS1500	Island	3.8±0.7	3.4±0.7	-0.4	0.0031	0.044
cg07969684				38.4±10.9	33.7±10.1	-4.7	0.0031	0.044
cg08130222	MYLPF	TSS200	N_Shelf	54.8±12.3	50.3±12.3	-4.5	0.0031	0.044
cg08656222	TRIM52	TSS200	Island	4.6±0.7	4.1±0.7	-0.5	0.0031	0.044
cg08803783				80.3±4.5	77.7±5.6	-2.6	0.0031	0.044
cg09104321				73.4±8.2	70.6±7.1	-2.7	0.0031	0.044
cg09174421	DBN1;DBN1	TSS1500;1stExon		4.6±0.4	4.2±0.4	-0.4	0.0031	0.044
cg09229797	C14orf21;DHRS1;DHRS1	TSS200;TSS1500;TSS200	Island	5.9±0.7	5.2±0.4	-0.7	0.0031	0.044
cg09259332	EEA1	Body	Island	4.4±0.4	3.9±0.4	-0.5	0.0031	0.044
cg09307279	GLT8D1;GLT8D1;SPCS1;GLT8D1;SPCS1;GLT8D1	1stExon;1stExon;5'UTR;5'UTR;1stExon;5'UTR	Island	3.6±0.4	3.1±0.4	-0.5	0.0031	0.044
cg09378339	SLC29A3	TSS1500	N_Shore	82.9±7.5	79.3±7.9	-3.6	0.0031	0.044
cg09467605	THOP1	TSS200	Island	3.4±0.4	2.9±0.4	-0.5	0.0031	0.044
cg09480297				83.6±3.4	81.6±3.7	-2.0	0.0031	0.044
cg09565639	VSTM2L	TSS200	Island	7.3±1.9	5.9±0.4	-1.5	0.0031	0.044
cg09783253	ZDHHC14;ZDHHC14	Body;Body		91.4±1.1	89.9±1.9	-1.5	0.0031	0.044
cg09845883	UBAP2L;UBAP2L	Body;Body	S_Shelf	83.3±3.0	79.8±4.9	-3.5	0.0031	0.044
cg09982321				82.7±4.1	78.5±4.1	-4.3	0.0031	0.044
cg10214287				57.1±11.2	50.9±12.7	-6.2	0.0031	0.044
cg10415616	SIM1	Body		91.9±5.6	90.0±5.2	-1.8	0.0031	0.044
cg10448954	SPG7;SPG7	Body;Body	Island	80.8±3.0	75.9±4.9	-4.9	0.0031	0.044
cg10456990	SIM2;SIM2	Body;Body	Island	64.8±21.0	56.0±20.2	-8.8	0.0031	0.044
cg10571650	TRIM24;TRIM24	TSS1500;TSS1500	N_Shore	80.5±2.6	77.2±3.7	-3.4	0.0031	0.044
cg10695848	HDAC7;HDAC7	Body;Body	Island	5.4±0.7	4.7±0.4	-0.7	0.0031	0.044
cg10784273				93.9±2.6	91.4±4.5	-2.5	0.0031	0.044
cg10987792	ATG10;ATG10	TSS200;TSS200	Island	4.0±0.4	3.5±0.4	-0.4	0.0031	0.044
cg10994511	ADCY2	TSS1500	Island	4.4±0.0	4.0±0.4	-0.5	0.0031	0.044
cg11042769			Island	77.4±12.7	73.6±12.7	-3.7	0.0031	0.044
cg11342332	KIF1B;KIF1B	5'UTR;5'UTR	Island	5.2±0.4	4.7±0.4	-0.5	0.0031	0.044
cg11397606	SGIP1	Body		78.2±5.6	72.6±6.0	-5.6	0.0031	0.044
cg11717700	KIAA0922;KIAA0922	TSS200;TSS200	Island	3.0±0.4	2.7±0.4	-0.3	0.0031	0.044
cg11807280			S_Shore	73.8±6.7	70.1±9.7	-3.7	0.0031	0.044
cg11857704			Island	19.2±5.6	16.1±4.5	-3.1	0.0031	0.044
cg11867686	PPP1CA;PPP1CA;PPP1CA;PPP1CA;PPP1CA;PPP1CA	5'UTR;5'UTR;1stExon;1stExon;5'UTR;1stExon	S_Shore	4.9±0.7	4.4±0.7	-0.5	0.0031	0.044
cg11897433				92.3±4.1	90.2±5.6	-2.1	0.0031	0.044
cg12114933	THBS2	Body	N_Shore	81.9±3.7	77.5±3.4	-4.4	0.0031	0.044
cg12209876	ESR1;ESR1;ESR1;ESR1	Body;Body;Body;Body		88.0±2.2	86.6±2.2	-1.4	0.0031	0.044
cg12337011	MRPL33;MRPL33	3'UTR;3'UTR		72.2±12.0	66.0±10.5	-6.1	0.0031	0.044
cg12349947	LRRC57	3'UTR		83.6±2.6	80.5±4.1	-3.2	0.0031	0.044
cg12466737	BRUNOL4;BRUNOL4;BRUNOL4;BRUNOL4	TSS1500;TSS1500;TSS1500;TSS1500	Island	6.4±2.6	5.7±2.2	-0.7	0.0031	0.044
cg12505362	ALKBH7	Body	Island	9.7±1.1	8.2±1.1	-1.5	0.0031	0.044
cg12620499	MREG	1stExon	Island	5.6±1.1	4.9±1.1	-0.7	0.0031	0.044
cg12837321				64.9±7.9	62.1±6.4	-2.8	0.0031	0.044
cg12882438			Island	15.2±13.1	14.1±13.1	-1.1	0.0031	0.044
cg12972869	TREX2	TSS200	S_Shore	81.7±9.0	79.0±7.5	-2.7	0.0031	0.044
cg13044838	SLC17A9	Body	S_Shelf	85.7±3.7	83.2±4.1	-2.5	0.0031	0.044
cg13172554				76.0±4.5	70.1±5.6	-6.0	0.0031	0.044
cg13260314				62.8±3.7	59.7±3.7	-3.1	0.0031	0.044
cg13294738				54.6±11.2	47.8±11.2	-6.9	0.0031	0.044
cg13326227	INSM1	1stExon	Island	3.9±0.4	3.5±0.4	-0.4	0.0031	0.044
cg13332326	IRF2	5'UTR	S_Shore	82.2±5.6	78.7±6.0	-3.5	0.0031	0.044
cg13465292			S_Shore	95.1±1.1	94.3±1.5	-0.8	0.0031	0.044
cg13576904	ZNF462;MIR548Q	Body;Body		79.6±3.4	75.1±4.9	-4.5	0.0031	0.044
cg13680876	FAM189A2;FAM189A2	Body;Body		68.4±9.7	64.0±9.0	-4.4	0.0031	0.044
cg13791188	SUSD4;SUSD4	Body;Body		67.5±8.2	61.9±8.2	-5.6	0.0031	0.044
cg14279439	OPA3;OPA3	TSS200;TSS200	Island	4.3±0.4	3.9±0.4	-0.4	0.0031	0.044
cg14410516	PDS5A;PDS5A	3'UTR;3'UTR		72.9±14.6	68.1±14.6	-4.8	0.0031	0.044
cg14464464	PLEKHA7	TSS1500	Island	4.3±0.4	4.0±0.4	-0.3	0.0031	0.044
cg14692920	RAPH1;RAPH1	Body;Body		77.7±4.9	73.1±6.0	-4.6	0.0031	0.044
cg14699146	BTAF1	3'UTR		76.4±6.0	71.3±6.0	-5.0	0.0031	0.044
cg14730704				78.5±5.6	73.0±8.2	-5.5	0.0031	0.044
cg14961391	ORC4L;ORC4L;ORC4L	5'UTR;5'UTR;5'UTR		68.8±9.4	66.7±9.0	-2.1	0.0031	0.044
cg14993663			N_Shore	77.7±6.7	75.0±6.0	-2.6	0.0031	0.044
cg15080433	LY75	Body	N_Shelf	72.1±7.5	66.5±8.6	-5.6	0.0031	0.044
cg15167736	MUC21	TSS1500		80.4±9.7	77.2±9.4	-3.1	0.0031	0.044
cg15337897	FGF3	TSS1500	Island	3.5±0.7	3.2±0.7	-0.3	0.0031	0.044
cg15545624			Island	11.1±1.9	9.3±1.5	-1.9	0.0031	0.044
cg15571423	COL29A1;COL29A1	Body;Body		79.2±5.6	74.7±7.1	-4.5	0.0031	0.044
cg15630907			Island	5.2±0.4	4.7±0.4	-0.5	0.0031	0.044
cg15797527	AHI1;AHI1;AHI1;AHI1	5'UTR;5'UTR;5'UTR;5'UTR	N_Shelf	53.8±8.6	48.1±6.4	-5.7	0.0031	0.044
cg15939347	TSNARE1	5'UTR	Island	9.9±1.9	8.6±1.1	-1.3	0.0031	0.044
cg16023551	FAM134B	1stExon	Island	3.2±0.4	2.7±0.4	-0.4	0.0031	0.044
cg16395486			Island	5.3±0.7	4.6±0.4	-0.7	0.0031	0.044
cg16506970	KIAA0232;KIAA0232	5'UTR;5'UTR		68.8±7.5	63.1±6.4	-5.7	0.0031	0.044
cg16537224			N_Shelf	71.1±4.9	64.9±8.2	-6.2	0.0031	0.044
cg16597665	RNF2	TSS1500	N_Shore	64.4±7.1	59.8±7.1	-4.6	0.0031	0.044
cg16677058	PCP2	Body	S_Shelf	90.7±2.6	88.0±4.9	-2.7	0.0031	0.044
cg16733558	C14orf23	Body	S_Shore	65.6±10.1	59.4±8.2	-6.2	0.0031	0.044
cg16856213				97.2±0.7	96.7±1.1	-0.5	0.0031	0.044
cg16911576	TNNT3;TNNT3;TNNT3;TNNT3	Body;Body;Body;Body	N_Shore	73.3±7.1	69.7±8.2	-3.7	0.0031	0.044
cg17162808	PIGU	TSS1500	S_Shore	63.2±5.6	55.5±6.0	-7.7	0.0031	0.044
cg17185705	MMP16;MMP16	Body;Body		80.5±5.2	76.3±6.7	-4.3	0.0031	0.044
cg17225222	C12orf68;C12orf68	1stExon;5'UTR	Island	4.4±0.4	4.0±0.4	-0.4	0.0031	0.044
cg17233452	PHF17	3'UTR		86.1±4.1	82.9±6.4	-3.1	0.0031	0.044
cg17456266	LOC387763	TSS200	Island	6.4±0.7	5.9±0.7	-0.5	0.0031	0.044
cg18023909	TPRG1L	TSS1500	Island	5.7±0.7	5.1±0.7	-0.6	0.0031	0.044
cg18515291	STX1A;STX1A	TSS200;TSS200	Island	4.3±0.4	3.6±0.4	-0.6	0.0031	0.044
cg18558744	DIP2C	Body		94.0±1.1	92.5±1.5	-1.5	0.0031	0.044
cg18669186			Island	66.1±20.2	62.1±19.5	-4.0	0.0031	0.044
cg18731789	FKBP2;FKBP2;FKBP2	TSS1500;5'UTR;5'UTR	Island	5.6±1.1	4.4±0.7	-1.3	0.0031	0.044
cg18943949	GNB1L;C22orf29	TSS200;TSS200	Island	3.6±1.5	2.9±0.4	-0.8	0.0031	0.044
cg18993641				94.5±2.6	93.5±3.0	-1.0	0.0031	0.044
cg19356324	PRMT7;SLC7A6OS	5'UTR;TSS1500	S_Shore	72.4±4.9	66.0±4.5	-6.3	0.0031	0.044
cg19518503	LOC100134317	TSS1500	S_Shore	67.9±12.0	64.2±9.0	-3.7	0.0031	0.044
cg19603885	MIR432;MIR136;RTL1	TSS1500;TSS1500;1stExon	Island	91.1±3.7	88.2±4.1	-2.9	0.0031	0.044
cg19812613	GUCA1C	TSS200		61.6±9.4	57.6±10.5	-4.1	0.0031	0.044
cg19845250	APLP2;APLP2;APLP2;APLP2;APLP2;APLP2	TSS200;TSS200;TSS200;TSS200;TSS200;TSS200	Island	9.6±0.4	8.9±0.7	-0.7	0.0031	0.044
cg19887547			N_Shore	85.3±4.9	82.5±6.4	-2.7	0.0031	0.044
cg19958696	ACAT1	TSS200	Island	3.5±0.4	3.2±0.4	-0.3	0.0031	0.044
cg20210558	RIMBP2	Body		77.0±5.6	73.0±5.2	-4.0	0.0031	0.044
cg20267398	MOBKL3;MOBKL3;MOBKL3	TSS1500;TSS1500;TSS1500	N_Shore	81.6±4.5	78.5±4.9	-3.1	0.0031	0.044
cg20283964	BAT2L2	Body		85.8±2.2	84.3±2.2	-1.4	0.0031	0.044
cg20633670	MKI67IP	TSS1500	S_Shore	88.6±1.9	85.7±4.5	-3.0	0.0031	0.044
cg21029045	PITX2;PITX2	Body;Body	N_Shore	62.0±20.6	57.4±17.6	-4.7	0.0031	0.044
cg21238002				81.0±5.2	75.8±4.9	-5.1	0.0031	0.044
cg21498785			S_Shelf	91.2±1.5	89.4±3.4	-1.8	0.0031	0.044
cg21753226	KCNQ1DN	TSS1500	Island	43.0±16.8	38.1±15.7	-4.9	0.0031	0.044
cg21755806	DLGAP2	5'UTR		91.3±7.9	89.0±5.6	-2.3	0.0031	0.044
cg21855286	SCLY	3'UTR	N_Shelf	81.3±3.0	78.6±3.4	-2.7	0.0031	0.044
cg21994712			S_Shore	52.3±18.0	48.8±17.6	-3.5	0.0031	0.044
cg22006640			N_Shore	69.8±24.3	65.1±24.3	-4.7	0.0031	0.044
cg22264170				71.1±6.4	67.8±7.5	-3.3	0.0031	0.044
cg22321327	MTCH2	3'UTR		78.6±7.5	73.7±7.5	-4.9	0.0031	0.044
cg22344661				92.2±2.6	89.9±2.2	-2.3	0.0031	0.044
cg22547737	SEMA4B;SEMA4B	TSS1500;5'UTR	Island	16.4±4.1	14.3±3.4	-2.1	0.0031	0.044
cg22574586	TRIM27	Body		83.4±4.9	78.7±3.0	-4.7	0.0031	0.044
cg22654677	ARRB2;ARRB2	TSS1500;TSS1500	N_Shore	88.0±3.4	85.1±4.5	-2.9	0.0031	0.044
cg22836400	TFAP2A;TFAP2A	Body;TSS200	N_Shore	13.1±1.5	11.7±1.5	-1.4	0.0031	0.044
cg22909085	ACSL3;ACSL3	5'UTR;5'UTR		76.5±4.1	71.1±5.2	-5.5	0.0031	0.044
cg23000811			Island	6.0±1.1	5.5±1.1	-0.5	0.0031	0.044
cg23189639	SLC26A6;SLC26A6;SLC26A6;SLC26A6	Body;Body;Body;Body	N_Shelf	85.5±2.6	83.1±2.2	-2.4	0.0031	0.044
cg23200067	CA2	3'UTR		72.9±5.6	67.4±7.5	-5.5	0.0031	0.044
cg23267616	ODZ2	Body		58.7±4.9	51.8±6.4	-6.9	0.0031	0.044
cg23838173	ANKFY1	Body		83.5±3.7	80.6±4.1	-2.9	0.0031	0.044
cg23891487	SOCS2	3'UTR	S_Shelf	79.3±6.7	73.8±8.2	-5.6	0.0031	0.044
cg24170085	SH3BP5;SH3BP5	Body;5'UTR		55.9±17.6	51.5±16.5	-4.4	0.0031	0.044
cg24350612	TERF1;TERF1	TSS200;TSS200	Island	2.6±0.4	2.4±0.4	-0.3	0.0031	0.044
cg24425021	POU4F1;POU4F1	5'UTR;1stExon	Island	4.3±0.7	3.8±0.7	-0.5	0.0031	0.044
cg24428002	C17orf49;C17orf49;C17orf49	Body;Body;Body	Island	4.8±0.7	4.2±0.4	-0.6	0.0031	0.044
cg24515054			S_Shore	95.4±3.7	93.4±5.6	-2.0	0.0031	0.044
cg24607181			Island	6.1±1.1	5.4±1.1	-0.7	0.0031	0.044
cg25468928	TBC1D5;TBC1D5;TBC1D5	5'UTR;5'UTR;5'UTR		74.2±5.6	67.4±5.2	-6.8	0.0031	0.044
cg25560363	LINGO1	TSS1500	Island	7.0±1.5	5.7±0.7	-1.3	0.0031	0.044
cg25595442	BMP8A	Body	Island	38.0±12.3	34.9±12.0	-3.1	0.0031	0.044
cg25970533	ZFYVE9;ZFYVE9;ZFYVE9	TSS200;TSS200;TSS200	Island	4.6±0.4	4.2±0.4	-0.4	0.0031	0.044
cg26093106				69.7±3.4	67.0±3.0	-2.7	0.0031	0.044
cg26130852			N_Shelf	72.2±8.2	68.8±8.6	-3.4	0.0031	0.044
cg26146455	PXDN	Body		84.5±2.6	80.7±4.1	-3.8	0.0031	0.044
cg26279840	IKBKG;G6PD;G6PD	TSS200;Body;Body		32.8±19.1	29.4±18.0	-3.4	0.0031	0.044
cg26426162	TRRAP	Body		89.6±6.4	88.1±7.5	-1.6	0.0031	0.044
cg26666286	FCF1;KIAA0317	Body;TSS1500	S_Shore	76.9±5.2	70.0±5.2	-6.9	0.0031	0.044
cg26880708				40.8±11.6	36.5±9.4	-4.3	0.0031	0.044
cg27054948	PSD3;PSD3	Body;Body		83.7±1.9	81.6±2.2	-2.1	0.0031	0.044
cg27074985	ELOVL6;ELOVL6	Body;Body	Island	5.6±0.7	4.9±0.7	-0.7	0.0031	0.044
cg27108949			N_Shore	78.1±5.2	76.1±4.5	-2.0	0.0031	0.044
cg27592410	FAM69C	TSS200	Island	6.9±2.2	5.7±1.1	-1.2	0.0031	0.044
cg00007324	ZBTB7A	Body	Island	97.2±0.7	96.6±0.7	-0.6	0.0040	0.049
cg00077281	LIPC	Body		97.2±0.7	96.6±0.7	-0.6	0.0040	0.049
cg00230509	FNBP4	Body		83.5±4.5	79.8±2.2	-3.7	0.0040	0.049
cg00281048				75.5±9.4	70.5±7.1	-5.1	0.0040	0.049
cg00286067			N_Shelf	77.2±4.9	70.2±5.2	-7.0	0.0040	0.049
cg00473257	DAPK3	Body	Island	87.2±1.9	83.8±4.1	-3.4	0.0040	0.049
cg00535557				84.1±4.5	80.5±7.1	-3.6	0.0040	0.049
cg00678938	HGC6.3	TSS1500	Island	89.8±3.0	87.8±3.4	-2.0	0.0040	0.049
cg00759707	ATP2A2;ATP2A2;ATP2A2	3'UTR;3'UTR;3'UTR		82.2±4.1	77.9±4.1	-4.3	0.0040	0.049
cg00792783	PLCL1;PLCL1	5'UTR;1stExon	Island	3.7±0.4	3.4±0.4	-0.3	0.0040	0.049
cg00900524	PIM3;PIM3	1stExon;5'UTR	Island	4.5±0.4	4.1±0.4	-0.4	0.0040	0.049
cg00917335	YPEL3;YPEL3;YPEL3	1stExon;5'UTR;5'UTR	N_Shore	4.2±0.4	3.8±0.4	-0.5	0.0040	0.049
cg01058879	APBB2;APBB2;APBB2;APBB2;APBB2;APBB2;APBB2	Body;Body;Body;Body;Body;Body;Body		91.8±2.2	88.9±2.6	-2.9	0.0040	0.049
cg01128511	RBM47;RBM47	Body;Body	Island	84.7±4.1	80.7±5.6	-4.0	0.0040	0.049
cg01487013	WDR46;WDR46;WDR46;PFDN6;WDR46	1stExon;5'UTR;1stExon;TSS1500;5'UTR	Island	7.4±0.7	6.8±0.7	-0.6	0.0040	0.049
cg01588475				47.1±10.1	43.0±12.0	-4.1	0.0040	0.049
cg01611372	RNF217	Body		79.1±4.5	74.2±5.2	-4.9	0.0040	0.049
cg01758799	BRSK2	Body		75.8±9.7	72.1±9.0	-3.7	0.0040	0.049
cg01763702	ZFAND2A	TSS200	Island	3.6±0.7	3.3±0.7	-0.3	0.0040	0.049
cg01805124	CDK5R1	TSS200	Island	6.0±3.0	4.6±0.4	-1.3	0.0040	0.049
cg01825986	STAU1;STAU1;STAU1;STAU1;STAU1	5'UTR;5'UTR;5'UTR;5'UTR;5'UTR	Island	5.4±0.7	5.0±0.7	-0.5	0.0040	0.049
cg01952144	ERAP1;ERAP1	5'UTR;5'UTR	Island	5.7±0.7	5.0±0.7	-0.6	0.0040	0.049
cg02059980	SSH1;SSH1;SSH1	Body;Body;Body		73.7±5.2	67.4±7.5	-6.3	0.0040	0.049
cg02078517	FAM176A;FAM176A	Body;Body		94.0±1.1	92.0±3.0	-2.0	0.0040	0.049
cg02106712			N_Shore	80.6±3.0	75.3±5.2	-5.3	0.0040	0.049
cg02126753	AEBP1;AEBP1	1stExon;5'UTR		11.3±6.0	9.3±4.5	-2.0	0.0040	0.049
cg02177317	L3MBTL;L3MBTL	TSS1500;TSS1500	N_Shore	58.0±3.0	55.4±1.9	-2.6	0.0040	0.049
cg02386921	STMN1;STMN1;STMN1;STMN1	TSS1500;TSS200;TSS200;5'UTR	Island	3.5±0.4	3.1±0.4	-0.5	0.0040	0.049
cg02412505			N_Shore	74.4±4.9	71.6±5.6	-2.8	0.0040	0.049
cg02427230	ZNF486	TSS200		7.5±1.1	6.5±1.1	-1.0	0.0040	0.049
cg02492104	RNF13;RNF13	Body;Body		80.8±4.1	76.0±4.5	-4.8	0.0040	0.049
cg02588867	FGF13;FGF13;FGF13;FGF13	5'UTR;Body;TSS1500;Body		70.2±6.4	66.7±5.6	-3.5	0.0040	0.049
cg02783529				85.0±2.6	82.7±3.4	-2.3	0.0040	0.049
cg02787562	UNC84A;UNC84A	Body;Body		77.5±6.4	75.2±5.6	-2.3	0.0040	0.049
cg02909789	RAD51L1;RAD51L1;RAD51L1	Body;Body;Body		53.7±10.9	50.5±11.6	-3.2	0.0040	0.049
cg02930763			N_Shelf	81.7±4.9	77.3±4.5	-4.4	0.0040	0.049
cg03025760	SLITRK2;SLITRK2;SLITRK2;SLITRK2;SLITRK2;SLITRK2;SLITRK2;SLITRK2;SLITRK2	3'UTR;3'UTR;3'UTR;3'UTR;3'UTR;3'UTR;3'UTR;3'UTR;3'UTR	S_Shelf	71.4±7.5	66.9±8.2	-4.5	0.0040	0.049
cg03072621	A2BP1;A2BP1;A2BP1;A2BP1	5'UTR;1stExon;1stExon;5'UTR	Island	9.7±1.9	8.2±1.5	-1.5	0.0040	0.049
cg03087912			Island	7.8±1.1	6.6±1.1	-1.1	0.0040	0.049
cg03105159			S_Shore	82.8±4.1	80.2±3.4	-2.6	0.0040	0.049
cg03139255	PHF1;PHF1;PHF1	Body;Body;Body	N_Shelf	81.2±6.0	76.4±6.4	-4.8	0.0040	0.049
cg03219838	H2AFY;H2AFY;H2AFY;H2AFY	Body;Body;Body;Body		79.7±9.0	76.5±8.2	-3.2	0.0040	0.049
cg03250656	CCNF	TSS200	Island	7.3±1.1	6.2±0.7	-1.1	0.0040	0.049
cg03485909	FAM3C;FAM3C	5'UTR;5'UTR	N_Shore	72.6±6.0	67.6±7.1	-5.0	0.0040	0.049
cg03594868	MAST3	Body	Island	77.6±3.4	74.9±4.1	-2.7	0.0040	0.049
cg03608502				64.5±8.6	61.1±6.7	-3.4	0.0040	0.049
cg03740840	ARL4C	TSS1500	S_Shore	92.6±1.1	91.0±2.2	-1.5	0.0040	0.049
cg03803150			N_Shelf	60.2±4.1	57.8±3.4	-2.4	0.0040	0.049
cg03854913	TBCD;ZNF750	Body;TSS200		94.0±1.9	92.9±3.0	-1.1	0.0040	0.049
cg03877014				77.5±5.2	72.4±5.2	-5.1	0.0040	0.049
cg03885264	WBSCR28	TSS200		83.8±7.1	82.0±6.0	-1.8	0.0040	0.049
cg03962463	SLC16A4	3'UTR		73.4±4.9	67.9±4.5	-5.5	0.0040	0.049
cg03965648	FLJ32063	Body	N_Shore	84.3±9.0	80.5±9.4	-3.8	0.0040	0.049
cg04061839	TMEM132A;TMEM132A;TMEM132A;TMEM132A	1stExon;5'UTR;1stExon;5'UTR	Island	3.5±0.4	3.1±0.4	-0.4	0.0040	0.049
cg04154825	PARP9;DTX3L;PARP9;PARP9;PARP9;PARP9;PARP9;DTX3L	TSS200;1stExon;5'UTR;TSS200;TSS200;5'UTR;TSS200;5'UTR	Island	4.2±0.4	3.9±0.4	-0.3	0.0040	0.049
cg04214710	PTPRN2;PTPRN2;PTPRN2	Body;Body;Body		91.0±4.5	89.2±6.0	-1.8	0.0040	0.049
cg04245373	CALB2;CALB2;CALB2	TSS200;TSS200;TSS200	Island	3.5±0.4	3.1±0.4	-0.3	0.0040	0.049
cg04285418	GTDC1	5'UTR	Island	5.8±0.7	5.2±0.7	-0.6	0.0040	0.049
cg04505439	DNAJC5G	TSS200		74.8±9.0	71.4±8.6	-3.3	0.0040	0.049
cg04615654	ZNF202	3'UTR		89.2±2.6	86.9±1.9	-2.3	0.0040	0.049
cg04626855	TMCO7	Body		74.0±2.6	70.0±3.4	-4.1	0.0040	0.049
cg04663649	MST4;MST4;MST4	Body;Body;Body	Island	14.3±5.2	12.8±5.6	-1.5	0.0040	0.049
cg04663790			Island	3.7±0.4	3.4±0.4	-0.3	0.0040	0.049
cg04703221	WWP2;MIR140;WWP2	Body;Body;Body		79.3±6.0	76.0±7.5	-3.2	0.0040	0.049
cg04727856	TUBGCP3	Body	S_Shelf	91.2±1.1	88.9±3.4	-2.3	0.0040	0.049
cg04748828	POLE4	Body	S_Shore	85.8±4.5	83.1±5.6	-2.7	0.0040	0.049
cg04789860	SLC35E2	TSS200	Island	9.1±2.6	8.0±1.9	-1.1	0.0040	0.049
cg04792352				85.1±2.2	82.7±3.7	-2.5	0.0040	0.049
cg04990372	SNORD12B;C20orf199;MIR1259;C20orf199;SNORD12;ZNFX1;C20orf199	TSS1500;Body;TSS1500;Body;TSS1500;TSS1500;Body	S_Shore	23.4±3.0	20.7±1.9	-2.7	0.0040	0.049
cg05017994				65.5±28.1	60.7±27.3	-4.8	0.0040	0.049
cg05156850	KRCC1	5'UTR	Island	34.2±4.1	31.2±3.0	-3.0	0.0040	0.049
cg05296608	INPP5A	Body	S_Shore	77.6±3.0	74.5±3.7	-3.0	0.0040	0.049
cg05351201	ZC3H14;ZC3H14;ZC3H14;ZC3H14;ZC3H14	TSS200;Body;Body;Body;Body	Island	7.0±0.7	6.3±0.7	-0.7	0.0040	0.049
cg05490023	LOC404266;LOC404266;LOC404266;LOC404266;HOXB6;LOC404266	Body;Body;Body;Body;5'UTR;Body	S_Shelf	65.7±15.0	61.6±13.1	-4.1	0.0040	0.049
cg05498476	TMCO7	TSS200	Island	3.9±0.4	3.4±0.4	-0.5	0.0040	0.049
cg05515866	FARP2	5'UTR	S_Shore	81.7±3.4	78.2±2.6	-3.6	0.0040	0.049
cg05824180			Island	80.0±4.9	77.7±5.2	-2.3	0.0040	0.049
cg06022439	HCG18;HCG18	Body;Body	N_Shelf	75.8±6.7	69.5±7.5	-6.3	0.0040	0.049
cg06077443	APCDD1	Body	S_Shelf	76.8±6.4	71.3±6.4	-5.4	0.0040	0.049
cg06307943	BAIAP2;BAIAP2;BAIAP2;BAIAP2	Body;Body;Body;Body		85.8±2.6	83.5±4.1	-2.3	0.0040	0.049
cg06526020	NUDT3	Body		82.8±4.5	79.0±3.0	-3.7	0.0040	0.049
cg06708390	TRAPPC9;TRAPPC9	Body;Body		93.7±1.5	92.3±2.2	-1.4	0.0040	0.049
cg06753439	B3GALT4	1stExon	Island	76.8±18.3	73.1±17.2	-3.7	0.0040	0.049
cg06880245				79.6±2.2	76.5±4.9	-3.1	0.0040	0.049
cg07013032	USP31	3'UTR		80.8±3.0	76.8±3.4	-4.0	0.0040	0.049
cg07063911	SNX4	Body		76.9±4.5	71.2±6.7	-5.8	0.0040	0.049
cg07104230	HIST2H2BA	Body	S_Shelf	80.4±4.1	76.4±3.7	-4.1	0.0040	0.049
cg07104666	PSMB2	Body		79.1±3.7	75.0±3.4	-4.1	0.0040	0.049
cg07117364				95.7±0.7	94.7±1.5	-1.0	0.0040	0.049
cg07264238	UNC45B;UNC45B	TSS1500;TSS1500		51.1±9.7	45.8±9.4	-5.3	0.0040	0.049
cg07459489	SLC30A8	TSS200		70.6±13.5	66.6±13.1	-4.0	0.0040	0.049
cg07569939	BATF	Body	N_Shore	89.9±7.1	87.1±10.1	-2.8	0.0040	0.049
cg07572223	TTC18	Body	N_Shelf	68.5±8.6	65.4±9.7	-3.1	0.0040	0.049
cg07649835	TCP11;TCP11	3'UTR;3'UTR		82.5±4.1	79.5±4.1	-2.9	0.0040	0.049
cg07699351			Island	69.2±12.7	64.7±12.0	-4.5	0.0040	0.049
cg07702424				77.8±5.2	74.8±6.7	-3.0	0.0040	0.049
cg07720865	MFSD9	Body	N_Shore	68.8±10.5	62.5±10.9	-6.3	0.0040	0.049
cg07927482	FAM168B	Body		75.8±4.9	71.4±5.2	-4.4	0.0040	0.049
cg07970658	SNX8	Body	N_Shelf	93.2±3.0	92.3±2.6	-0.9	0.0040	0.049
cg08167846	WHSC1L1;WHSC1L1	5'UTR;5'UTR		78.9±4.1	73.4±3.4	-5.5	0.0040	0.049
cg08285180	ERC1;ERC1;ERC1;ERC1;ERC1	TSS200;TSS200;TSS200;TSS200;TSS200	Island	4.0±0.4	3.4±0.4	-0.5	0.0040	0.049
cg08319412			S_Shore	61.3±4.1	55.9±7.5	-5.4	0.0040	0.049
cg08333708	TBC1D24	5'UTR		97.1±0.4	96.3±0.7	-0.8	0.0040	0.049
cg08446930			S_Shelf	6.5±1.1	5.8±1.1	-0.8	0.0040	0.049
cg08584628	ZNF354B	TSS200	Island	3.9±0.4	3.3±0.4	-0.5	0.0040	0.049
cg08757742	RASGRF2	TSS200	Island	9.8±2.2	8.6±1.5	-1.2	0.0040	0.049
cg08964756	EFR3A	Body		73.1±6.4	68.5±6.0	-4.6	0.0040	0.049
cg09032487	COASY;COASY;COASY;COASY;COASY	Body;Body;Body;Body;Body	S_Shore	90.2±2.2	88.9±1.5	-1.3	0.0040	0.049
cg09058317	SYTL2	5'UTR		62.6±11.2	57.2±13.5	-5.4	0.0040	0.049
cg09086615				78.2±4.5	74.7±6.7	-3.5	0.0040	0.049
cg09463466	LINGO1	TSS1500	Island	6.0±0.7	5.4±0.7	-0.6	0.0040	0.049
cg09553753			S_Shore	66.2±7.5	62.4±6.7	-3.8	0.0040	0.049
cg09984545	SAMD5	TSS200	Island	4.8±0.7	4.3±0.4	-0.5	0.0040	0.049
cg09985072	OTUD5;OTUD5;OTUD5;OTUD5	5'UTR;TSS200;TSS200;TSS200	Island	38.0±18.7	35.0±18.0	-3.0	0.0040	0.049
cg10115022			Island	46.1±4.5	43.6±3.4	-2.5	0.0040	0.049
cg10377713	OPALIN;OPALIN;OPALIN	TSS1500;TSS1500;TSS1500		84.9±5.6	82.6±5.6	-2.3	0.0040	0.049
cg10381957	FBF1	5'UTR	Island	5.0±0.7	4.4±0.7	-0.6	0.0040	0.049
cg10453425	JPH3;JPH3	1stExon;5'UTR	Island	5.4±2.6	4.8±2.2	-0.7	0.0040	0.049
cg10589840	RERE;RERE	5'UTR;5'UTR		80.8±5.2	74.4±5.6	-6.4	0.0040	0.049
cg10612492	PCOLCE	Body	Island	76.1±7.9	70.6±9.0	-5.5	0.0040	0.049
cg10629128	HDAC4	5'UTR		78.2±11.6	74.8±13.5	-3.3	0.0040	0.049
cg10682155	SIM2;SIM2	Body;Body	Island	35.2±22.4	30.9±23.6	-4.3	0.0040	0.049
cg10713073	DPYSL5	TSS200	Island	5.0±0.7	4.3±0.4	-0.7	0.0040	0.049
cg10875346	ZNF341	TSS200	Island	3.7±0.4	3.3±0.4	-0.4	0.0040	0.049
cg10946864				67.4±4.5	64.0±4.9	-3.4	0.0040	0.049
cg10985347	CYP27C1	TSS200		89.9±1.9	87.6±2.6	-2.3	0.0040	0.049
cg10988288	TMUB1;TMUB1	5'UTR;TSS200	Island	3.6±0.4	3.2±0.4	-0.4	0.0040	0.049
cg11087939	STRN	3'UTR		76.0±7.1	70.9±9.0	-5.1	0.0040	0.049
cg11126351	KIAA0391	Body	S_Shelf	84.2±3.0	81.9±4.1	-2.3	0.0040	0.049
cg11173279	CHTF18;RPUSD1	TSS200;TSS200	Island	15.3±1.1	14.1±1.5	-1.2	0.0040	0.049
cg11234637	CYP26C1	TSS200	Island	74.6±22.1	70.0±21.3	-4.6	0.0040	0.049
cg11243826				87.7±4.5	85.7±4.9	-2.0	0.0040	0.049
cg11306781			Island	81.4±4.9	78.9±6.0	-2.5	0.0040	0.049
cg11371162	FAM126B	5'UTR		82.3±3.7	78.3±3.7	-4.0	0.0040	0.049
cg11425470	FNDC7	Body		77.8±3.7	73.0±5.6	-4.8	0.0040	0.049
cg11658304	WARS;WDR25;WARS;WDR25;WDR25;WARS;WARS	TSS1500;5'UTR;TSS1500;1stExon;5'UTR;TSS1500;TSS1500	Island	10.5±1.5	9.2±1.5	-1.3	0.0040	0.049
cg11667643			Island	76.2±3.4	72.9±2.6	-3.3	0.0040	0.049
cg11696475	GNG4;GNG4;GNG4;GNG4	1stExon;5'UTR;5'UTR;5'UTR	Island	4.6±0.4	4.2±0.4	-0.4	0.0040	0.049
cg11816769	PCBP4	TSS1500		6.7±1.1	5.7±0.7	-1.0	0.0040	0.049
cg11820993	CCDC137;C17orf90	TSS200;1stExon	Island	4.4±0.4	3.8±0.4	-0.6	0.0040	0.049
cg11851411	GAS7	Body		80.7±7.5	78.1±7.5	-2.6	0.0040	0.049
cg11878476	SMCR7L	TSS200	Island	4.5±0.4	4.0±0.4	-0.4	0.0040	0.049
cg11920453			S_Shelf	96.4±1.5	95.8±1.5	-0.6	0.0040	0.049
cg11984636	MBP;MBP	TSS1500;TSS1500	S_Shore	30.5±6.4	27.2±5.6	-3.3	0.0040	0.049
cg11999800	DPP6;DPP6;DPP6	Body;Body;Body	N_Shore	67.0±6.7	64.8±6.0	-2.1	0.0040	0.049
cg12028674	ECH1	3'UTR		85.2±5.2	83.4±6.0	-1.8	0.0040	0.049
cg12148368	PCNT;C21orf58	TSS200;TSS200	Island	5.2±0.7	4.9±0.7	-0.4	0.0040	0.049
cg12215609	SRC;SRC	Body;Body	Island	96.5±1.1	96.1±1.1	-0.5	0.0040	0.049
cg12276001	WDR27	Body	Island	92.4±2.2	90.1±3.4	-2.3	0.0040	0.049
cg12483667	STRA13;LRRC45	TSS1500;TSS200	Island	5.5±0.7	4.9±0.7	-0.6	0.0040	0.049
cg12608053				79.4±7.5	75.7±6.4	-3.7	0.0040	0.049
cg12718307	LYST	Body		83.7±3.4	79.1±4.5	-4.7	0.0040	0.049
cg12750276				81.5±2.6	80.1±2.2	-1.4	0.0040	0.049
cg12801392	PLXNB1;PLXNB1;PLXNB1	5'UTR;1stExon;5'UTR	Island	4.9±0.7	4.2±0.7	-0.7	0.0040	0.049
cg12805580	ZFP41	TSS200	Island	5.1±0.7	4.2±0.7	-0.9	0.0040	0.049
cg12977937			S_Shelf	57.2±6.0	54.0±7.1	-3.3	0.0040	0.049
cg13232119			Island	8.2±1.1	7.6±1.1	-0.6	0.0040	0.049
cg13380277	TRIO	Body		82.0±3.0	77.9±3.7	-4.1	0.0040	0.049
cg13468418			Island	13.1±1.9	11.7±2.2	-1.4	0.0040	0.049
cg13480658	AJAP1;AJAP1	Body;Body		81.1±12.3	76.6±13.5	-4.5	0.0040	0.049
cg13483984	WDR26;WDR26	Body;Body		84.9±2.6	80.5±3.4	-4.4	0.0040	0.049
cg13567541	SMO	TSS1500	N_Shore	8.5±1.1	7.4±1.1	-1.1	0.0040	0.049
cg13595739	ZCCHC7	Body		83.2±3.0	77.9±4.9	-5.2	0.0040	0.049
cg13595813	TP53TG1;CROT;CROT;CROT	TSS200;TSS200;TSS200;TSS200	Island	6.1±0.7	5.3±0.4	-0.8	0.0040	0.049
cg13759778	NF1;OMG;NF1	Body;TSS200;Body		82.2±5.6	76.8±4.1	-5.4	0.0040	0.049
cg13799838	TLE1	Body		83.6±3.0	78.5±7.5	-5.1	0.0040	0.049
cg13982601	KLC1;KLC1	Body;Body		85.2±5.2	82.4±6.0	-2.8	0.0040	0.049
cg14001314	TTC1	Body		85.9±3.4	81.8±3.4	-4.0	0.0040	0.049
cg14221252			N_Shore	78.6±7.5	76.5±7.1	-2.1	0.0040	0.049
cg14294708	ZCCHC7	5'UTR	Island	12.4±11.2	10.6±9.4	-1.8	0.0040	0.049
cg14389169	SCLT1;C4orf33;C4orf33	TSS1500;5'UTR;TSS1500	S_Shore	68.4±10.1	62.7±9.4	-5.7	0.0040	0.049
cg14424582			N_Shore	85.6±2.6	82.4±4.1	-3.2	0.0040	0.049
cg14513432			S_Shelf	57.9±8.6	52.9±7.9	-5.0	0.0040	0.049
cg14568032	OSBPL5;OSBPL5;OSBPL5	Body;Body;Body		94.2±1.5	92.8±2.2	-1.4	0.0040	0.049
cg14684937	FARP2	5'UTR		72.5±7.5	67.2±6.4	-5.3	0.0040	0.049
cg14700524				95.8±0.7	94.6±1.5	-1.2	0.0040	0.049
cg14796370	SLCO4A1	TSS200	Island	4.0±0.4	3.4±0.4	-0.5	0.0040	0.049
cg14820221	SAFB2	Body	Island	95.5±0.7	94.7±1.1	-0.8	0.0040	0.049
cg14986395	IP6K1;IP6K1	TSS1500;TSS1500	Island	4.9±0.7	4.3±0.7	-0.5	0.0040	0.049
cg15237829	TNIK;TNIK;TNIK;TNIK;TNIK;TNIK;TNIK;TNIK;TNIK	Body;Body;Body;Body;Body;Body;Body;Body;Body		68.8±9.0	64.2±8.6	-4.6	0.0040	0.049
cg15283154	IQCE;IQCE	Body;Body		87.4±1.9	84.4±3.7	-3.0	0.0040	0.049
cg15392101				76.6±5.6	71.6±7.9	-5.0	0.0040	0.049
cg15604733				79.1±7.5	73.0±8.2	-6.1	0.0040	0.049
cg15649760			Island	76.6±6.0	74.1±4.9	-2.5	0.0040	0.049
cg15729062	PPP1R10	5'UTR		77.8±4.5	73.9±4.9	-3.9	0.0040	0.049
cg15809806	NRP1;NRP1;NRP1	Body;Body;Body		71.0±8.6	65.4±7.9	-5.6	0.0040	0.049
cg15820062			Island	7.5±1.1	6.5±1.1	-1.1	0.0040	0.049
cg15871749	HES1	TSS1500	N_Shore	5.1±0.7	4.3±0.7	-0.8	0.0040	0.049
cg15913875	RTN4;RTN4;RTN4;RTN4;RTN4	3'UTR;3'UTR;3'UTR;3'UTR;3'UTR		84.2±3.0	81.2±4.1	-3.0	0.0040	0.049
cg16028555			Island	75.5±6.0	71.2±6.0	-4.3	0.0040	0.049
cg16073958				71.0±9.0	66.1±9.4	-4.8	0.0040	0.049
cg16173234	DAP3;DAP3	5'UTR;5'UTR	S_Shelf	75.0±3.7	70.7±4.5	-4.3	0.0040	0.049
cg16352085	SAMD11	TSS1500	Island	8.4±1.1	7.6±1.1	-0.8	0.0040	0.049
cg16363695			N_Shelf	91.6±1.9	89.6±2.2	-2.0	0.0040	0.049
cg16368442	GRIN2A;GRIN2A;GRIN2A	TSS1500;TSS1500;TSS200	Island	5.0±0.4	4.4±0.4	-0.6	0.0040	0.049
cg16479102				76.7±11.2	72.8±10.1	-3.9	0.0040	0.049
cg16628119	ITPK1;ITPK1;ITPK1	TSS200;TSS200;TSS200	Island	6.1±0.7	5.1±0.7	-1.0	0.0040	0.049
cg16713274	COL18A1	Body	Island	4.2±0.7	3.6±0.4	-0.5	0.0040	0.049
cg16927353	HPCAL1;HPCAL1	TSS1500;TSS200	Island	4.2±0.4	3.6±0.7	-0.5	0.0040	0.049
cg16961070	MAD1L1;MAD1L1;MAD1L1	Body;Body;Body	S_Shore	86.1±3.7	84.0±4.1	-2.1	0.0040	0.049
cg17390350	GLI3	5'UTR	Island	45.5±16.8	41.6±16.1	-3.9	0.0040	0.049
cg17401720	PTPRN2;PTPRN2;PTPRN2	Body;Body;Body	S_Shore	58.7±10.9	56.0±9.7	-2.7	0.0040	0.049
cg17446824	CHPF2	TSS200	Island	6.9±1.1	6.1±1.1	-0.8	0.0040	0.049
cg17507667	UBE2QL1	Body		38.1±13.8	33.9±12.0	-4.2	0.0040	0.049
cg17560832				53.1±8.2	49.6±8.2	-3.5	0.0040	0.049
cg17598704	ARHGAP10	Body		65.7±9.4	63.1±9.7	-2.6	0.0040	0.049
cg17717238	DYRK3;DYRK3	Body;Body	S_Shelf	81.0±3.7	78.0±4.5	-2.9	0.0040	0.049
cg17739038	HIC1	TSS1500	Island	59.2±24.3	52.5±22.8	-6.7	0.0040	0.049
cg17812171	TMC3	TSS1500		69.4±5.6	63.4±7.9	-6.0	0.0040	0.049
cg17878141	ATG10;ATG10	Body;Body		76.3±5.6	71.4±3.0	-4.9	0.0040	0.049
cg17897916			N_Shore	71.1±5.2	62.3±9.4	-8.7	0.0040	0.049
cg17971168	LRRC8D;LRRC8D	5'UTR;5'UTR		78.5±4.1	75.3±3.4	-3.1	0.0040	0.049
cg18048309	KIAA1688	Body		69.1±3.0	64.7±5.6	-4.3	0.0040	0.049
cg18391442				80.1±4.5	76.3±5.2	-3.8	0.0040	0.049
cg18470539			S_Shelf	79.0±3.7	75.5±2.6	-3.5	0.0040	0.049
cg18479973	ITIH5;ITIH5;ITIH5	Body;Body;Body	N_Shore	73.8±8.2	70.4±7.9	-3.4	0.0040	0.049
cg18579862	ZIK1	TSS200	Island	4.1±0.7	3.8±0.4	-0.4	0.0040	0.049
cg18582848	LRRC20;LRRC20;LRRC20	TSS1500;TSS200;TSS200	Island	3.9±0.4	3.3±0.4	-0.6	0.0040	0.049
cg18585722			Island	5.5±0.4	5.0±0.4	-0.5	0.0040	0.049
cg18640302	BPTF;BPTF	TSS200;TSS200	S_Shore	7.0±1.1	6.1±0.7	-0.9	0.0040	0.049
cg18752716			N_Shore	82.1±4.9	79.1±3.4	-3.0	0.0040	0.049
cg18795469	SLIT1	TSS200	Island	7.7±1.5	6.5±1.5	-1.3	0.0040	0.049
cg18806033	NCKAP5;NCKAP5	Body;Body		68.2±4.1	62.2±6.0	-6.0	0.0040	0.049
cg18886739	ZNF664;CCDC92	TSS1500;TSS1500	Island	5.4±0.7	4.6±0.4	-0.8	0.0040	0.049
cg19000871	TRMT61A	Body	S_Shore	68.9±8.6	65.0±7.1	-3.9	0.0040	0.049
cg19066520	CCDC50;UTS2D;CCDC50	TSS1500;5'UTR;TSS1500	N_Shore	79.3±9.4	74.1±11.2	-5.2	0.0040	0.049
cg19096389	CACNA1G;CACNA1G;CACNA1G;CACNA1G;CACNA1G;CACNA1G;CACNA1G;CACNA1G;CACNA1G;CACNA1G;CACNA1G;CACNA1G;CACNA1G;CACNA1G;CACNA1G	Body;Body;Body;Body;Body;Body;Body;Body;Body;Body;Body;Body;Body;Body;Body	Island	80.0±4.9	78.2±5.2	-1.8	0.0040	0.049
cg19570317	MTA2	Body	Island	4.0±0.7	3.2±0.4	-0.8	0.0040	0.049
cg19628333	RBMS2	TSS1500		76.5±8.6	73.5±9.0	-3.0	0.0040	0.049
cg19715410	OPRD1	1stExon	Island	4.7±0.7	4.1±0.7	-0.6	0.0040	0.049
cg19723652	KIDINS220	Body		78.1±6.0	73.8±4.9	-4.3	0.0040	0.049
cg19814210	PION	TSS200	S_Shore	9.2±3.7	7.6±3.0	-1.6	0.0040	0.049
cg19902246	ADCY2	Body		70.3±10.5	66.0±8.6	-4.3	0.0040	0.049
cg19910399	DOC2B	TSS200	Island	5.9±0.7	5.4±0.7	-0.5	0.0040	0.049
cg19974474	GDF11	TSS1500	Island	7.1±1.1	6.3±1.1	-0.8	0.0040	0.049
cg19977363	SLC24A3	3'UTR		87.5±5.2	85.7±4.5	-1.8	0.0040	0.049
cg20063141	ONECUT2	TSS1500	N_Shore	15.5±3.4	13.3±2.6	-2.2	0.0040	0.049
cg20240243	MEF2A;MEF2A;MEF2A	5'UTR;5'UTR;5'UTR		79.1±4.5	73.6±6.4	-5.5	0.0040	0.049
cg20252735	MRPS17	TSS200	Island	4.9±0.4	4.4±0.4	-0.5	0.0040	0.049
cg20278634	EIF2C4	Body	Island	8.3±1.1	7.2±0.7	-1.1	0.0040	0.049
cg20406528				88.5±7.5	86.4±9.0	-2.1	0.0040	0.049
cg20588618	PCNXL3;MAP3K11	TSS1500;TSS1500	Island	4.5±0.4	3.8±0.7	-0.7	0.0040	0.049
cg20703524	LPPR2;LPPR2	Body;Body	S_Shore	93.2±1.9	92.0±1.9	-1.2	0.0040	0.049
cg20746101	PLXNB2	Body	Island	84.3±2.6	81.3±3.4	-3.1	0.0040	0.049
cg21149260	ZNF672	5'UTR	S_Shelf	71.3±9.7	67.9±10.5	-3.5	0.0040	0.049
cg21171461	RAPGEF1;RAPGEF1	Body;Body		6.8±0.7	6.0±0.7	-0.8	0.0040	0.049
cg21268806				66.9±6.4	61.5±5.6	-5.4	0.0040	0.049
cg21273437	TMEM134;TMEM134;TMEM134	TSS1500;TSS1500;TSS1500	Island	16.7±2.2	15.0±3.0	-1.7	0.0040	0.049
cg21354581	PRTFDC1	Body		80.0±2.6	76.5±4.9	-3.5	0.0040	0.049
cg21398186	PPBP	TSS1500		76.6±5.2	73.2±5.6	-3.4	0.0040	0.049
cg21526654	TUBB2A	TSS200	Island	6.4±0.7	5.7±0.7	-0.8	0.0040	0.049
cg21554670	GAS7	Body		72.8±11.2	69.0±12.3	-3.8	0.0040	0.049
cg21718627	TMEM135;TMEM135;TMEM135	3'UTR;Body;3'UTR		83.5±4.9	80.2±4.1	-3.3	0.0040	0.049
cg21770436	C11orf75	5'UTR	N_Shelf	78.9±4.1	76.1±4.9	-2.8	0.0040	0.049
cg21810188	VCAN;VCAN;VCAN;VCAN	TSS200;TSS200;TSS200;TSS200	N_Shore	4.1±0.4	3.7±0.4	-0.3	0.0040	0.049
cg21902014	GPR98;GPR98	Body;Body		77.7±6.4	70.9±4.9	-6.8	0.0040	0.049
cg22069441	NDUFB11;RBM10;NDUFB11;RBM10;NDUFB11;NDUFB11	Body;TSS1500;Body;TSS1500;TSS200;TSS200	Island	13.5±10.1	11.8±10.5	-1.7	0.0040	0.049
cg22148191	RAB35;RAB35;RAB35;RAB35	5'UTR;1stExon;5'UTR;1stExon	Island	4.6±0.4	4.2±0.4	-0.4	0.0040	0.049
cg22325606				71.5±9.0	67.5±10.9	-4.0	0.0040	0.049
cg22422937	SERINC5	Body		81.2±2.6	77.0±4.1	-4.1	0.0040	0.049
cg22425183	GPR137B	3'UTR		68.7±6.0	62.3±5.6	-6.4	0.0040	0.049
cg22456539	MAD2L2;MAD2L2	TSS1500;5'UTR	Island	5.9±0.7	5.0±0.7	-0.9	0.0040	0.049
cg22466716	DNAH5	Body		79.8±6.7	74.5±3.7	-5.3	0.0040	0.049
cg22511706				61.4±4.1	58.2±4.5	-3.2	0.0040	0.049
cg22569587	GPR143	Body	Island	15.6±12.7	13.3±11.2	-2.3	0.0040	0.049
cg22736777				89.9±8.2	87.3±10.5	-2.7	0.0040	0.049
cg22927957	STAMBP;STAMBP;STAMBP	Body;Body;Body	S_Shelf	81.7±2.6	78.9±4.5	-2.8	0.0040	0.049
cg23068821	XKR8;SMPDL3B	TSS1500;Body	Island	87.3±2.2	85.1±3.7	-2.2	0.0040	0.049
cg23158892				82.3±4.5	79.0±4.5	-3.2	0.0040	0.049
cg23198334	ADK;ADK	Body;Body		82.1±4.9	78.0±3.7	-4.1	0.0040	0.049
cg23207361	BAT2	TSS200	Island	8.1±1.1	7.1±0.7	-1.0	0.0040	0.049
cg23210075	BAIAP2;BAIAP2;BAIAP2	3'UTR;3'UTR;3'UTR	N_Shelf	66.2±9.0	62.1±8.6	-4.1	0.0040	0.049
cg23225911	ARNTL2	Body		62.7±11.2	55.9±7.5	-6.9	0.0040	0.049
cg23226397	SERPINF2;SERPINF2;SERPINF2	Body;Body;Body	Island	93.4±1.9	92.1±2.6	-1.3	0.0040	0.049
cg23258033	THAP2	3'UTR		75.3±5.6	68.3±4.9	-7.0	0.0040	0.049
cg23273453	URGCP;UBE2D4	TSS200;Body	Island	5.3±0.7	4.6±0.7	-0.7	0.0040	0.049
cg23325483	RFPL1S;RFPL1	TSS200;3'UTR		72.0±4.5	68.3±5.2	-3.7	0.0040	0.049
cg23400942	GDNF;GDNF;GDNF	TSS1500;5'UTR;TSS200	N_Shore	75.4±9.7	71.9±10.5	-3.5	0.0040	0.049
cg23634711	SHH	TSS200	Island	9.9±1.1	8.6±1.1	-1.2	0.0040	0.049
cg23713965	RNF146	5'UTR	Island	5.0±0.7	4.4±0.4	-0.6	0.0040	0.049
cg24133241			N_Shore	80.1±4.5	75.8±5.6	-4.3	0.0040	0.049
cg24147840	EIF3H	Body		63.9±11.2	56.9±10.5	-7.0	0.0040	0.049
cg24322398	FADS6	TSS200	Island	6.2±0.7	5.5±0.7	-0.7	0.0040	0.049
cg24368203	ROBO2;ROBO2	Body;Body		83.3±4.1	80.3±4.1	-3.0	0.0040	0.049
cg24429175	C7orf58;C7orf58	Body;Body		72.4±5.6	66.7±4.1	-5.8	0.0040	0.049
cg24714634	FAM50A	Body	Island	15.4±10.5	13.5±9.4	-1.9	0.0040	0.049
cg25104868				82.9±3.0	77.9±4.9	-4.9	0.0040	0.049
cg25462384	SNAPC2;SNAPC2	TSS1500;TSS200	Island	4.3±0.4	3.8±0.7	-0.4	0.0040	0.049
cg25616216	SNX32	TSS1500	Island	5.1±0.7	4.5±0.4	-0.6	0.0040	0.049
cg25698940	CUL4B;CUL4B	Body;TSS1500	Island	23.3±16.8	21.6±16.1	-1.7	0.0040	0.049
cg25780156	NDUFS7	TSS200	Island	5.0±0.4	4.6±0.4	-0.3	0.0040	0.049
cg25858008	PHKA1;PHKA1	TSS200;TSS200	Island	25.1±18.3	21.7±16.8	-3.4	0.0040	0.049
cg25910622	PAGE2	Body		58.0±13.1	54.2±13.8	-3.8	0.0040	0.049
cg25968255	KLHL26	Body	Island	92.3±2.2	90.4±4.1	-1.9	0.0040	0.049
cg26147480	FAM175B	TSS1500	N_Shore	79.4±5.6	77.4±6.0	-2.1	0.0040	0.049
cg26246744			Island	95.5±1.1	94.4±1.9	-1.1	0.0040	0.049
cg26342734	EIF5A;EIF5A;EIF5A;EIF5A;EIF5A	TSS1500;Body;1stExon;5'UTR;5'UTR	Island	10.3±1.5	8.9±1.1	-1.5	0.0040	0.049
cg26427818			N_Shore	95.3±2.2	94.3±3.4	-1.0	0.0040	0.049
cg26501657	SH2B3	Body		53.3±9.7	48.1±11.6	-5.2	0.0040	0.049
cg26547719	KCNQ1OT1;KCNQ1;KCNQ1	TSS1500;Body;Body	Island	48.2±2.2	44.6±3.4	-3.6	0.0040	0.049
cg26853048	HSPA4	TSS200	Island	6.5±1.1	5.6±0.7	-1.0	0.0040	0.049
cg26864905	IL20RA	TSS200	S_Shore	88.5±1.9	85.5±3.0	-3.0	0.0040	0.049
cg26939204			N_Shelf	63.8±13.5	59.4±12.0	-4.4	0.0040	0.049
cg26954695	MZF1;MGC2752;LOC100131691;MZF1	TSS1500;TSS1500;Body;TSS1500	N_Shore	91.1±3.0	88.5±4.5	-2.6	0.0040	0.049
cg27051119	KIAA0182;KIAA0182	Body;Body		93.7±1.1	91.8±2.6	-1.9	0.0040	0.049
cg27101914				77.3±5.2	72.3±6.4	-4.9	0.0040	0.049
cg27177196				84.3±4.5	82.0±4.5	-2.2	0.0040	0.049
cg27186774	KHDRBS3	TSS200	Island	5.7±1.1	4.8±0.7	-0.9	0.0040	0.049
cg27357232	RELL1;RELL1	TSS200;TSS200	Island	8.9±1.9	7.6±0.7	-1.3	0.0040	0.049
cg27385940	TAPBP;TAPBP;TAPBP	Body;Body;Body	Island	5.0±0.7	4.4±0.7	-0.6	0.0040	0.049
cg27390009	FLII	Body	Island	53.2±11.6	50.9±11.2	-2.3	0.0040	0.049
cg27427227	PLEKHM3	5'UTR	N_Shelf	75.4±5.2	71.1±4.9	-4.3	0.0040	0.049
cg27470012	N4BP1;N4BP1	5'UTR;1stExon	S_Shore	4.2±0.4	3.7±0.7	-0.5	0.0040	0.049
cg27559842	TULP4;TULP4	Body;Body		91.4±2.2	87.3±4.1	-4.1	0.0040	0.049
cg00076353	TBC1D20	Body	Island	4.0±0.4	5.0±0.4	1.1	0.00012	0.026
cg00148825			S_Shore	7.9±1.1	9.6±2.2	1.8	0.00012	0.026
cg00324161	KCNAB1;KCNAB1;KCNAB1;KCNAB1	Body;1stExon;5'UTR;Body	S_Shore	14.8±7.1	18.8±8.2	4.0	0.00012	0.026
cg00379467	EDNRA;EDNRA;EDNRA	TSS200;TSS200;TSS200	N_Shore	21.2±9.4	27.5±11.6	6.4	0.00012	0.026
cg00404400	DGKG;DGKG;DGKG	5'UTR;5'UTR;5'UTR	N_Shore	13.0±7.9	16.7±9.4	3.7	0.00012	0.026
cg00414171	TEKT1	TSS200		6.1±0.7	7.7±1.5	1.7	0.00012	0.026
cg00432953			N_Shore	80.7±3.0	83.9±4.1	3.1	0.00012	0.026
cg00573835			Island	24.5±8.2	29.3±8.6	4.8	0.00012	0.026
cg00595243	RPS12;SNORD100;SNORA33	Body;TSS200;TSS1500	S_Shelf	28.4±13.1	33.9±13.5	5.5	0.00012	0.026
cg00617305	SHISA4;SHISA4;SHISA4	5'UTR;Body;1stExon		8.6±1.1	10.8±3.4	2.2	0.00012	0.026
cg00624037				66.7±10.5	73.7±7.9	7.0	0.00012	0.026
cg00668619	ATXN7L1	Body		10.8±1.9	14.1±2.6	3.3	0.00012	0.026
cg00671386	GNG13	TSS1500	S_Shore	28.0±8.2	33.0±7.9	5.0	0.00012	0.026
cg00761344	HEYL	Body	N_Shore	64.0±5.2	68.4±6.0	4.4	0.00012	0.026
cg00868652	ATP8B4	TSS200		39.0±10.9	47.2±9.7	8.1	0.00012	0.026
cg00899160	GSTO2	5'UTR	N_Shore	16.3±4.5	20.5±5.6	4.2	0.00012	0.026
cg00956423	ZNRD1;NCRNA00171;ZNRD1	Body;TSS1500;Body	S_Shore	18.5±4.1	22.8±6.0	4.3	0.00012	0.026
cg00961325				67.8±9.0	73.4±8.6	5.6	0.00012	0.026
cg00985564			S_Shelf	69.7±9.4	73.5±9.4	3.8	0.00012	0.026
cg00989904	STAG1	Body		55.9±12.7	62.3±9.0	6.4	0.00012	0.026
cg01009697	NTRK2;NTRK2;NTRK2;NTRK2;NTRK2;NTRK2;NTRK2	TSS1500;TSS1500;1stExon;1stExon;TSS1500;5'UTR;5'UTR	Island	8.0±0.7	9.6±1.5	1.5	0.00012	0.026
cg01011943	PSG5;PSG5;PSG5;PSG5	1stExon;5'UTR;1stExon;5'UTR		37.5±6.7	41.3±7.5	3.8	0.00012	0.026
cg01026233				44.5±6.4	48.1±6.7	3.7	0.00012	0.026
cg01179095	CLCN6	3'UTR	S_Shore	46.0±10.9	51.9±10.5	5.8	0.00012	0.026
cg01264729	PARN;PARN	Body;Body		10.3±2.2	12.4±3.7	2.1	0.00012	0.026
cg01267315	RNF220;RNF220	5'UTR;1stExon	N_Shore	6.9±1.9	9.9±6.4	3.0	0.00012	0.026
cg01295646	MYOM2	Body	Island	24.1±12.7	30.4±12.3	6.3	0.00012	0.026
cg01329151	DIDO1;DIDO1;DIDO1	5'UTR;5'UTR;5'UTR	N_Shore	42.4±9.4	47.6±9.4	5.2	0.00012	0.026
cg01355520	HADHA;HADHB	TSS1500;5'UTR	N_Shore	11.1±1.5	14.0±3.0	2.9	0.00012	0.026
cg01371477	ANP32E;ANP32E;ANP32E	TSS1500;Body;Body	Island	16.4±1.9	18.8±4.1	2.4	0.00012	0.026
cg01375976	CAND2;CAND2	TSS200;TSS200	Island	7.8±1.5	9.2±1.9	1.4	0.00012	0.026
cg01434487			Island	10.3±2.2	13.4±5.2	3.1	0.00012	0.026
cg01435230	BBS10	TSS1500	S_Shore	8.3±7.9	10.9±11.2	2.6	0.00012	0.026
cg01465361	TTC39C;TTC39C;TTC39C	1stExon;Body;5'UTR	Island	4.8±0.7	6.5±1.5	1.7	0.00012	0.026
cg01612730	C6orf138	1stExon	Island	6.8±1.5	9.0±3.0	2.2	0.00012	0.026
cg01622006				6.8±8.2	11.7±9.7	4.9	0.00012	0.026
cg01629716			Island	17.8±11.2	22.1±12.0	4.3	0.00012	0.026
cg01689311	SFRP4	TSS1500	S_Shore	10.3±1.5	12.3±1.9	2.0	0.00012	0.026
cg01734772	TPST1	Body		32.9±12.3	38.1±12.7	5.2	0.00012	0.026
cg01749539	SEPT9;SEPT9;SEPT9;SEPT9;SEPT9;SEPT9;SEPT9	Body;5'UTR;Body;Body;Body;Body;Body		11.5±6.0	15.0±7.9	3.5	0.00012	0.026
cg01799186	DNAH17	TSS1500		80.4±2.2	82.7±2.2	2.3	0.00012	0.026
cg01928574	EIF2C1	TSS1500	N_Shore	47.1±7.1	51.2±7.1	4.1	0.00012	0.026
cg01931792	MATN3	Body	N_Shore	35.9±10.9	40.4±10.9	4.6	0.00012	0.026
cg02034222	DQX1;DQX1	1stExon;5'UTR	N_Shelf	53.8±8.6	58.4±10.1	4.6	0.00012	0.026
cg02108135			S_Shore	33.9±8.6	40.7±9.0	6.8	0.00012	0.026
cg02312175	OCA2	5'UTR	Island	14.0±5.6	18.0±8.2	4.0	0.00012	0.026
cg02326551	NOC2L	Body	N_Shore	72.1±5.6	76.5±4.9	4.4	0.00012	0.026
cg02389317				12.7±1.9	15.7±2.6	3.1	0.00012	0.026
cg02517489	UBE3A	5'UTR	N_Shore	4.5±1.1	5.6±1.5	1.0	0.00012	0.026
cg02774862	TET1	5'UTR	S_Shore	21.6±2.2	28.3±3.7	6.7	0.00012	0.026
cg02832357	STAT5B	TSS1500	S_Shore	7.3±0.7	9.2±2.2	1.9	0.00012	0.026
cg02835981	BNIP3	TSS1500	Island	37.0±6.7	43.7±9.4	6.7	0.00012	0.026
cg02859417	C7orf44	TSS200	Island	5.6±0.7	7.4±2.2	1.8	0.00012	0.026
cg02887254				11.3±3.7	13.9±4.1	2.6	0.00012	0.026
cg02901321	VSNL1	TSS1500	N_Shore	13.5±6.0	19.0±9.7	5.5	0.00012	0.026
cg02928991	HOXB7	Body	Island	17.1±2.2	20.2±3.7	3.0	0.00012	0.026
cg03021802	EPB49;EPB49;EPB49;EPB49;EPB49;EPB49	5'UTR;5'UTR;5'UTR;5'UTR;5'UTR;5'UTR	Island	14.4±2.2	18.1±4.9	3.7	0.00012	0.026
cg03052182	KIAA1949;KIAA1949	Body;1stExon	N_Shore	18.2±9.4	22.0±10.1	3.9	0.00012	0.026
cg03069383	RDH14	1stExon	Island	19.0±2.2	22.2±1.9	3.2	0.00012	0.026
cg03072286	ULBP2	TSS1500	N_Shore	39.8±10.5	45.5±10.9	5.7	0.00012	0.026
cg03078733				68.5±8.6	72.7±8.6	4.2	0.00012	0.026
cg03079497	MYO1C;MYO1C	5'UTR;Body	Island	18.6±6.7	23.7±7.5	5.1	0.00012	0.026
cg03093944	RAP1GAP2;RAP1GAP2	Body;Body		30.7±11.2	35.7±13.1	5.0	0.00012	0.026
cg03097582	SBK1	3'UTR	Island	92.3±1.9	94.1±1.5	1.7	0.00012	0.026
cg03140788	UMOD;UMOD	Body;Body	Island	13.3±7.1	16.6±8.6	3.4	0.00012	0.026
cg03199058	DNAH14;DNAH14;DNAH14;DNAH14;DNAH14;DNAH14	1stExon;1stExon;1stExon;5'UTR;5'UTR;5'UTR	Island	8.4±1.1	10.8±2.2	2.4	0.00012	0.026
cg03301084	HEY1;HEY1	Body;Body	N_Shore	21.5±9.7	27.8±11.2	6.4	0.00012	0.026
cg03324123	C1orf198;C1orf198	5'UTR;TSS200	Island	8.8±1.1	10.6±1.9	1.8	0.00012	0.026
cg03326762	LHX8	Body	S_Shore	14.9±4.5	17.4±5.6	2.5	0.00012	0.026
cg03337784	KBTBD7	TSS200	S_Shore	6.3±1.1	8.1±3.0	1.8	0.00012	0.026
cg03355808	FRMD4A	Body		12.6±6.0	16.0±7.1	3.4	0.00012	0.026
cg03358636	KIAA0226	5'UTR	N_Shelf	37.8±10.1	46.6±9.7	8.8	0.00012	0.026
cg03408619	RBPMS;RBPMS;RBPMS;RBPMS	Body;Body;Body;Body		31.6±19.8	40.1±21.7	8.5	0.00012	0.026
cg03442912	ULBP2	Body	Island	7.2±1.9	8.6±1.9	1.4	0.00012	0.026
cg03627989	EXOC6B	TSS200	S_Shore	9.1±3.4	12.2±5.6	3.1	0.00012	0.026
cg03632278				18.2±7.9	23.2±9.7	5.0	0.00012	0.026
cg03720898	ARAP1;ARAP1;ARAP1	Body;Body;Body		75.1±3.4	77.8±3.4	2.7	0.00012	0.026
cg03724882	CDKN3;CDKN3	Body;Body	Island	9.9±3.7	12.5±3.7	2.6	0.00012	0.026
cg03747309	TRAP1	Body		8.0±1.1	9.4±1.5	1.5	0.00012	0.026
cg03772856	TMEM97	TSS1500	Island	7.3±1.1	9.1±2.2	1.8	0.00012	0.026
cg03815657	ARSG	Body		78.8±8.2	83.7±7.1	4.9	0.00012	0.026
cg03877802	PPP5C	TSS1500	N_Shore	10.7±1.9	12.9±2.6	2.2	0.00012	0.026
cg03945400			N_Shore	15.9±11.2	19.6±11.6	3.6	0.00012	0.026
cg03954353	C17orf69;C17orf69;MGC57346;MGC57346	TSS1500;TSS1500;Body;Body		42.1±9.0	48.9±9.7	6.8	0.00012	0.026
cg04031411	CLEC16A	Body		62.8±15.3	67.5±14.2	4.7	0.00012	0.026
cg04148002			Island	17.4±6.7	21.6±7.1	4.2	0.00012	0.026
cg04213235	GPR89A;GPR89A;GPR89A;GPR89A	1stExon;5'UTR;1stExon;5'UTR	Island	6.6±1.5	8.0±2.2	1.4	0.00012	0.026
cg04260236	UBXN4	Body	Island	9.2±1.5	11.7±2.6	2.4	0.00012	0.026
cg04268950	ADAMTS8	TSS1500	S_Shore	6.8±1.9	8.3±2.6	1.6	0.00012	0.026
cg04305134	ANXA7;ANXA7	5'UTR;5'UTR	N_Shore	4.4±1.1	5.9±2.6	1.5	0.00012	0.026
cg04329105	GPR135	TSS1500	S_Shore	19.3±5.6	24.6±7.5	5.2	0.00012	0.026
cg04399632	TXNDC11	TSS1500	S_Shore	55.8±8.6	61.1±9.4	5.3	0.00012	0.026
cg04664968			N_Shore	21.1±7.1	28.0±8.6	6.9	0.00012	0.026
cg04674081	COX8A	TSS200	Island	7.7±1.5	9.6±3.4	1.9	0.00012	0.026
cg04726821	MLH1;MLH1;MLH1;EPM2AIP1;MLH1	TSS1500;TSS1500;TSS1500;1stExon;TSS1500	N_Shore	10.5±1.9	14.4±3.4	4.0	0.00012	0.026
cg04838987	EDEM2;EDEM2;EDEM2	Body;Body;Body	N_Shore	12.2±8.2	14.2±9.4	2.0	0.00012	0.026
cg04977002	UPF3A;UPF3A	1stExon;1stExon	Island	8.8±0.7	11.2±2.6	2.3	0.00012	0.026
cg05048402	TRERF1	5'UTR		24.6±9.4	30.6±9.7	5.9	0.00012	0.026
cg05107228	HDAC4	Body		96.8±0.4	97.3±0.4	0.5	0.00012	0.026
cg05131488	ETV1;ETV1	TSS1500;TSS1500	S_Shore	20.6±7.5	27.0±9.0	6.3	0.00012	0.026
cg05177851	EIF2B3;EIF2B3	5'UTR;5'UTR	N_Shore	5.5±1.1	6.6±1.9	1.1	0.00012	0.026
cg05204123	TLCD2	Body	N_Shore	26.0±7.1	31.7±7.9	5.7	0.00012	0.026
cg05239158			S_Shelf	57.7±13.5	63.6±12.7	5.9	0.00012	0.026
cg05242526	ARHGAP24	TSS200		6.6±6.0	7.9±5.6	1.2	0.00012	0.026
cg05272349	PRDM6	Body	Island	17.2±9.7	22.3±12.0	5.0	0.00012	0.026
cg05290274	KRT34	3'UTR		23.5±13.5	27.7±14.6	4.2	0.00012	0.026
cg05343021	ILF3;ILF3;ILF3;ILF3;ILF3	5'UTR;5'UTR;5'UTR;5'UTR;5'UTR		16.4±4.5	20.6±6.0	4.2	0.00012	0.026
cg05389247				84.9±2.2	86.4±2.2	1.5	0.00012	0.026
cg05399707	TRIP10	Body	N_Shore	7.2±0.7	8.8±1.5	1.5	0.00012	0.026
cg05462819	CDON	TSS200	S_Shore	15.1±2.6	19.0±2.6	3.8	0.00012	0.026
cg05516842	DNMT3A;DNMT3A;MIR1301;DNMT3A	5'UTR;5'UTR;TSS200;5'UTR		40.0±8.2	45.5±10.1	5.5	0.00012	0.026
cg05596720	MT1X	TSS200	Island	6.8±1.1	8.6±1.5	1.7	0.00012	0.026
cg05628417	POPDC3	TSS1500	S_Shore	12.4±6.4	15.6±8.6	3.1	0.00012	0.026
cg05729249	PRKAR1B;PRKAR1B;PRKAR1B;HEATR2	5'UTR;5'UTR;5'UTR;TSS1500	Island	6.0±1.9	8.1±2.6	2.2	0.00012	0.026
cg05798720			Island	8.6±4.1	11.1±5.2	2.5	0.00012	0.026
cg05904016	ADAP1	Body	S_Shelf	19.7±12.0	24.3±12.7	4.6	0.00012	0.026
cg05925894	DDAH1;DDAH1	TSS1500;5'UTR	S_Shore	10.2±3.4	13.7±5.6	3.5	0.00012	0.026
cg06063729	RASSF1;RASSF1;RASSF1;RASSF1	1stExon;Body;Body;5'UTR	Island	4.8±0.7	6.3±1.5	1.5	0.00012	0.026
cg06087019			N_Shore	8.4±1.1	10.9±2.6	2.5	0.00012	0.026
cg06094615	C10orf53;C10orf53	TSS200;TSS200	Island	4.8±1.1	6.3±1.5	1.5	0.00012	0.026
cg06187770			S_Shore	39.3±19.8	44.3±19.8	5.0	0.00012	0.026
cg06201247	CLN5	Body	S_Shelf	63.9±10.1	70.8±9.4	6.9	0.00012	0.026
cg06263495	ASCL2;ASCL2	1stExon;5'UTR	Island	11.0±2.6	15.1±4.5	4.1	0.00012	0.026
cg06268478	CHRNA3;CHRNA3	Body;Body	N_Shelf	23.0±9.0	30.9±12.3	7.9	0.00012	0.026
cg06276429	SLC39A7;RXRB;SLC39A7	TSS1500;Body;TSS1500	N_Shore	20.5±3.0	23.3±2.6	2.8	0.00012	0.026
cg06389574	NCKAP5;NCKAP5	Body;Body		22.0±6.0	28.3±6.7	6.3	0.00012	0.026
cg06397523	ZNF80;ZNF80	5'UTR;1stExon		62.3±2.2	64.6±2.6	2.3	0.00012	0.026
cg06403156	ADARB2	Body		12.0±3.0	15.0±4.9	2.9	0.00012	0.026
cg06464962	PF4V1	Body	Island	30.2±10.9	35.4±10.5	5.2	0.00012	0.026
cg06501295			N_Shelf	39.0±10.9	47.7±10.9	8.6	0.00012	0.026
cg06604690	CCDC62;CCDC62;CCDC62	TSS200;TSS200;TSS200		7.8±1.1	10.0±1.9	2.1	0.00012	0.026
cg06610484	MCHR2;MCHR2;MCHR2	TSS200;5'UTR;1stExon	Island	10.6±3.7	14.4±4.9	3.7	0.00012	0.026
cg06635202			N_Shelf	59.0±13.5	64.1±11.2	5.1	0.00012	0.026
cg06760238	INPP5A	Body		55.2±10.5	62.8±9.4	7.6	0.00012	0.026
cg06784108	EFNB2	1stExon	Island	6.8±1.5	8.5±2.2	1.6	0.00012	0.026
cg06793691	ZNF131	TSS200	Island	2.7±0.4	3.6±0.7	0.8	0.00012	0.026
cg06840167	FAM151B	Body	S_Shelf	66.7±6.7	71.3±5.2	4.6	0.00012	0.026
cg06894687	QSOX1;QSOX1	TSS1500;TSS1500	N_Shore	6.0±1.5	7.9±2.2	1.9	0.00012	0.026
cg06895675			S_Shore	52.4±12.7	57.3±13.1	4.9	0.00012	0.026
cg06952671	ITGA4;ITGA4	5'UTR;1stExon	Island	3.7±0.7	4.7±0.7	1.0	0.00012	0.026
cg07124995	POL3S	TSS1500		54.3±12.0	59.5±11.6	5.3	0.00012	0.026
cg07145284	CD248	TSS200	S_Shore	20.8±8.6	26.1±10.5	5.3	0.00012	0.026
cg07157248	HDC	TSS1500		38.8±5.2	46.8±9.4	8.0	0.00012	0.026
cg07209244	NEURL1B	3'UTR	S_Shelf	45.5±10.1	52.2±10.1	6.7	0.00012	0.026
cg07280387	PLA2G1B	Body		7.4±1.1	9.3±2.2	1.8	0.00012	0.026
cg07359633	LTK;LTK;LTK	Body;Body;Body	Island	19.0±7.5	24.3±8.6	5.3	0.00012	0.026
cg07402337	MTDH	Body		64.8±10.5	69.3±10.1	4.6	0.00012	0.026
cg07458712			S_Shore	30.3±6.7	33.4±6.4	3.1	0.00012	0.026
cg07474842	MAP3K5	Body		30.6±11.2	34.9±14.6	4.3	0.00012	0.026
cg07475973			Island	5.4±0.7	6.7±1.1	1.3	0.00012	0.026
cg07488381				36.0±12.0	41.7±12.0	5.7	0.00012	0.026
cg07570652	FLJ30058	Body	Island	8.1±4.1	10.2±4.1	2.1	0.00012	0.026
cg07709980			N_Shore	12.0±4.5	14.0±5.6	2.0	0.00012	0.026
cg07725206				43.1±9.7	50.2±7.9	7.1	0.00012	0.026
cg07747616	BMP6	Body	S_Shore	47.6±14.6	56.3±16.1	8.7	0.00012	0.026
cg07778819	CRHR1;CRHR1;CRHR1;CRHR1	Body;Body;Body;Body	Island	18.0±7.1	22.9±9.4	4.9	0.00012	0.026
cg07788204	BSPRY	TSS200	N_Shore	14.7±4.5	18.5±4.9	3.8	0.00012	0.026
cg07947549	PRKG1;PRKG1;CSTF2T	Body;Body;TSS200	Island	7.4±1.9	9.1±1.9	1.7	0.00012	0.026
cg08037664	F8;F8A3;F8A1;F8;F8A2	Body;TSS1500;TSS1500;Body;TSS1500	N_Shore	36.3±10.5	41.1±10.5	4.8	0.00012	0.026
cg08174792			S_Shore	73.1±6.0	75.4±6.0	2.3	0.00012	0.026
cg08213098			Island	7.6±0.7	9.4±1.5	1.8	0.00012	0.026
cg08228366	HIST1H2BF;HIST1H3D;HIST1H2AD;HIST1H3D	TSS1500;5'UTR;1stExon;1stExon	Island	10.4±2.6	14.0±4.5	3.6	0.00012	0.026
cg08230957	MAP4K1;MAP4K1	Body;Body	Island	9.1±4.1	11.6±4.5	2.5	0.00012	0.026
cg08321382				18.6±11.6	24.2±15.3	5.5	0.00012	0.026
cg08410704	KIAA0195	TSS200	Island	7.7±1.1	9.4±3.0	1.7	0.00012	0.026
cg08528934	ADAMTS2;ADAMTS2	Body;Body	N_Shore	48.3±7.9	52.1±8.6	3.9	0.00012	0.026
cg08566437	GABRG2;GABRG2;GABRG2	TSS200;TSS200;TSS200		7.3±2.2	9.4±4.1	2.1	0.00012	0.026
cg08625335	RPS29;RPS29	TSS200;TSS200	S_Shore	5.6±0.7	6.9±1.9	1.3	0.00012	0.026
cg08650580	VEPH1;VEPH1;VEPH1;VEPH1;VEPH1	TSS200;5'UTR;5'UTR;5'UTR;5'UTR		14.8±4.5	18.8±4.9	4.0	0.00012	0.026
cg08713858	CES8	Body	S_Shore	26.4±10.9	34.3±10.5	7.9	0.00012	0.026
cg08856919	RERE;RERE;RERE	Body;TSS1500;Body	Island	3.5±0.4	4.1±0.4	0.7	0.00012	0.026
cg08920210	DNMBP;NCRNA00093	Body;TSS200		11.5±1.1	13.9±2.6	2.4	0.00012	0.026
cg08923669	MRPL28	5'UTR	Island	14.3±8.2	17.2±8.6	2.9	0.00012	0.026
cg09035152	VTCN1	Body		64.9±9.0	69.4±9.7	4.5	0.00012	0.026
cg09043104				34.1±16.1	41.0±15.7	6.9	0.00012	0.026
cg09051215	CBFA2T3;CBFA2T3	5'UTR;Body	Island	37.0±9.7	42.6±9.7	5.6	0.00012	0.026
cg09059904	F2R	Body	S_Shore	24.8±4.1	28.0±4.9	3.2	0.00012	0.026
cg09086835	LOC254559	Body	Island	13.1±2.2	16.3±3.0	3.2	0.00012	0.026
cg09160955	MIR7-2	TSS1500		38.5±13.5	43.4±12.7	5.0	0.00012	0.026
cg09232958			S_Shelf	68.7±14.6	75.1±11.2	6.5	0.00012	0.026
cg09334277			Island	17.1±6.7	20.4±6.4	3.3	0.00012	0.026
cg09354380				9.0±1.5	10.9±2.2	1.9	0.00012	0.026
cg09404405	GNG10;DNAJC25-GNG10	Body;Body	Island	6.0±0.7	7.3±0.7	1.3	0.00012	0.026
cg09497789	SPAG17	TSS1500	S_Shore	14.2±6.4	18.6±8.2	4.4	0.00012	0.026
cg09533293	ANXA2;ANXA2;ANXA2;ANXA2	5'UTR;5'UTR;Body;5'UTR	N_Shore	8.6±1.5	10.5±2.2	1.9	0.00012	0.026
cg09552166	MSL2;MSL2	TSS200;Body	N_Shore	12.7±3.0	15.7±3.0	3.0	0.00012	0.026
cg09573795	MSX1	Body	N_Shore	73.0±10.5	79.1±10.1	6.1	0.00012	0.026
cg09767850	CD6	TSS1500		8.6±1.9	10.1±2.2	1.5	0.00012	0.026
cg09827761			Island	20.1±12.0	25.7±12.3	5.6	0.00012	0.026
cg09907936	ZNF135;ZNF135;ZNF135;ZNF135;ZNF135	TSS200;TSS200;TSS200;TSS200;TSS200	Island	4.2±1.1	5.4±1.5	1.2	0.00012	0.026
cg09915835	UGT8	TSS200	Island	4.2±0.4	4.9±0.4	0.7	0.00012	0.026
cg09917360	GINS2	3'UTR		39.5±6.0	44.0±7.9	4.5	0.00012	0.026
cg09985078	RAPGEF4;RAPGEF4	Body;Body		82.2±3.7	85.6±2.6	3.4	0.00012	0.026
cg10004179	IGDCC4	Body	N_Shore	5.9±1.1	7.6±1.5	1.7	0.00012	0.026
cg10136354	EMX1	Body	Island	4.5±1.5	6.3±3.0	1.8	0.00012	0.026
cg10185667	PRKAR1A;PRKAR1A;PRKAR1A	TSS1500;TSS1500;TSS1500	Island	7.9±1.1	9.6±1.5	1.7	0.00012	0.026
cg10197432	C6orf103	TSS200	Island	11.4±2.6	15.9±4.5	4.6	0.00012	0.026
cg10222254	LMF1	Body	S_Shore	69.3±11.6	72.9±11.6	3.5	0.00012	0.026
cg10290679	ETS1;ETS1	1stExon;5'UTR		33.9±14.6	41.0±13.1	7.1	0.00012	0.026
cg10438575	HRK	3'UTR	N_Shore	7.7±3.0	9.4±3.7	1.7	0.00012	0.026
cg10491543	JAKMIP3	Body	N_Shore	72.7±7.9	77.4±6.7	4.7	0.00012	0.026
cg10588135	BCAS3;BCAS3	Body;Body		10.2±1.5	12.6±2.2	2.4	0.00012	0.026
cg10623389	FBXO42	TSS1500	S_Shore	16.5±6.7	21.0±8.6	4.4	0.00012	0.026
cg10663655	LOC729156	Body	Island	7.2±1.1	9.2±2.2	2.0	0.00012	0.026
cg10687107			Island	9.7±5.6	13.5±8.6	3.8	0.00012	0.026
cg10749572	LTF	TSS1500	S_Shore	28.3±9.7	34.2±10.9	5.9	0.00012	0.026
cg11005552	OBFC1	Body		18.1±4.5	21.9±6.0	3.8	0.00012	0.026
cg11043990	RNF157	Body	Island	15.5±8.2	21.0±10.1	5.5	0.00012	0.026
cg11110864	COL4A3BP;COL4A3BP;COL4A3BP;POLK	TSS1500;TSS1500;TSS200;5'UTR	Island	9.1±2.2	11.1±3.0	2.0	0.00012	0.026
cg11221265	SDHC;SDHC;SDHC;SDHC;LOC642502	Body;Body;Body;Body;Body	Island	5.5±1.1	6.8±1.9	1.3	0.00012	0.026
cg11227075	PRKG1	TSS200	N_Shore	19.0±2.6	22.9±3.4	3.9	0.00012	0.026
cg11368643	PCDHB15	TSS200	N_Shore	17.0±10.5	19.5±12.3	2.5	0.00012	0.026
cg11751688				29.7±11.2	35.1±12.3	5.4	0.00012	0.026
cg11816739	HIGD1B	Body		70.3±7.1	74.4±7.1	4.1	0.00012	0.026
cg11980090	TRIM26	TSS1500	Island	8.2±1.5	9.8±3.0	1.6	0.00012	0.026
cg12110327	ZNF25	5'UTR	N_Shore	13.2±2.2	16.8±3.4	3.6	0.00012	0.026
cg12289251	CACNB2;CACNB2;CACNB2;CACNB2;CACNB2;CACNB2;CACNB2;CACNB2;CACNB2	Body;Body;Body;Body;Body;TSS200;Body;Body;Body		17.6±1.5	21.8±2.6	4.1	0.00012	0.026
cg12400807	TCEA3	TSS1500	S_Shore	91.3±0.7	92.8±1.1	1.6	0.00012	0.026
cg12446722	ACBD3;ACBD3	5'UTR;1stExon	Island	3.8±0.4	4.5±0.7	0.7	0.00012	0.026
cg12599971				21.9±8.2	28.3±10.9	6.4	0.00012	0.026
cg12605080	CTDSPL;CTDSPL	Body;Body		51.1±14.2	58.0±13.5	6.9	0.00012	0.026
cg12705353	WDR66	5'UTR	Island	56.7±20.6	60.2±21.0	3.5	0.00012	0.026
cg12771852				39.4±12.0	43.9±12.3	4.5	0.00012	0.026
cg12939298	TMED10	TSS1500	S_Shore	6.8±1.5	8.3±1.5	1.5	0.00012	0.026
cg13016619				56.5±10.9	61.9±9.4	5.5	0.00012	0.026
cg13089369	MAPK10	TSS1500		28.7±5.2	32.8±7.5	4.1	0.00012	0.026
cg13239483	TMTC1	5'UTR	Island	8.1±1.9	9.0±1.9	0.9	0.00012	0.026
cg13461509	ECHDC2	TSS200	S_Shore	6.8±1.1	8.8±2.6	2.0	0.00012	0.026
cg13514578	PRPF40B	TSS1500	N_Shore	9.4±2.6	12.2±4.9	2.8	0.00012	0.026
cg13614712	MAN1B1	Body	N_Shelf	65.5±10.5	70.1±9.0	4.6	0.00012	0.026
cg13620034	MSC	Body	N_Shore	14.1±8.6	17.0±8.6	2.9	0.00012	0.026
cg13623749	JARID2	Body		18.8±4.9	22.8±6.7	4.1	0.00012	0.026
cg13623999				38.0±13.1	45.5±13.8	7.5	0.00012	0.026
cg13677149	EVX1	Body	Island	25.4±15.0	29.8±15.3	4.4	0.00012	0.026
cg13715631	PITX1	Body	Island	53.9±9.0	59.3±10.9	5.4	0.00012	0.026
cg13795883	ABCA2;ABCA2	Body;Body	N_Shore	48.2±7.1	52.7±8.2	4.5	0.00012	0.026
cg13856126	RALGPS1;ANGPTL2	Body;Body		40.5±10.5	45.8±10.5	5.4	0.00012	0.026
cg13899320	ATPGD1;ATPGD1	TSS200;TSS200	Island	10.8±1.5	13.6±3.4	2.8	0.00012	0.026
cg13910573	ALAD	5'UTR	Island	8.4±1.1	10.8±2.6	2.4	0.00012	0.026
cg13975503	BARHL2	1stExon	Island	6.8±1.5	9.0±3.7	2.3	0.00012	0.026
cg14041069	FAM129C;FAM129C	TSS200;TSS200	S_Shelf	36.8±9.0	40.9±9.7	4.1	0.00012	0.026
cg14046640	ENTPD8;ENTPD8	Body;Body	Island	53.0±10.1	57.9±8.2	4.9	0.00012	0.026
cg14173815	RPL23A;SNORD42A;SNORD4B;SNORD4A	Body;TSS1500;TSS1500;TSS200	N_Shelf	33.3±9.7	37.9±10.9	4.6	0.00012	0.026
cg14223017	AP3D1;AP3D1	1stExon;1stExon	Island	19.1±1.5	21.4±2.2	2.3	0.00012	0.026
cg14276515				28.2±4.9	33.7±5.6	5.5	0.00012	0.026
cg14452706	C14orf73	Body	Island	4.5±1.5	5.9±1.9	1.4	0.00012	0.026
cg14552732				9.6±1.9	11.9±3.7	2.4	0.00012	0.026
cg14594969	TMEM146;LONP1	Body;TSS1500	S_Shore	6.9±0.4	8.6±1.9	1.7	0.00012	0.026
cg14657277				12.6±2.2	16.3±4.1	3.7	0.00012	0.026
cg14669167	CNN3	Body	N_Shore	5.9±0.7	7.3±1.5	1.4	0.00012	0.026
cg14701978	ZNF700	TSS200	N_Shore	5.9±0.7	7.1±1.9	1.2	0.00012	0.026
cg14735242	PELI1	TSS200	Island	5.2±0.7	6.9±1.9	1.7	0.00012	0.026
cg14869028	TINAGL1;TINAGL1	5'UTR;1stExon		22.4±6.4	27.4±9.0	5.0	0.00012	0.026
cg14874742				60.7±14.2	67.5±12.0	6.8	0.00012	0.026
cg14880894	CNOT6L	Body		57.8±16.5	63.9±13.8	6.1	0.00012	0.026
cg14929153	ZBTB46;ZBTB46	1stExon;5'UTR	N_Shelf	42.7±5.6	46.9±6.7	4.2	0.00012	0.026
cg14955235	SLCO2A1	Body		45.1±7.1	49.9±8.2	4.8	0.00012	0.026
cg14992138	LOC100129935	Body		27.1±8.6	31.8±10.9	4.7	0.00012	0.026
cg15016062	C5orf36	Body		17.4±4.9	21.8±5.2	4.4	0.00012	0.026
cg15105660	CLDN1	1stExon	Island	9.2±2.2	11.5±3.0	2.4	0.00012	0.026
cg15107349	SNRNP27;SNRNP27	1stExon;5'UTR		12.4±1.9	14.7±2.2	2.3	0.00012	0.026
cg15202006	CPA6;CPA6;CPA6;CPA6	1stExon;1stExon;5'UTR;5'UTR		6.9±0.7	8.6±1.9	1.8	0.00012	0.026
cg15380744	FGFBP2;FGFBP2	5'UTR;1stExon		40.3±13.8	46.7±13.5	6.4	0.00012	0.026
cg15552158	DLX1;DLX1	3'UTR;3'UTR	S_Shore	37.5±6.4	44.8±6.4	7.3	0.00012	0.026
cg15589582	EDEM1	3'UTR		51.0±11.6	57.6±12.0	6.6	0.00012	0.026
cg15596666	PRAP1;PRAP1	TSS200;TSS200		12.3±3.4	16.1±6.0	3.8	0.00012	0.026
cg15725989				44.2±9.4	50.8±10.5	6.6	0.00012	0.026
cg15879533	TEX14;TEX14	Body;Body		11.3±1.9	13.7±3.0	2.4	0.00012	0.026
cg15916160			Island	38.2±10.5	47.5±11.2	9.3	0.00012	0.026
cg15958422				64.2±28.4	68.2±27.7	4.0	0.00012	0.026
cg15983584	TPD52L1;TPD52L1;TPD52L1;TPD52L1	TSS200;TSS1500;TSS200;TSS200	Island	4.8±0.7	5.9±0.4	1.0	0.00012	0.026
cg16078554	AP4S1;AP4S1	5'UTR;5'UTR		60.5±10.1	66.7±10.9	6.2	0.00012	0.026
cg16101739	PRRX1;PRRX1	Body;Body	S_Shore	12.0±1.5	16.0±3.4	4.0	0.00012	0.026
cg16146810	SYNE2;SYNE2	Body;Body		54.6±11.2	61.0±10.9	6.4	0.00012	0.026
cg16232234				37.4±8.2	43.3±9.0	5.8	0.00012	0.026
cg16320249			Island	20.6±9.0	24.5±10.1	3.9	0.00012	0.026
cg16323892			Island	5.0±0.7	6.0±1.1	1.0	0.00012	0.026
cg16367786	ARHGEF10L;ARHGEF10L	Body;Body		63.2±7.9	69.0±8.6	5.8	0.00012	0.026
cg16418105			S_Shore	27.4±10.1	32.6±8.2	5.2	0.00012	0.026
cg16501561	ANKRD55	Body		40.6±13.5	47.6±13.1	7.0	0.00012	0.026
cg16724196	SEPN1;SEPN1	TSS1500;TSS1500		6.4±1.1	8.1±2.6	1.6	0.00012	0.026
cg16797699				11.1±4.5	16.5±7.5	5.5	0.00012	0.026
cg16839093			Island	11.3±7.9	15.4±10.1	4.1	0.00012	0.026
cg16991168				53.0±17.2	57.6±16.1	4.6	0.00012	0.026
cg17009574	BTN3A2	TSS200		51.6±17.6	55.3±17.2	3.7	0.00012	0.026
cg17032999	KIAA0907	Body	N_Shore	14.9±4.5	16.8±4.9	1.9	0.00012	0.026
cg17099569				62.3±9.7	69.8±8.6	7.5	0.00012	0.026
cg17130251			S_Shelf	9.8±1.5	12.9±2.6	3.1	0.00012	0.026
cg17218311			S_Shore	27.2±8.2	32.0±10.1	4.9	0.00012	0.026
cg17259358			S_Shore	12.3±4.9	16.7±5.6	4.5	0.00012	0.026
cg17357161	IQGAP2	TSS1500	N_Shore	9.1±1.1	11.5±2.6	2.4	0.00012	0.026
cg17455688	NUP98;PGAP2;NUP98;NUP98;PGAP2;NUP98;PGAP2;PGAP2;PGAP2	TSS1500;TSS200;TSS1500;TSS1500;TSS200;TSS1500;TSS200;1stExon;Body	Island	7.5±1.1	9.0±1.9	1.5	0.00012	0.026
cg17527574	TERC	TSS200	Island	3.8±0.7	5.0±0.7	1.3	0.00012	0.026
cg17680088	GPR144	TSS200	N_Shore	28.6±12.7	33.2±13.5	4.7	0.00012	0.026
cg17720745				4.9±0.4	6.4±0.7	1.5	0.00012	0.026
cg17795258			S_Shore	82.1±3.0	84.5±3.4	2.4	0.00012	0.026
cg17925026	WDR27	Body	N_Shore	50.5±10.1	56.0±7.5	5.5	0.00012	0.026
cg17961892			N_Shore	8.5±1.1	10.1±2.2	1.6	0.00012	0.026
cg18072732				9.9±1.1	11.9±3.4	2.0	0.00012	0.026
cg18115132	NTNG1;NTNG1;NTNG1	Body;Body;Body		24.0±8.6	29.8±8.6	5.8	0.00012	0.026
cg18190847	HRH1;HRH1	5'UTR;TSS1500	N_Shore	15.5±5.2	20.2±6.7	4.7	0.00012	0.026
cg18233595	PRRC1;PRRC1	5'UTR;1stExon	Island	2.2±0.4	2.6±0.4	0.4	0.00012	0.026
cg18348500	NDUFAF2;ERCC8	TSS200;TSS200	Island	5.9±0.7	7.7±3.0	1.8	0.00012	0.026
cg18384976	PRPF38B	TSS1500	N_Shore	8.2±1.1	10.0±2.6	1.9	0.00012	0.026
cg18554976	FXYD1;FXYD1	TSS1500;TSS1500	N_Shelf	20.1±10.5	24.2±11.2	4.1	0.00012	0.026
cg18786224			N_Shore	29.6±10.5	35.0±12.0	5.4	0.00012	0.026
cg18801599	TMEM101	1stExon	Island	5.5±0.4	6.5±1.1	1.0	0.00012	0.026
cg18872778			Island	8.4±1.1	9.9±2.6	1.5	0.00012	0.026
cg18941614	UBTF;UBTF;UBTF	Body;Body;Body	Island	14.4±3.0	18.2±5.6	3.8	0.00012	0.026
cg19019214			Island	11.8±1.9	13.6±2.6	1.7	0.00012	0.026
cg19093875	PGAM1	TSS1500	N_Shore	7.4±0.7	8.9±1.9	1.5	0.00012	0.026
cg19124151			S_Shelf	82.7±6.4	85.8±6.0	3.1	0.00012	0.026
cg19130188	PTPN20B;PTPN20B;PTPN20A;PTPN20B;PTPN20A;PTPN20A;PTPN20A;PTPN20A;PTPN20A;PTPN20B;PTPN20A;PTPN20B;PTPN20B;PTPN20A;PTPN20B;PTPN20B;PTPN20B;PTPN20A	TSS1500;TSS1500;TSS1500;TSS1500;TSS1500;TSS1500;TSS1500;TSS1500;TSS1500;TSS1500;TSS1500;TSS1500;TSS1500;TSS1500;TSS1500;TSS1500;TSS1500;TSS1500	S_Shore	45.1±7.5	49.5±7.9	4.3	0.00012	0.026
cg19358589	PRDM2;PRDM2	Body;Body		87.3±1.9	88.7±1.5	1.5	0.00012	0.026
cg19410796			S_Shore	58.3±16.5	64.9±15.3	6.6	0.00012	0.026
cg19529732	DIABLO;DIABLO;DIABLO;DIABLO	TSS200;TSS200;TSS200;TSS200	S_Shore	88.9±4.1	91.2±2.6	2.3	0.00012	0.026
cg19549714	TGIF1;TGIF1;TGIF1	5'UTR;1stExon;5'UTR	N_Shore	6.1±0.7	7.7±1.9	1.5	0.00012	0.026
cg19556343	NCAM2	TSS1500	Island	13.6±7.5	17.8±8.2	4.2	0.00012	0.026
cg19579167	EPB41L3	5'UTR	Island	4.7±0.7	5.8±1.1	1.1	0.00012	0.026
cg19582316			Island	10.0±2.6	11.5±3.0	1.5	0.00012	0.026
cg19634527	CDK5R1	Body	Island	21.5±5.2	26.6±6.7	5.1	0.00012	0.026
cg19644018	TEKT2;TEKT2	5'UTR;1stExon	Island	8.1±1.1	9.9±2.2	1.8	0.00012	0.026
cg19685567				54.0±10.9	58.8±10.5	4.8	0.00012	0.026
cg19696083	HOXC4	5'UTR	N_Shelf	46.8±7.9	53.3±7.9	6.5	0.00012	0.026
cg19702055	RCL1	TSS1500	Island	6.1±0.7	7.1±1.5	0.9	0.00012	0.026
cg19758881				62.7±10.1	66.4±9.4	3.6	0.00012	0.026
cg19819912	TP73;TP73;TP73;TP73	Body;Body;Body;Body	N_Shelf	27.7±9.0	32.4±9.0	4.7	0.00012	0.026
cg19863980				52.3±2.6	55.0±3.7	2.8	0.00012	0.026
cg19907366			S_Shelf	25.7±9.7	29.2±10.5	3.4	0.00012	0.026
cg19984991	RPTOR;RPTOR	Body;Body	S_Shelf	76.9±8.2	81.8±7.1	4.9	0.00012	0.026
cg20121142	TWIST1	TSS1500	Island	10.7±4.5	14.4±5.6	3.7	0.00012	0.026
cg20127035	SETBP1;SETBP1;SETBP1	5'UTR;1stExon;TSS1500	Island	10.3±1.9	12.6±3.4	2.3	0.00012	0.026
cg20136061			N_Shore	28.4±10.1	32.7±11.6	4.3	0.00012	0.026
cg20343827	FAM155A	Body		30.5±16.8	37.1±16.8	6.6	0.00012	0.026
cg20384374	C11orf57;C11orf57;C11orf57;C11orf57;C11orf57;C11orf57;PIH1D2;PIH1D2	5'UTR;1stExon;1stExon;5'UTR;1stExon;5'UTR;TSS200;TSS200	N_Shore	4.7±0.7	5.8±1.5	1.2	0.00012	0.026
cg20418725	CASP8;CASP8;CASP8;CASP8;CASP8	5'UTR;5'UTR;5'UTR;TSS1500;5'UTR		13.2±10.5	17.2±12.7	4.0	0.00012	0.026
cg20430063	MSRB3;MSRB3	5'UTR;Body	Island	8.2±0.7	9.3±1.5	1.1	0.00012	0.026
cg20582655	MIR9-1;C1orf61	TSS200;5'UTR	N_Shore	18.1±5.2	21.4±5.6	3.3	0.00012	0.026
cg20927724	PLIN1;PLIN1	Body;Body	S_Shore	26.9±8.6	32.3±9.7	5.4	0.00012	0.026
cg20951334	KDM3A;KDM3A	Body;Body	Island	5.4±0.4	7.2±3.0	1.9	0.00012	0.026
cg21052682	FGF19	Body	Island	6.3±2.2	7.9±3.4	1.7	0.00012	0.026
cg21098557	MGC42105	TSS1500	Island	5.2±0.7	7.0±1.1	1.8	0.00012	0.026
cg21108826			N_Shelf	39.6±13.5	45.8±12.3	6.1	0.00012	0.026
cg21115691	FCAMR;FCAMR;FCAMR;FCAMR	Body;Body;Body;Body		36.5±10.5	40.8±9.7	4.4	0.00012	0.026
cg21136399				59.1±9.7	64.8±9.4	5.7	0.00012	0.026
cg21195763	ABL1	Body		25.7±5.2	29.9±7.1	4.2	0.00012	0.026
cg21220551	SCAI;SCAI	Body;Body	N_Shore	21.8±2.6	27.8±4.5	5.9	0.00012	0.026
cg21682034	TMEM14B;TMEM14B	TSS200;TSS200	Island	7.0±0.7	8.6±1.9	1.6	0.00012	0.026
cg21860285	CPA6;CPA6	TSS1500;TSS1500		44.5±8.2	49.5±7.9	5.0	0.00012	0.026
cg21869704	EGFL8	Body	Island	90.9±7.1	93.2±4.5	2.3	0.00012	0.026
cg21923619	FOXG1	TSS1500	Island	21.9±9.4	26.4±10.1	4.5	0.00012	0.026
cg22010065	MZF1;MGC2752;LOC100131691;MZF1	TSS1500;TSS1500;Body;TSS1500	N_Shore	11.6±4.5	16.2±6.0	4.6	0.00012	0.026
cg22022957	CDKN1C;CDKN1C;CDKN1C	TSS1500;TSS1500;TSS1500	S_Shore	46.4±12.7	51.3±13.1	4.9	0.00012	0.026
cg22027985	RRM1	TSS1500	N_Shore	10.2±2.2	13.1±4.9	2.9	0.00012	0.026
cg22167267	CCDC57	Body		47.2±10.1	55.4±10.1	8.2	0.00012	0.026
cg22380533	SYT5	5'UTR	Island	5.9±1.1	7.6±1.9	1.7	0.00012	0.026
cg22396755	RAP1GAP;RAP1GAP	5'UTR;5'UTR	Island	5.2±1.9	6.5±1.9	1.3	0.00012	0.026
cg22467129	ETFA;ETFA	TSS1500;TSS1500	S_Shore	8.3±1.9	10.4±3.0	2.1	0.00012	0.026
cg22487391				19.6±3.7	27.1±4.1	7.5	0.00012	0.026
cg22643751	UNC84A;UNC84A	TSS1500;TSS1500	Island	35.1±12.0	39.9±11.2	4.9	0.00012	0.026
cg22753462	TOP1P2;PIWIL3	Body;5'UTR	S_Shore	46.7±6.4	51.1±6.0	4.4	0.00012	0.026
cg22812442	C6orf108;C6orf108	TSS1500;TSS1500	S_Shore	12.4±5.6	16.0±6.7	3.7	0.00012	0.026
cg22818549	PRIM2	TSS200		7.3±0.7	9.0±1.9	1.7	0.00012	0.026
cg22873562	RYK;RYK	TSS1500;TSS1500	Island	6.7±0.7	8.9±2.2	2.3	0.00012	0.026
cg22889887				61.9±10.5	65.7±10.9	3.8	0.00012	0.026
cg22940789	DCLK1	5'UTR	N_Shore	17.9±9.0	23.2±10.5	5.3	0.00012	0.026
cg22967542			S_Shore	5.8±0.7	8.4±3.0	2.6	0.00012	0.026
cg23172884	LOC100188947;HECTD2;HECTD2	Body;TSS200;TSS200	Island	2.4±0.4	2.9±0.4	0.5	0.00012	0.026
cg23204556	MAPKBP1;MAPKBP1	TSS200;TSS200	Island	4.4±0.4	5.6±1.1	1.2	0.00012	0.026
cg23256675	C5orf13;C5orf13;C5orf13;C5orf13;C5orf13;C5orf13;C5orf13;C5orf13;C5orf13;C5orf13;C5orf13	Body;Body;Body;Body;Body;Body;Body;Body;Body;Body;Body		24.9±2.6	31.4±3.7	6.5	0.00012	0.026
cg23274604	NVL;NVL;NVL;NVL	1stExon;5'UTR;5'UTR;1stExon	Island	2.4±0.4	2.9±0.4	0.6	0.00012	0.026
cg23351954			Island	21.7±6.4	25.5±6.0	3.8	0.00012	0.026
cg23356944				12.9±2.6	17.2±4.9	4.3	0.00012	0.026
cg23396935	FAM3A;FAM3A;FAM3A;FAM3A;FAM3A	TSS1500;TSS1500;TSS1500;TSS1500;TSS1500	Island	39.3±12.7	44.1±15.0	4.7	0.00012	0.026
cg23443041	DNAJC3	TSS1500	N_Shore	5.8±0.7	7.0±1.5	1.2	0.00012	0.026
cg23718924	BCL11A;BCL11A;BCL11A	Body;Body;Body	Island	14.7±6.0	19.6±6.7	4.8	0.00012	0.026
cg23841538				58.4±3.4	60.8±3.7	2.5	0.00012	0.026
cg23842170	EPHA5;EPHA5	Body;Body	N_Shore	10.9±6.7	15.5±8.6	4.6	0.00012	0.026
cg23863670	CCL28	Body		19.5±6.4	24.0±8.2	4.4	0.00012	0.026
cg23866166			S_Shore	9.1±1.1	11.5±2.6	2.5	0.00012	0.026
cg23948730	PAFAH1B1	TSS1500	Island	6.7±1.1	7.8±1.1	1.1	0.00012	0.026
cg23977108	PARN;PARN	TSS200;TSS200	S_Shore	8.0±1.1	10.6±3.0	2.6	0.00012	0.026
cg24031764				19.1±3.4	24.1±5.2	5.0	0.00012	0.026
cg24053642	MIA3	Body	Island	6.8±0.7	8.0±1.5	1.2	0.00012	0.026
cg24132325	SGCD;SGCD;SGCD	Body;Body;Body		24.0±3.0	29.3±5.2	5.3	0.00012	0.026
cg24180975	C6orf142;C6orf142	5'UTR;1stExon		48.7±11.6	57.1±10.1	8.4	0.00012	0.026
cg24182521	PLTP;PLTP	TSS1500;TSS1500	S_Shore	16.1±4.1	21.4±5.6	5.3	0.00012	0.026
cg24219033	CD68;CD68	3'UTR;3'UTR	N_Shore	58.2±18.7	64.6±16.5	6.4	0.00012	0.026
cg24355240			Island	55.7±11.6	61.8±10.5	6.1	0.00012	0.026
cg24470447	RSPO3	Body	S_Shore	7.5±2.2	11.5±4.5	4.0	0.00012	0.026
cg24485927				11.6±8.6	14.8±9.7	3.2	0.00012	0.026
cg24526899	BMP4;BMP4	TSS1500;TSS1500	S_Shore	38.5±12.3	45.7±12.3	7.2	0.00012	0.026
cg24538642			Island	31.4±8.6	36.4±9.4	5.0	0.00012	0.026
cg24552015	LSP1;LSP1;LSP1;LSP1	5'UTR;TSS200;TSS200;Body	Island	6.6±1.9	10.1±2.6	3.6	0.00012	0.026
cg24570042	GLDN	Body	S_Shore	34.2±12.0	41.4±14.2	7.2	0.00012	0.026
cg24607755	LDLRAD3	Body		5.4±0.4	6.6±1.5	1.2	0.00012	0.026
cg24684807			N_Shore	14.7±5.2	18.5±6.4	3.7	0.00012	0.026
cg24700702	ZSCAN2;ZSCAN2;ZSCAN2;ZSCAN2;ZSCAN2;ZSCAN2	5'UTR;1stExon;1stExon;5'UTR;1stExon;5'UTR	Island	6.1±0.7	7.4±0.7	1.3	0.00012	0.026
cg24722099	CYP27B1;CYP27B1	5'UTR;1stExon	S_Shore	13.0±6.4	16.4±7.9	3.4	0.00012	0.026
cg24727480	KCTD10	Body		5.0±0.7	6.2±1.1	1.2	0.00012	0.026
cg24729983	CCNO	TSS1500	Island	8.0±3.7	10.2±5.2	2.1	0.00012	0.026
cg24739679				50.5±18.0	57.9±19.1	7.4	0.00012	0.026
cg24796852	GMFG	TSS1500		19.1±9.7	23.9±11.2	4.8	0.00012	0.026
cg24893551	ACVR1C;ACVR1C;ACVR1C;ACVR1C	Body;Body;5'UTR;Body	N_Shore	25.9±13.1	34.1±16.1	8.1	0.00012	0.026
cg24893721	AKT1S1;AKT1S1;TBC1D17;TBC1D17;AKT1S1;TBC1D17;TBC1D17	TSS1500;TSS1500;5'UTR;1stExon;TSS1500;1stExon;5'UTR	Island	4.2±0.7	5.2±1.1	1.0	0.00012	0.026
cg25018209	SSU72	Body	N_Shore	6.8±1.1	8.7±2.2	1.9	0.00012	0.026
cg25091678	SIAH2	TSS200	Island	9.0±1.1	11.7±3.7	2.7	0.00012	0.026
cg25092328	PXMP4;PXMP4;PXMP4;PXMP4	1stExon;5'UTR;1stExon;5'UTR	Island	7.5±1.1	9.3±1.9	1.9	0.00012	0.026
cg25139410	FAM179A	TSS200		26.8±9.7	33.1±10.5	6.3	0.00012	0.026
cg25225906				76.6±5.6	79.9±5.2	3.4	0.00012	0.026
cg25427625	KIAA1908;KIAA1908;KIAA1908	Body;Body;Body		38.4±7.5	43.9±7.5	5.5	0.00012	0.026
cg25492350				6.4±1.1	8.1±2.6	1.7	0.00012	0.026
cg25584626	PRR16;PRR16	1stExon;5'UTR	N_Shore	7.1±1.1	9.1±2.6	2.0	0.00012	0.026
cg25623473	MRPL46	Body	N_Shelf	82.0±7.5	86.1±4.5	4.1	0.00012	0.026
cg25660390			Island	28.2±20.6	35.2±18.3	7.0	0.00012	0.026
cg25834415	KIF1A	5'UTR	Island	9.2±3.4	11.2±4.5	1.9	0.00012	0.026
cg25839727	ROR1;ROR1	Body;Body		12.0±2.2	16.4±6.0	4.4	0.00012	0.026
cg26015040	FCER2	Body		9.4±2.2	10.7±2.2	1.2	0.00012	0.026
cg26021960			N_Shore	51.3±12.3	57.1±13.8	5.8	0.00012	0.026
cg26081071			N_Shore	17.5±5.2	20.8±5.2	3.3	0.00012	0.026
cg26086607	DBNL;DBNL;DBNL	TSS1500;TSS1500;TSS1500	N_Shore	5.4±0.7	7.0±2.2	1.6	0.00012	0.026
cg26134124	TOP2A	TSS1500	S_Shore	5.6±1.1	6.7±1.5	1.1	0.00012	0.026
cg26295328	CASC4;CASC4;CASC4;CASC4	5'UTR;1stExon;5'UTR;1stExon	Island	15.0±4.9	18.2±5.2	3.2	0.00012	0.026
cg26315918	TMPRSS7;TMPRSS7	Body;Body		12.0±2.2	14.9±4.1	3.0	0.00012	0.026
cg26366048	BEND6;DST	5'UTR;TSS1500	S_Shore	6.8±1.1	8.5±3.0	1.7	0.00012	0.026
cg26401870	NPM2;NPM2	1stExon;5'UTR	Island	8.3±3.0	10.7±4.5	2.4	0.00012	0.026
cg26470101			Island	9.5±1.9	12.0±3.0	2.5	0.00012	0.026
cg26546557	NPPC	TSS200	Island	8.5±1.1	10.6±2.6	2.1	0.00012	0.026
cg26560367	ZNF44;ZNF44	TSS1500;TSS1500	S_Shore	23.4±5.2	28.2±7.5	4.8	0.00012	0.026
cg26675200			N_Shore	31.7±9.0	38.1±10.5	6.4	0.00012	0.026
cg26781886	EMB	TSS200	S_Shore	7.8±1.1	9.4±2.6	1.6	0.00012	0.026
cg27270516				28.5±6.7	35.1±7.1	6.7	0.00012	0.026
cg27514333	SMAD6;SMAD6	Body;Body	S_Shore	13.6±6.7	17.5±8.2	3.9	0.00012	0.026
cg27607805	NAALADL1	TSS200		33.4±14.2	39.0±15.0	5.6	0.00012	0.026
cg27624769	TRPS1	5'UTR	N_Shelf	66.1±3.7	70.4±5.2	4.4	0.00012	0.026
cg27659841	MYO1B;MYO1B;MYO1B	TSS200;TSS1500;TSS200	Island	3.1±0.4	3.9±0.7	0.8	0.00012	0.026
cg00050271	CMIP;CMIP	3'UTR;3'UTR		78.6±4.5	82.5±3.7	3.9	0.00024	0.028
cg00180097	BAT2	Body	S_Shore	32.5±5.2	37.2±8.2	4.6	0.00024	0.028
cg00188055	TNXB	5'UTR		6.1±0.7	7.8±1.9	1.7	0.00024	0.028
cg00193963	WIPF3	Body	N_Shore	17.5±7.9	21.5±9.0	3.9	0.00024	0.028
cg00290627			Island	57.9±4.9	62.0±5.6	4.1	0.00024	0.028
cg00290944	PAGE2B	TSS200		59.9±12.7	64.6±12.0	4.7	0.00024	0.028
cg00299820				21.5±13.1	27.9±11.6	6.4	0.00024	0.028
cg00459129	TM7SF3	TSS200	Island	8.0±1.1	9.1±1.5	1.2	0.00024	0.028
cg00486011				77.2±4.1	81.1±4.5	3.9	0.00024	0.028
cg00549566	ELMO1	5'UTR	Island	10.2±1.1	12.7±2.6	2.4	0.00024	0.028
cg00556742	C2orf60;C2orf60;C2orf47	TSS1500;TSS1500;Body	Island	7.4±1.1	8.3±1.5	0.9	0.00024	0.028
cg00614413	PTPRS;PTPRS;PTPRS;PTPRS	5'UTR;5'UTR;5'UTR;5'UTR	N_Shelf	60.6±3.0	64.3±3.0	3.6	0.00024	0.028
cg00697703	OSBPL3;OSBPL3;OSBPL3;OSBPL3	5'UTR;5'UTR;5'UTR;5'UTR	N_Shore	17.2±7.5	20.6±7.9	3.4	0.00024	0.028
cg00760935	DCHS2;DCHS2	1stExon;1stExon	Island	23.3±14.6	28.7±15.3	5.3	0.00024	0.028
cg00781110	LOC283731;ISLR2;ISLR2;ISLR2;ISLR2	Body;TSS1500;TSS200;TSS1500;TSS1500	Island	21.6±22.4	26.7±23.2	5.1	0.00024	0.028
cg00835745			N_Shore	51.3±19.8	57.3±19.1	6.0	0.00024	0.028
cg00866814	LMTK3	TSS1500	S_Shore	19.6±7.1	24.1±8.6	4.5	0.00024	0.028
cg00923744	GALNT2	Body	S_Shore	7.2±2.6	8.6±3.4	1.4	0.00024	0.028
cg00941836			Island	8.0±6.4	12.0±9.0	4.0	0.00024	0.028
cg00970325	PAQR9	TSS1500	Island	13.7±10.9	15.4±11.2	1.7	0.00024	0.028
cg01112805	FREM2	1stExon	Island	23.9±7.9	30.0±7.9	6.1	0.00024	0.028
cg01244270	DLX1;DLX1	3'UTR;3'UTR	S_Shore	69.2±6.7	73.4±6.7	4.2	0.00024	0.028
cg01252104	GALNT9	Body		28.4±12.7	33.5±13.5	5.1	0.00024	0.028
cg01261939				8.5±1.1	11.7±4.1	3.2	0.00024	0.028
cg01266375				32.6±7.9	39.1±7.9	6.5	0.00024	0.028
cg01301664	FST;FST	TSS1500;TSS1500	Island	7.8±1.5	10.2±3.0	2.4	0.00024	0.028
cg01460202	ERN2	Body		30.7±11.6	35.1±12.3	4.4	0.00024	0.028
cg01485948	MNT	Body	Island	5.4±0.7	6.6±1.5	1.2	0.00024	0.028
cg01541814	RNF135;RNF135	Body;Body	Island	22.8±3.4	28.4±4.9	5.6	0.00024	0.028
cg01543583	C14orf149	Body	N_Shelf	46.7±22.1	54.7±21.0	8.0	0.00024	0.028
cg01558777	C10orf99	Body		52.2±10.9	57.0±10.9	4.8	0.00024	0.028
cg01575590	KCNQ2;KCNQ2;KCNQ2;KCNQ2;KCNQ2	Body;Body;Body;Body;Body	Island	3.0±1.1	4.0±1.9	1.0	0.00024	0.028
cg01778926	WNT1	TSS1500	N_Shore	31.7±6.0	35.7±6.7	4.1	0.00024	0.028
cg01895740	CLEC4GP1	Body	N_Shore	25.8±11.2	31.4±11.6	5.6	0.00024	0.028
cg01917657	PANX2;PANX2;PANX2	Body;Body;Body	Island	26.5±9.0	29.9±8.2	3.4	0.00024	0.028
cg01947301	NUCKS1	Body	Island	11.1±2.2	13.5±3.0	2.4	0.00024	0.028
cg01958723			N_Shore	13.0±3.0	16.0±3.4	3.0	0.00024	0.028
cg02026475	LYRM1;LYRM1;DCUN1D3;LYRM1;LYRM1;LYRM1	1stExon;5'UTR;TSS1500;5'UTR;1stExon;5'UTR	Island	6.3±0.7	7.6±1.5	1.3	0.00024	0.028
cg02085660	LRRC24;MGC70857	5'UTR;3'UTR	N_Shore	47.5±9.7	52.1±9.4	4.6	0.00024	0.028
cg02196256				27.0±6.4	34.9±7.1	7.9	0.00024	0.028
cg02220129				65.9±13.1	70.4±10.5	4.4	0.00024	0.028
cg02226939	BLMH	TSS1500	S_Shore	8.8±2.6	11.0±3.7	2.1	0.00024	0.028
cg02281790	STX11	5'UTR	S_Shore	16.6±2.6	19.5±3.0	2.9	0.00024	0.028
cg02476744	HMGA2;HMGA2;RPSAP52;HMGA2;HMGA2	1stExon;5'UTR;Body;1stExon;5'UTR	Island	13.4±2.2	16.5±2.6	3.0	0.00024	0.028
cg02510853	PKMYT1;PKMYT1	TSS1500;TSS1500	S_Shore	28.7±7.9	34.1±8.2	5.3	0.00024	0.028
cg02691934	C10orf90	Body		29.6±10.9	34.5±12.3	4.9	0.00024	0.028
cg02726943	SLC27A2;SLC27A2	1stExon;1stExon	Island	12.2±3.0	16.0±4.9	3.8	0.00024	0.028
cg02735652	BAI2	5'UTR	Island	22.3±9.0	25.6±9.4	3.4	0.00024	0.028
cg02778418	ATOH1	TSS1500	N_Shore	14.4±9.0	17.6±9.7	3.2	0.00024	0.028
cg02780743	GDF15	TSS200	N_Shore	10.5±1.9	13.5±2.2	3.0	0.00024	0.028
cg02804510	FUT2;FUT2	5'UTR;5'UTR	Island	13.4±4.9	17.1±7.5	3.7	0.00024	0.028
cg02843092	ATP2C1;ATP2C1;ATP2C1;ATP2C1	TSS1500;TSS1500;TSS1500;TSS1500	Island	6.6±1.1	7.9±1.9	1.3	0.00024	0.028
cg02868254	C10orf4	5'UTR	N_Shore	15.1±8.2	18.1±9.4	3.0	0.00024	0.028
cg02916964	DGKA;DGKA;DGKA;DGKA	5'UTR;5'UTR;5'UTR;5'UTR	Island	4.5±0.4	5.7±0.7	1.2	0.00024	0.028
cg02940164	PGAP2;PGAP2;PGAP2;PGAP2;PGAP2;PGAP2;PGAP2;PGAP2	Body;Body;5'UTR;Body;Body;Body;Body;Body	Island	15.4±7.5	18.7±9.4	3.3	0.00024	0.028
cg03020503				39.5±13.5	43.1±14.2	3.6	0.00024	0.028
cg03038262	IFITM1	3'UTR	N_Shore	24.0±9.7	30.2±11.2	6.3	0.00024	0.028
cg03186486	FAM19A4;FAM19A4	5'UTR;5'UTR	Island	7.7±0.7	9.4±2.2	1.7	0.00024	0.028
cg03196666			Island	42.1±7.1	45.7±8.6	3.6	0.00024	0.028
cg03286031			S_Shore	35.6±9.0	42.4±9.4	6.9	0.00024	0.028
cg03411579				27.3±7.5	32.2±9.0	5.0	0.00024	0.028
cg03459791	TEKT3	5'UTR	N_Shore	12.5±5.2	15.6±5.6	3.0	0.00024	0.028
cg03722525			N_Shore	15.8±5.2	20.1±4.9	4.3	0.00024	0.028
cg03749081			S_Shelf	67.1±4.9	72.0±4.9	4.9	0.00024	0.028
cg03780132			Island	10.8±4.9	15.2±7.1	4.5	0.00024	0.028
cg03885929	C10orf46	1stExon	Island	9.0±1.5	10.4±2.2	1.4	0.00024	0.028
cg03892543	COTL1	Body	N_Shore	29.3±9.4	36.2±10.9	7.0	0.00024	0.028
cg03945902			Island	7.8±1.1	9.6±2.6	1.8	0.00024	0.028
cg03950246	NEO1	TSS1500	N_Shore	19.0±6.7	21.9±5.6	2.9	0.00024	0.028
cg04044664	ANKRD43	1stExon	Island	15.1±5.6	20.4±8.2	5.3	0.00024	0.028
cg04044694	HNRNPH2;HNRNPH2;GLA;GLA	TSS1500;TSS1500;1stExon;5'UTR	Island	12.6±8.2	16.2±9.7	3.6	0.00024	0.028
cg04066396	PKP4;PKP4	5'UTR;5'UTR	S_Shore	13.7±1.9	16.1±1.9	2.3	0.00024	0.028
cg04083753			Island	4.0±0.7	4.8±1.1	0.8	0.00024	0.028
cg04090392	BNC1	Body	Island	6.9±1.9	8.9±3.4	2.0	0.00024	0.028
cg04104329	RALA	5'UTR		41.6±12.0	48.4±13.1	6.8	0.00024	0.028
cg04113200	STX2;STX2	Body;Body	Island	22.9±7.5	28.1±8.2	5.2	0.00024	0.028
cg04151146	FLJ25328;FLJ25328	TSS1500;TSS200		45.8±4.5	50.4±5.2	4.6	0.00024	0.028
cg04168853			Island	8.7±1.5	11.4±3.4	2.7	0.00024	0.028
cg04297922	MEX3A	3'UTR	N_Shelf	21.5±5.6	26.7±7.9	5.2	0.00024	0.028
cg04396495	ZSWIM6	TSS1500	Island	9.3±0.7	11.5±3.0	2.2	0.00024	0.028
cg04475375	NRN1	TSS1500	N_Shore	12.4±2.6	14.5±4.5	2.2	0.00024	0.028
cg04513861	EPHB1	Body		57.6±13.5	61.2±12.7	3.6	0.00024	0.028
cg04627183	PDE7B	Body		57.1±10.1	64.7±7.9	7.7	0.00024	0.028
cg04704487	CRISPLD2	Body		43.7±10.9	51.4±10.1	7.7	0.00024	0.028
cg04762312			N_Shore	38.5±10.5	46.0±9.4	7.5	0.00024	0.028
cg04776304			N_Shore	9.4±1.9	11.8±3.0	2.4	0.00024	0.028
cg04824716	CCHCR1;TCF19;CCHCR1;TCF19;CCHCR1;CCHCR1;CCHCR1	1stExon;TSS1500;5'UTR;TSS1500;1stExon;5'UTR;5'UTR	N_Shore	18.0±6.0	22.0±7.5	4.0	0.00024	0.028
cg04843946	LYRM2;LYRM2;LYRM2;LYRM2	Body;Body;Body;Body	N_Shore	11.8±1.9	13.8±2.6	2.0	0.00024	0.028
cg04865110	JAKMIP1;JAKMIP1	TSS1500;TSS1500	Island	6.2±1.1	7.7±1.5	1.4	0.00024	0.028
cg04872610	AP4B1;DCLRE1B	TSS1500;Body	S_Shore	8.3±2.6	11.4±2.6	3.1	0.00024	0.028
cg04874113			Island	5.8±1.1	7.2±1.1	1.4	0.00024	0.028
cg04892170	ADAM12;ADAM12;ADAM12;ADAM12	1stExon;5'UTR;5'UTR;1stExon	Island	6.8±1.1	8.0±1.1	1.2	0.00024	0.028
cg04955303	PPP2R5D;PPP2R5D;PPP2R5D	TSS200;TSS200;TSS200		8.4±1.1	9.8±1.9	1.4	0.00024	0.028
cg04990056	STX12	1stExon	Island	4.8±0.7	5.9±0.7	1.1	0.00024	0.028
cg05005999	MARCH6	Body		44.9±12.7	50.2±12.0	5.3	0.00024	0.028
cg05048043	LPP;LPP;LPP	Body;Body;Body		64.4±15.0	69.7±13.5	5.3	0.00024	0.028
cg05188549	TDRKH;TDRKH;TDRKH;TDRKH	5'UTR;5'UTR;5'UTR;5'UTR	Island	8.7±1.1	10.3±2.2	1.6	0.00024	0.028
cg05214151	RGMB	Body	S_Shore	6.9±1.1	8.5±1.9	1.6	0.00024	0.028
cg05246530	ST3GAL2	5'UTR		46.9±13.8	51.8±13.5	5.0	0.00024	0.028
cg05280133	GATM;LOC145663	Body;TSS1500	Island	7.9±1.1	9.6±2.6	1.7	0.00024	0.028
cg05287297				10.9±1.5	13.1±2.6	2.2	0.00024	0.028
cg05314679				22.9±9.0	27.9±11.2	5.0	0.00024	0.028
cg05373286	VDAC2	TSS1500	N_Shore	9.8±2.2	12.3±2.6	2.4	0.00024	0.028
cg05373723	CLGN;CLGN	5'UTR;5'UTR	N_Shore	14.1±4.5	18.6±8.6	4.5	0.00024	0.028
cg05377226	DNM3;DNM3	1stExon;1stExon	Island	5.3±0.4	6.1±0.7	0.8	0.00024	0.028
cg05405594	XPO4	TSS1500	S_Shore	8.2±1.1	9.6±1.1	1.4	0.00024	0.028
cg05417615	SLC10A7;SLC10A7	TSS1500;TSS1500	Island	5.9±1.5	7.4±1.9	1.5	0.00024	0.028
cg05446414	IL18BP;IL18BP;IL18BP;IL18BP;IL18BP;IL18BP;IL18BP	5'UTR;5'UTR;5'UTR;1stExon;5'UTR;5'UTR;1stExon		13.8±1.9	18.1±4.5	4.4	0.00024	0.028
cg05493841	BEST3;BEST3	Body;TSS200		7.7±1.1	9.0±1.1	1.3	0.00024	0.028
cg05555111			Island	15.1±4.9	18.7±6.0	3.6	0.00024	0.028
cg05587282	COL12A1;COL12A1	TSS1500;TSS1500	Island	6.1±0.7	7.4±1.5	1.3	0.00024	0.028
cg05640992	CA5A	TSS1500		85.9±3.0	88.2±3.0	2.3	0.00024	0.028
cg05642802	MIR548G;C3orf26	Body;TSS200	Island	5.2±1.1	6.7±0.7	1.4	0.00024	0.028
cg05718625	TMEM85	1stExon		10.4±1.9	11.4±1.9	1.0	0.00024	0.028
cg05951202	EPX	Body	S_Shelf	30.3±9.7	36.7±8.6	6.4	0.00024	0.028
cg06126060	TRIM27	Body	N_Shelf	85.7±2.2	87.7±1.9	1.9	0.00024	0.028
cg06135689				24.3±10.1	30.9±11.2	6.7	0.00024	0.028
cg06163371	EPHA10;EPHA10	TSS200;TSS200	Island	9.5±2.6	11.1±3.4	1.6	0.00024	0.028
cg06170300	SLITRK3	5'UTR		13.9±5.2	17.4±5.6	3.5	0.00024	0.028
cg06390484	CALD1;CALD1;CALD1;CALD1;CALD1	TSS1500;Body;TSS1500;Body;Body		27.4±20.6	33.7±21.3	6.3	0.00024	0.028
cg06445348	ILDR2	Body	Island	5.0±0.7	5.8±1.5	0.7	0.00024	0.028
cg06481076	POLS	Body		76.2±8.2	80.3±6.7	4.1	0.00024	0.028
cg06507634	COX6A2	Body	Island	11.0±5.6	15.6±8.2	4.5	0.00024	0.028
cg06584030			Island	6.5±1.1	7.3±1.5	0.9	0.00024	0.028
cg06693983	TMEM190	Body	Island	11.7±5.6	16.3±9.4	4.6	0.00024	0.028
cg06806044			Island	8.1±6.7	10.3±8.2	2.2	0.00024	0.028
cg06899186	CUL1	TSS1500	N_Shore	17.3±1.9	21.9±3.4	4.6	0.00024	0.028
cg06958567	RAB27B	TSS1500	N_Shore	7.5±3.0	9.9±4.5	2.4	0.00024	0.028
cg07000989	ELP2;SLC39A6;SLC39A6	TSS200;TSS1500;TSS1500	Island	6.2±0.7	8.1±2.6	1.8	0.00024	0.028
cg07001421	PPT2;PPT2	Body;Body		70.0±10.1	75.4±8.6	5.4	0.00024	0.028
cg07071978	FRMD4A	Body	Island	5.1±1.1	6.7±2.6	1.6	0.00024	0.028
cg07203893				56.9±12.7	65.5±9.7	8.6	0.00024	0.028
cg07301105	C2orf52	TSS1500	Island	12.1±4.5	16.7±7.5	4.5	0.00024	0.028
cg07312854	BMPR2	TSS1500	Island	12.4±1.5	14.5±2.2	2.1	0.00024	0.028
cg07402261	CARS2	Body		76.8±4.5	79.5±4.1	2.7	0.00024	0.028
cg07470570	AUTS2;AUTS2	Body;Body	S_Shelf	21.1±3.4	25.3±3.7	4.2	0.00024	0.028
cg07627119			S_Shore	6.3±1.5	7.8±3.0	1.5	0.00024	0.028
cg07631828	CTSZ	TSS1500	Island	17.6±7.9	23.2±9.0	5.6	0.00024	0.028
cg07764113				9.1±1.5	11.9±2.6	2.7	0.00024	0.028
cg07990843			N_Shore	8.3±1.9	9.9±2.6	1.6	0.00024	0.028
cg08066123	PML;PML;PML;PML;PML;PML;PML;PML;PML	1stExon;1stExon;1stExon;1stExon;1stExon;1stExon;1stExon;1stExon;1stExon	N_Shelf	6.8±1.1	8.5±1.9	1.7	0.00024	0.028
cg08137669	LY6D	TSS200		52.1±14.2	56.4±13.5	4.3	0.00024	0.028
cg08147563	ROBO1;ROBO1;ROBO1;ROBO1	Body;Body;Body;Body		35.6±6.7	42.2±7.5	6.7	0.00024	0.028
cg08171351	CECR6;CECR6	Body;1stExon	Island	23.4±8.2	27.3±8.6	4.0	0.00024	0.028
cg08301211				60.9±18.7	66.1±17.6	5.2	0.00024	0.028
cg08398805			Island	14.9±3.7	18.5±6.4	3.6	0.00024	0.028
cg08457169			Island	17.7±7.1	21.1±8.2	3.4	0.00024	0.028
cg08480939	CCT3;C1orf182;CCT3;CCT3	1stExon;5'UTR;1stExon;1stExon	N_Shore	5.6±0.7	7.0±1.5	1.4	0.00024	0.028
cg08527324				9.1±1.9	11.5±2.2	2.3	0.00024	0.028
cg08548409	PTPRG	Body	S_Shore	23.1±7.9	28.9±8.2	5.8	0.00024	0.028
cg08571883			Island	10.6±2.6	13.2±3.7	2.6	0.00024	0.028
cg08709672	AVPR1B;AVPR1B	5'UTR;1stExon	S_Shore	26.4±12.7	30.8±11.2	4.4	0.00024	0.028
cg08727303			Island	31.8±5.2	35.8±6.4	3.9	0.00024	0.028
cg08727535	RHOBTB1;RHOBTB1;RHOBTB1;RHOBTB1	Body;5'UTR;Body;Body	N_Shore	4.4±0.7	5.6±1.1	1.2	0.00024	0.028
cg08880486	ARSG;SLC16A6	5'UTR;TSS200	Island	5.6±0.7	6.5±1.1	0.9	0.00024	0.028
cg08899291	ITFG3	5'UTR	Island	17.9±2.2	19.9±2.6	2.0	0.00024	0.028
cg08935238	PCDHGA4;PCDHGA9;PCDHGA1;PCDHGB1;PCDHGB7;PCDHGB6;PCDHGB3;PCDHGA6;PCDHGA8;PCDHGA10;PCDHGA5;PCDHGB4;PCDHGB7;PCDHGA3;PCDHGA2;PCDHGB2;PCDHGA7;PCDHGB5	Body;Body;Body;Body;1stExon;Body;Body;Body;Body;Body;Body;Body;1stExon;Body;Body;Body;Body;Body	N_Shore	50.6±7.1	54.2±8.2	3.6	0.00024	0.028
cg08965888			Island	20.6±11.6	25.3±13.1	4.7	0.00024	0.028
cg09190748	SPG20;SPG20	1stExon;5'UTR		44.6±7.9	50.8±8.6	6.3	0.00024	0.028
cg09219005	C12orf26;CCDC59;CCDC59;C12orf26	1stExon;Body;TSS200;5'UTR	Island	3.7±0.4	4.8±1.5	1.0	0.00024	0.028
cg09274587	LEPREL2	TSS1500	N_Shore	9.9±1.9	11.7±3.4	1.8	0.00024	0.028
cg09304803			Island	10.8±7.1	13.3±7.9	2.4	0.00024	0.028
cg09308553	NUP93	TSS1500	N_Shore	20.4±7.9	26.2±8.6	5.7	0.00024	0.028
cg09341423	SPTLC2	TSS1500	S_Shore	11.1±3.0	13.6±5.6	2.5	0.00024	0.028
cg09853936	ARHGEF16	Body		22.4±9.0	26.7±10.5	4.4	0.00024	0.028
cg09861917	FOXA2	TSS1500	Island	10.2±7.1	13.4±9.4	3.2	0.00024	0.028
cg09874213	SRRM1	TSS1500	N_Shore	16.5±10.5	20.8±13.8	4.3	0.00024	0.028
cg09923593	CEP68	5'UTR	S_Shelf	44.6±7.9	50.6±6.7	6.0	0.00024	0.028
cg10007927	ATF6B;ATF6B	Body;Body	N_Shelf	18.7±6.0	21.9±7.5	3.2	0.00024	0.028
cg10032748	FRYL	TSS200	S_Shore	7.9±1.1	9.2±1.9	1.2	0.00024	0.028
cg10056203			S_Shore	40.2±11.6	45.8±10.9	5.6	0.00024	0.028
cg10239077				6.4±1.9	8.0±2.6	1.7	0.00024	0.028
cg10385411	GRIN2D	TSS1500	Island	3.8±0.4	4.4±0.7	0.6	0.00024	0.028
cg10545276	RPS27L	TSS200	Island	5.0±0.7	6.3±1.1	1.2	0.00024	0.028
cg10631373	RBMXL1;RBMXL1;CCBL2;CCBL2	5'UTR;5'UTR;5'UTR;5'UTR	N_Shore	20.4±7.9	24.7±9.4	4.3	0.00024	0.028
[truncated: 8,542 more rows]

## Sheet: Unique CpG methylation Obese
CpG-sites that exhibit differential DNA methylation (q<0.05) in primary humam myoblasts versus myotubes from obese but not non-obese subjects (n=14).
	Location in relation to			DNA Methylation (%)
Probe ID	Nearest Gene	Gene region	CpG island	Myoblasts	Myotubes	Difference	p	q
cg00009922	COL4A1	Body		87.1±1.5	83.6±2.6	-3.5	0.00012	0.0029
cg00012194	PLXNB2	Body	Island	75.3±3.4	72.2±1.1	-3.0	0.00012	0.0029
cg00030432	MEPCE	1stExon	S_Shore	74.2±6.7	71.2±1.7	-3.0	0.00012	0.0029
cg00038877	CABC1	Body		85.8±1.9	80.4±0.7	-5.4	0.00012	0.0029
cg00074851	NCBP2;NCBP2	Body;Body		95.6±0.7	94.5±0.3	-1.1	0.00012	0.0029
cg00075615	ZFHX3;ZFHX3	Body;Body		86.5±1.5	84.9±0.5	-1.6	0.00012	0.0029
cg00081046	METTL5	Body	N_Shelf	73.0±4.5	65.8±1.2	-7.2	0.00012	0.0029
cg00083959	AP4E1	Body		75.2±6.4	68.1±1.4	-7.1	0.00012	0.0029
cg00091693	KRT20	TSS200		71.7±7.9	67.7±2.3	-3.9	0.00012	0.0029
cg00095276	SLC12A7	Body	N_Shore	72.9±5.2	68.5±1.7	-4.4	0.00012	0.0029
cg00110041	KIAA1199	5'UTR		69.7±3.0	66.9±0.7	-2.7	0.00012	0.0029
cg00111503	KCNK9	Body	Island	75.9±6.7	71.0±2.1	-5.0	0.00012	0.0029
cg00120810	HRH1;HRH1	5'UTR;TSS1500	N_Shore	83.4±2.2	81.0±0.9	-2.4	0.00012	0.0029
cg00121148	GRAMD1C	Body	Island	76.3±5.2	68.5±1.4	-7.9	0.00012	0.0029
cg00128812	PLEC1;MIR661;PLEC1;PLEC1;PLEC1;PLEC1;PLEC1	Body;Body;Body;TSS1500;Body;TSS1500;Body	S_Shore	73.3±7.1	69.2±1.9	-4.0	0.00012	0.0029
cg00134611	SNRNP48	TSS1500	N_Shore	79.3±3.7	69.9±1.3	-9.4	0.00012	0.0029
cg00150128	TNRC6C;TNRC6C	TSS1500;TSS1500		82.1±5.6	78.3±1.4	-3.8	0.00012	0.0029
cg00174654	BCAS2	3'UTR		71.1±4.1	66.5±1.0	-4.5	0.00012	0.0029
cg00184235	TRIB1	TSS200	Island	8.9±1.5	7.7±0.2	-1.2	0.00012	0.0029
cg00188315				83.6±4.9	79.9±1.3	-3.7	0.00012	0.0029
cg00192275			N_Shore	81.5±8.6	77.9±2.1	-3.6	0.00012	0.0029
cg00194044			N_Shelf	80.3±2.2	78.2±0.6	-2.1	0.00012	0.0029
cg00214250	PTPRN2;PTPRN2;PTPRN2	Body;Body;Body		89.0±10.1	85.6±3.1	-3.4	0.00012	0.0029
cg00217080			Island	77.5±15.0	71.2±4.1	-6.3	0.00012	0.0029
cg00220455	TBC1D10C	TSS1500	S_Shelf	68.0±7.9	64.2±2.2	-3.7	0.00012	0.0029
cg00235786				84.1±2.2	78.6±1.2	-5.5	0.00012	0.0029
cg00236249	SCARF2;SCARF2	Body;Body	N_Shore	84.3±1.5	80.5±0.6	-3.8	0.00012	0.0029
cg00245000			N_Shelf	75.9±2.6	72.5±0.6	-3.4	0.00012	0.0029
cg00252095			S_Shore	85.6±2.2	82.6±0.8	-3.0	0.00012	0.0029
cg00266579	SULT1A1;SULT1A1;SULT1A1;SULT1A1;SULT1A1	Body;Body;Body;Body;Body		74.7±3.4	71.0±0.9	-3.7	0.00012	0.0029
cg00292290	GAK	Body	N_Shore	84.9±1.5	81.6±0.5	-3.3	0.00012	0.0029
cg00292447	ST3GAL4	5'UTR		78.0±5.2	72.4±1.8	-5.6	0.00012	0.0029
cg00294848				87.0±3.7	84.2±1.1	-2.8	0.00012	0.0029
cg00297843			N_Shore	77.8±3.0	72.8±1.0	-5.0	0.00012	0.0029
cg00300969	DNMT3B;DNMT3B;DNMT3B;DNMT3B	5'UTR;5'UTR;TSS1500;5'UTR		68.2±8.6	64.1±2.4	-4.1	0.00012	0.0029
cg00301483	GRM6	Body	N_Shelf	84.2±3.0	81.1±0.8	-3.2	0.00012	0.0029
cg00305229			S_Shelf	74.1±10.9	70.3±2.9	-3.8	0.00012	0.0029
cg00310201	ZAP70;ZAP70	Body;Body	Island	78.3±5.2	75.1±1.5	-3.3	0.00012	0.0029
cg00315394	MGAT4B;SQSTM1	Body;TSS1500	N_Shore	71.9±5.2	67.3±1.6	-4.6	0.00012	0.0029
cg00318084	S1PR2	Body	Island	81.5±3.7	78.4±1.0	-3.1	0.00012	0.0029
cg00331852	MVD	Body	N_Shore	76.7±4.1	71.7±1.5	-5.0	0.00012	0.0029
cg00332822	TES;TES	3'UTR;3'UTR		81.0±5.2	75.7±1.1	-5.4	0.00012	0.0029
cg00333364	RPL27A;SNORA3	Body;TSS1500	S_Shore	18.6±2.2	15.6±0.7	-3.0	0.00012	0.0029
cg00347228			S_Shore	73.8±3.7	65.7±1.0	-8.1	0.00012	0.0029
cg00353844	PRDM16;PRDM16	Body;Body	Island	82.6±6.0	79.5±1.5	-3.1	0.00012	0.0029
cg00354179	KIAA1614	TSS1500	Island	6.0±0.7	5.2±0.2	-0.8	0.00012	0.0029
cg00363830			S_Shelf	78.9±4.9	71.8±1.8	-7.2	0.00012	0.0029
cg00374015	PLXNA1	Body	Island	83.3±1.9	78.6±0.7	-4.6	0.00012	0.0029
cg00399807	PRM3	TSS1500	N_Shore	81.7±5.2	78.9±1.5	-2.8	0.00012	0.0029
cg00409309	HLA-DOB	Body		67.1±5.2	58.0±2.5	-9.1	0.00012	0.0029
cg00437011	LOC154449	Body	S_Shore	94.2±4.1	93.5±1.1	-0.7	0.00012	0.0029
cg00462240	PRDM16;PRDM16	Body;Body	Island	81.1±4.1	77.6±1.4	-3.5	0.00012	0.0029
cg00468410				80.0±3.7	77.0±0.9	-3.0	0.00012	0.0029
cg00470882				87.8±3.4	82.6±1.1	-5.2	0.00012	0.0029
cg00483345	SCAI;SCAI	TSS1500;TSS1500	S_Shore	78.1±4.1	70.2±1.6	-7.8	0.00012	0.0029
cg00486604	ABHD5	Body		81.3±3.4	76.3±0.8	-5.0	0.00012	0.0029
cg00492309	TRAF7	Body		84.6±1.9	80.7±0.5	-3.9	0.00012	0.0029
cg00502028	PFKL;PFKL	Body;Body	Island	84.3±3.0	79.6±1.4	-4.8	0.00012	0.0029
cg00502746	HCCA2	Body	Island	82.6±3.0	79.1±1.6	-3.5	0.00012	0.0029
cg00515905	EPS8L3;EPS8L3;EPS8L3;EPS8L3;EPS8L3;EPS8L3	5'UTR;1stExon;5'UTR;1stExon;1stExon;5'UTR		84.4±3.7	81.9±1.2	-2.5	0.00012	0.0029
cg00540587	HDAC4	Body		79.7±3.4	75.8±1.3	-3.9	0.00012	0.0029
cg00540850	TERT;TERT	Body;Body	N_Shore	66.4±6.4	64.1±1.6	-2.2	0.00012	0.0029
cg00542775			N_Shelf	95.1±3.4	93.6±1.3	-1.5	0.00012	0.0029
cg00547312	RSL24D1	3'UTR		65.0±5.2	54.5±1.7	-10.5	0.00012	0.0029
cg00561739	NDUFS6	Body		84.4±2.2	81.3±0.9	-3.0	0.00012	0.0029
cg00564524			N_Shore	66.7±8.2	61.2±2.3	-5.5	0.00012	0.0029
cg00568164	TSPAN18;TSPAN18	5'UTR;TSS1500		81.3±7.5	76.6±1.9	-4.7	0.00012	0.0029
cg00571067				72.7±6.7	64.9±1.7	-7.8	0.00012	0.0029
cg00583003	SPP1;SPP1;SPP1	TSS1500;TSS1500;TSS1500		76.5±3.0	68.6±1.3	-7.8	0.00012	0.0029
cg00586732	GRM7;GRM7	Body;3'UTR		53.7±7.1	47.5±2.5	-6.2	0.00012	0.0029
cg00593116			S_Shore	78.6±6.0	75.7±1.7	-2.9	0.00012	0.0029
cg00602245			N_Shelf	74.9±8.6	70.0±2.0	-4.8	0.00012	0.0029
cg00610000	VRK2;VRK2;VRK2;VRK2;VRK2;VRK2	TSS1500;TSS1500;TSS1500;TSS1500;TSS1500;TSS1500	N_Shore	74.8±5.6	70.0±1.4	-4.7	0.00012	0.0029
cg00622375	SVIL;MIR938;SVIL	5'UTR;TSS1500;5'UTR		83.8±3.0	78.9±1.3	-4.9	0.00012	0.0029
cg00624879	POU5F1B	1stExon		52.2±4.1	49.2±1.3	-3.0	0.00012	0.0029
cg00628185	BIRC7;BIRC7	Body;Body	Island	77.9±5.6	74.1±1.4	-3.9	0.00012	0.0029
cg00630431	SNORA38B;NOL11	TSS1500;Body		80.7±3.0	75.2±1.1	-5.4	0.00012	0.0029
cg00634573	ABR;ABR;ABR	Body;Body;Body	S_Shore	81.8±1.9	77.9±0.9	-3.9	0.00012	0.0029
cg00649199	DYDC2	5'UTR	S_Shelf	82.1±4.9	79.3±1.3	-2.8	0.00012	0.0029
cg00658085			Island	64.9±6.0	56.6±1.2	-8.2	0.00012	0.0029
cg00677195	ITIH5;ITIH5;ITIH5;ITIH5	Body;5'UTR;Body;1stExon		74.8±6.0	67.3±1.7	-7.6	0.00012	0.0029
cg00680696			N_Shore	68.9±10.9	63.5±3.0	-5.4	0.00012	0.0029
cg00687021	TMEM200A	Body		94.0±1.1	91.2±0.5	-2.8	0.00012	0.0029
cg00703441	RPH3AL	Body	Island	78.1±3.7	71.6±1.3	-6.5	0.00012	0.0029
cg00704652	ZNF598	1stExon	Island	19.1±1.1	16.0±0.3	-3.1	0.00012	0.0029
cg00708580			N_Shore	80.4±6.0	77.7±1.5	-2.7	0.00012	0.0029
cg00713401	KRT82;KRT82	5'UTR;1stExon		77.4±4.1	73.2±1.0	-4.2	0.00012	0.0029
cg00718444	CYHR1	Body	N_Shore	82.9±1.5	78.5±0.6	-4.4	0.00012	0.0029
cg00722041				82.2±7.5	78.3±2.0	-3.9	0.00012	0.0029
cg00731886	KIAA1530	Body	N_Shore	82.8±2.6	79.4±0.7	-3.4	0.00012	0.0029
cg00742963	PEBP4	Body	N_Shore	83.4±1.5	80.0±0.6	-3.4	0.00012	0.0029
cg00744083	SCN5A;SCN5A;SCN5A;SCN5A;SCN5A;SCN5A	Body;Body;Body;Body;Body;Body		82.3±6.0	79.4±1.6	-2.9	0.00012	0.0029
cg00744351	CHRNE;C17orf107	Body;3'UTR	Island	86.9±19.8	82.4±5.6	-4.5	0.00012	0.0029
cg00761129	PRDM16;PRDM16	Body;Body	Island	85.6±1.9	81.9±0.6	-3.7	0.00012	0.0029
cg00761859	NRP1;NRP1;NRP1	Body;Body;Body		83.0±2.2	78.0±1.4	-5.0	0.00012	0.0029
cg00765653	GNASAS;GNAS;GNAS	Body;1stExon;5'UTR	Island	55.6±3.0	52.2±0.9	-3.4	0.00012	0.0029
cg00771593	ATP6V0D1	Body		82.3±2.2	78.6±0.7	-3.8	0.00012	0.0029
cg00773875	MAGEB18	Body		65.6±4.9	63.2±1.1	-2.4	0.00012	0.0029
cg00774088	ATP10A	TSS1500	S_Shore	90.5±2.6	88.6±0.8	-1.9	0.00012	0.0029
cg00785892			S_Shore	78.1±6.7	74.9±1.8	-3.2	0.00012	0.0029
cg00788025	DGKQ	Body	N_Shore	80.8±1.9	77.1±0.7	-3.7	0.00012	0.0029
cg00788048	XAB2	Body	Island	87.1±1.9	82.1±1.5	-5.1	0.00012	0.0029
cg00789143				80.7±7.5	77.6±2.3	-3.1	0.00012	0.0029
cg00789423	SNORD46;RPS8	TSS1500;Body	Island	30.7±3.0	26.3±0.7	-4.4	0.00012	0.0029
cg00802855	GPR123	Body	N_Shore	65.8±8.2	61.4±2.0	-4.4	0.00012	0.0029
cg00806126	ZNF98	Body		21.4±3.4	18.2±1.0	-3.2	0.00012	0.0029
cg00811891	PER3	3'UTR		82.8±6.0	77.2±1.4	-5.6	0.00012	0.0029
cg00812770			S_Shore	77.1±3.7	74.0±1.1	-3.1	0.00012	0.0029
cg00817749	DYNLT3	3'UTR		53.8±3.7	48.8±0.9	-5.1	0.00012	0.0029
cg00818229	MKL1	Body	S_Shore	80.2±3.0	76.0±1.0	-4.2	0.00012	0.0029
cg00827663	TRAF2	Body	N_Shore	82.9±4.5	79.7±1.3	-3.2	0.00012	0.0029
cg00829438	MED22;MED22	Body;Body	N_Shore	82.8±1.9	78.0±0.7	-4.9	0.00012	0.0029
cg00831931	TCF7L2;TCF7L2;TCF7L2;TCF7L2;TCF7L2;TCF7L2	Body;Body;Body;Body;Body;Body		86.3±1.5	83.8±0.4	-2.5	0.00012	0.0029
cg00835526				72.7±6.4	68.3±1.5	-4.3	0.00012	0.0029
cg00835828	REPIN1;REPIN1;REPIN1;REPIN1	Body;Body;1stExon;Body	Island	87.0±3.4	84.5±0.9	-2.5	0.00012	0.0029
cg00847309	SNORD88A;C19orf48;C19orf48;SNORD88B	TSS1500;5'UTR;5'UTR;TSS1500		87.1±1.5	83.9±0.6	-3.2	0.00012	0.0029
cg00850193	TLX1NB	Body		65.9±7.9	61.8±2.1	-4.1	0.00012	0.0029
cg00854591			Island	72.9±2.6	67.8±0.8	-5.1	0.00012	0.0029
cg00857968	TAP2;TAP2	TSS200;TSS200	Island	10.9±1.9	8.9±0.2	-2.0	0.00012	0.0029
cg00866289				78.4±3.7	71.3±1.5	-7.2	0.00012	0.0029
cg00884445	VWA3B	Body		68.4±6.0	64.8±1.5	-3.6	0.00012	0.0029
cg00907756	FGFR3;FGFR3;FGFR3	Body;Body;Body	Island	69.9±7.9	65.4±2.0	-4.5	0.00012	0.0029
cg00913289	PTMA;PTMA;PTMA;PTMA	1stExon;1stExon;5'UTR;5'UTR	Island	25.6±1.9	23.4±0.5	-2.2	0.00012	0.0029
cg00915830				65.0±5.6	60.2±1.5	-4.8	0.00012	0.0029
cg00919280	CNTN1;CNTN1	Body;Body		75.3±4.1	65.5±1.9	-9.8	0.00012	0.0029
cg00932677				85.4±1.5	81.6±0.9	-3.8	0.00012	0.0029
cg00940380	CACNG1	Body		84.0±2.2	80.6±0.6	-3.4	0.00012	0.0029
cg00940514	ADRM1;ADRM1	Body;Body	N_Shore	82.0±1.9	78.3±0.7	-3.7	0.00012	0.0029
cg00959749	TMEM48;TMEM48;TMEM48	Body;Body;Body	N_Shore	49.9±6.0	44.2±2.0	-5.7	0.00012	0.0029
cg00963171	MAD1L1;MAD1L1;MAD1L1	Body;Body;Body	N_Shelf	79.0±8.6	75.8±2.2	-3.2	0.00012	0.0029
cg00966557	PPARGC1B	Body		72.1±5.2	68.0±1.4	-4.1	0.00012	0.0029
cg00966925	SLC16A8	Body	N_Shore	82.0±3.4	78.0±1.2	-4.0	0.00012	0.0029
cg00968616	CUEDC1	3'UTR	S_Shelf	77.9±4.5	75.1±1.7	-2.8	0.00012	0.0029
cg00968893			N_Shelf	77.0±4.1	70.1±1.7	-6.9	0.00012	0.0029
cg00975589	TTBK1	Body	N_Shore	73.3±9.0	70.1±2.5	-3.2	0.00012	0.0029
cg00979307	DHX30;DHX30;MIR1226	Body;Body;TSS1500	N_Shore	79.6±6.7	75.3±1.8	-4.3	0.00012	0.0029
cg00984214	TMEM82	Body	N_Shore	77.0±9.4	73.5±2.3	-3.5	0.00012	0.0029
cg00988056				73.9±8.2	70.1±2.2	-3.7	0.00012	0.0029
cg00992586				79.2±5.6	76.1±1.5	-3.1	0.00012	0.0029
cg01005582	CTNNB1;CTNNB1;CTNNB1	3'UTR;3'UTR;3'UTR		70.5±4.1	61.6±1.0	-8.9	0.00012	0.0029
cg01009068				83.5±3.0	79.8±0.8	-3.7	0.00012	0.0029
cg01019082	ISCA1L;ISCA1L	1stExon;5'UTR		78.1±5.6	73.1±1.3	-5.0	0.00012	0.0029
cg01022087	FAM183B	Body		89.3±2.2	87.4±0.7	-1.9	0.00012	0.0029
cg01040719				61.0±10.9	54.4±2.7	-6.6	0.00012	0.0029
cg01046943	NUP210	Body		79.6±7.9	74.6±2.1	-5.0	0.00012	0.0029
cg01047045	PRDM16;PRDM16	Body;Body	Island	68.3±12.3	61.2±3.6	-7.2	0.00012	0.0029
cg01051089	CXorf23	TSS1500		88.6±3.0	85.7±1.1	-2.9	0.00012	0.0029
cg01061626	KIAA2013;KIAA2013	1stExon;5'UTR	Island	51.5±3.0	48.6±0.9	-2.9	0.00012	0.0029
cg01065210	RER1	3'UTR	S_Shore	82.7±2.2	79.3±1.0	-3.4	0.00012	0.0029
cg01075559	MMEL1	Body	Island	73.4±7.9	69.4±2.8	-4.1	0.00012	0.0029
cg01082091	FZD9	1stExon	Island	79.1±4.1	74.7±1.3	-4.5	0.00012	0.0029
cg01094351				91.3±3.0	88.5±0.9	-2.8	0.00012	0.0029
cg01104334	C1orf146	TSS1500	N_Shore	68.0±5.2	61.0±2.1	-7.0	0.00012	0.0029
cg01152015	IGSF9B	Body		42.8±10.5	38.3±2.9	-4.5	0.00012	0.0029
cg01163049	WNT3	Body	N_Shore	89.9±1.5	87.5±0.4	-2.4	0.00012	0.0029
cg01169521				73.0±6.4	69.0±1.5	-4.0	0.00012	0.0029
cg01192538	HTR2A;HTR2A	TSS1500;TSS1500		85.4±1.5	83.0±0.4	-2.5	0.00012	0.0029
cg01206347	VWC2	TSS1500	N_Shore	71.2±7.5	68.8±1.9	-2.5	0.00012	0.0029
cg01219130	PHLPP2	3'UTR		75.3±5.6	69.6±1.7	-5.7	0.00012	0.0029
cg01235387			N_Shore	65.7±4.1	56.3±1.0	-9.4	0.00012	0.0029
cg01244432	FOXP4;FOXP4;FOXP4;FOXP4;FOXP4;FOXP4	1stExon;5'UTR;5'UTR;1stExon;5'UTR;1stExon	Island	9.4±1.5	7.9±0.3	-1.5	0.00012	0.0029
cg01263999	FAM155A	Body		87.9±3.0	85.3±1.1	-2.6	0.00012	0.0029
cg01294717	HDAC4	Body		73.8±2.6	70.6±0.8	-3.2	0.00012	0.0029
cg01298757	SMUG1	Body		85.6±1.5	82.3±0.7	-3.3	0.00012	0.0029
cg01309081	OSBPL5;OSBPL5;OSBPL5	TSS1500;TSS1500;TSS1500	S_Shore	70.4±4.9	65.9±1.8	-4.6	0.00012	0.0029
cg01311909	SFRS2IP	Body		74.0±3.4	64.7±1.7	-9.3	0.00012	0.0029
cg01348873	DNAH1	TSS1500		79.5±1.9	75.8±0.4	-3.7	0.00012	0.0029
cg01349053	FBXW7;FBXW7;FBXW7	Body;Body;Body		83.0±3.0	78.2±1.1	-4.8	0.00012	0.0029
cg01354455				67.9±3.4	63.5±0.5	-4.4	0.00012	0.0029
cg01364129	MAGI3;MAGI3	3'UTR;3'UTR		74.7±3.4	67.2±1.4	-7.5	0.00012	0.0029
cg01368674				78.9±2.6	75.1±0.9	-3.8	0.00012	0.0029
cg01380104	GPC1	Body	N_Shore	77.1±5.2	72.0±1.3	-5.0	0.00012	0.0029
cg01394385	CX3CR1;CX3CR1;CX3CR1;CX3CR1	Body;Body;Body;Body		78.8±6.7	76.0±1.6	-2.8	0.00012	0.0029
cg01394944				92.7±4.5	89.3±1.5	-3.4	0.00012	0.0029
cg01399317	FAM83H	Body	Island	54.2±18.7	49.8±4.9	-4.3	0.00012	0.0029
cg01409593	DIP2C	Body		93.4±0.7	92.4±0.3	-1.1	0.00012	0.0029
cg01425762	CMIP;CMIP	Body;Body		77.9±7.9	74.8±2.2	-3.1	0.00012	0.0029
cg01428397	ACOX3;ACOX3	Body;Body	Island	83.8±2.2	80.5±0.8	-3.3	0.00012	0.0029
cg01448544	RIMBP2	Body		76.6±6.7	72.2±1.9	-4.4	0.00012	0.0029
cg01448610				73.8±2.6	70.2±1.0	-3.6	0.00012	0.0029
cg01467592	VPS28;VPS28	Body;Body	N_Shore	72.6±7.5	68.5±2.3	-4.0	0.00012	0.0029
cg01473472			Island	46.9±3.0	38.9±1.2	-8.0	0.00012	0.0029
cg01492724	NEURL4;NEURL4	Body;Body	N_Shelf	81.5±2.2	77.8±0.9	-3.7	0.00012	0.0029
cg01514356			N_Shelf	48.0±12.7	43.8±3.4	-4.2	0.00012	0.0029
cg01531915	RASGRP4;RASGRP4;RASGRP4;RASGRP4;RASGRP4;RASGRP4;RASGRP4	Body;Body;Body;Body;Body;Body;Body	S_Shelf	64.7±12.0	61.4±3.4	-3.3	0.00012	0.0029
cg01538971				75.8±2.2	72.9±0.8	-2.9	0.00012	0.0029
cg01545964	GPX5;GPX5	Body;3'UTR		82.2±4.9	78.3±1.3	-3.9	0.00012	0.0029
cg01546046	AP4S1;AP4S1;STRN3;STRN3;AP4S1;AP4S1	5'UTR;1stExon;Body;Body;1stExon;5'UTR	Island	25.8±2.2	20.9±0.8	-4.8	0.00012	0.0029
cg01554970			N_Shelf	81.9±6.7	78.7±2.0	-3.2	0.00012	0.0029
cg01557907	RGS12;RGS12;RGS12	Body;Body;3'UTR		87.2±1.9	84.7±0.7	-2.6	0.00012	0.0029
cg01562528	CHD1L	Body		77.5±4.5	70.8±1.1	-6.8	0.00012	0.0029
cg01563714				89.0±1.9	85.8±0.8	-3.2	0.00012	0.0029
cg01580574			Island	58.3±6.4	49.0±1.5	-9.3	0.00012	0.0029
cg01608045	FZR1;FZR1;FZR1	Body;Body;Body	Island	77.3±1.9	73.2±1.0	-4.2	0.00012	0.0029
cg01608382				81.3±6.0	77.9±1.4	-3.4	0.00012	0.0029
cg01610536			N_Shore	81.7±3.0	77.6±0.8	-4.1	0.00012	0.0029
cg01611428	TPPP	Body	N_Shore	84.6±2.2	82.2±0.8	-2.5	0.00012	0.0029
cg01623438	CTSZ	TSS1500	S_Shore	86.1±1.9	82.4±0.5	-3.6	0.00012	0.0029
cg01649647	MYL9;MYL9	Body;Body		79.1±2.2	75.0±0.8	-4.1	0.00012	0.0029
cg01652532	NECAB3;NECAB3;C20orf134	Body;Body;TSS1500	N_Shore	82.8±1.9	79.5±0.6	-3.3	0.00012	0.0029
cg01653727	FBXL18	Body	N_Shore	77.6±7.9	73.9±2.3	-3.7	0.00012	0.0029
cg01669732	RFX1	Body	Island	77.1±5.6	72.7±1.7	-4.4	0.00012	0.0029
cg01670789	BEGAIN	TSS1500	S_Shelf	79.5±5.6	74.4±2.3	-5.1	0.00012	0.0029
cg01685246	ZNF768	TSS200	Island	4.6±0.7	3.8±0.1	-0.9	0.00012	0.0029
cg01695620			N_Shelf	82.9±9.0	78.4±2.4	-4.5	0.00012	0.0029
cg01715726	BCAR1;BCAR1;BCAR1;BCAR1;BCAR1;BCAR1;BCAR1;BCAR1	Body;Body;Body;Body;Body;Body;Body;Body		68.5±4.5	65.0±1.7	-3.5	0.00012	0.0029
cg01717800	RC3H1	3'UTR		74.1±2.6	68.3±1.1	-5.8	0.00012	0.0029
cg01718332	SNORD115-37	TSS1500		78.5±4.1	75.2±1.3	-3.4	0.00012	0.0029
cg01727302			N_Shelf	73.5±6.0	67.3±1.8	-6.2	0.00012	0.0029
cg01750051	HNRNPA3	3'UTR		72.4±4.9	65.6±1.2	-6.8	0.00012	0.0029
cg01754780	SRCIN1	Body	Island	24.7±2.2	19.5±0.6	-5.2	0.00012	0.0029
cg01755336	WDR20;WDR20;WDR20;WDR20	Body;Body;Body;Body		87.6±1.5	85.2±0.7	-2.4	0.00012	0.0029
cg01758115	LONP2	Body		69.3±5.6	61.0±1.1	-8.3	0.00012	0.0029
cg01758942	STAB1	Body	N_Shore	67.6±4.1	63.6±1.1	-3.9	0.00012	0.0029
cg01759256			N_Shore	70.6±4.9	68.4±1.3	-2.2	0.00012	0.0029
cg01759887				30.0±7.5	27.0±2.0	-3.0	0.00012	0.0029
cg01766882				5.2±0.7	4.1±0.1	-1.1	0.00012	0.0029
cg01775379	PKP4;PKP4	5'UTR;5'UTR	S_Shore	67.3±4.9	59.5±1.7	-7.8	0.00012	0.0029
cg01785722				78.7±4.5	72.8±1.6	-6.0	0.00012	0.0029
cg01821022	PPHLN1;PPHLN1;PPHLN1;PPHLN1;PPHLN1;PPHLN1;PPHLN1;PPHLN1	Body;Body;Body;Body;Body;Body;Body;Body		82.2±1.9	77.1±1.1	-5.1	0.00012	0.0029
cg01821656	MYT1L	5'UTR	Island	58.3±5.2	51.2±1.1	-7.1	0.00012	0.0029
cg01824652				65.9±6.7	57.7±1.8	-8.2	0.00012	0.0029
cg01825921	C11orf9;C11orf9;DKFZP434K028	Body;Body;TSS1500		90.1±4.1	87.7±1.4	-2.3	0.00012	0.0029
cg01850561	ROBO2;ROBO2	Body;Body		73.3±4.5	69.0±1.0	-4.3	0.00012	0.0029
cg01851632	AAMP	Body	N_Shelf	75.6±6.4	71.8±1.8	-3.8	0.00012	0.0029
cg01852095	LRP1B	Body		41.7±4.9	35.3±0.9	-6.4	0.00012	0.0029
cg01860370			Island	59.7±16.8	54.2±5.1	-5.5	0.00012	0.0029
cg01869698	SCRIB;SCRIB	Body;Body	N_Shore	74.7±3.0	69.2±0.8	-5.4	0.00012	0.0029
cg01890546	UNC84A;UNC84A	Body;Body	N_Shelf	83.6±1.1	79.5±0.6	-4.1	0.00012	0.0029
cg01924715	LOC493754	Body	N_Shore	80.8±3.0	77.2±1.2	-3.6	0.00012	0.0029
cg01935086	IQCC;IQCC;DCDC2B	3'UTR;3'UTR;TSS1500	S_Shelf	77.9±2.6	74.1±0.8	-3.8	0.00012	0.0029
cg01941881	PACS2;PACS2	Body;Body	N_Shelf	85.0±2.6	81.2±0.5	-3.8	0.00012	0.0029
cg01944810			S_Shore	73.3±8.6	70.6±2.5	-2.7	0.00012	0.0029
cg01952260			N_Shore	71.1±8.6	65.8±2.4	-5.3	0.00012	0.0029
cg01953317	CCDC88A;CCDC88A	Body;Body	N_Shelf	82.9±2.2	74.1±1.9	-8.8	0.00012	0.0029
cg01955286				76.6±3.7	72.8±1.0	-3.8	0.00012	0.0029
cg01959238			N_Shore	87.4±1.1	84.5±0.5	-2.9	0.00012	0.0029
cg01974180	PRKCZ;PRKCZ;PRKCZ	Body;Body;Body	S_Shore	81.2±5.2	77.6±1.3	-3.5	0.00012	0.0029
cg01975786			S_Shore	63.8±7.9	60.0±2.1	-3.8	0.00012	0.0029
cg01989731	YTHDC2	Body		73.9±6.4	64.9±2.0	-9.0	0.00012	0.0029
cg02007090	TMEM184B	TSS200	Island	3.5±0.4	3.0±0.1	-0.5	0.00012	0.0029
cg02012853	SNORD116-7;SNORD116-5	TSS1500;TSS1500		69.3±5.2	64.1±1.5	-5.2	0.00012	0.0029
cg02032642	FLRT2	5'UTR		79.6±3.0	73.7±1.4	-5.9	0.00012	0.0029
cg02047601	TUBGCP2	Body	S_Shelf	75.8±6.0	72.0±1.6	-3.8	0.00012	0.0029
cg02059970	PCNXL3	Body	Island	82.5±3.7	78.4±1.1	-4.1	0.00012	0.0029
cg02066813	LOC642006	Body	Island	83.2±10.9	78.3±2.9	-4.9	0.00012	0.0029
cg02068390	SYNGAP1	Body	N_Shelf	79.4±1.5	75.5±0.7	-3.9	0.00012	0.0029
cg02084828	SEMA6A	Body	N_Shore	88.4±3.0	84.3±0.8	-4.1	0.00012	0.0029
cg02086174	C14orf143	Body	Island	45.0±6.7	36.7±1.6	-8.2	0.00012	0.0029
cg02096758	HRNBP3	5'UTR		67.9±8.6	63.8±2.2	-4.1	0.00012	0.0029
cg02105472	BANP;BANP	Body;Body	S_Shelf	69.0±5.6	64.5±1.5	-4.5	0.00012	0.0029
cg02109955			N_Shore	77.5±1.9	74.0±1.0	-3.4	0.00012	0.0029
cg02111786	NRXN3;NRXN3;NRXN3	Body;Body;Body	Island	90.2±2.2	86.0±1.3	-4.2	0.00012	0.0029
cg02128053	SCARA5	Body	Island	82.9±2.6	80.1±1.0	-2.8	0.00012	0.0029
cg02141716	RNF169	Body	Island	18.2±1.9	14.4±0.5	-3.9	0.00012	0.0029
cg02144242			N_Shelf	70.3±7.5	65.5±1.6	-4.8	0.00012	0.0029
cg02154997	DGKZ;DGKZ;DGKZ;DGKZ	Body;Body;Body;Body	S_Shore	81.4±1.5	76.6±0.7	-4.8	0.00012	0.0029
cg02165614			N_Shore	53.4±3.7	48.7±1.3	-4.7	0.00012	0.0029
cg02172402	LRRN3;IMMP2L;LRRN3;LRRN3	Body;Body;Body;Body		83.8±2.2	79.6±0.9	-4.1	0.00012	0.0029
cg02173540	HDAC4	Body	Island	65.5±4.5	56.6±1.2	-8.9	0.00012	0.0029
cg02192431	C20orf111	TSS200	Island	8.4±1.1	7.4±0.2	-1.0	0.00012	0.0029
cg02211825	HMGN3;HMGN3	Body;Body	N_Shore	78.2±4.5	73.4±1.0	-4.8	0.00012	0.0029
cg02215787	RBAK	3'UTR	N_Shelf	80.1±4.1	74.6±1.5	-5.5	0.00012	0.0029
cg02232182				82.0±4.1	78.5±0.9	-3.5	0.00012	0.0029
cg02234352	FAM90A13;FAM90A14	TSS1500;TSS1500		83.5±8.2	80.3±2.2	-3.2	0.00012	0.0029
cg02235066				84.9±3.7	81.3±0.9	-3.7	0.00012	0.0029
cg02241111	UTRN	TSS1500	S_Shelf	68.9±6.4	59.7±1.8	-9.3	0.00012	0.0029
cg02257675	ZNF816A;ZNF816A	1stExon;5'UTR	Island	20.3±2.2	17.7±0.4	-2.6	0.00012	0.0029
cg02258303	FBXO31;FBXO31	Body;Body		83.8±3.0	80.3±0.9	-3.5	0.00012	0.0029
cg02277235	ZFYVE21	Body	N_Shore	85.0±1.9	81.7±0.6	-3.4	0.00012	0.0029
cg02278766	LUC7L2	Body		92.7±1.5	88.8±0.7	-3.9	0.00012	0.0029
cg02294791	SYT8	TSS200		75.2±4.1	70.9±0.9	-4.3	0.00012	0.0029
cg02298831	MIR548F5;DCLK1	Body;Body		78.4±5.6	67.5±2.3	-10.8	0.00012	0.0029
cg02301718	MGAT3;MGAT3	Body;1stExon	Island	83.3±3.4	79.8±0.9	-3.6	0.00012	0.0029
cg02311630				75.8±3.4	69.5±1.3	-6.4	0.00012	0.0029
cg02335251			N_Shore	78.2±4.1	70.8±1.5	-7.4	0.00012	0.0029
cg02347763	EXOC4	Body		82.1±4.1	78.5±1.5	-3.6	0.00012	0.0029
cg02366100				85.3±1.5	83.2±0.5	-2.1	0.00012	0.0029
cg02387618	TCF7;TCF7;TCF7;TCF7;TCF7;TCF7;TCF7	Body;Body;Body;Body;Body;Body;Body	S_Shelf	89.8±1.5	87.8±0.4	-2.0	0.00012	0.0029
cg02390801	CCDC33	TSS200		84.2±3.4	80.9±1.1	-3.3	0.00012	0.0029
cg02392688	GIT1;GIT1	1stExon;1stExon	Island	4.2±0.4	3.5±0.1	-0.7	0.00012	0.0029
cg02394578				91.5±1.9	87.9±0.6	-3.6	0.00012	0.0029
cg02395184			N_Shore	75.2±6.4	71.5±1.7	-3.7	0.00012	0.0029
cg02398359	KIAA0922;KIAA0922	Body;Body		74.7±3.4	69.6±1.1	-5.1	0.00012	0.0029
cg02398789	COL9A3	Body	N_Shore	75.1±6.4	71.3±1.9	-3.8	0.00012	0.0029
cg02417857	SOX2OT	TSS1500		75.1±4.5	66.5±2.0	-8.6	0.00012	0.0029
cg02433807	CLEC16A	Body		80.8±1.9	78.1±0.6	-2.7	0.00012	0.0029
cg02447287	RBM44	TSS1500	Island	76.5±8.6	70.3±2.0	-6.2	0.00012	0.0029
cg02458088	MON1B	Body	Island	95.0±0.7	94.0±0.3	-1.0	0.00012	0.0029
cg02467339	PTPRN2;PTPRN2;PTPRN2	Body;Body;Body		85.0±2.2	82.4±0.9	-2.6	0.00012	0.0029
cg02475600			Island	74.1±6.4	69.9±1.6	-4.3	0.00012	0.0029
cg02476274	IFT88;IFT88	Body;Body		40.4±3.7	37.9±1.1	-2.6	0.00012	0.0029
cg02477464			N_Shelf	62.0±4.5	59.3±1.2	-2.7	0.00012	0.0029
cg02478836	TBC1D22A	Body	N_Shelf	71.3±6.7	68.2±1.8	-3.1	0.00012	0.0029
cg02507604	CHFR;CHFR;CHFR;CHFR;CHFR	3'UTR;3'UTR;3'UTR;3'UTR;3'UTR	Island	80.0±2.6	76.4±0.7	-3.6	0.00012	0.0029
cg02519499	PCBP3;PCBP3	Body;Body	S_Shore	80.2±4.1	76.9±1.4	-3.2	0.00012	0.0029
cg02526982			S_Shelf	79.0±2.2	74.5±0.7	-4.5	0.00012	0.0029
cg02537838	C20orf151	TSS200		80.6±5.6	75.8±1.4	-4.8	0.00012	0.0029
cg02540304	BAI1	Body	N_Shore	77.2±6.7	73.2±1.7	-4.0	0.00012	0.0029
cg02542806	SAMD12;SAMD12	3'UTR;Body		72.8±2.6	66.7±1.0	-6.0	0.00012	0.0029
cg02571389	SCG5;SCG5	Body;Body		80.4±5.2	75.4±1.2	-5.0	0.00012	0.0029
cg02575078	MGAT3;MGAT3;MGAT3	3'UTR;3'UTR;1stExon	S_Shore	80.7±4.5	76.0±1.4	-4.7	0.00012	0.0029
cg02584939	TTC22	Body	S_Shore	69.6±5.6	65.8±1.7	-3.7	0.00012	0.0029
cg02589141	RUFY1	Body	N_Shelf	79.2±3.7	74.0±1.2	-5.2	0.00012	0.0029
cg02599626	LPCAT1	Body		82.9±4.5	79.2±1.2	-3.6	0.00012	0.0029
cg02612397				76.1±10.9	69.8±3.2	-6.3	0.00012	0.0029
cg02625694	CDH4	Body	S_Shelf	72.1±6.7	67.4±2.0	-4.7	0.00012	0.0029
cg02627352	SRGAP3;SRGAP3	Body;Body		73.9±6.4	70.2±1.9	-3.7	0.00012	0.0029
cg02631684			S_Shore	84.6±2.6	80.5±0.8	-4.1	0.00012	0.0029
cg02643835	ZNF167;ZNF167	Body;Body	S_Shore	83.4±1.5	80.4±0.5	-3.0	0.00012	0.0029
cg02648251	PARD6A;ACD;PARD6A;ACD;ACD	TSS200;TSS200;TSS200;TSS200;TSS200	Island	4.3±0.4	3.7±0.1	-0.6	0.00012	0.0029
cg02656873				75.5±5.6	73.3±1.4	-2.2	0.00012	0.0029
cg02659867	KDM4B	Body	Island	86.3±1.5	83.4±0.5	-2.9	0.00012	0.0029
cg02665744			Island	51.0±2.6	46.4±1.1	-4.6	0.00012	0.0029
cg02668051	KIAA0467	TSS1500		79.5±2.2	75.7±1.0	-3.8	0.00012	0.0029
cg02672530			Island	14.5±1.9	11.3±0.5	-3.2	0.00012	0.0029
cg02674804	REEP6	Body	S_Shore	75.0±10.9	71.3±2.7	-3.7	0.00012	0.0029
cg02679745	C9orf139;FUT7	Body;TSS1500	S_Shore	78.6±3.0	75.6±0.9	-3.0	0.00012	0.0029
cg02680159				83.1±2.6	78.0±0.7	-5.2	0.00012	0.0029
cg02680909	MOCS1;MOCS1	Body;Body	N_Shelf	80.8±6.0	77.8±1.8	-2.9	0.00012	0.0029
cg02693328			N_Shelf	74.4±7.9	68.9±2.3	-5.5	0.00012	0.0029
cg02712585	KDM4B	Body	Island	75.9±5.2	72.5±1.3	-3.4	0.00012	0.0029
cg02720013	KCNMB3;KCNMB3	Body;Body	S_Shore	76.4±5.2	72.0±1.2	-4.4	0.00012	0.0029
cg02745683			N_Shore	80.4±4.9	76.4±1.8	-4.0	0.00012	0.0029
cg02753354	HMHA1	Body	Island	64.6±10.5	62.5±2.7	-2.2	0.00012	0.0029
cg02767177			Island	6.0±0.7	5.4±0.2	-0.7	0.00012	0.0029
cg02775382				83.7±3.0	79.0±1.2	-4.7	0.00012	0.0029
cg02796204	CCNF	Body		84.7±1.5	79.4±1.1	-5.3	0.00012	0.0029
cg02804557	ZNF214	Body		83.3±2.6	79.5±0.7	-3.8	0.00012	0.0029
cg02805465				55.8±4.9	47.8±1.4	-8.0	0.00012	0.0029
cg02808220	MIR483;INS-IGF2;IGF2;IGF2;IGF2	TSS1500;Body;Body;Body;Body	S_Shore	80.0±6.4	76.7±1.6	-3.3	0.00012	0.0029
cg02817421	OPN4;OPN4	TSS200;TSS200		78.4±4.9	75.7±1.4	-2.7	0.00012	0.0029
cg02827061	COL1A1	Body		74.9±11.2	68.8±3.5	-6.2	0.00012	0.0029
cg02842158	LMF2	Body	N_Shore	80.7±7.1	77.4±2.1	-3.4	0.00012	0.0029
cg02867857	CBFA2T3;CBFA2T3	3'UTR;3'UTR	N_Shore	76.8±2.2	73.5±0.8	-3.3	0.00012	0.0029
cg02867991	GNPNAT1	Body		51.8±3.7	43.5±1.2	-8.3	0.00012	0.0029
cg02882733	ABCA17P;ABCA3	TSS1500;5'UTR	Island	9.3±1.1	7.2±0.3	-2.0	0.00012	0.0029
cg02892384	PRDM16;PRDM16	Body;Body	N_Shelf	80.9±5.6	77.8±1.5	-3.1	0.00012	0.0029
cg02909592				71.9±3.7	69.5±1.0	-2.4	0.00012	0.0029
cg02910194	NLGN1	Body		70.5±5.6	61.2±2.0	-9.3	0.00012	0.0029
cg02917596	DAGLA	TSS200	Island	4.0±0.4	3.4±0.1	-0.6	0.00012	0.0029
cg02926347	FAM108A1;FAM108A1	Body;Body	N_Shore	64.5±4.9	62.4±1.3	-2.1	0.00012	0.0029
cg02938407	CDC42BPB	Body		87.3±1.1	84.2±0.7	-3.0	0.00012	0.0029
cg02947450			Island	83.6±4.9	80.5±1.3	-3.1	0.00012	0.0029
cg02951062	ALB	TSS200		53.8±8.6	44.2±2.5	-9.6	0.00012	0.0029
cg02960488			N_Shelf	77.6±3.0	69.4±1.3	-8.3	0.00012	0.0029
cg02966813	ZNF615	3'UTR		75.2±7.9	69.2±1.8	-5.9	0.00012	0.0029
cg02968844	NOC2L	Body	N_Shore	78.1±2.2	73.0±0.9	-5.1	0.00012	0.0029
cg02975060	MIR1185-2	TSS1500		75.5±6.4	72.0±1.6	-3.6	0.00012	0.0029
cg02982614	FOLH1B	TSS1500		75.5±4.5	69.2±1.8	-6.3	0.00012	0.0029
cg03003217	SYNE1;SYNE1;SYNE1	Body;Body;Body	S_Shore	80.5±3.0	74.2±1.3	-6.2	0.00012	0.0029
cg03016153	CD2	TSS200		82.7±3.0	76.9±1.1	-5.8	0.00012	0.0029
cg03024740	IDUA	Body	N_Shore	72.7±7.1	69.1±1.7	-3.5	0.00012	0.0029
cg03026080			S_Shore	39.8±4.1	35.0±1.0	-4.7	0.00012	0.0029
cg03035359	LRP5	Body	S_Shelf	78.3±2.2	75.2±0.7	-3.1	0.00012	0.0029
cg03041498	LOC401010	TSS1500	Island	73.8±7.1	69.4±2.0	-4.4	0.00012	0.0029
cg03050473	FIGNL1;FIGNL1	3'UTR;3'UTR		77.6±3.7	70.3±1.8	-7.2	0.00012	0.0029
cg03058371	GBAP1	TSS1500	S_Shore	80.5±3.7	77.7±0.9	-2.8	0.00012	0.0029
cg03065899	B3GNTL1	Body	N_Shore	89.3±6.0	86.5±2.0	-2.9	0.00012	0.0029
cg03067182	INTS1	Body	Island	75.7±4.1	73.9±1.2	-1.8	0.00012	0.0029
cg03099832	IL15;IL15	5'UTR;5'UTR		74.3±3.7	65.6±1.5	-8.7	0.00012	0.0029
cg03102034	LUC7L2	Body		84.8±4.1	81.0±1.4	-3.8	0.00012	0.0029
cg03175030	H19;MIR675	Body;TSS200	Island	63.4±6.7	58.5±1.6	-4.9	0.00012	0.0029
cg03184410	SHROOM3	Body	S_Shelf	72.7±4.1	64.3±2.0	-8.4	0.00012	0.0029
cg03190661	TMC8;TMC6	TSS200;5'UTR	N_Shore	75.1±4.5	70.4±2.3	-4.7	0.00012	0.0029
cg03211132	SELE	TSS1500		67.5±7.1	61.3±1.7	-6.2	0.00012	0.0029
cg03219611	CPA5;CPA5;CPA5	Body;Body;Body		90.0±4.1	87.3±1.2	-2.8	0.00012	0.0029
cg03220354	C8orf73	Body	N_Shore	74.1±6.7	70.2±1.8	-3.9	0.00012	0.0029
cg03230711			Island	69.1±19.5	61.5±5.4	-7.7	0.00012	0.0029
cg03241897	SNORA54;NAP1L4	Body;Body		82.2±1.1	79.5±0.5	-2.8	0.00012	0.0029
cg03253268	CRYAA	3'UTR	Island	67.5±13.8	61.3±3.7	-6.2	0.00012	0.0029
cg03259874	WNT4	3'UTR	N_Shore	88.8±1.1	85.9±0.5	-2.9	0.00012	0.0029
cg03268595				74.9±6.7	68.1±2.0	-6.8	0.00012	0.0029
cg03291430			N_Shore	76.3±2.2	69.0±1.4	-7.3	0.00012	0.0029
cg03293350	TCF4;TCF4	3'UTR;3'UTR		76.4±4.1	70.0±1.2	-6.4	0.00012	0.0029
cg03312059	MAML2	Body		83.9±3.0	79.0±1.1	-5.0	0.00012	0.0029
cg03315817	ALS2CR8;ALS2CR8	Body;Body		64.2±6.4	57.1±1.6	-7.1	0.00012	0.0029
cg03318428			N_Shore	86.0±10.1	83.7±2.6	-2.3	0.00012	0.0029
cg03342862				76.8±5.2	73.6±1.3	-3.2	0.00012	0.0029
cg03350017	RRN3P2	Body	S_Shore	81.5±5.2	77.9±1.2	-3.6	0.00012	0.0029
cg03358113	MAD1L1;MAD1L1;MAD1L1	Body;Body;Body	S_Shelf	70.7±8.6	64.7±2.4	-6.0	0.00012	0.0029
cg03362549				75.9±5.6	67.4±1.5	-8.6	0.00012	0.0029
cg03362689	P4HTM;WDR6;P4HTM	3'UTR;TSS200;3'UTR	Island	23.3±2.6	19.8±0.5	-3.5	0.00012	0.0029
cg03363161			Island	43.6±7.5	36.1±2.6	-7.5	0.00012	0.0029
cg03386524	TRPC4AP;TRPC4AP	3'UTR;3'UTR		74.1±6.7	71.1±2.0	-3.0	0.00012	0.0029
cg03398910	PARD3	Body		96.4±0.7	95.2±0.3	-1.1	0.00012	0.0029
cg03404502	GPR18;UBAC2;UBAC2;UBAC2;GPR18	TSS1500;Body;Body;Body;TSS1500		79.9±2.6	74.1±1.3	-5.8	0.00012	0.0029
cg03421069	PAN3;PAN3	Body;Body		43.6±4.9	36.3±1.2	-7.3	0.00012	0.0029
cg03425860				75.3±3.7	69.5±1.2	-5.9	0.00012	0.0029
cg03449513				64.5±5.6	58.1±1.5	-6.3	0.00012	0.0029
cg03453890	SLC39A4	TSS1500	S_Shore	68.9±4.5	64.2±1.3	-4.7	0.00012	0.0029
cg03455424			N_Shelf	76.6±3.7	72.7±0.9	-4.0	0.00012	0.0029
cg03460745	FNDC3B;FNDC3B	Body;Body		84.2±3.0	78.7±1.4	-5.5	0.00012	0.0029
cg03472954	PRKAR1B;PRKAR1B;PRKAR1B;PRKAR1B;PRKAR1B;PRKAR1B	Body;Body;Body;Body;Body;Body	N_Shore	70.4±14.2	63.1±4.6	-7.3	0.00012	0.0029
cg03478916	SORBS3	Body	N_Shore	78.5±7.1	73.5±2.2	-5.0	0.00012	0.0029
cg03480308	TTLL8	TSS200	N_Shelf	73.9±8.2	70.0±2.2	-3.9	0.00012	0.0029
cg03483641	NEB;NEB;NEB	3'UTR;3'UTR;3'UTR		83.4±2.2	78.1±0.9	-5.3	0.00012	0.0029
cg03497716				75.5±3.4	71.1±1.0	-4.4	0.00012	0.0029
cg03498038	RBM25	Body		96.9±0.7	95.1±0.2	-1.8	0.00012	0.0029
cg03499000			Island	77.6±3.7	66.9±1.0	-10.7	0.00012	0.0029
cg03518664			S_Shelf	81.6±2.6	76.3±1.0	-5.3	0.00012	0.0029
cg03521085	CTBP1;CTBP1	Body;Body	Island	86.2±1.5	83.2±0.7	-3.0	0.00012	0.0029
cg03522707	TUBGCP2	Body	S_Shore	86.5±1.9	84.4±0.5	-2.1	0.00012	0.0029
cg03525069	COL13A1;COL13A1;COL13A1;COL13A1;COL13A1;COL13A1;COL13A1;COL13A1;COL13A1;COL13A1;COL13A1;COL13A1;COL13A1;COL13A1;COL13A1;COL13A1;COL13A1;COL13A1;COL13A1;COL13A1	Body;Body;Body;Body;Body;Body;Body;Body;Body;Body;Body;Body;Body;Body;Body;Body;Body;Body;Body;Body		79.9±5.2	77.2±1.4	-2.7	0.00012	0.0029
cg03535253	BTBD7	3'UTR		94.8±1.1	93.5±0.3	-1.4	0.00012	0.0029
cg03535862	C6orf115	TSS1500	N_Shore	73.0±4.5	67.6±1.0	-5.3	0.00012	0.0029
cg03568453	GPBP1;GPBP1;GPBP1	3'UTR;3'UTR;3'UTR		80.7±3.0	75.9±0.6	-4.8	0.00012	0.0029
cg03568793	SPG7	Body		76.0±4.9	72.9±1.3	-3.1	0.00012	0.0029
cg03582793	ZBTB38	Body		83.4±2.2	79.5±1.3	-3.9	0.00012	0.0029
cg03587241			S_Shore	84.8±2.2	82.1±0.9	-2.7	0.00012	0.0029
cg03591483	KIAA0182;KIAA0182	5'UTR;Body	N_Shelf	74.1±1.9	71.2±0.6	-3.0	0.00012	0.0029
cg03593896	CASKIN2;CASKIN2	Body;Body	N_Shore	82.9±2.2	79.1±0.8	-3.9	0.00012	0.0029
cg03598444			N_Shore	80.6±3.4	76.6±1.2	-3.9	0.00012	0.0029
cg03619761	VHL;VHL	TSS1500;TSS1500	N_Shore	58.9±1.5	55.9±0.5	-2.9	0.00012	0.0029
cg03658371	KCNH6;KCNH6	Body;Body	Island	83.9±2.2	79.9±1.0	-3.9	0.00012	0.0029
cg03666350				79.6±4.9	71.7±2.2	-7.9	0.00012	0.0029
cg03669268	CST9L;CST9L	1stExon;5'UTR		56.9±6.4	54.8±1.6	-2.1	0.00012	0.0029
cg03693434	FASN	Body	Island	83.4±2.6	79.8±0.7	-3.6	0.00012	0.0029
cg03704899				81.4±2.2	74.1±1.3	-7.3	0.00012	0.0029
cg03713186			N_Shelf	81.1±2.2	78.8±1.0	-2.3	0.00012	0.0029
cg03715846			N_Shore	79.3±12.3	74.7±3.3	-4.6	0.00012	0.0029
cg03727337	MIR769	Body	N_Shelf	80.5±1.5	77.5±0.6	-3.0	0.00012	0.0029
cg03739382	SCN1A;SCN1A;SCN1A	Body;Body;Body		81.4±3.7	75.8±1.5	-5.6	0.00012	0.0029
cg03748158	KIAA0182;KIAA0182	5'UTR;Body	Island	67.3±5.6	62.7±1.9	-4.6	0.00012	0.0029
cg03757653	GNA11	Body	Island	86.6±3.0	84.2±1.0	-2.3	0.00012	0.0029
cg03771086	JAKMIP3	3'UTR		84.4±5.2	81.6±1.5	-2.8	0.00012	0.0029
cg03776042	C22orf9	Body	N_Shelf	77.7±4.1	73.5±1.1	-4.3	0.00012	0.0029
cg03788995				79.5±4.5	73.1±1.3	-6.4	0.00012	0.0029
cg03798940	PEX6	Body	S_Shelf	79.5±6.0	76.1±1.5	-3.4	0.00012	0.0029
cg03802120				81.7±5.6	78.6±1.5	-3.1	0.00012	0.0029
cg03810516	PDE6B;PDE6B;PDE6B	Body;Body;Body	N_Shore	79.1±6.7	76.2±1.6	-2.9	0.00012	0.0029
cg03821543	GNAS;GNAS;GNAS;GNAS	3'UTR;3'UTR;TSS1500;Body	Island	46.4±2.2	41.7±0.9	-4.6	0.00012	0.0029
cg03832220	LOC284100	TSS1500		70.6±5.2	63.5±1.5	-7.1	0.00012	0.0029
cg03832688				91.8±1.9	89.4±0.6	-2.3	0.00012	0.0029
cg03836831	LMF1	Body	S_Shore	81.3±2.6	78.1±0.9	-3.2	0.00012	0.0029
cg03859106				85.9±3.7	84.0±0.9	-1.9	0.00012	0.0029
cg03862999				86.9±3.4	81.2±1.2	-5.7	0.00012	0.0029
cg03871102				81.0±6.4	74.8±2.9	-6.2	0.00012	0.0029
cg03871526	TRPC1	Body	S_Shelf	82.2±4.1	78.6±1.1	-3.6	0.00012	0.0029
cg03883491	TSPAN1	TSS1500		76.6±2.6	73.2±0.7	-3.5	0.00012	0.0029
cg03884018	HS3ST4	Body		79.3±8.6	75.3±2.0	-4.0	0.00012	0.0029
cg03893642				83.8±4.9	79.9±1.6	-4.0	0.00012	0.0029
cg03910793	C4A;C4B	Body;Body		73.9±4.1	69.9±1.0	-4.0	0.00012	0.0029
cg03914274	FCGBP	Body	Island	64.3±3.4	60.6±1.3	-3.7	0.00012	0.0029
cg03919657	ACSF2	TSS1500	N_Shore	83.8±2.6	81.1±0.8	-2.7	0.00012	0.0029
cg03923438	MT1A	Body	S_Shore	78.4±3.4	73.3±1.2	-5.1	0.00012	0.0029
cg03924115	QRFP	1stExon		86.3±1.5	82.4±0.9	-3.9	0.00012	0.0029
cg03971344	ANKRD11	Body	S_Shore	77.3±1.5	73.3±0.5	-4.0	0.00012	0.0029
cg03974490			N_Shore	73.0±7.5	68.9±1.8	-4.1	0.00012	0.0029
cg03984919	NCOA1;NCOA1;NCOA1	TSS1500;TSS1500;TSS1500		82.1±3.7	77.2±1.0	-4.9	0.00012	0.0029
cg03985452			S_Shore	62.7±7.1	57.4±2.2	-5.3	0.00012	0.0029
cg03992192				84.1±4.5	80.2±1.1	-3.9	0.00012	0.0029
cg04018625				21.9±3.4	16.6±0.8	-5.2	0.00012	0.0029
cg04031354				82.8±2.2	78.7±0.8	-4.1	0.00012	0.0029
cg04032566	NSUN3;DHFRL1	TSS1500;5'UTR	N_Shore	76.1±3.4	72.2±1.1	-3.9	0.00012	0.0029
cg04070427	CEP250	3'UTR		80.1±6.0	76.6±1.6	-3.5	0.00012	0.0029
cg04095257	C7orf50;MIR339;C7orf50;C7orf50	Body;TSS200;Body;Body	Island	85.4±1.5	81.1±0.6	-4.3	0.00012	0.0029
cg04099793				68.8±8.6	64.0±2.5	-4.7	0.00012	0.0029
cg04109460	RHBDD3	3'UTR		74.7±6.0	71.5±1.5	-3.2	0.00012	0.0029
cg04109941	SDK1	Body	Island	80.5±5.6	76.6±1.4	-4.0	0.00012	0.0029
cg04114636	SLC12A7	Body	N_Shore	81.4±5.6	76.8±1.4	-4.6	0.00012	0.0029
cg04118190	DUSP2	TSS1500	S_Shore	79.6±1.9	74.6±0.9	-5.0	0.00012	0.0029
cg04123765	OR2L1P;OR2L13	Body;5'UTR		76.1±6.7	72.1±1.9	-4.0	0.00012	0.0029
cg04127706			S_Shelf	72.4±2.6	68.7±1.0	-3.7	0.00012	0.0029
cg04149897	TOP1MT	Body	S_Shore	75.1±4.1	70.7±1.1	-4.4	0.00012	0.0029
cg04151469	CUX1;CUX1	Body;Body		84.6±7.9	81.9±2.1	-2.7	0.00012	0.0029
cg04155718	NISCH	Body	N_Shore	86.0±1.9	83.7±0.8	-2.2	0.00012	0.0029
cg04159077	PPIF	Body	S_Shelf	77.3±7.9	73.2±2.1	-4.1	0.00012	0.0029
cg04181121				74.2±5.6	69.4±1.5	-4.8	0.00012	0.0029
cg04189381	LRFN2	Body	Island	58.9±5.6	55.1±1.2	-3.9	0.00012	0.0029
cg04213700	DTWD2	Body	Island	76.0±3.0	67.7±1.1	-8.2	0.00012	0.0029
cg04220636	CBFA2T3	Body	Island	80.2±12.0	74.8±3.6	-5.4	0.00012	0.0029
cg04225254	MAP7D3	Body	N_Shelf	66.0±5.2	58.5±1.7	-7.5	0.00012	0.0029
cg04230594	EFCAB7;DLEU2L	Body;TSS1500		78.9±3.7	71.1±1.2	-7.8	0.00012	0.0029
cg04242477	LIMS2;LIMS2;LIMS2;LIMS2;LIMS2	3'UTR;3'UTR;3'UTR;Body;3'UTR		76.8±3.4	73.1±1.0	-3.7	0.00012	0.0029
cg04267605	LRRC66	3'UTR		75.3±4.5	70.0±1.0	-5.4	0.00012	0.0029
cg04277478	DTNBP1;DTNBP1;DTNBP1	Body;Body;Body		82.8±5.6	80.0±1.5	-2.9	0.00012	0.0029
cg04289078				53.6±6.7	51.2±1.7	-2.4	0.00012	0.0029
cg04304033	ISYNA1;ISYNA1;ISYNA1	Body;Body;Body	Island	78.4±2.6	73.6±1.1	-4.8	0.00012	0.0029
cg04304687				83.5±3.7	80.0±0.9	-3.5	0.00012	0.0029
cg04305673				71.6±10.9	68.8±2.7	-2.7	0.00012	0.0029
cg04305912	BCL11A;BCL11A;BCL11A	3'UTR;Body;Body	N_Shelf	69.5±4.1	60.0±1.2	-9.5	0.00012	0.0029
cg04320510				83.9±6.4	79.8±2.1	-4.1	0.00012	0.0029
cg04337257			S_Shore	84.5±3.4	80.9±1.0	-3.6	0.00012	0.0029
cg04352495			S_Shelf	76.4±4.1	68.6±1.4	-7.7	0.00012	0.0029
cg04363674				89.5±3.0	87.7±0.7	-1.8	0.00012	0.0029
cg04366994	INPP5A	Body	S_Shore	83.7±1.5	79.8±0.8	-3.9	0.00012	0.0029
cg04369306				70.7±10.1	65.1±3.0	-5.5	0.00012	0.0029
cg04369574	RAB40AL	1stExon	Island	54.9±7.5	47.9±1.6	-7.0	0.00012	0.0029
cg04385818	FTL;FTL	1stExon;5'UTR	Island	26.4±4.1	20.4±0.7	-6.0	0.00012	0.0029
cg04399872	POLE2	TSS1500	S_Shore	85.0±1.5	80.2±0.7	-4.8	0.00012	0.0029
cg04418647				92.6±3.4	90.6±1.0	-2.0	0.00012	0.0029
cg04431777	SNORD115-15;SNORD115-21;HBII-52-27	Body;Body;TSS200		66.0±6.0	62.1±1.4	-4.0	0.00012	0.0029
cg04437762	IL6R;IL6R	Body;Body	S_Shore	78.0±7.1	74.8±2.1	-3.2	0.00012	0.0029
cg04440254				78.3±4.1	75.8±1.2	-2.5	0.00012	0.0029
cg04466898	SIPA1;SIPA1;SIPA1	5'UTR;1stExon;5'UTR	N_Shore	78.0±3.4	73.0±2.2	-5.0	0.00012	0.0029
cg04483936	CGNL1	TSS1500	N_Shore	83.0±1.9	80.2±0.7	-2.8	0.00012	0.0029
cg04504217	HLA-DPB1	Body	S_Shelf	56.1±4.9	50.5±1.3	-5.6	0.00012	0.0029
cg04523589	CAMP	1stExon		77.9±3.7	73.7±0.9	-4.2	0.00012	0.0029
cg04537941	TNK1	3'UTR	N_Shelf	89.4±1.1	87.2±0.5	-2.2	0.00012	0.0029
cg04550626			S_Shelf	68.7±4.1	65.1±1.5	-3.6	0.00012	0.0029
cg04563422	MIR656	TSS200	S_Shore	82.1±1.9	79.7±0.6	-2.4	0.00012	0.0029
cg04600792	CHN2	Body		71.2±9.0	63.3±2.8	-7.9	0.00012	0.0029
cg04604505	SCAMP4	Body	N_Shore	86.0±1.5	83.2±0.6	-2.8	0.00012	0.0029
cg04619852	SKI	Body	N_Shore	76.0±3.7	72.6±1.1	-3.4	0.00012	0.0029
cg04629433	OR8D2	TSS1500		74.2±4.5	70.6±0.9	-3.6	0.00012	0.0029
cg04637429	CDX1	3'UTR		80.4±4.1	77.1±1.1	-3.3	0.00012	0.0029
cg04649115				74.0±9.0	65.3±2.3	-8.7	0.00012	0.0029
cg04658699	PAK6;PAK6;PAK6	5'UTR;5'UTR;5'UTR		68.3±8.2	64.9±2.1	-3.4	0.00012	0.0029
cg04675922	SNORD115-15;SNORD115-21;SNORD115-26	Body;Body;TSS200		81.8±5.2	77.9±1.4	-3.9	0.00012	0.0029
cg04680743	FAM25A	Body		68.7±2.6	66.1±0.6	-2.6	0.00012	0.0029
cg04682699	SLC38A3	5'UTR		79.0±2.2	75.9±0.9	-3.1	0.00012	0.0029
cg04687551	TMEM132C	Body	N_Shelf	77.0±7.9	73.7±2.1	-3.3	0.00012	0.0029
cg04689145	FRMD4B	Body		82.2±4.9	78.2±1.5	-4.0	0.00012	0.0029
cg04701716	CKLF;CKLF;CKLF;CKLF;CKLF	Body;Body;Body;Body;Body	N_Shelf	73.9±8.2	67.3±2.4	-6.6	0.00012	0.0029
cg04703197	SMPD3	5'UTR	Island	80.7±2.6	76.3±0.8	-4.4	0.00012	0.0029
cg04713634	BCAR1;BCAR1;BCAR1;BCAR1;BCAR1;BCAR1;BCAR1;BCAR1	Body;Body;Body;Body;Body;Body;TSS1500;Body	N_Shore	77.2±5.6	72.2±2.1	-5.0	0.00012	0.0029
cg04719634				90.3±2.2	87.0±1.1	-3.3	0.00012	0.0029
cg04723297	ASPG	Body	S_Shore	82.6±3.0	78.7±0.9	-3.9	0.00012	0.0029
cg04726702			N_Shore	79.2±5.2	75.5±1.5	-3.7	0.00012	0.0029
cg04734587	DNAH5	Body	Island	71.0±7.9	65.0±1.9	-6.0	0.00012	0.0029
cg04739200	MYB;MYB;MYB;MYB;MYB;MYB;MYB;MYB	Body;Body;Body;Body;Body;Body;Body;Body		76.1±4.5	68.6±1.3	-7.5	0.00012	0.0029
cg04739228	PAFAH1B3;PAFAH1B3;PRR19;PAFAH1B3;PAFAH1B3	1stExon;5'UTR;5'UTR;TSS200;5'UTR	Island	25.5±2.6	21.9±0.7	-3.6	0.00012	0.0029
cg04742624	PIP5K1C	Body	Island	82.3±4.5	78.0±1.1	-4.3	0.00012	0.0029
cg04743302	PIP5K1C	Body	Island	80.6±4.9	76.6±1.4	-4.0	0.00012	0.0029
cg04743654	RASSF1;RASSF1;RASSF1;RASSF1	5'UTR;1stExon;1stExon;5'UTR	Island	10.6±1.5	8.0±0.4	-2.5	0.00012	0.0029
cg04744592				71.3±4.9	67.6±1.6	-3.7	0.00012	0.0029
cg04761267	SNX32	3'UTR	N_Shelf	78.7±1.9	74.2±0.9	-4.6	0.00012	0.0029
cg04768970	NRP2;NRP2;NRP2;NRP2;NRP2;NRP2	TSS1500;TSS1500;TSS1500;TSS1500;TSS1500;TSS1500	N_Shore	69.9±4.5	62.2±1.5	-7.6	0.00012	0.0029
cg04792963			Island	83.9±4.1	78.9±1.0	-5.0	0.00012	0.0029
cg04796498	BOP1	Body	N_Shore	84.8±2.2	80.5±0.7	-4.4	0.00012	0.0029
cg04802238	SLC7A5	Body		79.8±4.5	75.2±1.2	-4.6	0.00012	0.0029
cg04806933				72.7±7.5	69.0±2.0	-3.7	0.00012	0.0029
cg04821026			N_Shore	63.3±4.5	61.3±1.2	-2.0	0.00012	0.0029
cg04840290	NODAL	TSS1500	S_Shore	73.8±9.4	69.5±2.6	-4.3	0.00012	0.0029
cg04840732	MTMR7	3'UTR		81.2±3.7	74.6±1.0	-6.6	0.00012	0.0029
cg04892187	PLEC1;PLEC1	Body;Body		89.7±2.6	87.1±0.9	-2.6	0.00012	0.0029
cg04895895	C1orf198	TSS1500	S_Shore	78.9±6.4	69.9±4.1	-9.0	0.00012	0.0029
cg04896381	TBKBP1	TSS200	Island	5.8±0.4	5.0±0.1	-0.8	0.00012	0.0029
cg04902833	C17orf99	Body		91.0±2.2	89.4±0.7	-1.6	0.00012	0.0029
cg04906603	EXOC6B	Body	N_Shelf	76.1±3.7	69.1±1.4	-7.0	0.00012	0.0029
cg04910588				71.4±6.7	68.4±1.9	-3.0	0.00012	0.0029
cg04913934	TXNDC11	TSS200	Island	9.7±1.1	8.7±0.3	-1.0	0.00012	0.0029
cg04917472	CTSZ	TSS1500	S_Shore	83.6±2.2	79.7±0.5	-3.9	0.00012	0.0029
cg04918708	SOX13	5'UTR		73.4±10.5	69.4±2.8	-4.0	0.00012	0.0029
cg04936639			Island	77.5±7.1	73.3±2.3	-4.2	0.00012	0.0029
cg04945668	F2	Body		82.5±3.4	79.9±1.0	-2.6	0.00012	0.0029
cg04978426	SNORD111;SF3B3	TSS1500;Body		74.1±3.4	68.4±1.4	-5.7	0.00012	0.0029
cg04979147	FA2H	TSS200	Island	4.7±1.1	4.1±0.2	-0.6	0.00012	0.0029
cg04995722	NFE2L3;NFE2L3	1stExon;5'UTR	Island	27.3±8.2	21.9±2.0	-5.4	0.00012	0.0029
cg04997235	LRP8;LRP8;LRP8;LRP8	Body;Body;Body;Body	N_Shore	74.5±1.9	70.6±0.8	-3.9	0.00012	0.0029
cg05005791	PLCH2	Body		74.5±7.5	69.6±1.8	-4.9	0.00012	0.0029
cg05022061	CARD14	Body	N_Shore	80.6±3.7	77.5±1.0	-3.1	0.00012	0.0029
cg05023099			N_Shore	81.2±3.4	77.7±1.0	-3.5	0.00012	0.0029
cg05034656	IGSF21	Body		59.8±8.6	54.2±2.2	-5.6	0.00012	0.0029
cg05035620				63.8±6.7	60.4±1.9	-3.3	0.00012	0.0029
cg05037077			Island	83.2±5.2	78.7±1.4	-4.6	0.00012	0.0029
cg05062854			N_Shelf	45.9±6.4	39.2±1.4	-6.7	0.00012	0.0029
cg05088605	LRRC45	Body	N_Shore	78.4±2.6	74.2±0.8	-4.2	0.00012	0.0029
cg05091491	RBMXL3;LRCH2	TSS200;Body	Island	76.1±6.7	68.4±2.1	-7.8	0.00012	0.0029
cg05099240	TUBA3C	TSS200		79.7±7.5	76.2±1.9	-3.5	0.00012	0.0029
cg05102794	ACSF3;ACSF3;ACSF3	Body;Body;Body	Island	83.6±3.4	79.5±1.4	-4.1	0.00012	0.0029
cg05107686	FTHL3;PPM1G;PPM1G	Body;Body;Body	Island	54.2±6.0	46.4±1.1	-7.8	0.00012	0.0029
cg05109729	MVP;MVP	Body;Body	N_Shore	82.6±2.2	79.6±0.6	-3.1	0.00012	0.0029
cg05110629	NEK1	Body		76.3±3.0	66.4±1.5	-9.8	0.00012	0.0029
cg05111110	PC;PC;LRFN4;PC	Body;Body;1stExon;Body	Island	84.7±2.2	81.2±0.9	-3.5	0.00012	0.0029
cg05151739	PLEKHG5;PLEKHG5;PLEKHG5;PLEKHG5;PLEKHG5	Body;Body;Body;Body;Body	S_Shore	80.3±6.0	76.5±1.6	-3.8	0.00012	0.0029
cg05158395	SSBP3;SSBP3;SSBP3	Body;Body;Body	S_Shore	88.6±1.1	87.5±0.5	-1.1	0.00012	0.0029
cg05163325	SNX9	Body		81.2±3.0	73.8±1.2	-7.4	0.00012	0.0029
cg05217050	DLGAP4	Body	S_Shore	69.1±8.2	65.2±2.3	-3.9	0.00012	0.0029
cg05230551	DHRS3	Body		82.1±1.5	79.2±0.7	-2.9	0.00012	0.0029
cg05249155	MIR122	TSS1500		84.4±4.1	81.5±1.4	-2.9	0.00012	0.0029
cg05256518	TMEM229B	Body	Island	79.1±5.2	76.7±1.3	-2.4	0.00012	0.0029
cg05283551			Island	7.8±1.1	6.6±0.3	-1.2	0.00012	0.0029
cg05287064	MGRN1;MGRN1;MGRN1;MGRN1	Body;Body;Body;Body	S_Shelf	80.8±6.0	77.2±1.7	-3.6	0.00012	0.0029
cg05334119	SNORD115-15;SNORD115-21;HBII-52-27	Body;Body;TSS1500		61.9±8.2	56.8±1.9	-5.1	0.00012	0.0029
cg05340803	DSCAM	Body	Island	74.3±10.5	69.5±2.6	-4.7	0.00012	0.0029
cg05347985	AK5;AK5	Body;5'UTR	S_Shelf	81.5±4.9	74.9±1.7	-6.6	0.00012	0.0029
cg05349980			S_Shelf	66.8±4.9	58.3±1.1	-8.5	0.00012	0.0029
cg05350938	GALNS	Body	N_Shore	85.9±1.1	82.6±0.6	-3.3	0.00012	0.0029
cg05365231	BIRC2	3'UTR		72.9±4.1	62.0±1.4	-10.8	0.00012	0.0029
cg05365682	EXOC3L	Body	S_Shelf	74.3±7.9	70.7±2.3	-3.6	0.00012	0.0029
cg05370462				66.6±7.5	61.0±1.9	-5.6	0.00012	0.0029
cg05375878	TMEM125	Body	Island	78.0±3.7	75.0±0.6	-3.0	0.00012	0.0029
cg05390496	LLGL2;LLGL2	Body;Body	Island	74.0±6.0	69.7±1.4	-4.3	0.00012	0.0029
cg05393424	ZNF644;ZNF644;ZNF644	Body;Body;Body		75.8±3.7	70.0±1.0	-5.8	0.00012	0.0029
cg05407003			Island	74.3±6.0	68.2±1.6	-6.1	0.00012	0.0029
cg05408873	COL10A1;COL10A1;NT5DC1	1stExon;5'UTR;Body		76.9±4.5	69.6±1.0	-7.3	0.00012	0.0029
cg05429359	ABCB8	TSS200	Island	17.4±1.5	13.7±0.4	-3.7	0.00012	0.0029
cg05436845	MAP3K11	Body	N_Shelf	84.4±3.0	80.8±1.2	-3.6	0.00012	0.0029
cg05443789				87.6±6.0	85.9±1.5	-1.7	0.00012	0.0029
cg05466223	PIK3C2A	Body		77.0±4.1	70.0±1.8	-6.9	0.00012	0.0029
cg05472237			S_Shelf	73.3±4.5	68.1±1.4	-5.2	0.00012	0.0029
cg05487507	LOC404266;LOC404266;LOC404266;HOXB5;LOC404266;LOC404266	Body;Body;Body;TSS1500;TSS1500;Body	N_Shore	73.4±9.0	68.0±2.4	-5.4	0.00012	0.0029
cg05498539	SNCG	Body		78.1±1.9	74.6±0.8	-3.5	0.00012	0.0029
cg05513661	SCARNA20;USP32	TSS1500;Body		54.2±3.4	50.1±0.7	-4.1	0.00012	0.0029
cg05523056	ADAMTS18	Body	Island	5.4±0.7	4.6±0.1	-0.8	0.00012	0.0029
cg05525798	TBCD	Body		85.7±3.4	83.2±1.3	-2.5	0.00012	0.0029
cg05530403	GPC1	Body	N_Shore	82.8±3.4	78.9±1.0	-3.9	0.00012	0.0029
cg05534865			S_Shelf	70.7±6.0	66.0±1.9	-4.7	0.00012	0.0029
cg05539370	STOX2	Body		94.4±1.5	91.7±0.7	-2.7	0.00012	0.0029
cg05541180	RREB1;RREB1;RREB1;RREB1	Body;Body;Body;Body	Island	88.0±1.1	85.0±0.4	-2.9	0.00012	0.0029
cg05544715	TPO;TPO;TPO;TPO	Body;Body;Body;Body		95.0±1.5	93.1±0.4	-1.8	0.00012	0.0029
cg05544854				80.7±6.0	72.9±2.1	-7.7	0.00012	0.0029
cg05583095			S_Shelf	70.8±2.6	68.2±0.7	-2.6	0.00012	0.0029
cg05593615	KCTD9	Body		62.3±5.2	54.1±2.0	-8.2	0.00012	0.0029
cg05600688	LUZP6;MTPN	5'UTR;Body		75.0±4.5	70.4±1.6	-4.7	0.00012	0.0029
cg05601722	SGSM3	3'UTR		78.4±4.9	75.3±1.4	-3.2	0.00012	0.0029
cg05622300	IFT88;IFT88	Body;Body		68.2±6.4	63.7±1.4	-4.6	0.00012	0.0029
cg05638165	KIAA1614	Body		85.6±1.5	82.4±0.8	-3.2	0.00012	0.0029
cg05642283	PLA2G16;PLA2G16	Body;Body		87.3±3.4	84.8±1.0	-2.5	0.00012	0.0029
cg05651292			N_Shore	75.6±7.9	72.2±1.9	-3.3	0.00012	0.0029
cg05651393	NRD1;NRD1	Body;Body		80.9±2.2	78.0±0.8	-2.9	0.00012	0.0029
cg05669157	TRIM50;FKBP6;FKBP6;FKBP6	TSS200;TSS200;1stExon;5'UTR	Island	92.6±1.9	90.8±0.6	-1.9	0.00012	0.0029
cg05674949				56.8±12.7	53.1±3.3	-3.7	0.00012	0.0029
cg05697835				67.7±11.2	62.9±3.1	-4.8	0.00012	0.0029
cg05705615	TNRC18	Body	Island	82.8±1.5	78.7±0.8	-4.1	0.00012	0.0029
cg05716567	ZC3H3	Body	N_Shelf	70.3±9.4	64.7±2.6	-5.7	0.00012	0.0029
cg05722741	SMOC2;SMOC2	Body;Body		66.6±4.9	64.4±1.2	-2.2	0.00012	0.0029
cg05733917	C4orf44;C4orf44	1stExon;1stExon	Island	81.7±6.7	78.0±1.7	-3.7	0.00012	0.0029
cg05736079	GRIN1;GRIN1;GRIN1	3'UTR;3'UTR;3'UTR	Island	16.5±1.9	12.9±0.5	-3.6	0.00012	0.0029
cg05736424			S_Shelf	68.8±8.2	64.3±2.5	-4.5	0.00012	0.0029
cg05748238				76.5±4.5	72.0±1.4	-4.4	0.00012	0.0029
cg05760417	AHCTF1;AHCTF1	1stExon;5'UTR	Island	44.7±3.7	38.9±0.7	-5.8	0.00012	0.0029
cg05771377	RAB40C	Body	Island	84.2±1.9	82.0±0.4	-2.2	0.00012	0.0029
cg05778154	TLR9	TSS1500		75.5±8.6	71.7±2.4	-3.8	0.00012	0.0029
cg05784201	NOTCH1	Body	N_Shore	86.0±1.5	82.0±0.7	-4.1	0.00012	0.0029
cg05786698	TCTE3	Body	N_Shelf	77.2±3.4	70.8±1.5	-6.4	0.00012	0.0029
cg05787378	C13orf35	Body		75.3±6.0	72.4±1.6	-2.9	0.00012	0.0029
cg05802514			S_Shelf	66.0±7.1	61.8±2.0	-4.2	0.00012	0.0029
cg05808815	CYB5RL;MRPL37	TSS1500;1stExon	Island	36.3±3.7	34.2±0.8	-2.1	0.00012	0.0029
cg05823465	NOD2	Body		78.3±9.0	75.0±2.5	-3.3	0.00012	0.0029
cg05844366				74.2±4.9	68.3±1.3	-5.9	0.00012	0.0029
cg05844402	MOV10L1;MOV10L1;MOV10L1	Body;Body;Body	S_Shelf	61.9±5.2	56.0±1.5	-5.9	0.00012	0.0029
cg05853656	HS3ST6	Body	S_Shore	73.1±5.2	70.3±1.4	-2.8	0.00012	0.0029
cg05859256				74.1±3.7	69.9±1.1	-4.2	0.00012	0.0029
cg05859760	SYT16	Body	Island	53.3±9.0	46.5±2.4	-6.8	0.00012	0.0029
cg05866545	LMF1	Body	S_Shelf	94.6±1.5	92.5±0.5	-2.2	0.00012	0.0029
cg05867499	RADIL	Body	Island	85.1±7.1	80.5±2.9	-4.6	0.00012	0.0029
cg05879499	SRD5A1	3'UTR		81.0±3.7	77.5±0.9	-3.5	0.00012	0.0029
cg05883219				85.2±2.2	80.5±0.9	-4.7	0.00012	0.0029
cg05889881	TCF3;TCF3	Body;Body	Island	79.4±5.6	74.8±1.5	-4.6	0.00012	0.0029
cg05893889				57.7±4.1	49.0±1.2	-8.7	0.00012	0.0029
cg05895077				91.6±4.1	88.7±0.9	-2.9	0.00012	0.0029
cg05899507	MIR127;RTL1	TSS200;1stExon	N_Shore	72.4±4.9	68.7±1.5	-3.7	0.00012	0.0029
cg05900227	WDR70	Body		75.5±3.7	72.0±1.0	-3.5	0.00012	0.0029
cg05901634	MGRN1;MGRN1;MGRN1;MGRN1	Body;Body;Body;Body	Island	89.0±1.1	86.5±0.4	-2.5	0.00012	0.0029
cg05907477				68.2±7.9	63.2±2.1	-5.0	0.00012	0.0029
cg05913271	CUL9	Body		78.2±3.7	76.4±1.1	-1.7	0.00012	0.0029
cg05925927	C7orf50;C7orf50;C7orf50	Body;Body;Body	N_Shore	83.1±5.2	80.7±1.6	-2.4	0.00012	0.0029
cg05925971	SDHAF1	TSS200	Island	6.9±0.7	5.9±0.2	-1.0	0.00012	0.0029
cg05930186	TP53BP2;TP53BP2	Body;5'UTR		80.4±3.7	74.8±0.7	-5.6	0.00012	0.0029
cg05934090	KCNJ4;KCNJ4	Body;Body	Island	81.4±3.4	77.8±0.9	-3.7	0.00012	0.0029
cg05941856				89.1±3.0	87.4±0.8	-1.7	0.00012	0.0029
cg05945869	PDLIM5;PDLIM5;PDLIM5;PDLIM5;PDLIM5	Body;Body;Body;Body;Body		75.5±4.9	66.1±1.2	-9.4	0.00012	0.0029
cg05972102	CHMP2B	Body		82.1±2.2	77.1±1.0	-5.0	0.00012	0.0029
cg05980673			Island	88.5±5.2	86.0±1.3	-2.5	0.00012	0.0029
cg05989625	NFKBIL2	Body	N_Shore	90.1±4.9	88.2±1.5	-1.8	0.00012	0.0029
cg05998850	XRCC5	Body		72.8±9.0	65.9±2.2	-6.9	0.00012	0.0029
cg06005368	FER1L5;FER1L5	Body;TSS200		80.9±2.2	77.1±0.7	-3.8	0.00012	0.0029
cg06005911			N_Shore	71.8±4.5	64.6±1.7	-7.2	0.00012	0.0029
cg06007678	RCOR2	Body	S_Shore	75.4±5.6	72.8±1.5	-2.6	0.00012	0.0029
cg06021784	ZFAND3	Body		80.6±2.2	77.5±0.6	-3.1	0.00012	0.0029
cg06033321	DDAH1	5'UTR		75.6±6.0	69.5±1.6	-6.1	0.00012	0.0029
cg06056880	GABRB2;GABRB2	3'UTR;3'UTR		52.4±8.6	46.7±2.0	-5.8	0.00012	0.0029
cg06058262	SLC12A7	Body	S_Shore	86.2±3.0	82.7±1.0	-3.6	0.00012	0.0029
cg06058828	PHF21A;PHF21A	Body;Body		72.9±5.2	64.0±1.8	-8.9	0.00012	0.0029
cg06071246	SLC7A5	3'UTR		84.3±3.4	81.0±1.0	-3.3	0.00012	0.0029
cg06082293				82.8±4.1	81.1±1.0	-1.6	0.00012	0.0029
cg06087962	IQCC;IQCC	TSS200;TSS200	Island	5.2±0.4	4.2±0.1	-1.0	0.00012	0.0029
cg06094523	SLC2A1	Body		64.0±7.5	61.1±2.1	-2.9	0.00012	0.0029
cg06101723	GRINA;GRINA	Body;Body	S_Shore	75.7±5.2	72.4±1.4	-3.4	0.00012	0.0029
cg06113776	COL11A2;COL11A2;COL11A2	Body;Body;Body		81.5±2.2	78.9±0.6	-2.5	0.00012	0.0029
cg06128917			S_Shore	82.1±5.6	78.2±1.5	-3.8	0.00012	0.0029
cg06155833	MTG1	Body	Island	78.1±1.9	74.8±0.6	-3.3	0.00012	0.0029
cg06172732	GAST	Body		64.5±8.6	60.4±2.1	-4.1	0.00012	0.0029
cg06183336			N_Shelf	77.9±9.0	74.8±2.3	-3.1	0.00012	0.0029
cg06194738	GPSM3	Body	N_Shelf	73.7±4.5	70.3±1.2	-3.5	0.00012	0.0029
cg06213598	ABCA9	TSS1500		73.2±9.7	66.8±2.6	-6.4	0.00012	0.0029
cg06236140	SNX8	Body	N_Shore	85.1±4.9	81.0±1.6	-4.1	0.00012	0.0029
cg06238667	KIF13B	Body		75.8±3.7	70.2±0.9	-5.7	0.00012	0.0029
cg06244417	FCN1	1stExon		74.9±4.5	70.4±1.5	-4.5	0.00012	0.0029
cg06263473				66.2±7.1	60.3±1.8	-5.9	0.00012	0.0029
cg06276229	NAT15;NAT15;NAT15	5'UTR;5'UTR;5'UTR		76.7±7.5	73.4±1.9	-3.3	0.00012	0.0029
cg06285293	SNORD115-19;SNORD115-17;SNORD115-18	TSS1500;TSS1500;TSS1500		64.3±7.5	58.6±1.5	-5.7	0.00012	0.0029
cg06285333	AGRP;ATP6V0D1;AGRP	Body;TSS1500;Body	S_Shore	78.8±3.4	75.8±1.1	-3.0	0.00012	0.0029
cg06295548				81.2±2.2	77.7±0.5	-3.4	0.00012	0.0029
cg06312072	ANKS1B;ANKS1B;ANKS1B	Body;Body;Body	N_Shore	72.4±10.5	67.2±3.2	-5.2	0.00012	0.0029
cg06323155	TUSC4	Body	S_Shore	85.1±2.2	79.5±1.5	-5.6	0.00012	0.0029
cg06338958	CCDC154	Body	S_Shore	79.5±2.6	74.0±1.0	-5.6	0.00012	0.0029
cg06352912			N_Shore	81.1±3.7	76.9±1.2	-4.2	0.00012	0.0029
cg06364319	MFI2	Body	Island	12.2±1.9	9.8±0.5	-2.4	0.00012	0.0029
cg06393998	ANKRD31	Body	N_Shore	74.8±6.7	66.2±1.8	-8.6	0.00012	0.0029
cg06402590	SRRM2	Body	S_Shelf	80.2±1.9	76.5±0.6	-3.6	0.00012	0.0029
cg06408211	RAP1GAP2;RAP1GAP2	Body;Body		85.4±1.5	81.9±0.5	-3.5	0.00012	0.0029
cg06438094	CCDC160	Body		67.6±7.9	61.4±1.8	-6.3	0.00012	0.0029
cg06439736	JAKMIP3	Body	S_Shore	86.5±3.4	84.4±1.3	-2.1	0.00012	0.0029
cg06444734	RPTOR;RPTOR	Body;Body	Island	85.9±2.6	83.9±1.0	-2.0	0.00012	0.0029
cg06447122	PRDM16;PRDM16	Body;Body	N_Shore	62.7±7.1	58.8±1.7	-4.0	0.00012	0.0029
cg06455125				76.8±4.1	74.5±1.0	-2.3	0.00012	0.0029
cg06461408	LLGL2;LLGL2	Body;Body	S_Shelf	67.5±9.4	63.5±2.5	-4.0	0.00012	0.0029
cg06494642	ELMO3	Body	Island	84.1±8.2	80.6±2.2	-3.5	0.00012	0.0029
cg06497674	PIP5K1C	Body	N_Shelf	80.8±2.6	76.7±0.7	-4.0	0.00012	0.0029
cg06507987	MAP3K6	Body	N_Shore	78.2±2.6	73.4±0.9	-4.8	0.00012	0.0029
cg06515519				83.2±1.9	80.6±0.6	-2.6	0.00012	0.0029
cg06531595	PDE5A;PDE5A;PDE5A	Body;Body;Body		81.6±3.7	74.1±1.5	-7.6	0.00012	0.0029
cg06532528	MYO9B;MYO9B	Body;Body	N_Shore	78.5±1.9	75.3±0.6	-3.1	0.00012	0.0029
cg06542140	SDK1;SDK1	Body;Body		72.8±10.1	67.9±2.6	-4.9	0.00012	0.0029
cg06548118	HNRPLL;HNRPLL	Body;Body		79.8±4.1	72.8±1.4	-7.0	0.00012	0.0029
cg06550420	PTPRC;PTPRC;PTPRC;PTPRC	Body;Body;Body;Body		76.2±4.1	68.4±1.9	-7.8	0.00012	0.0029
cg06557067	BTNL2	Body		87.0±1.1	84.6±0.7	-2.4	0.00012	0.0029
cg06592260	EPPK1	1stExon	N_Shore	62.1±8.2	58.7±2.3	-3.4	0.00012	0.0029
cg06610329	C21orf59	Body	N_Shelf	80.6±3.0	77.3±1.2	-3.4	0.00012	0.0029
cg06615743	KDM4B	Body	S_Shore	84.8±2.2	82.2±0.7	-2.5	0.00012	0.0029
cg06617468	NAP1L5;HERC3	TSS200;Body		60.0±3.7	56.0±0.9	-4.1	0.00012	0.0029
cg06638568	PACRG;PACRG;PACRG	Body;Body;Body		84.5±4.9	80.2±1.2	-4.4	0.00012	0.0029
cg06640552	MGAT4C	5'UTR		73.0±3.4	70.0±0.9	-2.9	0.00012	0.0029
cg06649639	ZBTB7B	5'UTR		72.2±4.5	68.2±1.6	-4.1	0.00012	0.0029
cg06687102	RARRES1;RARRES1	Body;Body		82.6±1.5	79.1±0.7	-3.4	0.00012	0.0029
cg06687820	SAPS2	Body	N_Shore	82.2±2.2	79.2±0.7	-3.0	0.00012	0.0029
cg06693048	EYA1	TSS1500		76.4±5.6	69.3±1.9	-7.1	0.00012	0.0029
cg06708888	PLEKHA5;PLEKHA5	Body;Body		79.9±4.9	70.5±1.2	-9.4	0.00012	0.0029
cg06737630	KIAA0284;KIAA0284	5'UTR;5'UTR	S_Shore	82.4±1.1	80.2±0.6	-2.3	0.00012	0.0029
cg06737907	MEGF11	Body		55.6±10.1	51.6±2.8	-4.0	0.00012	0.0029
cg06737981	BCR;BCR	1stExon;1stExon	Island	88.2±1.5	84.8±0.7	-3.4	0.00012	0.0029
cg06740311	CEP76	Body	N_Shelf	75.0±5.6	64.9±1.4	-10.1	0.00012	0.0029
cg06747087	MIR595;PTPRN2;PTPRN2;PTPRN2	TSS1500;Body;Body;Body		70.1±7.1	64.7±2.0	-5.4	0.00012	0.0029
cg06750897	PBX1	Body	Island	73.4±22.1	64.4±6.5	-9.0	0.00012	0.0029
cg06752633	PLD4	TSS1500		66.2±7.5	61.6±2.1	-4.7	0.00012	0.0029
cg06753092	ZMIZ2;ZMIZ2	TSS1500;5'UTR		78.2±1.9	73.8±0.6	-4.4	0.00012	0.0029
cg06755263	FAAH	3'UTR		75.8±9.0	71.6±2.4	-4.2	0.00012	0.0029
cg06756069				82.4±10.1	77.0±3.1	-5.5	0.00012	0.0029
cg06758207	TRAP1	Body	N_Shore	84.2±1.9	81.7±0.6	-2.5	0.00012	0.0029
cg06765261				78.7±3.7	71.5±1.7	-7.2	0.00012	0.0029
cg06769202	HOXA2	TSS200	N_Shore	81.5±3.0	78.4±0.9	-3.1	0.00012	0.0029
cg06777796				84.6±3.0	81.3±1.1	-3.2	0.00012	0.0029
cg06778273			Island	8.7±1.5	7.1±0.3	-1.6	0.00012	0.0029
cg06795425				77.1±4.9	73.3±1.0	-3.8	0.00012	0.0029
cg06836740	AGBL4	Body	Island	76.2±4.9	71.0±1.4	-5.1	0.00012	0.0029
cg06838146				90.0±3.4	87.9±0.9	-2.1	0.00012	0.0029
cg06844845				82.7±6.4	79.2±1.6	-3.5	0.00012	0.0029
cg06875616	FASN	Body	Island	75.2±5.6	70.9±1.8	-4.3	0.00012	0.0029
cg06878749	ECE1;ECE1;ECE1;ECE1	Body;Body;Body;Body	N_Shelf	86.1±1.1	83.2±0.7	-2.8	0.00012	0.0029
cg06884470			N_Shelf	77.8±12.0	72.3±3.2	-5.6	0.00012	0.0029
cg06902828				72.3±6.7	64.1±1.9	-8.2	0.00012	0.0029
cg06925625	CUL4A;CUL4A	Body;Body		84.7±3.0	78.7±1.3	-6.0	0.00012	0.0029
cg06933808	KRI1	Body	N_Shelf	82.8±1.5	79.8±0.6	-2.9	0.00012	0.0029
cg06943316	TOM1L1	Body		83.0±1.5	79.7±0.6	-3.3	0.00012	0.0029
cg06958453	KCNB2	Body		94.2±3.7	92.0±1.3	-2.2	0.00012	0.0029
cg06962628				68.9±12.0	65.0±3.1	-4.0	0.00012	0.0029
cg06969118	EIF2AK2;EIF2AK2;EIF2AK2;EIF2AK2	5'UTR;5'UTR;5'UTR;1stExon		81.0±2.6	75.8±1.1	-5.2	0.00012	0.0029
cg06975247				71.1±2.2	67.5±0.8	-3.6	0.00012	0.0029
cg06981033				83.5±5.6	81.1±1.7	-2.4	0.00012	0.0029
cg06995113				86.9±3.7	84.8±0.9	-2.1	0.00012	0.0029
cg07003900			S_Shelf	73.0±8.2	65.9±2.6	-7.1	0.00012	0.0029
cg07004394				73.3±6.7	69.8±1.8	-3.5	0.00012	0.0029
cg07016979	MTX3;MTX3	TSS1500;TSS1500	S_Shore	84.9±4.1	82.4±0.9	-2.5	0.00012	0.0029
cg07020979			N_Shelf	67.0±10.9	61.4±2.8	-5.6	0.00012	0.0029
cg07036745				75.6±5.6	72.9±1.7	-2.7	0.00012	0.0029
cg07037778				85.0±5.2	82.0±1.3	-2.9	0.00012	0.0029
cg07044006	PFKL;PFKL	Body;Body	Island	81.3±4.5	76.4±1.6	-4.9	0.00012	0.0029
cg07050215	DDX54;CCDC42B;DDX54	3'UTR;3'UTR;3'UTR	S_Shelf	82.5±3.0	78.3±0.9	-4.2	0.00012	0.0029
cg07052004				70.4±5.6	66.8±1.6	-3.6	0.00012	0.0029
cg07062847			N_Shore	91.0±1.5	87.8±0.5	-3.2	0.00012	0.0029
cg07064673	HCCA2	3'UTR	Island	75.6±3.4	71.5±1.0	-4.2	0.00012	0.0029
cg07068797	GRIP1	Body		78.0±4.1	72.8±1.7	-5.2	0.00012	0.0029
cg07071690	AHNAK2	Body		72.4±2.6	68.6±0.8	-3.8	0.00012	0.0029
cg07072281	KCNQ1;KCNQ1OT1;KCNQ1	Body;Body;Body		76.4±2.6	72.6±0.9	-3.8	0.00012	0.0029
cg07077459	HYMAI;PLAGL1;PLAGL1;PLAGL1;PLAGL1;PLAGL1;PLAGL1;PLAGL1;PLAGL1	Body;5'UTR;5'UTR;5'UTR;5'UTR;5'UTR;5'UTR;5'UTR;5'UTR	Island	53.4±3.0	46.8±1.2	-6.6	0.00012	0.0029
cg07081946	RPTOR;RPTOR	Body;Body	S_Shore	88.5±1.9	85.6±0.9	-2.9	0.00012	0.0029
cg07088351	WDYHV1	3'UTR		81.0±2.2	77.1±0.9	-3.9	0.00012	0.0029
cg07099000	TBCD	Body		85.1±3.7	82.9±1.0	-2.3	0.00012	0.0029
cg07102001	LOC100129637	Body	N_Shore	83.8±1.1	80.4±0.5	-3.4	0.00012	0.0029
cg07103068	MEIS1	Body		76.3±6.0	70.0±2.3	-6.3	0.00012	0.0029
cg07111554	ZDHHC18	Body		78.6±2.2	75.5±0.6	-3.1	0.00012	0.0029
cg07111721				69.6±7.1	64.4±1.6	-5.2	0.00012	0.0029
cg07112173	GGT8P	Body		66.7±4.5	62.5±1.3	-4.2	0.00012	0.0029
cg07124859	LRP1;MIR1228	Body;TSS200		80.7±2.6	77.9±0.6	-2.8	0.00012	0.0029
cg07137416	C8orf79;C8orf79	Body;5'UTR		83.8±2.2	80.9±1.1	-2.9	0.00012	0.0029
cg07138217				79.3±3.7	76.2±1.3	-3.1	0.00012	0.0029
cg07139514			N_Shore	69.0±9.4	65.8±2.7	-3.2	0.00012	0.0029
cg07144297	CDH15	Body		82.2±10.9	77.6±3.1	-4.6	0.00012	0.0029
cg07148697	HLA-B	Body	N_Shore	84.6±2.2	81.8±0.6	-2.7	0.00012	0.0029
cg07153921			S_Shelf	84.8±1.9	82.4±0.7	-2.4	0.00012	0.0029
cg07156839			S_Shore	79.3±13.1	76.3±3.4	-3.0	0.00012	0.0029
cg07193511			N_Shore	82.5±2.2	78.8±0.7	-3.6	0.00012	0.0029
cg07216647	CUGBP2;CUGBP2;CUGBP2;CUGBP2	Body;Body;Body;Body		78.0±3.7	74.2±1.3	-3.8	0.00012	0.0029
cg07228241	CHD7	5'UTR	S_Shore	80.1±11.2	77.1±2.8	-3.1	0.00012	0.0029
cg07243366				84.0±2.6	79.3±0.9	-4.7	0.00012	0.0029
cg07243576	CBFA2T3;CBFA2T3	5'UTR;Body	N_Shelf	71.4±8.2	67.7±2.1	-3.7	0.00012	0.0029
cg07249488	ANKLE2	Body	S_Shore	82.8±3.4	79.8±0.9	-3.1	0.00012	0.0029
cg07253829	DPPA4	1stExon		81.0±2.2	79.1±0.8	-1.9	0.00012	0.0029
cg07262506	CPNE2	Body		76.4±7.9	72.2±2.5	-4.1	0.00012	0.0029
cg07264154	PCOLCE2	Body		60.5±2.6	55.6±0.5	-4.9	0.00012	0.0029
cg07264491	LOC100133331	Body		69.1±3.7	65.5±0.8	-3.6	0.00012	0.0029
cg07264792	PDXP	TSS200	Island	7.6±0.7	6.4±0.2	-1.2	0.00012	0.0029
cg07291639	SH3PXD2A	Body	N_Shelf	77.5±9.0	73.6±2.3	-4.0	0.00012	0.0029
cg07296855	TFDP1;TFDP1	Body;Body	S_Shore	84.8±1.9	82.1±0.5	-2.7	0.00012	0.0029
cg07299526	DPEP1;DPEP1	Body;Body		75.8±7.9	71.4±2.1	-4.4	0.00012	0.0029
cg07316313	LIF	Body	Island	74.2±3.7	72.4±1.0	-1.7	0.00012	0.0029
cg07333418				85.7±4.1	83.9±1.0	-1.8	0.00012	0.0029
cg07340241	CDR2	3'UTR		73.6±2.6	69.6±1.2	-4.0	0.00012	0.0029
cg07356123	IPCEF1;OPRM1;IPCEF1;IPCEF1	Body;Body;Body;Body		62.8±7.9	54.3±1.9	-8.5	0.00012	0.0029
cg07356722			N_Shelf	74.7±4.9	68.7±1.3	-6.0	0.00012	0.0029
cg07359604	SNORD115-1	TSS200		74.6±3.7	71.2±0.8	-3.4	0.00012	0.0029
cg07374899				76.2±3.7	70.8±1.3	-5.4	0.00012	0.0029
cg07377859	LMF1	Body		83.1±3.0	79.3±0.7	-3.8	0.00012	0.0029
cg07417990				61.2±4.9	56.6±1.2	-4.6	0.00012	0.0029
cg07426784	RELN;RELN	Body;Body		75.0±4.5	68.2±1.5	-6.8	0.00012	0.0029
cg07428713	PSMA8;PSMA8;PSMA8	TSS1500;TSS1500;TSS1500	N_Shore	68.2±6.0	60.4±1.6	-7.8	0.00012	0.0029
cg07439679	RUFY2;RUFY2	3'UTR;Body		74.3±4.5	65.6±1.9	-8.7	0.00012	0.0029
cg07440031	CRYGS	Body		84.1±1.9	80.7±1.0	-3.4	0.00012	0.0029
cg07449967	SNORD54;RPS20;RPS20;RPS20;RPS20	TSS1500;5'UTR;1stExon;5'UTR;1stExon	Island	47.5±3.0	44.1±0.7	-3.4	0.00012	0.0029
cg07457918				80.8±5.2	77.7±1.3	-3.1	0.00012	0.0029
cg07461795	BRD4	Body		79.6±6.4	76.0±1.7	-3.6	0.00012	0.0029
cg07464423	KCNQ1;KCNQ1	3'UTR;3'UTR	N_Shore	60.6±9.0	55.3±1.8	-5.3	0.00012	0.0029
cg07479711	LPCAT1	TSS1500	S_Shore	83.0±5.2	79.3±1.1	-3.6	0.00012	0.0029
cg07508588			S_Shore	59.6±10.5	57.3±2.8	-2.3	0.00012	0.0029
cg07529089	ST7;ST7	Body;Body		83.0±2.6	78.9±0.9	-4.1	0.00012	0.0029
cg07530416				80.7±4.5	77.1±1.3	-3.6	0.00012	0.0029
cg07542287	HDAC4	Body	Island	96.5±0.7	95.5±0.3	-1.0	0.00012	0.0029
cg07555787	PPP1R12C	Body	S_Shelf	83.5±6.4	79.2±2.5	-4.3	0.00012	0.0029
cg07576664	PARD3	Body		93.8±1.5	91.0±0.4	-2.8	0.00012	0.0029
cg07580718			N_Shore	73.1±4.9	63.3±1.0	-9.8	0.00012	0.0029
cg07581739	SLC6A18	Body	Island	79.4±8.6	74.9±2.1	-4.5	0.00012	0.0029
cg07584494	KDM4B	Body	Island	89.2±1.5	87.2±0.4	-2.0	0.00012	0.0029
cg07584734			S_Shelf	83.0±1.9	79.2±0.8	-3.8	0.00012	0.0029
cg07592681	RPL23AP53	Body	N_Shore	83.0±1.9	80.0±0.7	-3.1	0.00012	0.0029
cg07595372	P4HTM;P4HTM	Body;Body	N_Shelf	82.3±2.6	76.9±1.1	-5.4	0.00012	0.0029
cg07607813	DAGLA	Body	Island	80.2±2.6	75.1±0.7	-5.1	0.00012	0.0029
cg07609381	TNXB	Body	S_Shore	87.4±1.1	84.3±0.5	-3.1	0.00012	0.0029
cg07618048	TRIM73;TRIM74	TSS1500;TSS1500	Island	57.8±6.4	54.5±1.5	-3.3	0.00012	0.0029
cg07635132	DCTPP1	TSS1500	S_Shore	59.1±12.3	57.2±3.3	-1.9	0.00012	0.0029
cg07636477	KRT79	TSS1500		77.1±4.9	73.1±1.4	-3.9	0.00012	0.0029
cg07638797	DYRK1A;DYRK1A;DYRK1A;DYRK1A;DYRK1A;DYRK1A	TSS1500;5'UTR;5'UTR;TSS1500;1stExon;TSS1500		78.5±3.7	69.6±0.9	-8.9	0.00012	0.0029
cg07651048			N_Shore	80.6±3.0	77.6±1.0	-3.0	0.00012	0.0029
cg07665352	AKR1C3	TSS1500		75.5±2.6	67.5±1.5	-8.0	0.00012	0.0029
cg07669814			S_Shelf	76.7±4.1	70.1±1.2	-6.5	0.00012	0.0029
cg07670389				78.9±4.9	76.0±1.3	-2.9	0.00012	0.0029
cg07688262	NOTCH1	Body	N_Shore	79.1±4.9	74.5±1.7	-4.7	0.00012	0.0029
cg07699277	GRM4	Body	Island	85.0±2.2	81.9±0.6	-3.1	0.00012	0.0029
cg07707491	ADAMTS2	Body	Island	84.6±3.4	81.4±0.9	-3.1	0.00012	0.0029
cg07716437	TMOD2;TMOD2	3'UTR;3'UTR		85.5±2.6	81.3±0.7	-4.2	0.00012	0.0029
cg07718244	NUP62;NUP62;NUP62;IL4I1;NUP62	5'UTR;5'UTR;5'UTR;5'UTR;5'UTR		82.3±3.7	78.8±1.1	-3.5	0.00012	0.0029
cg07729453	COL23A1	Body		71.7±9.4	67.0±2.2	-4.7	0.00012	0.0029
cg07739398	SOX5;MIR920	5'UTR;TSS1500		73.2±4.9	66.6±1.6	-6.6	0.00012	0.0029
cg07747256				81.2±4.1	74.6±1.5	-6.6	0.00012	0.0029
cg07752079				83.2±3.4	80.9±0.7	-2.3	0.00012	0.0029
cg07757252	TWF2	TSS1500	S_Shore	81.4±3.0	76.8±1.1	-4.6	0.00012	0.0029
cg07788469	STK32C	Body	N_Shore	72.8±6.7	69.4±2.2	-3.4	0.00012	0.0029
cg07800079				79.0±4.1	75.6±1.3	-3.4	0.00012	0.0029
cg07803733	THBS2	Body	N_Shore	71.2±2.2	68.5±0.6	-2.7	0.00012	0.0029
cg07813065	MTSS1L	Body	S_Shore	79.5±2.6	76.4±0.8	-3.0	0.00012	0.0029
cg07815177	OSBPL8;OSBPL8	5'UTR;5'UTR		82.4±2.2	75.8±1.3	-6.5	0.00012	0.0029
cg07816190				75.1±5.6	68.3±1.8	-6.8	0.00012	0.0029
cg07816200	IRAK1BP1	Body	S_Shelf	51.0±3.0	48.2±0.7	-2.8	0.00012	0.0029
cg07825270	C5orf47	TSS200	Island	73.6±6.7	64.5±2.2	-9.1	0.00012	0.0029
cg07825347	RET;RET	Body;Body	Island	67.8±23.2	60.6±6.5	-7.2	0.00012	0.0029
cg07828340	GAK	Body	S_Shelf	91.1±1.1	89.0±0.3	-2.1	0.00012	0.0029
cg07852557	BAHCC1	Body	N_Shelf	78.8±3.0	75.1±1.1	-3.7	0.00012	0.0029
cg07863831	GAP43;GAP43	TSS1500;TSS1500		77.0±2.6	69.8±1.2	-7.3	0.00012	0.0029
cg07869994			Island	61.1±3.7	56.7±0.8	-4.4	0.00012	0.0029
cg07880741	STUB1;JMJD8	3'UTR;3'UTR	Island	79.0±4.9	74.7±1.1	-4.3	0.00012	0.0029
cg07899459	GMIP	TSS1500	S_Shore	77.8±3.7	74.5±1.4	-3.4	0.00012	0.0029
cg07901472				82.4±4.5	79.5±1.0	-2.9	0.00012	0.0029
cg07916011	SELENBP1	TSS1500		81.3±1.5	79.2±0.4	-2.1	0.00012	0.0029
cg07919028	FGF6	1stExon	Island	67.6±6.0	64.5±1.5	-3.1	0.00012	0.0029
cg07925824	GLT1D1	Body		72.9±7.1	68.2±1.9	-4.7	0.00012	0.0029
cg07929646			Island	74.3±13.5	70.9±3.6	-3.4	0.00012	0.0029
cg07951921	BEND2	Body	N_Shelf	48.3±8.2	42.9±2.3	-5.4	0.00012	0.0029
cg07973309				86.7±1.9	83.9±0.6	-2.8	0.00012	0.0029
cg07991167	CLEC18C	Body	N_Shore	72.6±3.0	69.0±1.1	-3.6	0.00012	0.0029
cg07997195	PRPSAP2	Body		93.2±1.9	89.5±0.5	-3.8	0.00012	0.0029
cg08003810	NAT15;NAT15;NAT15	3'UTR;3'UTR;3'UTR	Island	84.3±1.9	79.8±0.5	-4.5	0.00012	0.0029
cg08009458	DENND5B	Body	N_Shelf	78.9±2.6	73.0±1.5	-5.9	0.00012	0.0029
cg08019384	SDK1	Body		71.6±12.0	68.1±3.8	-3.5	0.00012	0.0029
cg08021734	MAD1L1;MAD1L1;MAD1L1	Body;Body;Body		87.7±2.6	85.8±0.6	-1.8	0.00012	0.0029
cg08051224	NPAS3;NPAS3;NPAS3;NPAS3	Body;Body;Body;Body		83.3±1.5	78.6±1.2	-4.7	0.00012	0.0029
cg08051977	FASN	Body	N_Shore	80.7±1.9	76.3±0.8	-4.5	0.00012	0.0029
cg08079970	WDR72	TSS1500	S_Shore	64.9±6.7	59.1±1.9	-5.9	0.00012	0.0029
cg08086949	TRHDE	Body		76.5±7.1	70.0±2.0	-6.5	0.00012	0.0029
cg08099418	INTS6;INTS6	Body;Body		81.4±3.4	75.9±2.6	-5.5	0.00012	0.0029
cg08118819	HRNBP3	5'UTR		74.6±6.4	70.6±1.7	-3.9	0.00012	0.0029
cg08121954	TDO2	Body		83.4±3.4	78.8±0.9	-4.6	0.00012	0.0029
cg08134803			N_Shelf	72.1±4.9	66.3±2.0	-5.8	0.00012	0.0029
cg08140548	SFRS11	Body		91.2±3.4	84.9±1.3	-6.3	0.00012	0.0029
cg08143803	PROZ	Body		80.2±1.9	77.2±0.7	-3.0	0.00012	0.0029
cg08150843	PTPRS;PTPRS;PTPRS;PTPRS	Body;Body;Body;Body	Island	80.0±1.9	76.5±0.5	-3.5	0.00012	0.0029
cg08161449	MAP2K1;MAP2K1	1stExon;5'UTR	Island	42.0±4.1	37.3±0.9	-4.7	0.00012	0.0029
cg08162205	MBNL1;MBNL1;MBNL1;MBNL1;MBNL1;MBNL1;MBNL1	Body;Body;Body;Body;Body;Body;Body		79.5±3.0	72.1±1.1	-7.4	0.00012	0.0029
cg08246920	PKD2	3'UTR		82.6±3.4	77.5±1.2	-5.2	0.00012	0.0029
cg08253824	SCN8A	Body		77.9±3.7	71.7±1.2	-6.1	0.00012	0.0029
cg08256065				57.6±4.5	51.7±1.3	-5.9	0.00012	0.0029
cg08263561	C14orf80;C14orf80;C14orf80	Body;Body;Body	S_Shore	84.0±4.5	80.7±1.3	-3.3	0.00012	0.0029
cg08265548	PHOX2A	Body	N_Shore	77.7±1.9	73.9±0.9	-3.8	0.00012	0.0029
cg08276993				64.6±4.1	61.5±1.7	-3.1	0.00012	0.0029
cg08294662	MEG3;MEG3;MEG3	Body;Body;Body		78.3±5.2	75.2±1.6	-3.1	0.00012	0.0029
cg08315613	SMARCA4;SMARCA4;SMARCA4	5'UTR;5'UTR;5'UTR	S_Shore	85.0±2.2	82.3±0.8	-2.8	0.00012	0.0029
cg08315829	NFKBIL2	Body	N_Shore	80.9±4.1	76.5±1.3	-4.4	0.00012	0.0029
cg08323201	SNRPA1	1stExon	Island	47.2±3.7	41.4±0.9	-5.9	0.00012	0.0029
cg08327779	PDZD4	Body	Island	76.5±6.0	72.6±1.4	-3.9	0.00012	0.0029
cg08339497			S_Shore	85.1±10.1	79.4±2.5	-5.7	0.00012	0.0029
cg08340453	DTWD2	Body	Island	81.6±2.2	77.7±0.6	-4.0	0.00012	0.0029
cg08376089			S_Shelf	80.3±2.2	76.0±0.8	-4.3	0.00012	0.0029
cg08391419	STK32C	Body	S_Shelf	71.9±6.0	66.3±1.4	-5.6	0.00012	0.0029
cg08394278	DOK3;DOK3;DOK3	TSS200;TSS1500;TSS200		64.7±7.1	61.3±2.1	-3.4	0.00012	0.0029
cg08405093	RUFY1;RUFY1;RUFY1	Body;Body;Body	Island	89.3±1.9	85.8±0.9	-3.4	0.00012	0.0029
cg08410878	CLN8	3'UTR	Island	85.5±1.5	82.8±0.4	-2.7	0.00012	0.0029
cg08424188	BCAR1;BCAR1;BCAR1;BCAR1;BCAR1;BCAR1;BCAR1	Body;Body;TSS200;TSS200;Body;Body;Body	Island	6.4±0.4	5.2±0.1	-1.2	0.00012	0.0029
cg08425796			N_Shore	94.3±1.1	92.0±0.4	-2.3	0.00012	0.0029
cg08426597			N_Shore	81.7±5.2	76.7±1.6	-5.0	0.00012	0.0029
cg08427782	RPS6KA2;RPS6KA2	Body;Body		80.6±1.9	76.4±0.8	-4.2	0.00012	0.0029
cg08429347	DSCR8;DSCR8;DSCR8;DSCR8;DSCR8;DSCR4	TSS1500;TSS1500;TSS1500;TSS1500;TSS1500;Body		67.9±6.4	60.3±1.9	-7.6	0.00012	0.0029
cg08441560	RYR1;RYR1	Body;Body	N_Shore	67.6±9.4	63.1±2.6	-4.5	0.00012	0.0029
cg08442550	SOLH	5'UTR	N_Shore	76.1±4.9	72.9±1.3	-3.2	0.00012	0.0029
cg08452456	TBKBP1	Body	Island	67.2±12.0	63.2±3.3	-4.0	0.00012	0.0029
cg08454110	CNBD1	Body		80.5±3.4	78.4±1.0	-2.1	0.00012	0.0029
cg08457011			Island	4.2±0.7	3.5±0.2	-0.7	0.00012	0.0029
cg08460198	BANP;BANP	Body;Body		86.0±1.9	83.2±0.5	-2.8	0.00012	0.0029
cg08462017			Island	46.7±7.5	37.7±1.7	-9.0	0.00012	0.0029
cg08494150	HS3ST4	Body		65.8±5.6	59.3±1.3	-6.5	0.00012	0.0029
cg08516463	GTDC1;GTDC1	TSS1500;5'UTR		70.9±4.9	63.2±1.3	-7.7	0.00012	0.0029
cg08539737	B3GAT1;B3GAT1	Body;Body	S_Shore	74.1±5.2	69.3±1.7	-4.8	0.00012	0.0029
cg08543452	LPPR3	Body	N_Shelf	79.4±8.2	75.5±2.1	-3.9	0.00012	0.0029
cg08544712				49.7±11.6	45.1±3.1	-4.6	0.00012	0.0029
cg08547343	CENPBD1;AFG3L1;AFG3L1;CENPBD1;AFG3L1	5'UTR;TSS200;TSS200;1stExon;TSS200	Island	11.5±4.9	8.8±1.0	-2.7	0.00012	0.0029
cg08551408				59.1±19.5	55.1±5.0	-4.0	0.00012	0.0029
cg08552819	PLEKHG2	TSS200	Island	3.7±0.4	3.2±0.1	-0.5	0.00012	0.0029
cg08583610	CDK14	Body		78.0±2.2	70.5±1.2	-7.4	0.00012	0.0029
cg08594651			N_Shore	87.8±7.5	84.0±2.4	-3.8	0.00012	0.0029
cg08597719	PTPRN2;PTPRN2;PTPRN2	Body;Body;Body	S_Shore	76.0±6.0	69.8±1.8	-6.2	0.00012	0.0029
cg08600101				75.5±4.1	67.5±1.8	-8.0	0.00012	0.0029
cg08607221	LPPR2;LPPR2	Body;Body	N_Shore	87.2±1.5	84.8±0.6	-2.4	0.00012	0.0029
cg08614813	AKIRIN2	3'UTR		75.3±3.7	67.5±1.9	-7.8	0.00012	0.0029
cg08616951	PKP3	Body	Island	61.6±16.5	56.7±4.6	-4.9	0.00012	0.0029
cg08621574	OBSCN;OBSCN	Body;Body	Island	69.5±7.5	65.7±1.8	-3.8	0.00012	0.0029
cg08635159	SAP30	Body	S_Shelf	75.9±3.7	66.4±1.2	-9.5	0.00012	0.0029
cg08639839				76.1±6.0	72.3±1.5	-3.8	0.00012	0.0029
cg08650676			Island	75.2±3.7	69.6±1.6	-5.6	0.00012	0.0029
cg08663953				75.9±3.0	70.4±0.8	-5.5	0.00012	0.0029
cg08691204				65.2±10.9	60.4±3.1	-4.8	0.00012	0.0029
cg08692295	SFRS16	3'UTR	N_Shore	76.2±3.7	74.0±0.9	-2.2	0.00012	0.0029
cg08707123	SOLH	5'UTR	N_Shore	73.6±6.0	70.8±1.6	-2.7	0.00012	0.0029
cg08727679	EXD3	Body	N_Shore	81.8±4.1	78.6±1.1	-3.2	0.00012	0.0029
cg08735411			N_Shelf	77.2±3.4	72.1±0.8	-5.1	0.00012	0.0029
cg08739755	HAT1;HAT1	Body;Body		80.3±2.2	73.9±1.5	-6.5	0.00012	0.0029
cg08783219	TSC2;TSC2;TSC2	Body;Body;Body	Island	83.2±2.6	79.6±1.1	-3.7	0.00012	0.0029
cg08798148	ALKBH4	Body	S_Shore	85.4±2.6	83.0±0.6	-2.5	0.00012	0.0029
cg08802944	PCBP2;PCBP2;PCBP2;PCBP2;PCBP2;PCBP2;PCBP2;MAP3K12	3'UTR;3'UTR;3'UTR;3'UTR;3'UTR;3'UTR;3'UTR;3'UTR		47.9±10.5	37.7±2.7	-10.2	0.00012	0.0029
cg08819120	IRAK2	Body	Island	89.8±1.1	87.6±0.5	-2.2	0.00012	0.0029
cg08846459				83.4±4.9	80.0±1.1	-3.4	0.00012	0.0029
cg08847761	INTS1	Body	Island	80.6±4.1	76.7±1.3	-3.9	0.00012	0.0029
cg08849613	PUM1;PUM1	Body;Body		73.2±3.7	65.9±1.7	-7.3	0.00012	0.0029
cg08882774	SH2B1;SH2B1;SH2B1;SH2B1;SH2B1;SH2B1;SH2B1;SH2B1	1stExon;5'UTR;5'UTR;5'UTR;1stExon;TSS1500;TSS200;1stExon	Island	8.0±0.7	6.3±0.2	-1.7	0.00012	0.0029
cg08889789	MAEA;MAEA	Body;Body	S_Shore	95.1±1.1	93.9±0.4	-1.2	0.00012	0.0029
cg08967287	MIR891A	TSS1500		38.9±7.5	30.0±1.6	-8.8	0.00012	0.0029
cg08967391				73.7±4.1	65.3±1.4	-8.4	0.00012	0.0029
cg08968896	DCTD;DCTD	Body;Body	N_Shelf	90.4±1.9	88.6±0.5	-1.8	0.00012	0.0029
cg08971592			N_Shelf	47.0±4.9	40.2±1.0	-6.8	0.00012	0.0029
cg09036484	TRIM62	Body	N_Shelf	76.5±5.2	71.6±1.3	-4.9	0.00012	0.0029
cg09069229	SDCCAG8	Body	S_Shelf	82.0±1.9	79.0±0.9	-3.0	0.00012	0.0029
cg09104394	AMICA1;AMICA1	Body;TSS1500		78.2±5.6	71.6±2.5	-6.6	0.00012	0.0029
cg09108404	NAT15;NAT15;NAT15	Body;Body;Body	N_Shore	77.7±2.6	74.1±0.7	-3.6	0.00012	0.0029
cg09109553	TOLLIP	Body	N_Shore	84.5±5.6	81.3±1.5	-3.2	0.00012	0.0029
cg09125311	DNAJB6	Body	S_Shore	78.8±11.2	76.2±2.9	-2.6	0.00012	0.0029
cg09128429				88.6±3.4	83.5±0.8	-5.1	0.00012	0.0029
cg09136695	CEPT1;CEPT1	Body;Body		69.0±4.9	59.7±1.5	-9.3	0.00012	0.0029
cg09153282				67.6±7.5	56.7±2.4	-11.0	0.00012	0.0029
cg09154356	RPS10P7	TSS1500		90.3±2.6	87.0±1.0	-3.3	0.00012	0.0029
cg09160789	TRPV4;TRPV4	Body;Body		72.9±5.2	69.3±1.4	-3.6	0.00012	0.0029
cg09161211	TRAF7	Body	Island	83.4±1.5	80.1±0.8	-3.3	0.00012	0.0029
cg09174162	MAD1L1;MAD1L1;MAD1L1	Body;Body;Body	N_Shelf	80.7±13.5	75.4±3.8	-5.3	0.00012	0.0029
cg09181548				17.2±3.7	14.8±0.9	-2.4	0.00012	0.0029
cg09188484			Island	45.0±2.6	41.5±0.8	-3.4	0.00012	0.0029
cg09200304	TFDP1;TFDP1	Body;Body	N_Shelf	79.1±1.9	75.9±0.9	-3.2	0.00012	0.0029
cg09204618	TSSK2	TSS1500	N_Shelf	81.1±3.0	77.5±1.4	-3.6	0.00012	0.0029
cg09205083	KIAA0182;KIAA0182	5'UTR;Body	Island	71.7±9.7	68.6±2.6	-3.1	0.00012	0.0029
cg09234415	LOC729799;ALKBH3	TSS200;Body		90.6±2.2	86.6±1.1	-4.1	0.00012	0.0029
cg09236657	SNORD115-41	Body		76.4±4.5	72.7±1.3	-3.7	0.00012	0.0029
cg09256281	CTNNA2;CTNNA2	Body;Body		79.4±3.4	71.9±1.6	-7.6	0.00012	0.0029
cg09260653	CCDC154	Body	N_Shore	62.1±11.2	59.0±3.1	-3.1	0.00012	0.0029
cg09274344			Island	71.9±11.2	65.1±3.4	-6.8	0.00012	0.0029
cg09289469	PPA2;PPA2;PPA2;PPA2;PPA2	Body;Body;Body;Body;Body		68.7±4.5	59.4±1.8	-9.3	0.00012	0.0029
cg09295542				77.6±6.4	73.9±1.9	-3.6	0.00012	0.0029
cg09301800				80.7±3.0	74.6±1.1	-6.2	0.00012	0.0029
cg09302922			S_Shelf	70.9±6.0	65.0±1.6	-5.9	0.00012	0.0029
cg09307104	DLG3	1stExon	Island	30.8±28.8	28.4±7.3	-2.4	0.00012	0.0029
cg09311383	MYO9B;MYO9B	Body;Body	Island	82.5±6.7	78.9±2.0	-3.6	0.00012	0.0029
cg09313740	INPPL1	Body	S_Shelf	84.7±5.6	82.2±1.8	-2.5	0.00012	0.0029
cg09316703	IGFBP5	3'UTR		85.4±1.5	83.4±0.4	-2.0	0.00012	0.0029
cg09320703	C7orf50;C7orf50;C7orf50	Body;Body;Body	N_Shore	81.8±1.9	78.7±0.7	-3.0	0.00012	0.0029
cg09331995				53.1±4.5	46.5±1.3	-6.6	0.00012	0.0029
cg09339876	MAP4K2	Body		82.8±4.9	80.2±1.2	-2.6	0.00012	0.0029
cg09366118	PSD4;LOC440839	TSS200;Body		78.4±6.7	74.3±2.3	-4.1	0.00012	0.0029
cg09372739	SNORD35A;RPL13AP5;RPL13A	TSS200;Body;Body	S_Shelf	81.6±3.4	78.9±1.1	-2.6	0.00012	0.0029
cg09373875				78.3±3.4	68.9±1.3	-9.5	0.00012	0.0029
cg09374462				80.8±8.2	77.9±2.2	-2.9	0.00012	0.0029
cg09377915			N_Shore	65.2±3.7	62.5±1.1	-2.7	0.00012	0.0029
cg09380357	NUB1	5'UTR	S_Shelf	63.0±4.1	59.8±1.1	-3.2	0.00012	0.0029
cg09423221				82.8±3.0	78.7±1.1	-4.1	0.00012	0.0029
cg09428766	ANKRD17;ANKRD17	3'UTR;3'UTR		68.9±7.5	62.0±1.9	-6.9	0.00012	0.0029
cg09447182				92.3±1.5	89.5±0.7	-2.8	0.00012	0.0029
cg09455805	SLC6A18	Body	N_Shore	65.7±6.4	61.4±1.8	-4.3	0.00012	0.0029
cg09487985			N_Shelf	61.1±7.9	56.2±2.2	-4.9	0.00012	0.0029
cg09488991	ZGLP1;ZGLP1	1stExon;5'UTR	Island	82.2±4.1	78.5±1.6	-3.7	0.00012	0.0029
cg09493818	DIP2A;DIP2A;DIP2A;DIP2A;DIP2A;DIP2A;DIP2A	Body;Body;Body;Body;Body;Body;Body	N_Shore	68.3±3.0	61.2±1.1	-7.1	0.00012	0.0029
cg09514310				73.0±15.3	66.0±4.7	-7.0	0.00012	0.0029
cg09524334	JARID2	Body	Island	85.5±2.2	82.3±0.7	-3.2	0.00012	0.0029
cg09543635	CAMP	Body		74.5±4.9	71.5±1.5	-3.0	0.00012	0.0029
cg09547427	SLC12A7	Body	N_Shore	72.6±9.4	68.8±2.5	-3.8	0.00012	0.0029
cg09549073	HOXA5;HOXA5	5'UTR;1stExon	Island	66.2±12.7	61.9±3.3	-4.3	0.00012	0.0029
cg09551343				88.5±4.1	83.4±1.5	-5.1	0.00012	0.0029
cg09556994				62.7±6.0	58.9±1.5	-3.8	0.00012	0.0029
cg09563325			Island	75.8±10.1	72.6±2.7	-3.2	0.00012	0.0029
cg09571972	GMDS	Body		89.6±3.0	85.4±1.7	-4.1	0.00012	0.0029
cg09575421	ABCC8	Body	S_Shelf	82.0±4.1	78.1±1.1	-3.9	0.00012	0.0029
cg09579094	OLA1;OLA1	Body;Body		77.6±4.1	72.0±1.0	-5.7	0.00012	0.0029
cg09586583	SSBP3;SSBP3;SSBP3	Body;Body;Body		80.6±1.9	76.9±0.6	-3.7	0.00012	0.0029
cg09605191	CCDC34;CCDC34	Body;3'UTR		79.8±3.0	73.4±1.1	-6.4	0.00012	0.0029
cg09608008	C11orf80	Body	Island	80.7±1.9	77.3±0.8	-3.4	0.00012	0.0029
cg09610644	BDH1;BDH1;BDH1	Body;Body;Body		83.8±1.9	81.2±0.6	-2.6	0.00012	0.0029
cg09616061	SPIRE2	Body	N_Shore	84.5±5.2	82.5±1.4	-2.0	0.00012	0.0029
cg09639132	CKAP5;CKAP5	Body;Body		80.1±3.4	72.1±1.3	-8.0	0.00012	0.0029
cg09640718	GDPD1;GDPD1;GDPD1	Body;Body;Body	S_Shelf	73.3±4.1	66.0±1.3	-7.2	0.00012	0.0029
cg09644562				63.7±8.2	56.2±2.0	-7.6	0.00012	0.0029
cg09653571			S_Shelf	80.6±3.0	76.6±0.9	-4.0	0.00012	0.0029
cg09663494	EXOC3L	5'UTR		74.2±6.7	69.6±1.9	-4.6	0.00012	0.0029
cg09676376	ZNF385A;ZNF385A;ZNF385A	Body;Body;TSS1500		79.6±3.4	76.5±0.8	-3.0	0.00012	0.0029
cg09684147	PLXNA1	Body	N_Shore	75.7±1.9	70.8±0.9	-4.9	0.00012	0.0029
cg09692368			N_Shore	57.7±8.2	53.1±2.1	-4.7	0.00012	0.0029
cg09704555			N_Shelf	80.2±3.7	78.0±1.1	-2.2	0.00012	0.0029
cg09705190	STAMBP;STAMBP;STAMBP	Body;Body;Body		80.6±3.0	74.7±1.1	-5.9	0.00012	0.0029
cg09721380	HAS3;HAS3	5'UTR;TSS1500	Island	15.8±1.9	13.0±0.5	-2.9	0.00012	0.0029
cg09721969	MIR507;MIR506	TSS1500;TSS1500		74.2±6.4	70.3±1.7	-3.9	0.00012	0.0029
cg09728457				76.3±8.2	71.1±2.3	-5.1	0.00012	0.0029
cg09729166	OSBPL5;OSBPL5;OSBPL5	TSS1500;TSS1500;TSS1500	S_Shore	78.5±3.0	74.5±1.2	-4.0	0.00012	0.0029
cg09732535			N_Shelf	79.5±2.2	77.0±0.7	-2.6	0.00012	0.0029
cg09758975	TRIM26	Body		97.0±0.4	96.3±0.2	-0.7	0.00012	0.0029
cg09759737	PTPRN2;PTPRN2;PTPRN2	Body;Body;Body	Island	86.0±6.0	83.3±1.4	-2.7	0.00012	0.0029
cg09770068			Island	75.6±2.6	73.8±0.8	-1.9	0.00012	0.0029
cg09772075			N_Shore	75.6±7.5	69.3±3.0	-6.3	0.00012	0.0029
cg09790780	A2BP1;A2BP1;A2BP1;A2BP1;A2BP1;A2BP1	Body;Body;Body;Body;Body;Body		73.9±10.9	69.2±3.0	-4.7	0.00012	0.0029
cg09812885	SDF4;SDF4	Body;Body	N_Shore	82.3±2.2	79.1±0.6	-3.2	0.00012	0.0029
cg09823288			S_Shore	67.0±6.7	60.4±1.9	-6.6	0.00012	0.0029
cg09828420	PLEKHA6	5'UTR		83.0±2.2	80.9±0.6	-2.1	0.00012	0.0029
cg09838956	SNORD116-15	TSS1500		61.6±5.2	56.7±1.5	-5.0	0.00012	0.0029
cg09847368	GALNT2	Body		83.3±8.2	78.3±2.6	-5.0	0.00012	0.0029
cg09848114	TRIM15	TSS1500		77.1±5.6	72.1±1.5	-5.1	0.00012	0.0029
cg09864712	RHBDL1	Body	N_Shelf	82.3±4.9	76.9±1.8	-5.4	0.00012	0.0029
cg09867070	USP10	Body		85.8±0.7	83.6±0.4	-2.2	0.00012	0.0029
cg09870834	DGKQ	Body	N_Shelf	83.0±1.5	79.9±0.7	-3.2	0.00012	0.0029
cg09871315	HOXA2	TSS1500	N_Shore	87.1±1.9	84.7±0.5	-2.5	0.00012	0.0029
cg09885502	GNAS;GNAS;GNAS;GNAS	3'UTR;TSS200;3'UTR;Body	Island	50.6±20.2	45.5±5.6	-5.0	0.00012	0.0029
cg09886336	IQSEC1	Body		81.7±3.7	79.0±1.0	-2.7	0.00012	0.0029
cg09892357	GNGT1	TSS1500		61.7±2.6	59.7±0.6	-1.9	0.00012	0.0029
cg09919982			S_Shore	75.0±6.0	69.8±1.9	-5.2	0.00012	0.0029
cg09924241	ATP6V1H;ATP6V1H;ATP6V1H	Body;Body;Body		80.6±3.4	74.7±1.1	-5.9	0.00012	0.0029
cg09936146			S_Shore	62.0±8.2	55.7±1.8	-6.2	0.00012	0.0029
cg09937941	NOL12	3'UTR		79.2±2.6	76.0±0.7	-3.2	0.00012	0.0029
cg09942463	GAK	Body	N_Shelf	79.1±5.2	74.6±1.6	-4.5	0.00012	0.0029
cg09969545	CLU;CLU;CLU	Body;Body;Body		84.6±1.9	82.2±0.5	-2.4	0.00012	0.0029
cg09972881	KRT8;KRT8	1stExon;5'UTR	S_Shore	76.1±7.1	72.8±2.0	-3.4	0.00012	0.0029
cg09976287				85.8±3.4	82.4±1.0	-3.4	0.00012	0.0029
cg09976670	NPHP4	Body	N_Shelf	81.5±1.9	78.4±0.8	-3.1	0.00012	0.0029
cg09987620	CACNB2;CACNB2;CACNB2;CACNB2;CACNB2;CACNB2;CACNB2	Body;Body;Body;Body;Body;TSS200;Body		87.9±4.9	85.6±1.1	-2.3	0.00012	0.0029
cg09992998	PUF60;PUF60;PUF60	Body;Body;Body	S_Shelf	83.3±3.4	79.8±0.9	-3.5	0.00012	0.0029
cg10000602				76.0±6.0	72.6±1.5	-3.4	0.00012	0.0029
cg10007452	PLAGL1;HYMAI;PLAGL1;PLAGL1;PLAGL1;PLAGL1;PLAGL1;PLAGL1;PLAGL1;PLAGL1;PLAGL1;PLAGL1;PLAGL1;PLAGL1;PLAGL1	1stExon;Body;5'UTR;5'UTR;5'UTR;1stExon;5'UTR;1stExon;1stExon;1stExon;5'UTR;5'UTR;1stExon;5'UTR;5'UTR	Island	49.6±1.5	46.5±0.6	-3.1	0.00012	0.0029
cg10012711	SCAND3	Body	N_Shore	65.9±6.7	57.3±2.1	-8.5	0.00012	0.0029
cg10030980	CACNA2D1	Body		66.2±3.7	54.9±1.5	-11.3	0.00012	0.0029
cg10031989			S_Shelf	80.8±6.0	77.3±2.2	-3.6	0.00012	0.0029
cg10043427	SDK1	Body	N_Shore	79.3±8.2	75.8±1.9	-3.5	0.00012	0.0029
cg10044516			Island	64.8±6.0	56.6±1.4	-8.2	0.00012	0.0029
cg10057817	PTPRZ1	3'UTR		74.8±4.1	64.7±1.7	-10.1	0.00012	0.0029
cg10065957	WIF1	Body	N_Shore	76.8±4.5	71.0±1.3	-5.8	0.00012	0.0029
cg10068222			Island	70.9±7.1	65.8±1.9	-5.1	0.00012	0.0029
cg10069736	FGF14	Body		61.2±9.7	53.2±2.8	-8.0	0.00012	0.0029
cg10091487	OBSL1	Body	N_Shore	87.2±1.9	84.8±0.6	-2.3	0.00012	0.0029
cg10109146			S_Shelf	58.1±9.0	54.8±2.1	-3.2	0.00012	0.0029
cg10120616	SEMA3A	Body		68.0±6.0	58.6±1.2	-9.4	0.00012	0.0029
cg10121146	MFSD4	3'UTR		88.2±3.0	83.5±1.0	-4.7	0.00012	0.0029
cg10130662	BBX;BBX	5'UTR;5'UTR		76.3±4.5	70.6±1.5	-5.7	0.00012	0.0029
cg10133462	MAEA;MAEA	Body;Body	Island	82.4±3.0	77.1±1.4	-5.3	0.00012	0.0029
cg10161675			Island	66.4±8.2	61.3±2.1	-5.1	0.00012	0.0029
cg10173075	RLBP1;RLBP1	1stExon;5'UTR		87.7±1.5	85.6±0.6	-2.2	0.00012	0.0029
cg10173124	CYP27C1	TSS1500		66.5±5.2	61.2±1.5	-5.3	0.00012	0.0029
cg10180697	DHFR;MSH3	Body;TSS1500	N_Shore	80.9±3.4	75.0±1.2	-5.9	0.00012	0.0029
cg10184441	ATP6V1C1	Body		80.6±3.7	76.5±1.1	-4.1	0.00012	0.0029
cg10204755	ZIM2;PEG3;ZIM2;ZIM2;PEG3;PEG3;PEG3;MIMT1;ZIM2;PEG3;PEG3;PEG3;ZIM2;ZIM2;PEG3	1stExon;5'UTR;1stExon;5'UTR;1stExon;1stExon;5'UTR;TSS1500;5'UTR;5'UTR;5'UTR;1stExon;1stExon;5'UTR;1stExon	N_Shore	53.6±4.5	48.6±1.4	-5.0	0.00012	0.0029
cg10206627	FAM66A	Body		57.6±10.5	52.2±2.6	-5.5	0.00012	0.0029
cg10226257	ODZ3	Body		77.8±3.0	72.0±1.4	-5.8	0.00012	0.0029
cg10229899	AGBL4	Body	Island	59.9±5.6	55.0±1.6	-4.9	0.00012	0.0029
cg10241608				83.2±5.6	79.9±1.8	-3.3	0.00012	0.0029
cg10249213				82.0±4.5	78.4±1.1	-3.6	0.00012	0.0029
cg10256210			N_Shelf	79.9±6.0	76.3±1.8	-3.6	0.00012	0.0029
cg10279794	JRK;JRK	5'UTR;5'UTR	Island	2.9±0.4	2.5±0.1	-0.4	0.00012	0.0029
cg10290730	ATP2B3;ATP2B3	TSS1500;TSS1500		73.5±2.6	71.3±0.7	-2.3	0.00012	0.0029
cg10303978				83.6±11.2	78.7±3.1	-4.9	0.00012	0.0029
cg10307904				84.1±2.6	80.8±0.8	-3.3	0.00012	0.0029
cg10327801				78.7±3.4	72.1±1.2	-6.6	0.00012	0.0029
cg10339665	FAM120A	Body	N_Shore	73.0±4.9	69.1±1.4	-3.8	0.00012	0.0029
cg10342490	GUCY1A2	Body		61.8±4.5	53.8±1.0	-8.0	0.00012	0.0029
cg10342789	TMEM189;TMEM189;TMEM189;TMEM189-UBE2V1	TSS200;TSS200;TSS200;TSS200	Island	3.9±0.4	3.3±0.1	-0.6	0.00012	0.0029
cg10369169	NLGN2	Body	Island	78.4±3.7	74.6±0.7	-3.8	0.00012	0.0029
cg10372432	C14orf101	3'UTR		73.6±4.1	64.8±1.4	-8.8	0.00012	0.0029
cg10412943	LMTK2	Body	S_Shelf	69.4±4.5	60.4±1.4	-9.0	0.00012	0.0029
cg10413513	A2BP1;A2BP1;A2BP1	Body;Body;Body		75.4±6.0	72.7±1.7	-2.7	0.00012	0.0029
cg10432364	AK5;AK5	Body;Body		86.4±3.7	84.0±1.0	-2.4	0.00012	0.0029
cg10437825	CPA6;CPA6	3'UTR;3'UTR		67.8±6.4	62.6±1.7	-5.3	0.00012	0.0029
cg10438527	PRDM16;PRDM16	Body;Body		87.2±1.9	84.3±0.5	-2.9	0.00012	0.0029
cg10462643				77.2±4.5	72.3±1.6	-4.9	0.00012	0.0029
cg10473026				79.7±5.2	75.1±1.3	-4.6	0.00012	0.0029
cg10476773			Island	42.7±7.9	36.1±1.9	-6.7	0.00012	0.0029
cg10488946	GCC2;GCC2	Body;Body		79.7±4.5	72.0±1.6	-7.7	0.00012	0.0029
cg10512259	TUBB3	Body	N_Shore	77.7±3.0	75.3±0.8	-2.4	0.00012	0.0029
cg10516089	GRB10;GRB10;GRB10	5'UTR;TSS1500;TSS1500		89.8±4.9	88.4±1.3	-1.5	0.00012	0.0029
cg10516683	C14orf104;C14orf104	TSS200;TSS200	Island	15.8±1.1	13.7±0.2	-2.1	0.00012	0.0029
cg10518527				80.9±3.7	75.9±1.0	-4.9	0.00012	0.0029
cg10526223	ESRRB	Body	N_Shore	79.1±11.2	73.7±3.3	-5.3	0.00012	0.0029
cg10538235	CDK6;CDK6	Body;Body		65.1±4.5	60.2±1.0	-4.9	0.00012	0.0029
cg10546219			Island	65.7±15.7	56.5±4.5	-9.1	0.00012	0.0029
cg10548669			Island	81.2±2.6	75.8±0.8	-5.5	0.00012	0.0029
cg10550308	EHHADH;EHHADH	5'UTR;Body	N_Shelf	85.5±2.2	78.5±1.2	-7.0	0.00012	0.0029
cg10552592	KLHDC4	Body	Island	81.8±1.5	77.7±0.7	-4.1	0.00012	0.0029
cg10563131	TRABD	Body	Island	84.7±2.6	82.0±0.8	-2.7	0.00012	0.0029
cg10563714	FABP5	TSS1500	Island	66.5±13.1	61.3±3.4	-5.2	0.00012	0.0029
cg10564360	UBTD2	TSS200	N_Shore	6.1±0.7	5.5±0.2	-0.6	0.00012	0.0029
cg10569471				79.7±3.4	77.4±0.6	-2.3	0.00012	0.0029
cg10581876	SLC45A3	5'UTR	N_Shelf	83.6±1.5	80.4±0.6	-3.2	0.00012	0.0029
cg10605767				77.7±3.0	72.7±1.1	-5.0	0.00012	0.0029
cg10606269			Island	96.1±0.7	93.6±0.5	-2.5	0.00012	0.0029
cg10607485	MMRN2	Body	S_Shore	83.5±5.6	80.9±1.7	-2.6	0.00012	0.0029
cg10615580	FLJ90757	Body	N_Shore	79.0±5.6	74.8±1.2	-4.3	0.00012	0.0029
cg10624462	ASPSCR1	Body	Island	81.6±6.0	78.3±2.3	-3.3	0.00012	0.0029
cg10626107	MMEL1	TSS1500	S_Shelf	59.7±7.1	56.1±1.7	-3.6	0.00012	0.0029
cg10640398	KIRREL3;KIRREL3	Body;Body		85.0±1.1	82.6±0.5	-2.5	0.00012	0.0029
cg10644878	LYPLA1;LYPLA1	1stExon;5'UTR	Island	43.7±3.7	39.8±1.1	-3.9	0.00012	0.0029
cg10664272	CAPG	TSS1500	N_Shelf	90.3±1.5	88.1±0.7	-2.2	0.00012	0.0029
cg10667969				49.2±4.5	44.6±1.2	-4.5	0.00012	0.0029
cg10671830	SORCS2	Body		80.1±4.5	77.7±1.1	-2.4	0.00012	0.0029
cg10677245			Island	75.9±5.2	72.0±1.7	-3.9	0.00012	0.0029
cg10701375	SS18L1	Body	Island	83.5±4.9	80.4±1.2	-3.2	0.00012	0.0029
cg10711255			Island	83.4±2.2	80.4±0.8	-3.0	0.00012	0.0029
cg10737412	TMCO3	Body		95.5±1.5	93.8±0.7	-1.7	0.00012	0.0029
cg10755039	LMBR1	Body		93.7±1.1	92.2±0.6	-1.5	0.00012	0.0029
cg10761845	EEF2	TSS200	Island	5.3±0.4	4.5±0.2	-0.8	0.00012	0.0029
cg10763953				71.5±5.2	63.5±1.7	-8.0	0.00012	0.0029
cg10776232				67.3±10.5	62.8±2.5	-4.5	0.00012	0.0029
cg10777881				78.1±2.2	75.0±0.7	-3.1	0.00012	0.0029
cg10784298	MAST2;MAST2	1stExon;5'UTR	Island	52.3±4.1	49.6±1.0	-2.8	0.00012	0.0029
cg10803453	ABR;ABR;ABR	3'UTR;3'UTR;3'UTR	N_Shelf	83.3±2.2	80.0±0.8	-3.3	0.00012	0.0029
cg10818702	WRB;WRB	3'UTR;3'UTR		74.4±6.0	67.0±1.9	-7.3	0.00012	0.0029
cg10818896	C6orf10	Body		62.8±6.7	51.4±2.0	-11.4	0.00012	0.0029
cg10842775	FLJ22536	Body		82.4±3.4	77.7±1.1	-4.7	0.00012	0.0029
cg10847390				72.1±4.5	67.9±1.7	-4.2	0.00012	0.0029
cg10849160	NCOR2;NCOR2	Body;Body	Island	78.0±7.1	74.1±1.8	-3.9	0.00012	0.0029
cg10855425				78.9±2.2	75.6±0.6	-3.4	0.00012	0.0029
cg10860578				71.4±12.3	65.7±3.2	-5.7	0.00012	0.0029
cg10872844				82.6±5.6	77.5±1.9	-5.1	0.00012	0.0029
cg10876863	TFB1M;CLDN20	Body;TSS1500		72.6±9.7	64.9±2.2	-7.7	0.00012	0.0029
cg10891473	OR6C76	1stExon		80.1±4.1	72.0±1.8	-8.1	0.00012	0.0029
cg10920545			S_Shelf	82.2±3.4	80.2±1.0	-1.9	0.00012	0.0029
cg10937494	SLC16A3;SLC16A3;SLC16A3	Body;Body;Body	Island	81.2±2.2	77.3±0.7	-3.9	0.00012	0.0029
cg10938393	GOLPH3	Body	N_Shelf	81.6±12.0	78.4±3.0	-3.2	0.00012	0.0029
cg10941006	TMEM175	Body	S_Shore	84.0±4.1	81.5±1.3	-2.5	0.00012	0.0029
cg10953131	ARHGEF10L;ARHGEF10L	Body;Body		88.2±1.1	86.2±0.5	-2.0	0.00012	0.0029
cg10960122				86.2±4.5	82.9±1.7	-3.3	0.00012	0.0029
cg10966661				81.5±4.5	78.2±1.2	-3.3	0.00012	0.0029
cg10978002	NRXN1;NRXN1	Body;Body		72.9±3.4	70.2±0.9	-2.8	0.00012	0.0029
cg10993701	SMAGP;SMAGP	Body;Body	N_Shelf	60.9±5.2	54.3±1.7	-6.6	0.00012	0.0029
cg10996109	PIP5K1C	Body	Island	82.9±3.0	80.1±1.1	-2.9	0.00012	0.0029
cg11003530	LVRN	Body	S_Shore	38.3±6.4	34.4±1.4	-3.9	0.00012	0.0029
cg11004323	PTDSS2	Body	S_Shore	83.3±1.5	80.1±0.6	-3.2	0.00012	0.0029
cg11011759	MNS1	TSS1500	S_Shore	83.1±3.0	78.5±1.0	-4.7	0.00012	0.0029
cg11022236	EXOC2	Body		89.5±1.9	87.3±0.4	-2.2	0.00012	0.0029
cg11023992	OR7E156P	TSS200		67.0±5.2	63.2±1.8	-3.8	0.00012	0.0029
cg11027456	HEATR2	Body	S_Shelf	81.4±1.9	77.0±0.7	-4.4	0.00012	0.0029
cg11030124	ASXL1	Body		78.7±2.6	73.9±1.1	-4.8	0.00012	0.0029
cg11036672	C4orf23	Body		77.3±2.6	74.7±0.8	-2.7	0.00012	0.0029
cg11038285	SCN4B;SCN4B;SCN4B;SCN4B	TSS200;Body;Body;TSS200	Island	6.5±0.7	5.3±0.1	-1.2	0.00012	0.0029
cg11068517	RABGGTA;RABGGTA	TSS1500;TSS1500	S_Shore	80.4±4.5	76.3±1.6	-4.1	0.00012	0.0029
cg11083715	SLC9A3	Body	S_Shore	67.8±7.5	64.6±2.0	-3.2	0.00012	0.0029
cg11100324	SFMBT1;SFMBT1;SFMBT1	5'UTR;5'UTR;5'UTR		83.6±4.1	78.2±1.0	-5.4	0.00012	0.0029
cg11116510	CSK;CSK	3'UTR;3'UTR	Island	85.4±1.9	82.1±0.7	-3.3	0.00012	0.0029
cg11140086	SPATS2	5'UTR	Island	94.5±1.5	92.5±0.4	-2.1	0.00012	0.0029
cg11147309	PLEC1;PLEC1;PLEC1;PLEC1;PLEC1;PLEC1;PLEC1;PLEC1	Body;Body;Body;Body;Body;Body;Body;Body	S_Shelf	76.1±3.7	71.1±1.3	-5.0	0.00012	0.0029
cg11192141	CARD11	Body		68.9±7.1	65.5±1.9	-3.4	0.00012	0.0029
cg11208348	ZNF277	Body	S_Shelf	77.3±3.4	71.6±0.9	-5.7	0.00012	0.0029
cg11211690	CUL1	Body	S_Shore	76.9±3.7	69.9±1.3	-7.1	0.00012	0.0029
cg11213143	CTTN;CTTN	Body;Body		81.2±5.6	78.3±1.8	-2.9	0.00012	0.0029
cg11243185	BEND7;BEND7	Body;Body	Island	82.3±3.7	79.0±1.2	-3.3	0.00012	0.0029
cg11249934	KCNQ1;KCNQ1	Body;Body		73.3±4.9	70.1±1.1	-3.2	0.00012	0.0029
cg11278311	ALOX15	Body	Island	19.8±6.0	17.7±1.6	-2.1	0.00012	0.0029
cg11284281			N_Shore	73.7±1.9	70.3±0.5	-3.4	0.00012	0.0029
cg11294312			N_Shelf	77.6±4.9	74.8±1.5	-2.8	0.00012	0.0029
cg11304838	FYN	5'UTR		73.9±4.9	65.2±1.3	-8.6	0.00012	0.0029
cg11307623				64.0±10.1	60.3±2.6	-3.7	0.00012	0.0029
cg11312353	TMCO3	Body	Island	85.1±7.9	80.8±2.8	-4.3	0.00012	0.0029
cg11312613	PPARA;PPARA	Body;Body	Island	88.0±1.1	85.7±0.4	-2.3	0.00012	0.0029
cg11313335	TAP1	Body	S_Shelf	85.2±2.6	82.8±0.8	-2.4	0.00012	0.0029
cg11324219	TECPR1	Body		82.7±4.1	77.9±2.1	-4.8	0.00012	0.0029
cg11325777	WDR62;WDR62	Body;Body	S_Shelf	85.9±1.9	83.4±0.9	-2.5	0.00012	0.0029
cg11345438	KIAA2013;KIAA2013	1stExon;5'UTR	Island	56.1±2.2	52.6±0.8	-3.5	0.00012	0.0029
cg11354857	KRTAP21-1	TSS1500		71.2±6.0	68.1±2.1	-3.1	0.00012	0.0029
cg11374778				46.5±8.2	42.2±2.0	-4.3	0.00012	0.0029
cg11383001	C15orf61	Body	S_Shelf	66.4±3.7	60.2±1.3	-6.2	0.00012	0.0029
cg11385165	SH3PXD2A	Body		82.0±1.5	78.5±0.6	-3.5	0.00012	0.0029
cg11385204	DIP2C	Body	Island	84.3±2.2	82.1±0.8	-2.1	0.00012	0.0029
cg11387985				73.2±2.6	63.2±1.8	-10.0	0.00012	0.0029
cg11391828	KCNE4	TSS1500	N_Shelf	81.1±5.2	77.8±1.5	-3.3	0.00012	0.0029
cg11404402	KCNC4;KCNC4;KCNC4	Body;Body;Body	Island	79.1±4.5	75.1±1.3	-4.0	0.00012	0.0029
cg11404544	ELAVL4;ELAVL4;ELAVL4	Body;Body;TSS200		74.1±9.0	70.2±2.4	-3.9	0.00012	0.0029
cg11430096	CDK19	Body	S_Shore	66.7±4.1	61.1±1.2	-5.6	0.00012	0.0029
cg11431775				76.2±4.9	72.5±1.5	-3.7	0.00012	0.0029
cg11432013	CCNYL1;CCNYL1	Body;Body	S_Shore	81.7±3.4	75.4±1.2	-6.4	0.00012	0.0029
cg11432443	PLEKHG5;PLEKHG5;PLEKHG5;PLEKHG5	5'UTR;Body;5'UTR;Body	N_Shore	84.3±2.6	81.1±0.8	-3.2	0.00012	0.0029
cg11475420	KRTAP25-1	TSS1500		63.5±7.9	56.7±2.0	-6.8	0.00012	0.0029
cg11495285			N_Shelf	80.8±7.1	76.3±1.9	-4.5	0.00012	0.0029
cg11512797	IPO7;SNORA23	Body;TSS1500		76.4±5.2	69.7±1.6	-6.8	0.00012	0.0029
cg11531947			N_Shelf	74.1±10.1	70.7±2.7	-3.4	0.00012	0.0029
cg11540534				79.8±4.9	76.8±1.4	-3.0	0.00012	0.0029
cg11541601	PDLIM2;PDLIM2;PDLIM2	TSS200;TSS200;5'UTR	S_Shore	78.9±1.9	75.4±0.6	-3.5	0.00012	0.0029
cg11550381	C12orf51	Body		80.4±3.0	76.4±1.2	-4.0	0.00012	0.0029
cg11553919	GNRHR;GNRHR	3'UTR;3'UTR		73.2±3.4	66.8±1.1	-6.3	0.00012	0.0029
cg11570286	PCLO	3'UTR		75.1±4.9	69.3±1.2	-5.9	0.00012	0.0029
cg11585280	RUNX3	TSS1500		77.6±1.9	75.0±0.8	-2.6	0.00012	0.0029
cg11592938	ZNF665	5'UTR	N_Shore	73.6±1.9	70.7±0.6	-2.9	0.00012	0.0029
cg11605551	F7;F7	Body;Body	S_Shore	77.6±4.9	73.4±1.6	-4.2	0.00012	0.0029
cg11635407	UTP18	Body		83.8±3.0	79.0±1.2	-4.8	0.00012	0.0029
cg11640740			N_Shore	96.6±0.7	95.1±0.3	-1.5	0.00012	0.0029
cg11663144			N_Shore	76.3±5.6	72.0±1.8	-4.4	0.00012	0.0029
cg11683732	C7orf23	TSS1500	Island	8.4±0.7	7.3±0.1	-1.1	0.00012	0.0029
cg11688469	TNNI1	TSS200		80.0±3.0	76.9±1.3	-3.2	0.00012	0.0029
cg11717738	ZFYVE21	Body	N_Shore	75.4±8.2	71.4±2.0	-4.1	0.00012	0.0029
cg11723698	ACOT7;ACOT7;ACOT7;ACOT7	Body;Body;Body;Body		70.4±18.3	67.0±4.7	-3.5	0.00012	0.0029
cg11731793				85.7±3.7	80.8±1.2	-5.0	0.00012	0.0029
cg11739512	NBPF3	Body	N_Shore	75.2±4.1	67.4±1.3	-7.8	0.00012	0.0029
cg11748904	C20orf117;C20orf117	Body;Body	Island	82.9±1.5	79.9±0.8	-3.0	0.00012	0.0029
cg11761728			N_Shelf	81.8±7.9	76.3±3.0	-5.5	0.00012	0.0029
cg11792281	NLK	Body		55.3±5.6	46.1±1.3	-9.2	0.00012	0.0029
cg11797656	PRKAR1B;PRKAR1B;PRKAR1B;PRKAR1B;PRKAR1B	TSS1500;5'UTR;TSS1500;5'UTR;5'UTR	S_Shore	80.4±3.7	76.4±1.0	-4.0	0.00012	0.0029
cg11814882	CYGB	Body		14.1±1.5	11.8±0.3	-2.3	0.00012	0.0029
cg11817650	GCH1;GCH1;GCH1;GCH1	3'UTR;3'UTR;3'UTR;3'UTR		76.5±5.2	71.6±2.0	-4.8	0.00012	0.0029
cg11820833	PLEKHG3	5'UTR		62.6±10.5	58.9±2.6	-3.7	0.00012	0.0029
cg11822739	STX16;STX16;STX16;STX16	3'UTR;3'UTR;3'UTR;3'UTR		85.6±1.5	81.2±0.6	-4.5	0.00012	0.0029
cg11824179	CRTC1;CRTC1	Body;Body	N_Shelf	80.9±2.6	77.4±0.7	-3.4	0.00012	0.0029
cg11827101				77.5±4.5	73.2±1.1	-4.4	0.00012	0.0029
cg11833768	PPP2R5E	Body		79.9±4.9	73.2±1.5	-6.7	0.00012	0.0029
cg11835050	MIR519C	TSS1500		65.1±10.1	60.2±2.7	-4.9	0.00012	0.0029
cg11843061				91.7±1.9	89.9±0.6	-1.8	0.00012	0.0029
cg11885201	THBS2	3'UTR		93.9±1.5	91.2±0.5	-2.8	0.00012	0.0029
cg11887833	MYH3	TSS1500		88.9±7.5	85.7±2.0	-3.1	0.00012	0.0029
cg11890354			Island	76.8±7.5	72.6±2.2	-4.2	0.00012	0.0029
cg11890453	SOCS6	5'UTR	S_Shelf	91.2±1.1	87.2±0.6	-4.0	0.00012	0.0029
cg11902062	INCENP;INCENP	3'UTR;3'UTR		85.8±1.9	82.3±0.8	-3.4	0.00012	0.0029
cg11918124	PITPNM2	Body	N_Shore	79.5±6.0	76.4±1.6	-3.0	0.00012	0.0029
cg11935592	CWH43	TSS1500	N_Shore	79.2±2.2	75.8±0.8	-3.4	0.00012	0.0029
cg11938080	GNLY;GNLY	Body;Body		81.2±2.6	77.9±0.7	-3.3	0.00012	0.0029
cg11938646	SNORD42A;RPL23A;SNORD4B	TSS200;Body;TSS1500	N_Shelf	80.3±6.4	76.7±1.5	-3.5	0.00012	0.0029
cg11952263			S_Shore	69.7±6.7	62.1±1.6	-7.6	0.00012	0.0029
cg11952839	NKX6-3	TSS200	S_Shore	72.1±3.7	68.8±1.1	-3.2	0.00012	0.0029
cg11963436	TNKS2	Body		40.6±4.5	29.3±1.2	-11.3	0.00012	0.0029
cg11974068	WDR60	Body	Island	86.8±2.2	82.5±0.6	-4.4	0.00012	0.0029
cg11985745			N_Shelf	75.6±4.1	69.9±1.3	-5.7	0.00012	0.0029
cg11996914	GNASAS;GNAS	Body;TSS1500	N_Shore	53.5±2.2	49.8±0.7	-3.6	0.00012	0.0029
cg11998307	SCARF1;SCARF1;SCARF1;SCARF1;SCARF1	TSS1500;TSS1500;TSS1500;TSS1500;TSS1500	N_Shelf	80.8±4.9	78.1±1.2	-2.7	0.00012	0.0029
cg12050434				43.7±5.6	35.8±1.4	-7.9	0.00012	0.0029
cg12063138	LPCAT3	Body		83.2±1.9	79.1±1.0	-4.0	0.00012	0.0029
cg12069736	PPP2R5C;PPP2R5C;PPP2R5C;PPP2R5C;PPP2R5C	Body;Body;Body;Body;Body		75.3±5.6	65.5±1.4	-9.8	0.00012	0.0029
cg12081267	TMEM131	Body		61.9±6.7	57.3±2.1	-4.6	0.00012	0.0029
cg12104098	NRG1;NRG1;NRG1;NRG1;NRG1;NRG1;NRG1;NRG1;NRG1	3'UTR;3'UTR;3'UTR;3'UTR;3'UTR;3'UTR;3'UTR;3'UTR;3'UTR		65.8±3.4	57.4±0.9	-8.5	0.00012	0.0029
cg12109000	MAGEC2;MAGEC2	5'UTR;1stExon		78.8±3.7	75.2±1.4	-3.6	0.00012	0.0029
cg12114524	TNNI1	5'UTR		72.5±9.0	68.9±2.6	-3.6	0.00012	0.0029
cg12123567	CASKIN2;CASKIN2	Body;Body	S_Shore	80.3±3.4	76.3±1.2	-4.0	0.00012	0.0029
cg12126371			S_Shore	67.2±10.5	62.5±2.8	-4.7	0.00012	0.0029
cg12164614	DHX58	Body	S_Shelf	73.3±3.4	69.5±1.0	-3.8	0.00012	0.0029
cg12165943				80.6±5.2	77.3±1.4	-3.3	0.00012	0.0029
cg12167432	EEF1D;EEF1D;EEF1D;EEF1D;EEF1D;EEF1D;EEF1D	Body;Body;Body;Body;Body;Body;Body		92.5±1.5	90.4±0.3	-2.2	0.00012	0.0029
cg12178432	MAN1C1	Body		65.7±6.4	58.4±1.5	-7.3	0.00012	0.0029
cg12181211				84.9±1.9	82.2±0.7	-2.7	0.00012	0.0029
cg12183124	XPO5	Body		57.8±3.4	50.2±0.8	-7.6	0.00012	0.0029
cg12183248	MGAT5B;MGAT5B	Body;Body	N_Shore	85.0±5.6	82.8±1.4	-2.2	0.00012	0.0029
cg12184988	PITPNB	Body		81.1±3.0	76.6±0.9	-4.5	0.00012	0.0029
cg12186839	HCN2	Body	S_Shelf	78.4±11.2	72.6±4.0	-5.8	0.00012	0.0029
cg12190413	DNAJB1	Body	N_Shore	46.0±8.6	43.0±2.2	-2.9	0.00012	0.0029
cg12198198	MITF;MITF;MITF;MITF	Body;1stExon;Body;Body		91.3±3.0	88.9±0.8	-2.5	0.00012	0.0029
cg12212393	YIF1B;YIF1B;YIF1B;YIF1B;YIF1B;YIF1B;YIF1B	Body;5'UTR;Body;Body;TSS1500;Body;Body		82.3±2.2	79.3±0.7	-3.0	0.00012	0.0029
cg12223009				76.7±5.6	69.9±1.9	-6.9	0.00012	0.0029
cg12224855				78.1±2.6	75.9±0.7	-2.1	0.00012	0.0029
cg12227757	C15orf43	TSS1500		73.3±4.1	66.1±1.4	-7.2	0.00012	0.0029
cg12231960	C7orf50;C7orf50;C7orf50	Body;Body;Body	Island	94.9±1.1	93.9±0.3	-1.0	0.00012	0.0029
cg12240975	KIF23;KIF23	Body;Body		88.9±3.0	84.4±1.0	-4.5	0.00012	0.0029
cg12309550	ZNF248	Body	N_Shelf	69.6±4.5	59.5±1.3	-10.1	0.00012	0.0029
cg12313606				85.5±2.2	81.4±0.8	-4.2	0.00012	0.0029
cg12341343	COMMD1	Body		88.6±1.1	85.4±0.6	-3.2	0.00012	0.0029
cg12385643	UGT1A10;UGT1A9;UGT1A6;UGT1A6;UGT1A7;UGT1A8	Body;Body;TSS200;TSS1500;Body;Body		81.6±3.0	80.0±0.7	-1.6	0.00012	0.0029
cg12390057	MYH7B	Body	S_Shore	77.9±2.2	72.4±0.8	-5.5	0.00012	0.0029
cg12397273	EPPK1	1stExon	Island	82.6±2.6	77.8±1.1	-4.8	0.00012	0.0029
cg12411917	MUTED	3'UTR		80.7±3.4	73.5±1.2	-7.1	0.00012	0.0029
cg12414181	SCAMP5	TSS200	Island	12.7±3.7	9.2±0.7	-3.5	0.00012	0.0029
cg12415761				71.0±7.9	63.0±2.0	-7.9	0.00012	0.0029
cg12422026	SCP2;SCP2;SCP2;SCP2	3'UTR;3'UTR;3'UTR;3'UTR		75.2±4.9	68.3±1.1	-6.9	0.00012	0.0029
cg12442899	DDAH2;DDAH2	1stExon;5'UTR	Island	27.9±5.6	22.0±0.9	-5.9	0.00012	0.0029
cg12457341				86.0±3.0	80.5±0.6	-5.5	0.00012	0.0029
cg12459759	ACN9	Body		68.4±4.5	63.1±1.5	-5.4	0.00012	0.0029
cg12467223	ROR1;ROR1	Body;Body		73.5±6.4	70.3±1.7	-3.1	0.00012	0.0029
cg12473000	MATN1;MATN1	1stExon;5'UTR	S_Shore	82.2±1.5	77.7±0.9	-4.5	0.00012	0.0029
cg12486486	YTHDC1;YTHDC1	Body;Body		59.8±5.2	50.5±1.3	-9.2	0.00012	0.0029
cg12491966	COL18A1;COL18A1;COL18A1	Body;Body;Body	N_Shelf	70.0±10.9	66.7±2.9	-3.4	0.00012	0.0029
cg12511214	CACNA1I;CACNA1I	Body;Body	Island	8.4±10.9	7.0±2.7	-1.4	0.00012	0.0029
cg12524640	FLJ42875;FLJ42875	Body;Body	N_Shore	62.1±6.7	59.1±1.8	-3.0	0.00012	0.0029
cg12524776				82.6±3.4	79.2±0.9	-3.4	0.00012	0.0029
cg12526248			N_Shelf	83.9±4.5	81.1±1.4	-2.8	0.00012	0.0029
cg12527909	PRPF38B	Body		90.8±1.5	87.7±0.6	-3.1	0.00012	0.0029
cg12529457				83.8±10.5	80.9±2.8	-2.9	0.00012	0.0029
cg12549906				84.6±7.9	81.1±2.1	-3.4	0.00012	0.0029
cg12566890	ADCY2	Body		67.6±9.0	62.2±2.8	-5.4	0.00012	0.0029
cg12577942	GPRIN3	Body		81.7±3.0	78.5±1.1	-3.2	0.00012	0.0029
cg12579198			N_Shelf	77.1±7.5	74.5±2.0	-2.7	0.00012	0.0029
cg12612122	NECAP1;NECAP1	Body;3'UTR		73.4±4.9	65.5±1.5	-7.9	0.00012	0.0029
cg12618624	TMEM212	TSS1500		85.7±2.6	80.4±1.2	-5.2	0.00012	0.0029
cg12623625	ARHGEF10L;ARHGEF10L	Body;Body	N_Shelf	73.4±4.5	69.2±1.3	-4.1	0.00012	0.0029
cg12625454	PTPRN2;PTPRN2;PTPRN2	Body;Body;Body	Island	68.2±7.5	65.2±1.9	-3.0	0.00012	0.0029
cg12629285			S_Shelf	78.7±3.4	69.8±1.6	-8.9	0.00012	0.0029
cg12629670	CYFIP1;CYFIP1	Body;TSS1500		79.6±1.1	76.3±0.5	-3.2	0.00012	0.0029
cg12637709	RASGEF1A	Body	N_Shelf	79.4±7.9	74.7±2.4	-4.8	0.00012	0.0029
cg12654190			S_Shore	87.2±4.5	84.1±1.4	-3.1	0.00012	0.0029
cg12659570	HECW1	Body		80.4±5.6	78.3±1.5	-2.1	0.00012	0.0029
cg12667511	KRTAP13-2;KRTAP13-2	1stExon;5'UTR		66.1±9.7	63.0±2.5	-3.1	0.00012	0.0029
cg12689608	SSTR5;LOC146336;SSTR5	3'UTR;TSS1500;1stExon	Island	75.2±11.6	71.6±3.0	-3.6	0.00012	0.0029
cg12712729			S_Shore	70.3±5.6	65.8±1.2	-4.5	0.00012	0.0029
cg12716232	HGSNAT	Body		87.0±1.9	82.1±0.7	-4.8	0.00012	0.0029
cg12727358	CACNA1D;CACNA1D;CACNA1D	Body;Body;Body		83.3±6.7	79.4±1.8	-3.9	0.00012	0.0029
cg12743696	RAB9B	TSS1500	S_Shore	72.7±7.1	64.3±1.7	-8.4	0.00012	0.0029
cg12744321	DFFB	Body	Island	84.3±3.7	80.8±1.2	-3.6	0.00012	0.0029
cg12759096	TNFRSF4	Body	N_Shore	76.6±6.0	71.7±2.2	-4.9	0.00012	0.0029
cg12760573	KCNK17;KCNK17	Body;Body	Island	84.7±4.5	79.7±1.5	-5.0	0.00012	0.0029
cg12778580	MIR1237;RPS6KA4;RPS6KA4	TSS1500;Body;Body	N_Shore	83.1±1.9	80.2±0.8	-2.9	0.00012	0.0029
cg12798274	MIR1307;USMG5	Body;5'UTR	N_Shore	90.0±2.2	87.7±0.7	-2.3	0.00012	0.0029
cg12798564				63.6±5.6	54.9±1.3	-8.6	0.00012	0.0029
cg12833861			N_Shelf	77.2±4.5	69.5±1.0	-7.7	0.00012	0.0029
cg12864581	NKAIN1	1stExon		79.2±6.4	74.8±1.8	-4.5	0.00012	0.0029
cg12867705	C12orf47;MAPKAPK5;MAPKAPK5;MAPKAPK5;MAPKAPK5	Body;1stExon;1stExon;5'UTR;5'UTR	Island	8.2±1.1	7.1±0.3	-1.1	0.00012	0.0029
cg12905261			Island	16.6±2.2	12.8±0.5	-3.8	0.00012	0.0029
cg12906975			N_Shore	83.2±5.2	80.5±1.7	-2.7	0.00012	0.0029
cg12913845	C1GALT1	5'UTR		77.9±3.7	70.7±1.1	-7.3	0.00012	0.0029
cg12920094	RNF222;RNF222	1stExon;5'UTR		72.1±7.5	68.7±2.4	-3.3	0.00012	0.0029
cg12947852	SNORD115-38	TSS200		75.4±3.4	70.8±0.9	-4.6	0.00012	0.0029
cg12952179				51.7±3.0	45.1±0.8	-6.6	0.00012	0.0029
cg12965023			S_Shelf	79.2±7.5	75.1±2.0	-4.0	0.00012	0.0029
cg12965833	YY1	3'UTR		69.0±6.4	62.7±1.7	-6.3	0.00012	0.0029
cg12980632				70.7±8.6	66.3±1.9	-4.3	0.00012	0.0029
cg12987799			S_Shelf	79.3±4.1	76.3±1.5	-3.0	0.00012	0.0029
cg12992040	SNORA72;RPL30	Body;Body	N_Shelf	70.9±3.7	63.7±1.6	-7.2	0.00012	0.0029
cg12995645	TRPV1;TRPV1;TRPV1;TRPV1;TRPV1	5'UTR;5'UTR;5'UTR;1stExon;5'UTR		78.0±6.0	75.0±1.6	-2.9	0.00012	0.0029
cg13011749			Island	69.5±6.0	66.6±1.7	-2.9	0.00012	0.0029
cg13021344				83.2±1.9	79.7±0.5	-3.5	0.00012	0.0029
cg13028635				80.4±4.5	76.3±1.2	-4.1	0.00012	0.0029
cg13080626	KCNC4;KCNC4;KCNC4	TSS1500;TSS1500;TSS1500	Island	4.6±0.4	4.0±0.1	-0.6	0.00012	0.0029
cg13092108	RPS6KA1	Body	S_Shore	76.4±6.0	71.5±2.1	-4.9	0.00012	0.0029
cg13116097	ZFP92	Body	Island	87.1±5.2	84.7±1.5	-2.4	0.00012	0.0029
cg13116816	C7orf23	Body		62.1±3.7	55.0±1.5	-7.1	0.00012	0.0029
cg13131329	FGFR3;FGFR3;FGFR3	Body;Body;Body	Island	74.8±5.2	70.6±1.6	-4.2	0.00012	0.0029
cg13131455	ZNF467	Body	N_Shore	76.6±7.1	72.4±1.7	-4.2	0.00012	0.0029
cg13134968	EHMT2;EHMT2	Body;Body	Island	80.5±2.2	76.6±1.1	-3.9	0.00012	0.0029
cg13136266	TSPAN18;TSPAN18	5'UTR;TSS1500		76.8±7.5	73.6±2.0	-3.1	0.00012	0.0029
cg13143743				50.5±5.6	41.1±1.7	-9.4	0.00012	0.0029
cg13144432	ADAMTS17	3'UTR		79.6±8.2	74.8±2.2	-4.8	0.00012	0.0029
cg13169515	TNFRSF10C	TSS1500	N_Shore	75.5±6.0	72.5±1.4	-3.0	0.00012	0.0029
cg13172001	SMYD1	Body		77.3±5.2	67.6±1.8	-9.7	0.00012	0.0029
cg13172943				83.8±1.5	80.4±0.7	-3.4	0.00012	0.0029
cg13174838	SNORD116-2;SNORD116-6	TSS1500;TSS1500		75.6±4.5	71.1±1.0	-4.5	0.00012	0.0029
cg13175385			Island	86.6±5.2	83.3±1.8	-3.3	0.00012	0.0029
cg13180971				77.6±1.9	73.7±0.9	-3.9	0.00012	0.0029
cg13183539	FZR1;FZR1;FZR1	TSS1500;TSS1500;5'UTR		83.7±2.2	80.6±0.8	-3.1	0.00012	0.0029
cg13194822	FBF1	Body	S_Shore	80.6±2.2	76.7±1.1	-3.9	0.00012	0.0029
cg13225511	TMED5;TMED5;TMED5	Body;Body;Body	N_Shelf	78.0±3.0	69.2±1.4	-8.8	0.00012	0.0029
cg13239297	SEMA3F	TSS200	Island	12.3±1.1	8.8±0.3	-3.5	0.00012	0.0029
cg13253945			Island	32.2±4.5	27.0±0.9	-5.2	0.00012	0.0029
cg13262513	GPR68	Body	S_Shore	91.0±1.1	89.4±0.3	-1.6	0.00012	0.0029
cg13285600				87.4±5.6	83.9±1.6	-3.5	0.00012	0.0029
cg13293246	BIN1;BIN1;BIN1;BIN1;BIN1;BIN1;BIN1;BIN1;BIN1;BIN1	Body;Body;Body;Body;Body;Body;Body;Body;Body;Body	Island	84.3±1.5	81.3±0.6	-3.0	0.00012	0.0029
cg13294846			Island	78.4±8.2	75.3±2.3	-3.1	0.00012	0.0029
cg13296485	RAB2A	Body		81.1±3.0	76.0±0.9	-5.2	0.00012	0.0029
cg13309415	BAHCC1	Body	Island	84.7±1.5	80.9±0.9	-3.8	0.00012	0.0029
cg13314260	RNF14;RNF14;RNF14;RNF14;RNF14	5'UTR;5'UTR;5'UTR;5'UTR;5'UTR	S_Shore	55.1±7.5	49.9±2.4	-5.2	0.00012	0.0029
cg13340245			N_Shore	84.7±1.9	81.3±0.6	-3.4	0.00012	0.0029
cg13356324	GUK1;GUK1;GUK1	5'UTR;Body;5'UTR	S_Shelf	80.9±3.4	77.5±1.2	-3.4	0.00012	0.0029
cg13362404			N_Shelf	66.0±6.0	59.8±1.4	-6.2	0.00012	0.0029
cg13363740			S_Shelf	77.0±2.6	74.3±0.9	-2.6	0.00012	0.0029
cg13369138	BCAT1	Body		80.4±4.5	78.3±1.3	-2.1	0.00012	0.0029
cg13372743	PXDNL	Body	Island	89.0±11.2	85.3±3.7	-3.8	0.00012	0.0029
cg13373706	SEMA4B;SEMA4B	Body;Body	S_Shelf	79.8±4.1	77.2±1.3	-2.6	0.00012	0.0029
cg13389508	PLEC1;PLEC1;PLEC1;PLEC1;PLEC1;PLEC1;PLEC1;PLEC1	Body;Body;Body;Body;Body;Body;Body;Body	N_Shelf	71.7±4.9	67.4±1.6	-4.3	0.00012	0.0029
cg13393163				78.7±2.6	71.7±1.4	-7.0	0.00012	0.0029
cg13397331			Island	83.9±12.0	80.8±3.1	-3.1	0.00012	0.0029
cg13413384	RXRA	Body	S_Shore	81.1±3.0	76.7±0.8	-4.3	0.00012	0.0029
cg13418795	GUCY2D	Body	N_Shelf	76.6±3.7	74.4±1.2	-2.2	0.00012	0.0029
cg13419240	KRT85	Body	N_Shelf	77.8±5.6	73.7±1.4	-4.2	0.00012	0.0029
cg13425962	EXD3	5'UTR	Island	92.4±1.5	88.4±0.6	-4.0	0.00012	0.0029
cg13445251	ZNF581	3'UTR	Island	74.7±7.5	70.8±2.6	-3.9	0.00012	0.0029
cg13447284			N_Shelf	85.0±3.0	82.7±0.8	-2.3	0.00012	0.0029
cg13458661				86.8±2.2	80.3±1.1	-6.5	0.00012	0.0029
cg13465393				72.6±6.4	64.7±2.9	-8.0	0.00012	0.0029
cg13473117	TXNRD2	Body		72.2±5.6	68.5±1.4	-3.7	0.00012	0.0029
cg13493655				89.0±4.1	87.0±1.1	-2.0	0.00012	0.0029
cg13495167	RBM19;RBM19;RBM19	Body;Body;Body		85.7±1.5	83.0±0.3	-2.7	0.00012	0.0029
cg13527872	DAPK1	Body	S_Shore	86.4±9.0	81.9±2.5	-4.4	0.00012	0.0029
cg13537146				78.0±6.4	75.1±1.6	-2.9	0.00012	0.0029
cg13539203	KCNK3	Body	Island	79.0±4.9	75.1±1.6	-3.9	0.00012	0.0029
cg13540735				75.2±3.7	69.4±1.3	-5.7	0.00012	0.0029
cg13551450	CYP46A1	3'UTR	N_Shelf	74.2±2.2	69.8±0.7	-4.5	0.00012	0.0029
cg13565928	OLFM1;OLFM1	Body;Body	S_Shore	81.3±2.6	78.5±0.9	-2.9	0.00012	0.0029
cg13568659				72.8±5.6	66.0±1.3	-6.8	0.00012	0.0029
cg13570658	CENPP;OGN;OGN	Body;3'UTR;3'UTR		72.3±2.6	62.6±1.4	-9.6	0.00012	0.0029
cg13572069	MEGF6	Body	S_Shore	77.2±3.7	73.5±1.0	-3.7	0.00012	0.0029
cg13584383	CBX4	Body	Island	86.5±1.5	84.3±0.5	-2.2	0.00012	0.0029
cg13591673	KIAA1826	Body		95.1±0.7	93.2±0.5	-1.9	0.00012	0.0029
cg13606495			S_Shore	74.9±6.7	70.5±2.1	-4.4	0.00012	0.0029
cg13609861	FIBCD1;FIBCD1	Body;Body	S_Shore	72.7±5.6	68.8±1.9	-3.9	0.00012	0.0029
cg13631852			N_Shelf	75.6±8.6	70.0±2.4	-5.7	0.00012	0.0029
cg13634090	SH3PXD2A	Body	N_Shore	85.3±1.9	81.9±0.5	-3.3	0.00012	0.0029
cg13644150	RRP7B	Body	Island	84.9±3.7	82.2±1.0	-2.7	0.00012	0.0029
cg13661211	C19orf26	5'UTR	Island	8.7±1.1	7.5±0.2	-1.2	0.00012	0.0029
cg13662225	RAB11FIP5	Body		87.9±1.9	85.3±0.6	-2.6	0.00012	0.0029
cg13671181	NCRNA00029	TSS1500	S_Shelf	69.1±6.7	64.8±1.7	-4.2	0.00012	0.0029
cg13696466				89.3±3.0	86.3±0.7	-3.0	0.00012	0.0029
cg13697207	NCOR2;NCOR2	Body;Body	S_Shelf	85.4±1.1	81.1±1.6	-4.4	0.00012	0.0029
cg13720395	YWHAG	3'UTR	N_Shore	88.0±3.4	85.5±1.2	-2.5	0.00012	0.0029
cg13720686	BAI3	Body		63.4±3.4	59.2±1.0	-4.2	0.00012	0.0029
cg13722999			Island	93.9±5.6	91.8±1.7	-2.1	0.00012	0.0029
cg13731703	MOBKL2B	3'UTR		65.9±2.6	59.9±1.0	-6.0	0.00012	0.0029
cg13739442	AP1B1;SNORD125;AP1B1;AP1B1	Body;TSS1500;Body;Body		78.4±2.2	73.6±0.9	-4.9	0.00012	0.0029
cg13742462	COL4A2	Body		77.8±1.5	74.4±0.6	-3.5	0.00012	0.0029
cg13749119	RAI1	Body	Island	86.6±1.5	83.0±0.5	-3.5	0.00012	0.0029
cg13776718	FAM69B	Body	Island	75.8±6.4	71.9±2.0	-3.9	0.00012	0.0029
cg13778274	PRRX2	Body	N_Shelf	81.4±4.9	77.3±1.8	-4.1	0.00012	0.0029
cg13790259	DEDD2	Body	S_Shore	83.2±4.9	80.3±1.3	-2.9	0.00012	0.0029
cg13793747			S_Shelf	81.0±3.0	78.2±0.7	-2.8	0.00012	0.0029
cg13796158	TNRC18	Body		81.6±1.5	78.9±0.7	-2.7	0.00012	0.0029
cg13796295	RIPK3	Body	N_Shore	75.2±3.4	71.0±0.8	-4.2	0.00012	0.0029
cg13801347	CAMK2D;CAMK2D;CAMK2D;CAMK2D;CAMK2D;CAMK2D	Body;Body;Body;Body;Body;Body		68.2±7.1	58.8±1.7	-9.4	0.00012	0.0029
cg13802433	PNO1	3'UTR		66.3±5.6	57.6±1.3	-8.7	0.00012	0.0029
cg13823166	EPCAM;MIR559	Body;TSS1500		77.5±3.4	73.7±1.4	-3.9	0.00012	0.0029
cg13834460	ZCCHC24	3'UTR	N_Shelf	84.6±3.4	81.2±1.5	-3.4	0.00012	0.0029
cg13836563			S_Shelf	69.4±8.6	64.6±2.6	-4.8	0.00012	0.0029
cg13848990	OR5W2	TSS1500		68.4±7.5	60.3±2.5	-8.2	0.00012	0.0029
cg13850925				65.6±4.9	59.3±1.3	-6.3	0.00012	0.0029
cg13851647	IL22	TSS200		86.9±2.2	83.8±0.9	-3.1	0.00012	0.0029
cg13856573	BSCL2;BSCL2;BSCL2;GNG3;BSCL2	5'UTR;5'UTR;1stExon;TSS200;TSS1500	N_Shore	78.4±5.6	75.3±1.4	-3.1	0.00012	0.0029
cg13856584	C17orf98	TSS1500	S_Shore	80.5±1.9	76.9±1.2	-3.6	0.00012	0.0029
cg13872812	BBX;BBX	5'UTR;5'UTR		87.3±2.6	80.5±0.8	-6.8	0.00012	0.0029
cg13882377	LHPP;LHPP	Body;Body		76.6±7.9	71.2±2.6	-5.4	0.00012	0.0029
cg13886789	SNAP91;SNAP91	Body;Body	N_Shelf	64.9±7.5	56.4±2.0	-8.5	0.00012	0.0029
cg13894747				76.0±3.4	73.0±1.0	-3.0	0.00012	0.0029
cg13906954	C3orf63	Body	N_Shelf	64.5±5.2	53.8±1.8	-10.7	0.00012	0.0029
cg13912358	SLC6A6;SLC6A6	Body;Body		80.5±1.5	76.3±0.8	-4.1	0.00012	0.0029
cg13922442	TARP;TARP	5'UTR;5'UTR		77.4±4.5	68.8±1.7	-8.6	0.00012	0.0029
cg13922745	PODN	Body	Island	68.6±6.7	65.7±1.5	-2.8	0.00012	0.0029
cg13927247	DTWD2	3'UTR		70.6±5.6	61.4±1.9	-9.2	0.00012	0.0029
cg13938257				79.3±5.2	73.1±1.9	-6.2	0.00012	0.0029
cg13945567	FAM160A1;FAM160A1	5'UTR;1stExon	Island	41.5±4.1	35.1±0.9	-6.4	0.00012	0.0029
cg13950162	SPO11;SPO11	TSS1500;TSS1500	N_Shore	72.6±5.2	65.6±1.5	-7.0	0.00012	0.0029
cg13955550	RPL23AP53	Body	Island	92.2±2.2	89.6±0.5	-2.6	0.00012	0.0029
cg13963221	COL15A1	Body		78.4±4.5	74.8±1.1	-3.6	0.00012	0.0029
cg13974894				84.8±2.6	81.9±0.8	-2.9	0.00012	0.0029
cg13976866	LOC286016;TNPO3	Body;TSS1500	Island	58.8±3.0	54.1±0.7	-4.8	0.00012	0.0029
cg13978175	IQCE;IQCE	Body;Body	S_Shelf	85.9±2.6	81.5±1.0	-4.4	0.00012	0.0029
cg13979500				80.4±2.6	77.3±0.7	-3.1	0.00012	0.0029
cg13983849	TBC1D19	Body		79.6±3.7	72.8±1.2	-6.8	0.00012	0.0029
cg13992493				92.7±4.9	90.3±1.6	-2.4	0.00012	0.0029
cg13996522	TRAF3;TRAF3;TRAF3	5'UTR;5'UTR;5'UTR		92.3±1.9	88.6±1.1	-3.7	0.00012	0.0029
cg14002425				75.6±3.7	69.7±1.3	-5.8	0.00012	0.0029
cg14008399	KCNJ10	Body		84.3±3.7	80.8±1.2	-3.5	0.00012	0.0029
cg14009504	PCNX	Body		54.3±5.6	45.9±1.5	-8.4	0.00012	0.0029
cg14012014	RPH3AL	Body	Island	80.3±5.6	76.3±1.9	-4.0	0.00012	0.0029
cg14016620	GNAQ	Body		79.7±2.6	74.3±1.0	-5.4	0.00012	0.0029
cg14024243				70.7±6.0	66.5±1.6	-4.2	0.00012	0.0029
cg14025345	SORCS2	Body		82.0±6.7	78.1±2.1	-3.9	0.00012	0.0029
cg14031033	P11	TSS1500		76.4±10.1	69.3±2.8	-7.1	0.00012	0.0029
cg14053575	CNTNAP2	Body		63.9±7.9	60.4±2.0	-3.5	0.00012	0.0029
cg14058736	INF2;INF2;INF2	5'UTR;5'UTR;5'UTR	S_Shelf	69.3±6.4	65.9±2.0	-3.5	0.00012	0.0029
cg14066405	GLIS3;GLIS3	Body;Body		72.0±3.0	63.3±1.6	-8.6	0.00012	0.0029
cg14079705				73.7±5.6	69.5±1.1	-4.2	0.00012	0.0029
cg14105467	ARSI	3'UTR	N_Shore	77.5±2.2	74.8±0.6	-2.7	0.00012	0.0029
cg14109822	RAPGEF1;RAPGEF1	Body;Body		77.9±2.2	73.4±0.9	-4.5	0.00012	0.0029
cg14115740	FANCC	5'UTR	Island	47.1±4.1	40.0±0.9	-7.1	0.00012	0.0029
cg14128708	INS-IGF2;INS-IGF2	Body;Body	N_Shore	80.7±3.0	77.3±0.8	-3.4	0.00012	0.0029
cg14145972				62.2±5.2	52.9±1.7	-9.3	0.00012	0.0029
cg14148016			S_Shore	79.4±6.4	76.0±1.6	-3.4	0.00012	0.0029
cg14151440	ZNF326	Body		83.9±4.5	77.8±1.1	-6.1	0.00012	0.0029
cg14151477				71.8±5.2	67.2±1.7	-4.6	0.00012	0.0029
cg14154784	TLE1	Body		83.2±4.5	78.2±2.0	-5.0	0.00012	0.0029
cg14157930				79.6±4.1	74.6±1.0	-5.0	0.00012	0.0029
cg14162629	AMZ1	5'UTR	S_Shore	69.3±9.4	65.5±2.6	-3.8	0.00012	0.0029
cg14167748				81.6±5.6	76.2±1.6	-5.4	0.00012	0.0029
cg14175777	CWC22	Body		77.9±5.2	72.6±1.6	-5.3	0.00012	0.0029
cg14180479				83.4±4.5	79.6±1.1	-3.9	0.00012	0.0029
cg14212788	PURG	3'UTR		75.2±5.2	69.9±1.5	-5.3	0.00012	0.0029
cg14214797	CCDC88C	Body		75.9±6.0	72.9±1.9	-3.0	0.00012	0.0029
cg14215077	SRC;SRC	Body;Body	Island	82.0±2.2	78.3±0.7	-3.7	0.00012	0.0029
cg14228460	PRUNE2	Body		77.3±9.0	71.4±3.6	-5.9	0.00012	0.0029
cg14229362	TRIB2;TRIB2	TSS200;TSS200	Island	10.2±0.7	8.5±0.2	-1.6	0.00012	0.0029
cg14236758	RXRA	Body	Island	84.5±1.5	80.5±0.7	-4.0	0.00012	0.0029
cg14271150	GPSM1;GPSM1	Body;Body		71.7±5.6	66.8±2.0	-4.9	0.00012	0.0029
cg14288266	CTLA4;CTLA4	3'UTR;3'UTR		78.0±4.1	72.1±1.1	-6.0	0.00012	0.0029
cg14298924			N_Shelf	82.6±3.4	75.6±1.2	-7.1	0.00012	0.0029
cg14300812	MED27	Body		85.7±2.6	82.2±1.0	-3.4	0.00012	0.0029
cg14301000	DBH	1stExon		92.7±8.2	91.7±2.2	-0.9	0.00012	0.0029
cg14312391	KIAA0226;KIAA0226	Body;Body		82.5±1.9	79.6±0.5	-3.0	0.00012	0.0029
cg14331619	LOC158376	Body		72.2±10.9	69.0±2.9	-3.1	0.00012	0.0029
cg14337668			Island	74.4±1.9	70.3±0.6	-4.0	0.00012	0.0029
cg14344955				48.6±13.1	45.1±3.6	-3.5	0.00012	0.0029
cg14369333				66.4±7.9	59.3±2.3	-7.1	0.00012	0.0029
cg14373456	PDGFRA	TSS1500	Island	10.9±1.1	9.2±0.2	-1.8	0.00012	0.0029
cg14375121	EXOC6;EXOC6	Body;Body		72.6±8.2	64.0±2.3	-8.6	0.00012	0.0029
cg14375434	PRPF40A	Body	N_Shelf	67.4±5.2	58.9±1.9	-8.5	0.00012	0.0029
cg14377523	GABBR1;GABBR1;GABBR1	Body;Body;Body		81.9±1.5	78.7±0.6	-3.2	0.00012	0.0029
cg14399839	NAIF1	Body	N_Shelf	84.7±1.9	81.8±0.6	-2.9	0.00012	0.0029
cg14426371	LPAR1;LPAR1	Body;Body		73.4±2.2	69.6±0.7	-3.8	0.00012	0.0029
cg14431337	POM121C	3'UTR	N_Shelf	74.2±6.0	72.2±1.4	-2.0	0.00012	0.0029
cg14458626	MDH1	3'UTR		69.2±5.6	60.1±1.8	-9.2	0.00012	0.0029
cg14464057	UNC80;UNC80	Body;Body	Island	89.0±4.5	85.2±1.7	-3.9	0.00012	0.0029
cg14464401	KIF1A	Body		59.7±7.9	55.6±2.3	-4.1	0.00012	0.0029
cg14494854	SNORD115-16	TSS200		81.0±3.7	76.7±1.0	-4.3	0.00012	0.0029
cg14502625				43.4±3.7	33.9±0.9	-9.5	0.00012	0.0029
cg14508237	RASAL2	Body		78.5±3.4	72.2±1.1	-6.3	0.00012	0.0029
cg14515364			Island	89.4±9.0	86.9±2.5	-2.4	0.00012	0.0029
cg14519392			S_Shelf	77.9±2.6	73.6±1.1	-4.3	0.00012	0.0029
cg14525059	RAB7A	5'UTR	S_Shore	82.2±1.5	79.6±0.6	-2.6	0.00012	0.0029
cg14553549	CAPN13	Body		66.9±9.7	61.1±2.5	-5.9	0.00012	0.0029
cg14556616	CRB2	Body	S_Shore	74.2±11.2	68.9±3.0	-5.3	0.00012	0.0029
cg14602849	SFXN1	3'UTR		77.8±4.9	72.5±1.3	-5.4	0.00012	0.0029
cg14606082	LFNG;LFNG	Body;TSS1500	N_Shore	72.1±4.9	67.7±1.7	-4.5	0.00012	0.0029
cg14608577	RASIP1	Body	N_Shore	83.3±1.5	79.5±0.7	-3.8	0.00012	0.0029
cg14613546	BNC2	Body	S_Shore	79.7±3.4	74.1±1.5	-5.6	0.00012	0.0029
cg14618312	NACC2	5'UTR	Island	84.5±1.9	81.4±0.5	-3.1	0.00012	0.0029
cg14620593	MYH8	TSS1500		70.0±6.4	58.5±2.0	-11.4	0.00012	0.0029
cg14635659				74.5±7.5	70.9±1.9	-3.6	0.00012	0.0029
cg14639562	CENPP;ASPN	Body;3'UTR		73.1±4.9	64.1±1.3	-9.0	0.00012	0.0029
cg14656533				62.7±4.9	59.9±1.2	-2.8	0.00012	0.0029
cg14678744	GRTP1	Body		72.6±3.4	69.7±1.0	-2.9	0.00012	0.0029
cg14679444	TTLL8	Body	Island	55.2±12.7	50.6±3.0	-4.6	0.00012	0.0029
cg14690181				35.7±4.5	28.4±1.0	-7.3	0.00012	0.0029
cg14694381	NUDCD1;NUDCD1	Body;Body		75.7±2.6	69.4±1.0	-6.3	0.00012	0.0029
cg14702372				66.6±3.0	61.3±1.2	-5.3	0.00012	0.0029
cg14709069				68.3±4.5	61.8±1.2	-6.6	0.00012	0.0029
cg14715136				91.0±4.1	88.0±1.4	-3.0	0.00012	0.0029
cg14716933	PSMB6	TSS1500	N_Shore	80.0±2.6	76.9±0.6	-3.1	0.00012	0.0029
cg14723423	APOC2;APOC4	TSS1500;Body		77.6±4.5	73.8±1.6	-3.7	0.00012	0.0029
cg14725804				86.1±3.7	82.5±1.0	-3.6	0.00012	0.0029
cg14729456	SEZ6;SEZ6	Body;Body		78.4±7.1	75.1±1.8	-3.3	0.00012	0.0029
cg14766682	CCDC120;CCDC120;CCDC120;CCDC120	5'UTR;5'UTR;5'UTR;5'UTR		68.2±8.6	63.0±2.9	-5.2	0.00012	0.0029
cg14767790	EMID2	Body	Island	6.7±0.4	6.0±0.1	-0.7	0.00012	0.0029
cg14778173	PRKCZ;PRKCZ;PRKCZ	Body;Body;Body		79.2±4.1	74.9±1.3	-4.3	0.00012	0.0029
cg14781890	ZDHHC14;ZDHHC14	Body;Body	Island	96.0±0.7	95.4±0.2	-0.7	0.00012	0.0029
cg14785777	INPP5A	Body		86.5±3.0	84.5±0.8	-2.0	0.00012	0.0029
cg14817241	PLIN3;PLIN3;PLIN3	Body;Body;Body	N_Shore	72.1±6.0	68.0±1.8	-4.1	0.00012	0.0029
cg14824983	SEMA3B;SEMA3B	TSS1500;TSS1500		79.7±2.6	75.4±1.2	-4.2	0.00012	0.0029
cg14827643	RGS12;RGS12	Body;Body	S_Shore	82.4±1.5	79.5±0.7	-3.0	0.00012	0.0029
cg14832266			N_Shore	56.8±7.5	47.9±2.8	-8.9	0.00012	0.0029
cg14849423	MIMT1;PEG3;PEG3;ZIM2;PEG3;PEG3;ZIM2;ZIM2	TSS1500;5'UTR;5'UTR;5'UTR;5'UTR;5'UTR;5'UTR;5'UTR	Island	55.8±2.2	51.6±0.6	-4.2	0.00012	0.0029
cg14851114			S_Shore	85.0±1.5	83.2±0.4	-1.8	0.00012	0.0029
cg14851204	BAIAP2;BAIAP2;BAIAP2;BAIAP2	Body;Body;Body;Body	Island	82.6±2.6	78.4±1.1	-4.2	0.00012	0.0029
cg14852355	LOXL1	Body		85.2±1.9	82.0±0.7	-3.3	0.00012	0.0029
cg14852505	NELL2;NELL2;NELL2;NELL2;NELL2	3'UTR;3'UTR;3'UTR;3'UTR;3'UTR		75.6±4.5	70.9±1.5	-4.8	0.00012	0.0029
cg14864603	AANAT;AANAT	Body;TSS1500		73.8±5.2	69.0±2.1	-4.8	0.00012	0.0029
cg14871584	RPL13P5	TSS200		80.6±3.0	77.6±0.6	-3.0	0.00012	0.0029
cg14878128	ABCB5	TSS200		46.7±10.1	41.0±2.0	-5.7	0.00012	0.0029
cg14918884	ASCC1	Body		77.4±4.1	72.5±1.3	-4.9	0.00012	0.0029
cg14930864	YWHAQ	Body		64.3±4.9	56.5±2.0	-7.8	0.00012	0.0029
cg14958291	GRAMD1A;GRAMD1A	Body;Body	Island	87.0±1.5	84.2±0.5	-2.8	0.00012	0.0029
cg14970386	SFRS8	Body		94.2±1.5	92.2±0.6	-2.0	0.00012	0.0029
cg14990413	RNF144A	Body	S_Shelf	63.5±11.6	59.5±2.9	-4.0	0.00012	0.0029
cg14990712	ZBTB7A	Body	Island	91.3±1.5	89.6±0.3	-1.7	0.00012	0.0029
cg14992964			Island	60.1±5.6	56.9±1.5	-3.2	0.00012	0.0029
cg15003833				54.3±6.4	50.7±1.5	-3.6	0.00012	0.0029
cg15025133	DSCAML1	Body	N_Shelf	69.2±7.1	64.8±1.9	-4.4	0.00012	0.0029
cg15026099	TCTEX1D1	Body	S_Shelf	79.0±4.1	71.1±1.2	-7.9	0.00012	0.0029
cg15027433	ADSS	TSS1500	S_Shore	88.1±1.5	81.9±0.9	-6.2	0.00012	0.0029
cg15028047	ATG4B;ATG4B	Body;Body	S_Shore	69.1±3.0	65.0±0.8	-4.2	0.00012	0.0029
cg15029032				67.8±12.7	63.0±3.4	-4.7	0.00012	0.0029
cg15052246	PPAN-P2RY11;P2RY11	Body;Body	Island	80.6±3.0	77.0±1.0	-3.6	0.00012	0.0029
cg15055577	ALMS1	Body	S_Shelf	84.5±2.6	79.7±1.0	-4.8	0.00012	0.0029
cg15060598	JMJD1C	Body		93.9±1.1	91.6±0.6	-2.3	0.00012	0.0029
cg15075226	CCDC48	Body		75.1±4.1	71.4±1.2	-3.7	0.00012	0.0029
cg15082824				73.3±8.2	69.1±2.4	-4.2	0.00012	0.0029
cg15090909	TBC1D9B;TBC1D9B	Body;Body	Island	85.2±1.9	81.7±0.8	-3.6	0.00012	0.0029
cg15100231	KIAA1826	Body		84.7±1.9	81.6±0.5	-3.1	0.00012	0.0029
cg15113064	HEG1	TSS200	Island	8.1±1.1	6.8±0.2	-1.3	0.00012	0.0029
cg15133963	FTHL3;PPM1G;PPM1G	Body;Body;Body	Island	59.0±4.1	52.1±1.1	-6.9	0.00012	0.0029
cg15144540	ZC3H3	Body	N_Shore	83.0±1.5	78.4±0.6	-4.6	0.00012	0.0029
cg15153228	C6orf227	TSS1500	S_Shore	83.2±1.9	78.8±0.6	-4.4	0.00012	0.0029
cg15158876	PHF13	3'UTR	N_Shelf	78.2±1.5	75.0±0.4	-3.2	0.00012	0.0029
cg15159588	TNFAIP1	3'UTR		79.0±3.4	75.6±0.9	-3.4	0.00012	0.0029
cg15169565	PLXND1	Body		80.0±3.0	75.6±0.6	-4.4	0.00012	0.0029
cg15172061	GSDMD	5'UTR	N_Shore	81.7±3.0	77.0±1.8	-4.7	0.00012	0.0029
cg15180869	ADAMTS2;ADAMTS2	Body;Body		84.2±1.9	80.5±0.5	-3.7	0.00012	0.0029
cg15188939	ARIH1	Body		80.2±9.0	75.9±2.2	-4.3	0.00012	0.0029
cg15201291	CYP2C8	TSS1500		63.8±5.2	55.6±1.5	-8.2	0.00012	0.0029
cg15204912	MARCH10;MARCH10	Body;Body	S_Shelf	83.9±5.2	80.0±1.4	-3.9	0.00012	0.0029
cg15223831				83.2±4.5	76.7±1.2	-6.5	0.00012	0.0029
cg15230030	RGS12;RGS12	Body;Body	Island	93.2±1.1	91.9±0.4	-1.2	0.00012	0.0029
cg15235689				72.9±4.1	66.0±1.2	-6.9	0.00012	0.0029
cg15244360				87.7±7.9	84.8±2.2	-3.0	0.00012	0.0029
cg15244786	HOXC4;HOXC4	5'UTR;TSS1500	N_Shore	89.6±5.2	87.9±1.6	-1.7	0.00012	0.0029
cg15257224	SBNO2;SBNO2	Body;Body	Island	77.6±4.1	73.1±1.5	-4.5	0.00012	0.0029
cg15261887	MPRIP;MPRIP	Body;Body	N_Shelf	83.0±1.5	80.2±0.8	-2.8	0.00012	0.0029
cg15266969	SLC22A12;SLC22A12	3'UTR;3'UTR		65.7±4.5	60.9±1.3	-4.8	0.00012	0.0029
cg15283287				75.6±3.4	72.8±1.0	-2.8	0.00012	0.0029
cg15291980				86.0±7.9	82.9±2.1	-3.1	0.00012	0.0029
cg15302800	TRAPPC9;TRAPPC9	Body;Body	S_Shore	79.6±6.0	75.0±1.4	-4.7	0.00012	0.0029
cg15305361			S_Shore	74.5±9.4	69.8±2.6	-4.7	0.00012	0.0029
cg15314542	ATP2B2;ATP2B2	Body;Body		83.7±4.9	80.6±1.4	-3.1	0.00012	0.0029
cg15323828	TMEM63A	Body		79.9±4.1	76.9±1.3	-3.0	0.00012	0.0029
cg15326491	FAM101B	3'UTR	N_Shore	87.0±3.0	83.1±1.0	-3.9	0.00012	0.0029
cg15328758			S_Shelf	74.3±4.1	68.8±1.8	-5.5	0.00012	0.0029
cg15332812	SIK3	Body		61.5±2.6	54.1±0.9	-7.4	0.00012	0.0029
cg15333674			N_Shelf	38.5±5.6	32.3±1.2	-6.2	0.00012	0.0029
cg15354877				71.3±4.5	63.1±1.3	-8.2	0.00012	0.0029
cg15369531	PCBP4;PCBP4	5'UTR;TSS1500		85.5±1.5	82.7±0.6	-2.8	0.00012	0.0029
cg15386853	PRDM16;PRDM16	Body;Body	N_Shore	75.3±3.4	71.6±1.1	-3.7	0.00012	0.0029
cg15394998	FAT1	Body		94.9±1.5	93.4±0.6	-1.5	0.00012	0.0029
cg15402732	CEP72	Body	N_Shelf	83.4±10.9	80.1±3.2	-3.3	0.00012	0.0029
cg15408180	DDX3X	3'UTR		79.4±5.6	74.2±1.6	-5.2	0.00012	0.0029
cg15442370	ZBTB22;ZBTB22	Body;Body	N_Shore	84.8±2.2	82.4±0.8	-2.4	0.00012	0.0029
cg15450098	HLX	Body	Island	84.7±3.0	79.5±1.3	-5.2	0.00012	0.0029
cg15460531	CUX1;CUX1;CUX1	Body;Body;Body		79.9±2.2	76.4±0.9	-3.4	0.00012	0.0029
cg15470075	FRMD4A	Body		76.1±13.8	71.3±3.9	-4.8	0.00012	0.0029
cg15475840	FLJ41350	Body	N_Shore	75.9±9.4	70.0±2.8	-5.9	0.00012	0.0029
cg15478515	SDK1;SDK1	Body;Body		80.1±5.6	74.5±1.7	-5.6	0.00012	0.0029
cg15481583	ROR1	Body		78.5±4.5	72.2±1.7	-6.3	0.00012	0.0029
cg15489422	TMCC1;TMCC1	5'UTR;5'UTR		81.2±3.4	77.3±0.8	-4.0	0.00012	0.0029
cg15544637	ATAD1	3'UTR		64.6±4.9	57.6±1.6	-7.1	0.00012	0.0029
cg15559979	WDR6	Body	S_Shelf	76.5±7.1	72.4±2.2	-4.1	0.00012	0.0029
cg15575098				64.9±6.0	56.9±2.3	-8.0	0.00012	0.0029
cg15579304				82.9±3.0	77.8±1.4	-5.0	0.00012	0.0029
cg15587018	SUPT3H;SUPT3H	Body;Body		73.8±3.0	71.1±0.7	-2.7	0.00012	0.0029
cg15630827			Island	81.9±4.9	76.3±1.1	-5.6	0.00012	0.0029
cg15631458			N_Shore	68.1±6.7	63.0±2.7	-5.0	0.00012	0.0029
cg15632227	HRNBP3	5'UTR		75.5±3.7	72.4±1.3	-3.0	0.00012	0.0029
cg15682717	PTPN9	Body	Island	57.7±4.9	53.0±1.1	-4.6	0.00012	0.0029
cg15684210	MBLAC2	3'UTR		77.1±4.5	69.0±1.3	-8.0	0.00012	0.0029
cg15693898	PARL;PARL	1stExon;1stExon	Island	30.0±2.6	25.5±0.6	-4.5	0.00012	0.0029
cg15706230	BBC3;BBC3;BBC3;BBC3	5'UTR;Body;Body;Body	Island	6.3±0.7	5.0±0.2	-1.4	0.00012	0.0029
cg15721051			S_Shelf	82.1±3.4	77.8±1.1	-4.3	0.00012	0.0029
cg15721359	NEK5	Body	N_Shelf	75.2±4.5	68.9±1.6	-6.3	0.00012	0.0029
cg15723723	C6orf47	1stExon	N_Shore	83.4±2.2	79.1±0.8	-4.3	0.00012	0.0029
cg15744963	HERC2	Body		87.6±3.0	82.8±0.9	-4.7	0.00012	0.0029
cg15757802				45.8±6.0	37.2±1.4	-8.6	0.00012	0.0029
cg15768901	LTBP4;LTBP4;LTBP4	Body;Body;Body	Island	75.8±13.5	70.0±3.7	-5.7	0.00012	0.0029
cg15777825	ZIM2;PEG3;ZIM2;ZIM2;PEG3;PEG3;PEG3;MIMT1;ZIM2;PEG3;PEG3;PEG3;ZIM2;ZIM2;PEG3	1stExon;5'UTR;1stExon;5'UTR;1stExon;1stExon;5'UTR;TSS1500;5'UTR;5'UTR;5'UTR;1stExon;1stExon;5'UTR;1stExon	N_Shore	48.6±4.1	45.9±1.1	-2.7	0.00012	0.0029
cg15800776	DOCK6	Body	Island	78.4±4.9	74.6±1.3	-3.8	0.00012	0.0029
cg15812177			N_Shore	84.0±4.5	80.9±1.6	-3.0	0.00012	0.0029
cg15819404	PCSK6;PCSK6;PCSK6;PCSK6;PCSK6;PCSK6;PCSK6;PCSK6	Body;Body;Body;Body;Body;Body;Body;Body		74.8±5.2	70.1±1.6	-4.7	0.00012	0.0029
cg15824323			S_Shore	83.3±2.6	80.1±0.8	-3.2	0.00012	0.0029
cg15837233	TBR1	Body	N_Shore	78.1±5.2	73.6±1.4	-4.5	0.00012	0.0029
cg15884905	RUNX2;SUPT3H;SUPT3H;RUNX2	TSS1500;5'UTR;Body;TSS1500		79.9±2.2	77.3±0.6	-2.6	0.00012	0.0029
cg15889594			N_Shelf	82.2±4.5	74.6±1.5	-7.6	0.00012	0.0029
cg15898026	WDR45;WDR45;WDR45	5'UTR;1stExon;5'UTR	N_Shore	67.0±7.1	58.8±2.1	-8.2	0.00012	0.0029
cg15899426	CRTC1;CRTC1	Body;Body	Island	80.3±1.5	76.2±0.7	-4.1	0.00012	0.0029
cg15939182				82.0±3.4	79.0±0.9	-3.1	0.00012	0.0029
cg15964523	SPTBN2	Body	S_Shore	86.2±1.1	83.2±0.4	-3.0	0.00012	0.0029
cg15973285	KIF21A	Body		73.9±3.0	65.7±1.2	-8.2	0.00012	0.0029
cg15975802	PTPN6	TSS1500	S_Shore	73.4±7.9	69.7±2.2	-3.7	0.00012	0.0029
cg15980914			Island	86.9±2.6	82.2±0.6	-4.7	0.00012	0.0029
cg16001202			S_Shelf	74.7±7.5	71.5±1.9	-3.2	0.00012	0.0029
cg16002908	CPXM2	Body		73.2±9.7	69.0±2.5	-4.1	0.00012	0.0029
cg16007245	FAM149B1	Body	S_Shelf	74.1±4.1	66.8±1.3	-7.3	0.00012	0.0029
cg16011496			Island	41.4±6.0	36.4±1.3	-5.0	0.00012	0.0029
cg16026501	SLFNL1;SLFNL1	Body;Body	S_Shore	82.9±1.9	78.9±0.9	-3.9	0.00012	0.0029
cg16044480	ARAP1	5'UTR		82.4±2.2	79.8±0.6	-2.6	0.00012	0.0029
cg16051718	KIAA0232;KIAA0232	Body;Body		68.3±5.6	57.9±1.9	-10.4	0.00012	0.0029
cg16056311	LRRK1	Body		87.2±1.5	84.1±0.8	-3.1	0.00012	0.0029
cg16107331	HCN4	Body		76.8±4.9	71.4±1.9	-5.4	0.00012	0.0029
cg16107640	P4HB	Body	N_Shore	84.0±1.9	80.8±0.6	-3.2	0.00012	0.0029
cg16107907	DPY19L2P2;DPY19L2P2	TSS1500;TSS1500	Island	38.4±4.1	33.8±1.5	-4.6	0.00012	0.0029
cg16120460	RASA3	TSS200	Island	6.9±1.1	5.9±0.2	-1.1	0.00012	0.0029
cg16151342	HNRNPH2;HNRNPH2	Body;Body	S_Shelf	83.0±3.7	77.8±1.4	-5.2	0.00012	0.0029
cg16175294	CD44;CD44;CD44;CD44;CD44	Body;Body;Body;Body;Body		70.2±3.4	64.4±0.9	-5.8	0.00012	0.0029
cg16179619	KRTAP3-2	TSS1500		66.8±4.5	58.0±1.5	-8.8	0.00012	0.0029
cg16192413	STK11	3'UTR	Island	85.7±3.0	82.0±1.2	-3.7	0.00012	0.0029
cg16199850	NCRNA00087	Body	Island	40.1±14.2	35.6±3.4	-4.5	0.00012	0.0029
cg16199859				21.3±3.7	18.1±0.7	-3.2	0.00012	0.0029
cg16239694	LOC646982;LOC646982;LOC646982	Body;Body;Body		88.1±4.1	85.9±1.2	-2.2	0.00012	0.0029
cg16265486	MGST1;MGST1;MGST1;MGST1	5'UTR;5'UTR;TSS200;5'UTR		61.3±3.0	55.9±1.0	-5.4	0.00012	0.0029
cg16266918	PDXK	Body	N_Shelf	82.8±1.5	79.1±0.5	-3.7	0.00012	0.0029
cg16282383	RAI14;RAI14;RAI14;RAI14;RAI14	5'UTR;5'UTR;5'UTR;TSS1500;TSS1500		93.6±1.1	92.5±0.4	-1.0	0.00012	0.0029
cg16303686	DNAJC13	TSS1500	Island	4.0±0.4	3.4±0.1	-0.6	0.00012	0.0029
cg16311803				52.5±3.7	48.2±0.8	-4.3	0.00012	0.0029
cg16321608			N_Shore	79.5±3.4	76.1±1.0	-3.5	0.00012	0.0029
cg16328319	FABP9	TSS200		66.1±8.6	63.5±2.3	-2.6	0.00012	0.0029
cg16358565	LOC646498	TSS200		80.6±5.6	78.1±1.4	-2.5	0.00012	0.0029
cg16359316				81.5±3.7	77.6±1.2	-3.8	0.00012	0.0029
cg16364817				82.0±10.9	76.8±3.5	-5.2	0.00012	0.0029
cg16379371				83.1±2.6	77.5±0.8	-5.6	0.00012	0.0029
cg16387669	HIPK2;HIPK2	Body;Body	Island	93.4±1.5	90.8±0.6	-2.6	0.00012	0.0029
cg16391745	TSTA3	Body	Island	81.9±2.2	77.3±0.8	-4.6	0.00012	0.0029
cg16399136			Island	69.6±19.1	62.2±5.5	-7.5	0.00012	0.0029
cg16414684	RNH1;RNH1;RNH1;RNH1;RNH1;RNH1;RNH1;RNH1	Body;Body;Body;Body;Body;Body;Body;Body	N_Shelf	79.8±6.4	77.1±1.6	-2.7	0.00012	0.0029
cg16445007	DNAH7	Body		77.6±5.2	71.0±1.3	-6.6	0.00012	0.0029
cg16445190				91.5±1.9	88.8±0.5	-2.7	0.00012	0.0029
cg16453901			Island	79.5±6.7	74.8±2.5	-4.7	0.00012	0.0029
cg16499677	C14orf37	Body		78.7±4.9	72.7±1.2	-5.9	0.00012	0.0029
cg16511076	OCIAD2;OCIAD2	3'UTR;3'UTR		75.7±3.7	70.8±1.4	-4.9	0.00012	0.0029
cg16516973	DPP10	Body		62.8±8.6	56.7±2.2	-6.1	0.00012	0.0029
cg16538568	TBCD	Body		83.6±4.5	81.4±1.3	-2.2	0.00012	0.0029
cg16557906	GPRC5C;GPRC5C	Body;Body		73.3±6.4	69.9±1.7	-3.4	0.00012	0.0029
cg16560137	ASPG	Body	N_Shelf	71.2±7.5	67.2±2.1	-4.1	0.00012	0.0029
cg16569147	MSLN;MSLN	Body;Body		78.3±3.4	74.8±1.2	-3.5	0.00012	0.0029
cg16577567	CASP1;CASP1;CASP1;CASP1;CARD17;CASP1	Body;Body;Body;Body;3'UTR;Body		66.7±4.5	59.2±1.1	-7.5	0.00012	0.0029
cg16601146				81.8±5.6	78.2±1.1	-3.6	0.00012	0.0029
cg16636935	TPI1;TPI1;TPI1;TPI1	1stExon;5'UTR;TSS1500;1stExon	Island	47.2±2.6	42.9±0.6	-4.3	0.00012	0.0029
cg16645976	ARL13B;STX19;ARL13B	Body;5'UTR;Body		78.2±5.6	70.4±1.6	-7.8	0.00012	0.0029
cg16658579	FAM20C	Body	S_Shore	81.4±1.9	77.9±0.4	-3.5	0.00012	0.0029
cg16669619			S_Shelf	78.8±3.7	69.2±1.9	-9.7	0.00012	0.0029
cg16675558	H19	TSS1500	S_Shore	53.9±3.4	50.4±1.0	-3.4	0.00012	0.0029
cg16682576	PCDH9;PCDH9	Body;Body		72.8±6.4	65.4±2.3	-7.4	0.00012	0.0029
cg16684211			N_Shelf	83.4±3.4	81.4±0.9	-2.0	0.00012	0.0029
cg16697749				72.3±6.4	68.0±1.9	-4.3	0.00012	0.0029
cg16701133	FOS	Body	S_Shore	80.9±4.5	77.5±1.4	-3.4	0.00012	0.0029
cg16725191	BRCA2	3'UTR		89.4±2.6	83.3±1.0	-6.2	0.00012	0.0029
cg16726435				88.9±0.7	85.8±0.5	-3.1	0.00012	0.0029
cg16730386	MAST2;MAST2	1stExon;5'UTR	Island	43.4±6.4	40.0±1.3	-3.4	0.00012	0.0029
cg16739054				55.8±2.6	52.2±0.9	-3.6	0.00012	0.0029
cg16740157				82.1±2.6	77.2±1.0	-4.9	0.00012	0.0029
cg16744856	DUSP15;DUSP15;DUSP15	5'UTR;5'UTR;Body	S_Shelf	76.0±6.4	73.2±1.7	-2.9	0.00012	0.0029
cg16744883	FAM66B	Body		74.8±6.7	72.0±1.7	-2.8	0.00012	0.0029
cg16758820				87.6±3.7	82.6±1.3	-5.1	0.00012	0.0029
cg16764167	SOLH	5'UTR	N_Shore	83.9±2.6	81.5±0.7	-2.4	0.00012	0.0029
cg16766613	DCLK1	Body		92.8±1.1	91.3±0.4	-1.5	0.00012	0.0029
cg16775198	C12orf42;C12orf42	5'UTR;5'UTR	N_Shelf	60.7±4.9	56.4±1.2	-4.3	0.00012	0.0029
cg16776421	RAB11FIP3;RAB11FIP3	Body;Body		81.3±3.4	78.0±1.4	-3.4	0.00012	0.0029
cg16782719	SLC15A4	Body	Island	79.7±2.6	77.0±0.9	-2.7	0.00012	0.0029
cg16783517	NSMCE2	Body		94.1±1.5	92.5±0.5	-1.6	0.00012	0.0029
cg16790345	FUT8;FUT8;FUT8;FUT8;FUT8	TSS1500;Body;Body;Body;Body		82.4±1.5	78.8±0.6	-3.6	0.00012	0.0029
cg16795455				80.2±8.2	76.0±2.1	-4.1	0.00012	0.0029
cg16803846	GABRA5;GABRA5	TSS1500;TSS1500	N_Shore	68.9±17.2	63.5±4.8	-5.4	0.00012	0.0029
cg16810068	UBE2D4;POLR2J4	3'UTR;Body		64.0±7.1	61.5±1.9	-2.5	0.00012	0.0029
cg16824024	PPP4R2	Body		79.4±4.9	67.3±1.4	-12.1	0.00012	0.0029
cg16825643	FAM38A	Body	N_Shore	81.5±1.9	77.1±0.5	-4.4	0.00012	0.0029
cg16833110	OR2D3	TSS200		70.4±5.6	60.9±1.8	-9.5	0.00012	0.0029
cg16836388	SLC13A3;TP53RK	TSS1500;3'UTR	N_Shelf	75.5±3.0	70.9±1.3	-4.6	0.00012	0.0029
cg16838838			Island	14.4±2.2	11.2±0.4	-3.2	0.00012	0.0029
cg16843994				72.7±9.0	65.5±2.2	-7.2	0.00012	0.0029
cg16851485	RBMX;RBMX;RBMX;RBMX;RBMX;RBMX;SNORD61	Body;1stExon;5'UTR;5'UTR;Body;1stExon;TSS1500	Island	47.1±8.6	43.8±2.3	-3.2	0.00012	0.0029
cg16852792	NRXN1;NRXN1	Body;Body		73.2±4.9	63.2±1.3	-10.0	0.00012	0.0029
cg16866206	MBOAT4	TSS1500		85.5±3.4	81.8±1.3	-3.7	0.00012	0.0029
cg16873385	GTF2E2	Body		76.2±2.2	69.1±1.3	-7.1	0.00012	0.0029
cg16893634			N_Shelf	80.0±4.5	77.1±1.3	-3.0	0.00012	0.0029
cg16898066	HIST1H2BA;HIST1H2AA	TSS1500;1stExon	N_Shore	55.9±5.6	50.0±1.4	-5.9	0.00012	0.0029
cg16915506	ANK3;ANK3	Body;TSS1500		76.3±6.4	70.9±1.6	-5.4	0.00012	0.0029
cg16927664	ZNF286B;FOXO3B	Body;Body	Island	36.3±3.4	34.0±0.6	-2.3	0.00012	0.0029
cg16941568	HCCA2;DUSP8	Body;3'UTR	N_Shore	76.3±9.4	71.4±2.6	-5.0	0.00012	0.0029
cg16956691	DOCK3	Body		89.5±1.1	87.0±0.5	-2.4	0.00012	0.0029
cg16964117	TMBIM1;PNKD	Body;Body		79.6±4.1	76.0±1.2	-3.5	0.00012	0.0029
cg16967722				51.9±6.4	47.1±1.6	-4.7	0.00012	0.0029
cg16990532	KIAA1274	TSS200	Island	17.3±1.9	14.2±0.6	-3.2	0.00012	0.0029
cg17000774	CHI3L1	Body		75.9±2.6	72.8±0.8	-3.1	0.00012	0.0029
cg17001457	EXOC8;EXOC8	3'UTR;1stExon	N_Shore	73.0±3.7	67.4±1.3	-5.6	0.00012	0.0029
cg17008454	TNFAIP8;TNFAIP8	Body;Body		63.7±4.1	59.1±1.2	-4.6	0.00012	0.0029
cg17014264				75.4±10.1	68.1±2.5	-7.3	0.00012	0.0029
cg17014718			Island	68.8±4.9	62.5±1.3	-6.3	0.00012	0.0029
cg17034331			N_Shore	78.0±7.5	74.8±2.2	-3.2	0.00012	0.0029
cg17035757	USH1C;USH1C	TSS1500;TSS1500	S_Shore	82.9±3.0	80.5±0.9	-2.4	0.00012	0.0029
cg17048169	NGEF;NGEF	3'UTR;3'UTR	S_Shelf	75.3±6.0	71.5±1.9	-3.7	0.00012	0.0029
cg17066954	RGS12;RGS12	Body;Body		78.8±3.7	76.2±1.0	-2.7	0.00012	0.0029
cg17080144	RYR2	Body		89.2±2.2	87.5±0.6	-1.6	0.00012	0.0029
cg17081048				93.5±2.2	92.2±0.7	-1.2	0.00012	0.0029
cg17102495	BAHCC1	Body	S_Shore	78.7±1.5	74.6±0.8	-4.2	0.00012	0.0029
cg17115402	CDR2L	Body	Island	76.8±7.1	72.5±1.7	-4.3	0.00012	0.0029
cg17124565				86.1±3.0	78.5±1.4	-7.6	0.00012	0.0029
cg17130032	GLI4	5'UTR	S_Shore	10.0±1.1	7.5±0.3	-2.5	0.00012	0.0029
cg17137077	PSMD14	Body		76.3±13.8	70.8±4.0	-5.4	0.00012	0.0029
cg17140299	TXNL1;TXNL1	Body;3'UTR		65.3±5.2	57.1±1.7	-8.1	0.00012	0.0029
cg17143303			Island	48.5±2.6	43.7±0.7	-4.8	0.00012	0.0029
cg17143606	TMEM37	Body	S_Shore	81.4±3.7	79.6±0.9	-1.9	0.00012	0.0029
cg17156227	SLC4A11	Body	Island	61.1±9.0	56.4±2.5	-4.6	0.00012	0.0029
cg17170868	TET3	Body		79.5±2.2	73.1±1.1	-6.4	0.00012	0.0029
cg17174845	CLCN3;CLCN3	Body;Body		70.6±5.2	66.2±1.6	-4.5	0.00012	0.0029
cg17176558			Island	80.1±4.9	76.2±1.2	-4.0	0.00012	0.0029
cg17187143	MAD1L1;MAD1L1;MAD1L1	Body;Body;Body	Island	82.1±7.9	77.2±1.9	-4.9	0.00012	0.0029
cg17201535	GPAA1	Body	S_Shelf	74.5±2.6	70.4±0.6	-4.1	0.00012	0.0029
cg17212000	FAM82A1;FAM82A1;FAM82A1;FAM82A1	Body;Body;Body;Body		74.9±4.5	65.4±1.8	-9.4	0.00012	0.0029
cg17213048	ATAD2	3'UTR		74.6±3.7	65.2±1.3	-9.5	0.00012	0.0029
cg17226917	CARD10	3'UTR		83.7±2.2	79.7±0.6	-4.1	0.00012	0.0029
cg17228824	LMBR1	3'UTR		73.0±3.4	64.4±1.3	-8.7	0.00012	0.0029
cg17228960	PLXNA1	TSS200	N_Shore	79.6±3.0	75.9±0.8	-3.6	0.00012	0.0029
cg17237603	ZNF398;ZNF398	Body;Body		83.0±1.9	79.9±0.7	-3.1	0.00012	0.0029
cg17249170	EMX2;EMX2;EMX2OS	Body;Body;TSS1500	S_Shore	73.1±8.6	68.9±2.4	-4.2	0.00012	0.0029
cg17278890	CALML5	TSS200	S_Shore	83.4±3.7	79.2±1.1	-4.2	0.00012	0.0029
cg17286985	SLC25A13;SLC25A13;SLC25A13	Body;Body;Body		78.0±2.6	73.7±1.0	-4.3	0.00012	0.0029
cg17287034	ADAM12;ADAM12	Body;Body		75.5±3.4	66.2±1.5	-9.3	0.00012	0.0029
cg17291590	MGC42105	5'UTR	S_Shelf	85.9±3.7	83.4±1.2	-2.5	0.00012	0.0029
cg17296165	SPPL2A	Body		73.6±3.0	68.3±0.9	-5.3	0.00012	0.0029
cg17315293			S_Shelf	77.5±4.9	70.7±1.6	-6.8	0.00012	0.0029
cg17317124	FEM1A	1stExon	Island	62.4±3.0	60.0±1.1	-2.4	0.00012	0.0029
cg17317561	MINA;MINA;MINA	3'UTR;3'UTR;3'UTR		65.3±6.7	59.8±1.3	-5.5	0.00012	0.0029
cg17338821	FLNB;FLNB;FLNB;FLNB	Body;Body;Body;Body	S_Shore	72.3±10.5	67.8±3.0	-4.5	0.00012	0.0029
cg17346145	CBX2;CBX2	Body;Body	N_Shelf	83.4±4.9	81.1±1.4	-2.3	0.00012	0.0029
cg17348739				63.0±6.0	57.0±1.2	-5.9	0.00012	0.0029
cg17354987	SRGAP1	Body		78.3±3.7	73.0±1.1	-5.3	0.00012	0.0029
cg17370697			N_Shelf	75.7±4.1	71.2±1.8	-4.6	0.00012	0.0029
cg17373716	SCN11A	TSS1500		85.6±5.2	81.8±1.6	-3.8	0.00012	0.0029
cg17383024	C4orf36	3'UTR		27.7±2.2	21.9±0.5	-5.9	0.00012	0.0029
cg17388689				78.1±4.1	74.2±1.0	-3.9	0.00012	0.0029
cg17397364	LOC100132215;EHBP1;EHBP1;EHBP1;EHBP1	Body;3'UTR;3'UTR;3'UTR;3'UTR	N_Shore	73.7±4.5	67.4±1.3	-6.2	0.00012	0.0029
cg17403702	ARFIP2	Body	N_Shelf	76.8±5.6	73.4±1.6	-3.4	0.00012	0.0029
cg17413252	ENPP1	Body	S_Shelf	74.2±2.2	65.2±1.5	-9.0	0.00012	0.0029
cg17417618				59.4±5.2	53.6±1.6	-5.7	0.00012	0.0029
cg17453433	WDR46;WDR46	Body;Body	S_Shore	77.1±6.4	73.6±1.7	-3.5	0.00012	0.0029
cg17456675	MIB2;MIB2;MIB2;MIB2;MIB2;MIB2	Body;Body;Body;Body;Body;Body	N_Shore	78.8±6.4	74.6±1.5	-4.2	0.00012	0.0029
cg17458053	ARHGEF10	5'UTR		83.6±2.2	80.8±0.7	-2.8	0.00012	0.0029
cg17461271				67.1±4.1	58.6±1.2	-8.5	0.00012	0.0029
cg17489562	PLEKHH1	Body	Island	79.5±1.9	75.5±0.9	-4.0	0.00012	0.0029
cg17504203	SPIRE2	TSS200	Island	33.6±6.4	29.5±1.7	-4.1	0.00012	0.0029
cg17504453				82.1±3.0	78.8±1.0	-3.4	0.00012	0.0029
cg17522897	WSCD2	5'UTR	S_Shelf	65.0±7.5	60.3±2.0	-4.7	0.00012	0.0029
cg17541025	GXYLT2	Body	Island	92.8±2.2	89.0±1.1	-3.8	0.00012	0.0029
cg17558497	TTLL8	Body	Island	83.6±3.7	80.8±1.1	-2.9	0.00012	0.0029
cg17579580	STK32C	Body		77.0±4.1	73.1±1.0	-3.9	0.00012	0.0029
cg17592534	ZNF286A;ZNF286A	Body;Body	S_Shore	82.3±4.1	74.4±1.6	-7.9	0.00012	0.0029
cg17602777	OBSCN;OBSCN	Body;Body	N_Shore	80.3±2.6	78.3±0.6	-2.0	0.00012	0.0029
cg17603733	FLJ23867	Body		86.7±1.1	83.6±0.5	-3.1	0.00012	0.0029
cg17606178				83.4±3.0	79.4±0.9	-4.0	0.00012	0.0029
cg17628660	PCNA;PCNA	Body;Body	N_Shelf	77.3±6.4	71.4±1.8	-5.9	0.00012	0.0029
cg17636086				74.8±4.1	71.1±1.3	-3.7	0.00012	0.0029
cg17651942	IL1RAPL2;TEX13A	Body;TSS1500		51.0±6.4	45.5±1.8	-5.5	0.00012	0.0029
cg17679987	ZFPM2	Body		65.3±11.2	56.9±3.1	-8.4	0.00012	0.0029
cg17690263	NOS3;NOS3;NOS3;NOS3	1stExon;1stExon;1stExon;Body		79.5±3.4	74.9±0.9	-4.6	0.00012	0.0029
cg17695831			Island	80.0±8.2	76.3±2.2	-3.7	0.00012	0.0029
cg17705423	PLEC1;PLEC1;PLEC1;PLEC1;PLEC1;PLEC1;PLEC1;PLEC1	Body;Body;Body;Body;Body;Body;Body;Body	Island	84.0±2.2	80.1±0.8	-3.9	0.00012	0.0029
cg17715855				77.2±5.6	70.8±1.7	-6.3	0.00012	0.0029
cg17735631	TMEM132D	Body	N_Shore	67.5±8.6	63.3±2.2	-4.2	0.00012	0.0029
cg17755495				32.1±3.0	29.5±0.8	-2.5	0.00012	0.0029
cg17793059	ANGPTL4;ANGPTL4	TSS200;TSS200	N_Shore	6.8±0.7	5.9±0.2	-0.8	0.00012	0.0029
cg17798048	PYCRL	3'UTR	N_Shelf	76.6±2.2	72.6±0.9	-4.1	0.00012	0.0029
cg17798320	C1orf103;C1orf103	3'UTR;3'UTR		80.6±3.7	74.7±1.6	-6.0	0.00012	0.0029
cg17813221	PABPC1P2	Body	Island	96.9±1.1	96.0±0.3	-0.9	0.00012	0.0029
cg17819990	NFKBIZ;NFKBIZ	Body;Body	S_Shelf	87.8±1.5	84.6±0.6	-3.2	0.00012	0.0029
cg17824939	C12orf50	5'UTR		45.2±8.6	39.7±2.3	-5.5	0.00012	0.0029
cg17843923	TMEM48;TMEM48;TMEM48	Body;Body;Body		78.4±5.6	72.0±1.9	-6.4	0.00012	0.0029
cg17862468				63.3±6.4	53.9±2.1	-9.5	0.00012	0.0029
cg17872476	VTI1A;ZDHHC6	TSS1500;5'UTR	N_Shore	81.7±3.0	76.1±0.6	-5.7	0.00012	0.0029
cg17927889	CLN8	3'UTR	Island	95.7±1.5	94.5±0.3	-1.3	0.00012	0.0029
cg17933764	TRAF4;NEK8	TSS1500;3'UTR	N_Shore	84.4±1.9	81.0±0.7	-3.4	0.00012	0.0029
cg17977556	GLCE	Body		78.7±4.1	72.0±1.3	-6.6	0.00012	0.0029
cg17992194	ARHGEF10	Body		84.1±3.4	82.0±0.9	-2.1	0.00012	0.0029
cg18019037				70.6±6.7	59.4±1.7	-11.3	0.00012	0.0029
cg18019999	RBMS3;RBMS3;RBMS3	Body;Body;Body		90.2±3.0	87.4±0.8	-2.8	0.00012	0.0029
cg18044585	EIF2C2;EIF2C2	Body;Body		84.3±9.0	80.4±2.7	-3.9	0.00012	0.0029
cg18088032	ZNF219;ZNF219;ZNF219	3'UTR;3'UTR;3'UTR	Island	78.9±6.4	73.0±2.1	-6.0	0.00012	0.0029
cg18092079				72.9±5.2	70.4±1.5	-2.5	0.00012	0.0029
cg18108111	HSF2;HSF2	3'UTR;3'UTR		81.2±3.7	75.3±1.1	-5.9	0.00012	0.0029
cg18113058	RPL32P3;SNORA7B	Body;TSS1500		85.1±1.1	83.2±0.4	-2.0	0.00012	0.0029
cg18116174	ARHGAP26;ARHGAP26	Body;Body		78.2±4.5	76.2±1.3	-2.0	0.00012	0.0029
cg18118703	FCGRT;FCGRT	Body;Body	Island	79.4±2.2	75.5±0.7	-3.9	0.00012	0.0029
cg18130079	SLC16A1;SLC16A1	3'UTR;3'UTR		86.5±1.5	82.4±0.7	-4.1	0.00012	0.0029
cg18140917	OPRD1	Body	N_Shelf	85.9±3.0	81.9±1.0	-4.0	0.00012	0.0029
cg18146389	MGAT5B;MGAT5B	Body;Body		82.7±5.6	78.7±1.3	-4.0	0.00012	0.0029
cg18149119	PARVA	Body		87.0±1.5	84.4±0.5	-2.6	0.00012	0.0029
cg18153816	FLJ41350	Body	S_Shore	77.8±12.0	73.8±3.2	-4.0	0.00012	0.0029
cg18159819	ASRGL1;ASRGL1	Body;Body	S_Shore	74.4±6.7	72.2±1.9	-2.2	0.00012	0.0029
cg18181492	PEX10;PEX10	Body;Body	Island	68.6±7.1	65.2±2.1	-3.4	0.00012	0.0029
cg18211918	SNORD115-19;SNORD115-17;SNORD115-18	TSS1500;TSS1500;TSS1500		68.9±7.9	64.6±2.0	-4.3	0.00012	0.0029
cg18229717	PSENEN	3'UTR	N_Shore	71.2±7.5	68.3±2.0	-2.9	0.00012	0.0029
cg18245281	CTSZ	TSS1500	S_Shore	83.8±1.1	80.2±0.7	-3.7	0.00012	0.0029
cg18261571	PPP1R9A;PPP1R9A;PPP1R9A;PPP1R9A;PPP1R9A	3'UTR;3'UTR;3'UTR;3'UTR;3'UTR		78.9±4.5	70.3±1.3	-8.5	0.00012	0.0029
cg18282096	LOC401010	TSS200	Island	63.0±5.2	58.4±1.4	-4.7	0.00012	0.0029
cg18288161	MEGF6	Body		85.5±3.7	82.0±1.2	-3.5	0.00012	0.0029
cg18291664	PRKAR1B;PRKAR1B;PRKAR1B;PRKAR1B;PRKAR1B;PRKAR1B	Body;Body;Body;Body;Body;Body		79.1±3.0	74.4±1.3	-4.7	0.00012	0.0029
cg18304305	GHR	3'UTR		76.2±4.1	69.4±1.8	-6.8	0.00012	0.0029
cg18316528	WARS;WDR25;WDR25;WARS	TSS1500;5'UTR;5'UTR;TSS1500	S_Shore	79.1±3.0	76.8±0.8	-2.3	0.00012	0.0029
cg18323984	RUNX2;RUNX2	Body;Body	N_Shore	82.7±2.6	75.0±1.3	-7.8	0.00012	0.0029
cg18327147	TCERG1L	Body		81.7±7.9	77.4±2.4	-4.3	0.00012	0.0029
cg18333152	THTPA;THTPA;THTPA;THTPA;THTPA	1stExon;5'UTR;5'UTR;Body;1stExon	Island	12.6±1.5	10.1±0.3	-2.4	0.00012	0.0029
cg18342814	C21orf2	Body	S_Shore	85.2±2.6	81.7±0.8	-3.4	0.00012	0.0029
cg18346106	CATSPERB	TSS1500		70.9±3.7	62.5±1.3	-8.5	0.00012	0.0029
cg18367735			S_Shore	78.6±6.7	74.8±1.7	-3.8	0.00012	0.0029
cg18401262	CEP76	3'UTR		74.3±5.2	63.1±1.7	-11.2	0.00012	0.0029
cg18406531	KRTAP26-1;KRTAP26-1	3'UTR;1stExon		76.1±5.2	72.3±1.6	-3.8	0.00012	0.0029
cg18414754	C3orf72	Body	Island	26.2±3.4	21.5±1.3	-4.6	0.00012	0.0029
cg18430895				67.0±13.8	58.9±3.7	-8.1	0.00012	0.0029
cg18432105	MYH2;MYH2	TSS1500;TSS1500		75.6±10.5	68.1±3.2	-7.5	0.00012	0.0029
cg18449345	PLEKHA8;PLEKHA8	1stExon;5'UTR	Island	13.8±1.1	13.0±0.3	-0.8	0.00012	0.0029
cg18450227	MAPK4	Body	Island	69.4±7.1	64.9±1.8	-4.5	0.00012	0.0029
cg18451372	TCF3;TCF3	Body;Body	N_Shore	79.1±2.2	74.9±0.6	-4.3	0.00012	0.0029
cg18460725				81.6±2.6	76.4±1.4	-5.2	0.00012	0.0029
cg18466498				33.0±3.7	27.4±1.2	-5.6	0.00012	0.0029
cg18480717				68.3±9.7	64.3±2.5	-4.0	0.00012	0.0029
cg18494421	OBSCN;OBSCN	Body;Body	Island	85.3±2.2	81.1±0.6	-4.1	0.00012	0.0029
cg18525316	GLI2	Body	S_Shore	78.2±3.4	75.0±1.3	-3.2	0.00012	0.0029
cg18540638	NXF3	TSS1500		77.1±4.5	72.7±1.4	-4.4	0.00012	0.0029
cg18565268	PAX9	3'UTR		40.3±6.7	35.4±1.5	-4.9	0.00012	0.0029
cg18568606			S_Shelf	80.3±2.2	72.1±1.4	-8.2	0.00012	0.0029
cg18586440	MIR769	TSS200	S_Shore	78.7±3.4	76.2±1.0	-2.5	0.00012	0.0029
cg18605237	ABR;ABR;ABR	Body;Body;Body		85.3±1.9	82.4±0.9	-2.9	0.00012	0.0029
cg18608440				84.1±6.0	81.2±1.6	-2.8	0.00012	0.0029
cg18626427				72.4±13.8	65.0±3.8	-7.4	0.00012	0.0029
cg18631692	ABCC13;ABCC13	TSS1500;TSS1500		71.5±7.1	65.6±1.8	-5.9	0.00012	0.0029
cg18649028	TIAM2	5'UTR		59.7±14.6	50.3±4.0	-9.4	0.00012	0.0029
cg18663621				71.8±7.1	67.8±1.9	-4.0	0.00012	0.0029
cg18668679	LONP1	Body	S_Shore	80.0±3.0	76.1±0.9	-4.0	0.00012	0.0029
cg18681905	ATP13A2;ATP13A2;ATP13A2	Body;Body;Body	Island	84.2±2.2	80.6±1.2	-3.6	0.00012	0.0029
cg18683309	LY6G5B	3'UTR		82.6±3.4	80.0±0.9	-2.6	0.00012	0.0029
cg18686547	FMNL2	Body		82.1±3.7	76.8±1.1	-5.2	0.00012	0.0029
cg18718657	FKBP2;FKBP2;FKBP2	5'UTR;5'UTR;5'UTR	Island	23.8±3.7	19.8±0.9	-3.9	0.00012	0.0029
cg18720718	C12orf70	TSS1500		70.6±3.4	66.1±0.6	-4.5	0.00012	0.0029
cg18732042	ANK3	Body		82.0±2.2	77.2±0.8	-4.8	0.00012	0.0029
cg18740861	KNDC1	Body	N_Shore	77.7±6.7	74.0±1.8	-3.7	0.00012	0.0029
cg18749990			N_Shelf	73.6±6.4	64.2±1.8	-9.3	0.00012	0.0029
cg18764240	FAM47C	1stExon	Island	75.0±6.4	69.4±1.6	-5.6	0.00012	0.0029
cg18772588	MIR124-3	Body	Island	8.9±1.1	7.2±0.3	-1.7	0.00012	0.0029
cg18777119	VSTM2B	Body	Island	9.0±1.1	7.7±0.2	-1.3	0.00012	0.0029
cg18786324	ACOT7;ACOT7;ACOT7;ACOT7	Body;Body;Body;Body		81.2±2.2	77.0±0.9	-4.1	0.00012	0.0029
cg18798487				66.5±7.1	58.8±1.7	-7.7	0.00012	0.0029
cg18811157	ARL6IP6;ARL6IP6	Body;Body	S_Shelf	83.4±3.0	79.1±0.8	-4.3	0.00012	0.0029
cg18824556	GYS2	TSS1500		79.4±5.6	71.1±1.4	-8.3	0.00012	0.0029
cg18835090	GLI2	Body		81.9±2.6	79.1±0.6	-2.8	0.00012	0.0029
cg18853199	2015-09-09	Body	Island	74.1±12.3	69.5±3.5	-4.6	0.00012	0.0029
cg18879177			S_Shelf	77.7±4.1	69.8±1.7	-7.9	0.00012	0.0029
cg18887998			N_Shelf	80.1±2.2	76.7±0.5	-3.4	0.00012	0.0029
cg18892446	ENC1	TSS1500	S_Shore	88.3±1.5	85.1±0.7	-3.2	0.00012	0.0029
cg18904554				89.5±4.5	87.6±1.0	-2.0	0.00012	0.0029
cg18908681	AP3S1;AP3S1;ATG12	5'UTR;1stExon;TSS200	Island	41.9±3.4	34.9±0.9	-6.9	0.00012	0.0029
cg18930863	DSCAML1	Body	Island	81.2±3.0	77.4±0.8	-3.9	0.00012	0.0029
cg18947016	SKI	Body	N_Shelf	76.9±2.2	74.3±0.5	-2.6	0.00012	0.0029
cg18949521	OR5V1	TSS1500		53.0±9.7	44.9±2.7	-8.2	0.00012	0.0029
cg18969162				79.8±4.9	74.9±1.3	-4.9	0.00012	0.0029
cg18976797			N_Shore	84.4±4.5	81.6±1.1	-2.9	0.00012	0.0029
cg18988861			N_Shore	62.3±6.0	59.8±1.6	-2.5	0.00012	0.0029
cg19013522	TTYH3	Body	N_Shore	72.0±10.1	67.6±3.4	-4.5	0.00012	0.0029
cg19025224	LRP1	Body	S_Shore	87.3±1.1	85.1±0.6	-2.2	0.00012	0.0029
cg19044706	C2orf54;C2orf54	Body;Body	S_Shore	85.9±11.2	81.7±2.9	-4.2	0.00012	0.0029
cg19082069	HIST1H1A	TSS1500	N_Shelf	88.1±2.2	85.0±0.7	-3.0	0.00012	0.0029
cg19084269				72.6±12.7	67.8±3.3	-4.8	0.00012	0.0029
cg19114999				64.8±5.6	58.4±1.5	-6.4	0.00012	0.0029
cg19117501	GLB1L2	Body	S_Shelf	71.2±7.5	67.4±2.1	-3.8	0.00012	0.0029
cg19120580	ADCY6;ADCY6	Body;Body	N_Shelf	82.1±5.2	76.2±3.0	-5.9	0.00012	0.0029
cg19130313	CDKAL1	Body		84.8±3.0	82.6±1.0	-2.2	0.00012	0.0029
cg19149314	HECW2	3'UTR		78.8±3.7	68.5±2.1	-10.3	0.00012	0.0029
cg19180827	MSH2	Body		81.3±1.9	76.6±0.7	-4.6	0.00012	0.0029
cg19191502	C21orf67;C21orf67;C21orf70	Body;Body;TSS1500	N_Shore	4.2±0.7	3.6±0.1	-0.6	0.00012	0.0029
cg19241670				84.5±5.2	82.5±1.3	-2.0	0.00012	0.0029
cg19241690				67.4±6.0	64.0±1.5	-3.4	0.00012	0.0029
cg19244064	PITX3	5'UTR	S_Shore	82.7±4.1	79.3±1.0	-3.5	0.00012	0.0029
cg19251291	ODZ3	Body		85.1±1.5	79.3±1.2	-5.8	0.00012	0.0029
cg19252956	DOCK8	Body		83.9±1.9	79.5±1.0	-4.4	0.00012	0.0029
cg19253410	MLL2	Body	S_Shore	82.2±3.7	79.4±1.3	-2.8	0.00012	0.0029
cg19262334	ZNF236	Body	Island	85.9±2.2	82.2±0.5	-3.7	0.00012	0.0029
cg19262382	MAP3K4;MAP3K4	Body;Body		87.4±2.2	85.0±0.7	-2.4	0.00012	0.0029
cg19274871	CMPK2	3'UTR		67.8±8.6	63.9±2.3	-3.9	0.00012	0.0029
cg19275757			N_Shore	83.5±2.2	79.4±0.7	-4.2	0.00012	0.0029
cg19280206	PIGZ	5'UTR	N_Shore	76.2±10.9	72.6±3.1	-3.5	0.00012	0.0029
cg19351143	ACOXL;ACOXL;ACOXL	Body;Body;Body		81.3±6.0	77.6±1.6	-3.7	0.00012	0.0029
cg19356624			N_Shore	70.8±4.9	66.9±1.3	-4.0	0.00012	0.0029
cg19360482			Island	67.6±11.6	64.3±3.4	-3.3	0.00012	0.0029
cg19367172	ST8SIA5	Body	N_Shelf	74.8±4.1	71.6±1.2	-3.2	0.00012	0.0029
cg19367193	PRKAG2;PRKAG2;PRKAG2	3'UTR;3'UTR;3'UTR		70.4±6.7	60.4±1.8	-10.1	0.00012	0.0029
cg19381814	GRB10;GRB10;GRB10	5'UTR;TSS1500;TSS1500		76.7±3.7	72.5±1.0	-4.2	0.00012	0.0029
cg19391583	EIF5B	Body		80.3±4.1	75.3±2.0	-5.0	0.00012	0.0029
cg19394737	CCDC108	Body		70.4±7.9	66.2±1.8	-4.2	0.00012	0.0029
cg19394866			N_Shore	78.9±6.0	75.2±1.9	-3.7	0.00012	0.0029
cg19429827	SPHK2	Body	S_Shore	82.4±8.2	78.4±2.1	-4.0	0.00012	0.0029
cg19443418	LOC401127	Body	Island	88.3±2.6	83.5±1.1	-4.8	0.00012	0.0029
cg19466967	CCDC54	TSS1500		76.1±4.9	68.7±1.5	-7.4	0.00012	0.0029
cg19488431			N_Shore	66.6±12.3	58.7±3.4	-7.9	0.00012	0.0029
cg19500851	PGAP3	Body	N_Shelf	77.0±1.9	74.0±0.8	-3.0	0.00012	0.0029
cg19523338	FOXI1;FOXI1	3'UTR;3'UTR	S_Shelf	77.3±2.6	74.4±0.8	-2.9	0.00012	0.0029
cg19537490	LOC388796;SNORA71A;LOC388796	Body;TSS1500;Body		69.1±12.0	65.5±3.3	-3.6	0.00012	0.0029
cg19566641	EFCAB1	3'UTR		89.8±1.1	88.2±0.4	-1.7	0.00012	0.0029
cg19568099	SNORD116-8	Body		81.5±2.6	77.7±0.7	-3.8	0.00012	0.0029
cg19584038	C19orf28;C19orf28;C19orf28	Body;Body;Body	N_Shelf	71.0±3.7	65.9±1.4	-5.1	0.00012	0.0029
cg19595886				80.8±4.5	77.7±1.2	-3.2	0.00012	0.0029
cg19608781	GATSL3	3'UTR	N_Shelf	80.7±6.4	77.1±1.9	-3.5	0.00012	0.0029
cg19616783	GTPBP4	3'UTR		82.3±2.2	79.0±0.9	-3.3	0.00012	0.0029
cg19617373	C11orf9;C11orf9	Body;Body	S_Shelf	70.4±5.2	65.5±2.0	-4.9	0.00012	0.0029
cg19620017	KRT35	3'UTR		84.7±3.0	81.4±0.7	-3.3	0.00012	0.0029
cg19635501	ABLIM2;ABLIM2;ABLIM2;ABLIM2;ABLIM2;ABLIM2;ABLIM2	Body;Body;Body;Body;Body;Body;Body	Island	83.1±4.1	79.0±1.8	-4.1	0.00012	0.0029
cg19645839				89.1±4.1	87.5±1.0	-1.6	0.00012	0.0029
cg19651931			Island	82.3±6.4	79.5±1.8	-2.8	0.00012	0.0029
cg19658444	TNRC18	Body	Island	77.4±3.4	73.1±0.9	-4.4	0.00012	0.0029
cg19702937				75.6±4.1	71.7±0.8	-3.9	0.00012	0.0029
cg19708986	ARNT2	Body		71.5±13.8	67.4±3.7	-4.0	0.00012	0.0029
cg19709095	UBE2J2;UBE2J2;LOC100128842;UBE2J2;UBE2J2	Body;Body;TSS1500;Body;Body		84.4±2.2	80.8±0.9	-3.5	0.00012	0.0029
cg19712078			N_Shelf	77.1±4.9	70.8±1.0	-6.2	0.00012	0.0029
cg19723218				67.8±7.1	60.8±1.5	-7.0	0.00012	0.0029
cg19730691	TBX15	5'UTR	N_Shore	78.7±12.7	72.8±4.0	-5.9	0.00012	0.0029
cg19733894	LOC285045;LOC285045;LOC285045	Body;Body;Body		84.1±3.7	80.6±0.9	-3.5	0.00012	0.0029
cg19746591	TAOK3	Body		71.4±3.4	67.1±1.0	-4.3	0.00012	0.0029
cg19750992	PCCA;PCCA	Body;Body		74.9±3.0	68.4±1.0	-6.5	0.00012	0.0029
cg19763682				77.5±5.6	72.9±1.4	-4.5	0.00012	0.0029
cg19791341	MIR450A1;MIR450B	Body;TSS200		76.0±5.2	68.7±1.6	-7.3	0.00012	0.0029
cg19791379	ERC1;ERC1;ERC1;ERC1;ERC1	Body;Body;Body;Body;Body		89.7±1.9	87.3±0.7	-2.4	0.00012	0.0029
cg19797739				77.0±5.2	69.6±1.8	-7.4	0.00012	0.0029
cg19806062	DOCK6	Body	Island	95.7±0.7	94.8±0.2	-0.9	0.00012	0.0029
cg19873842	RASSF8;RASSF8;RASSF8;RASSF8	5'UTR;5'UTR;5'UTR;TSS1500		69.5±4.9	59.3±1.4	-10.2	0.00012	0.0029
[truncated: 116,131 more rows]

## Sheet: GO CpG meth only in obese
Enriched GO-biological processes (FDR<5%, q<0.05) for genes differentially methylated at one or more CpG sites during myogenesis in only obese (n=14).
Biological process (total number of genes in pathway)	Term accession	Observed number of genes	Expected number of genes	Ratio observed/expected	p value	q value	Observed genes
Defense response to bacterium (132)	GO:0042742	61	32.49	1.88	4.9e-08	0.0003	HTN3, DEFA1B, NLRP1, FCER1G, DEFB110, SELP, CST11, DEFB132, P2RX7, HIST2H2BE, PGLYRP3, STAB1, DEFB127, LEAP2, DEFB135, TNFSF8, IL23A, DEFB113, DEFB126, GNLY, MBL2, DMBT1, MMP7, DEFB131, MAVS, CEBPE, TLR4, DEFB128, S100A9, SYK, DEFB107B, DEFB119, CTSG, DEFA4, IFNG, RIPK2, CCL20, HTN1, DEFA6, HIST1H2BK, DEFB123, DEFB133, DEFA3, CAMP, DEFB1, CD36, TLR6, CFP, S100A12, DEFB115, DEFB121, TLR2, DEFB124,…
Response to bacterium (333)	GO:0009617	117	81.95	1.43	8.92e-06	0.0121	DCN, PLA2G4A, LILRB2, LCN2, NLRP1, FCER1G, DEFB132, IL13, P2RX7, HIST2H2BE, PGLYRP3, IL18, STAB1, DEFB127, LEAP2, MGST2, DEFB135, IL1A, IL23A, ARG1, NCF2, GNLY, NRF1, DMBT1, MMP7, SFTPC, DEFB131, MAVS, TAC1, CEBPE, TLR4, MAOB, DEFB128, RELA, DEFB119, CTSG, DEFA4, IFNG, RIPK2, SELE, HIST1H2BK, DEFB123, DEFB133, CAMP, CD36, CFP, MGST1, SOCS3, DEFB115, DEFB121, DEFB124, PRG2, TICAM1, LY96, VIL1, DEF…
Immune response (994)	GO:0006955	303	244.63	1.24	7.37e-06	0.0121	CD200R1, NLRP1, IL13, XIAP, IL18, C7, POLR3K, IL29, IL33, PIAS1, SH2D1A, MMP7, P2RY14, PVRL1, C4BPA, NFAM1, IL2, BTK, IL9, CD36, LST1, LAT2, LCP1, DDX3X, ENPP1, CCR4, NCKAP1L, AIF1, KRT1, RNASEL, LY96, LTA, DEFA1B, HMGB1, HCST, IL27, LIME1, IRAK3, CD3G, IL5RA, C5, RAET1G, TNFSF8, IRGM, COL3A1, MX2, CLEC2A, MBL2, FKBP1A, AIM2, MAPK9, MSH2, AICDA, CASP1, APOL1, KLRD1, PNP, SASH3, DEFA6, EXOSC9, CAP…
Defense response (1042)	GO:0006952	317	256.44	1.24	5.39e-06	0.0121	TEK, PAGE1, NLRP1, TRIM5, IL13, XIAP, HIST2H2BE, IL18, CEBPA, C7, POLR3K, PARK7, IL29, IL33, PIAS1, SH2D1A, MMP7, IL31RA, AP1M1, C4BPA, NFAM1, APOD, IL2, BTK, IL9, DEFB133, CD36, MAPK8IP2, APCS, DDX3X, CCR4, AIF1, DEFB124, KRT1, RNASEL, LY96, DEFB108B, LTA, DEFA1B, EMR2, HMGB1, IL27, SELP, IRAK3, IL5RA, C5, B4GALT1, TNFSF8, IRGM, DEFB126, MX2, CLEC2A, MBL2, AIM2, MAPK9, MRGPRX1, CASP1, DEFB107B, …
Disruption of cells of other organism (23)	GO:0044364	15	5.66	2.65	4.4e-05	0.0398	HTN3, CTSG, DEFA4, MBL2, DEFA1B, IFNG, ALB, HTN1, DEFA6, P2RX7, DEFA3, CAMP, S100A12, APOL1, GNLY
Killing of cells of other organism (23)	GO:0031640	15	5.66	2.65	4.4e-05	0.0398	HTN3, CTSG, DEFA4, MBL2, DEFA1B, IFNG, ALB, HTN1, DEFA6, P2RX7, DEFA3, CAMP, S100A12, APOL1, GNLY
