# Supplementary material for: Abnormal epigenetic changes during differentiation of human skeletal muscle stem cells from obese subjects
Source: BMC Med. 2017 Feb 22;15:39. doi: 10.1186/s12916-017-0792-x (PMC5320752; doi:10.1186/s12916-017-0792-x)
Supplement: Additional file 8: Table S7. — Differentially expressed genes (q < 0.05) before versus after differentiation of human primary myoblasts of 13 obese subjects, as well as significant results of Gene Set Enrichment Analysis (FDR adjusted P < 0.05) for these genes (mean ± SD). (XLSX 624 kb) [file 12916_2017_792_MOESM8_ESM.xlsx]

## Sheet: Expression obese
Differentially expressed genes (q<0.05) before versus after differentiation of human primary myoblasts of 13 obese subjects
			mRNA expression
IlluminaID	Gene symbol	Accession number	Myoblasts	Myotubes	Fold change	p-values	q-values
1580181	A2BP1	NM_001142333; NM_001142334; NM_018723; NM_145891; NM_145892; NM_145893; NP_001135805; NP_001135806; NP_061193; NP_665898; NP_665899; NP_665900	18.5±7.1	77.2±38.4	4.2	0.0002	0.0018
2370438	A2M	NM_000014; NP_000005	22.7±17.2	521.5±1004.7	23.0	0.0002	0.0018
1580504	AACS	NM_023928; NP_076417	77.6±16.9	121.3±22.3	1.6	0.0002	0.0018
7650020	AADACL1	NM_001146276; NM_001146277; NM_001146278; NM_020792; NP_001139748; NP_001139749; NP_001139750; NP_065843	662.2±362.9	228.9±106.8	0.3	0.0002	0.0018
430402	ABCA3	NM_001089; NP_001080	45.1±18.0	89.6±33.1	2.0	0.0002	0.0018
7100615	ABHD12	NM_001042472; NM_015600; NP_001035937; NP_056415	154.2±51.1	94.1±19.8	0.6	0.0002	0.0018
5860215	ABHD5	NM_016006; NP_057090	834.6±272.3	322.6±76.7	0.4	0.0002	0.0018
2570112	ABLIM1	NM_001003407; NM_001003408; NM_002313; NM_006720; NP_001003407; NP_001003408; NP_002304; NP_006711	259.3±124.0	769.3±172.6	3.0	0.0002	0.0018
6400243	ABLIM1	NM_001003407; NM_001003408; NM_002313; NM_006720; NP_001003407; NP_001003408; NP_002304; NP_006711	51.4±23.2	154.2±45.0	3.0	0.0002	0.0018
2350747	ABLIM3	NM_014945; NP_055760	102.3±33.4	519.8±260.0	5.1	0.0002	0.0018
6480392	ABT1	NM_013375; NP_037507	110.1±26.0	78.2±20.1	0.7	0.0002	0.0018
2190414	ACACA	NM_000664; NM_198834; NM_198835; NM_198836; NM_198837; NM_198838; NM_198839; NP_942131; NP_942133; NP_942134; NP_942135; NP_942136	447.2±55.0	734.1±153.1	1.6	0.0002	0.0018
2630692	ACACA	NM_000664; NM_198834; NM_198835; NM_198836; NM_198837; NM_198838; NM_198839; NP_942131; NP_942133; NP_942134; NP_942135; NP_942136	322.9±38.9	500.1±85.2	1.5	0.0002	0.0018
3370136	ACAD11	NM_032169; NP_115545	199.5±34.7	371.0±69.0	1.9	0.0002	0.0018
5340561	ACAD9	NM_014049; NP_054768; NR_033426	460.3±50.1	355.3±33.1	0.8	0.0002	0.0018
7330753	ACAT2	NM_005891; NP_005882	1002.1±335.8	2031.0±366.6	2.0	0.0002	0.0018
1050253	ACOT11	NM_015547; NM_147161; NP_056362; NP_671517	151.8±53.6	352.6±177.3	2.3	0.0002	0.0018
7160592	ACOT9	NM_001033583; NM_001037171; NP_001028755; NP_001032248	746.7±101.0	574.5±93.4	0.8	0.0002	0.0018
1190327	ACOX1	NM_001185039; NM_004035; NM_007292; NP_001171968; NP_004026; NP_009223	132.8±24.5	188.3±26.5	1.4	0.0002	0.0018
1010114	ACOX2	NM_003500; NP_003491	189.2±69.2	350.1±110.4	1.9	0.0002	0.0018
1030431	ACSL1	NM_001995; NP_001986	204.5±50.9	604.5±165.3	3.0	0.0002	0.0018
1580524	ACSL3	NM_004457; NM_203372; NP_004448; NP_976251	1154.0±283.9	1939.3±437.1	1.7	0.0002	0.0018
130131	ACSL4	NM_004458; NM_022977; NP_004449; NP_075266	78.4±25.4	108.8±36.0	1.4	0.0002	0.0018
7000307	ACSL4	NM_004458; NM_022977; NP_004449; NP_075266	1082.6±160.0	1458.1±261.9	1.3	0.0002	0.0018
4490524	ACSS2	NM_001076552; NM_001242393; NM_018677; NM_139274; NP_001070020; NP_001229322; NP_061147	336.3±58.2	596.3±156.1	1.8	0.0002	0.0018
4670544	ACSS2	NM_001076552; NM_001242393; NM_018677; NM_139274; NP_001070020; NP_001229322; NP_061147	387.1±82.9	670.4±187.2	1.7	0.0002	0.0018
5080132	ACTA1	NM_001100; NP_001091	574.7±859.6	12187.1±3529.7	21.2	0.0002	0.0018
6480059	ACTA2	NM_001141945; NM_001613; NP_001135417; NP_001604	6742.2±1935.1	13834.9±2207.7	2.1	0.0002	0.0018
3400110	ACTN2	NM_001103; NP_001094	21.6±10.4	469.0±356.5	21.8	0.0002	0.0018
4570240	ACVR1B	NM_004302; NM_020327; NM_020328; NP_004293; NP_064732; NP_064733	172.4±54.9	255.5±55.0	1.5	0.0002	0.0018
3440689	ACYP1	NM_001107; NM_203488; NP_001098; NP_982355	210.5±51.7	140.2±25.7	0.7	0.0002	0.0018
5290672	ACYP2	NM_138448; NP_612457	254.0±49.7	570.8±214.2	2.2	0.0002	0.0018
5260546	ADAM17	NM_003183; NP_003174	272.1±51.0	344.4±62.0	1.3	0.0002	0.0018
6900209	ADAM19	NM_023038; NM_033274; NP_150377	2350.4±1044.0	3685.8±1288.1	1.6	0.0002	0.0018
6900086	ADAMTS1	NM_006988; NP_008919	3026.5±781.7	1348.6±510.9	0.4	0.0002	0.0018
4810575	ADAMTSL2	NM_001145320; NM_014694; NP_001138792; NP_055509	45.2±18.5	116.1±59.5	2.6	0.0002	0.0018
5130400	ADAMTSL3	NM_207517; NP_997400	77.7±38.9	22.7±10.6	0.3	0.0002	0.0018
2230253	ADAT3	NM_138422; NP_612431	50.3±9.6	31.1±5.8	0.6	0.0002	0.0018
130707	ADC	NM_052998; NP_443724	51.5±26.1	290.8±144.9	5.6	0.0002	0.0018
50735	ADCY7	NM_001114; NP_001105	427.4±134.7	131.9±37.0	0.3	0.0002	0.0018
3460201	ADIPOR1	NM_001127687; NM_015999; NP_057083; NR_046083	270.4±55.2	423.7±84.1	1.6	0.0002	0.0018
6100767	ADIPOR1	NM_001127687; NM_015999; NP_057083; NR_046083	372.6±56.5	553.1±88.8	1.5	0.0002	0.0018
7330270	ADNP2	NM_014913; NP_055728	381.5±51.9	268.7±37.7	0.7	0.0002	0.0018
4480546	ADO	NM_032804; NP_116193	660.1±205.1	894.0±235.4	1.4	0.0002	0.0018
4060519	ADORA1	NM_000674; NM_001048230; NP_000665; NP_001041695	468.3±333.7	1257.4±541.3	2.7	0.0002	0.0018
5550369	ADPRH	NM_001125; NP_001116	94.6±25.6	63.5±22.7	0.7	0.0002	0.0018
2690187	AFAP1	NM_001134647; NM_021638; NM_198595; NP_001128119; NP_940997	521.7±263.3	799.6±268.7	1.5	0.0002	0.0018
20154	AFAP1L1	NM_001146337; NM_152406; NP_001139809; NP_689619	70.0±17.2	414.2±245.8	5.9	0.0002	0.0018
6620711	AFAP1L2	NM_001001936; NM_032550; NP_001001936; NP_115939	19.3±7.5	98.9±52.5	5.1	0.0002	0.0018
7560452	AGK	NM_018238; NP_060708	313.1±50.4	258.7±33.5	0.8	0.0002	0.0018
5560102	AGPAT2	NM_001012727; NM_006412; NP_001012745; NP_006403	202.4±46.8	145.3±29.4	0.7	0.0002	0.0018
6040747	AHCTF1	NM_015446; NP_056261	162.5±37.1	118.8±27.7	0.7	0.0002	0.0018
1410021	AIF1L	NM_001002260; NM_001185095; NM_001185096; NM_031426; NP_001172024; NP_001172025; NP_113614; NR_033701	147.8±102.0	3072.8±1287.0	20.8	0.0002	0.0018
4010647	AIF1L	NM_001002260; NM_001185095; NM_001185096; NM_031426; NP_001172024; NP_001172025; NP_113614; NR_033701	21.0±13.2	425.7±242.2	20.2	0.0002	0.0018
5130162	AK1	NM_000476; NP_000467	645.8±122.6	1633.8±550.4	2.5	0.0002	0.0018
670463	AK3	NM_001199852; NM_001199853; NM_001199854; NM_001199855; NM_001199856; NM_016282; NP_001186781; NP_001186782; NP_001186784; NP_001186785; NP_057366	777.4±148.8	1447.5±259.1	1.9	0.0002	0.0018
160148	AK3L1	NM_001005353; NM_013410; NM_203464; NP_001005353; NP_037542; NP_982289	727.2±131.7	373.0±112.9	0.5	0.0002	0.0018
4290192	AK3L1	NM_001005353; NM_013410; NM_203464; NP_001005353; NP_037542; NP_982289	742.9±213.4	366.0±96.5	0.5	0.0002	0.0018
4610554	AK3L1	NM_001005353; NM_013410; NM_203464; NP_001005353; NP_037542; NP_982289	146.3±35.8	72.4±24.8	0.5	0.0002	0.0018
650050	AKAP13	NM_001270546; NM_006738; NM_007200; NM_144767; NP_001257475; NP_006729; NP_009131	58.8±10.0	116.8±38.5	2.0	0.0002	0.0018
2060341	AKAP13	NM_001270546; NM_006738; NM_007200; NM_144767; NP_001257475; NP_006729; NP_009131	36.0±5.7	73.4±14.3	2.0	0.0002	0.0018
3940440	AKAP13	NM_001270546; NM_006738; NM_007200; NM_144767; NP_001257475; NP_006729; NP_009131	238.1±68.8	607.3±169.4	2.6	0.0002	0.0018
6130424	AKR1A1	NM_001202413; NM_001202414; NM_006066; NM_153326; NP_001189342; NP_001189343; NP_006057; NP_697021	1593.4±241.2	2044.8±268.7	1.3	0.0002	0.0018
4260139	AKR1B1	NM_001628; NP_001619	2325.7±425.7	1748.5±260.0	0.8	0.0002	0.0018
3120162	ALAD	NM_000031; NM_001003945; NP_000022	247.4±43.7	309.7±36.9	1.3	0.0002	0.0018
2070575	ALCAM	NM_001243280; NM_001243281; NM_001243283; NM_001627; NP_001230209; NP_001230210; NP_001230212; NP_001618	3073.1±936.8	1484.3±544.3	0.5	0.0002	0.0018
2650204	ALDH1B1	NM_000692; NP_000683	225.1±121.2	298.5±135.7	1.3	0.0002	0.0018
3120196	ALDH3A2	NM_000382; NM_001031806; NP_000373; NP_001026976	205.1±77.2	294.7±134.2	1.4	0.0002	0.0018
70102	ALDH7A1	NM_001182; NM_001201377; NM_001202404; NP_001173; NP_001188306; NP_001189333	1322.1±231.2	1080.1±143.7	0.8	0.0002	0.0018
2640088	ALDOA	NM_000034; NM_001127617; NM_001243175; NM_001243177; NM_184041; NM_184043; NP_000025; NP_001121089; NP_001230106; NP_908930; NP_908932	4585.1±956.9	3278.2±669.1	0.7	0.0002	0.0018
6590253	ALDOA	NM_000034; NM_001127617; NM_001243175; NM_001243177; NM_184041; NM_184043; NP_000025; NP_001121089; NP_001230106; NP_908930; NP_908932	4111.0±502.0	2849.6±406.8	0.7	0.0002	0.0018
7330544	ALDOC	NM_005165; NP_005156	791.4±199.5	342.7±121.0	0.4	0.0002	0.0018
6660411	ALG13	NM_001039210; NM_001099922; NM_001168385; NM_001257230; NM_001257231; NM_001257234; NM_001257235; NM_001257237; NM_001257239; NM_001257240; NM_001257241; NM_018466; NP_001034299; NP_001093392; NP_001161857; NP_001244159; NP_001244160; NP_001244163; NP_001244164; NP_001244166; NP_001244168; NP_001244169; NP_001244170; NP_060936; NR_033125	565.6±115.7	382.1±75.3	0.7	0.0002	0.0018
450204	ALG9	NM_001077690; NM_001077691; NM_001077692; NM_024740; NP_001071158; NP_001071159; NP_001071160; NP_079016	579.1±87.6	340.0±40.7	0.6	0.0002	0.0018
3870619	AMD1	NM_001033059; NM_001634; NP_001028231; NP_001625	322.6±111.7	201.7±20.2	0.6	0.0002	0.0018
1740220	AMY1A	NM_001008221; NM_004038; NP_001008222; NP_004029	2970.3±1027.4	2031.7±717.5	0.7	0.0002	0.0018
5550288	AMY1B	NM_001008218; NP_001008219	703.1±277.0	472.7±181.1	0.7	0.0002	0.0018
4780437	ANK2	NM_001127493; NM_001148; NM_020977; NP_001120965; NP_001139; NP_066187	38.3±13.1	153.7±41.3	4.0	0.0002	0.0018
4540689	ANKRD10	NM_017664; NP_060134	169.0±43.8	587.3±277.6	3.5	0.0002	0.0018
6900674	ANKRD10	NM_017664; NP_060134	275.0±80.0	1046.3±545.3	3.8	0.0002	0.0018
2760563	ANKRD28	NM_001195098; NM_001195099; NM_015199; NP_001182027; NP_001182028; NP_056014	439.0±115.7	292.7±78.1	0.7	0.0002	0.0018
5390064	ANKS1A	NM_015245; NP_056060	261.2±56.1	1238.9±464.4	4.7	0.0002	0.0018
6450669	ANLN	NM_018685; NP_061155	972.6±424.5	289.3±121.9	0.3	0.0002	0.0018
60255	ANTXR1	NM_018153; NM_032208; NM_053034; NP_060623; NP_115584; NP_444262	1212.5±354.7	562.5±179.4	0.5	0.0002	0.0018
3120689	ANTXR1	NM_018153; NM_032208; NM_053034; NP_060623; NP_115584; NP_444262	680.1±196.0	337.4±96.3	0.5	0.0002	0.0018
5700025	ANTXR1	NM_018153; NM_032208; NM_053034; NP_060623; NP_115584; NP_444262	575.4±210.9	298.1±97.6	0.5	0.0002	0.0018
770730	ANXA2	NM_001002857; NM_001002858; NM_001136015; NM_004039; NP_001002857; NP_001002858; NP_001129487; NP_004030	3264.8±809.1	1256.6±311.7	0.4	0.0002	0.0018
3520328	ANXA2	NM_001002857; NM_001002858; NM_001136015; NM_004039; NP_001002857; NP_001002858; NP_001129487; NP_004030	1095.8±261.0	612.4±139.3	0.6	0.0002	0.0018
270609	ANXA2P1	NR_001562	4122.4±1397.1	2371.0±854.2	0.6	0.0002	0.0018
2810411	ANXA2P3	NR_001446	765.8±257.3	400.8±128.8	0.5	0.0002	0.0018
1400711	ANXA8	NM_001039801; NM_001630; NP_001621	102.0±49.4	17.3±10.5	0.2	0.0002	0.0018
7040079	AP1S1	NM_001283; NM_057089; NP_001274	520.0±75.2	301.4±72.3	0.6	0.0002	0.0018
240187	AP2M1	NM_001025205; NM_004068; NP_001020376; NP_004059	1427.5±206.3	1048.0±221.2	0.7	0.0002	0.0018
2760202	AP3M1	NM_012095; NM_207012; NP_036227; NP_996895	394.9±46.9	332.1±42.4	0.8	0.0002	0.0018
3420128	AP3M2	NM_001134296; NM_006803; NP_001127768; NP_006794	221.7±44.7	323.3±44.0	1.5	0.0002	0.0018
4070014	APBA3	NM_004886; NP_004877	145.1±21.4	193.0±27.8	1.3	0.0002	0.0018
6270703	APM-1	NA	17.2±8.0	130.9±70.6	7.6	0.0002	0.0018
3890743	APOBEC2	NM_006789; NP_006780	22.5±12.9	968.9±1629.0	43.0	0.0002	0.0018
3830465	APOC1	NM_001645; NP_001636	39.8±9.8	88.3±36.4	2.2	0.0002	0.0018
730414	APOE	NM_000041; NP_000032	13.0±5.8	182.0±119.3	14.0	0.0002	0.0018
1980750	APOL3	NM_014349; NM_030644; NM_145639; NM_145640; NM_145641; NM_145642; NP_663615; NP_663616; NP_663617; NR_027833; NR_027834; NR_027835	40.2±16.9	111.8±49.7	2.8	0.0002	0.0018
4180100	APPL2	NM_001251904; NM_001251905; NM_018171; NP_001238833; NP_001238834; NP_060641	891.9±234.3	622.5±238.1	0.7	0.0002	0.0018
2690639	AQR	NM_014691; NP_055506	221.0±38.1	158.7±20.7	0.7	0.0002	0.0018
3190066	ARFGAP2	NM_001242832; NM_032389; NP_001229761; NP_115765	185.5±28.5	243.6±50.7	1.3	0.0002	0.0018
6060050	ARHGAP11B	NM_001039841; NP_001034930	67.8±20.0	27.6±7.0	0.4	0.0002	0.0018
5340747	ARHGAP12	NM_001270695; NM_001270696; NM_001270697; NM_001270698; NM_001270699; NM_018287; NP_001257624; NP_001257625; NP_001257626; NP_001257627; NP_001257628; NP_060757	79.9±16.2	156.5±67.8	2.0	0.0002	0.0018
5490612	ARHGAP12	NM_001270695; NM_001270696; NM_001270697; NM_001270698; NM_001270699; NM_018287; NP_001257624; NP_001257625; NP_001257626; NP_001257627; NP_001257628; NP_060757	205.6±61.9	463.4±133.1	2.3	0.0002	0.0018
110180	ARHGAP9	NM_001080156; NM_001080157; NM_032496; NP_001073625; NP_001073626; NP_115885	32.5±10.3	121.6±47.4	3.7	0.0002	0.0018
4760255	ARHGDIA	NM_001185077; NM_001185078; NM_004309; NP_001172006; NP_001172007; NP_004300	2066.6±329.8	1209.8±125.7	0.6	0.0002	0.0018
870324	ARHGEF1	NM_004706; NM_198977; NM_199002; NP_004697; NP_945328; NP_945353	75.9±12.4	55.6±11.1	0.7	0.0002	0.0018
4120411	ARHGEF2	NM_001162383; NM_001162384; NM_004723; NP_001155855; NP_001155856; NP_004714	2466.2±620.0	3428.0±626.1	1.4	0.0002	0.0018
6250435	ARHGEF3	NM_001128615; NM_001128616; NM_019555; NP_001122087; NP_001122088; NP_062455	118.9±51.0	375.0±141.5	3.2	0.0002	0.0018
770703	ARHGEF6	NM_004840; NP_004831	407.0±109.0	1576.6±425.5	3.9	0.0002	0.0018
6280411	ARID1A	NM_006015; NM_018450; NM_139135; NP_006006; NP_624361	703.0±108.8	510.8±72.6	0.7	0.0002	0.0018
7560615	ARL4A	NM_001037164; NM_001195396; NM_005738; NM_212460; NP_001032241; NP_001182325; NP_005729; NP_997625	309.0±128.6	150.0±57.6	0.5	0.0002	0.0018
670382	ARL6IP6	NM_152522; NP_689735; NR_024526	503.5±131.9	277.8±29.1	0.6	0.0002	0.0018
2320647	ARMCX3	NM_016607; NM_177947; NM_177948; NP_057691; NP_808816; NP_808817	284.7±97.7	613.3±172.6	2.2	0.0002	0.0018
7150427	ARMCX3	NM_016607; NM_177947; NM_177948; NP_057691; NP_808816; NP_808817	128.6±33.5	289.3±60.1	2.2	0.0002	0.0018
4180307	ARNT2	NM_014862; NP_055677	148.8±64.1	710.1±300.5	4.8	0.0002	0.0018
7610692	ARPC1A	NM_001190996; NM_006409; NP_001177925; NP_006400	2189.5±391.7	1530.0±236.7	0.7	0.0002	0.0018
6620356	ARPP19	NM_006628; NP_006619	1367.1±203.9	958.0±130.5	0.7	0.0002	0.0018
1690561	ARPP-21	NM_001025068; NM_001025069; NM_001267616; NM_001267617; NM_001267618; NM_001267619; NM_016300; NM_198399; NP_001020239; NP_001020240; NP_001254545; NP_001254546; NP_001254547; NP_001254548; NP_057384; NP_938409	41.3±31.9	943.2±478.8	22.8	0.0002	0.0018
4560301	ARPP-21	NM_001025068; NM_001025069; NM_001267616; NM_001267617; NM_001267618; NM_001267619; NM_016300; NM_198399; NP_001020239; NP_001020240; NP_001254545; NP_001254546; NP_001254547; NP_001254548; NP_057384; NP_938409	40.5±30.3	843.1±460.1	20.8	0.0002	0.0018
7160437	ARPP-21	NM_001025068; NM_001025069; NM_001267616; NM_001267617; NM_001267618; NM_001267619; NM_016300; NM_198399; NP_001020239; NP_001020240; NP_001254545; NP_001254546; NP_001254547; NP_001254548; NP_057384; NP_938409	22.4±15.2	514.7±230.1	23.0	0.0002	0.0018
7210554	ARPP-21	NM_001025068; NM_001025069; NM_001267616; NM_001267617; NM_001267618; NM_001267619; NM_016300; NM_198399; NP_001020239; NP_001020240; NP_001254545; NP_001254546; NP_001254547; NP_001254548; NP_057384; NP_938409	27.7±16.2	521.3±215.3	18.8	0.0002	0.0018
2490288	ARRB1	NM_004041; NM_020251; NP_004032; NP_064647	32.3±13.0	63.6±16.6	2.0	0.0002	0.0018
5570682	ASAM	NM_024769; NP_079045	250.9±172.4	160.1±147.8	0.6	0.0002	0.0018
2190709	ASAP3	NM_001143778; NM_017707; NP_001137250; NP_060177	426.7±157.1	972.4±229.5	2.3	0.0002	0.0018
1780450	ASB6	NM_001202403; NM_017873; NM_177999; NP_001189332; NP_060343; NP_821066	73.7±16.7	49.1±11.8	0.7	0.0002	0.0018
830528	ASCC1	NM_001198798; NM_001198799; NM_001198800; NM_015947; NP_001185727; NP_001185728; NP_001185729; NR_045564	521.8±85.2	650.7±92.7	1.2	0.0002	0.0018
2630673	ASF1B	NM_018154; NP_060624	220.5±86.3	65.4±21.6	0.3	0.0002	0.0018
3440348	ASH2L	NM_001105214; NM_001261832; NM_004674; NP_001098684; NP_001248761; NP_004665; NR_049736	865.2±121.2	641.8±94.2	0.7	0.0002	0.0018
6130441	ASPM	NM_001206846; NM_018136; NP_001193775; NP_060606	1357.7±566.9	391.6±150.2	0.3	0.0002	0.0018
6940484	ASPSCR1	NM_001251888; NM_024083; NP_001238817; NP_076988; NR_045351	1325.4±299.6	794.9±109.9	0.6	0.0002	0.0018
110433	ASS1	NM_000050; NM_054012; NP_000041; NP_446464	1031.9±365.0	1569.5±409.3	1.5	0.0002	0.0018
10703	ASTN2	NM_001184734; NM_001184735; NM_014010; NM_198186; NM_198187; NM_198188; NP_001171663; NP_001171664; NP_054729; NP_937829; NP_937830; NP_937831	32.4±9.2	52.3±21.6	1.6	0.0002	0.0018
5260221	ATAD1	NM_032810; NP_116199	429.3±103.4	608.4±74.0	1.4	0.0002	0.0018
1410242	ATAD2	NM_014109; NP_054828	265.8±107.1	83.3±19.5	0.3	0.0002	0.0018
7610187	ATF4	NM_001675; NM_182810; NP_001666; NP_877962	958.1±280.8	641.5±129.6	0.7	0.0002	0.0018
620168	ATG4A	NM_052936; NM_178270; NM_178271; NP_443168; NP_840054	150.5±18.5	220.9±37.7	1.5	0.0002	0.0018
5090291	ATG4C	NM_032852; NM_178221; NP_116241; NP_835739	179.0±33.2	115.7±19.4	0.6	0.0002	0.0018
5220754	ATG7	NM_001136031; NM_001144912; NM_006395; NP_001129503; NP_001138384; NP_006386	371.1±71.7	280.6±40.3	0.8	0.0002	0.0018
2680475	ATL1	NM_001127713; NM_015915; NM_181598; NP_001121185; NP_056999; NP_853629	33.9±21.4	76.6±40.8	2.3	0.0002	0.0018
1240243	ATL3	NM_015459; NP_056274	768.3±161.4	324.0±93.7	0.4	0.0002	0.0018
3840376	ATOH8	NM_032827; NP_116216	891.6±249.8	109.8±56.2	0.1	0.0002	0.0018
1580301	ATP10A	NM_024490; NP_077816	195.5±51.3	125.8±19.5	0.6	0.0002	0.0018
4210095	ATP1A1	NM_000701; NM_001001586; NM_001160233; NM_001160234; NP_000692; NP_001153705; NP_001153706	2345.5±259.1	3406.0±753.7	1.5	0.0002	0.0018
3990092	ATP1A2	NM_000702; NP_000693	51.3±38.7	361.7±185.8	7.1	0.0002	0.0018
4180452	ATP1B1	NM_001001787; NM_001677; NP_001668	1166.2±428.3	410.1±128.2	0.4	0.0002	0.0018
4220468	ATP1B1	NM_001001787; NM_001677; NP_001668	2046.6±746.8	903.4±249.8	0.4	0.0002	0.0018
6060482	ATP1B1	NM_001001787; NM_001677; NP_001668	1218.3±432.8	592.4±120.8	0.5	0.0002	0.0018
770079	ATP2A2	NM_001135765; NM_001681; NM_170665; NP_001672; NP_733765	366.9±71.3	1673.4±1000.5	4.6	0.0002	0.0018
1940053	ATP2A2	NM_001135765; NM_001681; NM_170665; NP_001672; NP_733765	1237.7±270.5	3561.8±1582.0	2.9	0.0002	0.0018
6180059	ATP2B1	NM_001001323; NM_001682; NP_001001323; NP_001673	31.0±18.3	115.7±58.3	3.7	0.0002	0.0018
4180369	ATP2B4	NM_001001396; NM_001684; NP_001001396; NP_001675	67.1±23.5	36.3±14.4	0.5	0.0002	0.0018
6100482	ATP2B4	NM_001001396; NM_001684; NP_001001396; NP_001675	808.0±178.7	429.7±238.4	0.5	0.0002	0.0018
6900630	ATP2B4	NM_001001396; NM_001684; NP_001001396; NP_001675	674.3±168.8	362.1±201.5	0.5	0.0002	0.0018
1990274	ATP5SL	NM_001167867; NM_001167868; NM_001167869; NM_001167870; NM_001167871; NM_018035; NP_001161339; NP_001161340; NP_001161341; NP_001161342; NP_001161343; NP_060505; NR_030765	485.6±50.4	366.2±53.9	0.8	0.0002	0.0018
1660215	ATP6V0A1	NM_001130020; NM_001130021; NM_005177; NP_001123492; NP_001123493; NP_005168	685.1±136.7	986.2±144.8	1.4	0.0002	0.0018
6180088	ATP6V0E2	NM_001100592; NM_145230; NP_001094062; NP_660265	465.1±75.5	931.3±203.9	2.0	0.0002	0.0018
6650017	ATP6V1B2	NM_001693; NP_001684	2228.9±314.0	1738.6±258.6	0.8	0.0002	0.0018
1260538	ATP6V1G2	NM_001204078; NM_130463; NM_138282; NP_001191007; NP_569730; NP_612139	28.5±9.4	83.3±23.1	2.9	0.0002	0.0018
6480630	ATP9A	NM_006045; NP_006036	878.0±163.9	1131.4±230.1	1.3	0.0002	0.0018
2710520	ATPBD4	NM_001141972; NM_080650; NP_001135444; NP_542381	74.6±13.4	48.0±11.8	0.6	0.0002	0.0018
3180504	ATPGD1	NM_001166222; NM_020811; NP_001159694; NP_065862	28.5±10.0	224.3±115.3	7.9	0.0002	0.0018
6860639	ATPGD1	NM_001166222; NM_020811; NP_001159694; NP_065862	38.5±18.5	516.8±267.5	13.4	0.0002	0.0018
5080154	ATXN1	NM_000332; NM_001128164; NP_000323; NP_001121636	314.0±99.9	508.2±99.4	1.6	0.0002	0.0018
6770026	AURKB	NM_001256834; NM_004217; NP_001243763; NP_004208	361.9±185.1	75.1±26.5	0.2	0.0002	0.0018
990500	AVPI1	NM_021732; NP_068378	2052.7±432.7	975.4±278.7	0.5	0.0002	0.0018
4640403	AXL	NM_001699; NM_021913; NP_001690; NP_068713	5424.4±662.7	2382.0±679.3	0.4	0.0002	0.0018
6480703	AXL	NM_001699; NM_021913; NP_001690; NP_068713	3748.8±664.6	1632.1±326.2	0.4	0.0002	0.0018
3390605	AZI1	NM_001009811; NM_014984; NP_001009811; NP_055799	240.4±43.7	176.5±28.2	0.7	0.0002	0.0018
240195	B2M	NM_004048; NP_004039	9089.1±1098.2	11019.1±920.3	1.2	0.0002	0.0018
4590008	B3GALT2	NM_003783; NP_003774	85.2±47.5	343.4±167.2	4.0	0.0002	0.0018
5080561	BARD1	NM_000465; NP_000456	259.9±87.1	106.8±35.5	0.4	0.0002	0.0018
7550110	BAX	NM_004324; NM_138761; NM_138762; NM_138763; NM_138764; NP_004315; NP_620116; NP_620118; NP_620119; NR_027882	78.2±16.8	50.5±12.2	0.6	0.0002	0.0018
940288	BAZ1A	NM_013448; NM_182648; NP_038476; NP_872589	552.0±109.9	371.0±65.4	0.7	0.0002	0.0018
2470753	BBS4	NM_001252678; NM_033028; NP_001239607; NP_149017; NR_045565; NR_045566	137.4±32.4	223.7±24.7	1.6	0.0002	0.0018
1690167	BBS9	NM_001033604; NM_001033605; NM_014451; NM_198428; NP_001028776; NP_001028777; NP_055266; NP_940820	94.0±16.4	347.3±156.2	3.7	0.0002	0.0018
4070053	BCAR3	NM_001261408; NM_001261409; NM_001261410; NM_003567; NP_001248337; NP_001248338; NP_001248339; NP_003558	1873.7±461.1	1053.4±344.9	0.6	0.0002	0.0018
670372	BCAS1	NM_003657; NP_003648	19.6±11.9	618.7±269.5	31.5	0.0002	0.0018
3060343	BCAS1	NM_003657; NP_003648	22.3±12.4	996.6±463.9	44.6	0.0002	0.0018
5960471	BCL9L	NM_182557; NP_872363	72.0±17.4	52.1±14.2	0.7	0.0002	0.0018
6940500	BDKRB1	NM_000710; NP_000701	398.0±141.0	48.0±29.7	0.1	0.0002	0.0018
3520164	BEND6	NM_152731; NP_689944	123.4±46.3	166.9±57.5	1.4	0.0002	0.0018
2640735	BHLHB2	NM_003670; NP_003661	1847.4±469.4	2902.1±731.5	1.6	0.0002	0.0018
650553	BIN1	NM_004305; NM_139343; NM_139344; NM_139345; NM_139346; NM_139347; NM_139348; NM_139349; NM_139350; NM_139351; NP_004296; NP_647593; NP_647594; NP_647595; NP_647596; NP_647597; NP_647598; NP_647599; NP_647600; NP_647601	569.5±224.4	4155.7±1917.0	7.3	0.0002	0.0018
5130440	BIN1	NM_004305; NM_139343; NM_139344; NM_139345; NM_139346; NM_139347; NM_139348; NM_139349; NM_139350; NM_139351; NP_004296; NP_647593; NP_647594; NP_647595; NP_647596; NP_647597; NP_647598; NP_647599; NP_647600; NP_647601	550.7±198.8	4042.0±1844.6	7.3	0.0002	0.0018
4920707	BIRC2	NM_001166; NM_001256163; NM_001256166; NP_001157; NP_001243092; NP_001243095	432.5±128.1	172.8±23.0	0.4	0.0002	0.0018
1230682	BIRC5	NM_001012270; NM_001012271; NM_001168; NP_001012270; NP_001012271; NP_001159	920.5±331.7	266.2±124.6	0.3	0.0002	0.0018
7550626	BIRC5	NM_001012270; NM_001012271; NM_001168; NP_001012270; NP_001012271; NP_001159	75.0±21.6	29.1±8.3	0.4	0.0002	0.0018
4250441	BLID	NM_001001786; NP_001001786	46.0±11.0	28.3±5.7	0.6	0.0002	0.0018
2450717	BLM	NM_000057; NP_000048	83.4±37.3	23.2±8.7	0.3	0.0002	0.0018
1260037	BNC1	NM_001717; NP_001708	235.5±90.9	63.0±26.2	0.3	0.0002	0.0018
4050408	BNC1	NM_001717; NP_001708	166.5±63.1	51.4±30.7	0.3	0.0002	0.0018
6420376	BNIP1	NM_001205; NM_013978; NM_013979; NM_013980; NP_001196; NP_053581; NP_053582; NP_053583	109.8±15.7	78.4±14.5	0.7	0.0002	0.0018
6770608	BNIP3	NM_004052; NP_004043	5097.3±1132.6	2221.2±504.2	0.4	0.0002	0.0018
1740681	BOLA2	NM_001031827; NM_001031833; NP_001026997	65.0±17.6	44.1±10.8	0.7	0.0002	0.0018
3390093	BOLA3	NM_001035505; NM_212552; NP_001030582; NP_997717	2275.3±257.5	1819.2±238.3	0.8	0.0002	0.0018
540411	BRCA1	NA	80.4±35.6	39.5±11.3	0.5	0.0002	0.0018
1340475	BRD2	NM_001113182; NM_001199455; NM_001199456; NM_005104; NP_001106653; NP_001186384; NP_001186385; NP_005095; NR_037625	1884.8±193.5	1507.8±127.2	0.8	0.0002	0.0018
2190563	BRD9	NM_001009877; NM_023924; NP_001009877; NP_076413; NR_027633	1176.5±115.2	998.2±101.5	0.8	0.0002	0.0018
20500	BRF2	NM_018310; NP_060780	165.5±27.3	118.8±19.7	0.7	0.0002	0.0018
1110722	BRIX1	NM_018321; NP_060791	664.6±129.1	446.0±26.7	0.7	0.0002	0.0018
3140039	BRMS1L	NM_032352; NP_115728	212.5±46.3	316.4±123.7	1.5	0.0002	0.0018
1990563	BRP44L	NM_001270879; NM_016098; NP_001257808; NP_057182; NR_073093	273.7±78.5	518.4±203.0	1.9	0.0002	0.0018
4890093	BRP44L	NM_001270879; NM_016098; NP_001257808; NP_057182; NR_073093	1666.2±360.6	2838.7±974.5	1.7	0.0002	0.0018
6940242	BRPF1	NM_001003694; NM_004634; NP_001003694; NP_004625	1231.9±113.9	944.4±119.2	0.8	0.0002	0.0018
460687	BRSK2	NM_001256627; NM_001256629; NM_001256630; NM_003957; NP_001243556; NP_001243558; NP_001243559; NP_003948; NR_046331; NR_046332	91.4±63.6	644.8±295.3	7.1	0.0002	0.0018
4480008	BTBD1	NM_001011885; NM_025238; NP_001011885; NP_079514	165.8±32.4	227.4±36.8	1.4	0.0002	0.0018
6510608	BTBD11	NM_001017523; NM_001018072; NM_152322; NP_001017523; NP_001018082	105.8±49.3	27.9±11.3	0.3	0.0002	0.0018
2120341	BTBD12	NM_032444; NP_115820	200.5±30.4	134.8±23.1	0.7	0.0002	0.0018
5700020	BTBD15	NM_014155; NP_054874	105.9±19.2	149.9±44.6	1.4	0.0002	0.0018
7610072	BTBD2	NM_017797; NP_060267	1976.5±299.5	1503.4±279.5	0.8	0.0002	0.0018
6020653	BTBD3	NM_014962; NM_181443; NP_055777; NP_852108	351.9±72.2	227.7±64.0	0.6	0.0002	0.0018
4730369	BTG1	NM_001731; NP_001722	3155.0±403.0	5275.2±1263.7	1.7	0.0002	0.0018
2070224	BUB1	NM_004336; NP_004327	407.1±175.3	113.4±49.0	0.3	0.0002	0.0018
1090047	BUB1B	NM_001211; NP_001202	175.4±80.6	71.1±33.6	0.4	0.0002	0.0018
540241	BVES	NM_001199563; NM_007073; NM_147147; NP_001186492; NP_009004; NP_671488	13.2±6.6	68.9±35.8	5.2	0.0002	0.0018
6290168	C10orf116	NM_006829; NP_006820	1805.1±573.3	1080.9±480.6	0.6	0.0002	0.0018
5050112	C10orf119	NM_001256378; NM_001256379; NM_024834; NP_001243307; NP_001243308; NP_079110	67.8±14.7	44.3±10.1	0.7	0.0002	0.0018
1050291	C10orf136	NA	231.6±122.4	36.9±16.4	0.2	0.0002	0.0018
6100300	C10orf32	NM_001136200; NM_144591; NP_001129672; NP_653192	343.2±92.6	596.1±102.6	1.7	0.0002	0.0018
870014	C10orf47	NM_153256; NP_694988	90.1±54.5	31.4±16.6	0.3	0.0002	0.0018
1110767	C10orf47	NM_153256; NP_694988	206.0±99.2	85.7±49.8	0.4	0.0002	0.0018
6620292	C10orf54	NM_022153; NP_071436	253.6±150.8	861.5±336.0	3.4	0.0002	0.0018
5960168	C10orf58	NM_001243778; NM_001243779; NM_001243780; NM_001243781; NM_001243782; NM_032333; NP_001230707; NP_001230708; NP_001230709; NP_001230710; NP_001230711; NP_115709	69.3±45.1	172.7±153.8	2.5	0.0002	0.0018
6510368	C10orf6	NM_001136123; NM_001243770; NM_018121; NM_144592; NP_001129595; NP_001230699; NP_060591	309.8±63.9	452.4±70.7	1.5	0.0002	0.0018
1110201	C10orf72	NM_001031746; NM_144984; NP_001026916; NP_659421	80.6±21.2	239.4±91.4	3.0	0.0002	0.0018
6560500	C10orf75	NA	28.9±5.0	63.4±17.3	2.2	0.0002	0.0018
5570300	C10orf78	NM_001002759; NM_145247; NP_001002759; NP_660290	121.0±29.9	92.5±14.8	0.8	0.0002	0.0018
1580477	C11orf74	NM_001276722; NM_001276723; NM_001276724; NM_001276725; NM_001276726; NM_001276727; NM_138787; NP_001263651; NP_001263652; NP_001263653; NP_001263654; NP_001263655; NP_001263656; NP_620142; NR_077243	519.7±98.2	803.7±135.7	1.5	0.0002	0.0018
2570019	C11orf82	NM_145018; NP_659455	246.7±90.5	98.0±28.4	0.4	0.0002	0.0018
3140138	C12orf47	NA	655.6±114.7	1027.0±133.0	1.6	0.0002	0.0018
990136	C12orf48	NM_017915; NP_060385	399.3±140.6	179.4±28.4	0.4	0.0002	0.0018
3170102	C12orf49	NM_024738; NP_079014	92.0±17.2	65.6±16.8	0.7	0.0002	0.0018
6620360	C12orf62	NM_001257133; NM_001257134; NM_032901; NP_001244062; NP_001244063; NP_116290	300.6±64.0	461.5±88.4	1.5	0.0002	0.0018
1260575	C13orf23	NM_025138; NM_170719; NP_079414	353.1±59.2	255.4±43.1	0.7	0.0002	0.0018
6660711	C13orf23	NM_025138; NM_170719; NP_079414	364.9±70.0	252.0±44.3	0.7	0.0002	0.0018
1850068	C13orf27	NM_138779; NP_620134	656.4±232.9	402.3±62.4	0.6	0.0002	0.0018
4180133	C13orf3	NM_001166017; NM_145061; NP_001159489; NP_659498	168.5±66.6	55.6±15.8	0.3	0.0002	0.0018
1050209	C13orf31	NM_001128303; NM_153218; NP_001121775; NP_694950	104.0±140.6	264.2±320.2	2.5	0.0002	0.0018
580719	C13orf34	NM_024808; NP_079084	239.4±93.2	97.6±16.0	0.4	0.0002	0.0018
5290626	C14orf4	NM_024496; NP_078772	1390.1±593.1	2838.4±492.0	2.0	0.0002	0.0018
160358	C16orf13	NM_001040160; NM_001040161; NM_001040162; NM_001040163; NM_001040164; NM_001040165; NM_001040166; NM_032366; NP_001035250; NP_001035251; NP_001035252; NP_001035255; NP_115742	448.2±87.7	325.4±59.2	0.7	0.0002	0.0018
4760450	C16orf33	NM_024571; NP_078847	764.5±184.0	519.4±80.6	0.7	0.0002	0.0018
2340059	C16orf53	NM_024516; NP_078792	664.0±116.6	469.9±79.2	0.7	0.0002	0.0018
4230066	C16orf53	NM_024516; NP_078792	126.5±13.3	92.5±13.4	0.7	0.0002	0.0018
4540072	C16orf75	NM_152308; NP_689521	154.9±63.5	66.3±20.1	0.4	0.0002	0.0018
4070424	C16orf93	NM_001014979; NM_001195620; NP_001014979; NP_001182549	94.4±21.8	148.6±30.5	1.6	0.0002	0.0018
3990035	C17orf101	NM_024648; NM_175902; NP_078924; NP_787098; NR_033265	157.7±21.6	120.2±16.5	0.8	0.0002	0.0018
6100138	C17orf101	NM_024648; NM_175902; NP_078924; NP_787098; NR_033265	154.1±19.7	111.8±10.9	0.7	0.0002	0.0018
6590373	C17orf101	NM_024648; NM_175902; NP_078924; NP_787098; NR_033265	90.7±16.8	64.4±12.1	0.7	0.0002	0.0018
6290070	C17orf41	NA	65.0±24.9	26.3±9.0	0.4	0.0002	0.0018
6580129	C17orf48	NM_020233; NP_064618	154.7±42.7	260.8±54.9	1.7	0.0002	0.0018
4570224	C17orf53	NM_001171251; NM_024032; NP_001164722; NP_076937	155.6±47.4	84.6±14.4	0.5	0.0002	0.0018
3440703	C17orf58	NM_181655; NM_181656; NP_858041; NP_858042	222.4±35.8	348.1±168.7	1.6	0.0002	0.0018
5570224	C17orf63	NM_001077498; NM_018182; NP_001070966; NP_060652	103.2±12.3	144.2±20.5	1.4	0.0002	0.0018
3180343	C17orf85	NM_001114118; NM_018553; NP_001107590	236.0±45.8	153.4±16.4	0.6	0.0002	0.0018
3140110	C18orf10	NM_001271949; NM_001271950; NM_001271951; NM_001271952; NM_001271953; NM_001271954; NM_001271955; NM_001271956; NM_015476; NP_001258878; NP_001258879; NP_001258880; NP_001258881; NP_001258882; NP_001258883; NP_001258884; NP_001258885; NP_056291	697.2±247.6	426.4±144.9	0.6	0.0002	0.0018
2940201	C18orf32	NM_001035005; NM_001199346; NP_001030177; NP_001186275	303.7±66.8	417.7±124.7	1.4	0.0002	0.0018
6370377	C19orf12	NM_001031726; NM_001256046; NM_001256047; NM_031448; NP_001026896; NP_001242975; NP_001242976; NP_113636; NR_045690; NR_045691; NR_045692	285.7±46.7	401.7±62.8	1.4	0.0002	0.0018
6380681	C19orf12	NM_001031726; NM_001256046; NM_001256047; NM_031448; NP_001026896; NP_001242975; NP_001242976; NP_113636; NR_045690; NR_045691; NR_045692	477.5±80.4	716.9±110.8	1.5	0.0002	0.0018
2650349	C19orf48	NM_199249; NM_199250; NP_954857; NP_954858	141.4±47.5	73.0±15.8	0.5	0.0002	0.0018
2850630	C19orf48	NM_199249; NM_199250; NP_954857; NP_954858	747.8±234.6	398.6±67.8	0.5	0.0002	0.0018
1660731	C1orf105	NM_139240; NP_640333	23.1±4.9	193.0±229.5	8.3	0.0002	0.0018
940240	C1orf112	NM_018186; NP_060656	167.2±62.4	63.8±19.8	0.4	0.0002	0.0018
620433	C1orf122	NM_001142726; NM_198446; NP_001136198; NP_940848	371.1±62.9	545.2±77.4	1.5	0.0002	0.0018
270133	C1orf128	NM_020362; NP_065095	937.7±129.2	712.7±104.5	0.8	0.0002	0.0018
150129	C1orf135	NM_024037; NP_076942	113.9±34.9	54.3±11.8	0.5	0.0002	0.0018
6400097	C1orf166	NM_024544; NP_078820	256.8±40.3	190.1±25.5	0.7	0.0002	0.0018
1260576	C1orf198	NM_001136494; NM_001136495; NM_032800; NP_001129966; NP_001129967; NP_116189	645.3±187.1	1535.4±396.1	2.4	0.0002	0.0018
4670608	C1orf216	NM_152374; NP_689587	158.6±26.6	229.7±24.4	1.4	0.0002	0.0018
4890113	C1orf43	NM_001098616; NM_015449; NM_138740; NP_001092086; NP_056264; NP_620077	194.3±18.6	269.2±33.3	1.4	0.0002	0.0018
6350292	C1orf50	NM_024097; NP_077002; NR_040733	410.8±59.9	586.2±114.5	1.4	0.0002	0.0018
2600278	C1orf54	NM_024579; NP_078855	175.7±154.9	392.8±254.3	2.2	0.0002	0.0018
4920047	C1QL4	NM_001008223; NP_001008224	14.4±7.7	196.5±134.2	13.6	0.0002	0.0018
2370670	C1R	NM_001733; NP_001724	64.3±45.0	294.3±249.1	4.6	0.0002	0.0018
5260474	C1R	NM_001733; NP_001724	63.3±46.7	336.8±285.8	5.3	0.0002	0.0018
7400707	C1S	NM_001734; NM_201442; NP_001725; NP_958850	134.4±177.8	769.7±884.5	5.7	0.0002	0.0018
2810082	C20orf111	NM_016470; NP_057554	926.4±131.4	693.1±94.6	0.7	0.0002	0.0018
4480600	C20orf127	NM_080757	3338.3±1774.0	489.1±179.9	0.1	0.0002	0.0018
7380634	C20orf20	NM_018270; NP_060740	747.9±84.5	599.1±93.9	0.8	0.0002	0.0018
4560554	C20orf24	NM_001199534; NM_018840; NM_199483; NM_199484; NM_199485; NP_001186463; NP_061328; NP_955777; NR_026562	4975.4±422.7	4448.8±543.1	0.9	0.0002	0.0018
4040204	C20orf3	NM_020531; NP_065392	734.1±83.5	462.0±87.4	0.6	0.0002	0.0018
4070201	C20orf55	NM_001042353; NM_031424; NM_207121; NP_001035812; NP_113612; NP_997004	136.0±32.8	94.0±18.8	0.7	0.0002	0.0018
70368	C21orf34	NM_001005732; NM_001005733; NM_001005734; NR_027790; NR_027791	48.1±19.2	92.7±33.5	1.9	0.0002	0.0018
150315	C21orf7	NM_020152; NP_064537	574.0±433.8	4287.8±1643.3	7.5	0.0002	0.0018
620440	C21orf70	NM_058190; NP_478070	126.6±32.0	90.0±18.8	0.7	0.0002	0.0018
3460278	C22orf13	NM_031444; NP_113632	787.4±113.3	1132.5±140.6	1.4	0.0002	0.0018
50164	C22orf27	NA	48.6±14.9	76.0±19.3	1.6	0.0002	0.0018
5860156	C22orf39	NM_001166242; NM_173793; NP_001159714; NP_776154	49.7±10.4	87.5±17.5	1.8	0.0002	0.0018
2510102	C22orf9	NM_001009880; NM_015264; NP_001009880; NP_056079	42.6±5.2	60.0±9.4	1.4	0.0002	0.0018
1070224	C2orf27A	NM_013310; NP_037442	25.2±8.0	69.2±28.8	2.7	0.0002	0.0018
2350142	C2orf32	NM_001111101; NM_015463; NP_001104571; NP_056278	340.7±122.5	138.2±63.6	0.4	0.0002	0.0018
6220685	C3orf1	NM_016589; NP_057673	69.0±10.8	94.3±13.9	1.4	0.0002	0.0018
7550280	C3orf17	NM_001025072; NM_001025073; NM_015412; NP_056227; NR_027794; NR_027796	56.1±8.0	80.1±12.1	1.4	0.0002	0.0018
3940079	C3orf52	NM_001171747; NM_024616; NP_001165218; NP_078892	83.0±17.1	41.6±9.9	0.5	0.0002	0.0018
3460014	C4orf18	NM_001031700; NM_001128424; NM_016613; NP_001026870; NP_001121896; NP_057697	692.0±272.4	1330.0±275.4	1.9	0.0002	0.0018
3120037	C5orf30	NM_033211; NP_149988	172.8±72.0	88.6±25.6	0.5	0.0002	0.0018
540215	C6orf173	NM_001012507; NP_001012525	1254.7±395.1	492.4±167.1	0.4	0.0002	0.0018
360050	C7orf27	NM_152743; NP_689956	871.4±74.8	707.1±60.7	0.8	0.0002	0.0018
1740458	C7orf41	NM_152793; NP_690006	504.7±177.4	2586.1±953.1	5.1	0.0002	0.0018
1240592	C7orf47	NM_145030; NP_659467	369.2±79.3	225.2±50.9	0.6	0.0002	0.0018
1660608	C7orf55	NM_197964; NP_932068; NR_073058; NR_073059; NR_073060	195.2±45.1	266.9±63.0	1.4	0.0002	0.0018
7320441	C7orf68	NM_001098786; NM_013332; NP_001092256; NP_037464	331.4±77.6	241.7±46.5	0.7	0.0002	0.0018
7560706	C9orf109	NA	57.4±21.3	35.1±11.1	0.6	0.0002	0.0018
70753	C9orf123	NM_033428; NP_219500	104.9±18.3	259.4±87.9	2.5	0.0002	0.0018
1010470	C9orf140	NM_178448; NP_848543	142.6±73.4	43.1±20.3	0.3	0.0002	0.0018
1010538	C9orf140	NM_178448; NP_848543	83.0±34.7	27.2±10.5	0.3	0.0002	0.0018
1170019	C9orf16	NM_024112; NP_077017	95.7±17.7	145.2±28.1	1.5	0.0002	0.0018
5420482	C9orf58	NM_001002260; NM_001185095; NM_001185096; NM_031426; NP_001172024; NP_001172025; NP_113614; NR_033701	11.9±7.4	127.6±65.1	10.8	0.0002	0.0018
3890524	C9orf78	NM_016520; NP_057604	1408.8±208.4	1634.8±246.8	1.2	0.0002	0.0018
4050411	CABLES1	NM_001100619; NM_001256438; NM_138375; NP_001094089; NP_001243367; NP_612384; NR_023359	258.9±57.4	132.2±34.7	0.5	0.0002	0.0018
6220343	CACNA1H	NM_001005407; NM_021098; NP_001005407; NP_066921	39.0±37.7	399.6±277.1	10.2	0.0002	0.0018
3840692	CACNA1S	NM_000069; NP_000060	41.9±9.2	93.7±35.0	2.2	0.0002	0.0018
3520397	CACNB1	NM_000723; NM_199247; NM_199248; NP_000714; NP_954855; NP_954856	37.3±5.7	294.4±221.7	7.9	0.0002	0.0018
4390739	CACNB1	NM_000723; NM_199247; NM_199248; NP_000714; NP_954855; NP_954856	16.9±9.8	179.0±172.0	10.6	0.0002	0.0018
460161	CACNG1	NM_000727; NP_000718	49.1±30.1	1023.7±749.6	20.8	0.0002	0.0018
2140398	CALCOCO1	NM_001143682; NM_020898; NP_001137154; NP_065949; NR_026554	84.0±14.4	140.7±22.3	1.7	0.0002	0.0018
620750	CALD1	NM_004342; NM_033138; NM_033139; NM_033140; NM_033157; NP_004333; NP_149129; NP_149130; NP_149131; NP_149347	5582.5±1749.8	8023.4±2341.1	1.4	0.0002	0.0018
4230328	CALD1	NM_004342; NM_033138; NM_033139; NM_033140; NM_033157; NP_004333; NP_149129; NP_149130; NP_149131; NP_149347	1659.6±472.5	2923.2±801.2	1.8	0.0002	0.0018
1660477	CALM1	NM_001166106; NM_006888; NP_008819	2517.7±399.0	6084.9±1731.4	2.4	0.0002	0.0018
6480050	CAMK2D	NM_001221; NM_172114; NM_172115; NM_172127; NM_172128; NM_172129; NP_001212; NP_742112; NP_742113; NP_742125; NP_742126; NP_742127	35.3±8.8	81.7±35.2	2.3	0.0002	0.0018
1010475	CAMK2G	NM_001204492; NM_001222; NM_172169; NM_172170; NM_172171; NM_172172; NM_172173; NP_001191421; NP_001213; NP_751909; NP_751910; NP_751911; NP_751913	283.7±31.0	454.5±72.6	1.6	0.0002	0.0018
4060008	CAMK2N1	NM_018584; NP_061054	256.0±126.1	935.4±498.6	3.7	0.0002	0.0018
2970072	CAND2	NM_001162499; NM_012298; NP_001155971; NP_036430	62.9±26.1	281.6±137.0	4.5	0.0002	0.0018
1070402	CANX	NM_001024649; NM_001746; NP_001019820; NP_001737	566.1±145.7	879.5±277.1	1.6	0.0002	0.0018
3930592	CAP2	NM_006366; NP_006357	2030.2±774.1	4090.6±1500.1	2.0	0.0002	0.0018
4070324	CAPRIN1	NM_005898; NM_203364; NP_005889; NP_976240	478.2±117.9	842.6±212.1	1.8	0.0002	0.0018
460382	CARM1	NM_199141; NP_954592	1411.6±154.3	966.1±144.6	0.7	0.0002	0.0018
2970463	CASC3	NM_007359; NP_031385	376.6±43.8	254.3±43.4	0.7	0.0002	0.0018
3360059	CASP2	NM_001224; NM_032982; NM_032983; NP_001215; NP_116764; NP_116765	1634.4±292.5	972.9±136.9	0.6	0.0002	0.0018
4570026	CASP2	NM_001224; NM_032982; NM_032983; NP_001215; NP_116764; NP_116765	176.6±41.8	86.1±18.8	0.5	0.0002	0.0018
2260215	CASP3	NM_004346; NM_032991; NP_004337; NP_116786	881.3±131.7	1767.8±314.8	2.0	0.0002	0.0018
6620035	CASQ2	NM_001232; NP_001223	55.4±48.5	3608.5±2107.1	65.1	0.0002	0.0018
6560465	CCBE1	NM_133459; NP_597716	412.2±151.8	80.8±29.0	0.2	0.0002	0.0018
3940471	CCDC106	NM_013301; NP_037433	326.4±96.0	657.5±68.3	2.0	0.0002	0.0018
4050382	CCDC109A	NM_001270679; NM_001270680; NM_138357; NP_001257608; NP_001257609; NP_612366; NR_073062	203.5±21.6	345.5±72.8	1.7	0.0002	0.0018
1090468	CCDC12	NM_001277074; NM_144716; NP_001264003; NP_653317; NR_102269	497.2±51.4	423.8±49.7	0.9	0.0002	0.0018
6110095	CCDC15	NM_025004; NP_079280	155.8±57.0	80.9±17.0	0.5	0.0002	0.0018
780341	CCDC3	NM_031455; NP_113643	38.8±23.6	306.7±214.1	7.9	0.0002	0.0018
2230681	CCDC5	NM_138443; NP_612452; NR_026978	322.5±85.1	201.7±42.8	0.6	0.0002	0.0018
1780730	CCDC59	NM_014167; NP_054886; NR_033192	1291.2±219.2	886.9±118.4	0.7	0.0002	0.0018
3850291	CCDC77	NM_001130146; NM_001130147; NM_001130148; NM_032358; NP_001123618; NP_001123619; NP_001123620; NP_115734	386.1±87.2	238.8±32.6	0.6	0.0002	0.0018
6760762	CCDC84	NM_198489; NP_940891	148.7±30.6	100.5±16.8	0.7	0.0002	0.0018
5290026	CCDC85A	NM_001080433; NP_001073902	576.3±327.1	62.0±26.3	0.1	0.0002	0.0018
6400646	CCDC85B	NM_006848; NP_006839	147.4±25.0	92.2±26.2	0.6	0.0002	0.0018
2750192	CCDC90B	NM_021825; NP_068597	400.8±80.8	553.6±111.6	1.4	0.0002	0.0018
520528	CCDC99	NM_017785; NP_060255	564.5±260.6	226.7±116.4	0.4	0.0002	0.0018
1030333	CCL2	NM_002982; NP_002973	256.6±284.1	2838.6±920.1	11.1	0.0002	0.0018
2650608	CCNA2	NM_001237; NP_001228	1044.2±372.9	207.7±66.9	0.2	0.0002	0.0018
5360070	CCNB2	NM_004701; NP_004692	1494.5±534.9	348.9±162.4	0.2	0.0002	0.0018
1570348	CCND2	NM_001759; NP_001750	98.3±153.5	422.9±306.0	4.3	0.0002	0.0018
3460520	CCND2	NM_001759; NP_001750	345.2±671.5	1544.0±895.5	4.5	0.0002	0.0018
4760154	CCNE2	NM_004702; NM_057735; NM_057749; NP_477097	293.0±169.1	74.0±33.7	0.3	0.0002	0.0018
3130541	CCNF	NM_001761; NP_001752	438.3±165.3	159.4±35.0	0.4	0.0002	0.0018
1340291	CCNY	NM_145012; NM_181698; NP_659449; NP_859049	268.2±95.7	713.2±224.0	2.7	0.0002	0.0018
5310605	CCNY	NM_145012; NM_181698; NP_659449; NP_859049	1096.4±294.4	1890.9±355.4	1.7	0.0002	0.0018
4040706	CD34	NM_001025109; NM_001773; NP_001020280; NP_001764	52.6±20.5	494.1±208.6	9.4	0.0002	0.0018
4150669	CD34	NM_001025109; NM_001773; NP_001020280; NP_001764	24.0±6.4	182.6±95.6	7.6	0.0002	0.0018
1010592	CD36	NM_000072; NM_001001547; NM_001001548; NM_001127443; NM_001127444; NP_000063; NP_001001547; NP_001001548; NP_001120915; NP_001120916	56.2±104.3	192.2±267.2	3.4	0.0002	0.0018
3310538	CD36	NM_000072; NM_001001547; NM_001001548; NM_001127443; NM_001127444; NP_000063; NP_001001547; NP_001001548; NP_001120915; NP_001120916	102.4±201.4	514.1±479.7	5.0	0.0002	0.0018
830274	CD55	NM_000574; NM_001114543; NM_001114544; NM_001114752; NP_000565; NP_001108224	192.0±37.1	128.3±44.9	0.7	0.0002	0.0018
3120370	CD68	NM_001040059; NM_001251; NP_001035148; NP_001242	1757.4±657.3	736.0±399.6	0.4	0.0002	0.0018
2340768	CD82	NM_001024844; NM_002231; NP_001020015; NP_002222	463.5±253.3	971.8±415.3	2.1	0.0002	0.0018
5130136	CD82	NM_001024844; NM_002231; NP_001020015; NP_002222	130.6±62.6	235.3±87.4	1.8	0.0002	0.0018
1050706	CDC2	NM_001130829; NM_001170406; NM_001170407; NM_001786; NM_033379; NP_001163877; NP_001163878; NP_001777; NP_203698	975.1±497.0	330.9±113.3	0.3	0.0002	0.0018
1500010	CDC20	NM_001255; NP_001246	2793.0±1050.7	630.6±302.8	0.2	0.0002	0.0018
2480341	CDC25A	NM_001789; NM_201567; NP_001780; NP_963861	102.5±37.8	28.7±8.0	0.3	0.0002	0.0018
3460152	CDC25C	NM_001790; NM_022809; NP_001781; NP_073720	121.5±66.6	32.9±14.0	0.3	0.0002	0.0018
4150670	CDC37	NM_007065; NP_008996	4593.9±527.8	5445.2±792.7	1.2	0.0002	0.0018
2070669	CDC42EP3	NM_001270436; NM_001270437; NM_001270438; NM_006449; NP_001257365; NP_001257366; NP_001257367; NP_006440	477.3±119.4	279.8±83.2	0.6	0.0002	0.0018
2320170	CDC45L	NM_001178010; NM_001178011; NM_003504; NP_001171481; NP_001171482; NP_003495	715.6±285.6	207.1±68.2	0.3	0.0002	0.0018
4900044	CDC7	NM_001134419; NM_001134420; NM_003503; NP_001127891; NP_001127892; NP_003494	194.6±90.8	76.9±27.3	0.4	0.0002	0.0018
2940398	CDCA2	NM_152562; NP_689775	153.6±52.0	37.6±14.3	0.2	0.0002	0.0018
6370474	CDCA3	NM_031299; NP_112589	596.1±260.6	132.0±51.4	0.2	0.0002	0.0018
290333	CDCA4	NM_017955; NM_145701; NP_060425; NP_663747	499.2±149.5	252.1±70.6	0.5	0.0002	0.0018
7610494	CDCA4	NM_017955; NM_145701; NP_060425; NP_663747	239.0±89.1	110.0±29.7	0.5	0.0002	0.0018
1400673	CDCA5	NM_080668; NP_542399	867.4±325.3	270.9±74.7	0.3	0.0002	0.0018
2070520	CDCA7	NM_031942; NM_145810; NP_114148; NP_665809	609.8±276.8	114.7±56.8	0.2	0.0002	0.0018
4830634	CDCA8	NM_001256875; NM_018101; NP_001243804; NP_060571	381.0±153.2	88.5±27.7	0.2	0.0002	0.0018
4590064	CDK2	NM_001798; NM_052827; NP_001789; NP_439892	600.9±228.0	226.6±58.3	0.4	0.0002	0.0018
430767	CDK9	NM_001261; NP_001252	215.5±16.6	243.8±31.2	1.1	0.0002	0.0018
5890653	CDKN1C	NM_000076; NM_001122630; NM_001122631; NP_000067; NP_001116102; NP_001116103	103.4±98.9	915.8±548.9	8.9	0.0002	0.0018
6620014	CDKN2A	NM_000077; NM_001195132; NM_058195; NM_058196; NM_058197; NP_000068; NP_001182061; NP_478102; NP_478104	67.5±31.1	117.4±52.1	1.7	0.0002	0.0018
620487	CDKN2B	NM_004936; NM_078487; NP_004927; NP_511042	189.5±118.4	753.6±359.4	4.0	0.0002	0.0018
7610735	CDKN2B	NM_004936; NM_078487; NP_004927; NP_511042	68.9±36.6	240.1±113.7	3.5	0.0002	0.0018
5260014	CDKN3	NM_001130851; NM_005192; NP_001124323; NP_005183	1024.8±407.1	245.7±120.2	0.2	0.0002	0.0018
5260114	CDON	NM_001243597; NM_016952; NP_001230526; NP_058648	27.0±9.0	70.0±23.7	2.6	0.0002	0.0018
2630433	CDT1	NM_030928; NP_112190	320.6±139.2	61.4±19.7	0.2	0.0002	0.0018
3450026	CEACAM16	NM_001039213; NP_001034302	19.2±7.7	153.5±100.2	8.0	0.0002	0.0018
2600392	CENPA	NM_001042426; NM_001809; NP_001035891; NP_001800	395.2±173.2	111.5±39.7	0.3	0.0002	0.0018
4760577	CENPA	NM_001042426; NM_001809; NP_001035891; NP_001800	127.4±54.0	36.7±14.0	0.3	0.0002	0.0018
6100564	CENPE	NM_001813; NP_001804	387.4±171.8	114.7±33.5	0.3	0.0002	0.0018
4780129	CENPF	NM_016343; NP_057427	507.6±187.3	143.5±53.4	0.3	0.0002	0.0018
7380711	CENPH	NM_022909; NP_075060	170.3±61.1	58.9±10.9	0.3	0.0002	0.0018
1450192	CENPM	NM_001002876; NM_001110215; NM_024053; NP_001002876; NP_001103685; NP_076958	475.0±199.3	123.7±40.5	0.3	0.0002	0.0018
3930324	CENPM	NM_001002876; NM_001110215; NM_024053; NP_001002876; NP_001103685; NP_076958	95.8±41.4	27.8±11.6	0.3	0.0002	0.0018
6100079	CENPM	NM_001002876; NM_001110215; NM_024053; NP_001002876; NP_001103685; NP_076958	171.0±73.7	49.6±17.9	0.3	0.0002	0.0018
6550373	CENPN	NM_001100624; NM_001100625; NM_001270473; NM_001270474; NM_018455; NP_001094094; NP_001094095; NP_001257402; NP_001257403; NP_060925	838.6±350.6	272.6±95.6	0.3	0.0002	0.0018
4560682	CENPO	NM_001199803; NM_024322; NP_001186732; NP_077298	87.6±27.0	41.4±8.5	0.5	0.0002	0.0018
1030026	CENPV	NM_181716; NP_859067	307.4±121.4	190.1±51.1	0.6	0.0002	0.0018
830735	CENTA1	NM_006869; NP_006860	509.5±339.7	170.4±83.9	0.3	0.0002	0.0018
270022	CEP135	NM_014645; NM_025009; NP_079285	149.5±32.2	86.8±19.5	0.6	0.0002	0.0018
990189	CEP152	NM_001194998; NM_014985; NP_001181927; NP_055800	127.9±35.8	48.3±12.1	0.4	0.0002	0.0018
4490154	CEP192	NM_018069; NM_032142; NP_115518	363.9±83.3	234.9±35.5	0.6	0.0002	0.0018
7510709	CEP55	NM_001127182; NM_018131; NP_001120654; NP_060601	986.4±452.2	300.3±111.4	0.3	0.0002	0.0018
4760091	CEP78	NM_001098802; NM_032171; NP_001092272; NP_115547	271.2±79.4	166.7±34.2	0.6	0.0002	0.0018
2230367	CERK	NM_022766; NM_182661; NP_073603	771.5±126.5	431.9±58.8	0.6	0.0002	0.0018
3060692	CERK	NM_022766; NM_182661; NP_073603	747.4±102.2	443.6±43.0	0.6	0.0002	0.0018
1240593	CFLAR	NM_001127183; NM_001127184; NM_001202515; NM_001202516; NM_001202517; NM_001202518; NM_001202519; NM_003879; NP_001120655; NP_001120656; NP_001189444; NP_001189445; NP_001189446; NP_001189447; NP_001189448; NP_003870	367.3±83.9	497.7±111.8	1.4	0.0002	0.0018
6840609	CGB1	NM_033377; NP_203695	1937.2±3035.4	29.6±10.0	0.0	0.0002	0.0018
4200372	CGB5	NM_033043; NP_149032	484.7±969.2	17.6±7.8	0.0	0.0002	0.0018
5270022	CGB5	NM_033043; NP_149032	1419.0±2604.1	17.9±7.8	0.0	0.0002	0.0018
5550372	CGB8	NM_033183; NP_149439	522.1±1084.8	21.2±5.6	0.0	0.0002	0.0018
2120097	CHAF1A	NM_005483; NP_005474	89.3±26.6	34.9±9.9	0.4	0.0002	0.0018
4610731	CHAF1B	NM_005441; NP_005432	229.2±91.7	67.9±21.1	0.3	0.0002	0.0018
940010	CHCHD10	NM_213720; NP_998885	414.9±112.6	876.4±289.9	2.1	0.0002	0.0018
6620626	CHCHD3	NM_017812; NP_060282	429.5±75.1	339.8±57.8	0.8	0.0002	0.0018
7200270	CHEK1	NM_001114121; NM_001114122; NM_001244846; NM_001274; NP_001107593; NP_001107594; NP_001231775; NP_001265; NR_045204; NR_045205	245.7±80.1	100.2±27.0	0.4	0.0002	0.0018
3460424	CHKA	NM_001277; NM_212469; NP_001268; NP_997634	243.9±62.9	161.5±34.8	0.7	0.0002	0.0018
6330170	CHKA	NM_001277; NM_212469; NP_001268; NP_997634	66.6±10.0	42.9±9.0	0.6	0.0002	0.0018
3940148	CHMP1B	NM_020412; NP_065145	1083.1±144.7	653.3±105.8	0.6	0.0002	0.0018
4180315	CHMP4B	NM_176812; NP_789782	411.1±63.6	568.2±76.6	1.4	0.0002	0.0018
4250291	CHPF	NM_001195731; NM_024536; NP_001182660; NP_078812	374.6±67.3	555.3±88.1	1.5	0.0002	0.0018
5570592	CHRD	NM_003741; NM_177978; NM_177979; NP_003732	26.7±13.1	77.0±35.5	2.9	0.0002	0.0018
1410017	CHRNA1	NM_000079; NM_001039523; NP_000070; NP_001034612	177.5±122.9	469.7±222.7	2.6	0.0002	0.0018
7650639	CHRNB1	NM_000747; NP_000738	470.7±235.2	1167.8±535.3	2.5	0.0002	0.0018
5900452	CHST7	NM_019886; NP_063939	285.2±54.9	644.9±219.1	2.3	0.0002	0.0018
1770689	CHTF18	NM_022092; NP_071375	59.0±20.0	26.7±5.6	0.5	0.0002	0.0018
6980156	CIAO1	NM_004804; NP_004795	888.9±121.0	1049.7±91.1	1.2	0.0002	0.0018
6380324	CKAP2L	NM_152515; NP_689728	451.0±228.0	110.6±32.8	0.2	0.0002	0.0018
5080367	CKLF	NM_001040138; NM_001040139; NM_016326; NM_016951; NM_181640; NM_181641; NP_001035228; NP_057410; NP_058647; NP_857591; NP_857592	1785.9±268.1	1239.2±267.1	0.7	0.0002	0.0018
1580592	CKM	NM_001824; NP_001815	55.7±40.7	2856.8±2567.6	51.3	0.0002	0.0018
3830315	CKMT2	NM_001099735; NM_001099736; NM_001825; NP_001093205; NP_001093206; NP_001816	24.3±5.8	206.7±336.6	8.5	0.0002	0.0018
2450358	CKS1B	NM_001826; NP_001817; NR_024163	1606.1±537.3	633.4±137.0	0.4	0.0002	0.0018
4210088	CKS1B	NM_001826; NP_001817; NR_024163	2212.3±783.2	873.1±163.9	0.4	0.0002	0.0018
780528	CKS2	NM_001827; NP_001818	2953.0±985.8	1090.2±298.5	0.4	0.0002	0.0018
2900768	CLCN6	NM_001256959; NM_001286; NM_021735; NM_021736; NM_021737; NP_001243888; NP_001277; NR_046428	82.2±19.6	138.5±21.5	1.7	0.0002	0.0018
3850136	CLCN6	NM_001256959; NM_001286; NM_021735; NM_021736; NM_021737; NP_001243888; NP_001277; NR_046428	80.5±16.9	121.1±16.2	1.5	0.0002	0.0018
1850156	CLDN23	NM_194284; NP_919260	118.7±50.7	41.0±25.5	0.3	0.0002	0.0018
1940048	CLEC11A	NM_002975; NP_002966	468.1±161.8	226.7±67.5	0.5	0.0002	0.0018
3450072	CLIC1	NM_001288; NP_001279	5658.1±837.7	3914.1±809.8	0.7	0.0002	0.0018
5870136	CLIC3	NM_004669; NP_004660	1774.6±857.4	222.3±174.7	0.1	0.0002	0.0018
650689	CLIP3	NM_001199570; NM_015526; NP_001186499; NP_056341	1068.4±413.8	1907.5±463.8	1.8	0.0002	0.0018
2510079	CLPP	NM_006012; NP_006003	356.3±52.5	283.8±40.7	0.8	0.0002	0.0018
4050288	CLSTN2	NM_022131; NP_071414	23.5±10.9	274.0±162.6	11.7	0.0002	0.0018
6380128	CLTA	NM_001076677; NM_001184760; NM_001184761; NM_001184762; NM_001833; NM_007096; NP_001070145; NP_001171689; NP_001171690; NP_001171691; NP_001824; NP_009027	1024.4±170.4	661.5±118.7	0.6	0.0002	0.0018
1110095	CLTB	NM_001834; NM_007097; NP_001825; NP_009028; NR_045724	1858.2±227.9	2566.2±348.6	1.4	0.0002	0.0018
4850630	CNN1	NM_001299; NP_001290	20.9±17.8	126.2±202.6	6.0	0.0002	0.0018
6520382	CNOT1	NM_001265612; NM_016284; NM_206999; NP_001252541; NP_057368; NP_996882; NR_049763	1071.9±138.2	812.7±99.7	0.8	0.0002	0.0018
10187	CNPY3	NM_006586; NM_183010; NP_006577	175.6±25.6	124.3±25.4	0.7	0.0002	0.0018
290615	CNRIP1	NM_001111101; NM_015463; NP_001104571; NP_056278	202.6±54.9	79.4±23.5	0.4	0.0002	0.0018
3940167	CNRIP1	NM_001111101; NM_015463; NP_001104571; NP_056278	1713.4±391.9	857.1±271.1	0.5	0.0002	0.0018
610189	COBL	NM_015198; NP_056013	41.6±27.4	158.8±111.5	3.8	0.0002	0.0018
6380044	COBRA1	NM_015456; NP_056271	83.1±12.3	62.6±11.8	0.8	0.0002	0.0018
6860113	COBRA1	NM_015456; NP_056271	296.2±49.5	212.0±14.5	0.7	0.0002	0.0018
6940408	COBRA1	NM_015456; NP_056271	437.7±79.4	303.4±22.9	0.7	0.0002	0.0018
4250768	COIL	NM_004645; NP_004636	352.2±41.0	284.3±52.5	0.8	0.0002	0.0018
3870228	COL13A1	NM_001130103; NM_005203; NM_080798; NM_080799; NM_080800; NM_080801; NM_080802; NM_080803; NM_080804; NM_080805; NM_080806; NM_080807; NM_080808; NM_080809; NM_080810; NM_080811; NM_080812; NM_080813; NM_080814; NM_080815; NP_001123575; NP_542988; NP_542990; NP_542991; NP_542992; NP_542995	288.4±126.8	91.1±31.9	0.3	0.0002	0.0018
5360743	COL16A1	NM_001856; NP_001847	485.4±343.6	1112.2±548.7	2.3	0.0002	0.0018
5290132	COL18A1	NM_030582; NM_130444; NM_130445; NP_085059; NP_569712	314.2±114.3	635.8±321.7	2.0	0.0002	0.0018
6960142	COL1A1	NM_000088; NP_000079	7586.7±2481.8	13759.1±3483.9	1.8	0.0002	0.0018
2120021	COL3A1	NM_000090; NP_000081	3988.8±2447.8	8184.5±4817.4	2.1	0.0002	0.0018
5560300	COL5A3	NM_015719; NP_056534	28.0±24.1	178.2±110.0	6.4	0.0002	0.0018
7570598	COL6A1	NM_001848; NP_001839	1153.7±852.1	3166.4±2006.1	2.7	0.0002	0.0018
2750356	COL6A2	NM_001849; NM_058174; NM_058175; NP_001840; NP_478054; NP_478055	258.2±154.5	600.9±408.4	2.3	0.0002	0.0018
3390458	COL6A2	NM_001849; NM_058174; NM_058175; NP_001840; NP_478054; NP_478055	707.6±504.7	1538.0±926.3	2.2	0.0002	0.0018
3360093	COMMD1	NM_152516; NP_689729	1245.9±238.3	1668.7±257.9	1.3	0.0002	0.0018
5720128	COQ2	NM_015697; NP_056512	943.9±171.0	565.7±105.3	0.6	0.0002	0.0018
3360167	CORO7	NM_001201472; NM_001201473; NM_024535; NP_001188401; NP_001188402; NP_078811	67.4±21.3	183.7±69.9	2.7	0.0002	0.0018
1070678	COTL1	NM_021149; NP_066972	271.0±58.6	168.2±53.2	0.6	0.0002	0.0018
2630411	COX11	NM_001162861; NM_001162862; NM_004375; NP_001156333; NP_001156334; NP_004366; NR_027941; NR_027942	69.8±13.4	106.8±39.5	1.5	0.0002	0.0018
1990437	COX6A2	NM_005205; NP_005196	26.8±11.4	730.8±444.7	27.3	0.0002	0.0018
5390138	COX7A1	NM_001864; NP_001855	1022.3±318.0	3308.2±1287.1	3.2	0.0002	0.0018
4490259	COX8A	NM_004074; NP_004065	5311.3±688.1	3978.0±485.0	0.7	0.0002	0.0018
5390687	CPE	NM_001873; NP_001864	54.0±45.4	271.3±337.7	5.0	0.0002	0.0018
4390193	CPZ	NM_001014447; NM_001014448; NM_003652; NP_001014447; NP_001014448; NP_003643	33.0±16.0	132.3±47.4	4.0	0.0002	0.0018
5340064	CPZ	NM_001014447; NM_001014448; NM_003652; NP_001014447; NP_001014448; NP_003643	29.7±9.2	69.1±19.8	2.3	0.0002	0.0018
1090497	CREG1	NM_003851; NP_003842	415.1±153.6	872.3±292.7	2.1	0.0002	0.0018
3930040	CRIM1	NM_016441; NP_057525	712.5±224.9	333.8±89.0	0.5	0.0002	0.0018
5340246	CRIP2	NM_001270837; NM_001270841; NM_001312; NP_001257766; NP_001257770; NP_001303; NR_073081; NR_073082; NR_073083; NR_073084; NR_073085	1432.0±444.4	2011.8±431.7	1.4	0.0002	0.0018
5960767	CRKL	NM_005207; NP_005198	1139.0±154.0	869.5±83.0	0.8	0.0002	0.0018
4760095	CRLF1	NM_004750; NP_004741	1632.4±646.7	494.5±184.7	0.3	0.0002	0.0018
360296	CRMP1	NM_001014809; NM_001313; NP_001014809; NP_001304	36.4±34.5	403.5±272.9	11.1	0.0002	0.0018
2850059	CRY1	NM_004075; NP_004066	777.6±249.0	549.2±97.0	0.7	0.0002	0.0018
2140408	CS	NM_004077; NM_198324; NP_004068	2569.4±310.6	2004.1±129.1	0.8	0.0002	0.0018
2810255	CSAD	NM_001244705; NM_001244706; NM_015989; NP_001231634; NP_001231635; NP_057073	105.2±21.8	171.0±41.5	1.6	0.0002	0.0018
2320129	CSDA	NM_001145426; NM_003651; NP_001138898; NP_003642	4618.8±556.0	6738.5±922.3	1.5	0.0002	0.0018
3840349	CSDC2	NM_014460; NP_055275	112.2±65.1	413.0±196.8	3.7	0.0002	0.0018
3710440	CSDE1	NM_001007553; NM_001130523; NM_001242891; NM_001242892; NM_001242893; NM_007158; NP_001007554; NP_001123995; NP_001229820; NP_001229821; NP_001229822; NP_009089	133.2±38.9	230.7±70.2	1.7	0.0002	0.0018
5130674	CSE1L	NM_001256135; NM_001316; NM_177436; NP_001243064; NP_001307; NR_045796	1812.4±418.3	1028.6±118.4	0.6	0.0002	0.0018
7000634	CSE1L	NM_001256135; NM_001316; NM_177436; NP_001243064; NP_001307; NR_045796	1896.6±402.3	1102.6±197.4	0.6	0.0002	0.0018
780762	CSNK1D	NM_001893; NM_139062; NP_001884; NP_620693	873.0±140.9	639.7±112.0	0.7	0.0002	0.0018
6280079	CSTF2	NM_001325; NP_001316	425.5±63.6	288.8±55.8	0.7	0.0002	0.0018
1770170	CTDSPL	NM_001008392; NM_005808; NP_001008393; NP_005799	420.9±66.4	971.0±413.2	2.3	0.0002	0.0018
5890451	CTNNA1	NM_001903; NP_001894	2426.5±236.2	3866.8±801.6	1.6	0.0002	0.0018
6370273	CTPS	NM_001905; NP_001896	672.0±175.9	365.0±120.3	0.5	0.0002	0.0018
2000064	CTPS2	NM_001144002; NM_019857; NM_175859; NP_001137474; NP_062831; NP_787055	231.9±54.1	146.2±33.9	0.6	0.0002	0.0018
6510576	CTPS2	NM_001144002; NM_019857; NM_175859; NP_001137474; NP_062831; NP_787055	44.2±12.0	26.3±7.6	0.6	0.0002	0.0018
1980288	CTSH	NM_004390; NM_148979; NP_004381	53.4±31.3	519.3±504.8	9.7	0.0002	0.0018
1430477	CTSL2	NM_001201575; NM_001333; NP_001188504; NP_001324	70.4±17.3	38.6±12.1	0.5	0.0002	0.0018
4220259	CTSZ	NM_001336; NP_001327	828.9±219.7	508.6±171.4	0.6	0.0002	0.0018
360114	CTXN1	NM_206833; NP_996664	252.6±70.3	1159.9±276.8	4.6	0.0002	0.0018
7400133	CUGBP2	NM_001025076; NM_001025077; NM_001083591; NM_006561; NP_001020247; NP_001020248; NP_001077060; NP_006552	41.0±17.9	144.7±66.4	3.5	0.0002	0.0018
1030427	CUTA	NM_001014433; NM_001014837; NM_001014838; NM_001014840; NM_015921; NP_001014433; NP_001014837; NP_001014838; NP_001014840; NP_057005	4444.9±560.4	3503.0±322.2	0.8	0.0002	0.0018
3120707	CUTA	NM_001014433; NM_001014837; NM_001014838; NM_001014840; NM_015921; NP_001014433; NP_001014837; NP_001014838; NP_001014840; NP_057005	1545.0±231.5	1077.7±165.3	0.7	0.0002	0.0018
2480048	CXorf40A	NM_001171907; NM_001171908; NM_001171909; NM_178124; NP_001165378; NP_001165379; NP_001165380; NP_835225	398.8±42.9	520.6±52.7	1.3	0.0002	0.0018
3180242	CXorf64	NM_001122716; NP_001116188	161.3±42.5	115.8±23.0	0.7	0.0002	0.0018
3400088	CXXC1	NM_001101654; NM_014593; NP_001095124; NP_055408	596.3±110.6	426.6±53.7	0.7	0.0002	0.0018
1230025	CYB5R1	NM_016243; NP_057327	1603.3±497.5	3769.8±1314.6	2.4	0.0002	0.0018
1770520	CYC1	NM_001916; NP_001907	2023.5±315.7	1728.2±184.6	0.9	0.0002	0.0018
6200554	CYCS	NM_018947; NP_061820	84.9±10.4	135.7±25.4	1.6	0.0002	0.0018
2120053	CYP1B1	NM_000104; NP_000095	958.8±922.6	2182.4±1520.9	2.3	0.0002	0.0018
270332	CYP20A1	NM_020674; NM_177538; NP_803882	326.4±60.5	234.9±21.9	0.7	0.0002	0.0018
1570661	CYP2J2	NM_000775; NP_000766	47.9±38.2	703.1±495.3	14.7	0.0002	0.0018
6200068	CYP51A1	NM_000786; NM_001146152; NP_000777; NP_001139624	372.0±149.3	600.6±185.1	1.6	0.0002	0.0018
4490010	DAAM1	NM_001270520; NM_014992; NP_001257449; NP_055807	162.7±37.1	386.7±149.9	2.4	0.0002	0.0018
1990196	DACT3	NM_145056; NP_659493	50.5±22.8	178.9±80.4	3.5	0.0002	0.0018
2060091	DAG1	NM_001165928; NM_001177634; NM_001177635; NM_001177636; NM_001177637; NM_001177638; NM_001177639; NM_001177640; NM_001177641; NM_001177642; NM_001177643; NM_001177644; NM_004393; NP_001159400; NP_001171105; NP_001171106; NP_001171107; NP_001171108; NP_001171109; NP_001171110; NP_001171111; NP_001171112; NP_001171113; NP_001171114; NP_001171115; NP_004384	611.6±111.6	1397.3±473.0	2.3	0.0002	0.0018
5700220	DAPK1	NM_004938; NP_004929	145.4±95.2	254.1±116.4	1.7	0.0002	0.0018
5910097	DARS2	NM_018122; NP_060592	189.2±44.5	129.0±16.0	0.7	0.0002	0.0018
1010195	DBI	NM_001079862; NM_001079863; NM_001178017; NM_001178041; NM_001178042; NM_001178043; NM_020548; NP_001073331; NP_001073332; NP_001171488; NP_001171512; NP_001171513; NP_001171514; NP_065438	4331.2±889.9	6000.3±1192.7	1.4	0.0002	0.0018
2480338	DBI	NM_001079862; NM_001079863; NM_001178017; NM_001178041; NM_001178042; NM_001178043; NM_020548; NP_001073331; NP_001073332; NP_001171488; NP_001171512; NP_001171513; NP_001171514; NP_065438	1025.5±274.6	1650.8±542.6	1.6	0.0002	0.0018
6760008	DBN1	NM_004395; NM_080881; NP_004386; NP_543157	1526.8±192.3	2186.7±152.3	1.4	0.0002	0.0018
4060768	DBT	NM_001918; NP_001909	365.9±65.8	511.0±71.9	1.4	0.0002	0.0018
1660307	DCAF6	NM_001017977; NM_001198956; NM_001198957; NM_018442; NP_001017977; NP_001185885; NP_001185886; NP_060912	1484.0±190.6	2408.3±759.8	1.6	0.0002	0.0018
5080594	DCAF6	NM_001017977; NM_001198956; NM_001198957; NM_018442; NP_001017977; NP_001185885; NP_001185886; NP_060912	245.3±59.3	466.5±204.8	1.9	0.0002	0.0018
2760433	DCLK1	NM_001195415; NM_001195416; NM_001195430; NM_004734; NP_001182344; NP_001182345; NP_001182359; NP_004725	32.1±9.1	85.2±28.5	2.7	0.0002	0.0018
5050431	DCLK1	NM_001195415; NM_001195416; NM_001195430; NM_004734; NP_001182344; NP_001182345; NP_001182359; NP_004725	73.7±43.0	402.3±147.4	5.5	0.0002	0.0018
1450370	DCP1A	NM_018403; NP_060873	100.5±11.5	70.0±12.3	0.7	0.0002	0.0018
6960349	DCP2	NM_001242377; NM_152624; NP_001229306; NP_689837; NR_038352	218.3±63.2	418.3±167.9	1.9	0.0002	0.0018
6020497	DCTN4	NM_001135643; NM_001135644; NM_016221; NP_001129115; NP_001129116; NP_057305	485.0±62.8	566.2±83.3	1.2	0.0002	0.0018
4210192	DCTPP1	NM_024096; NP_077001	1741.5±327.2	1181.3±186.3	0.7	0.0002	0.0018
7650435	DCTPP1	NM_024096; NP_077001	783.4±201.4	528.9±87.5	0.7	0.0002	0.0018
2370100	DDB1	NM_001923; NP_001914	4739.7±456.3	6011.7±1127.1	1.3	0.0002	0.0018
2000482	DDB2	NM_000107; NP_000098	88.9±11.2	70.9±12.5	0.8	0.0002	0.0018
3930553	DDX10	NM_004398; NP_004389	640.2±183.5	355.2±33.4	0.6	0.0002	0.0018
6060201	DDX18	NM_006773; NP_006764	878.0±203.8	673.1±126.7	0.8	0.0002	0.0018
4560242	DDX19B	NM_001014449; NM_001014451; NM_001257172; NM_001257173; NM_001257174; NM_001257175; NM_007242; NP_001014449; NP_001014451; NP_001244101; NP_001244102; NP_001244103; NP_001244104; NP_009173	137.1±15.8	108.4±20.5	0.8	0.0002	0.0018
4860673	DDX39	NM_001204057; NM_005804; NM_138998; NP_005795; NR_038336; NR_046366	1920.8±489.5	935.6±208.0	0.5	0.0002	0.0018
4040672	DDX47	NM_016355; NM_201224; NP_057439; NP_957518	2103.5±313.1	1633.4±183.7	0.8	0.0002	0.0018
430577	DDX50	NM_024045; NP_076950	570.5±57.4	473.7±55.2	0.8	0.0002	0.0018
5270671	DEFB103A	NM_018661; NP_061131	108.2±114.8	705.6±770.3	6.5	0.0002	0.0018
6100072	DENND2A	NM_015689; NP_056504	24.9±10.2	66.0±18.8	2.7	0.0002	0.0018
6200201	DEPDC1	NM_001114120; NM_017779; NP_001107592; NP_060249	305.7±161.1	77.5±27.0	0.3	0.0002	0.0018
2370441	DEPDC1B	NM_001145208; NM_018369; NP_001138680; NP_060839	140.2±68.4	41.0±14.4	0.3	0.0002	0.0018
3800095	DEPDC6	NM_022783; NP_073620	73.4±126.4	282.9±530.1	3.9	0.0002	0.0018
10296	DES	NM_001927; NP_001918	656.8±444.3	1906.8±1062.4	2.9	0.0002	0.0018
7200274	DGCR6	NM_005675; NP_005666	1142.9±270.3	1502.7±427.7	1.3	0.0002	0.0018
4480341	DHCR24	NM_014762; NP_055577	348.8±139.1	777.5±189.1	2.2	0.0002	0.0018
5360678	DHCR7	NM_001163817; NM_001360; NP_001157289; NP_001351	210.0±51.9	646.8±149.7	3.1	0.0002	0.0018
6550048	DHCR7	NM_001163817; NM_001360; NP_001157289; NP_001351	188.2±41.3	504.9±108.0	2.7	0.0002	0.0018
2900735	DHX15	NM_001358; NP_001349	3496.0±428.6	2691.3±215.2	0.8	0.0002	0.0018
2450286	DHX33	NM_001199699; NM_020162; NP_001186628; NP_064547	243.7±36.7	186.7±45.9	0.8	0.0002	0.0018
3940670	DIAPH1	NM_001079812; NM_005219; NP_001073280; NP_005210	450.6±111.5	271.8±66.6	0.6	0.0002	0.0018
5270181	DIAPH2	NM_006729; NM_007309; NP_006720; NP_009293	205.8±52.2	125.3±29.9	0.6	0.0002	0.0018
5390672	DIAPH3	NM_001042517; NM_001258366; NM_001258367; NM_001258368; NM_001258369; NM_001258370; NM_030932; NP_001035982; NP_001245295; NP_001245296; NP_001245297; NP_001245298; NP_001245299; NP_112194	151.4±47.7	63.1±12.6	0.4	0.0002	0.0018
5900017	DIAPH3	NM_001042517; NM_001258366; NM_001258367; NM_001258368; NM_001258369; NM_001258370; NM_030932; NP_001035982; NP_001245295; NP_001245296; NP_001245297; NP_001245298; NP_001245299; NP_112194	142.0±45.6	53.6±17.5	0.4	0.0002	0.0018
6560167	DIAPH3	NM_001042517; NM_001258366; NM_001258367; NM_001258368; NM_001258369; NM_001258370; NM_030932; NP_001035982; NP_001245295; NP_001245296; NP_001245297; NP_001245298; NP_001245299; NP_112194	241.1±86.2	86.5±17.2	0.4	0.0002	0.0018
6660739	DIAPH3	NM_001042517; NM_001258366; NM_001258367; NM_001258368; NM_001258369; NM_001258370; NM_030932; NP_001035982; NP_001245295; NP_001245296; NP_001245297; NP_001245298; NP_001245299; NP_112194	610.4±193.0	236.2±39.2	0.4	0.0002	0.0018
6520577	DIP2A	NM_001146114; NM_001146115; NM_001146116; NM_015151; NM_206889; NM_206890; NM_206891; NP_001139586; NP_001139587; NP_001139588; NP_055966; NP_996772; NP_996773; NP_996774	59.4±13.2	35.1±9.8	0.6	0.0002	0.0018
4880609	DKK1	NM_012242; NP_036374	645.4±526.5	61.6±55.1	0.1	0.0002	0.0018
5570102	DKK1	NM_012242; NP_036374	5372.8±2693.2	529.4±603.7	0.1	0.0002	0.0018
1500661	DLEU2	NA	114.9±51.5	52.4±15.7	0.5	0.0002	0.0018
240221	DLGAP5	NM_001146015; NM_014750; NP_001139487; NP_055565	739.0±312.3	183.6±73.0	0.2	0.0002	0.0018
5220095	DLGAP5	NM_001146015; NM_014750; NP_001139487; NP_055565	631.7±273.2	165.1±79.7	0.3	0.0002	0.0018
6450681	DLST	NM_001244883; NM_001933; NP_001231812; NP_001924; NR_033814; NR_045209	361.6±42.2	257.9±39.8	0.7	0.0002	0.0018
6380193	DLX3	NM_005220; NP_005211	243.3±90.5	66.0±41.0	0.3	0.0002	0.0018
5490646	DMAP1	NM_001034023; NM_001034024; NM_019100; NP_001029195; NP_001029196; NP_061973	509.2±74.9	416.0±40.1	0.8	0.0002	0.0018
270520	DMD	NM_000109; NM_004006; NM_004007; NM_004009; NM_004010; NM_004011; NM_004012; NM_004013; NM_004014; NM_004015; NM_004016; NM_004017; NM_004018; NM_004019; NM_004020; NM_004021; NM_004022; NM_004023; NP_000100; NP_003997; NP_003998; NP_004000; NP_004001; NP_004002; NP_004003; NP_004004; NP_004005; NP_004006; NP_004007; NP_004008; NP_004009; NP_004010; NP_004011; NP_004012; NP_004013; NP_004014	18.4±6.5	105.0±46.5	5.7	0.0002	0.0018
3930164	DMPK	NM_001081560; NM_001081562; NM_001081563; NM_004409; NP_001075029; NP_001075031; NP_001075032; NP_004400	119.1±72.7	284.8±134.5	2.4	0.0002	0.0018
2470196	DNAJB5	NM_001135004; NM_001135005; NM_012266; NP_001128476; NP_001128477; NP_036398	139.5±30.0	261.3±75.0	1.9	0.0002	0.0018
5860315	DNAJB6	NM_005494; NM_058246; NP_005485; NP_490647	1065.8±215.4	1340.4±263.4	1.3	0.0002	0.0018
2760164	DNAJB9	NM_012328; NP_036460	254.7±87.1	374.5±111.6	1.5	0.0002	0.0018
2450411	DNAJC12	NM_021800; NM_201262; NP_068572; NP_957714	26.1±19.9	94.8±53.8	3.6	0.0002	0.0018
5720465	DNAJC12	NM_021800; NM_201262; NP_068572; NP_957714	30.1±16.2	95.5±51.9	3.2	0.0002	0.0018
50114	DNAJC9	NM_015190; NP_056005	1715.8±505.9	723.0±150.5	0.4	0.0002	0.0018
6200309	DNALI1	NM_003462; NP_003453	98.2±22.2	210.3±52.3	2.1	0.0002	0.0018
1260162	DNMT1	NM_001130823; NM_001379; NP_001124295; NP_001370	3069.6±733.2	1704.3±224.9	0.6	0.0002	0.0018
7610730	DOCK11	NM_144658; NP_653259	239.8±128.2	874.3±258.8	3.6	0.0002	0.0018
10747	DOCK2	NM_004946; NP_004937	264.2±160.4	75.0±33.1	0.3	0.0002	0.0018
3310682	DOCK5	NM_024940; NP_079216	116.1±50.5	64.2±28.5	0.6	0.0002	0.0018
990725	DONSON	NM_017613; NM_145794; NM_145795; NP_060083	288.6±79.8	164.1±28.2	0.6	0.0002	0.0018
6480669	DONSON	NM_017613; NM_145794; NM_145795; NP_060083	64.1±24.2	38.4±9.9	0.6	0.0002	0.0018
3170332	DPP9	NM_139159; NP_631898	295.8±46.9	182.2±32.6	0.6	0.0002	0.0018
3190102	DSN1	NM_001145315; NM_001145316; NM_001145317; NM_001145318; NM_024918; NP_001138787; NP_001138788; NP_001138789; NP_001138790; NP_079194	190.0±51.5	96.3±21.2	0.5	0.0002	0.0018
6900612	DSTN	NM_001011546; NM_006870; NP_001011546; NP_006861	4270.0±813.2	6318.0±1278.2	1.5	0.0002	0.0018
2640500	DTD1	NM_080820; NP_543010	390.9±43.3	278.9±51.4	0.7	0.0002	0.0018
5570296	DTL	NM_016448; NP_057532	264.5±97.6	67.4±22.2	0.3	0.0002	0.0018
4570253	DTNA	NM_001128175; NM_001198938; NM_001198939; NM_001198940; NM_001198941; NM_001198942; NM_001198943; NM_001198944; NM_001198945; NM_001390; NM_001391; NM_001392; NM_032975; NM_032978; NM_032979; NM_032980; NM_032981; NP_001121647; NP_001185867; NP_001185868; NP_001185869; NP_001185870; NP_001185871; NP_001185872; NP_001185873; NP_001185874; NP_001381; NP_001382; NP_001383; NP_116757; NP_116760; NP_1…	31.0±12.0	99.3±65.3	3.2	0.0002	0.0018
6350164	DTNA	NM_001128175; NM_001198938; NM_001198939; NM_001198940; NM_001198941; NM_001198942; NM_001198943; NM_001198944; NM_001198945; NM_001390; NM_001391; NM_001392; NM_032975; NM_032978; NM_032979; NM_032980; NM_032981; NP_001121647; NP_001185867; NP_001185868; NP_001185869; NP_001185870; NP_001185871; NP_001185872; NP_001185873; NP_001185874; NP_001381; NP_001382; NP_001383; NP_116757; NP_116760; NP_1…	152.5±100.6	976.1±795.4	6.4	0.0002	0.0018
7320072	DTNA	NM_001128175; NM_001198938; NM_001198939; NM_001198940; NM_001198941; NM_001198942; NM_001198943; NM_001198944; NM_001198945; NM_001390; NM_001391; NM_001392; NM_032975; NM_032978; NM_032979; NM_032980; NM_032981; NP_001121647; NP_001185867; NP_001185868; NP_001185869; NP_001185870; NP_001185871; NP_001185872; NP_001185873; NP_001185874; NP_001381; NP_001382; NP_001383; NP_116757; NP_116760; NP_1…	27.8±12.0	97.2±70.2	3.5	0.0002	0.0018
3780707	DUSP10	NM_007207; NM_144728; NM_144729; NP_009138; NP_653329; NP_653330	378.3±126.4	187.9±65.4	0.5	0.0002	0.0018
460280	DUSP12	NM_007240; NP_009171	1210.1±141.3	901.5±126.7	0.7	0.0002	0.0018
3710626	DUSP22	NM_020185; NP_064570	176.8±35.3	279.9±94.1	1.6	0.0002	0.0018
4210347	DUSP28	NM_001033575; NP_001028747	159.5±22.9	322.8±142.4	2.0	0.0002	0.0018
6280242	DUT	NM_001025248; NM_001025249; NM_001948; NP_001020419; NP_001020420; NP_001939	382.4±103.2	224.0±31.5	0.6	0.0002	0.0018
5290131	DYNC1LI2	NM_006141; NP_006132	2176.7±252.0	3211.1±555.5	1.5	0.0002	0.0018
5720609	DYNC2LI1	NM_001012665; NM_001193464; NM_015522; NM_016008; NP_001180393; NP_056337; NP_057092	152.1±31.5	227.4±37.0	1.5	0.0002	0.0018
6350634	DYNLT1	NM_006519; NP_006510	2838.3±589.3	2054.3±321.5	0.7	0.0002	0.0018
6330553	DYRK2	NM_003583; NM_006482; NP_003574; NP_006473	396.8±86.9	808.9±200.0	2.0	0.0002	0.0018
6560523	DYRK2	NM_003583; NM_006482; NP_003574; NP_006473	125.2±31.2	254.2±69.3	2.0	0.0002	0.0018
3140523	DYX1C1	NM_001033559; NM_001033560; NM_130810; NP_001028731; NP_001028732; NP_570722	37.4±11.3	48.3±9.9	1.3	0.0002	0.0018
4560450	E2F7	NM_203394; NP_976328	270.1±98.7	114.3±41.3	0.4	0.0002	0.0018
6770600	EAF2	NM_018456; NP_060926	30.8±10.8	70.7±33.6	2.3	0.0002	0.0018
7160435	EBF3	NM_001005463; NP_001005463	1063.8±246.0	632.8±185.5	0.6	0.0002	0.0018
5490477	EBPL	NM_032565; NP_115954	536.9±160.0	265.1±75.1	0.5	0.0002	0.0018
5220612	ECHDC3	NM_024693; NP_078969	264.9±74.3	160.6±72.2	0.6	0.0002	0.0018
5420689	ECM2	NM_001197295; NM_001197296; NM_001393; NP_001184224; NP_001184225; NP_001384	19.1±6.6	63.5±43.5	3.3	0.0002	0.0018
2030292	EDEM1	NM_014674; NP_055489	269.2±51.7	179.7±48.3	0.7	0.0002	0.0018
160754	EDG1	NM_001400; NP_001391	262.7±103.1	56.1±11.7	0.2	0.0002	0.0018
3930403	EDNRA	NM_001166055; NM_001256283; NM_001957; NP_001159527; NP_001243212; NP_001948; NR_045958	52.1±25.2	238.4±303.2	4.6	0.0002	0.0018
6370356	EEF1A2	NM_001958; NP_001949	56.5±42.0	860.7±529.5	15.2	0.0002	0.0018
1400682	EFHA1	NM_152726; NP_689939	1221.5±207.4	1516.2±278.6	1.2	0.0002	0.0018
1980484	EFHD1	NM_001243252; NM_025202; NP_001230181; NP_079478	547.6±445.4	1775.7±676.8	3.2	0.0002	0.0018
110161	EFR3A	NM_015137; NP_055952	856.9±101.7	1222.7±113.4	1.4	0.0002	0.0018
3800142	EGFLAM	NM_001205301; NM_152403; NM_182798; NM_182799; NM_182801; NP_001192230; NP_689616; NP_877950; NP_877953	94.0±29.0	177.8±71.7	1.9	0.0002	0.0018
5820402	EGFLAM	NM_001205301; NM_152403; NM_182798; NM_182799; NM_182801; NP_001192230; NP_689616; NP_877950; NP_877953	48.6±12.7	140.3±74.7	2.9	0.0002	0.0018
6270372	EGFLAM	NM_001205301; NM_152403; NM_182798; NM_182799; NM_182801; NP_001192230; NP_689616; NP_877950; NP_877953	362.8±92.4	698.7±285.1	1.9	0.0002	0.0018
4670102	EGLN1	NM_022051; NP_071334	105.6±15.1	61.6±8.8	0.6	0.0002	0.0018
6130484	EGLN3	NM_022073; NP_071356	39.6±13.0	354.0±114.1	8.9	0.0002	0.0018
6020255	EGR2	NM_000399; NM_001136177; NM_001136178; NM_001136179; NP_000390; NP_001129649; NP_001129650; NP_001129651	95.9±75.4	494.6±215.7	5.2	0.0002	0.0018
6400224	EHBP1L1	NM_001099409; NP_001092879	442.7±70.0	1145.4±488.7	2.6	0.0002	0.0018
6400647	EHD4	NM_139265; NP_644670	739.5±285.9	455.9±98.8	0.6	0.0002	0.0018
3190672	EID3	NM_001008394; NP_001008395	68.7±14.3	41.4±12.1	0.6	0.0002	0.0018
3130079	EIF2B2	NM_014239; NP_055054	1018.9±233.5	769.2±142.2	0.8	0.0002	0.0018
5050669	EIF3D	NM_003753; NP_003744	2059.5±161.1	1623.1±104.2	0.8	0.0002	0.0018
1450670	EIF4A1	NM_001204510; NM_001416; NP_001191439; NP_001407	10223.2±876.2	8336.0±769.0	0.8	0.0002	0.0018
5270110	EIF4A3	NM_014740; NP_055555	2027.1±202.8	1605.2±161.8	0.8	0.0002	0.0018
4540397	EIF4H	NM_022170; NM_031992; NP_071496; NP_114381	1508.5±187.4	1211.7±216.3	0.8	0.0002	0.0018
430086	ELAC1	NM_018696; NP_061166	60.6±12.9	41.6±8.4	0.7	0.0002	0.0018
610270	ELL2	NM_012081; NP_036213	793.4±254.9	230.9±61.9	0.3	0.0002	0.0018
6400373	EMB	NM_198449; NP_940851	50.2±19.1	30.1±9.7	0.6	0.0002	0.0018
1170093	EML1	NM_001008707; NM_004434; NP_001008707; NP_004425	259.3±54.6	497.3±99.9	1.9	0.0002	0.0018
6250612	EML1	NM_001008707; NM_004434; NP_001008707; NP_004425	92.5±15.1	192.0±45.7	2.1	0.0002	0.0018
3800452	EMP3	NM_001425; NP_001416	5226.1±615.3	3438.9±711.2	0.7	0.0002	0.0018
3170132	ENAH	NM_001008493; NM_018212; NP_001008493; NP_060682	305.6±136.4	133.2±41.1	0.4	0.0002	0.0018
4610753	ENG	NM_000118; NM_001114753; NP_000109; NP_001108225	1827.9±750.2	622.2±261.2	0.3	0.0002	0.0018
6380441	ENO1	NM_001201483; NM_001428; NP_001188412; NP_001419	13300.7±1249.8	7855.7±1458.3	0.6	0.0002	0.0018
50402	ENO2	NM_001975; NP_001966	496.3±178.3	141.2±42.8	0.3	0.0002	0.0018
1240300	ENO3	NM_001193503; NM_001976; NM_053013; NP_001180432; NP_001967; NP_443739	1894.2±1082.3	7296.4±3192.5	3.9	0.0002	0.0018
6110435	ENO3	NM_001193503; NM_001976; NM_053013; NP_001180432; NP_001967; NP_443739	480.9±302.4	2478.2±1211.6	5.2	0.0002	0.0018
2710358	ENOSF1	NM_001126123; NM_017512; NM_202758; NP_001119595; NP_059982; NP_974487	286.9±95.8	199.4±64.8	0.7	0.0002	0.0018
6480491	EPB41L5	NM_001184937; NM_001184938; NM_001184939; NM_020909; NP_001171866; NP_001171867; NP_001171868; NP_065960	78.9±22.2	109.4±15.6	1.4	0.0002	0.0018
6400044	EPDR1	NM_001242946; NM_001242948; NM_017549; NP_001229875; NP_001229877; NP_060019	2764.9±839.3	4627.8±1058.1	1.7	0.0002	0.0018
6290735	EPHB3	NM_004443; NP_004434	32.9±12.7	59.0±17.8	1.8	0.0002	0.0018
2750392	EPM2A	NM_001018041; NM_005670; NP_001018051; NP_005661	59.5±11.0	104.6±43.9	1.8	0.0002	0.0018
2760465	EPR1	NA	191.1±95.0	69.3±43.0	0.4	0.0002	0.0018
4050156	ERBB2	NM_001005862; NM_004448; NP_001005862; NP_004439	511.4±69.4	800.6±127.6	1.6	0.0002	0.0018
3120608	ERBB3	NM_001005915; NM_001982; NP_001005915; NP_001973	34.3±10.4	116.1±56.5	3.4	0.0002	0.0018
4560288	ERBB3	NM_001005915; NM_001982; NP_001005915; NP_001973	40.4±17.7	207.3±114.8	5.1	0.0002	0.0018
3370424	ERCC6L	NM_001009954; NM_017669; NP_060139	105.8±44.9	37.6±14.7	0.4	0.0002	0.0018
5360398	ERI1	NM_153332; NP_699163	284.0±57.7	160.1±23.6	0.6	0.0002	0.0018
6110634	ERLIN1	NM_001100626; NM_006459; NP_001094096; NP_006450	242.9±36.1	122.1±31.1	0.5	0.0002	0.0018
6370435	ETS1	NM_001143820; NM_001162422; NM_005238; NP_001137292; NP_001155894; NP_005229	1592.9±380.2	807.4±211.5	0.5	0.0002	0.0018
4590224	EVI2A	NM_001003927; NM_014210; NP_001003927; NP_055025	131.9±70.8	63.8±27.5	0.5	0.0002	0.0018
1770646	EXO1	NM_003686; NM_006027; NM_130398; NP_003677; NP_006018; NP_569082	239.0±101.1	69.7±16.3	0.3	0.0002	0.0018
7330196	EXOC6	NM_001013848; NM_019053; NP_001013870; NP_061926	69.1±16.9	217.3±151.8	3.1	0.0002	0.0018
990491	EXOG	NM_001145464; NM_005107; NP_001138936; NP_005098	56.7±16.6	118.3±41.6	2.1	0.0002	0.0018
840358	EXOSC10	NM_001001998; NM_002685; NP_001001998; NP_002676	1016.9±180.2	746.9±110.7	0.7	0.0002	0.0018
6130196	EXOSC3	NM_001002269; NM_016042; NP_001002269; NP_057126	455.3±136.6	279.4±47.6	0.6	0.0002	0.0018
3520070	EXOSC9	NM_001034194; NM_005033; NP_001029366; NP_005024	1425.1±406.1	512.5±106.9	0.4	0.0002	0.0018
6220142	EXOSC9	NM_001034194; NM_005033; NP_001029366; NP_005024	907.4±254.0	303.9±62.5	0.3	0.0002	0.0018
4290706	EYA2	NM_005244; NM_172110; NM_172111; NM_172112; NM_172113; NP_005235; NP_742108	520.3±339.7	108.2±60.5	0.2	0.0002	0.0018
1710368	EZH2	NM_001203247; NM_001203248; NM_001203249; NM_004456; NM_152998; NP_001190176; NP_001190177; NP_001190178; NP_004447; NP_694543	223.1±90.5	100.2±28.1	0.4	0.0002	0.0018
4180524	EZH2	NM_001203247; NM_001203248; NM_001203249; NM_004456; NM_152998; NP_001190176; NP_001190177; NP_001190178; NP_004447; NP_694543	127.0±52.0	49.5±14.4	0.4	0.0002	0.0018
2100612	EZR	NM_001111077; NM_003379; NP_001104547; NP_003370	7807.0±1826.0	3546.9±939.6	0.5	0.0002	0.0018
2230241	F13A1	NM_000129; NP_000120	216.5±234.4	3279.6±1562.2	15.1	0.0002	0.0018
2510131	FABP3	NM_004102; NP_004093	50.1±25.2	926.5±492.6	18.5	0.0002	0.0018
2360020	FADS1	NM_013402; NP_037534	538.1±139.7	904.8±143.1	1.7	0.0002	0.0018
6450703	FAF2	NM_014613; NP_055428	1749.8±181.5	1283.4±175.4	0.7	0.0002	0.0018
6110575	FAIM	NM_001033030; NM_001033031; NM_001033032; NM_018147; NP_001028202; NP_001028203; NP_001028204; NP_060617	265.0±49.2	154.3±44.8	0.6	0.0002	0.0018
6400402	FAM110A	NM_001042353; NM_031424; NM_207121; NP_001035812; NP_113612; NP_997004	129.4±37.5	41.4±11.1	0.3	0.0002	0.0018
3060458	FAM111A	NM_001142519; NM_001142520; NM_001142521; NM_022074; NM_198847; NP_001135991; NP_001135992; NP_001135993; NP_071357; NP_942144	260.3±78.0	127.5±31.3	0.5	0.0002	0.0018
4200541	FAM113B	NM_138371; NP_612380	196.1±63.9	120.7±45.7	0.6	0.0002	0.0018
5810373	FAM127B	NM_001078172; NM_001134321; NM_015582; NP_001071640; NP_001127793; NR_002732	460.6±76.5	365.1±59.1	0.8	0.0002	0.0018
2060220	FAM174A	NM_198507; NP_940909	256.9±54.4	378.4±71.2	1.5	0.0002	0.0018
3800465	FAM174B	NM_207446; NP_997329	133.9±46.9	267.7±96.5	2.0	0.0002	0.0018
7330563	FAM178A	NM_001136123; NM_001243770; NM_018121; NM_144592; NP_001129595; NP_001230699; NP_060591	147.7±22.6	218.8±42.3	1.5	0.0002	0.0018
1440379	FAM178B	NM_001122646; NM_001172667; NM_016490; NP_001116118; NP_001166138; NP_057574	52.1±24.3	108.5±46.1	2.1	0.0002	0.0018
520274	FAM180A	NM_205855; NP_995327	258.2±99.5	34.6±18.2	0.1	0.0002	0.0018
2810373	FAM20A	NM_001243746; NM_017565; NP_001230675; NP_060035; NR_027751	19.4±9.1	71.4±56.7	3.7	0.0002	0.0018
6590646	FAM26F	NM_001010919; NM_001276460; NP_001010919; NP_001263389	92.8±42.0	42.5±12.7	0.5	0.0002	0.0018
4590390	FAM38A	NA	1595.0±322.5	1102.2±168.8	0.7	0.0002	0.0018
4220544	FAM54A	NM_001099286; NM_138419; NP_001092756; NP_612428	77.7±21.7	40.4±10.2	0.5	0.0002	0.0018
5910600	FAM57A	NM_024792; NP_079068	424.3±126.5	242.9±94.2	0.6	0.0002	0.0018
3450201	FAM65B	NM_014722; NM_015864; NP_055537; NP_056948	103.0±62.1	419.8±165.2	4.1	0.0002	0.0018
2970433	FAM69A	NM_001006605; NM_001252269; NM_001252270; NM_001252271; NM_001252273; NP_001006606; NP_001239198; NP_001239199; NP_001239200; NP_001239202	443.5±103.9	649.2±117.2	1.5	0.0002	0.0018
150543	FAM83D	NM_030919; NP_112181	469.0±217.7	106.4±27.5	0.2	0.0002	0.0018
2350086	FAM86A	NM_201400; NM_201598; NP_958802; NP_963892	42.1±24.0	181.2±78.0	4.3	0.0002	0.0018
6220736	FANCB	NM_001018113; NM_152633; NP_001018123; NP_689846	65.5±28.5	26.5±7.7	0.4	0.0002	0.0018
2690240	FANCD2	NM_001018115; NM_033084; NP_001018125; NP_149075	379.1±105.9	146.2±50.7	0.4	0.0002	0.0018
5720192	FANCE	NM_021922; NP_068741	316.5±87.9	198.3±40.8	0.6	0.0002	0.0018
3170066	FANCI	NM_001113378; NM_018193; NP_001106849; NP_060663	317.3±130.2	121.7±26.5	0.4	0.0002	0.0018
5310634	FASN	NM_004104; NP_004095	1060.2±175.5	1782.0±364.4	1.7	0.0002	0.0018
4880360	FBL	NM_001436; NP_001427	1472.1±360.0	937.9±174.8	0.6	0.0002	0.0018
6040292	FBXO28	NM_001136115; NM_015176; NP_001129587; NP_055991; NR_049764	310.1±46.5	247.9±32.5	0.8	0.0002	0.0018
1430598	FBXO32	NM_001242463; NM_058229; NM_148177; NP_001229392; NP_478136; NP_680482	87.3±46.8	374.2±109.5	4.3	0.0002	0.0018
1990079	FBXO32	NM_001242463; NM_058229; NM_148177; NP_001229392; NP_478136; NP_680482	344.7±248.7	1553.3±426.4	4.5	0.0002	0.0018
4010097	FBXO5	NM_001142522; NM_012177; NP_001135994; NP_036309	852.1±372.9	263.3±60.0	0.3	0.0002	0.0018
5670255	FBXO5	NM_001142522; NM_012177; NP_001135994; NP_036309	117.1±51.8	51.0±11.8	0.4	0.0002	0.0018
4780048	FBXO7	NM_001033024; NM_001257990; NM_012179; NP_001028196; NP_001244919; NP_036311	524.3±48.8	405.1±49.9	0.8	0.0002	0.0018
3460711	FBXW11	NM_012300; NM_033644; NM_033645; NP_036432; NP_387448; NP_387449	967.9±140.7	1216.5±156.5	1.3	0.0002	0.0018
1340437	FBXW8	NM_012174; NM_153348; NP_036306; NP_699179	31.6±14.3	281.3±191.8	8.9	0.0002	0.0018
3780193	FCRLA	NM_001184866; NM_001184867; NM_001184870; NM_001184871; NM_001184872; NM_001184873; NM_032738; NP_001171795; NP_001171796; NP_001171799; NP_001171800; NP_001171801; NP_001171802; NP_116127	42.8±27.1	119.2±96.2	2.8	0.0002	0.0018
2360630	FDFT1	NM_004462; NP_004453	980.3±201.4	2293.4±436.5	2.3	0.0002	0.0018
5700142	FDFT1	NM_004462; NP_004453	2241.2±393.0	5332.7±783.6	2.4	0.0002	0.0018
6900398	FDPS	NM_001135821; NM_001135822; NM_001242824; NM_001242825; NM_002004; NP_001129293; NP_001129294; NP_001229753; NP_001229754; NP_001995	500.6±115.4	1350.0±397.0	2.7	0.0002	0.0018
3370703	FEN1	NM_004111; NP_004102	1399.6±464.8	633.5±122.0	0.5	0.0002	0.0018
5050619	FGF5	NM_004464; NM_033143; NP_004455; NP_149134	79.8±54.2	26.3±11.2	0.3	0.0002	0.0018
6520139	FGFR3	NM_000142; NM_001163213; NM_022965; NP_000133; NP_001156685; NP_075254	49.3±16.0	16.3±3.9	0.3	0.0002	0.0018
4480220	FGFRL1	NM_001004356; NM_001004358; NM_021923; NP_001004356; NP_001004358; NP_068742	574.0±173.2	277.7±76.0	0.5	0.0002	0.0018
5860112	FGFRL1	NM_001004356; NM_001004358; NM_021923; NP_001004356; NP_001004358; NP_068742	142.2±50.5	62.7±16.1	0.4	0.0002	0.0018
4640446	FHL1	NM_001159699; NM_001159700; NM_001159701; NM_001159702; NM_001159703; NM_001159704; NM_001167819; NM_001449; NP_001153171; NP_001153172; NP_001153173; NP_001153174; NP_001153175; NP_001153176; NP_001161291; NP_001440; NR_027621	942.4±638.6	2697.0±935.2	2.9	0.0002	0.0018
4210564	FHL3	NM_001243878; NM_004468; NP_001230807; NP_004459	212.1±38.7	377.7±115.4	1.8	0.0002	0.0018
1300670	FHOD3	NM_025135; NP_079411	99.6±25.8	439.0±234.1	4.4	0.0002	0.0018
3830743	FIBCD1	NM_001145106; NM_032843; NP_001138578; NP_116232	159.8±84.4	86.5±36.9	0.5	0.0002	0.0018
6100372	FIGNL1	NM_001042762; NM_022116; NP_001036227; NP_071399	72.8±23.5	33.6±10.8	0.5	0.0002	0.0018
6200600	FILIP1	NM_015687; NP_056502	24.5±7.4	104.4±43.1	4.3	0.0002	0.0018
6420242	FIS1	NM_016068; NP_057152	805.9±143.7	1072.7±128.8	1.3	0.0002	0.0018
6100411	FKBP14	NM_017946; NP_060416; NR_046478; NR_046479	573.6±189.6	933.9±259.7	1.6	0.0002	0.0018
270292	FKBP1A	NM_000801; NM_001199786; NM_054014; NP_000792; NP_001186715; NP_463460	117.6±53.9	65.6±13.7	0.6	0.0002	0.0018
4880646	FKSG30	NM_001017421; NR_033885; XR_158979; XR_159394; XR_171334	6351.0±1683.7	4018.5±946.6	0.6	0.0002	0.0018
6580400	FLJ10781	NM_001103149; NM_018215; NP_001096619; NP_060685	174.7±120.6	423.9±237.3	2.4	0.0002	0.0018
3610167	FLJ20674	NM_019086; NP_061959	71.1±9.3	47.5±17.4	0.7	0.0002	0.0018
2850553	FLJ35801	NM_153044; NR_026920	52.9±16.2	84.8±21.1	1.6	0.0002	0.0018
5220767	FLNB	NM_001164317; NM_001164318; NM_001164319; NM_001457; NP_001157789; NP_001157790; NP_001157791; NP_001448	1478.4±710.9	736.8±342.0	0.5	0.0002	0.0018
1510026	FLVCR2	NM_001195283; NM_017791; NP_001182212; NP_060261	203.0±86.6	823.4±368.8	4.1	0.0002	0.0018
5270435	FNBP1	NM_015033; NP_055848	777.5±146.4	1120.6±267.2	1.4	0.0002	0.0018
3390739	FNDC5	NM_001171940; NM_001171941; NM_153756; NP_001165411; NP_001165412; NP_715637	398.0±342.6	3017.8±1261.4	7.6	0.0002	0.0018
5820240	FNTB	NM_002028; NP_002019	296.6±40.7	216.4±25.8	0.7	0.0002	0.0018
3840709	FOLR1	NA	113.8±103.3	1010.0±449.2	8.9	0.0002	0.0018
6650068	FOLR1	NM_000802; NM_016724; NM_016725; NM_016729; NM_016730; NP_000793; NP_057936; NP_057937; NP_057941	64.0±57.8	621.9±295.1	9.7	0.0002	0.0018
3870500	FOXD1	NM_004472; NP_004463	2117.1±731.1	812.8±258.7	0.4	0.0002	0.0018
540053	FOXM1	NM_001243088; NM_001243089; NM_021953; NM_202002; NM_202003; NP_001230017; NP_001230018; NP_068772; NP_973731; NP_973732	290.2±124.0	70.8±18.7	0.2	0.0002	0.0018
6770719	FOXO1	NM_002015; NP_002006	78.9±27.2	154.8±31.9	2.0	0.0002	0.0018
4480575	FOXO4	NM_001170931; NM_005938; NP_001164402; NP_005929	147.9±36.0	433.7±114.5	2.9	0.0002	0.0018
160181	FOXRED2	NM_001102371; NM_024955; NP_001095841; NP_079231	203.0±61.3	114.5±26.2	0.6	0.0002	0.0018
6180487	FOXRED2	NM_001102371; NM_024955; NP_001095841; NP_079231	56.5±7.8	34.8±8.2	0.6	0.0002	0.0018
3610102	FOXS1	NM_004118; NP_004109	25.2±12.4	152.5±128.7	6.0	0.0002	0.0018
1710288	FRMPD3	XM_003846769; XM_003960833; XM_042978; XP_003846817; XP_003960882; XP_042978	49.5±24.9	28.1±10.8	0.6	0.0002	0.0018
4070553	FRY	NM_023037; NP_075463	28.1±7.9	59.1±19.9	2.1	0.0002	0.0018
1190041	FSCB	NM_032135; NP_115511	18.9±6.6	127.0±86.6	6.7	0.0002	0.0018
4560328	FSCN1	NM_003088; NP_003079	7357.5±1127.8	4536.8±1097.3	0.6	0.0002	0.0018
460164	FTHL11	NR_002204	2819.5±1164.0	1972.3±846.1	0.7	0.0002	0.0018
1110605	FTSJ1	NM_012280; NM_177434; NM_177439; NP_036412; NP_803183; NP_803188	1402.8±268.1	951.3±251.8	0.7	0.0002	0.0018
1470332	FXYD5	NM_001164605; NM_014164; NM_144779; NP_001158077; NP_054883; NP_659003; NR_028406	1752.9±471.5	843.9±336.4	0.5	0.0002	0.0018
7380546	FXYD5	NM_001164605; NM_014164; NM_144779; NP_001158077; NP_054883; NP_659003; NR_028406	2856.7±949.5	1436.0±646.4	0.5	0.0002	0.0018
6900278	FYCO1	NM_024513; NP_078789	279.4±71.7	568.8±125.2	2.0	0.0002	0.0018
4860050	FYN	NM_001242779; NM_002037; NM_153047; NM_153048; NP_002028; NP_694592; NP_694593	51.4±6.5	32.1±8.5	0.6	0.0002	0.0018
3520066	FZD1	NM_003505; NP_003496	78.3±14.7	37.6±10.7	0.5	0.0002	0.0018
2190553	FZD6	NM_001164615; NM_001164616; NM_003506; NP_001158087; NP_001158088; NP_003497	295.3±107.4	184.5±75.4	0.6	0.0002	0.0018
6200132	FZD9	NM_003508; NP_003499	49.8±24.0	544.2±310.9	10.9	0.0002	0.0018
540368	GAB2	NM_012296; NM_080491; NP_036428; NP_536739	185.2±50.7	428.4±130.7	2.3	0.0002	0.0018
6420465	GABARAPL1	NM_031412; NP_113600	334.2±122.6	489.1±137.0	1.5	0.0002	0.0018
3120520	GABARAPL2	NM_007285; NP_009216	2130.5±228.7	3313.1±320.1	1.6	0.0002	0.0018
4920110	GADD45B	NM_015675; NP_056490	528.6±249.0	241.7±98.6	0.5	0.0002	0.0018
6980162	GALE	NM_000403; NM_001008216; NM_001127621; NP_000394; NP_001008217; NP_001121093	302.5±66.5	166.1±23.3	0.5	0.0002	0.0018
6560458	GALNTL1	NM_001168368; NM_020692; NP_001161840; NP_065743	20.7±8.7	183.1±101.5	8.9	0.0002	0.0018
5290593	GAMT	NM_000156; NM_138924; NP_000147; NP_620279	571.9±196.0	894.3±209.3	1.6	0.0002	0.0018
6980593	GAMT	NM_000156; NM_138924; NP_000147; NP_620279	339.4±84.6	497.9±81.0	1.5	0.0002	0.0018
2640048	GAPDH	NM_001256799; NM_002046; NP_001243728; NP_002037	7953.6±875.2	4838.5±569.3	0.6	0.0002	0.0018
2640091	GAPDH	NM_001256799; NM_002046; NP_001243728; NP_002037	13832.5±920.3	10140.9±1194.6	0.7	0.0002	0.0018
4490161	GAPDH	NM_001256799; NM_002046; NP_001243728; NP_002037	10663.5±1434.5	6383.1±1071.3	0.6	0.0002	0.0018
2850291	GARNL4	NM_001100398; NM_015085; NP_001093868; NP_055900	82.4±41.1	43.5±12.2	0.5	0.0002	0.0018
3780435	GART	NM_000819; NM_001136005; NM_001136006; NM_175085; NP_000810; NP_001129477; NP_001129478; NP_780294	182.9±32.0	131.7±23.0	0.7	0.0002	0.0018
6400356	GAS2L3	NM_174942; NP_777602	106.4±39.7	51.2±13.3	0.5	0.0002	0.0018
3840750	GATC	NM_176818; NP_789788; NR_033684	73.4±7.3	56.0±10.5	0.8	0.0002	0.0018
2190541	GATS	NM_178831; NP_849153; NR_028038; NR_028039; NR_028040	69.6±14.6	207.0±56.3	3.0	0.0002	0.0018
4490687	GBGT1	NM_021996; NP_068836	67.9±17.2	47.9±15.1	0.7	0.0002	0.0018
6840035	GBP1	NM_002053; NP_002044	146.9±39.8	266.6±97.9	1.8	0.0002	0.0018
870600	GCNT1	NM_001097633; NM_001097634; NM_001097635; NM_001097636; NM_001490; NP_001091102; NP_001091103; NP_001091104; NP_001091105; NP_001481	592.3±364.0	201.7±146.4	0.3	0.0002	0.0018
4060072	GDF6	NM_001001557; NP_001001557	38.5±25.8	75.1±27.4	2.0	0.0002	0.0018
1010176	GDPD5	NM_030792; NP_110419	99.6±29.2	315.6±151.1	3.2	0.0002	0.0018
6450300	GEMIN4	NM_015721; NP_056536	693.8±94.0	453.3±67.2	0.7	0.0002	0.0018
2970050	GFOD2	NM_001243650; NM_030819; NP_001230579; NP_110446; NR_027398	110.0±17.3	81.4±12.6	0.7	0.0002	0.0018
160615	GGH	NM_003878; NP_003869	804.6±352.5	504.4±176.9	0.6	0.0002	0.0018
2510338	GGH	NM_003878; NP_003869	1888.3±561.7	1105.1±230.4	0.6	0.0002	0.0018
7160685	GGT3	NA	149.9±67.0	67.9±27.2	0.5	0.0002	0.0018
5050470	GHR	NM_000163; NM_001242399; NM_001242400; NM_001242401; NM_001242402; NM_001242403; NM_001242404; NM_001242405; NM_001242406; NM_001242460; NM_001242461; NM_001242462; NP_000154; NP_001229328; NP_001229329; NP_001229330; NP_001229331; NP_001229332; NP_001229333; NP_001229334; NP_001229335; NP_001229389; NP_001229390; NP_001229391	31.3±10.3	79.4±28.0	2.5	0.0002	0.0018
6020735	GINS2	NM_016095; NP_057179	770.0±324.1	243.2±84.6	0.3	0.0002	0.0018
3060192	GINS3	NM_001126129; NM_001126130; NM_022770; NP_001119601; NP_001119602; NP_073607	268.2±92.4	122.5±37.2	0.5	0.0002	0.0018
3060433	GINS4	NM_032336; NP_115712	62.6±21.3	28.5±5.9	0.5	0.0002	0.0018
1470553	GIYD1	NM_001014999; NM_001015000; NP_001014999; NP_001015000	154.7±26.1	114.3±28.7	0.7	0.0002	0.0018
2140630	GLE1	NM_001003722; NM_001499; NP_001003722; NP_001490	954.4±193.8	693.5±100.6	0.7	0.0002	0.0018
5290427	GLI2	NM_005270; NM_030379; NM_030380; NM_030381; NP_005261	82.5±40.2	37.3±19.1	0.5	0.0002	0.0018
5910543	GLOD4	NM_016080; NP_057164	804.9±97.1	668.1±82.9	0.8	0.0002	0.0018
2030484	GLRX5	NM_016417; NP_057501	2734.2±486.7	4411.5±841.0	1.6	0.0002	0.0018
4490017	GLTP	NM_016433; NP_057517	4330.0±714.1	2867.6±340.7	0.7	0.0002	0.0018
4830373	GMNN	NM_001251989; NM_001251990; NM_001251991; NM_015895; NP_001238918; NP_001238919; NP_001238920; NP_056979	493.1±206.7	175.4±54.3	0.4	0.0002	0.0018
3840400	GMPR	NM_006877; NP_006868	38.0±10.7	90.5±32.8	2.4	0.0002	0.0018
2480630	GMPS	NM_003875; NP_003866	572.0±105.4	366.3±59.7	0.6	0.0002	0.0018
2710114	GNB1	NM_002074; NP_002065	5315.7±688.8	4381.8±379.4	0.8	0.0002	0.0018
4230719	GNB1L	NM_053004; NP_443730	124.8±37.2	73.1±13.8	0.6	0.0002	0.0018
2230408	GNB5	NM_006578; NM_016194; NP_006569; NP_057278	275.6±43.7	183.9±48.8	0.7	0.0002	0.0018
3390682	GNB5	NM_006578; NM_016194; NP_006569; NP_057278	41.8±11.4	28.2±10.8	0.7	0.0002	0.0018
2600059	GNPDA1	NM_005471; NP_005462	650.9±131.6	466.0±76.8	0.7	0.0002	0.0018
3390328	GPC2	NM_152742; NP_689955	122.8±41.9	505.8±188.5	4.1	0.0002	0.0018
2450187	GPD1L	NM_015141; NP_055956	318.4±55.8	471.2±136.6	1.5	0.0002	0.0018
4390332	GPD2	NM_000408; NM_001083112; NP_000399; NP_001076581	86.3±28.8	39.9±6.9	0.5	0.0002	0.0018
4220064	GPI	NM_000175; NM_001184722; NP_000166; NP_001171651	1170.8±173.8	646.4±122.3	0.6	0.0002	0.0018
2630279	GPM6B	NM_001001994; NM_001001995; NM_001001996; NM_005278; NP_001001994; NP_001001995; NP_001001996; NP_005269	17.9±10.7	99.6±68.5	5.6	0.0002	0.0018
3870202	GPM6B	NM_001001994; NM_001001995; NM_001001996; NM_005278; NP_001001994; NP_001001995; NP_001001996; NP_005269	25.7±13.5	186.3±120.5	7.3	0.0002	0.0018
5310088	GPR137	NM_001170726; NM_001170880; NM_001170881; NM_001177358; NM_020155; NP_001164197; NP_001164351; NP_001164352; NP_001170829; NP_064540	630.7±74.7	906.0±143.8	1.4	0.0002	0.0018
2640300	GPR137C	NM_001099652; NP_001093122	84.6±24.6	41.4±10.3	0.5	0.0002	0.0018
3520598	GPR162	NM_014449; NM_019858; NP_055264; NP_062832	54.4±14.9	153.9±48.0	2.8	0.0002	0.0018
1570441	GPR177	NM_001002292; NM_001193334; NM_024911; NP_001002292; NP_001180263; NP_079187	158.2±53.9	337.9±56.4	2.1	0.0002	0.0018
4250711	GPR177	NM_001002292; NM_001193334; NM_024911; NP_001002292; NP_001180263; NP_079187	340.9±103.1	663.9±213.1	1.9	0.0002	0.0018
6130136	GPR177	NM_001002292; NM_001193334; NM_024911; NP_001002292; NP_001180263; NP_079187	94.5±27.2	205.9±45.9	2.2	0.0002	0.0018
6940280	GPR177	NM_001002292; NM_001193334; NM_024911; NP_001002292; NP_001180263; NP_079187	113.1±39.9	243.5±55.7	2.2	0.0002	0.0018
4890241	GPR56	NM_001145770; NM_001145771; NM_001145772; NM_001145773; NM_001145774; NM_005682; NM_201524; NM_201525; NP_001139242; NP_001139243; NP_001139244; NP_001139245; NP_001139246; NP_005673; NP_958932; NP_958933	214.5±131.6	944.2±444.4	4.4	0.0002	0.0018
5490768	GPR56	NM_001145770; NM_001145771; NM_001145772; NM_001145773; NM_001145774; NM_005682; NM_201524; NM_201525; NP_001139242; NP_001139243; NP_001139244; NP_001139245; NP_001139246; NP_005673; NP_958932; NP_958933	145.4±76.9	703.8±304.3	4.8	0.0002	0.0018
7510634	GPRC5C	NM_018653; NM_022036; NP_061123; NP_071319	25.1±11.5	469.2±311.9	18.7	0.0002	0.0018
60647	GPX1	NM_000581; NM_201397; NP_000572; NP_958799	3119.3±366.8	2321.5±500.1	0.7	0.0002	0.0018
20470	GRASP	NM_001271856; NM_181711; NP_001258785; NP_859062	66.2±22.8	222.6±107.3	3.4	0.0002	0.0018
7380725	GRB2	NM_002086; NM_203506; NP_002077; NP_987102	340.0±59.4	555.6±109.3	1.6	0.0002	0.0018
70504	GREM1	NM_001191322; NM_001191323; NM_013372; NP_001178251; NP_001178252; NP_037504	2800.6±1707.3	1170.7±624.1	0.4	0.0002	0.0018
70070	GRINA	NM_000837; NM_001009184; NP_000828; NP_001009184	304.7±79.6	389.7±66.3	1.3	0.0002	0.0018
2490343	GRK4	NM_001004056; NM_001004057; NM_182982; NP_001004056; NP_001004057; NP_892027	34.0±12.0	80.8±21.3	2.4	0.0002	0.0018
6840184	GRN	NM_001012479; NM_002087; NP_002078	680.3±153.1	904.5±147.9	1.3	0.0002	0.0018
5080487	GRPEL2	NM_152407; NP_689620	668.0±124.4	505.9±77.9	0.8	0.0002	0.0018
2370482	GSN	NM_000177; NM_001127662; NM_001127663; NM_001127664; NM_001127665; NM_001127666; NM_001127667; NM_001258029; NM_001258030; NM_198252; NP_000168; NP_001121134; NP_001121135; NP_001121136; NP_001121137; NP_001121138; NP_001121139; NP_001244958; NP_001244959; NP_937895	213.3±52.7	442.1±121.0	2.1	0.0002	0.0018
130561	GSTA4	NM_001512; NP_001503	343.5±91.0	489.6±113.2	1.4	0.0002	0.0018
3180037	GTDC1	NM_001006636; NM_001164629; NM_024659; NP_001006637; NP_001158101; NP_078935	116.3±20.5	230.8±50.3	2.0	0.0002	0.0018
2360184	GTF2F2	NM_004128; NP_004119	2107.9±254.2	1347.7±233.4	0.6	0.0002	0.0018
7570343	GTF2H1	NM_001142307; NM_005316; NP_001135779; NP_005307	207.0±53.4	272.8±41.9	1.3	0.0002	0.0018
4200577	GTF2IRD1	NM_001199207; NM_005685; NM_016328; NP_001186136; NP_005676; NP_057412	133.2±32.0	76.4±19.4	0.6	0.0002	0.0018
6200746	GTF2IRD2B	NM_001003795; NP_001003795	166.8±34.0	116.1±18.1	0.7	0.0002	0.0018
1510438	GTF3C5	NM_001122823; NM_012087; NP_001116295; NP_036219	228.8±35.6	169.8±25.1	0.7	0.0002	0.0018
2710431	GTPBP3	NM_001128855; NM_001195422; NM_032620; NM_133644; NP_001122327; NP_001182351; NP_116009; NP_598399	263.9±45.3	183.5±39.2	0.7	0.0002	0.0018
6980382	GTSE1	NM_016426; NP_057510	151.6±57.8	57.5±17.5	0.4	0.0002	0.0018
6980497	H2AFX	NM_002105; NP_002096	175.6±63.3	81.9±17.3	0.5	0.0002	0.0018
2710292	H2AFZ	NM_002106; NP_002097	9299.3±1961.4	5649.6±895.1	0.6	0.0002	0.0018
1440296	H3F3B	NM_005324; NP_005315	1357.0±390.8	774.5±159.9	0.6	0.0002	0.0018
5690553	HADHA	NM_000182; NP_000173	230.9±35.7	296.6±26.1	1.3	0.0002	0.0018
3170519	HARS2	NM_012208; NP_036340	834.5±64.0	590.1±64.0	0.7	0.0002	0.0018
6270300	HAS1	NM_001523; NP_001514	380.6±262.6	48.3±26.1	0.1	0.0002	0.0018
840204	HAS2	NM_005328; NP_005319	1221.3±351.0	331.8±167.9	0.3	0.0002	0.0018
1780280	HAS2	NM_005328; NP_005319	491.5±141.8	137.7±79.2	0.3	0.0002	0.0018
4760615	HAUS6	NM_001270890; NM_017645; NP_001257819; NP_060115	71.0±20.8	39.8±12.2	0.6	0.0002	0.0018
3780270	HBP1	NM_001244262; NM_012257; NP_001231191; NP_036389	348.3±84.5	499.3±83.3	1.4	0.0002	0.0018
4850296	HCFC1	NM_005334; NP_005325	1836.2±254.8	1475.4±121.4	0.8	0.0002	0.0018
1050044	HCFC2	NM_013320; NP_037452	118.9±33.9	204.3±57.7	1.7	0.0002	0.0018
3140056	HDAC1	NM_004964; NP_004955	1639.0±177.3	1017.9±184.6	0.6	0.0002	0.0018
7040161	HELLS	NM_018063; NP_060533	142.1±47.4	64.6±17.5	0.5	0.0002	0.0018
1850349	HEPH	NM_001130860; NM_014799; NM_138737; NP_001124332; NP_055614; NP_620074	74.8±35.8	168.0±83.0	2.2	0.0002	0.0018
5260070	HES4	NM_001142467; NM_021170; NP_001135939; NP_066993	336.8±197.7	903.9±335.1	2.7	0.0002	0.0018
610201	HES6	NM_001142853; NM_018645; NP_001136325; NP_061115	2343.7±1569.3	7333.7±2371.6	3.1	0.0002	0.0018
3840753	HEY1	NM_001040708; NM_012258; NP_001035798; NP_036390	64.0±30.6	221.3±122.9	3.5	0.0002	0.0018
2000280	HFE2	NM_145277; NM_202004; NM_213652; NM_213653; NP_660320; NP_973733; NP_998817; NP_998818	26.4±6.7	190.1±132.9	7.2	0.0002	0.0018
3180154	HFE2	NM_145277; NM_202004; NM_213652; NM_213653; NP_660320; NP_973733; NP_998817; NP_998818	38.3±36.1	1348.3±1038.5	35.2	0.0002	0.0018
2360639	HHAT	NM_001122834; NM_001170564; NM_001170580; NM_001170587; NM_001170588; NM_018194; NP_001116306; NP_001164035; NP_001164051; NP_001164058; NP_001164059; NP_060664	50.0±13.5	119.7±33.5	2.4	0.0002	0.0018
2070095	HIF1AN	NM_017902; NP_060372	213.2±29.1	280.2±49.1	1.3	0.0002	0.0018
20692	HINT3	NM_138571; NP_612638	62.3±9.4	98.6±18.6	1.6	0.0002	0.0018
1770717	HIRIP3	NM_001197323; NM_003609; NP_001184252; NP_003600	334.8±79.4	191.1±37.7	0.6	0.0002	0.0018
5570279	HIST1H1C	NM_005319; NP_005310	473.4±249.0	1056.5±391.5	2.2	0.0002	0.0018
6590594	HIST1H2AC	NM_003512; NP_003503	52.3±34.5	239.7±72.1	4.6	0.0002	0.0018
450753	HIST1H2BC	NM_003526; NP_003517	26.9±10.4	59.2±24.5	2.2	0.0002	0.0018
290730	HIST1H2BD	NM_021063; NM_138720; NP_066407; NP_619790	53.0±34.4	338.7±157.8	6.4	0.0002	0.0018
3890349	HIST1H4C	NM_003542; NP_003533	11993.7±3342.8	6077.7±1261.1	0.5	0.0002	0.0018
2970019	HIST1H4H	NM_003543; NP_003534	30.9±10.4	127.5±39.9	4.1	0.0002	0.0018
4230678	HIST2H2BE	NM_003528; NP_003519	79.6±28.9	385.1±99.3	4.8	0.0002	0.0018
3180367	HJURP	NM_018410; NP_060880	400.9±165.3	119.6±45.1	0.3	0.0002	0.0018
1660196	HK1	NM_000188; NM_033496; NM_033497; NM_033498; NM_033500; NP_000179; NP_277031; NP_277032; NP_277033; NP_277035	4708.0±405.9	3128.0±438.6	0.7	0.0002	0.0018
1770504	HLA-DRB3	NM_022555; NP_072049; XM_003846462; XM_003846463; XM_003846464; XP_003846510; XP_003846511; XP_003846512	281.8±62.6	586.6±137.0	2.1	0.0002	0.0018
3990202	HMGB1L1	NM_001008735	1504.6±430.9	1066.9±274.0	0.7	0.0002	0.0018
5900482	HMGB2	NM_001130688; NM_001130689; NM_002129; NP_001124160; NP_001124161; NP_002120	2520.7±950.9	1052.7±384.8	0.4	0.0002	0.0018
7610537	HMGB2	NM_001130688; NM_001130689; NM_002129; NP_001124160; NP_001124161; NP_002120	1194.5±496.2	395.9±118.3	0.3	0.0002	0.0018
6550603	HMGCR	NM_000859; NM_001130996; NP_000850; NP_001124468	629.7±145.8	1254.9±367.5	2.0	0.0002	0.0018
5270112	HMGCS1	NM_001098272; NM_002130; NP_001091742; NP_002121	576.2±168.3	2802.2±468.2	4.9	0.0002	0.0018
4390195	HMGN1	NM_004965; NP_004956	3191.4±556.5	2182.6±347.9	0.7	0.0002	0.0018
3930577	HMGN2	NM_005517; NP_005508	144.0±41.9	81.8±17.1	0.6	0.0002	0.0018
4050541	HMGN2	NM_005517; NP_005508	5385.8±1117.4	3673.1±424.1	0.7	0.0002	0.0018
2750100	HMGXB4	NM_001003681; NM_005487; NM_014250; NP_001003681; NR_027780	126.1±15.8	81.5±13.7	0.6	0.0002	0.0018
4050400	HMMR	NM_001142556; NM_001142557; NM_012484; NM_012485; NP_001136028; NP_001136029; NP_036616; NP_036617	412.0±185.6	110.6±33.7	0.3	0.0002	0.0018
4060064	HMMR	NM_001142556; NM_001142557; NM_012484; NM_012485; NP_001136028; NP_001136029; NP_036616; NP_036617	469.1±199.2	194.8±25.8	0.4	0.0002	0.0018
6660601	HMOX1	NM_002133; NP_002124	3648.6±1644.2	323.5±212.5	0.1	0.0002	0.0018
4540435	HN1	NM_001002032; NM_001002033; NM_016185; NP_001002032; NP_001002033; NP_057269	679.5±182.1	1274.9±468.2	1.9	0.0002	0.0018
3870102	HNMT	NM_001024074; NM_001024075; NM_006895; NP_001019245; NP_001019246; NP_008826	272.2±135.7	607.4±90.6	2.2	0.0002	0.0018
6840286	HNMT	NM_001024074; NM_001024075; NM_006895; NP_001019245; NP_001019246; NP_008826	35.0±10.8	74.3±16.0	2.1	0.0002	0.0018
7100121	HNMT	NM_001024074; NM_001024075; NM_006895; NP_001019245; NP_001019246; NP_008826	68.6±23.9	174.3±32.7	2.5	0.0002	0.0018
10209	HNRNPA1	NM_002136; NM_031157; NP_002127; NP_112420	119.8±37.5	58.9±15.7	0.5	0.0002	0.0018
4180576	HNRNPD	NM_001003810; NM_002138; NM_031369; NM_031370; NP_001003810; NP_002129; NP_112737; NP_112738	5362.7±728.1	3698.2±453.3	0.7	0.0002	0.0018
6580577	HNRNPD	NM_001003810; NM_002138; NM_031369; NM_031370; NP_001003810; NP_002129; NP_112737; NP_112738	6383.4±956.2	4366.2±345.9	0.7	0.0002	0.0018
6510437	HNRNPM	NM_005968; NM_031203; NP_005959; NP_112480	2529.4±508.0	1519.9±204.6	0.6	0.0002	0.0018
4250112	HNRNPU	NM_004501; NM_031844; NP_004492; NP_114032	146.2±27.7	79.3±20.9	0.5	0.0002	0.0018
1820093	HNRPA1P4	NA	2420.8±595.3	1508.7±258.6	0.6	0.0002	0.0018
4230091	HNRPA2B1	NM_002137; NM_031243; NP_002128; NP_112533	6647.6±1239.1	4909.4±714.8	0.7	0.0002	0.0018
2570358	HNRPDL	NM_001207000; NM_005463; NM_031372; NP_001193929; NP_112740; NR_003249	445.6±66.4	315.2±64.5	0.7	0.0002	0.0018
6450646	HNRPM	NM_005968; NM_031203; NP_005959; NP_112480	4040.8±607.4	2906.2±380.9	0.7	0.0002	0.0018
2810673	HOXA9	NM_152739; NP_689952	660.0±190.8	342.3±83.7	0.5	0.0002	0.0018
6400270	HPRT1	NM_000194; NP_000185	1819.9±279.6	1112.5±246.4	0.6	0.0002	0.0018
7610286	HPRT1	NM_000194; NP_000185	756.8±153.3	460.6±90.2	0.6	0.0002	0.0018
2510593	HRASLS3	NM_001128203; NM_007069; NP_001121675; NP_009000	412.8±146.1	1269.9±396.7	3.1	0.0002	0.0018
1580037	HRC	NM_002152; NP_002143	39.6±28.6	1060.8±685.5	26.8	0.0002	0.0018
1940563		NM_001005353; NM_013410; NM_203464; NP_001005353; NP_037542; NP_982289	1712.8±323.8	816.7±290.6	0.5	0.0002	0.0018
6130609		NM_001127217; NM_005905; NP_001120689; NP_005896	169.9±64.4	40.8±14.2	0.2	0.0002	0.0018
6520427		NA	167.5±45.5	322.7±90.9	1.9	0.0002	0.0018
4780187		NA	23.1±5.3	65.6±65.9	2.8	0.0002	0.0018
2450114		NM_005401; NP_005392	799.7±124.4	547.2±90.2	0.7	0.0002	0.0018
3290609		NA	92.0±34.3	236.0±104.7	2.6	0.0002	0.0018
1440064		NM_001142343; NM_001142344; NM_001142345; NM_004072; NP_001135815; NP_001135816; NP_001135817; NP_004063	21.1±5.9	247.9±121.9	11.7	0.0002	0.0018
240392		NA	192.5±70.4	429.0±166.0	2.2	0.0002	0.0018
7610296		NA	76.5±22.4	129.1±39.8	1.7	0.0002	0.0018
2030048		NA	196.6±45.9	386.1±150.6	2.0	0.0002	0.0018
4150102		NM_001142386; NM_005391; NP_001135858; NP_005382	213.8±41.4	95.9±42.9	0.4	0.0002	0.0018
2490564		NM_001112800; NM_001112801; NM_001112802; NM_001252624; NM_021097; NP_001106271; NP_001106272; NP_001106273; NP_001239553; NP_066920	117.3±59.5	41.2±21.6	0.4	0.0002	0.0018
7100402		NA	86.1±25.2	49.2±12.0	0.6	0.0002	0.0018
1980204		NA	79.8±36.0	201.5±91.3	2.5	0.0002	0.0018
5260328		NM_001127714; NM_024503; NP_001121186; NP_078779; NR_038260; NR_038261	93.3±16.7	173.6±58.2	1.9	0.0002	0.0018
3290082		NA	65.7±38.3	247.2±80.2	3.8	0.0002	0.0018
6940605		NM_080745; NM_182985; NP_542783; NP_892030	73.6±13.7	106.4±24.0	1.4	0.0002	0.0018
4890324		NM_001134476; NM_015350; NP_001127948; NP_056165	77.9±28.2	245.0±126.7	3.1	0.0002	0.0018
4180450		NA	413.6±214.9	833.5±329.6	2.0	0.0002	0.0018
7610577		NA	41.1±21.5	113.2±54.4	2.8	0.0002	0.0018
1470450		NA	50.6±14.2	103.4±33.9	2.0	0.0002	0.0018
1010082		NA	477.8±111.7	1388.4±518.8	2.9	0.0002	0.0018
4220608		NA	56.2±19.1	18.3±5.5	0.3	0.0002	0.0018
1820768		NM_001008495; NM_001146273; NP_001008495; NP_001139745	148.3±26.6	278.3±60.6	1.9	0.0002	0.0018
6860593		NM_004041; NM_020251; NP_004032; NP_064647	89.1±36.9	244.2±78.0	2.7	0.0002	0.0018
2000424		NA	109.2±60.4	20.9±7.8	0.2	0.0002	0.0018
7210333		NM_003532; NP_003523	21.7±7.8	71.2±36.5	3.3	0.0002	0.0018
7100367		NA	76.4±30.4	34.5±24.5	0.5	0.0002	0.0018
290273		NA	56.1±17.9	109.4±29.3	1.9	0.0002	0.0018
2470450		NA	108.5±39.5	43.6±12.9	0.4	0.0002	0.0018
6900370		NR_038942	39.5±8.3	98.8±77.4	2.5	0.0002	0.0018
2340725		NA	35.6±10.2	97.8±43.1	2.7	0.0002	0.0018
1990022		NM_003047; NP_003038; NR_046474	398.4±154.9	777.4±115.3	2.0	0.0002	0.0018
830491	HS6ST2	NM_001077188; NM_147175; NP_001070656; NP_671704	15.8±6.2	147.3±101.9	9.3	0.0002	0.0018
3610129	HSD17B1	NM_000413; NP_000404	68.9±37.2	149.4±65.9	2.2	0.0002	0.0018
3420341	HSD17B12	NM_016142; NP_057226	1137.0±223.3	1430.4±348.3	1.3	0.0002	0.0018
7610079	HSF2BP	NM_007031; NP_008962	88.1±44.8	228.0±74.6	2.6	0.0002	0.0018
1400044	HSPA12A	NM_025015; NP_079291	338.8±155.8	679.0±150.5	2.0	0.0002	0.0018
6270274	HSPA2	NM_021979; NP_068814	210.3±79.5	120.9±50.0	0.6	0.0002	0.0018
2140711	HSPA4	NM_002154; NM_198431; NP_002145	95.8±17.9	132.6±17.1	1.4	0.0002	0.0018
7200608	HSPB1	NM_001540; NP_001531	10164.0±1127.7	13073.2±1088.0	1.3	0.0002	0.0018
1570288	HSPB2	NM_001541; NP_001532	521.0±99.4	1316.9±443.1	2.5	0.0002	0.0018
6560577	HSPB3	NM_006308; NP_006299	1216.3±917.1	6679.4±2330.9	5.5	0.0002	0.0018
5420474	HSPBL2	NR_024392	844.6±198.6	1325.3±241.9	1.6	0.0002	0.0018
70605	HSPD1	NM_002156; NM_199440; NP_002147; NP_955472	4464.1±851.3	3096.1±490.1	0.7	0.0002	0.0018
130445	HYI	NM_001190880; NM_001243526; NM_031207; NP_001177809; NP_001230455; NP_112484	132.6±37.1	53.0±18.6	0.4	0.0002	0.0018
1710397	HYLS1	NM_001134793; NM_145014; NP_001128265; NP_659451	302.9±110.5	145.4±28.1	0.5	0.0002	0.0018
1300743	IAH1	NM_001039613; NP_001034702	1528.9±172.0	1103.1±156.2	0.7	0.0002	0.0018
580692	ID1	NM_002165; NM_181353; NP_002156; NP_851998	119.8±41.4	10.9±7.5	0.1	0.0002	0.0018
670386	ID1	NM_002165; NM_181353; NP_002156; NP_851998	3065.6±892.7	111.8±80.4	0.0	0.0002	0.0018
1260086	ID2	NM_002166; NP_002157	2975.0±495.2	444.8±190.7	0.1	0.0002	0.0018
1660296	ID2	NM_002166; NP_002157	5571.7±810.1	1225.8±483.7	0.2	0.0002	0.0018
7570324	ID3	NM_002167; NP_002158	4273.7±860.5	398.6±199.9	0.1	0.0002	0.0018
460364	ID4	NM_001546; NP_001537	91.1±40.3	25.1±18.8	0.3	0.0002	0.0018
3180048	IDH1	NM_005896; NP_005887	143.8±28.3	222.1±63.8	1.5	0.0002	0.0018
4880433	IDH2	NM_002168; NP_002159	318.6±93.1	573.6±228.4	1.8	0.0002	0.0018
2640670	IDI1	NM_004508; NP_004499	525.8±141.5	1462.9±262.2	2.8	0.0002	0.0018
130360	IDS	NM_000202; NM_001166550; NM_006123; NP_000193; NP_001160022; NP_006114	341.3±105.4	679.0±147.2	2.0	0.0002	0.0018
6620050	IFFO1	NM_001039670; NM_001193457; NM_001193459; NM_015438; NM_080730; NM_080731; NP_001034759; NP_001180386; NP_542768; NR_036467	1331.5±412.2	2739.2±983.2	2.1	0.0002	0.0018
2600747	IFIT2	NM_001547; NP_001538	97.0±49.3	337.2±189.8	3.5	0.0002	0.0018
2470358	IFNGR1	NM_000416; NP_000407	574.6±100.8	743.0±98.1	1.3	0.0002	0.0018
4210463	IFT122	NM_018262; NM_052985; NM_052989; NM_052990; NP_060732; NP_443711; NP_443715; NP_443716	131.3±19.7	97.7±15.2	0.7	0.0002	0.0018
6480014	IGDCC4	NM_020962; NP_066013	277.3±102.2	520.3±209.2	1.9	0.0002	0.0018
4200674	IGFBP2	NM_000597; NP_000588	41.7±23.3	218.9±209.1	5.3	0.0002	0.0018
6590132	IGFBP3	NM_000598; NM_001013398; NP_000589; NP_001013416	15420.8±2512.3	8371.9±3350.8	0.5	0.0002	0.0018
7510414	IGFBP4	NM_001552; NP_001543	3083.8±1875.5	1976.4±1460.4	0.6	0.0002	0.0018
10630	IL21R	NM_021798; NM_181078; NM_181079; NP_068570; NP_851564; NP_851565	289.9±149.7	44.2±17.9	0.2	0.0002	0.0018
1400274	IL32	NM_001012631; NM_001012632; NM_001012633; NM_001012634; NM_001012635; NM_001012636; NM_001012718; NM_004221; NP_001012649; NP_001012650; NP_001012651; NP_001012652; NP_001012653; NP_001012654; NP_001012736; NP_004212	193.3±110.8	535.7±236.6	2.8	0.0002	0.0018
3440754	IL32	NM_001012631; NM_001012632; NM_001012633; NM_001012634; NM_001012635; NM_001012636; NM_001012718; NM_004221; NP_001012649; NP_001012650; NP_001012651; NP_001012652; NP_001012653; NP_001012654; NP_001012736; NP_004212	675.8±360.7	1636.5±861.3	2.4	0.0002	0.0018
5910609	IL4R	NM_000418; NM_001008699; NM_001257406; NM_001257407; NM_001257997; NP_000409; NP_001244335; NP_001244336; NP_001244926	261.1±38.5	167.5±37.9	0.6	0.0002	0.0018
3830349	IL7R	NM_002185; NP_002176	503.2±319.7	61.3±30.6	0.1	0.0002	0.0018
3890523	IL7R	NA	1297.9±867.6	150.7±82.1	0.1	0.0002	0.0018
3360689	ILF3	NM_001137673; NM_004516; NM_012218; NM_017620; NM_153464; NP_001131145; NP_004507; NP_036350; NP_060090; NP_703194	272.6±73.4	176.3±33.6	0.6	0.0002	0.0018
4640092	IMPDH1	NM_000883; NM_001102605; NM_001142573; NM_001142574; NM_001142575; NM_001142576; NM_183243; NP_000874; NP_001096075; NP_001136045; NP_001136046; NP_001136047; NP_001136048; NP_899066	76.5±12.2	52.4±11.6	0.7	0.0002	0.0018
7550707	ING3	NM_019071; NM_198266; NM_198267; NP_061944; NP_938008	304.7±72.0	193.6±40.5	0.6	0.0002	0.0018
580037	INO80E	NM_173618; NP_775889	300.6±57.8	177.6±28.6	0.6	0.0002	0.0018
4860762	INPP4B	NM_001101669; NM_003866; NP_001095139; NP_003857	114.6±38.5	591.5±247.3	5.2	0.0002	0.0018
2470367	INPPL1	NM_001567; NP_001558	520.9±75.8	1394.5±405.3	2.7	0.0002	0.0018
7400717	INTS6	NM_001039937; NM_001039938; NM_012141; NP_001035026; NP_001035027; NP_036273	60.7±29.2	288.2±125.9	4.7	0.0002	0.0018
1300048	INTU	NM_015693; NP_056508	67.7±17.4	139.0±42.2	2.1	0.0002	0.0018
6770202	IPO11	NM_001134779; NM_016338; NP_001128251; NP_057422	554.6±52.3	399.6±33.3	0.7	0.0002	0.0018
5090541	IPO9	NM_018085; NP_060555	228.6±37.4	167.2±28.6	0.7	0.0002	0.0018
6520646	IQGAP1	NM_003870; NP_003861	1083.5±249.5	737.2±109.7	0.7	0.0002	0.0018
4890743	IQSEC1	NM_001134382; NM_014869; NP_001127854; NP_055684	88.5±16.7	139.5±24.1	1.6	0.0002	0.0018
6250064	IRF1	NM_002198; NP_002189	304.9±130.3	927.2±273.0	3.0	0.0002	0.0018
6650692	ISOC2	NM_001136201; NM_001136202; NM_024710; NP_001129673; NP_001129674; NP_078986	389.1±50.4	552.2±98.1	1.4	0.0002	0.0018
6550195	ITFG2	NM_018463; NP_060933	335.6±61.6	258.6±38.4	0.8	0.0002	0.0018
460220	ITGA1	NM_181501; NP_852478	48.5±31.2	145.2±153.3	3.0	0.0002	0.0018
7570608	ITGA6	NM_000210; NM_001079818; NP_000201; NP_001073286	79.3±32.3	273.5±177.2	3.4	0.0002	0.0018
3400537	ITGA7	NM_001144996; NM_001144997; NM_002206; NP_001138468; NP_001138469; NP_002197	80.1±25.1	150.9±56.7	1.9	0.0002	0.0018
6580670	ITGB1BP2	NM_012278; NP_036410	22.6±7.1	127.8±99.2	5.6	0.0002	0.0018
2810192	ITGB1BP3	NM_014446; NM_170678; NP_733778	18.2±6.6	108.6±141.5	6.0	0.0002	0.0018
1110669	ITM2C	NM_001012514; NM_001012516; NM_030926; NP_001012532; NP_001012534; NP_112188	627.9±155.1	1529.5±506.5	2.4	0.0002	0.0018
2650762	ITM2C	NM_001012514; NM_001012516; NM_030926; NP_001012532; NP_001012534; NP_112188	561.1±117.1	1321.6±384.3	2.4	0.0002	0.0018
6560546	ITPKA	NM_002220; NP_002211	71.1±23.8	38.7±17.0	0.5	0.0002	0.0018
6180133	ITPR3	NM_002224; NP_002215	2516.6±549.0	1483.8±433.2	0.6	0.0002	0.0018
1190739	ITPRIPL2	NM_001034841; NP_001030013; NR_028028	1093.3±227.6	1752.6±386.6	1.6	0.0002	0.0018
4070289	IWS1	NM_017969; NP_060439	412.6±40.9	303.1±42.8	0.7	0.0002	0.0018
5720735	JAG1	NM_000214; NP_000205	78.6±34.1	190.0±70.4	2.4	0.0002	0.0018
4670343	JAG2	NM_002226; NM_145159; NP_002217; NP_660142	40.7±29.8	187.1±130.0	4.6	0.0002	0.0018
1740543	JAK1	NM_002227; NP_002218	235.4±65.2	311.8±90.3	1.3	0.0002	0.0018
840278	JAM2	NM_001270407; NM_001270408; NM_021219; NP_001257336; NP_001257337; NP_067042; NR_072999	152.9±72.9	1209.2±481.6	7.9	0.0002	0.0018
1400689	JAM3	NM_001205329; NM_032801; NP_001192258; NP_116190	1842.1±510.2	2951.7±571.6	1.6	0.0002	0.0018
1500711	JOSD1	NM_014876; NP_055691	453.9±53.2	317.9±66.5	0.7	0.0002	0.0018
5490025	JPH1	NM_020647; NP_065698	24.1±9.3	150.4±111.4	6.2	0.0002	0.0018
6250128	JPH2	NM_020433; NM_175913; NP_065166; NP_787109	88.5±39.5	254.7±128.5	2.9	0.0002	0.0018
6510367	JUN	NM_002228; NP_002219	2556.4±1030.4	1125.5±290.6	0.4	0.0002	0.0018
620280	JUND	NM_005354; NP_005345	4165.8±589.2	5315.8±557.9	1.3	0.0002	0.0018
4880370	JUP	NM_002230; NM_021991; NP_002221; NP_068831	132.0±74.1	352.5±148.1	2.7	0.0002	0.0018
7200703	KAT2B	NM_003884; NP_003875	263.2±91.3	464.7±152.8	1.8	0.0002	0.0018
1450202	KAZALD1	NM_030929; NP_112191	429.1±157.4	169.8±117.3	0.4	0.0002	0.0018
4060100	KBTBD10	NM_006063; NP_006054	645.0±428.9	4693.1±2503.4	7.3	0.0002	0.0018
6960487	KBTBD10	NM_006063; NP_006054	631.5±527.7	4260.4±2271.8	6.7	0.0002	0.0018
3310458	KBTBD5	NM_152393; NP_689606	25.8±11.5	264.7±179.4	10.3	0.0002	0.0018
2260468	KCNE1L	NM_012282; NP_036414	36.4±12.2	514.3±306.1	14.1	0.0002	0.0018
5290193	KCTD6	NM_001128214; NM_153331; NP_001121686; NP_699162	361.2±78.3	266.4±50.0	0.7	0.0002	0.0018
1430626	KCTD9	NM_017634; NP_060104	496.0±161.1	350.9±128.4	0.7	0.0002	0.0018
7000470	KHSRP	NM_003685; NP_003676	304.1±74.4	202.1±31.8	0.7	0.0002	0.0018
5420204	KIAA0100	NM_014680; NP_055495	142.9±24.7	175.9±28.4	1.2	0.0002	0.0018
5090754	KIAA0101	NM_001029989; NM_014736; NP_001025160; NP_055551	1422.4±501.4	336.6±122.1	0.2	0.0002	0.0018
6770253	KIAA0101	NM_001029989; NM_014736; NP_001025160; NP_055551	98.9±36.2	33.0±10.1	0.3	0.0002	0.0018
2940196	KIAA0174	NM_001270975; NM_001270976; NM_001270977; NM_001270978; NM_001270979; NM_014761; NP_001257904; NP_001257905; NP_001257906; NP_001257907; NP_001257908; NP_055576	1303.1±143.5	1545.7±127.4	1.2	0.0002	0.0018
4850414	KIAA0564	NM_001009814; NM_015058; NP_001009814; NP_055873	69.9±10.8	45.1±11.1	0.6	0.0002	0.0018
990129	KIAA0586	NM_001244189; NM_001244190; NM_001244191; NM_001244192; NM_001244193; NM_014749; NP_001231118; NP_001231119; NP_001231120; NP_001231121; NP_001231122; NP_055564	138.2±24.5	106.4±16.0	0.8	0.0002	0.0018
2060482	KIAA0907	NM_014949; NP_055764	365.5±91.9	485.8±104.3	1.3	0.0002	0.0018
1850079	KIAA1267	NM_001193465; NM_001193466; NM_015443; NP_001180394; NP_001180395; NP_056258	253.0±41.4	179.5±16.2	0.7	0.0002	0.0018
4180142	KIAA1370	NM_019600; NP_062546	180.1±44.3	337.5±101.8	1.9	0.0002	0.0018
4850142	KIAA1370	NM_019600; NP_062546	136.2±46.9	228.5±55.8	1.7	0.0002	0.0018
1580333	KIAA1467	NM_020853; NP_065904	35.4±7.3	69.4±22.8	2.0	0.0002	0.0018
6280719	KIAA1524	NM_020890; NP_065941	196.6±87.9	64.1±20.2	0.3	0.0002	0.0018
3190592	KIAA1644	NA	725.8±322.7	269.9±141.4	0.4	0.0002	0.0018
4850300	KIAA1688	NM_025251; NP_079527	139.8±43.4	239.7±77.5	1.7	0.0002	0.0018
380379	KIAA1737	NM_033426; NP_219494	262.5±35.4	488.7±174.3	1.9	0.0002	0.0018
7050204	KIAA1737	NM_033426; NP_219494	139.7±22.1	255.8±81.7	1.8	0.0002	0.0018
4730156	KIAA1908	NR_021487; NR_027328; NR_027329	34.8±13.8	75.2±34.6	2.2	0.0002	0.0018
1110022	KIF11	NM_004523; NP_004514	528.9±238.6	148.4±55.4	0.3	0.0002	0.0018
4060176	KIF11	NM_004523; NP_004514	386.8±186.6	106.8±39.5	0.3	0.0002	0.0018
2810201	KIF14	NM_014875; NP_055690	254.0±98.1	80.6±33.6	0.3	0.0002	0.0018
5360386	KIF15	NM_020242; NP_064627	167.9±69.5	61.8±15.1	0.4	0.0002	0.0018
2470035	KIF18A	NM_031217; NP_112494	140.5±59.0	44.0±13.3	0.3	0.0002	0.0018
7040707	KIF1B	NM_015074; NM_183416; NP_055889; NP_904325	489.7±96.3	784.8±173.5	1.6	0.0002	0.0018
1050195	KIF20A	NM_005733; NP_005724	1073.9±401.5	269.7±134.0	0.3	0.0002	0.0018
5900433	KIF20B	NM_016195; NP_057279	429.8±214.5	144.4±45.0	0.3	0.0002	0.0018
2850474	KIF23	NM_004856; NM_138555; NP_004847; NP_612565	56.3±24.5	25.6±9.1	0.5	0.0002	0.0018
4120278	KIF23	NM_004856; NM_138555; NP_004847; NP_612565	502.9±197.4	181.7±47.3	0.4	0.0002	0.0018
1470647	KIF2C	NM_006845; NP_006836	298.2±107.4	86.3±36.7	0.3	0.0002	0.0018
450398	KIF3B	NM_004798; NP_004789	301.4±44.6	381.5±69.3	1.3	0.0002	0.0018
1430129	KIF4A	NM_012310; NP_036442	189.0±74.4	46.3±16.7	0.2	0.0002	0.0018
2710017	KIF5B	NM_004521; NP_004512	392.2±46.7	1183.1±349.0	3.0	0.0002	0.0018
4670192	KIF7	NM_198525; NP_940927	177.9±31.0	72.5±19.4	0.4	0.0002	0.0018
7330674	KIFC1	NM_002263; NP_002254	509.8±230.7	124.5±61.1	0.2	0.0002	0.0018
2810364	KLHDC2	NM_014315; NP_055130	1355.5±205.3	2603.6±606.0	1.9	0.0002	0.0018
4250372	KLHDC3	NM_001242872; NM_057161; NP_476502; NR_040101	946.1±205.8	1689.3±328.0	1.8	0.0002	0.0018
1070593	KLHL2	NM_001161521; NM_001161522; NM_007246; NP_001154993; NP_001154994; NP_009177	153.0±22.0	304.9±62.3	2.0	0.0002	0.0018
7330575	KLHL28	NM_017658; NP_060128	88.1±26.1	184.9±44.5	2.1	0.0002	0.0018
2810400	KLHL3	NM_001257194; NM_001257195; NM_017415; NP_001244123; NP_001244124; NP_059111	43.8±15.2	102.6±55.7	2.3	0.0002	0.0018
3940066	KLHL30	NM_198582; NP_940984	248.0±200.8	689.5±404.3	2.8	0.0002	0.0018
3190524	KNTC1	NM_014708; NP_055523	301.2±119.2	97.9±25.0	0.3	0.0002	0.0018
6840577	KPNB1	NM_001276453; NM_002265; NP_001263382; NP_002256	4526.6±483.3	3910.2±380.0	0.9	0.0002	0.0018
1690008	KPRP	NM_001025231; NP_001020402	26.8±20.9	170.8±153.5	6.4	0.0002	0.0018
3710168	KRT34	NM_021013; NP_066293	1942.7±1374.9	317.0±293.5	0.2	0.0002	0.0018
4830520	KRT80	NM_001081492; NM_182507; NP_001074961; NP_872313	523.0±298.6	1086.1±548.4	2.1	0.0002	0.0018
430446	KRT81	NM_002281; NP_002272	3987.9±3868.6	38.8±44.3	0.0	0.0002	0.0018
4280672	KRT86	NM_002284; NP_002275	390.6±283.1	92.2±60.6	0.2	0.0002	0.0018
1410097	KRT8P9	NA	284.9±94.3	123.3±39.0	0.4	0.0002	0.0018
6110605	KRTCAP2	NM_173852; NP_776251	2097.8±344.4	1656.6±302.0	0.8	0.0002	0.0018
460373	LACTB	NM_032857; NM_171846; NP_116246; NP_741982	392.7±142.4	208.2±43.3	0.5	0.0002	0.0018
1570669	LACTB	NM_032857; NM_171846; NP_116246; NP_741982	998.7±301.3	490.6±112.9	0.5	0.0002	0.0018
1170349	LAD1	NM_005558; NP_005549	71.4±45.3	564.5±336.9	7.9	0.0002	0.0018
4040176	LAMA5	NM_005560; NP_005551	213.2±243.0	2144.6±747.6	10.1	0.0002	0.0018
730040	LAMB3	NM_000228; NM_001017402; NM_001127641; NP_000219; NP_001017402; NP_001121113	40.6±10.9	82.8±25.6	2.0	0.0002	0.0018
6480142	LAMP2	NM_001122606; NM_002294; NM_013995; NP_001116078; NP_002285; NP_054701	1322.2±288.6	1856.0±228.3	1.4	0.0002	0.0018
7560301	LANCL2	NM_018697; NP_061167	275.3±102.4	587.8±245.4	2.1	0.0002	0.0018
5360376	LAPTM5	NM_006762; NP_006753	83.2±41.7	36.1±18.2	0.4	0.0002	0.0018
240661	LAS1L	NM_001170649; NM_001170650; NM_031206; NP_001164120; NP_001164121; NP_112483	333.8±63.4	203.6±31.7	0.6	0.0002	0.0018
3370121	LASS2	NM_013384; NM_022075; NM_181746; NP_071358; NP_859530	621.0±96.1	359.3±84.2	0.6	0.0002	0.0018
6380154	LASS2	NM_013384; NM_022075; NM_181746; NP_071358; NP_859530	535.6±62.7	318.2±85.0	0.6	0.0002	0.0018
5690064	LASS6	NM_001256126; NM_203463; NP_001243055; NP_982288	406.1±86.7	724.2±233.9	1.8	0.0002	0.0018
5690475	LAYN	NM_001258390; NM_001258391; NM_178834; NP_001245319; NP_001245320; NP_849156	488.7±130.2	253.8±105.5	0.5	0.0002	0.0018
4880224	LBR	NM_002296; NM_194442; NP_002287; NP_919424	57.8±17.5	37.9±12.1	0.7	0.0002	0.0018
5080524	LBR	NM_002296; NM_194442; NP_002287; NP_919424	76.0±23.1	34.6±10.4	0.5	0.0002	0.0018
1170112	LCAT	NM_000229; NP_000220	47.4±8.1	73.8±19.0	1.6	0.0002	0.0018
3190278	LDB3	NM_001080114; NM_001080115; NM_001080116; NM_001171610; NM_001171611; NM_007078; NP_001073583; NP_001073584; NP_001073585; NP_001165081; NP_001165082; NP_009009	23.5±7.9	211.9±142.1	9.0	0.0002	0.0018
770326	LDHA	NM_001135239; NM_001165414; NM_001165415; NM_001165416; NM_005566; NP_001128711; NP_001158886; NP_001158887; NP_001158888; NP_005557; NR_028500	15424.2±1211.8	10625.2±1028.4	0.7	0.0002	0.0018
3190092	LDHA	NM_001135239; NM_001165414; NM_001165415; NM_001165416; NM_005566; NP_001128711; NP_001158886; NP_001158887; NP_001158888; NP_005557; NR_028500	14126.4±1844.2	8033.0±1539.7	0.6	0.0002	0.0018
6520386	LDHA	NM_001135239; NM_001165414; NM_001165415; NM_001165416; NM_005566; NP_001128711; NP_001158886; NP_001158887; NP_001158888; NP_005557; NR_028500	340.8±76.1	175.9±30.4	0.5	0.0002	0.0018
1440736	LDLR	NM_000527; NM_001195798; NM_001195799; NM_001195800; NM_001195802; NM_001195803; NP_000518; NP_001182727; NP_001182728; NP_001182729; NP_001182731; NP_001182732	1590.5±401.6	4104.4±730.0	2.6	0.0002	0.0018
2970674	LEO1	NM_138792; NP_620147	283.9±30.8	242.1±28.0	0.9	0.0002	0.0018
6370164	LEPROTL1	NM_001128208; NM_015344; NP_001121680; NP_056159	660.8±109.9	823.2±133.8	1.2	0.0002	0.0018
3710161	LHB	NM_000894; NP_000885	674.2±1463.7	15.5±6.1	0.0	0.0002	0.0018
5050113	LIG1	NM_000234; NP_000225	145.4±49.2	70.5±14.6	0.5	0.0002	0.0018
990358	LIMS1	NA	2693.3±450.2	3728.9±1020.7	1.4	0.0002	0.0018
1090739	LIMS1	NM_001193482; NM_001193483; NM_001193484; NM_001193485; NM_001193488; NM_004987; NP_001180411; NP_001180412; NP_001180413; NP_001180414; NP_001180417; NP_004978	360.4±89.4	518.7±166.7	1.4	0.0002	0.0018
3440301	LIN54	NM_001115007; NM_001115008; NM_194282; NP_001108479; NP_001108480; NP_919258	248.9±56.1	120.2±14.8	0.5	0.0002	0.0018
7210681	LIPG	NM_006033; NP_006024	60.9±51.9	284.4±242.2	4.7	0.0002	0.0018
1740576	LMF2	NM_033200; NP_149977	383.8±88.1	268.3±40.7	0.7	0.0002	0.0018
3420593	LMNB1	NM_001198557; NM_005573; NP_001185486; NP_005564	151.0±63.8	40.0±12.0	0.3	0.0002	0.0018
7570148	LMNB2	NM_032737; NP_116126	1484.8±430.1	575.7±119.5	0.4	0.0002	0.0018
5910523	LMO4	NM_006769; NP_006760	1374.8±601.4	665.0±240.3	0.5	0.0002	0.0018
7210450	LMO4	NM_006769; NP_006760	2102.4±420.2	1396.1±254.6	0.7	0.0002	0.0018
3990056	LOC100128007	NA	138.8±61.8	61.9±18.6	0.4	0.0002	0.0018
7320224	LOC100128055	NA	29.4±7.5	84.0±35.1	2.9	0.0002	0.0018
2710377	LOC100128060	NA	537.1±216.1	357.5±121.6	0.7	0.0002	0.0018
2070193	LOC100128805	NA	160.3±28.0	113.1±11.9	0.7	0.0002	0.0018
5810494	LOC100129195	NA	44.3±7.9	242.3±104.0	5.5	0.0002	0.0018
5270551	LOC100129267	NA	137.0±54.7	66.9±18.0	0.5	0.0002	0.0018
3990209	LOC100129652	NA	119.3±61.8	55.1±27.9	0.5	0.0002	0.0018
6900451	LOC100129701	NA	16.2±4.9	70.9±27.8	4.4	0.0002	0.0018
5870092	LOC100130079	NA	36.2±13.0	205.4±73.7	5.7	0.0002	0.0018
4760309	LOC100130092	NA	530.1±79.6	661.0±126.8	1.2	0.0002	0.0018
2120377	LOC100130561	NA	2067.3±534.1	1121.1±193.0	0.5	0.0002	0.0018
7150296	LOC100130562	NA	2869.8±656.1	2216.5±559.2	0.8	0.0002	0.0018
2570379	LOC100130932	NA	924.4±230.6	655.0±156.7	0.7	0.0002	0.0018
7210026	LOC100131713	NA	5822.2±940.7	6942.8±955.7	1.2	0.0002	0.0018
5560553	LOC100131982	NA	20.0±9.1	57.4±21.1	2.9	0.0002	0.0018
5080600	LOC100132457	NA	2750.4±399.5	2144.5±230.5	0.8	0.0002	0.0018
4290692	LOC100132715	NA	3341.2±631.7	2182.5±297.0	0.7	0.0002	0.0018
3390397	LOC100132727	NA	2553.3±624.7	3953.4±1264.3	1.5	0.0002	0.0018
1010717	LOC100132888	NA	65.3±26.3	33.9±8.3	0.5	0.0002	0.0018
3780079	LOC100132901	NA	160.3±29.3	221.5±43.4	1.4	0.0002	0.0018
5260477	LOC100133163	NA	89.2±29.6	228.3±62.5	2.6	0.0002	0.0018
3520044	LOC100133866	NA	201.0±119.7	751.5±404.1	3.7	0.0002	0.0018
5360576	LOC100134189	NA	290.1±54.5	205.8±52.8	0.7	0.0002	0.0018
4760431	LOC136143	NA	477.7±154.8	362.2±60.3	0.8	0.0002	0.0018
2060541	LOC148413	NR_015434	264.6±66.7	340.7±65.1	1.3	0.0002	0.0018
3310392	LOC148915	NA	3474.8±659.4	2237.0±325.2	0.6	0.0002	0.0018
2030672	LOC158160	NM_001031744; NM_182829; NR_003086	106.2±26.2	315.8±93.5	3.0	0.0002	0.0018
1660220	LOC283932	NM_175901; NR_024348	81.7±22.1	150.8±31.6	1.8	0.0002	0.0018
5290136	LOC283953	NA	283.1±91.9	206.8±73.7	0.7	0.0002	0.0018
4220241	LOC284023	NA	151.6±38.7	449.8±151.5	3.0	0.0002	0.0018
5960167	LOC284988	NA	760.8±174.1	1100.5±255.3	1.4	0.0002	0.0018
3850133	LOC285556	NA	37.4±16.5	255.1±356.1	6.8	0.0002	0.0018
7560053	LOC286016	NR_002187	1947.3±626.5	1070.3±387.0	0.5	0.0002	0.0018
630128	LOC286444	NA	6954.6±1170.7	4970.3±837.3	0.7	0.0002	0.0018
770187	LOC286512	NA	1974.7±439.2	2554.2±592.6	1.3	0.0002	0.0018
4260609	LOC339804	NA	249.9±111.4	382.3±149.1	1.5	0.0002	0.0018
2690538	LOC341230	NA	102.2±43.3	159.6±66.7	1.6	0.0002	0.0018
2750593	LOC344595	NA	51.9±9.1	119.8±31.6	2.3	0.0002	0.0018
7100376	LOC345041	NA	1472.3±330.6	867.2±204.4	0.6	0.0002	0.0018
6200725	LOC346085	NA	131.6±43.2	75.2±24.6	0.6	0.0002	0.0018
830682	LOC387934	NA	195.7±69.7	132.8±58.6	0.7	0.0002	0.0018
2940066	LOC388275	NA	1027.2±248.8	575.6±69.5	0.6	0.0002	0.0018
4850390	LOC388796	NR_015366; NR_027241	225.9±68.1	154.0±56.8	0.7	0.0002	0.0018
1770133	LOC389599	NA	278.9±60.6	607.3±325.3	2.2	0.0002	0.0018
4760544	LOC389662	NA	191.0±52.0	130.0±35.7	0.7	0.0002	0.0018
1500717	LOC389827	NM_001080483; NP_001073952	61.1±52.2	730.3±359.0	12.0	0.0002	0.0018
6590307	LOC389827	NM_001080483; NP_001073952	74.6±55.5	872.8±394.5	11.7	0.0002	0.0018
6270193	LOC390557	NA	940.9±392.5	2120.9±757.6	2.3	0.0002	0.0018
6400524	LOC390705	NA	74.6±25.7	295.5±137.1	4.0	0.0002	0.0018
6550092	LOC391075	NA	8369.2±856.3	5069.1±621.4	0.6	0.0002	0.0018
4560673	LOC392871	NA	116.3±38.1	170.6±53.4	1.5	0.0002	0.0018
1740647	LOC399888	NA	25.5±8.8	160.9±90.5	6.3	0.0002	0.0018
6520035	LOC402112	NA	1549.8±340.2	1006.8±143.7	0.6	0.0002	0.0018
6480240	LOC402560	NA	196.7±68.0	302.2±57.6	1.5	0.0002	0.0018
4180278	LOC440043	NA	8421.1±696.6	6491.6±684.6	0.8	0.0002	0.0018
3180541	LOC440093	NM_001013699; NP_001013721	1970.6±343.0	1242.7±254.5	0.6	0.0002	0.0018
2850068	LOC440280	NA	76.4±18.2	164.3±85.2	2.2	0.0002	0.0018
5870307	LOC440359	NA	637.0±114.5	858.9±115.5	1.3	0.0002	0.0018
3400441	LOC440396	NR_002943	119.2±37.5	71.0±24.7	0.6	0.0002	0.0018
3610333	LOC441013	NA	218.9±94.5	154.3±74.3	0.7	0.0002	0.0018
6860162	LOC441019	NA	453.8±204.2	129.2±34.6	0.3	0.0002	0.0018
6350193	LOC441081	NA	29.7±17.3	405.3±176.9	13.6	0.0002	0.0018
4390504	LOC441408	NA	112.7±32.9	163.9±52.2	1.5	0.0002	0.0018
5810519	LOC441484	NA	284.3±76.2	165.1±18.9	0.6	0.0002	0.0018
4640022	LOC442727	NA	638.4±250.5	339.8±103.2	0.5	0.0002	0.0018
3890646	LOC553158	NM_181334; NP_851851	26.0±7.7	64.4±20.2	2.5	0.0002	0.0018
1170309	LOC642357	NA	10871.3±1502.7	12954.1±1520.6	1.2	0.0002	0.0018
6130678	LOC642361	NA	110.6±24.7	157.9±35.9	1.4	0.0002	0.0018
3440164	LOC642469	NA	113.9±36.8	68.8±13.4	0.6	0.0002	0.0018
5690291	LOC642590	NA	2368.1±768.3	1021.8±140.5	0.4	0.0002	0.0018
5690397	LOC642590	NA	1488.5±478.7	547.2±95.3	0.4	0.0002	0.0018
7040482	LOC642934	NA	799.7±327.6	1066.8±377.4	1.3	0.0002	0.0018
730142	LOC643287	NA	1333.3±451.4	592.5±151.4	0.4	0.0002	0.0018
4850059	LOC643300	NA	125.2±40.1	78.4±17.6	0.6	0.0002	0.0018
5310632	LOC643319	NA	503.0±132.8	215.0±57.4	0.4	0.0002	0.0018
290326	LOC643357	NA	2748.2±220.6	2301.6±286.5	0.8	0.0002	0.0018
1430605	LOC643790	NA	126.4±30.7	79.1±20.5	0.6	0.0002	0.0018
4060209	LOC643911	NA	235.9±47.3	362.4±71.7	1.5	0.0002	0.0018
6510239	LOC643995	NA	101.5±36.1	50.6±18.7	0.5	0.0002	0.0018
160575	LOC644029	NA	551.2±99.1	443.3±97.6	0.8	0.0002	0.0018
7550592	LOC644237	NA	2434.1±412.6	1332.5±262.2	0.5	0.0002	0.0018
3710603	LOC644315	NA	4706.8±592.9	3618.6±475.6	0.8	0.0002	0.0018
6130152	LOC644695	NA	84.0±55.2	32.7±13.1	0.4	0.0002	0.0018
290594	LOC644760	NA	40.6±12.6	52.5±19.3	1.3	0.0002	0.0018
6580544	LOC644774	NA	1859.0±416.2	886.7±229.9	0.5	0.0002	0.0018
540280	LOC644790	NA	2677.6±637.2	2321.6±536.9	0.9	0.0002	0.0018
5670445	LOC644863	NA	4511.8±649.9	5373.1±737.7	1.2	0.0002	0.0018
3850168	LOC644936	NR_004845	2709.5±2063.7	1675.6±1260.9	0.6	0.0002	0.0018
2680035	LOC644979	NA	81.2±20.8	60.2±18.2	0.7	0.0002	0.0018
3450672	LOC645362	NA	87.3±37.9	160.4±68.8	1.8	0.0002	0.0018
5050598	LOC645381	NA	200.5±56.8	95.9±31.7	0.5	0.0002	0.0018
2490445	LOC645385	NA	4100.1±832.5	2834.1±470.9	0.7	0.0002	0.0018
4730113	LOC646044	NA	181.9±32.9	233.0±29.6	1.3	0.0002	0.0018
7510209	LOC646347	NA	1571.8±396.7	642.3±120.9	0.4	0.0002	0.0018
6280370	LOC646688	NA	4131.0±913.0	2617.7±1092.9	0.6	0.0002	0.0018
3310521	LOC646836	XM_001718162; XM_929793; XP_001718214; XP_934886	99.8±79.9	52.8±59.2	0.5	0.0002	0.0018
3310288	LOC647000	NA	3200.8±624.1	1851.0±411.0	0.6	0.0002	0.0018
3460678	LOC647588	NA	53.5±13.7	155.7±72.9	2.9	0.0002	0.0018
4760243	LOC648210	NA	3452.4±529.1	2322.9±440.5	0.7	0.0002	0.0018
6510246	LOC648210	NA	3011.7±533.5	2027.8±396.7	0.7	0.0002	0.0018
6900048	LOC648210	NA	4617.4±936.2	3086.9±622.7	0.7	0.0002	0.0018
2690747	LOC648740	NR_024438	381.5±178.4	222.8±91.6	0.6	0.0002	0.0018
6130239	LOC648822	NA	369.3±135.9	219.4±73.2	0.6	0.0002	0.0018
4850403	LOC648980	NA	84.3±28.2	196.7±61.8	2.3	0.0002	0.0018
2640326	LOC649553	NA	139.9±24.5	108.7±23.8	0.8	0.0002	0.0018
2060528	LOC649604	NA	68.6±17.7	37.3±12.7	0.5	0.0002	0.0018
4830068	LOC650803	NA	258.4±77.1	133.5±20.7	0.5	0.0002	0.0018
630095	LOC651621	NA	29.6±5.2	55.1±13.2	1.9	0.0002	0.0018
1570746	LOC651816	NA	1309.4±454.1	509.1±151.3	0.4	0.0002	0.0018
2470347	LOC652097	NA	29.5±15.6	111.3±68.0	3.8	0.0002	0.0018
730689	LOC652595	NA	628.7±123.6	402.9±76.4	0.6	0.0002	0.0018
2970100	LOC652773	NA	197.3±28.2	297.5±58.0	1.5	0.0002	0.0018
1430131	LOC652904	NA	52.5±18.6	26.5±10.1	0.5	0.0002	0.0018
4860500	LOC652968	NM_001037666; NP_001032755	76.6±15.0	104.8±19.3	1.4	0.0002	0.0018
6250386	LOC653147	NA	799.2±140.2	573.7±122.9	0.7	0.0002	0.0018
6250463	LOC653199	NA	38.5±5.7	65.9±14.0	1.7	0.0002	0.0018
5310681	LOC653344	NA	174.9±50.9	101.0±33.4	0.6	0.0002	0.0018
2000079	LOC653419	NA	456.6±338.8	67.7±23.2	0.1	0.0002	0.0018
4480707	LOC653505	NA	3212.4±428.9	2497.5±491.0	0.8	0.0002	0.0018
5820167	LOC653513	NA	69.8±38.1	251.5±141.2	3.6	0.0002	0.0018
1300010	LOC653764	NA	91.5±36.9	226.9±90.7	2.5	0.0002	0.0018
3440424	LOC653820	NA	76.2±24.5	45.3±8.6	0.6	0.0002	0.0018
7330301	LOC653874	NA	453.8±125.8	198.3±41.2	0.4	0.0002	0.0018
290687	LOC653884	NA	681.6±105.9	571.0±63.2	0.8	0.0002	0.0018
130142	LOC653994	NA	471.8±91.1	352.8±49.2	0.7	0.0002	0.0018
4040048	LOC653994	NA	114.8±27.2	59.7±17.0	0.5	0.0002	0.0018
3990241	LOC654191	NA	126.6±41.3	178.3±58.1	1.4	0.0002	0.0018
6110470	LOC727761	NA	994.3±341.3	432.4±85.8	0.4	0.0002	0.0018
5290546	LOC727803	NA	1018.7±345.3	611.7±81.8	0.6	0.0002	0.0018
2940324	LOC727848	NA	119.1±41.3	75.1±21.2	0.6	0.0002	0.0018
1240154	LOC727980	NA	48.6±12.5	39.3±12.6	0.8	0.0002	0.0018
1990154	LOC728026	XM_001126659; XM_003960458; XP_001126659; XP_003960507	1568.2±740.8	754.3±258.1	0.5	0.0002	0.0018
7400156	LOC728138	NA	835.7±122.1	693.6±96.1	0.8	0.0002	0.0018
1980241	LOC728188	NA	750.0±127.0	460.7±94.8	0.6	0.0002	0.0018
4780711	LOC728408	NA	254.9±47.9	207.9±47.8	0.8	0.0002	0.0018
5810465	LOC728564	NA	1244.5±278.9	809.2±144.5	0.7	0.0002	0.0018
2850541	LOC728687	NA	27.3±10.5	117.2±54.0	4.3	0.0002	0.0018
3060086	LOC728698	NA	3270.4±542.8	2237.1±419.5	0.7	0.0002	0.0018
3460730	LOC728787	NA	154.3±21.0	107.3±15.1	0.7	0.0002	0.0018
4040653	LOC728855	NR_024510; NR_024511	71.2±42.8	122.0±45.9	1.7	0.0002	0.0018
1400626	LOC728873	NA	2902.3±600.0	1435.3±322.2	0.5	0.0002	0.0018
4230487	LOC728908	NA	268.4±34.3	162.7±32.8	0.6	0.0002	0.0018
6280273	LOC729102	NA	4863.6±1048.1	3120.2±374.9	0.6	0.0002	0.0018
6380259	LOC729217	NA	583.7±157.8	294.9±94.8	0.5	0.0002	0.0018
2320709	LOC729236	NA	6772.4±688.8	5988.6±804.4	0.9	0.0002	0.0018
6270156	LOC729298	NA	266.8±67.8	181.4±37.4	0.7	0.0002	0.0018
1710228	LOC729423	NA	205.7±64.8	125.9±41.6	0.6	0.0002	0.0018
1230220	LOC729466	NA	8640.5±835.3	10671.1±1260.4	1.2	0.0002	0.0018
1230136	LOC729524	NA	25.8±9.0	72.9±25.8	2.8	0.0002	0.0018
4920601	LOC729666	NA	95.2±30.7	44.5±10.6	0.5	0.0002	0.0018
1110433	LOC729687	NA	211.0±110.9	141.8±47.5	0.7	0.0002	0.0018
7400193	LOC729708	NA	1937.9±506.5	996.1±271.6	0.5	0.0002	0.0018
1430209	LOC729774	NA	179.0±41.6	106.8±21.0	0.6	0.0002	0.0018
1850192	LOC729816	NA	1136.7±335.1	551.2±130.3	0.5	0.0002	0.0018
840048	LOC729964	NA	879.8±269.8	388.7±103.1	0.4	0.0002	0.0018
6110093	LOC729970	NA	108.9±51.0	413.8±135.9	3.8	0.0002	0.0018
1580746	LOC730246	NA	7395.5±929.2	5354.9±720.4	0.7	0.0002	0.0018
1450674	LOC730534	NA	5723.8±1139.7	3925.5±471.3	0.7	0.0002	0.0018
3800273	LOC730994	NA	198.6±62.0	384.6±109.6	1.9	0.0002	0.0018
4610608	LOC731049	NA	2337.2±684.5	990.1±277.4	0.4	0.0002	0.0018
4120538	LOC731314	NA	802.7±285.2	290.7±67.9	0.4	0.0002	0.0018
6580019	LOC731954	NA	36.9±18.5	168.4±82.9	4.6	0.0002	0.0018
6130446	LOC732007	NA	1548.4±265.3	983.3±194.8	0.6	0.0002	0.0018
3390639	LOC732165	NA	709.5±254.4	292.0±112.1	0.4	0.0002	0.0018
3060703	LOC81691	NM_001144924; NM_001199053; NM_030941; NP_001138396; NP_001185982; NP_112203	121.2±38.1	55.0±8.7	0.5	0.0002	0.0018
1440452	LOC88523	NM_014887; NM_033111; NP_055702; NP_149102	339.6±151.0	814.6±162.7	2.4	0.0002	0.0018
7320612	LOC91431	NM_001099776; NM_018392; NM_138698; NP_060862	94.6±33.0	50.2±11.6	0.5	0.0002	0.0018
4590561	LOC91461	NM_138370; NP_612379	26.0±7.8	65.3±18.3	2.5	0.0002	0.0018
50364	LOC92249	NR_015353	160.9±40.8	261.8±27.5	1.6	0.0002	0.0018
3940017	LOX	NM_001178102; NM_002317; NP_001171573; NP_002308	4617.4±1401.0	2326.9±1051.2	0.5	0.0002	0.0018
6200670	LPIN1	NM_001261427; NM_001261428; NM_001261429; NM_145693; NP_001248356; NP_001248357; NP_001248358; NP_663731	635.9±108.4	1096.9±189.7	1.7	0.0002	0.0018
4010114	LPPR4	NM_001166252; NM_014839; NP_001159724; NP_055654	34.3±35.8	177.6±185.9	5.2	0.0002	0.0018
2350091	LPXN	NM_001143995; NM_004811; NP_001137467; NP_004802	1406.7±405.8	722.1±287.5	0.5	0.0002	0.0018
6020291	LRBA	NM_001199282; NM_006726; NP_001186211; NP_006717	152.8±37.7	240.2±47.0	1.6	0.0002	0.0018
7610364	LRCH1	NM_001164211; NM_001164213; NM_015116; NP_001157683; NP_001157685; NP_055931	14.9±4.9	64.8±34.1	4.3	0.0002	0.0018
7210059	LRCH3	NM_032773; NP_116162; XR_171093; XR_171440	97.8±19.1	72.5±7.9	0.7	0.0002	0.0018
1980609	LRP4	NM_002334; NP_002325	22.0±5.4	63.3±21.9	2.9	0.0002	0.0018
5220332	LRRC16A	NM_001173977; NM_017640; NP_001167448; NP_060110	93.1±34.4	167.4±46.8	1.8	0.0002	0.0018
5490050	LRRC39	NM_001256385; NM_001256386; NM_001256387; NM_144620; NP_001243314; NP_001243315; NP_001243316; NP_653221	17.9±6.9	133.2±183.7	7.4	0.0002	0.0018
5570524	LRRC42	NM_001256409; NM_052940; NP_001243338; NP_443172	1288.0±136.9	1120.6±97.7	0.9	0.0002	0.0018
5910411	LRRC59	NM_018509; NP_060979	113.4±29.9	74.4±26.9	0.7	0.0002	0.0018
770156	LRRN4CL	NM_203422; NP_981967	23.9±14.0	87.6±56.2	3.7	0.0002	0.0018
6450154	LSS	NM_001001438; NM_001145436; NM_001145437; NM_002340; NP_001001438; NP_001138908; NP_001138909; NP_002331	279.8±70.4	524.9±114.5	1.9	0.0002	0.0018
5310369	LYAR	NM_001145725; NM_017816; NP_001139197; NP_060286	733.3±204.7	494.3±74.5	0.7	0.0002	0.0018
7320551	LYN	NM_001111097; NM_002350; NP_001104567; NP_002341	186.9±58.7	101.4±36.9	0.5	0.0002	0.0018
10435	LYRM5	NM_001001660; NP_001001660	619.2±133.8	1094.5±278.7	1.8	0.0002	0.0018
1070286	M6PR	NM_001207024; NM_002355; NP_001193953; NP_002346	422.2±56.5	546.5±73.3	1.3	0.0002	0.0018
6370739	MACF1	NM_012090; NM_033044; NP_036222	710.8±125.5	1443.9±455.0	2.0	0.0002	0.0018
870546	MAD2L1	NM_002358; NP_002349	996.8±414.5	319.8±95.2	0.3	0.0002	0.0018
1780576	MAD2L1	NM_002358; NP_002349	195.2±90.1	80.2±38.0	0.4	0.0002	0.0018
3800600	MAGED1	NM_001005332; NM_001005333; NM_006986; NP_001005332; NP_001005333; NP_008917	1807.3±259.9	2392.2±285.9	1.3	0.0002	0.0018
1450156	MAGOH	NM_002370; NP_002361	460.2±66.4	300.3±59.3	0.7	0.0002	0.0018
4040398	MAL	NM_002371; NM_022438; NM_022439; NM_022440; NP_002362; NP_071883; NP_071884; NP_071885	73.6±56.2	676.3±790.0	9.2	0.0002	0.0018
1770386	MALT1	NM_006785; NM_173844; NP_006776; NP_776216	408.2±71.5	179.9±37.2	0.4	0.0002	0.0018
1300470	MAMDC2	NM_153267; NP_694999	811.1±406.3	1963.3±814.8	2.4	0.0002	0.0018
4920202	MAP1A	NM_002373; NP_002364	506.3±170.6	968.7±153.5	1.9	0.0002	0.0018
1050600	MAP2K1	NM_002755; NP_002746	1441.6±244.1	1146.8±174.8	0.8	0.0002	0.0018
360471	MAP3K7	NM_003188; NM_145331; NM_145332; NM_145333; NP_003179; NP_663304; NP_663305; NP_663306	109.8±15.3	144.9±19.1	1.3	0.0002	0.0018
2340364	MAP4	NM_001134364; NM_001134365; NM_002375; NM_030884; NM_030885; NP_001127836; NP_002366; NP_112147	156.1±28.8	292.5±57.9	1.9	0.0002	0.0018
6400386	MAP4K2	NM_004579; NP_004570	462.9±110.6	249.9±41.6	0.5	0.0002	0.0018
6220026	MAPRE3	NM_012326; NP_036458	43.6±16.7	581.0±303.6	13.3	0.0002	0.0018
3940044	MARCH4	NM_020814; NP_065865	763.4±308.0	358.2±149.2	0.5	0.0002	0.0018
5290008	MAST2	NM_015112; NP_055927	134.7±32.0	221.0±46.2	1.6	0.0002	0.0018
4200475	MAST3	NM_015016; NP_055831	59.1±15.4	106.2±37.6	1.8	0.0002	0.0018
4260309	MAST4	NM_001164664; NM_015183; NM_198828; NP_001158136; NP_055998; NP_942123	31.2±9.3	80.0±25.1	2.6	0.0002	0.0018
670215	MATN2	NM_002380; NM_030583; NP_002371; NP_085072	46.4±12.3	15.0±6.5	0.3	0.0002	0.0018
5810746	MATN2	NM_002380; NM_030583; NP_002371; NP_085072	715.8±257.5	144.5±47.2	0.2	0.0002	0.0018
4830689	MAZ	NM_001042539; NM_001276275; NM_001276276; NM_002383; NP_001036004; NP_001263204; NP_001263205; NP_002374; NR_074080	87.5±31.0	49.9±10.8	0.6	0.0002	0.0018
2340445	MBD1	NM_001204136; NM_001204137; NM_001204138; NM_001204139; NM_001204140; NM_001204141; NM_001204142; NM_001204143; NM_001204151; NM_002384; NM_015844; NM_015845; NM_015846; NM_015847; NP_001191065; NP_001191066; NP_001191067; NP_001191068; NP_001191069; NP_001191070; NP_001191071; NP_001191072; NP_001191080; NP_002375; NP_056669; NP_056670; NP_056671; NP_056723	64.6±8.4	42.6±9.0	0.7	0.0002	0.0018
990128	MBNL2	NM_144778; NM_207304; NP_659002; NP_997187	1468.0±554.4	555.9±270.6	0.4	0.0002	0.0018
2450546	MBNL2	NM_144778; NM_207304; NP_659002; NP_997187	838.7±281.2	344.5±173.4	0.4	0.0002	0.0018
5490414	MBOAT1	NM_001080480; NP_001073949; NR_073465	50.8±10.9	30.5±6.1	0.6	0.0002	0.0018
3800470	MBOAT7	NM_001146056; NM_001146082; NM_001146083; NM_024298; NP_001139528; NP_001139554; NP_001139555; NP_077274	394.6±78.2	235.9±37.9	0.6	0.0002	0.0018
3780681	MBP	NM_001025081; NM_001025090; NM_001025092; NM_001025094; NM_001025098; NM_001025100; NM_001025101; NM_002385; NP_001020252; NP_001020261; NP_001020263; NP_001020271; NP_001020272; NP_002376	113.7±93.4	414.5±330.0	3.6	0.0002	0.0018
6580685	MCM10	NM_018518; NM_182751; NP_060988; NP_877428	69.3±28.7	13.1±6.7	0.2	0.0002	0.0018
7570181	MCM10	NM_018518; NM_182751; NP_060988; NP_877428	320.7±104.1	82.5±31.4	0.3	0.0002	0.0018
6770408	MCM2	NM_004526; NP_004517; NR_073375	236.9±88.9	81.0±17.3	0.3	0.0002	0.0018
6290494	MCM3	NM_001270472; NM_002388; NP_001257401; NP_002379	363.9±139.4	140.6±40.9	0.4	0.0002	0.0018
6650053	MCM3	NM_001270472; NM_002388; NP_001257401; NP_002379	2286.9±693.5	1067.0±222.0	0.5	0.0002	0.0018
2630711	MCM4	NM_005914; NM_182746; NP_005905; NP_877423	276.7±91.9	100.4±26.9	0.4	0.0002	0.0018
6020170	MCM4	NM_005914; NM_182746; NP_005905; NP_877423	699.9±218.1	235.2±58.0	0.3	0.0002	0.0018
7330253	MCM5	NM_006739; NP_006730	403.7±151.5	127.2±33.4	0.3	0.0002	0.0018
5690274	MCM6	NM_005915; NP_005906	1856.9±558.7	1000.9±182.0	0.5	0.0002	0.0018
730274	MCM7	NM_005916; NM_182776; NP_005907; NP_877577	88.6±33.1	25.7±7.9	0.3	0.0002	0.0018
1470195	MCM7	NM_005916; NM_182776; NP_005907; NP_877577	2635.7±859.5	1159.9±280.7	0.4	0.0002	0.0018
1190037	MCM8	NM_032485; NM_182802; NP_115874; NP_877954	105.5±41.9	47.9±8.1	0.5	0.0002	0.0018
5420520	MDC1	NM_014641; NP_055456	574.6±95.8	421.2±55.4	0.7	0.0002	0.0018
3390326	ME1	NM_002395; NP_002386	370.8±83.7	644.2±133.4	1.7	0.0002	0.0018
5130021	MECP2	NM_001110792; NM_004992; NP_001104262; NP_004983	58.8±13.7	41.8±6.3	0.7	0.0002	0.0018
5360671	MED17	NM_004268; NP_004259	50.0±9.0	39.4±8.9	0.8	0.0002	0.0018
5360446	MED27	NM_001253881; NM_001253882; NM_004269; NP_001240810; NP_001240811; NP_004260	370.0±98.0	260.6±61.4	0.7	0.0002	0.0018
1230292	MED30	NM_080651; NP_542382	340.3±75.8	236.3±47.5	0.7	0.0002	0.0018
4040162	MEF2C	NM_001131005; NM_001193347; NM_001193348; NM_001193349; NM_001193350; NM_002397; NP_001124477; NP_001180276; NP_001180277; NP_001180278; NP_001180279; NP_002388	129.3±86.5	825.6±514.0	6.4	0.0002	0.0018
270201	MEGF10	NM_001256545; NM_032446; NP_001243474; NP_115822	59.1±44.2	1106.3±778.3	18.7	0.0002	0.0018
840601	MEGF10	NM_001256545; NM_032446; NP_001243474; NP_115822	51.8±13.5	154.8±81.3	3.0	0.0002	0.0018
160097	MELK	NM_001256685; NM_001256687; NM_001256688; NM_001256689; NM_001256690; NM_001256691; NM_001256692; NM_001256693; NM_014791; NP_001243614; NP_001243616; NP_001243617; NP_001243618; NP_001243619; NP_001243620; NP_001243621; NP_001243622; NP_055606; NR_046337	1105.5±407.9	347.2±105.9	0.3	0.0002	0.0018
2340392	MELK	NM_001256685; NM_001256687; NM_001256688; NM_001256689; NM_001256690; NM_001256691; NM_001256692; NM_001256693; NM_014791; NP_001243614; NP_001243616; NP_001243617; NP_001243618; NP_001243619; NP_001243620; NP_001243621; NP_001243622; NP_055606; NR_046337	646.8±254.0	202.2±72.2	0.3	0.0002	0.0018
4200504	MET	NM_000245; NM_001127500; NP_000236; NP_001120972	1200.2±272.3	521.9±142.2	0.4	0.0002	0.0018
4070168	METAP1	NM_015143; NP_055958	1280.9±178.7	1016.8±154.0	0.8	0.0002	0.0018
10224	METRNL	NA	288.8±70.7	122.6±39.1	0.4	0.0002	0.0018
50095	METRNL	NA	371.9±109.0	160.0±67.2	0.4	0.0002	0.0018
4150689	METRNL	NA	1968.2±567.3	1015.2±454.9	0.5	0.0002	0.0018
5810504	METRNL	NM_001004431; NP_001004431	286.4±87.3	120.6±46.0	0.4	0.0002	0.0018
1070288	METT11D1	NM_001029991; NM_001029992; NM_022734; NP_001025162; NP_073571	195.2±20.7	152.9±21.1	0.8	0.0002	0.0018
1820008	METTL7A	NM_014033; NP_054752	31.7±7.6	134.2±141.6	4.2	0.0002	0.0018
2750332	MFAP3L	NM_001009554; NM_021647; NP_001009554; NP_067679	31.8±8.1	52.5±14.9	1.6	0.0002	0.0018
3870291	MFSD6	NM_017694; NP_060164	101.0±32.7	167.4±62.3	1.7	0.0002	0.0018
6130280	MGAM	NM_004668; NP_004659	27.1±12.0	88.8±36.4	3.3	0.0002	0.0018
160079	MGC10997	NA	1326.9±258.5	1761.5±252.2	1.3	0.0002	0.0018
4900309	MGC13057	NM_001042519; NM_001042520; NM_001042521; NM_032321; NP_001035984; NP_001035985; NP_001035986; NP_115697	539.1±201.4	49.8±22.6	0.1	0.0002	0.0018
70270	MGC39900	NM_194324; NP_919305	933.0±438.5	357.3±119.0	0.4	0.0002	0.0018
4200070	MGC39900	NM_194324; NP_919305	908.2±419.2	370.2±126.2	0.4	0.0002	0.0018
70554	MGC40489	NA	52.1±16.0	35.8±9.5	0.7	0.0002	0.0018
6480494	MGMT	NM_002412; NP_002403	723.5±185.7	561.9±138.3	0.8	0.0002	0.0018
1510019	MGST2	NM_001204366; NM_001204367; NM_001204368; NM_002413; NP_001191295; NP_001191296; NP_001191297; NP_002404	540.0±187.3	817.8±276.2	1.5	0.0002	0.0018
7160400	MGST3	NM_004528; NP_004519	3332.7±473.7	2288.0±374.9	0.7	0.0002	0.0018
4490671	MIF	NM_002415; NP_002406	7509.9±879.1	4879.3±707.2	0.6	0.0002	0.0018
5420019	MINA	NM_001042533; NM_001261829; NM_032778; NM_153182; NP_001035998; NP_001248758; NP_116167; NP_694822	32.6±6.7	48.8±6.7	1.5	0.0002	0.0018
5860722	MIR155HG	NR_001458	88.8±50.5	21.3±10.4	0.2	0.0002	0.0018
5910059	MIR221	NR_029635	107.2±39.8	44.1±17.6	0.4	0.0002	0.0018
650471	MIR599	NR_030329	60.2±10.5	33.5±5.9	0.6	0.0002	0.0018
2120678	MLF1IP	NM_024629; NP_078905	301.4±144.6	112.2±38.9	0.4	0.0002	0.0018
5550403	MLLT10	NM_001009569; NM_001195626; NM_001195627; NM_001195628; NM_001195630; NM_004641; NP_001182555; NP_001182556; NP_001182557; NP_001182559; NP_004632	68.7±44.1	466.9±193.8	6.8	0.0002	0.0018
6510600	MLLT10	NM_001009569; NM_001195626; NM_001195627; NM_001195628; NM_001195630; NM_004641; NP_001182555; NP_001182556; NP_001182557; NP_001182559; NP_004632	161.1±19.0	116.3±21.5	0.7	0.0002	0.0018
2630474	MLLT11	NM_006818; NP_006809	1137.7±327.3	4801.4±1479.8	4.2	0.0002	0.0018
4640392	MLLT6	NM_005937; NP_005928	158.3±27.1	250.6±60.7	1.6	0.0002	0.0018
2370632	MMP11	NM_005940; NP_005931	68.5±37.0	950.9±573.8	13.9	0.0002	0.0018
7380095	MMS19	NM_022362; NP_071757	608.4±79.8	766.5±84.0	1.3	0.0002	0.0018
3870372	MND1	NM_001253861; NM_032117; NP_001240790; NP_115493; NR_045605	90.4±23.7	40.7±14.4	0.5	0.0002	0.0018
7550730	MND1	NM_001253861; NM_032117; NP_001240790; NP_115493; NR_045605	128.6±55.4	45.4±7.6	0.4	0.0002	0.0018
7200437	MOCS2	NM_004531; NM_176806; NP_004522; NP_789776	166.9±28.5	289.8±43.9	1.7	0.0002	0.0018
5270326	MPDZ	NM_001261406; NM_001261407; NM_003829; NP_001248335; NP_001248336; NP_003820	266.1±56.0	433.0±63.0	1.6	0.0002	0.0018
6940215	MRAS	NM_001085049; NM_001252090; NM_001252091; NM_001252092; NM_001252093; NM_012219; NP_001078518; NP_001239019; NP_001239020; NP_001239021; NP_001239022; NP_036351	107.1±49.6	285.9±107.0	2.7	0.0002	0.0018
160736	MRI1	NM_001031727; NM_032285; NP_001026897; NP_115661	417.3±95.7	298.6±85.8	0.7	0.0002	0.0018
1050187	MRPL11	NM_016050; NM_170738; NM_170739; NP_057134; NP_733934; NP_733935	845.1±133.5	583.1±84.7	0.7	0.0002	0.0018
4670424	MRPL11	NM_016050; NM_170738; NM_170739; NP_057134; NP_733934; NP_733935	655.2±109.3	393.3±43.3	0.6	0.0002	0.0018
5310537	MRPL16	NM_017840; NP_060310	912.7±83.3	764.8±67.4	0.8	0.0002	0.0018
3390468	MRPL22	NM_001014990; NM_014180; NP_001014990; NP_054899	721.5±105.1	504.3±103.8	0.7	0.0002	0.0018
4890427	MRPL23	NM_021134; NP_066957	937.7±139.6	539.4±107.8	0.6	0.0002	0.0018
2360243	MRPL35	NM_016622; NM_145644; NP_057706; NP_663619	1230.3±261.9	785.6±160.1	0.6	0.0002	0.0018
4220327	MRPL38	NM_032478; NP_115867	462.6±78.1	384.4±39.8	0.8	0.0002	0.0018
730139	MRPL48	NM_001030046; NM_016055; NP_057139	387.3±96.7	232.6±51.0	0.6	0.0002	0.0018
4010735	MRPL9	NM_031420; NP_113608	302.9±38.1	210.7±21.1	0.7	0.0002	0.0018
5080347	MRPS2	NM_016034; NP_057118; NR_051967; NR_051968; NR_051969; NR_051970	234.8±30.1	179.6±25.7	0.8	0.0002	0.0018
5390681	MRPS27	NM_015084; NP_055899	697.9±78.1	585.5±86.1	0.8	0.0002	0.0018
7380491	MRPS33	NM_016071; NM_053035; NP_057155; NP_444263	188.9±50.5	303.5±53.7	1.6	0.0002	0.0018
3420079	MRPS36	NM_033281; NP_150597	74.0±17.8	120.8±28.9	1.6	0.0002	0.0018
4830731	MRPS9	NM_182640; NP_872578	399.0±61.0	336.2±41.0	0.8	0.0002	0.0018
870148	MSH6	NM_000179; NP_000170	1665.4±283.9	1045.1±158.7	0.6	0.0002	0.0018
7040369	MSI2	NM_138962; NM_170721; NP_620412; NP_733839	69.5±40.0	160.1±67.6	2.3	0.0002	0.0018
730332	MSN	NM_002444; NP_002435	3493.0±767.1	2473.2±389.8	0.7	0.0002	0.0018
4290088	MSRB3	NM_001031679; NM_001193460; NM_001193461; NM_198080; NP_001026849; NP_001180389; NP_001180390; NP_932346	826.6±206.7	1398.4±396.4	1.7	0.0002	0.0018
3940286	MST4	NM_001042452; NM_001042453; NM_016542; NP_001035917; NP_001035918; NP_057626	385.1±89.3	247.5±49.5	0.6	0.0002	0.0018
6200402	MT1A	NM_005946; NP_005937	11543.7±2262.8	3512.0±1037.2	0.3	0.0002	0.0018
2070288	MT1E	NM_175617; NP_783316	10192.6±2935.2	2442.5±886.2	0.2	0.0002	0.0018
2140682	MT1E	NM_175617; NP_783316	263.1±228.6	21.1±6.6	0.1	0.0002	0.0018
4220672	MT1F	NM_005949; NP_005940	943.9±982.9	146.7±87.9	0.2	0.0002	0.0018
1170300	MT1G	NM_005950; NP_005941	5699.4±4458.8	183.9±69.6	0.0	0.0002	0.0018
130093	MT1H	NM_005951; NP_005942	1188.9±1430.9	23.0±9.7	0.0	0.0002	0.0018
1400634	MT1M	NM_176870; NP_789846	1632.7±1996.4	73.5±35.3	0.0	0.0002	0.0018
6620528	MT1X	NM_005952; NP_005943	5905.8±4005.4	655.9±265.0	0.1	0.0002	0.0018
450615	MT2A	NM_005953; NP_005944	10958.0±2992.1	4014.7±1335.5	0.4	0.0002	0.0018
6040079	MTBP	NM_022045; NP_071328	57.8±17.5	24.6±8.9	0.4	0.0002	0.0018
2760537	MTE	NM_175621; NR_003669	3118.1±2192.7	453.7±199.6	0.1	0.0002	0.0018
3120452	MTMR10	NM_017762; NP_060232	393.8±99.3	278.2±50.0	0.7	0.0002	0.0018
3890138	MTMR11	NM_001145862; NM_006697; NM_181873; NP_001139334; NP_870988	399.7±98.5	226.9±74.1	0.6	0.0002	0.0018
2120068	MTMR4	NM_004687; NP_004678	413.7±62.4	276.6±36.8	0.7	0.0002	0.0018
4670711	MTR	NM_000254; NP_000245	528.7±67.7	396.3±47.9	0.7	0.0002	0.0018
2480086	MTSS1L	NM_138383; NP_612392	38.4±16.0	87.7±32.9	2.3	0.0002	0.0018
2750551	MTX1	NM_002455; NM_198883; NP_002446; NP_942584	399.1±59.1	254.9±66.3	0.6	0.0002	0.0018
460072	MTX2	NM_001006635; NM_006554; NP_006545; NR_027850	1236.6±149.8	1562.6±221.6	1.3	0.0002	0.0018
7570070	MURC	NM_001018116; NP_001018126	92.6±70.4	1182.2±685.2	12.8	0.0002	0.0018
3940368	MUSTN1	NM_205853; NP_995325	35.9±8.2	137.1±166.4	3.8	0.0002	0.0018
1440020	MVD	NM_002461; NP_002452	64.7±14.5	188.8±37.0	2.9	0.0002	0.0018
5550500	MXRA7	NM_001008528; NM_001008529; NM_198530; NP_001008528; NP_001008529; NP_940932	213.4±53.3	474.3±146.9	2.2	0.0002	0.0018
7380670	MYB	NM_001130172; NM_001130173; NM_001161656; NM_001161657; NM_001161658; NM_001161659; NM_001161660; NM_005375; NP_001123644; NP_001123645; NP_001155128; NP_001155129; NP_001155130; NP_001155131; NP_001155132; NP_005366	61.1±27.0	29.7±13.1	0.5	0.0002	0.0018
6110564	MYBL1	NM_001080416; NM_001144755; NP_001073885; NP_001138227	482.2±178.0	155.9±79.1	0.3	0.0002	0.0018
6860465	MYBPH	NM_004997; NP_004988	831.6±743.1	8286.4±3370.8	10.0	0.0002	0.0018
870707	MYF5	NM_005593; NP_005584	994.5±701.5	139.2±76.1	0.1	0.0002	0.0018
2480452	MYF5	NM_005593; NP_005584	2049.5±1210.7	213.3±113.5	0.1	0.0002	0.0018
110768	MYH1	NM_005963; NP_005954	30.3±19.3	334.1±187.3	11.0	0.0002	0.0018
6290484	MYH1	NM_005963; NP_005954	37.7±15.3	230.2±117.3	6.1	0.0002	0.0018
7610451	MYH2	NM_001100112; NM_017534; NP_001093582; NP_060004	46.0±39.8	1113.7±1154.5	24.2	0.0002	0.0018
1070541	MYH3	NM_002470; NP_002461	373.1±523.9	10804.2±3658.5	29.0	0.0002	0.0018
1500349	MYH6	NM_002471; NP_002462	32.5±18.7	467.9±424.2	14.4	0.0002	0.0018
6900360	MYH7	NM_000257; NP_000248	92.3±128.0	4031.0±2324.9	43.7	0.0002	0.0018
2650382	MYH8	NM_002472; NP_002463	29.2±21.1	4417.2±3134.0	151.1	0.0002	0.0018
4730435	MYL1	NM_079420; NM_079422; NP_524144; NP_524146	208.3±316.3	5624.2±4526.8	27.0	0.0002	0.0018
5890274	MYL1	NM_079420; NM_079422; NP_524144; NP_524146	363.7±552.4	7252.2±4618.9	19.9	0.0002	0.0018
1260463	MYL2	NM_000432; NP_000423	63.2±60.3	746.1±737.8	11.8	0.0002	0.0018
4290333	MYL2	NM_000432; NP_000423	168.7±229.5	2368.0±2194.3	14.0	0.0002	0.0018
3890603	MYL3	NM_000258; NP_000249	21.7±9.3	159.4±195.9	7.3	0.0002	0.0018
1510612	MYL4	NM_001002841; NM_002476; NP_001002841; NP_002467	365.3±416.5	8701.6±3362.6	23.8	0.0002	0.0018
2690446	MYL4	NM_001002841; NM_002476; NP_001002841; NP_002467	52.4±40.3	726.7±283.8	13.9	0.0002	0.0018
6840056	MYL6B	NM_001199629; NM_002475; NP_001186558; NP_002466	2410.8±764.6	10375.0±3226.6	4.3	0.0002	0.0018
2480327	MYL9	NM_006097; NM_181526; NP_006088; NP_852667	596.9±120.7	1011.5±336.1	1.7	0.0002	0.0018
5310437	MYL9	NM_006097; NM_181526; NP_006088; NP_852667	1069.3±205.6	1733.2±315.7	1.6	0.0002	0.0018
6840092	MYLPF	NM_013292; NP_037424	354.5±515.4	11682.5±2995.6	33.0	0.0002	0.0018
270093	MYO18A	NM_078471; NM_203318; NP_510880; NP_976063	102.5±24.0	200.2±78.5	2.0	0.0002	0.0018
5910020	MYO19	NM_001033579; NM_001033580; NM_001163735; NM_025109; NP_001028752; NP_001157207; NP_079385	75.1±20.3	44.5±9.5	0.6	0.0002	0.0018
5720598	MYO1B	NM_001130158; NM_001161819; NM_012223; NP_001123630; NP_001155291; NP_036355	1674.2±497.2	2139.8±546.2	1.3	0.0002	0.0018
1400474	MYO1D	NM_015194; NP_056009	75.9±35.0	188.9±73.0	2.5	0.0002	0.0018
4200224	MYOG	NM_002479; NP_002470	148.8±177.5	1692.4±756.2	11.4	0.0002	0.0018
160692	MYOM1	NM_003803; NM_019856; NP_003794; NP_062830	25.1±5.6	921.9±1145.5	36.7	0.0002	0.0018
4050717	MYOM2	NM_003970; NP_003961	58.9±28.6	267.8±530.6	4.5	0.0002	0.0018
1740349	MYOM3	NM_152372; NP_689585	31.0±13.6	496.9±409.8	16.1	0.0002	0.0018
7200097	N4BP2L2	NM_014887; NM_033111; NP_055702; NP_149102	106.9±52.0	291.2±66.5	2.7	0.0002	0.0018
2600491	NAPB	NM_022080; NP_071363	138.4±15.3	223.4±39.2	1.6	0.0002	0.0018
2140706	NARG1L	NM_001110798; NM_018527; NM_024561; NP_001104268; NP_060997; NP_078837	108.5±20.6	69.6±16.3	0.6	0.0002	0.0018
3780279	NARG1L	NM_001110798; NM_018527; NM_024561; NP_001104268; NP_060997; NP_078837	59.8±13.9	39.9±8.6	0.7	0.0002	0.0018
2480731	NARG2	NM_001018089; NM_001276385; NM_024611; NP_001018099; NP_001263314; NP_078887	96.3±16.6	56.9±8.5	0.6	0.0002	0.0018
4590451	NAT15	NM_001083600; NM_001083601; NM_024845; NP_001077069; NP_001077070; NP_079121	165.3±30.2	232.7±33.7	1.4	0.0002	0.0018
4050152	NBPF10	NA	88.5±18.7	67.2±17.5	0.8	0.0002	0.0018
770731	NCAM1	NM_000615; NM_001076682; NM_001242607; NM_001242608; NM_181351; NP_000606; NP_001070150; NP_001229536; NP_001229537; NP_851996	34.6±15.1	111.0±47.0	3.2	0.0002	0.0018
2680497	NCAPD2	NM_014865; NP_055680	591.8±187.6	223.4±36.5	0.4	0.0002	0.0018
1570551	NCAPD3	NM_015261; NP_056076	99.7±31.6	48.1±6.9	0.5	0.0002	0.0018
1450280	NCAPG	NM_022346; NP_071741; NR_073124	936.7±340.0	291.3±96.9	0.3	0.0002	0.0018
1940632	NCAPG2	NM_017760; NP_060230	230.0±87.0	82.2±20.3	0.4	0.0002	0.0018
1820025	NCBP2	NM_001042540; NM_007362; NP_001036005; NP_031388	856.4±135.9	1225.2±113.4	1.4	0.0002	0.0018
160411	NCOA1	NM_003743; NM_147223; NM_147233; NP_003734; NP_671756; NP_671766	292.8±100.8	501.1±116.2	1.7	0.0002	0.0018
2190390	NCOA1	NM_003743; NM_147223; NM_147233; NP_003734; NP_671756; NP_671766	67.8±18.7	110.3±31.9	1.6	0.0002	0.0018
2690292	NCOA5	NM_020967; NP_066018	203.2±51.5	141.2±22.4	0.7	0.0002	0.0018
6480343	NCRNA00095	NM_175901; NR_024348	81.2±18.2	111.8±23.4	1.4	0.0002	0.0018
4850601	NCRNA00119	NR_002811	22.5±7.8	82.5±40.9	3.7	0.0002	0.0018
540762	NDNL2	NM_138704; NP_619649	94.2±19.0	69.6±10.8	0.7	0.0002	0.0018
2320598	NDP	NM_000266; NP_000257	39.5±13.1	189.6±211.9	4.8	0.0002	0.0018
1230070	NDRG1	NM_001135242; NM_001258432; NM_001258433; NM_006096; NP_001128714; NP_001245361; NP_001245362; NP_006087	2006.1±716.3	1044.8±432.6	0.5	0.0002	0.0018
1070538	NDUFS8	NM_002496; NP_002487	4512.7±428.3	3979.3±468.2	0.9	0.0002	0.0018
3610332	NDUFV3	NM_001001503; NM_021075; NP_001001503; NP_066553	44.0±21.6	66.1±29.2	1.5	0.0002	0.0018
4760040	NEB	NM_001164507; NM_001164508; NM_001271208; NM_004543; NP_001157979; NP_001157980; NP_001258137; NP_004534	34.5±21.3	1000.8±789.6	29.0	0.0002	0.0018
50521	NECAB3	NM_031231; NM_031232; NP_112508; NP_112509	46.5±13.8	125.1±54.9	2.7	0.0002	0.0018
5560576	NEDD4	NM_006154; NM_198400; NP_006145; NP_940682	228.2±70.1	134.4±33.3	0.6	0.0002	0.0018
1660767	NEFM	NM_001105541; NM_005382; NP_001099011; NP_005373	314.8±616.1	42.7±23.8	0.1	0.0002	0.0018
3180019	NEIL2	NM_001135746; NM_001135747; NM_001135748; NM_145043; NP_001129218; NP_001129219; NP_001129220; NP_659480	132.5±31.3	226.4±45.3	1.7	0.0002	0.0018
1980039	NEIL3	NM_018248; NP_060718	72.1±27.6	22.7±8.9	0.3	0.0002	0.0018
4610669	NEK2	NM_001204182; NM_001204183; NM_002497; NP_001191111; NP_001191112; NP_002488	477.9±226.9	128.8±60.8	0.3	0.0002	0.0018
670278	NES	NM_006617; NP_006608	1836.8±1094.1	3982.6±1445.7	2.2	0.0002	0.0018
1430735	NET1	NM_001047160; NM_005863; NP_001040625; NP_005854; NR_073040	1103.4±318.5	619.4±199.6	0.6	0.0002	0.0018
1580161	NETO2	NM_001201477; NM_018092; NP_001188406; NP_060562	587.0±132.5	253.4±65.5	0.4	0.0002	0.0018
2750187	NEXN	NM_001172309; NM_144573; NP_001165780; NP_653174	994.0±233.6	2533.3±954.6	2.5	0.0002	0.0018
4040128	NFASC	NM_001005387; NM_001005388; NM_001005389; NM_001160331; NM_001160332; NM_001160333; NM_015090; NP_001005388; NP_001005389; NP_001153803; NP_001153804; NP_001153805; NP_055905	36.6±9.4	59.2±17.7	1.6	0.0002	0.0018
940725	NFATC1	NM_006162; NM_172387; NM_172388; NM_172389; NM_172390; NP_006153; NP_765975; NP_765976; NP_765977; NP_765978	80.6±34.3	160.8±74.4	2.0	0.0002	0.0018
6980021	NGFR	NM_002507; NP_002498	69.1±59.1	253.2±188.3	3.7	0.0002	0.0018
4260019	NGRN	NM_001033088; NM_016645; NP_001028260; NR_028052	3191.3±289.4	4122.0±733.9	1.3	0.0002	0.0018
2970020	NHS	NM_001136024; NM_198270; NP_001129496; NP_938011	58.1±20.9	81.2±30.4	1.4	0.0002	0.0018
5900397	NME2	NM_001018137; NM_001018138; NM_001018139; NM_001198682; NM_002512; NP_001018147; NP_001018148; NP_001018149; NP_001185611; NP_002503	385.7±114.7	254.6±65.8	0.7	0.0002	0.0018
540524	NMRAL1	NM_020677; NP_065728	517.7±87.1	314.5±81.8	0.6	0.0002	0.0018
2190189	NOP58	NM_015934; NP_057018	1660.5±221.7	1230.5±195.5	0.7	0.0002	0.0018
1030356	NOTCH2NL	NM_203458; NP_982283	61.3±17.3	90.6±20.5	1.5	0.0002	0.0018
2340692	NOTCH3	NM_000435; NP_000426	264.1±214.7	1010.6±266.1	3.8	0.0002	0.0018
2000136	NPB	NM_148896; NP_683694	147.0±97.6	31.1±10.6	0.2	0.0002	0.0018
6480241	NPEPPS	NM_006310; NP_006301	37.8±8.3	55.6±9.3	1.5	0.0002	0.0018
5910398	NPNT	NM_001033047; NM_001184690; NM_001184691; NM_001184692; NM_001184693; NM_198278; NP_001028219; NP_001171619; NP_001171620; NP_001171621; NP_001171622	27.0±11.1	266.0±122.0	9.9	0.0002	0.0018
6270739	NPPA	NM_006172; NP_006163	27.2±8.2	91.6±47.7	3.4	0.0002	0.0018
430307	NPTN	NM_001161363; NM_001161364; NM_012428; NM_017455; NP_001154835; NP_001154836; NP_036560; NP_059429	1685.5±266.8	2457.8±426.5	1.5	0.0002	0.0018
6100468	NPTX1	NM_002522; NP_002513	65.4±47.5	28.6±18.2	0.4	0.0002	0.0018
780452	NQO1	NM_000903; NM_001025433; NM_001025434; NP_000894; NP_001020604; NP_001020605	361.0±201.6	141.7±79.6	0.4	0.0002	0.0018
5360347	NQO1	NM_000903; NM_001025433; NM_001025434; NP_000894; NP_001020604; NP_001020605	7138.7±1685.5	3566.4±1275.0	0.5	0.0002	0.0018
2640707	NR1D2	NA	182.0±41.9	90.6±21.8	0.5	0.0002	0.0018
3060563	NR2C2AP	NM_176880; NP_795361	266.5±77.3	137.6±26.4	0.5	0.0002	0.0018
1940128	NRG1	NM_001159995; NM_001159996; NM_001159999; NM_001160001; NM_001160002; NM_001160004; NM_001160005; NM_001160007; NM_001160008; NM_004495; NM_013956; NM_013957; NM_013958; NM_013959; NM_013960; NM_013962; NM_013964; NP_001153467; NP_001153468; NP_001153471; NP_001153473; NP_001153474; NP_001153476; NP_001153477; NP_001153479; NP_001153480; NP_004486; NP_039250; NP_039251; NP_039252; NP_039253; NP_0…	245.5±81.4	80.5±35.1	0.3	0.0002	0.0018
2630044	NRIP3	NM_020645; NP_065696	472.2±128.9	182.1±38.5	0.4	0.0002	0.0018
4260392	NSDHL	NM_001129765; NM_015922; NP_001123237; NP_057006	516.7±61.9	886.8±187.3	1.7	0.0002	0.0018
430603	NTN4	NM_021229; NP_067052	149.2±83.0	320.7±134.5	2.1	0.0002	0.0018
3190021	NTN4	NM_021229; NP_067052	881.9±702.2	1800.1±799.8	2.0	0.0002	0.0018
6940053	NTNG1	NM_001113226; NM_001113228; NM_014917; NP_001106697; NP_001106699; NP_055732	105.8±64.2	27.4±53.2	0.3	0.0002	0.0018
1690156	NUAK1	NM_014840; NP_055655	1862.7±905.9	2904.7±865.8	1.6	0.0002	0.0018
7210497	NUAK1	NM_014840; NP_055655	1581.2±726.3	2485.7±741.3	1.6	0.0002	0.0018
110092	NUDT14	NM_177533; NP_803877	193.2±126.5	824.6±437.4	4.3	0.0002	0.0018
3450370	NUDT15	NM_018283; NP_060753	339.0±70.9	241.5±53.4	0.7	0.0002	0.0018
3850167	NUDT3	NM_006703; NP_006694	343.3±49.4	520.9±58.1	1.5	0.0002	0.0018
1470242	NUDT5	NM_014142; NP_054861	1281.7±187.9	795.4±123.1	0.6	0.0002	0.0018
5560056	NUDT6	NM_007083; NM_198041; NP_009014; NP_932158	60.2±18.4	33.0±12.3	0.5	0.0002	0.0018
2000458	NUF2	NM_031423; NM_145697; NP_113611; NP_663735	238.2±129.8	67.3±23.5	0.3	0.0002	0.0018
6060685	NUP155	NM_004298; NM_153485; NP_004289; NP_705618	427.7±92.7	246.0±42.6	0.6	0.0002	0.0018
5050670	NUP160	NM_015231; NP_056046	454.1±97.4	293.9±60.3	0.6	0.0002	0.0018
1450524	NUP205	NM_015135; NP_055950	829.1±161.8	443.6±64.2	0.5	0.0002	0.0018
4850164	NUP214	NM_005085; NP_005076	189.4±23.7	139.8±25.8	0.7	0.0002	0.0018
3890544	NUP37	NM_024057; NP_076962	1208.4±193.6	851.8±76.1	0.7	0.0002	0.0018
4810358	NUP54	NM_017426; NP_059122	756.5±141.9	508.1±67.8	0.7	0.0002	0.0018
1430402	NUP85	NM_024844; NP_079120	554.4±113.3	320.8±53.3	0.6	0.0002	0.0018
1500553	NUSAP1	NM_001129897; NM_001243142; NM_001243143; NM_001243144; NM_016359; NM_018454; NP_001230071; NP_001230072; NP_001230073; NP_057443; NP_060924	1202.1±464.1	359.3±99.5	0.3	0.0002	0.0018
6350053	NUSAP1	NM_001129897; NM_001243142; NM_001243143; NM_001243144; NM_016359; NM_018454; NP_001230071; NP_001230072; NP_001230073; NP_057443; NP_060924	544.4±264.4	147.6±53.1	0.3	0.0002	0.0018
4780398	NXT1	NM_013248; NP_037380	961.4±136.0	682.4±92.0	0.7	0.0002	0.0018
5270307	NXT2	NM_001242617; NM_001242618; NM_018698; NP_001229546; NP_001229547; NP_061168	153.3±23.4	101.0±24.9	0.7	0.0002	0.0018
3310025	OCIAD2	NM_001014446; NM_152398; NP_001014446; NP_689611	681.2±296.9	334.1±141.2	0.5	0.0002	0.0018
6420392	OCIAD2	NM_001014446; NM_152398; NP_001014446; NP_689611	1250.3±524.6	689.5±251.1	0.6	0.0002	0.0018
2680079	OGFRL1	NM_024576; NP_078852	130.9±48.1	70.2±18.5	0.5	0.0002	0.0018
6840347	OGFRL1	NM_024576; NP_078852	235.2±76.4	128.6±27.4	0.5	0.0002	0.0018
3180484	OIP5	NM_007280; NP_009211	220.8±80.8	75.3±23.0	0.3	0.0002	0.0018
7000161	OIP5	NM_007280; NP_009211	611.4±206.7	210.4±57.1	0.3	0.0002	0.0018
4640209	OLFML2A	NM_182487; NP_872293	422.2±275.2	2125.9±868.3	5.0	0.0002	0.0018
5260215	OPTN	NM_001008211; NM_001008212; NM_001008213; NM_021980; NP_001008212; NP_001008213; NP_001008214; NP_068815	823.9±209.5	1294.0±288.5	1.6	0.0002	0.0018
6620475	ORC2L	NM_006190; NP_006181; NR_033915	240.8±60.7	148.4±20.9	0.6	0.0002	0.0018
4830343	ORC6L	NM_014321; NP_055136; NR_037620	294.0±124.6	87.7±27.5	0.3	0.0002	0.0018
3830020	ORMDL2	NM_014182; NP_054901	80.9±12.1	56.7±12.1	0.7	0.0002	0.0018
4180717	OSBPL2	NM_014835; NM_144498; NP_055650; NP_653081	359.5±61.9	504.1±63.9	1.4	0.0002	0.0018
6040181	OSBPL3	NM_015550; NM_145320; NM_145321; NM_145322; NM_145323; NM_145324; NP_056365; NP_663160; NP_663161; NP_663162	270.3±85.9	151.9±32.7	0.6	0.0002	0.0018
3840747	OSGEPL1	NM_022353; NP_071748	92.3±15.4	74.3±11.4	0.8	0.0002	0.0018
7050768	OXTR	NM_000916; NP_000907	3558.0±1480.1	1225.1±545.2	0.3	0.0002	0.0018
2340706	P2RX6	NM_001159554; NM_005446; NP_001153026; NP_005437	239.0±169.6	575.8±233.0	2.4	0.0002	0.0018
5220398	P4HTM	NM_017732; NM_177938; NM_177939; NP_808807; NP_808808	204.5±30.8	154.3±23.9	0.8	0.0002	0.0018
7100392	P704P	NA	359.3±135.5	231.5±95.9	0.6	0.0002	0.0018
4640608	P76	NM_001159727; NM_173542; NP_001153199; NP_775813	110.5±24.4	162.6±45.4	1.5	0.0002	0.0018
5270280	PA2G4	NM_006191; NP_006182	972.7±152.0	623.9±73.8	0.6	0.0002	0.0018
4290133	PACSIN1	NM_001199583; NM_020804; NP_001186512; NP_065855	21.9±4.6	464.5±261.9	21.2	0.0002	0.0018
1510521	PAFAH1B3	NM_001145939; NM_001145940; NM_002573; NP_001139411; NP_001139412; NP_002564	587.6±186.8	209.1±59.4	0.4	0.0002	0.0018
4050639	PAICS	NM_001079524; NM_001079525; NM_006452; NP_001072992; NP_001072993; NP_006443	1667.6±330.4	1169.0±166.0	0.7	0.0002	0.0018
240725	PAIP2	NM_001033112; NM_016480; NP_001028284; NP_057564	1236.8±201.7	1975.1±395.3	1.6	0.0002	0.0018
3780022	PALM2	NM_001037293; NM_053016; NP_001032370; NP_443749	48.0±18.5	269.9±133.0	5.6	0.0002	0.0018
3130474	PANK2	NM_024960; NM_153637; NM_153638; NM_153639; NM_153640; NM_153641; NP_079236; NP_705902; NP_705904	392.6±63.0	298.3±51.9	0.8	0.0002	0.0018
1940736	PANK3	NM_024594; NP_078870	58.8±4.3	90.5±16.5	1.5	0.0002	0.0018
1940343	PANX1	NM_015368; NP_056183	108.8±19.8	174.1±27.8	1.6	0.0002	0.0018
160521	PAQR5	NM_001104554; NM_017705; NP_001098024; NP_060175	56.1±20.4	28.4±13.5	0.5	0.0002	0.0018
460086	PARD6A	NM_001037281; NM_016948; NP_001032358; NP_058644	36.0±9.0	72.3±20.5	2.0	0.0002	0.0018
4150692	PARP14	NM_017554; NP_060024	91.8±36.1	202.1±65.9	2.2	0.0002	0.0018
4390360	PARP6	NM_020213; NM_020214; NP_064599	133.0±23.4	164.5±28.0	1.2	0.0002	0.0018
3140707	PARP9	NM_001146102; NM_001146103; NM_001146104; NM_001146105; NM_001146106; NM_031458; NP_001139574; NP_001139575; NP_001139576; NP_001139577; NP_001139578; NP_113646	102.5±28.5	241.8±114.0	2.4	0.0002	0.0018
5700735	PARP9	NM_001146102; NM_001146103; NM_001146104; NM_001146105; NM_001146106; NM_031458; NP_001139574; NP_001139575; NP_001139576; NP_001139577; NP_001139578; NP_113646	98.4±35.4	263.5±119.3	2.7	0.0002	0.0018
3370719	PARVB	NM_001003828; NM_001243385; NM_001243386; NM_013327; NP_001003828; NP_001230314; NP_001230315; NP_037459	68.8±21.9	36.6±7.5	0.5	0.0002	0.0018
5310427	PATL1	NM_152716; NP_689929	697.3±72.3	538.6±93.0	0.8	0.0002	0.0018
3420554	PBK	NM_018492; NP_060962	720.1±374.0	169.4±76.0	0.2	0.0002	0.0018
6650605	PBXIP1	NM_020524; NP_065385	52.3±22.2	121.0±43.6	2.3	0.0002	0.0018
5490196	PC	NM_000920; NM_001040716; NM_022172; NP_000911; NP_001035806; NP_071504	45.1±13.4	76.4±19.5	1.7	0.0002	0.0018
5890435	PC	NM_000920; NM_001040716; NM_022172; NP_000911; NP_001035806; NP_071504	78.0±16.0	142.0±40.2	1.8	0.0002	0.0018
3140021	PCBD1	NM_000281; NP_000272	214.4±49.9	293.0±57.9	1.4	0.0002	0.0018
3850600	PCBD1	NA	116.1±30.6	204.3±51.3	1.8	0.0002	0.0018
4860184	PCBD1	NM_000281; NP_000272	238.5±46.3	341.0±59.6	1.4	0.0002	0.0018
6100594	PCBD2	NM_032151; NP_115527	47.1±11.7	59.4±11.7	1.3	0.0002	0.0018
7150397	PCDH19	NM_001105243; NM_001184880; NM_020766; NP_001098713; NP_001171809; NP_065817	73.1±42.2	291.3±168.8	4.0	0.0002	0.0018
360367	PCDH7	NM_001173523; NM_002589; NM_032456; NM_032457; NP_001166994; NP_002580; NP_115832; NP_115833	47.9±23.2	108.3±43.3	2.3	0.0002	0.0018
7570753	PCDHB2	NM_018936; NP_061759	127.2±88.1	213.9±171.0	1.7	0.0002	0.0018
3290187	PCMTD1	NM_052937; NP_443169	449.9±137.1	834.6±155.3	1.9	0.0002	0.0018
6900079	PCNA	NM_002592; NM_182649; NP_002583; NP_872590	2345.0±669.4	1159.6±189.3	0.5	0.0002	0.0018
4070619	PCSK9	NM_174936; NP_777596	20.0±7.9	63.5±25.5	3.2	0.0002	0.0018
1660025	PCTK3	NM_002596; NM_212502; NM_212503; NP_002587; NP_997667; NP_997668	55.5±22.0	324.2±177.9	5.8	0.0002	0.0018
4070379	PCYT2	NM_001184917; NM_001256433; NM_001256434; NM_001256435; NM_002861; NP_001171846; NP_001243362; NP_001243363; NP_001243364; NP_002852; NR_033683; NR_033685	123.8±29.3	190.9±30.8	1.5	0.0002	0.0018
5960068	PDGFRB	NM_002609; NP_002600	801.8±518.0	2397.5±1600.8	3.0	0.0002	0.0018
7200168	PDGFRL	NM_006207; NP_006198	23.9±6.8	74.5±60.1	3.1	0.0002	0.0018
4230377	PDK2	NM_001199898; NM_001199899; NM_001199900; NM_002611; NP_001186827; NP_001186828; NP_001186829; NP_002602	52.5±12.0	82.9±22.7	1.6	0.0002	0.0018
110347	PDK3	NM_001142386; NM_005391; NP_001135858; NP_005382	93.1±27.6	36.9±10.8	0.4	0.0002	0.0018
770463	PDLIM3	NM_001114107; NM_001257962; NM_001257963; NM_014476; NP_001107579; NP_001244891; NP_001244892; NP_055291; NR_047562	755.5±506.6	2905.7±1484.5	3.8	0.0002	0.0018
6330008	PDLIM3	NM_001114107; NM_001257962; NM_001257963; NM_014476; NP_001107579; NP_001244891; NP_001244892; NP_055291; NR_047562	1551.9±956.1	5171.6±2344.8	3.3	0.0002	0.0018
770639	PDLIM7	NM_005451; NM_203352; NM_203353; NM_213636; NP_005442; NP_976227; NP_998801	139.0±39.7	285.7±82.6	2.1	0.0002	0.0018
4560164	PDLIM7	NM_005451; NM_203352; NM_203353; NM_213636; NP_005442; NP_976227; NP_998801	774.5±354.4	2497.6±751.6	3.2	0.0002	0.0018
5870546	PDLIM7	NM_005451; NM_203352; NM_203353; NM_213636; NP_005442; NP_976227; NP_998801	51.3±13.6	104.1±30.1	2.0	0.0002	0.0018
430192	PDSS1	NM_014317; NP_055132	141.8±24.6	92.8±20.6	0.7	0.0002	0.0018
3120086	PDSS1	NM_014317; NP_055132	230.5±47.6	134.5±20.9	0.6	0.0002	0.0018
4050113	PDZRN3	NA	92.5±43.3	261.4±211.9	2.8	0.0002	0.0018
3610228	PEA15	NM_003768; NP_003759	5261.4±976.2	7812.7±1114.6	1.5	0.0002	0.0018
6200133	PECI	NM_001166010; NM_006117; NM_206836; NP_001159482; NP_006108; NP_996667; NR_028588	806.2±185.2	584.7±115.9	0.7	0.0002	0.0018
4230128	PEG10	NA	132.6±89.9	36.6±21.7	0.3	0.0002	0.0018
6650189	PEX5	NM_000319; NM_001131023; NM_001131024; NM_001131025; NM_001131026; NP_000310; NP_001124495; NP_001124496; NP_001124497; NP_001124498	978.7±151.3	1414.6±135.6	1.4	0.0002	0.0018
3840092	PFAS	NM_012393; NP_036525	489.9±124.1	310.8±52.0	0.6	0.0002	0.0018
6180170	PFDN1	NM_002622; NP_002613	775.1±76.0	591.6±74.3	0.8	0.0002	0.0018
1470601	PFKFB3	NM_001145443; NM_004566; NP_001138915; NP_004557	171.8±28.3	99.5±16.7	0.6	0.0002	0.0018
4120053	PFKFB3	NM_001145443; NM_004566; NP_001138915; NP_004557	1576.7±367.9	771.6±245.5	0.5	0.0002	0.0018
2360452	PFKP	NM_001242339; NM_002627; NP_001229268; NP_002618	2000.9±488.7	611.7±203.7	0.3	0.0002	0.0018
2680706	PGAM1	NM_002629; NP_002620	1017.1±188.8	513.6±79.4	0.5	0.0002	0.0018
3940592	PGAM1	NM_002629; NP_002620	2171.5±371.7	1350.0±194.6	0.6	0.0002	0.0018
1820424	PGAM4	NM_001029891; NP_001025062	98.2±36.0	63.9±26.7	0.7	0.0002	0.0018
5890500	PGAM4	NM_001029891; NP_001025062	985.8±258.9	521.0±80.3	0.5	0.0002	0.0018
6110168	PGAM4	NM_001029891; NP_001025062	3665.0±572.5	2369.1±343.4	0.6	0.0002	0.0018
2120709	PGBD3	NM_170753; NP_736609	117.4±79.0	178.4±165.7	1.5	0.0002	0.0018
3850129	PGBD5	NM_001258311; NM_024554; NP_001245240	31.7±18.2	90.6±39.3	2.9	0.0002	0.0018
2640377	PGCP	NM_016134; NP_057218	469.6±96.1	791.9±175.6	1.7	0.0002	0.0018
1940438	PGF	NM_001207012; NM_002632; NP_001193941; NP_002623	606.9±292.4	78.7±18.5	0.1	0.0002	0.0018
360735	PGK1	NM_000291; NP_000282	1609.7±300.5	761.6±98.6	0.5	0.0002	0.0018
6110400	PGK1	NM_000291; NP_000282	4773.9±844.1	2765.3±436.0	0.6	0.0002	0.0018
4830504	PGM2	NM_018290; NP_060760	242.1±105.6	131.2±60.6	0.5	0.0002	0.0018
1940064	PHACTR4	NM_001048183; NM_023923; NP_001041648; NP_076412	830.4±96.2	530.3±60.2	0.6	0.0002	0.0018
4060722	PHB2	NA	1126.3±110.4	835.5±113.9	0.7	0.0002	0.0018
1230017	PHCA	NM_018367; NP_060837	274.4±72.1	175.1±38.3	0.6	0.0002	0.0018
5550402	PHF19	NM_001009936; NM_015651; NP_001009936; NP_056466	106.5±42.9	45.7±15.3	0.4	0.0002	0.0018
6580164	PHF21A	NM_001101802; NM_016621; NP_001095272; NP_057705	389.8±77.7	478.8±76.2	1.2	0.0002	0.0018
450598	PHF5A	NM_032758; NP_116147	1171.5±162.3	815.3±99.5	0.7	0.0002	0.0018
1050059	PHKA2	NM_000292; NP_000283	103.1±26.4	68.6±14.3	0.7	0.0002	0.0018
1340047	PHRF1	NM_020901; NP_065952	801.8±75.5	622.0±78.0	0.8	0.0002	0.0018
6900521	PHTF1	NM_006608; NP_006599	312.7±97.6	457.6±60.2	1.5	0.0002	0.0018
6590358	PIAS2	NM_004671; NM_173206; NP_004662; NP_775298	68.7±22.8	35.8±8.7	0.5	0.0002	0.0018
6650687	PIGA	NM_002641; NM_020472; NM_020473; NP_002632; NP_065206; NR_033835; NR_033836	296.9±37.2	222.7±37.5	0.8	0.0002	0.0018
5220189	PIK3AP1	NM_152309; NP_689522	33.2±10.8	49.2±15.8	1.5	0.0002	0.0018
4610180	PIK3C2B	NM_002646; NP_002637	25.4±7.8	113.9±46.1	4.5	0.0002	0.0018
5390730	PIK3IP1	NM_001135911; NM_052880; NP_001129383; NP_443112	252.8±92.8	466.1±159.6	1.8	0.0002	0.0018
3800521	PIK3R4	NM_014602; NP_055417	111.8±19.4	86.1±14.1	0.8	0.0002	0.0018
5130438	PIPOX	NM_016518; NP_057602	15.1±4.6	91.8±39.4	6.1	0.0002	0.0018
3990494	PKDCC	NM_138370; NP_612379	52.1±20.4	136.3±43.6	2.6	0.0002	0.0018
160170	PKM2	NM_001206796; NM_001206797; NM_001206798; NM_001206799; NM_002654; NM_182470; NM_182471; NP_001193725; NP_001193726; NP_001193727; NP_001193728; NP_002645; NP_872270; NP_872271	3734.4±936.8	2501.3±478.6	0.7	0.0002	0.0018
2030093	PKM2	NM_001206796; NM_001206797; NM_001206798; NM_001206799; NM_002654; NM_182470; NM_182471; NP_001193725; NP_001193726; NP_001193727; NP_001193728; NP_002645; NP_872270; NP_872271	1509.0±396.5	902.6±210.5	0.6	0.0002	0.0018
6580039	PKM2	NM_001206796; NM_001206797; NM_001206798; NM_001206799; NM_002654; NM_182470; NM_182471; NP_001193725; NP_001193726; NP_001193727; NP_001193728; NP_002645; NP_872270; NP_872271	682.4±171.5	341.6±73.9	0.5	0.0002	0.0018
2510678	PKMYT1	NM_001258450; NM_001258451; NM_004203; NM_182687; NP_001245379; NP_001245380; NP_004194; NP_872629	96.7±39.6	28.5±14.2	0.3	0.0002	0.0018
870575	PKNOX2	NM_022062; NP_071345	103.2±71.9	311.5±125.2	3.0	0.0002	0.0018
1990672	PLA2G4C	NM_001159322; NM_001159323; NM_003706; NP_001152794; NP_001152795; NP_003697	112.1±58.4	531.6±235.2	4.7	0.0002	0.0018
2490372	PLAC8	NM_001130715; NM_001130716; NM_016619; NP_001124187; NP_001124188; NP_057703	152.2±141.5	13.0±8.4	0.1	0.0002	0.0018
360475	PLAUR	NM_001005376; NM_001005377; NM_002659; NP_001005376; NP_001005377; NP_002650	391.8±114.0	184.8±62.9	0.5	0.0002	0.0018
3850064	PLCXD1	NM_018390; NP_060860; NR_028057	157.9±82.4	66.7±25.1	0.4	0.0002	0.0018
5270148	PLEK2	NM_016445; NP_057529	144.9±83.1	37.4±12.5	0.3	0.0002	0.0018
6650324	PLEKHA1	NM_001001974; NM_001195608; NM_021622; NP_001001974; NP_001182537; NP_067635	487.8±98.0	694.0±122.3	1.4	0.0002	0.0018
1430156	PLEKHA2	NM_021623; NP_067636	52.1±17.0	26.2±6.1	0.5	0.0002	0.0018
2970437	PLEKHA2	NM_021623; NP_067636	973.9±278.2	434.6±104.0	0.4	0.0002	0.0018
2490577	PLEKHA4	NM_001161354; NM_020904; NP_001154826; NP_065955	102.8±32.7	290.0±98.4	2.8	0.0002	0.0018
4290017	PLEKHA6	NM_014935; NM_138480; NP_055750	45.4±37.1	222.6±132.7	4.9	0.0002	0.0018
3390092	PLEKHM2	NM_015164; NP_055979	1181.4±134.4	1531.7±146.0	1.3	0.0002	0.0018
6130215	PLK1	NM_005030; NP_005021	134.7±50.3	51.7±20.6	0.4	0.0002	0.0018
2060288	PLP2	NM_002668; NP_002659	264.5±63.0	173.7±43.7	0.7	0.0002	0.0018
5690519	PLTP	NM_001242920; NM_001242921; NM_006227; NM_182676; NP_001229849; NP_001229850; NP_006218; NP_872617	74.9±21.1	168.3±72.1	2.2	0.0002	0.0018
6450685	PLXNA1	NM_032242; NP_115618	291.5±55.4	640.0±163.9	2.2	0.0002	0.0018
5890204	PLXNA2	NM_025179; NP_079455	96.1±48.8	37.2±14.5	0.4	0.0002	0.0018
4590619	PNMA2	NM_007257; NP_009188	255.1±236.0	397.4±372.1	1.6	0.0002	0.0018
2230519	PNMAL1	NM_001103149; NM_018215; NP_001096619; NP_060685	210.7±153.4	537.1±288.7	2.5	0.0002	0.0018
6480040	PODN	NM_001199080; NM_001199081; NM_001199082; NM_153703; NP_001186009; NP_001186010; NP_001186011; NP_714914	88.8±71.9	433.9±488.1	4.9	0.0002	0.0018
1850092	PODXL	NM_001018111; NM_005397; NP_001018121; NP_005388	5990.9±2990.3	775.1±431.7	0.1	0.0002	0.0018
6330576	PODXL	NM_001018111; NM_005397; NP_001018121; NP_005388	902.2±661.3	93.8±43.2	0.1	0.0002	0.0018
2000010	POLE	NM_006231; NP_006222	121.8±36.0	49.7±19.7	0.4	0.0002	0.0018
1170326	POLE2	NM_001197330; NM_001197331; NM_002692; NP_001184259; NP_001184260; NP_002683	240.1±103.9	97.7±28.9	0.4	0.0002	0.0018
7570553	POLM	NM_013284; NP_037416	109.8±38.6	48.7±11.1	0.4	0.0002	0.0018
4060056	POLQ	NM_199420; NP_955452	202.3±73.6	64.1±16.0	0.3	0.0002	0.0018
1090687	POLR1D	NM_001206559; NM_015972; NM_152705; NP_001193488; NP_057056; NP_689918	158.1±30.1	196.1±41.8	1.2	0.0002	0.0018
7200142	POLR2C	NM_002694; NM_032940; NP_116558	748.8±136.1	567.4±141.2	0.8	0.0002	0.0018
6900025	POLR2D	NM_004805; NP_004796	211.5±53.7	145.3±20.4	0.7	0.0002	0.0018
5490703	POLR3GL	NM_032305; NP_115681	1047.6±182.4	1917.4±418.7	1.8	0.0002	0.0018
2450634	POLR3H	NM_001018050; NM_001018051; NM_001018052; NM_138338; NP_001018060; NP_001018062; NP_612211	324.5±94.5	463.8±84.7	1.4	0.0002	0.0018
510246	POSTN	NM_001135934; NM_001135935; NM_001135936; NM_006475; NP_001129406; NP_001129407; NP_001129408; NP_006466	1022.2±1441.9	3140.9±2919.6	3.1	0.0002	0.0018
1050747	POSTN	NM_001135934; NM_001135935; NM_001135936; NM_006475; NP_001129406; NP_001129407; NP_001129408; NP_006466	562.6±749.9	2013.4±2058.2	3.6	0.0002	0.0018
1030630	PPAP2A	NM_003711; NM_176895; NP_003702; NP_795714	159.0±57.8	280.0±119.5	1.8	0.0002	0.0018
4490739	PPAP2A	NM_003711; NM_176895; NP_003702; NP_795714	325.2±146.9	824.1±357.7	2.5	0.0002	0.0018
2070592	PPAPDC1A	NM_001030059; NP_001025230	100.9±30.4	38.4±16.3	0.4	0.0002	0.0018
540047	PPAPDC1B	NM_001102559; NM_001102560; NM_032483; NP_001096029; NP_001096030; NP_115872	174.7±38.5	232.5±52.8	1.3	0.0002	0.0018
2630168	PPARD	NM_001171818; NM_001171819; NM_001171820; NM_006238; NM_177435; NP_001165289; NP_001165290; NP_001165291; NP_006229; NP_803184	122.3±30.7	79.2±18.1	0.6	0.0002	0.0018
7570095	PPFIA4	NM_015053; NP_055868	280.8±174.0	615.0±266.7	2.2	0.0002	0.0018
6900053	PPFIBP2	NM_001256568; NM_001256569; NM_003621; NP_001243497; NP_001243498; NP_003612	40.1±14.5	139.8±59.0	3.5	0.0002	0.0018
2690634	PPIE	NM_001195007; NM_006112; NM_203456; NM_203457; NP_001181936; NP_006103; NP_982281; NR_036543; NR_036544	309.6±40.0	226.9±32.5	0.7	0.0002	0.0018
10253	PPIL5	NM_152329; NM_203466; NM_203467; NP_689542; NP_982292; NR_037792; NR_037793	627.4±218.8	257.6±28.9	0.4	0.0002	0.0018
4830427	PPIL5	NM_152329; NM_203466; NM_203467; NP_689542; NP_982292; NR_037792; NR_037793	193.2±72.3	95.1±22.2	0.5	0.0002	0.0018
6280059	PPM1E	NM_014906; NP_055721; NR_048561	30.5±12.6	147.9±111.6	4.8	0.0002	0.0018
7160593	PPM1K	NM_152542; NP_689755	26.4±4.5	59.7±13.7	2.3	0.0002	0.0018
6370156	PPP1R15B	NM_032833; NP_116222	47.9±15.5	35.9±14.8	0.7	0.0002	0.0018
1500162	PPP1R3F	NM_001184745; NM_033215; NP_001171674; NP_149992	48.8±12.7	126.3±71.0	2.6	0.0002	0.0018
3440368	PPP1R7	NM_002712; NP_002703	300.0±42.0	436.9±61.8	1.5	0.0002	0.0018
620369	PPP2R2B	NM_001127381; NM_001271899; NM_001271900; NM_001271948; NM_004576; NM_181674; NM_181675; NM_181676; NM_181677; NM_181678; NP_001120853; NP_001258828; NP_001258829; NP_001258877; NP_004567; NP_858060; NP_858061; NP_858062; NP_858063; NP_858064; NR_073526; NR_073527	192.2±45.8	246.1±50.1	1.3	0.0002	0.0018
3170494	PPP2R3B	NM_013239; NM_199326; NP_037371	105.3±40.4	399.7±203.1	3.8	0.0002	0.0018
3440315	PPP2R3B	NM_013239; NM_199326; NP_037371	102.4±35.9	381.8±228.1	3.7	0.0002	0.0018
7400546	PPP3CB	NM_001142353; NM_001142354; NM_021132; NP_001135825; NP_001135826; NP_066955	946.1±125.5	1381.6±222.0	1.5	0.0002	0.0018
5560020	PPP4R1	NM_001042388; NM_005134; NP_001035847; NP_005125; NR_052003	815.1±90.7	649.4±64.8	0.8	0.0002	0.0018
2340402	PPP4R4	NM_020958; NM_058237; NP_066009; NP_478144	81.2±25.7	23.2±9.2	0.3	0.0002	0.0018
7160100	PPRC1	NM_015062; NP_055877	578.9±63.1	411.4±44.5	0.7	0.0002	0.0018
7200041	PPT1	NM_000310; NM_001142604; NP_000301; NP_001136076	1999.2±195.4	1452.5±242.5	0.7	0.0002	0.0018
2070494	PRC1	NM_001267580; NM_003981; NM_199413; NM_199414; NP_001254509; NP_003972; NP_955445	2160.5±750.8	603.2±211.7	0.3	0.0002	0.0018
6220288	PRDM1	NM_001198; NM_182907; NP_001189; NP_878911	259.9±204.0	60.5±20.3	0.2	0.0002	0.0018
3940653	PREPL	NM_001042385; NM_001042386; NM_001171603; NM_001171606; NM_001171613; NM_001171617; NM_006036; NP_001035844; NP_001035845; NP_001165074; NP_001165077; NP_001165084; NP_001165088; NP_006027	331.9±75.9	812.1±436.6	2.4	0.0002	0.0018
2140273	PRIM1	NM_000946; NP_000937	351.9±139.1	112.3±26.1	0.3	0.0002	0.0018
6200390	PRIM1	NM_000946; NP_000937	291.4±134.5	79.9±23.4	0.3	0.0002	0.0018
5860307	PRKAB2	NM_005399; NP_005390	177.4±55.0	424.0±115.1	2.4	0.0002	0.0018
6560564	PRKCA	NM_002737; NP_002728	819.1±277.4	449.1±139.4	0.5	0.0002	0.0018
1070184	PRKD1	NM_002742; NP_002733	476.5±162.0	282.3±107.3	0.6	0.0002	0.0018
5490445	PRKDC	NM_001081640; NM_006904; NP_001075109; NP_008835	63.3±14.4	41.4±14.2	0.7	0.0002	0.0018
770021	PRKRA	NM_001139517; NM_001139518; NM_003690; NP_001132989; NP_001132990; NP_003681	1519.6±154.8	1906.5±229.0	1.3	0.0002	0.0018
70139	PRKX	NM_005044; NP_005035	46.0±17.1	78.4±20.4	1.7	0.0002	0.0018
2710341	PRNP	NM_000311; NM_001080121; NM_001080122; NM_001080123; NM_001271561; NM_183079; NP_000302; NP_001073590; NP_001073591; NP_001073592; NP_001258490; NP_898902	1067.6±319.0	1805.7±466.9	1.7	0.0002	0.0018
3170162	PRNP	NM_000311; NM_001080121; NM_001080122; NM_001080123; NM_001271561; NM_183079; NP_000302; NP_001073590; NP_001073591; NP_001073592; NP_001258490; NP_898902	3160.6±922.0	4606.0±971.3	1.5	0.0002	0.0018
6420008	PROS1	NM_000313; NP_000304	146.6±59.6	391.2±121.7	2.7	0.0002	0.0018
1190707	PRPF31	NM_015629; NP_056444	821.8±106.5	648.8±71.8	0.8	0.0002	0.0018
4260184	PRPF38A	NM_032284; NM_032864; NP_116253	195.3±31.7	136.1±29.3	0.7	0.0002	0.0018
6100441	PRPF4	NM_001244926; NM_004697; NP_001231855; NP_004688	639.6±108.2	435.7±31.2	0.7	0.0002	0.0018
4780521	PRPS1	NM_001204402; NM_002764; NP_001191331; NP_002755	1688.7±466.1	1045.2±233.2	0.6	0.0002	0.0018
130619	PRPS2	NM_001039091; NM_002765; NP_001034180; NP_002756	304.1±45.6	202.8±44.7	0.7	0.0002	0.0018
7000521	PRPS2	NM_001039091; NM_002765; NP_001034180; NP_002756	395.8±79.3	253.1±52.7	0.6	0.0002	0.0018
2370072	PRR11	NM_018304; NP_060774	165.6±64.8	50.8±11.5	0.3	0.0002	0.0018
5570445	PRR5	NM_001017528; NM_001017529; NM_001017530; NM_001198721; NM_015366; NM_181333; NP_001017528; NP_001017529; NP_001017530; NP_001185650; NP_056181; NP_851850	134.9±70.4	658.6±241.5	4.9	0.0002	0.0018
6130630	PRR5	NM_001017528; NM_001017529; NM_001017530; NM_001198721; NM_015366; NM_181333; NP_001017528; NP_001017529; NP_001017530; NP_001185650; NP_056181; NP_851850	79.5±40.4	375.3±137.3	4.7	0.0002	0.0018
7050747	PRR5	NM_001017528; NM_001017529; NM_001017530; NM_001198721; NM_015366; NM_181333; NP_001017528; NP_001017529; NP_001017530; NP_001185650; NP_056181; NP_851850	28.9±6.8	86.8±25.4	3.0	0.0002	0.0018
6200086	PSAP	NM_001042465; NM_001042466; NM_002778; NP_001035930; NP_001035931; NP_002769	5250.0±1203.2	7470.3±963.1	1.4	0.0002	0.0018
7650333	PSAP	NM_001042465; NM_001042466; NM_002778; NP_001035930; NP_001035931; NP_002769	5474.7±1346.1	8060.6±973.1	1.5	0.0002	0.0018
4040605	PSEN2	NM_000447; NM_012486; NP_000438; NP_036618	120.5±35.7	349.9±183.7	2.9	0.0002	0.0018
3440095	PSG3	NM_021016; NP_066296	612.4±679.6	52.6±64.7	0.1	0.0002	0.0018
3400474	PSG4	NM_001276495; NM_002780; NM_213633; NP_001263424; NP_002771; NP_998798	275.6±280.5	43.6±34.2	0.2	0.0002	0.0018
4480292	PSG5	NM_001130014; NM_002781; NP_001123486; NP_002772	466.6±520.4	42.9±45.7	0.1	0.0002	0.0018
6350471	PSG5	NM_001130014; NM_002781; NP_001123486; NP_002772	1027.7±1112.8	88.5±143.4	0.1	0.0002	0.0018
5960392	PSG6	NM_001031850; NM_002782; NP_001027020; NP_002773	609.3±544.9	81.2±105.8	0.1	0.0002	0.0018
4120243	PSG9	NM_002784; NP_002775	320.5±355.6	32.7±33.2	0.1	0.0002	0.0018
510315	PSMB5	NM_001130725; NM_001144932; NM_002797; NP_001124197; NP_001138404; NP_002788	2407.2±391.3	3017.4±268.7	1.3	0.0002	0.0018
3990148	PSMC3IP	NM_001256014; NM_001256015; NM_001256016; NM_013290; NM_016556; NP_001242943; NP_001242944; NP_001242945; NP_037422; NP_057640; NR_045669; NR_045670; NR_045671	98.7±36.2	39.4±16.9	0.4	0.0002	0.0018
1070762	PSRC1	NM_001005290; NM_001032290; NM_001032291; NM_032636; NP_001005290; NP_001027462; NP_116025	314.8±137.7	91.9±33.4	0.3	0.0002	0.0018
4260754	PTBP1	NM_002819; NM_031990; NM_031991; NM_175847; NP_002810; NP_114367; NP_114368	4273.5±628.0	2751.4±393.0	0.6	0.0002	0.0018
6060332	PTBP1	NM_002819; NM_031990; NM_031991; NM_175847; NP_002810; NP_114367; NP_114368	6639.2±1201.8	4071.8±506.0	0.6	0.0002	0.0018
1070450	PTGS1	NM_000962; NM_001271164; NM_001271165; NM_001271166; NM_001271367; NM_001271368; NM_080591; NP_000953; NP_001258093; NP_001258094; NP_001258095; NP_001258296; NP_001258297; NP_542158	73.9±128.2	544.3±523.8	7.4	0.0002	0.0018
730221	PTPLA	NM_014241; NP_055056	1281.8±225.8	2173.8±589.7	1.7	0.0002	0.0018
6420349	PTPLAD1	NM_016395; NP_057479	688.4±84.2	438.6±103.7	0.6	0.0002	0.0018
7150152	PTPLAD1	NM_016395; NP_057479	2857.1±390.0	2014.6±306.5	0.7	0.0002	0.0018
1580520	PTPN13	NM_006264; NM_080683; NM_080684; NM_080685; NP_006255; NP_542414; NP_542415; NP_542416	60.7±17.3	105.6±41.8	1.7	0.0002	0.0018
3060609	PTPN13	NM_006264; NM_080683; NM_080684; NM_080685; NP_006255; NP_542414; NP_542415; NP_542416	68.0±19.9	136.2±51.2	2.0	0.0002	0.0018
450653	PTPN14	NM_005401; NP_005392	63.7±7.9	41.5±6.5	0.7	0.0002	0.0018
3930279	PTPN9	NA	67.2±14.5	49.4±8.5	0.7	0.0002	0.0018
3060398	PTPRF	NM_002840; NM_130440; NP_002831; NP_569707	3270.0±742.5	1482.0±440.7	0.5	0.0002	0.0018
5870553	PTPRF	NM_002840; NM_130440; NP_002831; NP_569707	575.5±205.3	222.4±77.5	0.4	0.0002	0.0018
450369	PTPRG	NM_002841; NP_002832	144.4±41.4	184.6±40.0	1.3	0.0002	0.0018
6370044	PTRH1	NM_001002913; NP_001002913	162.3±33.3	224.1±55.1	1.4	0.0002	0.0018
10414	PTTG1	NM_004219; NP_004210	1446.3±479.4	378.6±119.0	0.3	0.0002	0.0018
1510291	PTTG1	NM_004219; NP_004210	3503.1±1005.8	1041.8±397.2	0.3	0.0002	0.0018
5960224	PTTG3P	NR_002734	2040.2±665.9	518.3±221.6	0.3	0.0002	0.0018
60092	PUS1	NM_001002019; NM_001002020; NM_025215; NP_001002019; NP_001002020; NP_079491	605.1±123.1	417.0±68.4	0.7	0.0002	0.0018
3390010	PUSL1	NM_153339; NP_699170	91.6±17.9	66.0±10.2	0.7	0.0002	0.0018
2710475	PWP1	NM_007062; NP_008993	1454.6±150.0	1042.4±140.2	0.7	0.0002	0.0018
6860687	PYCARD	NM_013258; NM_145182; NM_145183; NP_037390; NP_660183	587.1±121.2	212.1±66.1	0.4	0.0002	0.0018
2940291	QPRT	NM_014298; NP_055113	66.2±58.3	181.2±69.5	2.7	0.0002	0.0018
2490204	QTRTD1	NM_001256835; NM_001256836; NM_001256837; NM_024638; NP_001243764; NP_001243765; NP_001243766; NP_078914	182.3±39.2	130.9±29.2	0.7	0.0002	0.0018
6130156	RAB11FIP1	NM_001002233; NM_001002814; NM_025151; NP_001002814; NP_079427	308.6±107.0	199.9±67.6	0.6	0.0002	0.0018
3610112	RAB11FIP3	NM_001142272; NM_014700; NP_001135744; NP_055515	806.4±173.0	1336.4±310.0	1.7	0.0002	0.0018
4670681	RAB12	NM_001025300; NP_001020471	77.1±19.7	40.9±14.7	0.5	0.0002	0.0018
5720392	RAB15	NM_198686; NP_941959	77.1±39.2	460.8±199.3	6.0	0.0002	0.0018
1190386	RAB1B	NM_030981; NP_112243	142.1±27.3	112.8±13.5	0.8	0.0002	0.0018
6020719	RAB23	NM_016277; NM_183227; NP_057361; NP_899050	1350.8±213.2	1780.4±195.8	1.3	0.0002	0.0018
2190128	RAB32	NM_006834; NP_006825	2025.1±205.3	1277.3±321.2	0.6	0.0002	0.0018
5720136	RAB34	NM_001142624; NM_001142625; NM_001144942; NM_001144943; NM_001256276; NM_001256277; NM_001256278; NM_031934; NP_001136096; NP_001136097; NP_001138414; NP_001138415; NP_001243205; NP_001243206; NP_001243207; NP_114140	1202.8±148.5	915.6±172.7	0.8	0.0002	0.0018
3390192	RAB35	NM_001167606; NM_006861; NP_001161078; NP_006852	437.8±51.8	363.9±60.5	0.8	0.0002	0.0018
6180195	RAB3B	NM_002867; NP_002858	285.1±144.7	100.1±39.1	0.4	0.0002	0.0018
510484	RAB40B	NM_006822; NP_006813	569.6±134.3	1215.7±631.1	2.1	0.0002	0.0018
450164	RAB5C	NM_001252039; NM_004583; NM_201434; NP_001238968; NP_004574; NP_958842	607.7±91.3	444.0±104.5	0.7	0.0002	0.0018
4540370	RAB7L1	NM_001135662; NM_001135663; NM_001135664; NM_003929; NP_001129134; NP_001129135; NP_001129136; NP_003920	73.8±25.0	110.3±28.0	1.5	0.0002	0.0018
7150678	RAB8A	NM_005370; NP_005361	1018.3±144.2	718.2±148.2	0.7	0.0002	0.0018
6110296	RAB9B	NM_016370; NP_057454	41.4±9.7	119.4±73.5	2.9	0.0002	0.0018
2600538	RABGGTB	NM_004582; NP_004573; NR_073562	1474.4±220.4	1133.7±147.7	0.8	0.0002	0.0018
2320707	RABL4	NM_001177701; NM_001177702; NM_006860; NP_001171172; NP_006851; NR_033531	91.7±19.6	130.0±17.9	1.4	0.0002	0.0018
2190010	RACGAP1	NM_001126103; NM_001126104; NM_013277; NP_001119575; NP_001119576; NP_037409	630.8±273.0	183.5±47.1	0.3	0.0002	0.0018
3990121	RACGAP1	NM_001126103; NM_001126104; NM_013277; NP_001119575; NP_001119576; NP_037409	112.3±48.6	44.3±15.6	0.4	0.0002	0.0018
3780609	RAD51	NM_001164269; NM_001164270; NM_002875; NM_133487; NP_001157741; NP_001157742; NP_002866; NP_597994	106.3±19.3	64.5±11.7	0.6	0.0002	0.0018
4150196	RAD51AP1	NM_001130862; NM_006479; NP_001124334; NP_006470	532.0±211.6	163.2±42.5	0.3	0.0002	0.0018
1980291	RAD54L	NM_001142548; NM_003579; NP_001136020; NP_003570	108.1±37.5	46.1±11.1	0.4	0.0002	0.0018
6860768	RAE1	NM_001015885; NM_003610; NP_001015885; NP_003601	541.3±85.3	342.8±42.6	0.6	0.0002	0.0018
580228	RAI2	NM_001172732; NM_001172739; NM_001172743; NM_021785; NP_001166203; NP_001166210; NP_001166214; NP_068557; NR_033348; NR_033349	44.0±18.1	81.6±27.5	1.9	0.0002	0.0018
7050064	RAMP1	NM_005855; NP_005846	56.5±23.7	232.1±109.8	4.1	0.0002	0.0018
4610047	RANBP1	NM_002882; NP_002873	3474.6±803.9	2355.3±347.1	0.7	0.0002	0.0018
7000735	RANBP1	NM_002882; NP_002873	1069.2±311.0	680.8±130.4	0.6	0.0002	0.0018
2900292	RANGAP1	NM_002883; NP_002874	1964.2±427.5	922.5±175.5	0.5	0.0002	0.0018
6270037	RAPGEF1	NM_005312; NM_198679; NP_005303; NP_941372	863.0±303.9	2399.9±774.3	2.8	0.0002	0.0018
4120615	RAPGEF2	NM_014247; NP_055062	603.7±109.7	385.3±102.8	0.6	0.0002	0.0018
1010132	RARRES1	NM_002888; NM_206963; NP_002879; NP_996846	50.6±48.9	141.3±160.5	2.8	0.0002	0.0018
2650564	RARRES3	NM_004585; NP_004576	29.8±15.3	280.2±99.5	9.4	0.0002	0.0018
730487	RARS2	NM_020320; NP_064716	388.6±74.2	468.2±89.0	1.2	0.0002	0.0018
10397	RASD2	NM_014310; NP_055125	183.6±196.5	43.7±27.4	0.2	0.0002	0.0018
3930026	RASL10A	NM_001007279; NM_006477; NP_006468	19.5±7.6	78.3±25.6	4.0	0.0002	0.0018
2940739	RASSF1	NM_001206957; NM_007182; NM_170712; NM_170713; NM_170714; NM_170715; NM_170716; NM_170717; NP_001193886; NP_009113; NP_733830; NP_733831; NP_733832	450.2±134.4	225.6±44.8	0.5	0.0002	0.0018
1980059	RASSF2	NM_014737; NM_170774; NP_055552; NP_739580	47.9±13.6	213.2±66.6	4.5	0.0002	0.0018
5390095	RASSF2	NA	37.7±13.2	403.7±147.0	10.7	0.0002	0.0018
10639	RASSF4	NM_032023; NM_178145; NP_114412	76.6±49.9	1038.4±381.9	13.5	0.0002	0.0018
540564	RASSF4	NM_032023; NM_178145; NP_114412	32.3±15.3	176.0±66.6	5.4	0.0002	0.0018
4390273	RASSF7	NM_001143993; NM_001143994; NM_003475; NP_001137465; NP_001137466; NP_003466	450.7±250.9	239.5±105.1	0.5	0.0002	0.0018
7560328	RAVER1	NM_133452; NP_597709	133.0±18.0	76.4±14.2	0.6	0.0002	0.0018
6370039	RAVER2	NM_018211; NM_018716; NP_060681	84.9±33.3	40.8±20.5	0.5	0.0002	0.0018
6660343	RBM14	NM_001198836; NM_001198837; NM_006328; NM_032886; NP_001185765; NP_001185766; NP_006319	972.1±168.9	595.7±106.8	0.6	0.0002	0.0018
5890195	RBM18	NM_033117; NP_149108; NR_027125; NR_027126	121.8±19.9	188.0±48.6	1.5	0.0002	0.0018
6020671	RBM20	NA	29.8±8.3	142.6±61.3	4.8	0.0002	0.0018
3130184	RBM9	NM_001031695; NM_001082576; NM_001082577; NM_001082578; NM_001082579; NM_014309; NP_001026865; NP_001076045; NP_001076046; NP_001076047; NP_001076048; NP_055124	77.4±11.3	135.0±39.4	1.7	0.0002	0.0018
1450563	RC3H2	NM_001100588; NM_018835; NP_001094058; NP_061323	216.6±28.9	297.5±35.9	1.4	0.0002	0.0018
3520288	RCE1	NM_001032279; NM_005133; NP_001027450; NP_005124	171.6±26.1	119.3±18.1	0.7	0.0002	0.0018
2340494	RDH11	NM_001252650; NM_016026; NP_001239579; NP_057110	334.6±68.8	470.9±106.2	1.4	0.0002	0.0018
6840368	RDH11	NM_001252650; NM_016026; NP_001239579; NP_057110	1805.4±236.0	2475.3±252.3	1.4	0.0002	0.0018
110326	RDH5	NM_001199771; NM_002905; NP_001186700; NP_002896	293.3±151.3	1161.0±587.9	4.0	0.0002	0.0018
1340192	REEP1	NM_001164730; NM_001164731; NM_001164732; NM_022912; NP_001158202; NP_001158203; NP_001158204; NP_075063	82.5±58.9	1025.3±513.0	12.4	0.0002	0.0018
7330189	REEP2	NM_001271803; NM_016606; NP_001258732; NP_057690; NR_073448; NR_073449	61.0±16.7	135.0±36.1	2.2	0.0002	0.0018
1710730	RELL1	NM_001085399; NM_001085400; NP_001078868; NP_001078869	987.3±178.4	2155.2±791.7	2.2	0.0002	0.0018
1780463	RFC3	NM_002915; NM_181558; NP_002906; NP_853536	131.3±43.3	53.5±13.7	0.4	0.0002	0.0018
3890309	RFC3	NM_002915; NM_181558; NP_002906; NP_853536	196.1±80.5	112.8±25.5	0.6	0.0002	0.0018
2030315	RFC4	NM_002916; NM_181573; NP_002907; NP_853551	880.7±232.3	441.4±97.2	0.5	0.0002	0.0018
7210435	RFC4	NM_002916; NM_181573; NP_002907; NP_853551	664.8±242.9	284.3±70.3	0.4	0.0002	0.0018
4890731	RFC5	NM_001130112; NM_001130113; NM_001206801; NM_007370; NM_181578; NP_001123584; NP_001193730; NP_031396; NP_853556	526.3±182.7	243.2±61.0	0.5	0.0002	0.0018
5340167	RFWD3	NM_018124; NP_060594	388.8±113.6	182.1±42.3	0.5	0.0002	0.0018
3180039	RGL1	NM_015149; NP_055964	313.7±175.1	585.7±286.1	1.9	0.0002	0.0018
3400019	RGS2	NM_002923; NP_002914	302.4±124.3	1478.9±656.1	4.9	0.0002	0.0018
1710189	RHBDF1	NM_022450; NP_071895	1024.7±230.2	1757.8±197.2	1.7	0.0002	0.0018
4010753	RHOG	NM_001665; NP_001656	830.0±100.3	635.6±133.9	0.8	0.0002	0.0018
3440243	RHOJ	NM_020663; NP_065714	53.4±24.8	176.9±104.6	3.3	0.0002	0.0018
6100450	RHOJ	NM_020663; NP_065714	53.4±28.4	239.2±149.0	4.5	0.0002	0.0018
1230470	RHOU	NM_021205; NP_067028; NR_037962	42.7±13.7	94.6±45.6	2.2	0.0002	0.0018
1660646	RIF1	NM_001177663; NM_001177664; NM_001177665; NM_018151; NP_001171134; NP_001171135; NP_001171136; NP_060621	217.8±61.2	164.3±46.9	0.8	0.0002	0.0018
770286	RMI1	NM_024945; NP_079221	175.7±61.5	73.6±17.5	0.4	0.0002	0.0018
1990433	RMI1	NM_024945; NP_079221	335.7±113.6	158.4±30.3	0.5	0.0002	0.0018
4230068	RNASEH2A	NM_006397; NP_006388	304.9±127.2	105.3±21.9	0.3	0.0002	0.0018
1820682	RNASEL	NM_021133; NP_066956	74.3±20.3	93.4±21.9	1.3	0.0002	0.0018
7040446	RND2	NM_005440; NP_005431	27.6±7.7	54.7±18.8	2.0	0.0002	0.0018
520482	RNF11	NM_014372; NP_055187	398.7±79.8	733.8±230.4	1.8	0.0002	0.0018
5310446	RNF121	NM_018320; NM_194452; NM_194453; NP_060790; NR_024147; NR_024148	487.4±66.7	882.3±154.8	1.8	0.0002	0.0018
130605	RNF122	NM_024787; NP_079063	100.7±28.2	175.7±61.2	1.7	0.0002	0.0018
6200458	RNF213	NM_001256071; NM_020914; NM_020954; NP_001243000; NP_066005	134.8±35.2	216.3±69.6	1.6	0.0002	0.0018
1510286	RNF214	NM_001077239; NM_207343; NP_001070707; NP_997226	112.5±19.8	79.0±16.7	0.7	0.0002	0.0018
2750139	RNF216L	NR_015449; NR_023384; NR_023385	300.3±48.8	197.0±33.2	0.7	0.0002	0.0018
6380048	RNF217	NM_152553; NP_689766	51.9±11.7	137.9±32.8	2.7	0.0002	0.0018
1430008	RNF26	NM_032015; NP_114404	190.4±28.9	105.5±17.8	0.6	0.0002	0.0018
2630315	RNGTT	NM_003800; NP_003791	682.5±82.9	569.5±41.3	0.8	0.0002	0.0018
1510440	RPA1	NM_002945; NP_002936	1399.5±272.4	972.7±208.2	0.7	0.0002	0.0018
4150458	RPA3	NM_002947; NP_002938	1698.6±327.5	1068.6±149.6	0.6	0.0002	0.0018
6130390	RPL26L1	NM_016093; NP_057177	2066.7±280.9	1452.2±205.0	0.7	0.0002	0.0018
2490379	RPL34	NM_000995; NM_033625; NP_000986; NP_296374	445.6±102.1	753.4±114.9	1.7	0.0002	0.0018
6060719	RPL39L	NM_052969; NP_443201	473.3±174.9	186.2±44.2	0.4	0.0002	0.0018
6900672	RPL39L	NM_052969; NP_443201	1058.2±403.5	460.8±97.6	0.4	0.0002	0.0018
4850097	RPLP2	NM_001004; NP_000995	14097.9±2513.0	15402.6±1830.1	1.1	0.0002	0.0018
830739	RPP21	NM_001199120; NM_001199121; NM_024839; NP_001186049; NP_001186050; NP_079115	2084.6±332.1	1600.5±358.7	0.8	0.0002	0.0018
1410035	RPS6	NM_001010; NP_001001	11173.3±708.7	10056.5±524.4	0.9	0.0002	0.0018
6060433	RPS6KA4	NM_001006944; NM_003942; NP_001006945; NP_003933	434.2±64.1	250.2±42.8	0.6	0.0002	0.0018
5820333	RPUSD2	NM_152260; NP_689473	314.7±31.9	252.4±38.4	0.8	0.0002	0.0018
6480209	RRAGD	NM_021244; NP_067067	64.6±44.9	300.1±506.5	4.6	0.0002	0.0018
2850575	RRM1	NM_001033; NP_001024	2929.9±773.5	1709.9±223.6	0.6	0.0002	0.0018
510731	RRM2	NM_001034; NM_001165931; NP_001025; NP_001159403	164.9±80.8	48.8±17.7	0.3	0.0002	0.0018
1030639	RRM2B	NM_001172477; NM_001172478; NM_015713; NP_001165948; NP_001165949; NP_056528	162.1±51.2	268.1±113.4	1.7	0.0002	0.0018
7000220	RTN2	NM_005619; NM_206900; NM_206901; NM_206902; NP_005610; NP_996783; NP_996784	59.9±20.6	143.4±79.9	2.4	0.0002	0.0018
670376	RUSC1	NM_001105203; NM_001105204; NM_001105205; NM_014328; NP_001098673; NP_001098674; NP_001098675; NP_055143	736.0±88.0	524.5±114.4	0.7	0.0002	0.0018
4780537	RUVBL2	NM_006666; NP_006657	435.4±65.4	289.5±48.6	0.7	0.0002	0.0018
160189	RYR1	NM_000540; NM_001042723; NP_000531; NP_001036188	35.3±11.9	184.2±145.9	5.2	0.0002	0.0018
2750431	RYR1	NM_000540; NM_001042723; NP_000531; NP_001036188	22.9±12.8	489.1±318.2	21.4	0.0002	0.0018
4810768	S1PR1	NM_001400; NP_001391	212.6±113.3	28.3±10.8	0.1	0.0002	0.0018
5860707	SAAL1	NM_138421; NP_612430	546.9±117.4	379.7±48.1	0.7	0.0002	0.0018
520239	SAMD11	NM_152486; NP_689699	381.2±158.7	40.8±16.3	0.1	0.0002	0.0018
4260292	SAP130	NM_001145928; NM_024545; NP_001139400; NP_078821	212.7±35.5	155.9±18.5	0.7	0.0002	0.0018
2900435	SAP18	NM_005870; NP_005861	133.6±14.9	224.5±38.3	1.7	0.0002	0.0018
6200615	SAPS2	NA	238.1±61.9	409.6±80.5	1.7	0.0002	0.0018
2850273	SAPS3	NM_001164160; NM_001164161; NM_001164162; NM_001164163; NM_001164164; NM_018312; NP_001157632; NP_001157633; NP_001157634; NP_001157635; NP_001157636; NP_060782	291.2±31.9	219.2±29.0	0.8	0.0002	0.0018
4900707	SBDSP	NR_001588; NR_024109; NR_024110; NR_024111	478.4±87.8	732.2±138.9	1.5	0.0002	0.0018
5260717	SBDSP	NR_001588; NR_024109; NR_024110; NR_024111	562.7±110.1	840.0±164.7	1.5	0.0002	0.0018
3850767	SBK1	NM_001024401; NP_001019572	27.5±4.7	67.5±42.0	2.5	0.0002	0.0018
4200037	SC4MOL	NM_001017369; NM_006745; NP_001017369; NP_006736	187.0±60.4	740.7±153.2	4.0	0.0002	0.0018
5860348	SC4MOL	NM_001017369; NM_006745; NP_001017369; NP_006736	959.2±277.8	3542.8±711.6	3.7	0.0002	0.0018
7650040	SCAND2	NM_022050; NM_033633; NM_033634; NM_033635; NM_033636; NM_033640; NR_003654; NR_004859	28.0±13.3	122.6±52.3	4.4	0.0002	0.0018
6420630	SCARA3	NM_016240; NM_182826; NP_057324; NP_878185	189.0±90.3	78.4±61.7	0.4	0.0002	0.0018
5390703	SCARF2	NM_153334; NM_182895; NP_699165; NP_878315	401.6±88.3	212.8±63.1	0.5	0.0002	0.0018
4490220	SCCPDH	NM_016002; NP_057086	258.4±68.7	411.3±65.0	1.6	0.0002	0.0018
2140128	SCD	NM_005063; NP_005054	2109.0±588.4	5465.6±1092.0	2.6	0.0002	0.0018
3610671	SCD5	NM_001037582; NM_024906; NP_001032671; NP_079182	62.3±28.6	144.9±48.3	2.3	0.0002	0.0018
4900520	SCG2	NM_003469; NP_003460	55.1±35.0	255.6±204.4	4.6	0.0002	0.0018
3390435	SCN4A	NM_000334; NP_000325	13.3±6.0	144.7±198.3	10.9	0.0002	0.0018
3450563	SCO1	NM_004589; NP_004580	940.8±136.6	1384.8±242.3	1.5	0.0002	0.0018
2690598	SCPEP1	NM_021626; NP_067639	241.0±41.8	368.1±79.8	1.5	0.0002	0.0018
1110048	SCRG1	NM_007281; NP_009212	455.7±567.7	2343.0±2023.1	5.1	0.0002	0.0018
5220044	SCXA	NM_001008271; NP_001008272	26.7±8.3	80.1±32.1	3.0	0.0002	0.0018
2690026	SDC2	NM_002998; NP_002989	302.3±41.5	528.7±86.1	1.7	0.0002	0.0018
510041	SEC22C	NM_001201572; NM_001201584; NM_004206; NM_032970; NP_001188501; NP_001188513; NP_004197; NP_116752	894.7±127.3	645.8±145.8	0.7	0.0002	0.0018
1980209	SEC23B	NM_001172745; NM_001172746; NM_006363; NM_032985; NM_032986; NP_001166216; NP_001166217; NP_006354; NP_116780; NP_116781	756.4±77.3	528.4±94.7	0.7	0.0002	0.0018
5080280	SEMA4B	NM_020210; NM_198925; NP_064595; NP_945119	119.8±47.6	38.7±10.1	0.3	0.0002	0.0018
3060754	SEMA4F	NM_001271661; NM_001271662; NM_004263; NP_001258590; NP_001258591; NP_004254; NR_073398; NR_073399	118.2±16.3	89.7±18.7	0.8	0.0002	0.0018
7050682	SEMA6A	NM_020796; NP_065847	33.0±13.3	107.0±40.3	3.2	0.0002	0.0018
160368	SEMA6B	NM_020241; NM_032108; NM_133327; NP_115484	54.5±13.5	126.8±38.7	2.3	0.0002	0.0018
3120750	SEMA6C	NM_001178061; NM_001178062; NM_030913; NP_001171532; NP_001171533; NP_112175	34.0±8.9	138.6±110.5	4.1	0.0002	0.0018
4670458	2015-09-04	NM_001198713; NM_001256782; NM_001256822; NM_004574; NM_080415; NM_080416; NM_080417; NP_001185642; NP_001243711; NP_001243751; NP_004565; NP_536340; NP_536341; NR_037155	28.8±6.3	398.6±219.2	13.9	0.0002	0.0018
6960022	2015-09-05	NM_001009939; NM_002688; NP_001009939; NP_002679	463.4±194.5	1293.2±410.6	2.8	0.0002	0.0018
4590110	2015-09-09	NM_001113491; NM_001113492; NM_001113493; NM_001113494; NM_001113495; NM_001113496; NM_006640; NP_001106963; NP_001106964; NP_001106965; NP_001106966; NP_001106967; NP_001106968; NP_006631	5329.1±712.9	9424.8±1290.4	1.8	0.0002	0.0018
2970025	SEPW1	NM_003009; NP_003000	1173.1±269.4	3335.1±844.6	2.8	0.0002	0.0018
1440243	SEPX1	NM_016332; NP_057416	705.1±108.4	1158.2±232.0	1.6	0.0002	0.0018
6290356	SERPINF1	NM_002615; NP_002606	211.5±141.5	1108.8±414.7	5.2	0.0002	0.0018
1260615	SETD2	NM_012271; NM_014159; NP_054878	613.4±99.2	448.1±63.2	0.7	0.0002	0.0018
5910390	SF3A1	NM_001005409; NM_005877; NP_001005409; NP_005868	145.8±28.4	114.9±19.0	0.8	0.0002	0.0018
3890202	SF3A2	NM_007165; NP_009096	862.6±209.0	570.2±75.7	0.7	0.0002	0.0018
990193	SF3B4	NM_005850; NP_005841	2290.8±226.0	1704.1±158.0	0.7	0.0002	0.0018
2490181	SFRS10	NM_001243879; NM_004593; NP_001230808; NP_004584	1752.2±421.5	1083.6±185.9	0.6	0.0002	0.0018
990056	SFRS15	NM_001145444; NM_001145445; NM_020706; NP_001138916; NP_001138917; NP_065757	182.2±29.6	122.8±16.6	0.7	0.0002	0.0018
4490133	SFRS2B	NM_032102; NP_115285	343.8±56.8	476.7±78.1	1.4	0.0002	0.0018
6420767	SFRS9	NM_003769; NP_003760	2889.6±448.1	2055.1±320.6	0.7	0.0002	0.0018
6400717	SFTA1P	NR_027082	56.2±30.2	508.4±343.7	9.0	0.0002	0.0018
4730411	SFXN1	NM_022754; NP_073591	181.5±31.6	107.6±31.9	0.6	0.0002	0.0018
70088	SGCD	NM_000337; NM_001128209; NM_172244; NP_000328; NP_001121681; NP_758447	396.8±242.8	826.2±445.6	2.1	0.0002	0.0018
5670082	SGCG	NM_000231; NP_000222	34.8±11.8	198.7±187.9	5.7	0.0002	0.0018
4610348	SGOL1	NM_001012409; NM_001012410; NM_001012411; NM_001012412; NM_001012413; NM_001199251; NM_001199252; NM_001199253; NM_001199254; NM_001199255; NM_001199256; NM_001199257; NM_138484; NP_001012409; NP_001012410; NP_001012411; NP_001012412; NP_001012413; NP_001186180; NP_001186181; NP_001186182; NP_001186183; NP_001186184; NP_001186185; NP_001186186; NP_612493	128.3±51.9	38.6±12.4	0.3	0.0002	0.0018
7150128	SGOL1	NM_001012409; NM_001012410; NM_001012411; NM_001012412; NM_001012413; NM_001199251; NM_001199252; NM_001199253; NM_001199254; NM_001199255; NM_001199256; NM_001199257; NM_138484; NP_001012409; NP_001012410; NP_001012411; NP_001012412; NP_001012413; NP_001186180; NP_001186181; NP_001186182; NP_001186183; NP_001186184; NP_001186185; NP_001186186; NP_612493	79.4±32.1	26.3±10.7	0.3	0.0002	0.0018
2680372	SH2D4A	NM_001174159; NM_001174160; NM_022071; NP_001167630; NP_001167631; NP_071354	314.6±91.8	146.6±114.8	0.5	0.0002	0.0018
4610079	SH3BGR	NM_001001713; NM_007341; NP_001001713; NP_031367	37.8±9.8	125.0±55.4	3.3	0.0002	0.0018
7200044	SH3BGRL2	NM_031469; NP_113657	55.9±22.0	122.3±54.0	2.2	0.0002	0.0018
4890674	SH3BP4	NM_014521; NP_055336	1421.4±330.5	770.7±203.1	0.5	0.0002	0.0018
6960372	SH3GLB1	NM_001206651; NM_001206652; NM_001206653; NM_016009; NP_001193580; NP_001193581; NP_001193582; NP_057093	1332.1±106.4	1839.6±179.5	1.4	0.0002	0.0018
4920328	SH3KBP1	NM_001024666; NM_001184960; NM_031892; NP_001019837; NP_001171889; NP_114098	27.3±5.9	92.9±32.8	3.4	0.0002	0.0018
3460451	SH3PXD2A	NM_014631; NP_055446	1144.6±411.1	2608.7±631.4	2.3	0.0002	0.0018
5890706	SHB	NM_003028; NP_003019	181.9±40.7	108.0±26.2	0.6	0.0002	0.0018
990025	SHCBP1	NM_024745; NP_079021	114.6±57.8	40.1±12.0	0.3	0.0002	0.0018
730093	SHD	NM_020209; NP_064594	520.3±459.2	1376.5±479.4	2.6	0.0002	0.0018
6660196	SHFM1	NM_006304; NP_006295	360.5±65.4	275.4±45.0	0.8	0.0002	0.0018
3800307	SHKBP1	NM_138392; NP_612401	91.5±23.1	57.8±11.1	0.6	0.0002	0.0018
2690528	SHMT1	NM_004169; NM_148918; NP_004160; NP_683718	245.2±92.4	91.7±30.5	0.4	0.0002	0.0018
7550324	SHROOM2	NM_001649; NP_001640	34.8±13.2	143.8±48.9	4.1	0.0002	0.0018
4890328	SIDT2	NM_001040455; NM_015996; NP_001035545	1152.2±283.9	1626.8±233.8	1.4	0.0002	0.0018
6940369	SIPA1L1	NM_015556; NP_056371	117.1±30.3	74.2±20.8	0.6	0.0002	0.0018
3460053	SIPA1L2	NM_020808; NP_065859	118.3±65.1	362.9±157.9	3.1	0.0002	0.0018
1940129	SIRPA	NM_001040022; NM_001040023; NM_080792; NP_001035111; NP_001035112; NP_542970	4876.9±985.9	2383.0±568.2	0.5	0.0002	0.0018
5360193	SIRPA	NM_001040022; NM_001040023; NM_080792; NP_001035111; NP_001035112; NP_542970	460.0±125.7	158.9±53.3	0.3	0.0002	0.0018
4860411	SIRT2	NM_001193286; NM_012237; NM_030593; NP_001180215; NP_036369; NP_085096; NR_034146	180.4±56.2	698.9±344.1	3.9	0.0002	0.0018
4890066	SIRT2	NM_001193286; NM_012237; NM_030593; NP_001180215; NP_036369; NP_085096; NR_034146	70.1±19.8	247.7±133.0	3.5	0.0002	0.0018
4670487	SIVA	NM_006427; NM_021709; NP_006418; NP_068355	1720.4±265.6	1258.3±206.5	0.7	0.0002	0.0018
5550673	SIVA	NM_006427; NM_021709; NP_006418; NP_068355	433.5±89.3	262.4±34.6	0.6	0.0002	0.0018
1450477	SIVA1	NM_006427; NM_021709; NP_006418; NP_068355	1645.9±304.8	1040.9±155.0	0.6	0.0002	0.0018
2030630	SKA1	NM_001039535; NM_145060; NP_001034624; NP_659497	128.5±35.8	44.4±10.3	0.3	0.0002	0.0018
6040008	SKAP2	NM_003930; NP_003921	112.3±45.5	169.0±51.3	1.5	0.0002	0.0018
7160360	SKAP2	NM_003930; NP_003921	147.9±48.7	199.1±55.1	1.3	0.0002	0.0018
3290291	SLBP	NM_006527; NP_006518	708.0±161.1	353.9±51.8	0.5	0.0002	0.0018
830022	SLC12A2	NM_001046; NM_001256461; NP_001037; NP_001243390; NR_046207	211.2±58.1	502.8±261.4	2.4	0.0002	0.0018
4220044	SLC15A3	NM_016582; NP_057666; NR_027391	91.2±32.2	260.7±82.8	2.9	0.0002	0.0018
110719	SLC16A3	NM_001042422; NM_001042423; NM_001206950; NM_001206951; NM_001206952; NM_004207; NP_001035887; NP_001035888; NP_001193879; NP_001193880; NP_001193881; NP_004198	3739.5±749.4	1458.4±341.8	0.4	0.0002	0.0018
6550019	SLC16A4	NM_001201546; NM_001201547; NM_001201548; NM_001201549; NM_004696; NP_001188475; NP_001188476; NP_001188477; NP_001188478; NP_004687	31.6±9.8	66.2±26.1	2.1	0.0002	0.0018
7380561	SLC16A4	NM_001201546; NM_001201547; NM_001201548; NM_001201549; NM_004696; NP_001188475; NP_001188476; NP_001188477; NP_001188478; NP_004687	51.1±17.8	100.8±23.9	2.0	0.0002	0.0018
6860082	SLC16A5	NM_001271765; NM_004695; NP_001258694; NP_004686	219.7±78.6	114.6±51.7	0.5	0.0002	0.0018
6590037	SLC20A2	NM_001257180; NM_001257181; NM_006749; NP_001244109; NP_001244110; NP_006740	343.8±88.0	653.6±177.3	1.9	0.0002	0.0018
2900121	SLC25A10	NM_001270888; NM_001270953; NM_012140; NP_001257817; NP_001257882; NP_036272	182.8±72.3	95.2±23.8	0.5	0.0002	0.0018
2320400	SLC25A13	NM_001160210; NM_014251; NP_001153682; NP_055066; NR_027662	313.3±83.9	212.6±55.7	0.7	0.0002	0.0018
5310615	SLC25A15	NM_014252; NP_055067	298.3±42.7	215.7±54.5	0.7	0.0002	0.0018
6590546	SLC25A15	NM_014252; NP_055067	73.4±14.1	53.1±9.4	0.7	0.0002	0.0018
6220161	SLC25A20	NM_000387; NP_000378	171.2±20.4	256.5±35.6	1.5	0.0002	0.0018
6280092	SLC25A23	NM_024103; NP_077008	301.9±103.8	580.9±103.3	1.9	0.0002	0.0018
7510681	SLC25A24	NM_013386; NM_213651; NP_037518; NP_998816	98.8±20.6	72.5±13.9	0.7	0.0002	0.0018
1850021	SLC25A43	NM_145305; NP_660348	877.4±251.3	608.7±201.9	0.7	0.0002	0.0018
6550673	SLC25A5	NM_001152; NP_001143	8864.1±724.3	7275.6±724.0	0.8	0.0002	0.0018
6180687	SLC29A1	NM_001078174; NM_001078175; NM_001078176; NM_001078177; NM_004955; NP_001071642; NP_001071643; NP_001071644; NP_001071645; NP_004946	97.5±44.5	232.6±69.6	2.4	0.0002	0.0018
4590370	SLC2A1	NM_006516; NP_006507	1979.6±539.0	1255.8±445.5	0.6	0.0002	0.0018
6380553	SLC35B4	NM_032826; NP_116215	213.2±33.8	137.6±27.0	0.6	0.0002	0.0018
3190685	SLC35F2	NM_017515; NP_059985	258.7±95.6	85.3±46.8	0.3	0.0002	0.0018
5720445	SLC35F2	NM_017515; NP_059985	98.7±32.4	42.6±14.6	0.4	0.0002	0.0018
3290682	SLC35F5	NM_025181; NP_079457	264.8±93.3	433.9±109.8	1.6	0.0002	0.0018
5130577	SLC37A4	NM_001164277; NM_001164278; NM_001164279; NM_001164280; NM_001467; NP_001157749; NP_001157750; NP_001157751; NP_001157752; NP_001458	511.8±82.9	288.4±27.7	0.6	0.0002	0.0018
1740136	SLC38A2	NM_018976; NP_061849	4350.2±1554.5	2472.2±1175.7	0.6	0.0002	0.0018
2260181	SLC38A4	NM_001143824; NM_018018; NP_001137296; NP_060488	90.7±46.2	37.2±15.8	0.4	0.0002	0.0018
730164	SLC40A1	NM_014585; NP_055400	45.3±20.6	218.4±214.6	4.8	0.0002	0.0018
5490601	SLC40A1	NM_014585; NP_055400	28.7±9.9	77.4±72.1	2.7	0.0002	0.0018
1820053	SLC43A2	NM_152346; NP_689559	26.5±8.1	51.7±13.9	1.9	0.0002	0.0018
2600431	SLC43A3	NM_014096; NM_017611; NM_199329; NP_054815; NP_060081; NP_955361	81.1±24.5	33.8±10.0	0.4	0.0002	0.0018
4230500	SLC44A3	NM_001114106; NM_001258340; NM_001258341; NM_001258342; NM_001258343; NM_152369; NP_001107578; NP_001245269; NP_001245270; NP_001245271; NP_001245272; NP_689582	39.2±19.8	174.3±126.3	4.4	0.0002	0.0018
2640324	SLC46A3	NM_001135919; NM_181785; NP_001129391; NP_861450	98.0±20.5	200.3±45.0	2.0	0.0002	0.0018
20241	SLC7A1	NM_003045; NP_003036	1831.3±287.3	1120.7±170.1	0.6	0.0002	0.0018
4830632	SLC7A7	NM_001126105; NM_001126106; NM_003982; NP_001119577; NP_001119578; NR_040448	91.2±38.9	348.1±123.2	3.8	0.0002	0.0018
7550301	SLC8A3	NM_001130417; NM_033262; NM_058240; NM_182932; NM_182933; NM_182936; NM_183002; NP_001123889; NP_150287; NP_489479; NP_891977; NP_891981; NP_892114	59.3±23.1	250.8±177.0	4.2	0.0002	0.0018
3610402	SLN	NM_003063; NP_003054	28.0±13.3	2635.2±3930.7	94.1	0.0002	0.0018
6840328	SMAD3	NM_001145102; NM_001145103; NM_001145104; NM_005902; NP_001138574; NP_001138575; NP_001138576; NP_005893	666.5±218.8	1105.3±208.9	1.7	0.0002	0.0018
580711	SMAD6	NM_001142861; NM_005585; NP_001136333; NP_005576; NR_027654	539.9±137.8	76.9±66.8	0.1	0.0002	0.0018
3890709	SMAD7	NM_001190821; NM_001190822; NM_001190823; NM_005904; NP_001177750; NP_001177751; NP_001177752; NP_005895	549.1±159.6	217.0±93.5	0.4	0.0002	0.0018
4220767	SMAD7	NM_001190821; NM_001190822; NM_001190823; NM_005904; NP_001177750; NP_001177751; NP_001177752; NP_005895	408.8±89.5	148.5±59.4	0.4	0.0002	0.0018
7050653	SMAD9	NM_001127217; NM_005905; NP_001120689; NP_005896	187.4±62.6	30.9±15.0	0.2	0.0002	0.0018
4610139	SMAGP	NM_001031628; NM_001033873; NP_001026798; NP_001029045	293.8±73.2	160.3±46.5	0.5	0.0002	0.0018
3400593	SMARCD1	NM_003076; NM_139071; NP_003067; NP_620710	864.9±134.8	560.3±60.3	0.6	0.0002	0.0018
3360400	SMC2	NM_001042550; NM_001042551; NM_001265602; NM_006444; NP_001036015; NP_001036016; NP_001252531; NP_006435	371.6±158.1	136.4±36.1	0.4	0.0002	0.0018
5910689	SMC4	NM_001002799; NM_001002800; NM_005496; NP_001002800; NP_005487	1309.0±528.2	534.9±139.9	0.4	0.0002	0.0018
7380102	SMC4	NM_001002799; NM_001002800; NM_005496; NP_001002800; NP_005487	136.5±53.3	50.2±13.8	0.4	0.0002	0.0018
5090020	SMG5	NM_015327; NP_056142	616.4±84.7	831.7±120.0	1.3	0.0002	0.0018
1010093	SMPX	NM_014332; NP_055147; NR_045617	26.6±13.8	433.5±274.3	16.3	0.0002	0.0018
4120554	SMPX	NM_014332; NP_055147; NR_045617	38.9±42.6	1993.5±1003.3	51.3	0.0002	0.0018
4490341	SMS	NM_001258423; NM_004595; NP_001245352; NP_004586	1969.3±534.6	765.8±93.7	0.4	0.0002	0.0018
6020402	SMS	NM_001258423; NM_004595; NP_001245352; NP_004586	2449.5±685.7	969.5±178.8	0.4	0.0002	0.0018
3370661	SMU1	NM_018225; NP_060695	402.1±43.9	340.9±28.0	0.8	0.0002	0.0018
5360494	SMYD1	NM_198274; NP_938015	29.0±18.0	880.4±518.9	30.4	0.0002	0.0018
5960053	SMYD2	NM_020197; NP_064582	441.6±74.9	295.5±80.5	0.7	0.0002	0.0018
50255	SNAI2	NM_003068; NP_003059	1286.2±310.6	634.7±198.9	0.5	0.0002	0.0018
6330730	SNAI2	NM_003068; NP_003059	2732.0±640.5	1495.3±366.9	0.5	0.0002	0.0018
4250309	SNAPC1	NM_003082; NP_003073	193.1±67.0	73.6±25.7	0.4	0.0002	0.0018
5720278	SNHG1	NR_003098	967.4±364.6	406.7±76.9	0.4	0.0002	0.0018
3710373	SNHG3-RCC1	NA	292.0±78.8	145.0±26.9	0.5	0.0002	0.0018
2690270	SNIP1	NM_024700; NP_078976	418.5±77.1	310.8±41.0	0.7	0.0002	0.0018
4610201	SNORA10	NR_002327	71.7±16.2	42.9±12.2	0.6	0.0002	0.0018
4850711	SNORA57	NR_004390	75.4±18.6	42.4±9.7	0.6	0.0002	0.0018
3990497	SNORA61	NR_002987	386.4±65.8	226.0±54.1	0.6	0.0002	0.0018
7210035	SNORD13	NR_003041	327.7±106.5	611.8±255.5	1.9	0.0002	0.0018
1430037	SNORD17	NR_003045	46.8±16.1	27.1±8.7	0.6	0.0002	0.0018
2750446	SNORD36A	NR_002448	171.7±46.4	122.0±36.9	0.7	0.0002	0.0018
1980669	SNORD68	NR_002450	105.4±32.5	66.6±13.7	0.6	0.0002	0.0018
630187	SNORD80	NR_003940	202.9±70.7	90.6±45.0	0.4	0.0002	0.0018
6510327	SNORD96A	NR_002592	54.7±22.6	21.3±10.1	0.4	0.0002	0.0018
1850273	SNORD99	NR_003077	47.6±12.7	31.5±6.9	0.7	0.0002	0.0018
5310195	SNRPA	NM_004596; NP_004587	309.4±59.3	181.8±16.1	0.6	0.0002	0.0018
5080605	SNRPA1	NM_003090; NP_003081	2055.3±341.1	1470.7±171.9	0.7	0.0002	0.0018
[truncated: 5,365 more rows]

## Sheet: GSEA obese
Significantly enriched gene sets in GSEA (FDR<5%, q<0.05) based on differential gene expression in human myoblasts versus myotubes of 13 obese subjects
Gene set	Observed/Total	ES	Normalized ES	p value	q value	Contributing genes
DOWNREGULATED GENE SETS
DNA Replication	22/35	0.84	2.78	<0.001	<0.001	MCM4, RNASEH2A, MCM2, PRIM1, RFC4, MCM5, MCM3, LIG1, MCM6, POLE, RPA3, POLE2, POLD1, RFC2, PCNA, RFC5, , FEN1, RPA1, RFC3, MCM7, POLD3, DNA2
Mismatch Repair	12/21	0.83	2.51	<0.001	<0.001	EXO1, RFC4, LIG1, RPA3, POLD1, RFC2, PCNA, RFC5, MSH6, MSH2, RPA1, RFC3
Homologous Recombination	12/23	0.74	2.24	<0.001	<0.001	RAD54L, BLM, RPA3, POLD1, RPA1, XRCC3, RAD51, EME1, TOP3A, POLD3, RAD54B, SHFM1
Base Excision Repair	15/30	0.68	2.19	<0.001	<0.001	LIG1, POLE, POLE2, POLD1, PCNA, NEIL3, FEN1, PARP2, APEX2, PARP3, UNG, PARP1, POLD3, LIG3, HMGB1
Progesterone Mediated Oocyte Maturation	28/53	0.58	2.11	<0.001	<0.001	MAD2L1, CCNA2, CCNB2, BUB1, CDK2, CDC25A, HSP90AA1, CCNB1, CDC25C, ADCY4, PKMYT1, ADCY7, PLK1, ANAPC1, RPS6KA3, GNAI1, AKT3, ANAPC11, ANAPC10, MAPK9, GNAI2, CDC23, GNAI3, MAD2L2, KRAS, CDC16, CDC25B, MAP2K1
Cell Cycle	54/102	0.57	2.33	<0.001	<0.001	MCM4, MCM2, PTTG1, MAD2L1, CCNA2, MCM5, TTK, BUB1B, MCM3, CCNB2, BUB1, PRKDC, MCM6, CDK2, CDC20, CCNE2, CHEK1, PCNA, LOC731751, EP300, CDC25A, CCNB1, CDC7, CDC25C, E2F2, TFDP1, HDAC1, PKMYT1, PLK1, SMC3, ESPL1, ANAPC1, YWHAZ, MCM7, CDKN1B, YWHAQ, ANAPC11, WEE1, ANAPC10, E2F4, YWHAH, YWHAB, CDC23, BUB3, ABL1, CREBBP, MAD2L2, CDK6, CDC16, CDKN2C, MAD1L1, CDC25B, GADD45B, CCNH
Spliceosome	54/109	0.57	2.34	<0.001	<0.001	CDC5L, HNRNPM, LSM2, U2AF1, SNRPA1, SNRPB, PRPF3, HNRNPU, PRPF4, RBMX, SNRPC, SNRPF, SNRNP40, DHX16, HNRNPA1, THOC3, THOC4, SNRPA, AQR, PHF5A, PRPF38A, PRPF31, SNRPG, LSM6, SF3A2, HNRNPC, MAGOH, SF3B3, HSPA1B, TCERG1, PPIH, TRA2A, DHX15, SNW1, RBM22, SF3B4, SF3B2, ISY1, XAB2, EIF4A3, LOC653884, SF3A1, HNRNPK, HNRNPA1L2, SNRPD1, MAGOHB, SF3B1, PRPF38B, PRPF8, PPIE, HNRNPA3, PPIL1, SNRNP70, LSM7, U…
Pyrimidine Metabolism	31/81	0.52	2.06	<0.001	0.001	PRIM1, TYMS, TK1, RRM1, RRM2, POLE, POLE2, POLD1, DCK, NME6, NT5E, DUT, POLR3A, TXNRD2, POLR2D, POLR2C, POLR2L, TXNRD1, POLR3K, DPYD, POLD3, NME2, CAD, POLR3G, UCKL1, ENTPD6, POLR2H, POLR3C, POLR1E, CTPS, CANT1
Oocyte Meiosis	34/80	0.51	2	<0.001	0.001	FBXO5, PTTG1, MAD2L1, CCNB2, BUB1, CDK2, AURKA, CDC20, CCNE2, SGOL1, CCNB1, CDC25C, ADCY4, PKMYT1, ADCY7, PLK1, SMC3, ESPL1, ANAPC1, PPP2R5C, RPS6KA3, YWHAZ, YWHAQ, ITPR3, ANAPC11, ANAPC10, PPP2R5D, YWHAH, YWHAB, CDC23, PPP3R1, MAD2L2, PPP1CA, CDC16
Glycolysis Gluconeogenesis	14/38	0.58	1.93	<0.001	0.003	GPI, PGK1, GAPDH, TPI1, PGAM4, PKM2, ENO1, ENO2, PFKP, PGAM1, ALDOC, LDHA, HK1, ALDOA
Purine Metabolism	47/113	0.46	1.92	<0.001	0.003	PRIM1, RRM1, RRM2, POLE, POLE2, POLD1, PKM2, PRPS2, NUDT5, GMPS, HPRT1, PFAS, DCK, NME6, NT5E, ADCY4, ADK, ADCY7, PAICS, POLR3A, POLR2D, POLR2C, PRPS1L1, POLR2L, PPAT, APRT, POLR3K, POLD3, NME2, AK5, GART, POLR3G, ENTPD6, POLR2H, POLR3C, PDE4B, POLR1E, CANT1, AK2, PRPS1, POLR2G, NT5C, IMPDH2, DGUOK, GUK1, PDE8A, PDE4D
Nucleotide Excision Repair	11/42	0.56	1.93	<0.001	0.003	RFC4, LIG1, POLE, RPA3, POLE2, POLD1, RFC2, PCNA, RFC5, RPA1, RFC3
Pentose Phosphate Pathway	7/22	0.59	1.78	0.004	0.016	GPI, PRPS2, PFKP, ALDOC, PRPS1L1, ALDOA, TKT
Fructose And Mannose Metabolism	16/24	0.53	1.67	0.012	0.043	TPI1, PFKP, ALDOC, HK1, PFKFB3, ALDOA, SORD, PFKFB4, AKR1B1, HK2, PMM2, GMPPB, PFKL, MTMR2, MTMR6, PMM1
RNA Degradation	15/51	0.47	1.68	0.002	0.044	EXOSC9, LSM2, ENO1, ENO2, EXOSC10, HSPD1, EXOSC3, DCP1A, LSM6, RQCD1, DCPS, EXOSC8, CNOT1, CNOT10, PATL1
UPREGULATED GENE SETS
Hypertrophic Cardiomyopathy HCM	28/54	-0.7	-2.72	<0.001	<0.001	ITGAV, TPM3, DES, CACNA1S, CACNG6, DAG1, SGCG, ITGA6, MYL3, ATP2A2, TGFB2, DMD, TTN, ITGA7, ITGA1, TNNC1, CACNB1, ITGA11, MYL2, TNNT2, SGCD, MYH6, ITGA4, MYH7, PRKAB2, TPM2, CACNG1, TGFB3
Dilated Cardiomyopathy	29/56	-0.65	-2.6	<0.001	<0.001	ADCY6, ITGAV, TPM3, DES, PRKX, CACNA1S, CACNG6, DAG1, SGCG, ITGA6, MYL3, ATP2A2, TGFB2, DMD, TTN, ITGA7, ITGA1, TNNC1, CACNB1, ITGA11, MYL2, TNNT2, SGCD, MYH6, ITGA4, MYH7, TPM2, CACNG1, TGFB3
ECM Receptor Interaction	26/51	-0.6	-2.34	<0.001	<0.001	LAMA2, TNC, LAMA4, LAMB3, LAMC1, ITGAV, FN1, CD36, COL1A2, COL5A3, THBS1, DAG1, ITGA6, COL1A1, COL6A2, LAMB1, ITGA7, COL5A2, COL3A1, ITGA1, ITGA11, COL6A1, LAMA5, SDC2, ITGA4, THBS3
Arrhythmogenic Right Ventricular Cardiomyopathy ARVC	20/45	-0.6	-2.25	<0.001	<0.001	SGCB, ITGAV, DES, CACNA1S, CACNG6, CTNNA1, DAG1, SGCG, ITGA6, ATP2A2, DMD, ITGA7, ITGA1, CACNB1, ITGA11, SGCD, ITGA4, JUP, ACTN2, CACNG1
Viral Myocarditis	24/45	-0.55	-2.04	0.002	0.002	HLA-B, HLA-DMA, SGCA, CASP9, HLA-F, LAMA2, HLA-A, BID, EIF4G3, SGCB, HLA-G, CASP3, CYCS, DAG1, SGCG, DMD, MYH8, MYH3, SGCD, MYH6, HLA-DRB3, MYH7, MYH2, MYH1
Cardiac Muscle Contraction	23/48	-0.54	-2.05	<0.001	0.002	UQCRQ, COX4I1, CACNB4, UQCRC2, COX6C, SLC9A1, UQCRB, TPM3, CACNA1S, CACNG6, MYL3, ATP2A2, ATP1A2, TNNC1, CACNB1, MYL2, COX6A2, TNNT2, MYH6, MYH7, TPM2, COX7A1, CACNG1
Steroid Biosynthesis	8/13	-0.78	-2.08	<0.001	0.003	LSS, DHCR24, CYP51A1, DHCR7, SQLE, NSDHL, FDFT1, TM7SF2
PPAR Signaling Pathway	22/39	-0.57	-2.06	<0.001	0.003	ILK, ACOX1, ACOX3, RXRB, ACSL4, SLC27A1, UBC, ANGPTL4, SCP2, ACAA1, FADS2, PLTP, CD36, SCD5, ME1, DBI, ACSL1, ACSL3, ACOX2, SORBS1, SCD, FABP3
Autoimmune Thyroid Disease	6/12	-0.69	-1.86	0.005	0.016	HLA-B, HLA-DMA, HLA-F, HLA-A, HLA-G, HLA-DRB3
Valine Leucine And Isoleucine Degradation	20/38	-0.51	-1.83	0.003	0.017	HADH, PCCA, MCCC1, ALDH6A1, IVD, HADHB, ALDH9A1, OXCT1, ALDH3A2, ACAD8, MCEE, DBT, ACAA1, ACAA2, ECHS1, ACAT2, HSD17B10, HADHA, ALDH1B1, HMGCS1
Allograft Rejection	7/13	-0.69	-1.87	0.009	0.017	IL12A, HLA-B, HLA-DMA, HLA-F, HLA-A, HLA-G, HLA-DRB3
Fatty Acid Metabolism	16/26	-0.55	-1.84	0	0.017	ACADVL, HADH, ACOX1, ACOX3, HADHB, ACSL4, ALDH9A1, ALDH3A2, ACAA1, ACAA2, ECHS1, ACAT2, HADHA, ACSL1, ACSL3, ALDH1B1
Terpenoid Backbone Biosynthesis	9/13	-0.67	-1.85	0.004	0.017	MVK, PMVK, GGPS1, ACAT2, HMGCR, MVD, IDI1, HMGCS1
Cell Adhesion Molecules Cams	21/55	-0.44	-1.72	<0.001	0.037	ICOSLG, HLA-B, HLA-DMA, NLGN2, HLA-F, HLA-A, CLDN14, CLDN5, GLG1, VCAM1, CDH15, ITGAV, HLA-G, ITGA6, NCAM1, SDC2, JAM3, HLA-DRB3, ITGA4, CD34, JAM2
Olfactory Transduction	4/14	-0.61	-1.73	0.01	0.037	CAMK2D, PRKX, CALM1, CAMK2G
Graft Versus Host Disease	7/12	-0.67	-1.73	0.009	0.039	IL6, HLA-B, HLA-DMA, HLA-F, HLA-A, HLA-G, HLA-DRB3
Systemic Lupus Erythematosus	9/43	-0.45	-1.71	0.003	0.04	C1R, HIST2H2BE, HLA-DRB3, HIST1H2AC, ACTN2, C1S, HIST1H2BD, HIST1H2BK, HIST1H4H
ES: Enrichment Score (primary outcome of GSEA)
Observed/Total: Number of contributing genes to a gene set/Total number of genes in a gene set
