# Supplementary material for: Abnormal epigenetic changes during differentiation of human skeletal muscle stem cells from obese subjects
Source: BMC Med. 2017 Feb 22;15:39. doi: 10.1186/s12916-017-0792-x (PMC5320752; doi:10.1186/s12916-017-0792-x)
Supplement: Additional file 9: Table S8. — Genes differentially expressed (q < 0.05) during myogenesis in either non-obese or obese subjects, as well as gene ontology-terms enriched in GeneMANIA Cytoscape for these genes (P < 0.05) (mean ± SD). (XLSX 259 kb) [file 12916_2017_792_MOESM9_ESM.xlsx]

## Sheet: Unique expression Non-obese
Genes differentially expressed (q<0.05) during differentiation of primary human myoblasts from non-obese but not obese subjects (n=13)
			mRNA expression
IlluminaID	Gene symbol	Accession number	Myoblasts	Myotubes	Fold change	p-values	q-values
60689	AAAS	NM_001173466; NM_015665; NP_001166937; NP_056480	67.4±11.5	50.1±7.6	0.7	0.0002	0.0017
5670465	ADM	NM_001124; NP_001115	3771.3±1031.5	1283.7±672.4	0.3	0.0002	0.0017
4830372	ADSSL1	NM_152328; NM_199165; NP_689541; NP_954634	45.7±14.1	65.3±29.6	1.4	0.0002	0.0017
1050242	ANXA10	NM_007193; NP_009124	221.8±291.3	112.3±142.1	0.5	0.0002	0.0017
3610554	ARFGEF2	NM_006420; NP_006411	52.4±15.1	37.1±11.5	0.7	0.0002	0.0017
7330653	C1orf86	NM_001146310; NM_001256945; NM_001256946; NM_001256947; NM_182533; NP_001139782; NP_001243874; NP_001243875; NP_001243876; NP_872339; NR_024445; NR_046424; NR_046425; NR_046426; NR_046427	362.6±84.7	441.4±80.8	1.2	0.0002	0.0017
6660092	CAMLG	NM_001745; NP_001736	2695.2±331.7	3521.6±466.2	1.3	0.0002	0.0017
1340411	CAMSAP1	NM_015447; NP_056262	371.5±76.8	469.2±104.9	1.3	0.0002	0.0017
3840367	CAPG	NM_001256139; NM_001256140; NM_001747; NP_001243068; NP_001243069; NP_001738	73.8±24.2	45.6±19.1	0.6	0.0002	0.0017
3400138	CASC4	NM_138423; NM_177974; NP_612432; NP_816929	279.2±59.9	419.8±125.8	1.5	0.0002	0.0017
130309	CDKN1B	NM_004064; NP_004055	257.2±75.0	157.2±66.0	0.6	0.0002	0.0017
1050672	CKAP2	NM_001098525; NM_018204; NP_001091995; NP_060674	574.7±268.3	331.1±134.8	0.6	0.0002	0.0017
7040711	CKAP2	NM_001098525; NM_018204; NP_001091995; NP_060674	724.3±218.9	479.3±175.2	0.7	0.0002	0.0017
3120176	CNOT7	NM_013354; NM_054026; NP_037486; NP_473367	639±47.2	550.5±79.3	0.9	0.0002	0.0017
4730324	COL10A1	NM_000493; NP_000484	55.3±51.6	139.6±69.9	2.5	0.0002	0.0017
670026	CRLF3	NM_015986; NP_057070; NR_073118	225±80.0	152.1±20.2	0.7	0.0002	0.0017
1240192	CSNK1G2	NM_001319; NP_001310	2184.7±195.8	2458.5±219.9	1.1	0.0002	0.0017
1500021	CWC22	NM_020943; NP_065994	88.8±12.3	66.4±14.4	0.7	0.0002	0.0017
3930731	DHRS7	NM_016029; NP_057113	1677.4±231.1	1980.9±309.7	1.2	0.0002	0.0017
6290619	DYNC1LI1	NM_016141; NP_057225	67.4±18.0	90.1±23.8	1.3	0.0002	0.0017
4220086	EID1	NM_014335; NP_055150	115.4±29.2	141.5±31.7	1.2	0.0002	0.0017
3060661	FAM188A	NM_024948; NP_079224	764.2±120.1	969.3±156.5	1.3	0.0002	0.0017
5360735	FAM54B	NM_001099625; NM_001099626; NM_001099627; NM_019557; NP_001093095; NP_001093096; NP_001093097; NP_062457	165.7±16.9	195.8±19.5	1.2	0.0002	0.0017
2350019	FEZ1	NM_005103; NM_022549; NP_005094; NP_072043	69.2±24.5	92.9±32.1	1.3	0.0002	0.0017
4010021	FN3KRP	NM_024619; NP_078895; NR_046408	1158.9±276.9	864.1±180.6	0.7	0.0002	0.0017
1260520	GGPS1	NM_001037277; NM_001037278; NM_004837; NP_001032354; NR_036605	736.9±153.2	889.9±157.6	1.2	0.0002	0.0017
1070603	GNAI1	NM_001256414; NM_002069; NP_001243343; NP_002060	57.9±19.1	37.2±16.2	0.6	0.0002	0.0017
2360626	GPR175	NM_001136053; NM_001142646; NM_016372; NP_001129525; NP_001136118; NP_057456; NR_073377	314±86.9	213.1±39.7	0.7	0.0002	0.0017
830259	GSPT1	NM_001130006; NM_001130007; NM_002094; NP_001123478; NP_001123479; NP_002085	3597.5±385.4	3096.6±261.0	0.9	0.0002	0.0017
5810452	GTF2F1	NM_002096; NP_002087	413.7±56.2	343.5±34.3	0.8	0.0002	0.0017
4640427	HIATL1	NM_032558; NP_115947	319.7±71.4	251.7±63.8	0.8	0.0002	0.0017
5570639	HNRNPF	NM_001098204; NM_001098205; NM_001098206; NM_001098207; NM_001098208; NM_004966; NP_001091674; NP_001091675; NP_001091676; NP_001091677; NP_001091678; NP_004957	93±15.9	68.5±12.6	0.7	0.0002	0.0017
7550500	JUNB	NM_002229; NP_002220	52.1±19.8	100.7±33.2	1.9	0.0002	0.0017
3440672	KIAA0261	NM_015045; NP_055860	195.2±26.3	150.3±29.9	0.8	0.0002	0.0017
2320088	LMF1	NM_022773; NP_073610; NR_033645; NR_033646; NR_036442	46.4±12.3	59.7±11.2	1.3	0.0002	0.0017
4060044	LOC100130367	NA	52.5±11.2	36.5±6.5	0.7	0.0002	0.0017
2970333	LOC100131187	NA	65.6±19.5	102.8±42.2	1.6	0.0002	0.0017
510131	LOC100132091	NA	37±12.6	58.3±18.0	1.6	0.0002	0.0017
6400577	LOC201229	NA	36.2±9.0	53.1±12.6	1.5	0.0002	0.0017
1510017	LOC388588	NA	49±13.3	32.9±8.3	0.7	0.0002	0.0017
1990372	LOC392301	NA	75.6±22.4	51.3±16.9	0.7	0.0002	0.0017
4590292	LOC643550	NA	119.2±49.0	85.8±42.9	0.7	0.0002	0.0017
2940463	LOC643896	NM_001101386	33.3±11.9	50.5±14.4	1.5	0.0002	0.0017
6760747	LOC644254	NA	34.6±10.5	46.7±13.0	1.3	0.0002	0.0017
5700392	LOC654000	NA	80.7±15.5	60.4±8.7	0.7	0.0002	0.0017
460142	LOC727820	NA	31.9±7.2	46.6±11.2	1.5	0.0002	0.0017
4490487	LOC728931	NA	117.2±30.3	73.6±19.5	0.6	0.0002	0.0017
130672	MED21	NM_001271811; NM_004264; NP_001258740; NP_004255; NR_073463; NR_073464	116.1±32.1	158±56.2	1.4	0.0002	0.0017
1980050	MEX3D	NA	151.6±51.9	101.4±27.0	0.7	0.0002	0.0017
10343	MRPS5	NM_031902; NP_114108	402.2±47.6	330.8±40.4	0.8	0.0002	0.0017
4610411	MTERFD1	NM_015942; NP_057026	516.4±62.0	417.9±70.3	0.8	0.0002	0.0017
5050037	MTERFD1	NM_015942; NP_057026	461.3±61.3	368.7±62.0	0.8	0.0002	0.0017
1580709	NID2	NM_007361; NP_031387	471±380.4	696.5±473.8	1.5	0.0002	0.0017
6020575	NNT	NM_012343; NM_182977; NP_036475; NP_892022	327.9±64.9	446.2±99.5	1.4	0.0002	0.0017
7610390	NOD1	NM_006092; NP_006083	42.2±9.0	55.3±11.2	1.3	0.0002	0.0017
2760377	NOP14	NM_003703; NP_003694	138±31.0	99.9±17.3	0.7	0.0002	0.0017
5550025	PACS2	NM_001100913; NM_001243127; NM_015197; NP_001094383; NP_001230056; NP_056012	64.2±11.2	90.2±28.5	1.4	0.0002	0.0017
730754	PAPPA	NM_002581; NP_002572	583.2±518.8	968.4±854.9	1.7	0.0002	0.0017
7200471	PFDN4	NM_002623; NP_002614	70.2±18.0	116.1±43.6	1.7	0.0002	0.0017
780373	PGBD2	NM_001017434; NM_170725; NP_001017434; NP_733843	53.4±9.7	34.9±7.6	0.7	0.0002	0.0017
7000377	PHIP	NM_017934; NP_060404	397.6±63.8	316.4±77.5	0.8	0.0002	0.0017
3520743	PHLDA3	NM_012396; NP_036528; NR_073080	465.6±91.2	632.1±144.9	1.4	0.0002	0.0017
6980072	PIGN	NM_012327; NM_176787; NP_036459; NP_789744	290.7±58.8	340.9±64.2	1.2	0.0002	0.0017
4640187	PLOD2	NM_000935; NM_182943; NP_000926; NP_891988	1484.9±438.8	960.1±260.7	0.6	0.0002	0.0017
1780445	POGZ	NM_001194937; NM_001194938; NM_015100; NM_145796; NM_207171; NP_001181866; NP_001181867; NP_055915; NP_665739; NP_997054	71.7±14.1	48.2±11.2	0.7	0.0002	0.0017
770379	PPWD1	NM_015342; NP_056157; NR_046348; NR_046349; NR_046350	193.5±31.4	134.5±30.3	0.7	0.0002	0.0017
4760725	PRPF38B	NM_018061; NP_060531; NR_037185	117.8±18.7	85.4±16.6	0.7	0.0002	0.0017
6330593	PTH1R	NM_000316; NM_001184744; NP_000307; NP_001171673	136.6±72.1	210.3±137.0	1.5	0.0002	0.0017
1050424	PUS3	NM_001271985; NM_031307; NP_001258914; NP_112597	163.2±27.0	208.6±28.1	1.3	0.0002	0.0017
780358	RAB11A	NM_001206836; NM_004663; NP_001193765; NP_004654	1614.5±61.3	1394.8±117.2	0.9	0.0002	0.0017
60400	RARS	NM_002887; NP_002878	3164.5±245.2	2814.7±314.0	0.9	0.0002	0.0017
60291	RGMB	NM_001012761; NM_173670; NP_001012779	135.5±55.2	75.4±34.6	0.6	0.0002	0.0017
1340288	RICS	NM_001142685; NM_014715; NP_001136157; NP_055530	114±28.8	83.4±12.6	0.7	0.0002	0.0017
2970632	RP9	NM_203288; NP_976033	594.8±74.6	449.3±65.6	0.8	0.0002	0.0017
1510301	SCYL2	NM_017988; NP_060458	673.5±151.4	850.6±178.1	1.3	0.0002	0.0017
4880463	SEC24A	NM_001252231; NM_021982; NP_001239160; NP_068817	241.7±56.2	178.6±63.5	0.7	0.0002	0.0017
2470762	SECISBP2L	NM_001193489; NM_014701; NP_001180418; NP_055516	139.2±57.3	219.3±70.3	1.6	0.0002	0.0017
1230730	SLC30A5	NM_001251969; NM_022902; NM_024055; NP_001238898; NP_075053; NP_076960	439±90.9	570.7±121.5	1.3	0.0002	0.0017
4860195	SLC35A2	NM_001032289; NM_001042498; NM_005660; NP_001027460; NP_001035963; NP_005651	762.2±115.0	573.2±117.5	0.8	0.0002	0.0017
2940017	SNN	NM_003498; NP_003489	58.3±20.6	82±31.0	1.4	0.0002	0.0017
830189	SNW1	NM_012245; NP_036377	454.8±56.2	365.2±45.1	0.8	0.0002	0.0017
840400	SSRP1	NM_003146; NP_003137	190.4±43.6	125.1±29.9	0.7	0.0002	0.0017
3990324	TANC1	NM_001145909; NM_033394; NP_001139381; NP_203752	165.2±75.7	294.1±123.3	1.8	0.0002	0.0017
1450348	TMC4	NM_001145303; NM_144686; NP_001138775; NP_653287	47.4±7.6	65.5±14.4	1.4	0.0002	0.0017
6520064	TMEM178	NM_001167959; NM_152390; NP_001161431; NP_689603	31.9±22.0	77±71.0	2.4	0.0002	0.0017
10725	TMEM59	NM_004872; NP_004863	3945.4±786.4	5059.8±1038.8	1.3	0.0002	0.0017
150288	UBE1	NM_003334; NM_153280; NP_003325; NP_695012	1410.5±218.1	1181.4±237.2	0.8	0.0002	0.0017
4780136	UFC1	NM_016406; NP_057490	1017.9±130.5	1270.7±134.8	1.2	0.0002	0.0017
5270315	WDR12	NM_018256; NP_060726	467.1±69.6	398.1±65.3	0.9	0.0002	0.0017
1770358	ZDHHC16	NM_032327; NM_198043; NM_198044; NM_198045; NM_198046; NP_115703; NP_932160; NP_932161; NP_932162; NP_932163	277.9±43.6	214.9±36.8	0.8	0.0002	0.0017
2810367	ABCB6	NM_005689; NP_005680	266±33.9	209.9±44.0	0.8	0.0005	0.0025
3440451	ADAMTS7	NM_014272; NP_055087	48.8±15.9	78.4±23.8	1.6	0.0005	0.0025
5860554	APPL1	NM_012096; NP_036228	289.7±41.5	241±42.9	0.8	0.0005	0.0025
2750653	ARCN1	NM_001142281; NM_001655; NP_001135753; NP_001646	2007.6±254.2	1619.3±299.3	0.8	0.0005	0.0025
6370091	ATP6V1G1	NM_004888; NP_004879	2486.1±373.9	3045.9±253.1	1.2	0.0005	0.0025
7100554	C11orf61	NM_024631; NP_078907	59.1±11.5	40.3±8.3	0.7	0.0005	0.0025
4060437	C11orf70	NM_001195005; NM_032930; NP_001181934; NP_116319	206.8±66.3	283.9±76.8	1.4	0.0005	0.0025
1260022	C12orf10	NM_021640; NP_067653	919.1±119.3	796.6±90.1	0.9	0.0005	0.0025
1410563	C18orf25	NM_001008239; NM_145055; NP_001008240; NP_659492	896.3±218.5	736±148.5	0.8	0.0005	0.0025
1170524	C2orf7	NM_032319; NP_115695	294.5±55.5	371.2±63.8	1.3	0.0005	0.0025
4780215	C4orf27	NM_017867; NP_060337	438.7±47.2	344.6±43.3	0.8	0.0005	0.0025
2940725	C5orf22	NM_018356; NP_060826	61.4±11.9	80.9±15.1	1.3	0.0005	0.0025
3170564	C6orf203	NM_001142468; NM_001142470; NM_016487; NP_001135940; NP_001135942; NP_057571	186.4±30.3	237.9±43.6	1.3	0.0005	0.0025
1940435	C6orf66	NM_014165; NP_054884	363.1±102.0	324.7±94.8	0.9	0.0005	0.0025
510114	CCNB1IP1	NM_021178; NM_182849; NM_182851; NM_182852; NP_067001; NP_878269; NP_878272	661.9±89.1	782.7±90.9	1.2	0.0005	0.0025
7160719	CCT7	NM_001009570; NM_001166284; NM_001166285; NM_006429; NP_001009570; NP_001159756; NP_001159757; NP_006420; NR_029402; NR_029403	659.6±84.4	588.7±77.9	0.9	0.0005	0.0025
2650709	CDH11	NM_001797; NP_001788	2709.3±526.8	3644.5±909.0	1.3	0.0005	0.0025
610056	CENPB	NM_001810; NP_001801	2544.6±370.7	2026.3±214.2	0.8	0.0005	0.0025
1780240	CHML	NM_001821; NP_001812	64.2±9.4	52.2±10.5	0.8	0.0005	0.0025
1450255	COX19	NM_001031617; NP_001026788	163.4±21.3	123.3±27.8	0.8	0.0005	0.0025
7570019	DHFRL1	NM_001195643; NM_176815; NP_001182572; NP_789785	29.4±8.3	46.5±11.9	1.6	0.0005	0.0025
150435	DOCK6	NM_020812; NP_065863	66.2±9.4	87.5±17.3	1.3	0.0005	0.0025
6980056	FBXL7	NM_012304; NP_036436	99.7±23.8	136.2±26.3	1.4	0.0005	0.0025
1340681	FGFR1OP2	NM_001171887; NM_001171888; NM_015633; NP_001165358; NP_001165359; NP_056448	168±49.0	207.7±47.2	1.2	0.0005	0.0025
1440725	FLJ32011	NM_001097611; NM_182516; NP_001091080	39±18.0	63±28.1	1.6	0.0005	0.0025
7650091	FNBP4	NM_015308; NP_056123	583.2±47.6	491.6±70.7	0.8	0.0005	0.0025
1980594	FTHL8	NR_002203	10515.4±3108.3	7528.9±2136.6	0.7	0.0005	0.0025
60603	GLRB	NM_000824; NM_001166060; NM_001166061; NP_000815; NP_001159532; NP_001159533	117.5±32.4	157.2±48.7	1.3	0.0005	0.0025
6420386	GPSM3	NM_001276501; NM_022107; NP_001263430; NP_071390	60.6±15.9	32.8±14.4	0.5	0.0005	0.0025
6770201	GTF2IRD2P	NR_002164	47.7±11.5	66.3±10.5	1.4	0.0005	0.0025
7330131	GXYLT1	NM_001099650; NM_173601; NP_001093120; NP_775872	98.1±24.9	67.7±16.9	0.7	0.0005	0.0025
4890279	HIST2H4A	NM_003548; NP_003539	42.3±7.9	63.4±23.1	1.5	0.0005	0.0025
6560451	HNRPLL	NM_001142650; NM_138394; NP_001136122; NP_612403	503.7±55.5	409.8±63.5	0.8	0.0005	0.0025
610563	HOXA6	NM_024014; NP_076919	104.6±25.6	85.6±22.7	0.8	0.0005	0.0025
2190717	IL18BP	NM_001039659; NM_001039660; NM_001145055; NM_001145057; NM_005699; NM_173042; NM_173043; NM_173044; NP_001034748; NP_001034749; NP_001138527; NP_001138529; NP_005690; NP_766630; NP_766632	53.7±14.4	82.9±27.4	1.5	0.0005	0.0025
3290605	INS-IGF2	NA	63.4±55.5	34.2±31.0	0.5	0.0005	0.0025
3420450	KIAA0240	NM_015349; NP_056164	348.1±51.9	297±55.5	0.9	0.0005	0.0025
2120703	LOC645173	NA	5433.7±677.1	4790.3±580.1	0.9	0.0005	0.0025
2060372	LOC728565	NA	105.1±15.5	82.9±11.5	0.8	0.0005	0.0025
5090408	LRIG1	NM_015541; NP_056356	419.4±108.2	670.9±161.5	1.6	0.0005	0.0025
5810307	LYPD6B	NM_177964; NP_808879	186.9±140.3	116±92.7	0.6	0.0005	0.0025
2510278	MAD2L2	NM_001127325; NM_006341; NP_001120797; NP_006332	990.9±241.6	852.5±164.1	0.9	0.0005	0.0025
6330278	MAP2K5	NM_001206804; NM_002757; NM_145160; NM_145161; NM_145162; NP_001193733; NP_002748; NP_660143	73.1±11.2	91.2±13.0	1.2	0.0005	0.0025
1110243	MIF4GD	NM_001242498; NM_001242500; NM_001242501; NM_020679; NP_001229427; NP_001229429; NP_001229430; NP_065730	162.7±22.0	216.8±56.2	1.3	0.0005	0.0025
3940215	MTFMT	NM_139242; NP_640335	262.4±40.4	203.5±27.0	0.8	0.0005	0.0025
3140524	NARG1	NM_057175; NP_476516	193.9±41.1	144.9±33.9	0.7	0.0005	0.0025
4860538	NBPF11	NM_001101663; NP_001095133; NR_046188	95.9±16.6	74.6±19.5	0.8	0.0005	0.0025
2940746	NNMT	NM_006169; NP_006160	2073.7±487.8	2982.8±681.1	1.4	0.0005	0.0025
7560201	NOC3L	NM_022451; NP_071896	565.9±79.0	429.7±82.2	0.8	0.0005	0.0025
4120370	PALB2	NM_024675; NP_078951	73.4±17.7	55.4±12.3	0.8	0.0005	0.0025
2650170	PATE3	NM_001129883; NP_001123355	136.5±19.8	107±15.9	0.8	0.0005	0.0025
5220575	PDS5B	NM_015032; NM_015928; NP_055847	204.4±45.1	163.4±41.1	0.8	0.0005	0.0025
2350722	PLA2G4B	NM_001198588; NM_005090; NP_001185517; NP_005081; NR_015346	74.2±16.9	126.2±31.4	1.7	0.0005	0.0025
2750367	PMAIP1	NM_021127; NP_066950	101.6±27.4	54±14.1	0.5	0.0005	0.0025
3890465	POGZ	NM_001194937; NM_001194938; NM_015100; NM_145796; NM_207171; NP_001181866; NP_001181867; NP_055915; NP_665739; NP_997054	48.9±10.8	34.1±10.1	0.7	0.0005	0.0025
4390390	PPIL3	NM_032472; NM_130906; NM_131916; NP_115861; NP_570981	2141±598.2	1733±341.4	0.8	0.0005	0.0025
4900575	PTRH2	NM_001015509; NM_016077; NP_057161	813.1±139.5	1081.9±193.3	1.3	0.0005	0.0025
1450707	RING1	NM_002931; NP_002922	1963±212.0	2201.5±199.0	1.1	0.0005	0.0025
4150520	RIPK2	NM_003821; NP_003812	392±56.2	320.5±87.6	0.8	0.0005	0.0025
1090452	RNF115	NM_014455; NP_055270	184.1±31.4	249.7±76.8	1.4	0.0005	0.0025
1940576	RPS6KB1	NM_001272042; NM_001272043; NM_001272044; NM_001272060; NM_003161; NP_001258971; NP_001258972; NP_001258973; NP_001258989; NP_003152	396.5±138.8	619.3±151.1	1.6	0.0005	0.0025
6940397	RRAGB	NM_006064; NM_016656; NP_006055; NP_057740	292.5±45.1	432.6±75.0	1.5	0.0005	0.0025
5670164	RWDD4A	NM_152682; NP_689895	524.1±97.7	676±133.0	1.3	0.0005	0.0025
6510156	SNORA12	NR_002954	287.3±169.1	626.4±210.6	2.2	0.0005	0.0025
6770392	SRI	NM_001256891; NM_001256892; NM_003130; NM_198901; NP_001243820; NP_001243821; NP_003121; NP_944490	279.9±90.9	377.6±108.9	1.3	0.0005	0.0025
1230333	SS18	NM_001007559; NM_005637; NP_001007560; NP_005628	527±110.7	376.3±62.7	0.7	0.0005	0.0025
3440167	THOC5	NM_001002877; NM_001002878; NM_001002879; NM_003678; NP_001002877; NP_001002878; NP_001002879; NP_003669	250.2±51.2	302.4±60.2	1.2	0.0005	0.0025
1740154	TMEM106B	NM_001134232; NM_018374; NP_001127704; NP_060844	151.8±41.5	206.6±66.0	1.4	0.0005	0.0025
3360241	TNPO3	NM_001191028; NM_012470; NP_001177957; NP_036602; NR_034053	220.5±36.4	166.9±30.3	0.8	0.0005	0.0025
3890255	TOP2B	NM_001068; NP_001059	989.5±177.0	818.7±217.8	0.8	0.0005	0.0025
6770014	TPR	NM_003292; NP_003283	343.3±60.2	248.4±62.4	0.7	0.0005	0.0025
990356	TRIM33	NM_015906; NM_033020; NP_056990; NP_148980	137±22.0	114.7±18.4	0.8	0.0005	0.0025
4150484	TRMT61A	NM_152307; NP_689520	102.6±17.3	82.8±14.4	0.8	0.0005	0.0025
4040747	UQCR	NM_006830; NP_006821	68.1±9.0	92.3±14.1	1.4	0.0005	0.0025
7380603	WT1	NM_000378; NM_001198551; NM_001198552; NM_024424; NM_024425; NM_024426; NP_000369; NP_001185480; NP_001185481; NP_077742; NP_077744	53±23.8	28.3±14.4	0.5	0.0005	0.0025
5690333	XPO1	NM_003400; NP_003391	1576.3±367.8	1113.7±302.1	0.7	0.0005	0.0025
7380671	YIPF3	NM_015388; NP_056203	1296±254.6	1540.8±279.1	1.2	0.0005	0.0025
7550722	ZMYM6	NM_007167; NP_009098	614.7±93.7	813.4±195.8	1.3	0.0005	0.0025
4280167	ZNF500	NM_021646; NP_067678	91.5±21.3	63.9±10.5	0.7	0.0005	0.0025
5690440	ZNF626	NM_001076675; NM_145297; NP_001070143; NP_660340	44.4±8.3	60.8±11.5	1.4	0.0005	0.0025
6290059	ACOT2	NM_006821; NP_006812; NR_046028	79.5±16.2	111.1±20.6	1.4	0.0007	0.0034
4290243	ARHGAP24	NM_001025616; NM_001042669; NM_031305; NP_001020787; NP_001036134; NP_112595	307.1±121.5	519.2±183.2	1.7	0.0007	0.0034
7560097	ATP6AP2	NM_005765; NP_005756	3517.5±579.1	4405±959.1	1.3	0.0007	0.0034
5810088	AURKAIP1	NM_001127229; NM_001127230; NM_017900; NP_001120701; NP_001120702; NP_060370	3649.6±386.2	3129.2±274.7	0.9	0.0007	0.0034
3840736	C11orf46	NM_152316; NP_689529	228.9±47.6	286±81.8	1.2	0.0007	0.0034
4860379	C5orf21	NM_001163417; NM_001163418; NM_032042; NP_001156889; NP_001156890; NP_114431; NR_028080	731.3±125.8	938.6±121.9	1.3	0.0007	0.0034
5550195	C6orf167	NM_198468; NP_940870	50.6±12.3	29±7.6	0.6	0.0007	0.0034
7150685	CBX5	NM_001127321; NM_001127322; NM_012117; NP_001120793; NP_001120794; NP_036249	668.3±209.1	491.4±146.0	0.7	0.0007	0.0034
4760338	CDC25B	NM_004358; NM_021872; NM_021873; NM_021874; NM_212530; NP_004349; NP_068658; NP_068659	1045±405.3	818.3±296.4	0.8	0.0007	0.0034
5340553	CEP350	NM_014810; NP_055625	327.9±65.6	268.6±63.5	0.8	0.0007	0.0034
5080575	CINP	NM_001177611; NM_001177612; NM_032630; NP_001171082; NP_001171083; NP_116019	92.2±19.8	71±14.4	0.8	0.0007	0.0034
1660154	CORO2B	NM_001190456; NM_001190457; NM_006091; NP_001177385; NP_001177386; NP_006082	33.7±13.3	58.6±27.8	1.7	0.0007	0.0034
3610039	DGAT1	NM_012079; NP_036211	100±10.5	127.5±14.4	1.3	0.0007	0.0034
3780326	DNAJB12	NM_001002762; NM_017626; NP_001002762; NP_060096	144.7±26.3	116.2±16.9	0.8	0.0007	0.0034
5890300	DNAJC24	NM_181706; NP_859057	124.8±38.9	173.9±36.1	1.4	0.0007	0.0034
3830605	DNLZ	NM_001080849; NP_001074318; NR_073565	718.3±285.9	601.4±200.1	0.8	0.0007	0.0034
130524	EDIL3	NM_005711; NP_005702	127.8±77.2	188.3±110.7	1.5	0.0007	0.0034
510088	EFCAB7	NM_032437; NP_115813	57.2±12.6	81.6±17.7	1.4	0.0007	0.0034
1510538	EPB41L3	NM_012307; NP_036439	429.2±286.6	270.8±190.4	0.6	0.0007	0.0034
4830747	ERI3	NM_024066; NP_076971	427.1±37.5	489.1±65.3	1.1	0.0007	0.0034
1470259	EXOC7	NM_001013839; NM_001145297; NM_001145298; NM_001145299; NM_015219; NP_001013861; NP_001138769; NP_001138770; NP_001138771; NP_056034; NR_028133	874.8±135.2	1061.3±83.3	1.2	0.0007	0.0034
6560682	EXTL1	NM_004455; NP_004446	36.5±14.1	62.7±26.7	1.7	0.0007	0.0034
1090075	FLCN	NM_144606; NM_144997; NP_653207; NP_659434	41.2±9.4	32.9±6.9	0.8	0.0007	0.0034
5420400	FLJ39827	NM_152424; NP_689637	73.4±11.5	97.9±14.1	1.3	0.0007	0.0034
3870497	FUT8	NM_004480; NM_178154; NM_178155; NM_178156; NM_178157; NP_004471; NP_835368; NP_835369; NR_038167; NR_038170	275.1±104.9	206.3±99.9	0.7	0.0007	0.0034
4260528	GNAI1	NM_001256414; NM_002069; NP_001243343; NP_002060	73.7±24.5	38.3±19.5	0.5	0.0007	0.0034
1500609	GTF2H4	NM_001517; NP_001508	200±43.6	164.1±35.3	0.8	0.0007	0.0034
6860131	HNRNPUL2	NM_001079559; NP_001073027	542.2±60.2	463.4±66.0	0.9	0.0007	0.0034
5860240	KIAA1285	NM_015694; NP_056509	86.6±18.7	59.8±9.4	0.7	0.0007	0.0034
6580091	LOC339352	NA	60.5±12.3	92.7±23.4	1.5	0.0007	0.0034
3060148	LOC389168	NA	3947.8±539.0	3500.9±490.0	0.9	0.0007	0.0034
6620382	LOC644684	NA	333.4±56.6	399.9±58.0	1.2	0.0007	0.0034
2470687	LOC645387	NA	7867.7±581.2	6905.4±879.0	0.9	0.0007	0.0034
840577	LOC646849	NA	2047.8±337.1	1577.1±241.9	0.8	0.0007	0.0034
1690546	LOC650515	NA	120.7±26.3	94.4±26.0	0.8	0.0007	0.0034
4610707	LOC651169	NA	30.9±6.5	41.9±11.2	1.4	0.0007	0.0034
3940259	LOC652470	NA	30.7±5.4	39.2±9.7	1.3	0.0007	0.0034
7040408	LOC653354	NA	62.9±10.8	88.7±28.1	1.4	0.0007	0.0034
1190575	LOC728453	NA	6088.5±712.8	6956.6±628.1	1.1	0.0007	0.0034
2570463	LOC728492	NA	2136.9±361.3	2660.7±569.0	1.2	0.0007	0.0034
2320368	MAGED2	NM_014599; NM_177433; NM_201222; NP_055414; NP_803182; NP_957516	58.6±19.1	87.5±21.3	1.5	0.0007	0.0034
2340168	MGC27345	NA	61.2±9.0	44.4±8.7	0.7	0.0007	0.0034
3360086	NCOA6	NM_001242539; NM_014071; NP_001229468; NP_054790	759.2±124.8	647.3±92.7	0.9	0.0007	0.0034
3840689	PIGT	NM_001184728; NM_001184729; NM_001184730; NM_015937; NP_001171657; NP_001171658; NP_001171659; NP_057021; NR_047691; NR_047692; NR_047693; NR_047694; NR_047695	610.1±77.5	748.7±91.2	1.2	0.0007	0.0034
780767	ProSAPiP1	NM_014731; NP_055546	32.7±6.5	44.1±9.0	1.4	0.0007	0.0034
4590280	SHC1	NM_001130040; NM_001130041; NM_001202859; NM_003029; NM_183001; NP_001123512; NP_001123513; NP_001189788; NP_003020; NP_892113	40.3±9.0	28.8±8.3	0.7	0.0007	0.0034
5130053	SLC4A4	NM_001098484; NM_001134742; NM_003759; NP_001091954; NP_001128214; NP_003750	225±75.0	145.1±56.2	0.6	0.0007	0.0034
2320601	SLC7A6OS	NM_032178; NP_115554	70.5±13.3	54.8±9.4	0.8	0.0007	0.0034
2900626	SRI	NM_001256891; NM_001256892; NM_003130; NM_198901; NP_001243820; NP_001243821; NP_003121; NP_944490	194.7±62.7	277.9±86.9	1.4	0.0007	0.0034
5960093	TBCA	NM_004607; NP_004598	5368.1±717.9	6076.6±566.4	1.1	0.0007	0.0034
6660133	TGFBRAP1	NM_001142621; NM_004257; NP_001136093; NP_004248	211.1±58.4	257.4±58.8	1.2	0.0007	0.0034
670671	TMEM134	NM_001078650; NM_001078651; NM_025124; NP_001072118; NP_001072119; NP_079400; NR_073409; NR_073410; NR_073411; NR_073412; NR_073413	338.1±79.0	459.3±120.4	1.4	0.0007	0.0034
5670139	TMEM149	NM_024660; NP_078936	53±9.4	35.3±12.3	0.7	0.0007	0.0034
2600184	TRIAP1	NM_016399; NP_057483	859.3±142.8	1096.4±168.4	1.3	0.0007	0.0034
5570458	URB1	NM_014825; NP_055640	125±19.8	100.1±13.7	0.8	0.0007	0.0034
520484	USP15	NM_001252078; NM_001252079; NM_006313; NP_001239007; NP_001239008; NP_006304	88.1±28.8	116.9±34.3	1.3	0.0007	0.0034
7150411	WNK4	NM_032387; NP_115763	113.5±107.1	49.8±51.6	0.4	0.0007	0.0034
1400309	ZFAND3	NM_021943; NP_068762	180.3±26.3	216.7±31.4	1.2	0.0007	0.0034
630767	ZNF626	NM_001076675; NM_145297; NP_001070143; NP_660340	96±17.3	124.6±24.9	1.3	0.0007	0.0034
1780189	ZNF860	NM_001137674; NP_001131146	105.6±27.8	89±25.2	0.8	0.0007	0.0034
4280026	ACAP2	NM_012287; NP_036419	134.3±18.0	110.4±24.5	0.8	0.0012	0.0049
6250546	ARHGEF19	NM_153213; NP_694945	70.5±16.2	55±21.6	0.8	0.0012	0.0049
2480241	ATP6V1C1	NM_001007254; NM_001695; NP_001686	149.9±28.1	112.6±22.0	0.8	0.0012	0.0049
3780068	ATPIF1	NM_016311; NM_178190; NM_178191; NP_057395; NP_835497; NP_835498	98.3±21.6	66.5±14.8	0.7	0.0012	0.0049
6110348	C11orf24	NM_022338; NP_071733	261.4±87.3	315.5±84.7	1.2	0.0012	0.0049
3610273	C12orf51	NM_001109662; NM_173813; NP_001103132	117.1±27.0	150.5±41.5	1.3	0.0012	0.0049
6110538	C14orf133	NM_001193314; NM_001193315; NM_001193316; NM_001193317; NM_022067; NP_001180243; NP_001180244; NP_001180245; NP_001180246; NP_071350	75±13.3	90.6±16.6	1.2	0.0012	0.0049
7100632	C17orf45	NM_152350; NR_027158; NR_027159; NR_027160; NR_027161; NR_027162; NR_027163; NR_027164; NR_027165; NR_027166; NR_027167; NR_027168; NR_027169; NR_027170; NR_027171; NR_027172; NR_027173; NR_027174; NR_027175; NR_027176; NR_027177; NR_027178; NR_027179; NR_027667; NR_045021; NR_045022; NR_045023; NR_045024; NR_045025; NR_045026; NR_045027; NR_045028; NR_045029	6446.5±1027.9	7631.6±1242.1	1.2	0.0012	0.0049
5700692	C1orf149	NM_001270875; NM_001270876; NM_022756; NP_001257804; NP_001257805; NP_073593; NR_073090; NR_073091; NR_073092	59.9±14.1	85.8±12.6	1.4	0.0012	0.0049
5820500	C1orf35	NM_024319; NP_077295	134.1±19.8	102.6±16.2	0.8	0.0012	0.0049
4920521	C2orf68	NM_001013649; NP_001013671	60.9±10.5	74±11.9	1.2	0.0012	0.0049
2570437	C4orf43	NM_018352; NP_060822	62.3±18.7	49.6±18.4	0.8	0.0012	0.0049
6020681	C6orf115	NM_021243; NP_067066	762.6±77.9	658.1±99.2	0.9	0.0012	0.0049
4670100	C7orf30	NM_138446; NP_612455	1915.8±188.9	2143.1±146.7	1.1	0.0012	0.0049
70646	CAPN2	NM_001146068; NM_001748; NP_001139540; NP_001739	457.8±94.8	348.7±88.7	0.8	0.0012	0.0049
6370369	CD14	NM_000591; NM_001040021; NM_001174104; NM_001174105; NP_000582; NP_001035110; NP_001167575; NP_001167576	49±8.7	116.3±93.4	2.4	0.0012	0.0049
3310747	CLEC14A	NM_175060; NP_778230	200±197.2	152.8±196.1	0.8	0.0012	0.0049
6940092	COPS8	NM_006710; NM_198189; NP_006701; NP_937832	1826.2±169.8	2082±181.7	1.1	0.0012	0.0049
3780554	CRBN	NM_001173482; NM_016302; NP_001166953; NP_057386	430.4±64.5	561.2±88.7	1.3	0.0012	0.0049
6840148	CREBBP	NM_001079846; NM_004380; NP_001073315; NP_004371	593.8±97.3	472.2±69.6	0.8	0.0012	0.0049
4260187	CRTC2	NM_181715; NP_859066	87.5±19.1	65.9±11.9	0.8	0.0012	0.0049
6060646	CRYZL1	NM_145311; NM_145858; NP_665857	406.8±53.7	334.2±50.5	0.8	0.0012	0.0049
60504	CTBS	NM_004388; NP_004379	121.6±37.9	182.7±50.5	1.5	0.0012	0.0049
3930020	CTSF	NM_003793; NP_003784	178.7±42.5	256.7±85.5	1.4	0.0012	0.0049
1500129	DCPS	NM_014026; NP_054745	104.4±15.5	83±15.9	0.8	0.0012	0.0049
6220209	DMBT1	NM_004406; NM_007329; NM_017579; NP_004397; NP_015568; NP_060049	198.1±123.3	900.1±565.7	4.5	0.0012	0.0049
1260040	EFEMP1	NM_001039348; NM_001039349; NM_004105; NP_001034437; NP_001034438	1111.2±956.6	1718±1333.0	1.5	0.0012	0.0049
6900408	EFEMP1	NM_001039348; NM_001039349; NM_004105; NP_001034437; NP_001034438	2911.1±2297.5	4169.1±2946.8	1.4	0.0012	0.0049
3390221	EIF4E3	NM_001134649; NM_001134650; NM_001134651; NM_173359; NP_001128121; NP_001128122; NP_001128123; NP_775495	106.2±27.0	145.2±37.9	1.4	0.0012	0.0049
460725	ELMO1	NM_001039459; NM_001206480; NM_001206482; NM_014800; NM_130442; NP_001034548; NP_001193409; NP_001193411; NP_055615; NR_038120; NR_038121	92.2±18.7	108.4±14.8	1.2	0.0012	0.0049
3420309	EVC	NM_014556; NM_153717; NP_714928	109.3±20.6	141.7±27.4	1.3	0.0012	0.0049
3990465	FASTKD3	NM_024091; NP_076996; NR_036553; NR_073608	149.1±31.0	116.2±27.0	0.8	0.0012	0.0049
1780348	FH	NM_000143; NP_000134	2175.3±295.7	1897.2±241.2	0.9	0.0012	0.0049
7510551	FLJ21986	NM_001105533; NM_024913; NP_001099003; NP_079189	456.6±266.5	308.4±176.0	0.7	0.0012	0.0049
2480026	FLJ22222	NA	66.8±13.3	86.4±11.9	1.3	0.0012	0.0049
4280632	GAS6	NM_000820; NM_001143945; NM_001143946; NP_000811; NP_001137417; NP_001137418	1960.3±603.6	2697.6±786.4	1.4	0.0012	0.0049
1570538	GTF2E2	NM_002095; NP_002086	1826.4±144.2	1569.1±163.3	0.9	0.0012	0.0049
130228	HDHD1A	NM_001135565; NM_001178135; NM_001178136; NM_012080; NP_001129037; NP_001171606; NP_001171607; NP_036212	236.7±100.2	169.2±44.3	0.7	0.0012	0.0049
2570131	HPS1	NM_000195; NM_182637; NM_182638; NM_182639; NP_000186; NP_872577	92.8±27.8	73.2±20.6	0.8	0.0012	0.0049
6420373	HRSP12	NM_005836; NP_005827	291.6±54.8	373.4±90.5	1.3	0.0012	0.0049
1500608	HSD3B7	NM_001142777; NM_001142778; NM_025193; NP_001136249; NP_001136250; NP_079469	109.4±28.8	80.1±23.8	0.7	0.0012	0.0049
2480326	HSP90B1	NM_003299; NP_003290	7948.7±1153.4	6720.5±1352.4	0.8	0.0012	0.0049
4570524	ICK	NM_014920; NM_016513; NP_055735; NP_057597	382.6±91.2	286.6±53.4	0.7	0.0012	0.0049
6770056	IGFBPL1	NM_001007563; NP_001007564	54±16.9	36.6±12.3	0.7	0.0012	0.0049
4860553	INTS12	NM_001142471; NM_020395; NP_001135943; NP_065128	582.4±41.1	662.1±101.3	1.1	0.0012	0.0049
6660768	IRF2BP2	NM_001077397; NM_182972; NP_001070865; NP_892017	128.7±29.6	94.9±20.9	0.7	0.0012	0.0049
60273	KCNJ8	NM_004982; NP_004973	55.3±36.1	37.7±23.8	0.7	0.0012	0.0049
1980338	KIAA1009	NM_014895; NP_055710	43.2±8.7	59.1±16.2	1.4	0.0012	0.0049
4900458	KRT14	NM_000526; NP_000517	153.3±164.4	84.6±120.8	0.6	0.0012	0.0049
6520369	LCLAT1	NM_001002257; NM_182551; NP_001002257; NP_872357	206.3±25.2	176.7±24.5	0.9	0.0012	0.0049
670132	LOC387647	NA	124.2±18.0	163.1±29.9	1.3	0.0012	0.0049
6550672	LOC387791	NA	923±196.1	761.3±119.3	0.8	0.0012	0.0049
6620576	LOC641825	NA	40.4±11.2	52.8±11.5	1.3	0.0012	0.0049
1710202	LOC644869	NA	177.6±42.9	213.8±52.6	1.2	0.0012	0.0049
4010433	LOC650832	NA	586.2±187.5	429.3±155.4	0.7	0.0012	0.0049
1070519	LOC654126	NA	59.6±14.4	39.5±10.8	0.7	0.0012	0.0049
5220279	LOC723972	NR_003144	196.2±42.5	156.2±41.5	0.8	0.0012	0.0049
5270575	MAPK8IP3	NM_001040439; NM_015133; NP_001035529; NP_055948	189.8±45.4	249.1±77.2	1.3	0.0012	0.0049
2710307	MFAP3	NM_001135037; NM_001242336; NM_005927; NP_001128509; NP_001229265; NP_005918	113.2±25.6	158.7±25.6	1.4	0.0012	0.0049
2570154	MFAP5	NM_003480; NP_003471	4816.1±1525.1	6498.9±2132.7	1.3	0.0012	0.0049
6250288	MPP5	NM_001256550; NM_022474; NP_001243479; NP_071919	328.8±52.6	259.5±52.3	0.8	0.0012	0.0049
3710039	MRPL54	NM_172251; NP_758455	1216.7±160.8	1011.8±164.8	0.8	0.0012	0.0049
3930615	NCKAP1	NM_013436; NM_205842; NP_038464; NP_995314	291.7±23.1	373.2±50.5	1.3	0.0012	0.0049
4830477	NLGN2	NM_020795; NP_065846	149.1±29.9	189.6±53.7	1.3	0.0012	0.0049
3450093	NSUN2	NM_001193455; NM_017755; NP_001180384; NP_060225; NR_037947	1771.1±173.8	1524.4±158.6	0.9	0.0012	0.0049
5490301	PABPC1L	NA	104.2±27.0	139.3±31.7	1.3	0.0012	0.0049
6220487	PCMT1	NM_001252049; NM_001252050; NM_001252051; NM_001252052; NM_001252053; NM_005389; NP_001238978; NP_001238979; NP_001238980; NP_001238981; NP_001238982; NP_005380	2560.7±382.2	3189±489.3	1.2	0.0012	0.0049
3130615	PDCD6	NM_001267556; NM_001267557; NM_001267558; NM_001267559; NM_013232; NP_001254485; NP_001254486; NP_001254487; NP_001254488; NP_037364; NR_073609	2012.1±319.8	2397.2±256.4	1.2	0.0012	0.0049
2070450	PDE8A	NM_001243137; NM_002605; NM_173454; NM_173455; NM_173456; NM_173457; NP_001230066; NP_002596; NP_775656	150.8±37.1	116.1±42.5	0.8	0.0012	0.0049
6350333	POLR2J	NM_006234; NP_006225	89.2±19.5	112.1±24.9	1.3	0.0012	0.0049
1070195	PPARBP	NM_004774; NP_004765	591.7±60.6	507.4±82.6	0.9	0.0012	0.0049
2850192	PPCS	NM_001077447; NM_024664; NP_001070915; NP_078940	1183.4±163.3	1430.6±114.7	1.2	0.0012	0.0049
3190689	RBM26	NM_022118; NP_071401	209.6±23.4	182.5±22.4	0.9	0.0012	0.0049
1400035	RCBTB2	NM_001268; NP_001259	116.4±31.0	164.1±45.1	1.4	0.0012	0.0049
5340142	RCL1	NM_005772; NP_005763	78.4±19.5	105.1±25.2	1.3	0.0012	0.0049
6290181	RPUSD1	NM_058192; NP_478072	157±23.1	124.7±18.4	0.8	0.0012	0.0049
4730168	SARS2	NM_001145901; NM_017827; NP_001139373; NP_060297	446.6±39.7	547.4±98.4	1.2	0.0012	0.0049
5310066	SCARNA11	NR_003012	24.5±7.2	67.3±68.1	2.7	0.0012	0.0049
6580437	SERGEF	NM_012139; NP_036271	151.3±30.6	192.9±19.8	1.3	0.0012	0.0049
5310048	SF3B1	NM_001005526; NM_012433; NP_001005526; NP_036565	149.9±27.4	127±32.1	0.8	0.0012	0.0049
840598	SMURF1	NM_001199847; NM_020429; NM_181349; NP_001186776; NP_065162; NP_851994	55.3±7.6	44.1±11.5	0.8	0.0012	0.0049
2570692	STT3A	NM_152713; NP_689926	1485.3±156.1	1271.5±133.8	0.9	0.0012	0.0049
6760685	TAF1A	NM_001201536; NM_005681; NM_139352; NP_001188465; NP_005672; NP_647603	86.6±30.6	48.6±11.2	0.6	0.0012	0.0049
1570162	TBL2	NM_012453; NM_032988; NP_036585	243.6±38.6	199±37.1	0.8	0.0012	0.0049
3400133	TCEB2	NM_007108; NM_207013; NP_009039; NP_996896	237.3±57.0	178.9±39.7	0.8	0.0012	0.0049
1430681	TLCD1	NM_001160407; NM_138463; NP_001153879; NP_612472	45.7±22.0	69±26.3	1.5	0.0012	0.0049
6660307	TMEM187	NM_003492; NP_003483	95±19.5	118.4±21.6	1.2	0.0012	0.0049
6290681	TOMM20	NM_014765; NP_055580	2908.3±362.7	2489.1±290.2	0.9	0.0012	0.0049
6330397	TRIM7	NM_033342; NM_203293; NM_203294; NM_203295; NM_203296; NM_203297; NP_203128; NP_976038; NP_976039; NP_976040; NP_976041; NP_976042	81.7±18.4	53.7±19.1	0.7	0.0012	0.0049
430189	UPLP	NM_001114403; NP_001107875	776±363.1	889.9±410.3	1.1	0.0012	0.0049
6220477	USP3	NM_001256702; NM_006537; NP_001243631; NP_006528; NR_046341; NR_046342	589.9±84.7	487.7±61.7	0.8	0.0012	0.0049
2030358	WDR26	NM_001115113; NM_025160; NP_001108585; NP_079436	396.4±104.6	510.1±144.6	1.3	0.0012	0.0049
6270594	ZC3H8	NM_032494; NP_115883	102±15.1	128.4±26.3	1.3	0.0012	0.0049
6060215	ZFR	NM_016107; NP_057191	1087.2±189.7	1351.5±266.5	1.2	0.0012	0.0049
2760121	ADHFE1	NM_144650; NP_653251	48.4±10.5	71.8±20.6	1.5	0.0017	0.0062
2940113	AGL	NM_000028; NM_000642; NM_000643; NM_000644; NM_000645; NM_000646; NP_000019; NP_000633; NP_000634; NP_000635; NP_000636; NP_000637	350.8±122.2	504.4±159.4	1.4	0.0017	0.0062
940040	AGTR1	NM_000685; NM_004835; NM_009585; NM_031850; NM_032049; NP_000676; NP_004826; NP_033611; NP_114038; NP_114438	121.4±54.1	76.4±33.9	0.6	0.0017	0.0062
6960243	ALG6	NM_013339; NP_037471	182.6±50.1	139.7±45.4	0.8	0.0017	0.0062
1400672	AMFR	NM_001144; NM_138958; NP_001135	464±198.7	354.7±121.1	0.8	0.0017	0.0062
6060706	ATP11B	NM_014616; NP_055431	85±22.4	65.3±9.4	0.8	0.0017	0.0062
2900102	B3GNT9	NM_033309; NP_171608	45.8±10.5	34±9.7	0.7	0.0017	0.0062
5550554	BBS1	NM_024649; NP_078925	98.5±16.6	133.4±31.7	1.4	0.0017	0.0062
1190022	BID	NM_001196; NM_001244567; NM_001244569; NM_001244570; NM_001244572; NM_197966; NM_197967; NP_001187; NP_001231496; NP_001231498; NP_001231499; NP_001231501; NP_932070; NP_932071	90.1±26.0	123.6±27.4	1.4	0.0017	0.0062
6980286	C13orf7	NM_024546; NP_078822	147.9±35.0	110.4±35.7	0.7	0.0017	0.0062
4220364	C19orf2	NM_001252641; NM_003796; NM_134447; NP_001239570; NP_003787; NR_045557	1852±199.7	2124.5±219.6	1.1	0.0017	0.0062
5820646	CALCOCO2	NM_001261390; NM_001261391; NM_001261393; NM_001261395; NM_005831; NP_001248319; NP_001248320; NP_001248322; NP_001248324; NP_005822	125.9±23.4	149.4±28.1	1.2	0.0017	0.0062
1030348	CDKN1B	NM_004064; NP_004055	659.6±178.1	496.5±148.2	0.8	0.0017	0.0062
4590717	CLEC2D	NM_001004419; NM_001004420; NM_001197317; NM_001197318; NM_001197319; NM_013269; NP_001004419; NP_001184246; NP_001184247; NP_001184248; NP_037401; NR_036693	12199.6±1651.0	10875±1430.3	0.9	0.0017	0.0062
1440674	CTDSPL2	NM_016396; NP_057480	165.4±54.4	110.5±36.1	0.7	0.0017	0.0062
5260059	CXorf12	NM_003492; NP_003483	109.4±28.5	138.5±22.0	1.3	0.0017	0.0062
7610053	DDX60	NM_017631; NP_060101	42.6±14.8	67±24.2	1.6	0.0017	0.0062
6510735	DDX60L	NM_001012967; NP_001012985	114.5±24.2	77.7±19.1	0.7	0.0017	0.0062
5270762	DHRSX	NM_145177; NP_660160	53.8±11.9	67.8±6.9	1.3	0.0017	0.0062
4250537	DNAJB4	NM_007034; NP_008965	599.6±210.9	907.6±250.6	1.5	0.0017	0.0062
7000630	DNAJC3	NM_006260; NP_006251	93.7±21.6	77.8±20.2	0.8	0.0017	0.0062
3120379	DPY19L1	NM_015283; NP_056098	802.8±129.4	618.6±75.0	0.8	0.0017	0.0062
430519	FAM120A	NM_014612; NP_055427	3498±226.8	3040.2±337.5	0.9	0.0017	0.0062
4390239	FBXW4	NM_022039; NP_071322	259.6±34.3	335.6±81.8	1.3	0.0017	0.0062
4880333	FLJ40504	NM_173624; NR_028334	1835±2143.5	3790.9±3843.9	2.1	0.0017	0.0062
4850754	GHITM	NM_014394; NP_055209	4529.9±487.8	5023.7±491.4	1.1	0.0017	0.0062
1820451	GOLIM4	NM_014498; NP_055313	265.2±39.3	200.5±34.6	0.8	0.0017	0.0062
6250553	ITFG3	NM_032039; NP_114428	519.7±77.9	612.3±98.8	1.2	0.0017	0.0062
7380142	KLHL13	NM_001168299; NM_001168300; NM_001168301; NM_001168302; NM_001168303; NM_033495; NP_001161771; NP_001161772; NP_001161773; NP_001161774; NP_001161775; NP_277030	70.4±49.8	34.5±19.1	0.5	0.0017	0.0062
770128	L3MBTL3	NM_001007102; NM_032438; NP_001007103; NP_115814	75.3±18.4	94.3±16.6	1.3	0.0017	0.0062
3710189	LIAS	NM_006859; NM_194451; NP_006850; NP_919433	64.4±13.7	48.2±10.5	0.7	0.0017	0.0062
1980400	LIMK1	NM_001204426; NM_002314; NM_016735; NP_001191355; NP_002305	43.7±9.0	33.6±6.5	0.8	0.0017	0.0062
3400762	LOC643870	NA	271.3±139.2	314±172.7	1.2	0.0017	0.0062
2120082	LOC651302	NA	34.7±7.2	49.2±18.0	1.4	0.0017	0.0062
4060685	LOC653080	NA	89.9±22.4	68.1±19.1	0.8	0.0017	0.0062
4900706	LOC654074	NA	232.2±77.2	181.2±75.7	0.8	0.0017	0.0062
6270367	LOC654174	NA	83.1±13.3	67.3±14.8	0.8	0.0017	0.0062
110465	LOC727914	NA	94.4±29.6	113.8±27.8	1.2	0.0017	0.0062
7100408	LOC731789	NA	102.2±17.3	85.9±17.3	0.8	0.0017	0.0062
3140537	LRRC28	NM_144598; NP_653199	119.3±17.7	145.7±13.3	1.2	0.0017	0.0062
2360754	LSM14B	NM_144703; NP_653304	40.2±5.8	29.9±6.5	0.7	0.0017	0.0062
4640064	LTBR	NM_001270987; NM_002342; NP_001257916; NP_002333	721.2±129.8	607.5±135.9	0.8	0.0017	0.0062
3190121	LYPD6B	NM_177964; NP_808879	363±277.6	207.3±193.3	0.6	0.0017	0.0062
6330068	MAN2B1	NM_000528; NM_001173498; NP_000519; NP_001166969	45.9±9.0	66.1±11.2	1.4	0.0017	0.0062
4810438	MAN2B2	NM_015274; NP_056089	1550.2±179.6	1923.2±359.8	1.2	0.0017	0.0062
3170017	MAP2K3	NM_002756; NM_145109; NM_145110; NP_002747; NP_659731	735.1±204.4	561.7±199.0	0.8	0.0017	0.0062
3830519	MKKS	NM_018848; NM_170784; NP_061336; NP_740754; NR_072977	410.3±67.4	463.7±82.2	1.1	0.0017	0.0062
1030053	MZF1	NM_001267033; NM_003422; NM_198055; NP_001253962; NP_003413; NP_932172	254.9±50.5	320±57.7	1.3	0.0017	0.0062
6980398	NDUFS5	NM_001184979; NM_004552; NP_001171908; NP_004543	5452.3±1011.7	6248.8±1212.2	1.1	0.0017	0.0062
6760653	NOL10	NM_001261392; NM_001261394; NM_024894; NP_001248321; NP_001248323; NP_079170; NR_048552	56.1±13.7	42.2±8.7	0.8	0.0017	0.0062
1820470	NOL7	NM_016167; NP_057251	3870.2±308.3	3336.6±265.7	0.9	0.0017	0.0062
4230403	NUMB	NM_001005743; NM_001005744; NM_001005745; NM_003744; NP_001005743; NP_001005744; NP_001005745; NP_003735	1282.2±218.1	1068.7±122.9	0.8	0.0017	0.0062
6980113	PHACTR2	NM_001100164; NM_001100165; NM_001100166; NM_014721; NP_001093634; NP_001093635; NP_001093636; NP_055536	349.8±190.0	432.7±209.5	1.2	0.0017	0.0062
610301	PHLDB2	NM_001134437; NM_001134438; NM_001134439; NM_145753; NP_001127909; NP_001127910; NP_001127911; NP_665696	228.5±89.1	338.6±118.6	1.5	0.0017	0.0062
1470315	PIAS4	NM_015897; NP_056981	505.3±84.0	432.3±58.4	0.9	0.0017	0.0062
6200768	PPP3R1	NM_000945; NP_000936	615.5±117.2	491.3±72.8	0.8	0.0017	0.0062
630280	PRKCSH	NM_001001329; NM_002743; NP_001001329; NP_002734	838.9±117.9	710.1±97.7	0.8	0.0017	0.0062
1430500	RAB28	NM_001017979; NM_001159601; NM_004249; NP_001017979; NP_001153073; NP_004240	68.8±15.1	86.8±20.6	1.3	0.0017	0.0062
1500047	RIN1	NM_004292; NP_004283	102.5±19.1	74.1±18.4	0.7	0.0017	0.0062
4200170	RMND5B	NM_022762; NP_073599	59.8±8.7	71.1±10.8	1.2	0.0017	0.0062
5570601	RNPEP	NM_020216; NP_064601	607.7±84.7	516.8±74.6	0.9	0.0017	0.0062
3890132	ROR1	NM_001083592; NM_005012; NP_001077061; NP_005003	118.1±73.9	174.5±138.5	1.5	0.0017	0.0062
1010181	SAMD8	NM_001174156; NM_144660; NP_001167627; NP_653261	59.4±9.0	77±15.9	1.3	0.0017	0.0062
3170136	SAMD9L	NM_152703; NP_689916	122.8±34.3	194.1±70.7	1.6	0.0017	0.0062
240487	SH3BP5L	NM_030645; NP_085148	145.3±34.3	111.6±21.3	0.8	0.0017	0.0062
7550450	SLC22A23	NM_015482; NM_021945; NP_056297; NP_068764	93.3±23.4	121.8±42.5	1.3	0.0017	0.0062
5290474	SMARCA2	NM_003070; NM_139045; NP_003061; NP_620614	773±144.2	972.7±161.5	1.3	0.0017	0.0062
620458	SMARCC1	NM_003074; NP_003065	933.4±118.6	757.4±112.5	0.8	0.0017	0.0062
1090148	SNORA18	NR_002959	258.5±92.7	195.6±68.5	0.8	0.0017	0.0062
1510039	SNRPD1	NM_006938; NP_008869	219±36.8	181±20.9	0.8	0.0017	0.0062
4590743	SNX1	NM_001242933; NM_003099; NM_148955; NM_152826; NP_001229862; NP_003090; NP_683758	65.6±11.5	83.8±13.3	1.3	0.0017	0.0062
1510554	SPIN3	NM_001010862; NP_001010862; NR_027139	79.7±11.9	96±14.1	1.2	0.0017	0.0062
1580719	THADA	NM_001083953; NM_001271643; NM_001271644; NM_022065; NP_001077422; NP_001258572; NP_001258573; NP_071348; NR_073394	128.8±20.2	161.2±19.8	1.3	0.0017	0.0062
6480204	THY1	NM_006288; NP_006279	2023.2±892.7	2717.8±892.0	1.3	0.0017	0.0062
4390220	TMEM189-UBE2V1	NM_003349; NM_199203; NP_954673	1243.7±171.6	1065.9±125.1	0.9	0.0017	0.0062
4880689	TOMM22	NM_020243; NP_064628	1203.2±136.7	1040.4±108.5	0.9	0.0017	0.0062
6770082	TOX4	NM_014828; NP_055643	230.1±25.2	259±22.4	1.1	0.0017	0.0062
7160382	UBXN2A	NM_181713; NP_859064	513.5±75.0	433.1±54.8	0.8	0.0017	0.0062
6380376	USP21	NM_001014443; NM_012475; NP_001014443; NP_036607	110±24.9	78.8±18.0	0.7	0.0017	0.0062
5360528	USP8	NM_001128610; NM_001128611; NM_005154; NP_001122082; NP_001122083; NP_005145	291.7±73.9	245.6±64.2	0.8	0.0017	0.0062
6380537	WBP1	NM_012477; NP_036609	340.5±88.0	430.5±90.1	1.3	0.0017	0.0062
160364	ZNF282	NM_003575; NP_003566	131.2±22.0	101.3±17.3	0.8	0.0017	0.0062
4120008	ZNF33B	NM_006955; NP_008886	99±19.5	66.3±23.1	0.7	0.0017	0.0062
5390347	ZNF79	NM_007135; NP_009066	50.4±14.4	31.8±12.6	0.6	0.0017	0.0062
7000672	AGL	NM_000028; NM_000642; NM_000643; NM_000644; NM_000645; NM_000646; NP_000019; NP_000633; NP_000634; NP_000635; NP_000636; NP_000637	72±38.9	122.5±59.5	1.7	0.0024	0.0083
7210300	C10orf104	NM_001242546; NM_001242547; NM_001242548; NM_173473; NP_001229475; NP_001229476; NP_001229477; NP_775744; NR_038391; NR_038392	119±25.2	165.1±32.1	1.4	0.0024	0.0083
4920274	C2orf30	NM_001127397; NM_001127398; NM_015701; NP_001120869; NP_001120870; NP_056516	1100.5±293.9	1398.3±420.8	1.3	0.0024	0.0083
6200300	C5orf28	NM_022483; NP_071928	93.1±34.3	147.4±69.9	1.6	0.0024	0.0083
7150017	C6orf48	NM_001040437; NM_001040438; NM_016947; NP_001035527; NP_001035528	3571.4±396.6	4224.3±889.9	1.2	0.0024	0.0083
4200703	CDC42BPB	NM_006035; NP_006026	243.7±26.7	209.6±28.5	0.9	0.0024	0.0083
1230523	COMMD3	NM_012071; NP_036203	2268.5±241.2	2729.1±456.8	1.2	0.0024	0.0083
4830382	CPEB2	NM_001177381; NM_001177382; NM_001177383; NM_001177384; NM_182485; NM_182646; NP_001170852; NP_001170853; NP_001170854; NP_001170855; NP_872291; NP_872587	130.2±61.7	168.3±83.6	1.3	0.0024	0.0083
20110	CREB3L2	NM_001253775; NM_194071; NP_001240704; NP_919047	1861.4±360.9	1384.5±253.5	0.7	0.0024	0.0083
6560438	CREBBP	NM_001079846; NM_004380; NP_001073315; NP_004371	53.6±12.3	40.2±12.6	0.7	0.0024	0.0083
2850184	CTBS	NM_004388; NP_004379	319.7±82.2	372±98.1	1.2	0.0024	0.0083
5550204	DDRGK1	NM_023935; NP_076424	576±111.8	642.2±115.7	1.1	0.0024	0.0083
3930681	DHX58	NM_024119; NP_077024	30.9±5.8	45.7±9.7	1.5	0.0024	0.0083
6660279	DOHH	NM_001145165; NM_031304; NP_001138637; NP_112594	73.3±19.1	46.7±14.1	0.6	0.0024	0.0083
3990152	DYRK3	NM_001004023; NM_003582; NP_001004023; NP_003573	102.4±24.2	78.3±30.3	0.8	0.0024	0.0083
1170605	EDG4	NM_004720; NP_004711	36±8.7	49.3±10.8	1.4	0.0024	0.0083
6250563	EFEMP1	NM_001039348; NM_001039349; NM_004105; NP_001034437; NP_001034438	234.6±230.8	398.4±362.7	1.7	0.0024	0.0083
770541	EI24	NM_001007277; NM_004879; NP_001007278; NP_004870	1599.7±192.9	1825.1±162.6	1.1	0.0024	0.0083
5700424	FAM48A	NM_001014286; NM_017569; NP_001014308; NP_060039	104±18.7	81.8±16.6	0.8	0.0024	0.0083
460487	FAM55C	NM_001134456; NM_145037; NP_001127928; NP_659474	54.7±17.7	73.3±21.3	1.3	0.0024	0.0083
2940403	FAM60A	NM_001135811; NM_001135812; NM_021238; NP_001129283; NP_001129284; NP_067061	152.6±62.7	195.6±59.5	1.3	0.0024	0.0083
2510750	FBXL11	NM_001256405; NM_012308; NP_001243334; NP_036440; NR_027473	314.5±51.2	266.8±40.7	0.8	0.0024	0.0083
3190390	FBXW2	NM_012164; NP_036296	62.5±13.7	85.2±27.4	1.4	0.0024	0.0083
6770128	FGFR1	NM_001174063; NM_001174064; NM_001174065; NM_001174066; NM_001174067; NM_015850; NM_023105; NM_023106; NM_023107; NM_023108; NM_023109; NM_023110; NM_023111; NM_032191; NP_001167534; NP_001167535; NP_001167536; NP_001167537; NP_001167538; NP_056934; NP_075593; NP_075594; NP_075598	42.9±13.0	35.9±12.3	0.8	0.0024	0.0083
70730	GAS6	NM_000820; NM_001143945; NM_001143946; NP_000811; NP_001137417; NP_001137418	2403±626.6	3003.2±755.4	1.2	0.0024	0.0083
7610754	GSPT2	NM_018094; NP_060564	329±66.0	418.2±68.1	1.3	0.0024	0.0083
1820274	HERC1	NM_003922; NP_003913	131.2±19.5	151.1±20.2	1.2	0.0024	0.0083
2680170	HSPE1	NM_002157; NP_002148	2630.7±478.1	1924.8±438.8	0.7	0.0024	0.0083
130070	IFT172	NM_015662; NP_056477	44.4±6.5	35.3±6.1	0.8	0.0024	0.0083
7160025	ING2	NM_001564; NP_001555	291.1±50.8	251.3±54.8	0.9	0.0024	0.0083
6290563	IQCK	NM_153208; NP_694940	178.3±63.5	246.7±113.2	1.4	0.0024	0.0083
6400176	IRF7	NM_001572; NM_004029; NM_004030; NM_004031; NP_001563; NP_004020; NP_004022	136.8±32.1	197.8±49.0	1.4	0.0024	0.0083
5690408	IRX3	NM_024336; NP_077312	2494.7±831.4	3264.9±1243.2	1.3	0.0024	0.0083
5700017	KBTBD4	NM_016506; NM_018095; NP_057590; NP_060565; NR_024222	35.9±10.1	44.1±10.1	1.2	0.0024	0.0083
5890136	KIAA0913	NM_001242487; NM_001242488; NM_015037; NP_001229416; NP_001229417; NP_055852	401.5±58.0	448.6±60.6	1.1	0.0024	0.0083
2260068	KRT18P28	NA	146.6±185.7	280.7±350.8	1.9	0.0024	0.0083
940020	LARS	NM_020117; NP_064502	866.6±84.7	967.9±117.5	1.1	0.0024	0.0083
5130142	LOC100128731	NM_001134693; NP_001128165	5723.3±512.0	6289±521.7	1.1	0.0024	0.0083
1510180	LOC100130178	NA	1456.2±227.1	1238.7±227.5	0.9	0.0024	0.0083
2760719	LOC100130919	NA	1463.9±254.6	1150.3±177.0	0.8	0.0024	0.0083
4890692	LOC285943	NA	76.1±20.9	94.7±29.6	1.2	0.0024	0.0083
6960689	LOC401093	NA	57.3±33.5	88.6±54.4	1.5	0.0024	0.0083
3610612	LOC440354	NR_002473	309.6±96.6	358.5±106.4	1.2	0.0024	0.0083
5550575	LOC541471	NA	35.3±10.1	51.1±12.6	1.4	0.0024	0.0083
150259	LOC642282	NA	48.4±18.4	81.9±38.9	1.7	0.0024	0.0083
6580647	LOC642784	NA	86.2±16.2	64.4±18.0	0.7	0.0024	0.0083
5690403	LOC645550	NA	42.1±10.5	61.5±20.9	1.5	0.0024	0.0083
7160324	LOC646567	XM_001722136; XM_003960119; XM_929503; XP_001722188; XP_003960168; XP_934596	1778.6±276.9	2314.4±518.8	1.3	0.0024	0.0083
940446	LOC646675	NA	38.4±6.5	48.7±8.7	1.3	0.0024	0.0083
7050619	LRRFIP2	NM_001134369; NM_006309; NM_017724; NP_001127841; NP_006300; NP_060194	614.2±133.0	476.8±97.7	0.8	0.0024	0.0083
990274	MAGED4B	NM_001242362; NM_030801; NM_177535; NM_177537; NP_001229291; NP_110428; NP_803879; NP_803881	74.8±15.1	54.8±13.7	0.7	0.0024	0.0083
1780661	MAN1B1	NM_016219; NP_057303; NR_045720; NR_045721	795.8±112.5	913.7±88.3	1.1	0.0024	0.0083
5270682	MAP7D3	NM_001173516; NM_001173517; NM_024597; NM_024765; NP_001166987; NP_001166988; NP_078873	152.2±36.8	118.4±22.0	0.8	0.0024	0.0083
3190164	MUTED	NM_001199322; NM_001199323; NM_201280; NP_001186251; NP_001186252; NP_958437	237.3±39.3	291.7±58.0	1.2	0.0024	0.0083
4670021	NPEPL1	NM_001204872; NM_001204873; NM_024663; NP_001191801; NP_001191802; NP_078939	362.1±58.8	465.1±109.6	1.3	0.0024	0.0083
1400037	OXCT2	NM_022120; NP_071403	79.8±21.6	55.8±14.4	0.7	0.0024	0.0083
4810445	PCOLCE2	NM_013363; NP_037495	675.8±429.8	488.5±448.2	0.7	0.0024	0.0083
4260364	PHAX	NM_032177; NP_115553	621±84.0	527.4±88.3	0.8	0.0024	0.0083
3520523	PIGH	NM_004569; NP_004560	199±38.9	236.9±36.4	1.2	0.0024	0.0083
460338	PLOD2	NM_000935; NM_182943; NP_000926; NP_891988	777.6±267.2	465.3±216.0	0.6	0.0024	0.0083
2570725	PPCS	NM_001077447; NM_024664; NP_001070915; NP_078940	864.6±141.3	1033.6±166.9	1.2	0.0024	0.0083
3710010	PPP2R5D	NM_001270476; NM_006245; NM_180976; NM_180977; NP_001257405; NP_006236; NP_851307; NP_851308	72.6±9.7	56.9±11.9	0.8	0.0024	0.0083
60360	PSMD3	NM_002809; NP_002800	125.4±27.0	102.1±19.1	0.8	0.0024	0.0083
3990463	RNU4-1	NR_003925	41.8±17.7	77±35.0	1.8	0.0024	0.0083
3850189	RNU4-2	NR_003137	63.6±20.2	102.8±45.4	1.6	0.0024	0.0083
6290609	RPS15	NM_001018; NP_001009	307.7±89.8	222.4±44.0	0.7	0.0024	0.0083
2230161	RTN4	NM_007008; NM_020532; NM_153828; NM_207520; NM_207521; NP_008939; NP_065393; NP_722550; NP_997403; NP_997404	6944.3±2090.5	8409.9±2049.0	1.2	0.0024	0.0083
2030646	SCARNA16	NR_003013	40.4±15.5	73.1±32.1	1.8	0.0024	0.0083
6040398	SLC22A4	NM_003059; NP_003050	52.1±17.3	65.7±16.2	1.3	0.0024	0.0083
2570240	SULF1	NM_001128204; NM_001128205; NM_001128206; NM_015170; NP_001121676; NP_001121677; NP_001121678; NP_055985	1724±821.0	2843±647.9	1.6	0.0024	0.0083
7330392	TAP1	NM_000593; NP_000584	499±122.9	655.6±175.2	1.3	0.0024	0.0083
2100400	TNFAIP2	NM_006291; NP_006282	36.1±16.2	59.3±26.7	1.6	0.0024	0.0083
3460121	TOMM20	NM_014765; NP_055580	1293.4±152.5	1065.8±160.1	0.8	0.0024	0.0083
4900095	TOR1AIP2	NM_001199260; NM_022347; NM_145034; NP_001186189; NP_071742; NP_659471	55.9±11.2	68.1±13.7	1.2	0.0024	0.0083
5910064	TRIM5	NM_033034; NM_033092; NM_033093; NP_149023; NP_149083; NP_149084	116.6±29.9	143.7±19.8	1.2	0.0024	0.0083
7050543	TUBB2B	NM_178012; NP_821080	165.6±99.5	291.5±202.3	1.8	0.0024	0.0083
1240440	TXNIP	NM_006472; NP_006463	4199.4±1554.4	2375.9±910.0	0.6	0.0024	0.0083
3610487	UBQLN4	NM_020131; NP_064516	696.1±108.5	868.1±202.3	1.2	0.0024	0.0083
7400554	WDR18	NM_024100; NP_077005	1381.8±302.1	1253.1±344.7	0.9	0.0024	0.0083
6650100	WDR36	NM_139281; NP_644810	313±50.1	264.5±41.1	0.8	0.0024	0.0083
1990639	ZCRB1	NM_033114; NP_149105	88.3±18.7	109±16.2	1.2	0.0024	0.0083
130192	ZCWPW2	NM_001040432; NP_001035522	32.5±9.4	45.6±16.6	1.4	0.0024	0.0083
2100376	ZNF626	NM_001076675; NM_145297; NP_001070143; NP_660340	47.2±11.9	67.4±14.1	1.4	0.0024	0.0083
3390379	ACCS	NM_001127219; NM_032592; NP_001120691; NP_115981	100.7±39.7	123.5±49.0	1.2	0.0034	0.0108
6180681	AKR7A2	NM_003689; NP_003680	2219.5±292.0	1890.2±272.6	0.9	0.0034	0.0108
2970296	ALG8	NM_001007027; NM_001007028; NM_024079; NP_001007028; NP_076984	467.5±54.1	399.6±40.0	0.9	0.0034	0.0108
6480082	ARHGAP1	NM_004308; NP_004299	1017.4±172.7	1289.3±244.8	1.3	0.0034	0.0108
650075	ASXL2	NM_018263; NP_060733	379.8±41.8	325.6±45.8	0.9	0.0034	0.0108
830035	ATG3	NM_022488; NP_071933	820.1±63.5	738.8±80.0	0.9	0.0034	0.0108
1770546	ATIC	NM_004044; NP_004035	2090.2±376.1	1842.2±180.3	0.9	0.0034	0.0108
3800634	AVEN	NM_020371; NP_065104	629.6±93.4	760.2±157.9	1.2	0.0034	0.0108
5490348	AZI2	NM_001134432; NM_001134433; NM_001271650; NM_022461; NP_001127904; NP_001127905; NP_001258579; NP_071906	278.3±60.6	383.3±122.9	1.4	0.0034	0.0108
380373	BANP	NM_001173539; NM_001173540; NM_001173541; NM_001173542; NM_001173543; NM_017869; NM_079837; NP_001167010; NP_001167011; NP_001167012; NP_001167013; NP_001167014; NP_060339; NP_524576	755±221.4	550.4±126.6	0.7	0.0034	0.0108
1010575	C16orf87	NM_001001436; NP_001001436	255.8±61.3	325.5±98.8	1.3	0.0034	0.0108
20553	C1orf124	NM_001010984; NM_001261462; NM_032018; NP_001010984; NP_001248391; NP_114407	174.9±36.8	131.7±27.4	0.8	0.0034	0.0108
990167	C1orf52	NM_198077; NP_932343; NR_024113	508±110.0	647.9±172.7	1.3	0.0034	0.0108
6620669	C3orf23	NM_001029839; NM_001029840; NM_173826; NP_001025010; NP_001025011; NP_776187	47.7±10.5	64.6±16.2	1.4	0.0034	0.0108
160333	C6orf192	NM_052831; NP_439896	39.2±15.9	51.7±15.9	1.3	0.0034	0.0108
1170446	C9orf10OS	NM_198841; NP_942138	267.9±34.3	297.5±21.3	1.1	0.0034	0.0108
1710026	CCDC112	NM_001040440; NM_152549; NP_001035530; NP_689762	102.4±33.2	70.9±23.4	0.7	0.0034	0.0108
460484	CCRN4L	NM_012118; NP_036250	164.4±42.5	216±48.0	1.3	0.0034	0.0108
840551	CEP27	NM_001130447; NM_018097; NP_001123919; NP_060567	700.7±156.1	575.3±166.9	0.8	0.0034	0.0108
830168	CHFR	NM_001161344; NM_001161345; NM_001161346; NM_001161347; NM_018223; NP_001154816; NP_001154817; NP_001154818; NP_001154819; NP_060693	507.9±67.1	617.8±64.2	1.2	0.0034	0.0108
3390022	COX4I1	NM_001861; NP_001852	7059±482.8	7724.7±588.4	1.1	0.0034	0.0108
5260082	CP110	NM_001199022; NM_014711; NP_001185951; NP_055526	267.6±86.9	215.8±67.4	0.8	0.0034	0.0108
1190193	CRY2	NM_001127457; NM_021117; NP_001120929; NP_066940	140.4±17.7	185.5±69.9	1.3	0.0034	0.0108
6060025	CUL5	NM_003478; NP_003469	605.1±159.4	764.6±222.1	1.3	0.0034	0.0108
3610091	CUTC	NM_015960; NP_057044	303.6±45.1	357.1±73.9	1.2	0.0034	0.0108
7320187	DCTN3	NM_007234; NM_024348; NP_009165; NP_077324	1347.9±191.5	1493.7±137.4	1.1	0.0034	0.0108
2360196	DOCK1	NM_001380; NP_001371	164.2±28.1	138.1±19.1	0.8	0.0034	0.0108
1500446	DPP8	NM_017743; NM_130434; NM_197960; NM_197961; NP_060213; NP_569118; NP_932064; NP_932065	311.7±37.5	270.4±46.2	0.9	0.0034	0.0108
6380768	EIF4E	NM_001130678; NM_001130679; NM_001968; NP_001124150; NP_001124151; NP_001959	161.4±59.5	138.4±59.9	0.9	0.0034	0.0108
6770279	ERMAP	NM_001017922; NM_018538; NP_001017922; NP_061008	124±54.4	159.2±62.7	1.3	0.0034	0.0108
1190338	FAT4	NM_024582; NP_078858	45.8±13.3	31.6±10.5	0.7	0.0034	0.0108
1580215	FBXL6	NM_012162; NM_024555; NP_036294; NP_078831	73.4±14.1	56±9.0	0.8	0.0034	0.0108
4590538	FLJ36032	NA	28±13.7	56.6±25.2	2.0	0.0034	0.0108
3780112	GADD45GIP1	NM_052850; NP_443082	166.9±27.8	139.2±14.8	0.8	0.0034	0.0108
5670475	GCHFR	NM_005258; NP_005249	60.2±14.4	44±12.6	0.7	0.0034	0.0108
6180538	GDI2	NM_001115156; NM_001494; NP_001108628; NP_001485	3156.7±338.2	2709.6±251.3	0.9	0.0034	0.0108
4260377	HAX1	NM_001018837; NM_006118; NP_001018238; NP_006109	677.4±173.4	806.1±179.2	1.2	0.0034	0.0108
6280471	HSPA1L	NM_005527; NP_005518	36.1±10.1	48.4±11.2	1.3	0.0034	0.0108
2000300	IFI30	NM_006332; NP_006323	74.1±44.7	43±20.2	0.6	0.0034	0.0108
520358	IKBKG	NM_001099856; NM_001099857; NM_001145255; NM_003639; NP_001093326; NP_001093327; NP_001138727; NP_003630	704.7±88.3	620.1±69.9	0.9	0.0034	0.0108
2260541	INTS1	NA	116.2±13.0	97.4±13.7	0.8	0.0034	0.0108
6100040	INTS1	NM_001080453; NP_001073922	613.2±75.4	550.1±71.8	0.9	0.0034	0.0108
6220010	INTS7	NM_001199809; NM_001199811; NM_001199812; NM_015434; NP_001186738; NP_001186740; NP_001186741; NP_056249; NR_037667	97.9±12.6	80.6±13.7	0.8	0.0034	0.0108
3120400	KANK2	NM_001136191; NM_015493; NP_001129663; NP_056308	304.3±67.1	411.3±136.3	1.4	0.0034	0.0108
730273	KIAA0427	NM_001142397; NM_014772; NP_001135869; NP_055587	268±36.8	377.7±120.4	1.4	0.0034	0.0108
6110026	KRT18P13	NA	747.4±946.1	1572.1±1732.1	2.1	0.0034	0.0108
7050494	LAPTM4A	NM_014713; NP_055528	1119.9±241.2	1315.5±280.5	1.2	0.0034	0.0108
2900500	LOC100129028	NA	9900.4±1777.9	11032.3±1625.7	1.1	0.0034	0.0108
1690075	LOC100129237	NA	591.8±197.6	507.8±155.4	0.9	0.0034	0.0108
4200056	LOC100131785	NA	1124.1±124.8	1315.7±210.6	1.2	0.0034	0.0108
770689	LOC100133233	NA	9961.7±1889.3	8719.7±1298.0	0.9	0.0034	0.0108
290162	LOC285176	NA	121.1±35.7	103.6±28.8	0.9	0.0034	0.0108
4050414	LOC442609	NA	104.5±35.0	72±19.8	0.7	0.0034	0.0108
4200670	LOC643882	NA	139.7±44.7	112.5±32.8	0.8	0.0034	0.0108
2970561	LOC644877	NA	758.9±139.9	595.8±106.4	0.8	0.0034	0.0108
3850025	LOC645094	NA	456.4±112.5	373.3±75.0	0.8	0.0034	0.0108
7150343	LOC646476	NA	57.6±10.8	45.5±6.9	0.8	0.0034	0.0108
1820209	LOC647009	NA	227.7±53.0	285.8±45.1	1.3	0.0034	0.0108
1740142	LOC647074	NA	112.9±50.8	91.9±45.8	0.8	0.0034	0.0108
4260445	LOC652881	NA	48±18.7	35.3±8.7	0.7	0.0034	0.0108
5360544	LOC727877	NA	42.9±9.7	56.7±14.1	1.3	0.0034	0.0108
160255	LSM10	NM_032881; NP_116270	360.7±63.8	420.4±53.0	1.2	0.0034	0.0108
70167	LY96	NM_001195797; NM_015364; NP_001182726; NP_056179	668.7±347.2	950.4±410.7	1.4	0.0034	0.0108
1090520	MAGEF1	NM_022149; NP_071432	82.4±15.5	114±40.4	1.4	0.0034	0.0108
7380463	MBLAC2	NM_203406; NP_981951	90±19.1	74.4±23.4	0.8	0.0034	0.0108
7550521	ME2	NM_001168335; NM_002396; NP_001161807; NP_002387	316.6±54.8	263.9±28.1	0.8	0.0034	0.0108
1510703	MFSD3	NM_138431; NP_612440	350.8±69.2	430.4±95.9	1.2	0.0034	0.0108
5670661	MGC71993	NM_001004333; NP_001004333; NR_037715; NR_037716	1340.4±182.8	1493±191.1	1.1	0.0034	0.0108
2140349	MLL	NM_001197104; NM_005933; NM_024891; NP_001184033; NP_005924	59.9±14.4	47.4±9.0	0.8	0.0034	0.0108
6940025	MRPL39	NM_017446; NM_080794; NP_059142; NP_542984	971.6±183.9	742.1±172.0	0.8	0.0034	0.0108
2600291	MTAP	NM_002451; NP_002442	261.6±37.1	215.2±56.6	0.8	0.0034	0.0108
2230403	MTIF2	NM_001005369; NM_002453; NP_001005369; NP_002444	733.6±86.2	600.7±90.9	0.8	0.0034	0.0108
670086	MXD1	NM_001202513; NM_001202514; NM_002357; NP_001189442; NP_001189443; NP_002348	147.4±72.8	96.3±26.7	0.7	0.0034	0.0108
5270431	NAP1L3	NM_004538; NP_004529	172.2±63.5	223.7±81.5	1.3	0.0034	0.0108
460129	NAT9	NM_015654; NP_056469	281.1±44.7	324.6±47.6	1.2	0.0034	0.0108
3940095	NAV2	NM_001111018; NM_001111019; NM_001244963; NM_145117; NM_182964; NP_001104488; NP_001104489; NP_001231892; NP_660093; NP_892009	130.1±33.5	92.5±22.7	0.7	0.0034	0.0108
7100010	NBL1	NM_001204084; NM_001204085; NM_001204086; NM_005380; NM_182744; NP_001191013; NP_001191014; NP_001191015; NP_005371; NP_877421	402.7±132.3	495.5±155.0	1.2	0.0034	0.0108
2360112	NIPBL	NM_015384; NM_133433; NP_056199; NP_597677	54.4±5.0	40.1±11.2	0.7	0.0034	0.0108
360202	NKAP	NM_024528; NP_078804	155.9±29.6	129.5±27.8	0.8	0.0034	0.0108
2940754	NPAT	NM_002519; NP_002510	44.2±9.4	32.6±8.3	0.7	0.0034	0.0108
2940020	NSMCE1	NM_145080; NP_659547	672.3±134.5	892.1±230.8	1.3	0.0034	0.0108
7200561	OTUD1	NA	184.1±92.3	283.4±81.5	1.5	0.0034	0.0108
1770114	PDE4D	NM_001104631; NM_001165899; NM_001197218; NM_001197219; NM_001197220; NM_001197221; NM_001197222; NM_001197223; NM_006203; NP_001098101; NP_001159371; NP_001184147; NP_001184148; NP_001184149; NP_001184150; NP_001184151; NP_001184152; NP_006194	76.3±31.0	48.1±22.4	0.6	0.0034	0.0108
6400048	PHF3	NM_015153; NP_055968	625.1±71.0	525.9±122.6	0.8	0.0034	0.0108
1690170	PLEKHG2	NM_022835; NP_073746	42.9±9.0	57.7±14.4	1.3	0.0034	0.0108
7160626	PPP2R5E	NM_006246; NP_006237	1026±206.6	891.9±163.0	0.9	0.0034	0.0108
5860110	RABL3	NM_173825; NP_776186	220.8±28.5	184.5±26.0	0.8	0.0034	0.0108
4390164	RBMX2	NM_016024; NP_057108	308.9±38.9	242.8±38.6	0.8	0.0034	0.0108
6960379	SFRP1	NM_003012; NP_003003	161.6±139.2	64.9±60.2	0.4	0.0034	0.0108
2690296	SLC10A7	NM_001029998; NM_001030316; NM_032128; NP_001025169; NP_115504	53.5±14.1	41.3±10.8	0.8	0.0034	0.0108
2940095	SLC36A1	NM_078483; NP_510968	116.2±32.1	138.2±36.4	1.2	0.0034	0.0108
7650431	SLC39A6	NM_001099406; NM_012319; NP_001092876; NP_036451	260.2±37.1	306.3±61.3	1.2	0.0034	0.0108
3120543	SLC39A8	NM_001135146; NM_001135147; NM_001135148; NM_022154; NP_001128618; NP_001128619; NP_001128620; NP_071437	70±22.4	41.4±16.6	0.6	0.0034	0.0108
990458	SLIT3	NM_001271946; NM_003062; NP_001258875; NP_003053	61.3±53.0	218.2±219.6	3.6	0.0034	0.0108
5130112	SNAP47	NM_053052; NP_444280	230.8±21.6	273.8±42.2	1.2	0.0034	0.0108
3120133	SNRNP70	NM_001009820; NM_003089; NP_003080	176.1±34.3	135.7±29.9	0.8	0.0034	0.0108
1110017	SON	NM_003103; NM_032195; NM_058183; NM_138925; NM_138926; NM_138927; NP_115571; NP_620305	191.6±29.6	168.7±34.3	0.9	0.0034	0.0108
6380612	STAG3L4	NM_022906; NR_040585; NR_040586	75.8±19.1	93.2±22.7	1.2	0.0034	0.0108
770619	STAM	NM_003473; NP_003464; NR_037774	452.4±123.7	581.2±139.9	1.3	0.0034	0.0108
3400379	STXBP6	NM_014178; NP_054897	169.3±97.7	101.1±49.4	0.6	0.0034	0.0108
2900193	TAF5	NM_006951; NP_008882	73.1±21.3	48.8±15.1	0.7	0.0034	0.0108
780598	TBK1	NM_013254; NP_037386	515.6±62.4	413.6±99.9	0.8	0.0034	0.0108
240750	TELO2	NM_016111; NP_057195	103.8±30.6	68.3±18.7	0.7	0.0034	0.0108
2340626	TFB1M	NM_016020; NP_057104	345.3±76.8	285.4±35.0	0.8	0.0034	0.0108
2750600	TMEM126B	NM_001193537; NM_001193538; NM_001256546; NM_001256547; NM_018480; NP_001180466; NP_001180467; NP_001243475; NP_001243476; NP_060950	1733.3±190.7	2073.2±288.1	1.2	0.0034	0.0108
840014	TPMT	NM_000367; NP_000358	490.8±96.3	561.7±46.5	1.1	0.0034	0.0108
4810520	TRIB1	NM_025195; NP_079471	225.7±107.1	372.5±141.7	1.7	0.0034	0.0108
240736	TSPAN6	NM_003270; NP_003261	124±16.9	164.8±32.8	1.3	0.0034	0.0108
2470255	TSPAN6	NM_003270; NP_003261	322.8±41.8	413.7±90.9	1.3	0.0034	0.0108
3190189	TTRAP	NM_016614; NP_057698	125±35.7	95.5±22.7	0.8	0.0034	0.0108
5270291	UBE2R2	NM_017811; NP_060281	70.3±20.9	50.2±9.0	0.7	0.0034	0.0108
4570411	USP9X	NM_001039590; NM_001039591; NM_004652; NM_021906; NP_001034679; NP_001034680	936.2±135.2	788.3±116.1	0.8	0.0034	0.0108
6060379	VPS54	NM_001005739; NM_016516; NP_001005739; NP_057600	133.8±31.4	103.1±32.1	0.8	0.0034	0.0108
5050500	ZBTB9	NM_152735; NP_689948	169.1±51.9	115.4±23.1	0.7	0.0034	0.0108
3390053	ZKSCAN4	NM_019110; NP_061983	98.7±15.9	76.8±12.3	0.8	0.0034	0.0108
540192	ZNF33A	NM_006954; NM_006974; NP_008885; NP_008905	84.6±20.2	72.1±18.0	0.9	0.0034	0.0108
6520280	ZSCAN18	NM_001145542; NM_001145543; NM_001145544; NM_023926; NP_001139014; NP_001139015; NP_001139016; NP_076415; NR_027135	632±210.2	796.8±294.6	1.3	0.0034	0.0108
160682	AGTR1	NM_000685; NM_004835; NM_009585; NM_031850; NM_032049; NP_000676; NP_004826; NP_033611; NP_114038; NP_114438	117.2±53.0	73.7±26.3	0.6	0.0046	0.0138
6250382	ANAPC13	NM_001242374; NM_001242375; NM_015391; NP_001229303; NP_001229304; NP_056206	3379.5±862.4	3857.9±720.0	1.1	0.0046	0.0138
3180209	ANK1	NM_000037; NM_001142445; NM_001142446; NM_020475; NM_020476; NM_020477; NM_020478; NM_020479; NM_020480; NM_020481; NP_000028; NP_001135917; NP_001135918; NP_065208; NP_065209; NP_065210; NP_065211; NP_065213	30.1±13.7	49.8±16.2	1.7	0.0046	0.0138
4210630	ARHGAP23	NA	988.8±199.4	1209.7±328.8	1.2	0.0046	0.0138
4150168	ARSA	NM_000487; NM_001085425; NM_001085426; NM_001085427; NM_001085428; NP_000478; NP_001078894; NP_001078895; NP_001078896; NP_001078897	156.4±34.6	190.7±54.4	1.2	0.0046	0.0138
3780450	BANP	NM_001173539; NM_001173540; NM_001173541; NM_001173542; NM_001173543; NM_017869; NM_079837; NP_001167010; NP_001167011; NP_001167012; NP_001167013; NP_001167014; NP_060339; NP_524576	103.4±29.6	84±21.3	0.8	0.0046	0.0138
4810129	BRMS1	NM_001024957; NM_001024958; NM_015399; NP_001020128; NP_056214	106.1±14.8	84±16.6	0.8	0.0046	0.0138
730300	C10orf28	NM_001256619; NM_001256620; NM_001256621; NM_014472; NM_138469; NP_001243548; NP_001243549; NP_001243550; NP_055287; NP_612478	102.1±20.9	82.1±19.5	0.8	0.0046	0.0138
1770181	C15orf24	NM_020154; NP_064539	2628.1±475.6	2930.2±479.9	1.1	0.0046	0.0138
6040475	C18orf55	NM_014177; NP_054896	1334.6±134.1	1121.3±169.8	0.8	0.0046	0.0138
240576	C5orf28	NM_022483; NP_071928	2300.9±530.7	1898.7±426.2	0.8	0.0046	0.0138
5290192	C5orf44	NM_001093755; NM_001093756; NM_001243737; NM_024941; NP_001087224; NP_001087225; NP_001230666; NP_079217; NR_003545	68.2±19.1	90.1±20.6	1.3	0.0046	0.0138
5090403	CAPZA2	NM_006136; NP_006127	1321.2±457.5	1592±483.9	1.2	0.0046	0.0138
1070047	CDC42EP4	NM_012121; NP_036253	1153.2±333.9	926.4±309.4	0.8	0.0046	0.0138
4260484	COMMD6	NM_203495; NM_203497; NP_987091; NP_987093	3900.2±290.6	4545.7±561.4	1.2	0.0046	0.0138
840446	CYB561	NM_001017916; NM_001017917; NM_001017918; NM_001915; NP_001017916; NP_001017917; NP_001906	157±71.4	131.1±68.5	0.8	0.0046	0.0138
5420528	DNAJB4	NM_007034; NP_008965	410.7±182.8	618.3±161.9	1.5	0.0046	0.0138
60707	DPP8	NM_017743; NM_130434; NM_197960; NM_197961; NP_060213; NP_569118; NP_932064; NP_932065	300.5±45.8	242.6±35.3	0.8	0.0046	0.0138
2350504	ECGF1	NM_001113755; NM_001113756; NM_001257988; NM_001257989; NM_001953; NP_001107227; NP_001107228; NP_001244917; NP_001244918; NP_001944	355.4±169.1	519.8±271.1	1.5	0.0046	0.0138
2190221	EIF3L	NM_001242923; NM_016091; NP_001229852; NP_057175	3391.8±404.5	3796.3±407.8	1.1	0.0046	0.0138
4200437	ENSA	NM_004436; NM_207042; NM_207043; NM_207044; NM_207045; NM_207046; NM_207047; NM_207168; NP_004427; NP_996925; NP_996926; NP_996927; NP_996928; NP_996929; NP_996930; NP_997051	246.1±48.3	320.3±64.2	1.3	0.0046	0.0138
450114	FBXL5	NM_001193534; NM_001193535; NM_012161; NP_001180463; NP_001180464; NP_036293; NR_036464	104.7±32.4	134±20.6	1.3	0.0046	0.0138
5290541	FBXO9	NM_012347; NM_033480; NM_033481; NP_036479; NP_258441; NP_258442	66.1±15.5	85.6±16.6	1.3	0.0046	0.0138
2640341	FKBP5	NM_001145775; NM_001145776; NM_001145777; NM_004117; NP_001139247; NP_001139248; NP_001139249; NP_004108	277.6±31.0	246.5±35.0	0.9	0.0046	0.0138
4290014	FLAD1	NM_001184891; NM_001184892; NM_025207; NM_201398; NP_001171820; NP_001171821; NP_079483; NP_958800	252.3±46.2	292.1±26.0	1.2	0.0046	0.0138
1940280	FLVCR1	NM_014053; NP_054772	46.2±18.0	27.4±8.3	0.6	0.0046	0.0138
4070706	GALK2	NM_001001556; NM_002044; NP_001001556; NP_002035	68.2±10.1	47.7±15.9	0.7	0.0046	0.0138
2350524	GLCE	NM_015554; NP_056369	297±40.7	249.2±58.4	0.8	0.0046	0.0138
70678	GPBP1L1	NM_021639; NP_067652	137.4±20.9	155.7±21.3	1.1	0.0046	0.0138
6900750	HDAC2	NM_001527; NP_001518; NR_033441; NR_073443	2545.2±523.5	2240.5±323.8	0.9	0.0046	0.0138
2000220	HEATR6	NM_022070; NP_071353	185.5±32.1	163.8±33.9	0.9	0.0046	0.0138
4200152	IFRD2	NM_006764; NP_006755	187.2±22.7	159±23.1	0.8	0.0046	0.0138
3400538	IGFBP7	NM_001253835; NM_001553; NP_001240764; NP_001544	7772.8±3009.2	10987.4±3847.8	1.4	0.0046	0.0138
5690437	ILF2	NM_001267809; NM_004515; NP_001254738; NP_004506	2414.3±392.3	2065.5±385.8	0.9	0.0046	0.0138
6110736	IRS2	NM_003749; NP_003740	447.7±202.6	273.7±94.1	0.6	0.0046	0.0138
3390292	KLF9	NM_001206; NP_001197	1007.2±592.8	1412.8±445.6	1.4	0.0046	0.0138
1090674	KRT18P17	NA	203.8±265.0	409.4±487.8	2.0	0.0046	0.0138
1470296	LAMA2	NM_000426; NM_001079823; NP_000417; NP_001073291	174.5±73.9	241.2±103.5	1.4	0.0046	0.0138
4120086	LAMC1	NM_002293; NP_002284	5088.4±1664.7	6644.5±2301.8	1.3	0.0046	0.0138
10102	LIN52	NM_001024674; NP_001019845	87.3±13.7	70.9±8.7	0.8	0.0046	0.0138
3180609	LOC100008588	NR_003286	1316.3±439.5	991.4±400.6	0.8	0.0046	0.0138
3060601	LOC100132740	NA	145.6±37.1	112.4±26.7	0.8	0.0046	0.0138
4640286	LOC153561	NA	58.7±10.8	42.9±10.8	0.7	0.0046	0.0138
6980292	LOC642585	NA	118.4±37.5	90.6±21.6	0.8	0.0046	0.0138
840064	LOC645489	NA	177.7±46.5	213.3±40.0	1.2	0.0046	0.0138
6860292	LOC730052	NA	1025.3±155.8	868.8±106.0	0.8	0.0046	0.0138
4210240	LOC730101	NR_024403; NR_024405	42.9±12.6	33.2±11.5	0.8	0.0046	0.0138
1300136	LZIC	NM_032368; NP_115744	159.8±31.0	185.7±27.4	1.2	0.0046	0.0138
5290408	MCEE	NM_032601; NP_115990	495.7±165.5	615.5±132.0	1.2	0.0046	0.0138
4900343	MORF4L1	NM_001265603; NM_001265604; NM_001265605; NM_006791; NM_206839; NP_001252532; NP_001252533; NP_001252534; NP_006782; NP_996670	4409.1±460.1	5114.8±814.1	1.2	0.0046	0.0138
3710202	MST1	NM_020998; NP_066278	59±13.3	87.7±20.2	1.5	0.0046	0.0138
6220070	NT5C	NM_001252377; NM_014595; NP_001239306; NP_055410; NR_045513	1089.6±165.1	936.7±82.6	0.9	0.0046	0.0138
3610519	OFD1	NM_003611; NP_003602	152.8±38.9	190.7±50.1	1.2	0.0046	0.0138
4880053	ORAOV1	NM_153451; NP_703152	244.1±36.8	183.4±34.6	0.8	0.0046	0.0138
1030593	OS9	NM_001017956; NM_001017957; NM_001017958; NM_001261420; NM_001261421; NM_001261422; NM_001261423; NM_006812; NP_001017956; NP_001017957; NP_001017958; NP_001248349; NP_001248350; NP_001248351; NP_001248352; NP_006803	99.1±11.2	124.4±23.4	1.3	0.0046	0.0138
10050	PAPD4	NM_001114393; NM_001114394; NM_173797; NP_001107865; NP_001107866; NP_776158	609.9±101.7	496±137.4	0.8	0.0046	0.0138
1050687	PARP11	NM_020367; NP_065100	74±16.6	56.2±15.9	0.8	0.0046	0.0138
780632	PDIA3P	NR_002305	1127.3±267.9	777.7±206.6	0.7	0.0046	0.0138
1400102	PDXDC2	NM_199134; NR_003610	64.6±26.3	79.4±32.1	1.2	0.0046	0.0138
3450092	PELI1	NM_020651; NP_065702	42.3±5.8	54.9±9.7	1.3	0.0046	0.0138
3890653	PIGN	NM_012327; NM_176787; NP_036459; NP_789744	181.2±18.7	214.2±37.9	1.2	0.0046	0.0138
5910202	PIH1D1	NM_017916; NP_060386	184.9±38.6	147.7±22.7	0.8	0.0046	0.0138
240400	PMEPA1	NM_001255976; NM_020182; NM_199169; NM_199170; NM_199171; NP_001242905; NP_064567; NP_954638; NP_954639; NP_954640	421.6±268.6	702.8±263.6	1.7	0.0046	0.0138
6480474	PPP1R10	NM_002714; NP_002705; NR_072994	157.2±49.8	101.3±33.5	0.6	0.0046	0.0138
3940528	PPP2CB	NM_001009552; NM_004156; NP_001009552	1243.6±185.3	1107.7±153.6	0.9	0.0046	0.0138
5960674	PRDX2	NM_005809; NM_181737; NM_181738; NP_005800; NP_859428	624.8±109.2	499±85.1	0.8	0.0046	0.0138
3420543	PSMA4	NM_001102667; NM_001102668; NM_002789; NP_001096137; NP_001096138; NP_002780	3794.3±507.3	4393.7±722.6	1.2	0.0046	0.0138
1690500	PUM1	NM_001020658; NM_014676; NP_001018494; NP_055491	1213.7±122.9	1378.2±176.3	1.1	0.0046	0.0138
7050136	RAB22A	NM_020673; NP_065724	841.4±173.8	681.3±105.6	0.8	0.0046	0.0138
7400376	RABL2A	NM_007082; NM_013412; NP_009013; NP_038198	159.1±62.0	192.5±76.8	1.2	0.0046	0.0138
5490484	RABL5	NM_001130820; NM_001130821; NM_001130822; NM_022777; NP_001124292; NP_001124293; NP_001124294; NP_073614	35.5±7.9	43.4±8.3	1.2	0.0046	0.0138
6110291	RDX	NM_001260492; NM_001260493; NM_001260494; NM_001260495; NM_001260496; NM_002906; NP_001247421; NP_001247422; NP_001247423; NP_001247424; NP_001247425; NP_002897	858.3±292.8	590.4±207.3	0.7	0.0046	0.0138
4490603	RP9P	NM_001039754; NR_003500	75.2±15.1	98.9±19.1	1.3	0.0046	0.0138
380753	SEC61G	NM_001012456; NM_014302; NP_001012474; NP_055117	7987.8±923.4	6749.7±594.6	0.8	0.0046	0.0138
2030309	SERPING1	NM_000062; NM_001032295; NP_000053; NP_001027466	86.8±98.4	139.2±84.7	1.6	0.0046	0.0138
2350544	SLC25A45	NM_001077241; NM_182556; NP_001070709; NP_872362	44.8±10.8	55.7±17.7	1.2	0.0046	0.0138
7650047	SLC29A4	NM_001040661; NM_153247; NP_001035751; NP_694979	119.8±46.9	164.3±69.6	1.4	0.0046	0.0138
1110600	SMCR5	NM_144774; NR_024007	184.4±50.5	145.9±41.1	0.8	0.0046	0.0138
1070411	SPC25	NM_020675; NP_065726	227.1±92.3	143.8±50.5	0.6	0.0046	0.0138
540608	SSH3	NM_017857; NM_018276; NP_060327	122.8±26.7	165.3±47.6	1.3	0.0046	0.0138
1660661	SUB1	NM_006713; NP_006704	675.3±146.4	916.1±246.6	1.4	0.0046	0.0138
110349	SYMPK	NM_004819; NP_004810	65.6±12.6	53±9.4	0.8	0.0046	0.0138
150274	THAP10	NM_020147; NP_064532	179.8±66.3	123.4±34.6	0.7	0.0046	0.0138
2850382	TMTC4	NM_001079669; NM_032813; NP_001073137; NP_116202	92.4±40.4	122.6±51.9	1.3	0.0046	0.0138
1470669	TNC	NM_002160; NP_002151	329.1±169.5	596.9±367.4	1.8	0.0046	0.0138
6940102	TNC	NM_002160; NP_002151	460.7±218.9	852.7±523.2	1.9	0.0046	0.0138
4050040	TUBB3	NM_001197181; NM_006086; NP_001184110; NP_006077	2469.1±440.6	1885.3±503.3	0.8	0.0046	0.0138
3460148	UBE2D3	NM_003340; NM_181886; NM_181887; NM_181888; NM_181889; NM_181890; NM_181891; NM_181892; NM_181893; NP_003331; NP_871615; NP_871616; NP_871617; NP_871618; NP_871619; NP_871620; NP_871621; NP_871622	2219.1±373.9	2449.7±483.5	1.1	0.0046	0.0138
6330754	UBE2Q1	NM_017582; NP_060052	224.6±53.0	272.7±62.7	1.2	0.0046	0.0138
6900020	VISA	NM_001206491; NM_020746; NP_001193420; NP_065797; NR_037921	95.9±19.1	75.6±22.4	0.8	0.0046	0.0138
2750148	ZNF333	NM_032433; NP_115809	56.6±10.1	47.4±5.4	0.8	0.0046	0.0138
2970753	ZNF469	NA	108.5±31.0	149±44.3	1.4	0.0046	0.0138
2470619	AKT1	NM_001014431; NM_001014432; NM_005163; NP_001014431; NP_001014432; NP_005154	1412.7±141.0	1271.8±156.8	0.9	0.0061	0.0172
450475	APEH	NM_001640; NP_001631	888.8±131.6	778.2±116.5	0.9	0.0061	0.0172
6330279	ATP6V1H	NM_015941; NM_213619; NM_213620; NP_057025; NP_998784; NP_998785	477.6±63.8	537.9±102.4	1.1	0.0061	0.0172
2060047	B4GALT5	NM_004776; NP_004767	1205.5±318.4	1390.2±298.9	1.2	0.0061	0.0172
3170440	BCL11A	NM_018014; NM_022893; NM_138553; NM_138559; NP_060484; NP_075044; NP_612569	57.2±25.6	40±20.6	0.7	0.0061	0.0172
2940546	C12orf31	NM_032338; NP_115714	633.5±92.3	516.3±67.8	0.8	0.0061	0.0172
7570477	C12orf35	NM_018169; NP_060639	44.8±11.2	39.3±12.3	0.9	0.0061	0.0172
3800079	C19orf56	NM_016145; NP_057229	1967.3±238.3	2226.6±249.9	1.1	0.0061	0.0172
1170056	C2orf24	NM_015680; NP_056495	165.4±19.8	138.4±23.4	0.8	0.0061	0.0172
4590646	C8orf41	NM_001102401; NM_001265581; NM_025115; NP_001095871; NP_001252510; NP_079391	291.5±52.6	237.9±15.9	0.8	0.0061	0.0172
7100681	CCDC137	NM_199287; NP_954981	54.1±14.4	38.9±8.7	0.7	0.0061	0.0172
2100411	CDK2AP2	NM_001271849; NM_005851; NP_001258778; NP_005842; NR_073484	147.8±35.7	107±19.8	0.7	0.0061	0.0172
3610156	CDKL3	NM_001113575; NM_016508; NP_001107047; NP_057592	72±14.8	95.9±17.7	1.3	0.0061	0.0172
6370612	CHURC1	NM_001204063; NM_001204064; NM_145165; NP_001190992; NP_001190993; NP_660148	1032.3±647.6	1438.3±1010.3	1.4	0.0061	0.0172
3180020	COPS8	NM_006710; NM_198189; NP_006701; NP_937832	360.1±51.2	457.7±85.5	1.3	0.0061	0.0172
360682	CTDSPL2	NM_016396; NP_057480	164.4±41.8	122.7±32.4	0.7	0.0061	0.0172
1430278	CTSK	NM_000396; NP_000387	78.6±37.9	167.8±111.8	2.1	0.0061	0.0172
2230215	CXorf45	NM_001039210; NM_001099922; NM_001168385; NM_001257230; NM_001257231; NM_001257234; NM_001257235; NM_001257237; NM_001257239; NM_001257240; NM_001257241; NM_018466; NP_001034299; NP_001093392; NP_001161857; NP_001244159; NP_001244160; NP_001244163; NP_001244164; NP_001244166; NP_001244168; NP_001244169; NP_001244170; NP_060936; NR_033125	62.1±17.7	77.1±17.3	1.2	0.0061	0.0172
3190148	DDIT4	NM_019058; NP_061931	2174.8±1172.5	813.4±397.7	0.4	0.0061	0.0172
3830095	DFFB	NM_001004285; NM_001004286; NM_004402; NP_004393	66.2±13.7	51.2±14.8	0.8	0.0061	0.0172
2480768	DHFRL1	NM_001195643; NM_176815; NP_001182572; NP_789785	117.8±26.0	101.1±24.9	0.9	0.0061	0.0172
4730026	ERI2	NM_001142725; NM_080663; NP_001136197; NP_542394	75.7±11.5	60.3±14.4	0.8	0.0061	0.0172
5550228	ETAA1	NM_019002; NP_061875	47.3±11.5	36.2±9.7	0.8	0.0061	0.0172
5080494	FAM134A	NM_024293; NP_077269	159.6±31.0	128.6±26.7	0.8	0.0061	0.0172
1240639	FLJ20254	NM_001083590; NM_017727; NP_001077059; NP_060197	215.1±36.1	180.4±22.4	0.8	0.0061	0.0172
6840767	FRMD3	NM_001244959; NM_001244960; NM_001244961; NM_001244962; NM_174938; NP_001231888; NP_001231889; NP_001231890; NP_001231891; NP_777598	80.2±83.3	33.6±13.3	0.4	0.0061	0.0172
4570181	GAS6	NM_000820; NM_001143945; NM_001143946; NP_000811; NP_001137417; NP_001137418	127.9±46.9	169.5±57.7	1.3	0.0061	0.0172
2640601	GIT1	NM_001085454; NM_014030; NP_001078923; NP_054749	76.2±15.9	59.4±10.8	0.8	0.0061	0.0172
580129	GLRX3	NM_001199868; NM_006541; NP_001186797; NP_006532	1576.3±225.0	1365.5±191.8	0.9	0.0061	0.0172
6650161	GNA13	NM_006572; NP_006563	300.1±52.3	349.2±64.9	1.2	0.0061	0.0172
1440091	GON4L	NM_001037533; NM_032292; NP_001032622; NP_115668	271.2±25.6	232.7±36.8	0.9	0.0061	0.0172
6560672	HNRPR	NM_001102397; NM_001102398; NM_001102399; NM_005826; NP_001095867; NP_001095868; NP_001095869; NP_005817	2189.2±276.9	1819.3±318.7	0.8	0.0061	0.0172
2120544	IMP3	NM_018285; NP_060755	2418.8±225.3	2090.6±233.6	0.9	0.0061	0.0172
7320291	IQCK	NM_153208; NP_694940	438.7±152.2	629.2±239.8	1.4	0.0061	0.0172
4570170	KIAA0947	NM_015325; NP_056140	306.8±59.5	264.4±42.2	0.9	0.0061	0.0172
4050239	KLHL18	NM_025010; NP_079286	94.8±18.4	120.2±16.6	1.3	0.0061	0.0172
6290142	LOC100008589	NR_003287	2878.1±976.0	2184.9±879.0	0.8	0.0061	0.0172
2360082	LOC100134537	NA	1061.4±101.3	1220.2±139.2	1.1	0.0061	0.0172
5670168	LOC339843	NA	109.9±16.9	89.9±18.0	0.8	0.0061	0.0172
6280386	LOC389203	NA	62.5±8.7	78.6±16.9	1.3	0.0061	0.0172
5550097	LOC440563	NM_001136561; NP_001130033	86.1±32.4	64.1±26.0	0.7	0.0061	0.0172
4490753	LOC644761	NA	113.9±22.0	129.1±21.3	1.1	0.0061	0.0172
1030373	LOC727825	NA	74.3±13.0	60.4±16.9	0.8	0.0061	0.0172
6040180	LOC728895	NA	45±12.6	33.9±10.1	0.8	0.0061	0.0172
2640358	LOC730288	NA	890.6±414.3	1038.7±481.0	1.2	0.0061	0.0172
730458	LRP3	NM_002333; NP_002324	445.6±74.3	506.7±80.4	1.1	0.0061	0.0172
1690161	LRRC58	NM_001099678; NP_001093148	214.7±75.4	159.4±66.0	0.7	0.0061	0.0172
6200408	ME2	NM_001168335; NM_002396; NP_001161807; NP_002387	416.3±61.7	354.9±60.2	0.9	0.0061	0.0172
2940576	MEPCE	NM_001194990; NM_001194991; NM_001194992; NM_019606; NP_001181919; NP_001181920; NP_001181921; NP_062552	311.4±68.1	239.5±38.6	0.8	0.0061	0.0172
7330050	METT5D1	NM_001113528; NM_152636; NP_001107000; NP_689849	129.8±16.6	104.1±22.0	0.8	0.0061	0.0172
4900280	MIR98	NR_029513	52.6±18.4	44.4±19.5	0.8	0.0061	0.0172
4900114	MORN2	NM_001145450; NM_194270; NP_001138922	289.4±36.8	341.4±49.4	1.2	0.0061	0.0172
5310465	MRPS12	NM_021107; NM_033362; NM_033363; NP_066930; NP_203526; NP_203527	298.8±66.7	239.5±44.3	0.8	0.0061	0.0172
7510377	MSC	NM_005098; NP_005089	269.8±135.6	392.5±97.0	1.5	0.0061	0.0172
3930307	MSL2	NM_001145417; NM_018133; NP_001138889; NP_060603	68.1±17.7	45.4±13.3	0.7	0.0061	0.0172
5550564	MTRF1L	NM_001114184; NM_019041; NP_001107656; NP_061914	789.3±96.3	883.5±75.0	1.1	0.0061	0.0172
3310615	NFKB2	NM_001077494; NM_001261403; NM_002502; NP_001070962; NP_001248332; NP_002493; NR_048560	37.2±13.0	52.2±9.7	1.4	0.0061	0.0172
4670088	NNT	NM_012343; NM_182977; NP_036475; NP_892022	47.8±14.4	64.5±24.2	1.3	0.0061	0.0172
7510408	NRIP1	NM_003489; NP_003480	401.3±130.2	265.2±86.9	0.7	0.0061	0.0172
70593	NUP43	NM_024647; NM_198887; NP_942590	75.5±16.2	57±14.8	0.8	0.0061	0.0172
780021	OPN3	NM_001030011; NM_001030012; NM_014322; NP_055137	118.1±28.5	203.2±94.8	1.7	0.0061	0.0172
3310674	PAN3	NM_175854; NP_787050	358.3±69.6	286.2±68.1	0.8	0.0061	0.0172
2000441	PGAP3	NM_033419; NP_219487	166.1±35.0	213.7±44.7	1.3	0.0061	0.0172
1580544	PIGH	NM_004569; NP_004560	161.8±22.7	184.2±21.6	1.1	0.0061	0.0172
1410037	PIP4K2A	NM_005028; NP_005019	693.2±174.1	597.1±111.4	0.9	0.0061	0.0172
7610184	PNKP	NM_007254; NP_009185	494.8±77.2	420.1±39.3	0.8	0.0061	0.0172
3450220	PPP1R12C	NM_001271618; NM_017607; NP_001258547; NP_060077	94.4±10.8	76.7±17.7	0.8	0.0061	0.0172
1980075	RAX2	NM_032753; NP_116142	55.8±18.4	42.1±14.8	0.8	0.0061	0.0172
2940646	REPIN1	NM_001099695; NM_001099696; NM_013400; NM_014374; NP_001093165; NP_001093166; NP_037532; NP_055189	1000.8±250.9	1214.7±349.4	1.2	0.0061	0.0172
2970482	RNU1-5	NR_004400	336.2±133.8	477±147.1	1.4	0.0061	0.0172
2070025	SAV1	NM_021818; NP_068590	326.6±93.0	265.9±67.8	0.8	0.0061	0.0172
150059	SCNN1D	NM_001130413; NM_002978; NP_001123885; NR_037668	58.8±8.7	75.2±21.3	1.3	0.0061	0.0172
6180608	SLC27A1	NM_198580; NP_940982	112.4±34.6	140.5±31.0	1.2	0.0061	0.0172
2070243	SLC2A4RG	NM_020062; NP_064446	275.1±55.5	232.5±32.1	0.8	0.0061	0.0172
6220630	SLC35B3	NM_001142540; NM_001142541; NM_015948; NP_001136012; NP_001136013; NP_057032	341.2±89.1	439.8±141.0	1.3	0.0061	0.0172
2690703	SMN1	NM_000344; NM_022874; NP_000335; NP_075012	112.9±29.2	134.5±37.1	1.2	0.0061	0.0172
3140598	SNORD114-3	NR_003195	132.6±90.1	85.2±54.4	0.6	0.0061	0.0172
1070228	SPR	NM_003124; NP_003115	110.6±18.0	157.2±37.5	1.4	0.0061	0.0172
7550167	SV2A	NM_014849; NP_055664	69.3±18.4	53.2±14.8	0.8	0.0061	0.0172
2510441	TBC1D17	NM_001168222; NM_024682; NP_001161694; NP_078958	45.8±9.4	55.9±10.5	1.2	0.0061	0.0172
2190056	TMEM199	NM_152464; NP_689677	212.8±27.0	179.7±26.7	0.8	0.0061	0.0172
5690358	TMEM5	NM_014254; NP_055069	763.7±93.4	885.4±97.0	1.2	0.0061	0.0172
3310471	TMEM99	NM_001195386; NM_001195387; NM_145274; NP_001182315; NP_001182316; NP_660317	675.3±125.5	545.1±115.0	0.8	0.0061	0.0172
4590551	TRA1P2	NA	508.5±141.7	379.8±102.0	0.7	0.0061	0.0172
4810390	TROVE2	NM_001042369; NM_001042370; NM_001173524; NM_001173525; NM_004600; NP_001035828; NP_001035829; NP_001166995; NP_001166996; NP_004591; NR_033393	938.7±156.1	836.6±197.6	0.9	0.0061	0.0172
6620538	UBL3	NM_007106; NP_009037	931.6±255.3	1158.4±274.0	1.2	0.0061	0.0172
4640500	UCHL1	NM_004181; NP_004172	1747.4±963.4	2448.7±1473.2	1.4	0.0061	0.0172
6020487	USP39	NM_001256725; NM_001256726; NM_001256727; NM_001256728; NM_006590; NP_001243654; NP_001243655; NP_001243656; NP_001243657; NP_006581; NR_046347	416.3±51.6	359.6±48.7	0.9	0.0061	0.0172
1580035	VPS26A	NM_001035260; NM_004896; NP_001030337; NP_004887	1796.8±346.9	1491.1±283.4	0.8	0.0061	0.0172
3830647	VPS37B	NM_024667; NP_078943	333.8±68.9	437.6±132.0	1.3	0.0061	0.0172
5720154	ZBTB48	NM_005341; NP_005332	93.8±18.4	118.4±20.6	1.3	0.0061	0.0172
5700296	ZDHHC16	NM_032327; NM_198043; NM_198044; NM_198045; NM_198046; NP_115703; NP_932160; NP_932161; NP_932162; NP_932163	1899.1±292.0	1648.6±186.8	0.9	0.0061	0.0172
2510288	ZNF14	NM_021030; NP_066358	139.9±24.5	125.8±21.3	0.9	0.0061	0.0172
1710025	ZNF192	NM_006298; NP_006289	38.2±9.7	26.8±7.9	0.7	0.0061	0.0172
5130332	ZNF213	NM_001134655; NM_004220; NP_001128127; NP_004211	97.8±19.1	117.2±18.4	1.2	0.0061	0.0172
540615	ZNF777	NM_015694; NP_056509	243.9±40.4	207.4±40.7	0.9	0.0061	0.0172
610129	ZSCAN29	NM_152455; NP_689668	44.9±10.8	33.7±10.5	0.8	0.0061	0.0172
6960050	AGAP6	NM_001077665; NP_001071133	59.4±10.8	46.3±11.9	0.8	0.0081	0.0215
4900685	AGTRAP	NM_001040194; NM_001040195; NM_001040196; NM_001040197; NM_020350; NP_001035284; NP_001035285; NP_001035286; NP_001035287; NP_065083	87.9±24.2	101.9±15.1	1.2	0.0081	0.0215
130008	ARHGAP24	NM_001025616; NM_001042669; NM_031305; NP_001020787; NP_001036134; NP_112595	76.8±31.7	104.8±33.5	1.4	0.0081	0.0215
6270195	ARL5A	NM_001037174; NM_012097; NM_177985; NP_001032251; NP_036229; NP_817114	1909.3±237.2	2188±333.9	1.1	0.0081	0.0215
6590201	ATP6AP1	NM_001183; NP_001174	2415.3±247.3	2757.8±345.1	1.1	0.0081	0.0215
5700112	AVL9	NM_015060; NP_055875	61.8±12.3	51.9±18.4	0.8	0.0081	0.0215
3130600	BTN3A1	NM_001145008; NM_001145009; NM_007048; NM_194441; NP_001138480; NP_001138481; NP_008979; NP_919423	40.1±8.7	53.9±14.1	1.3	0.0081	0.0215
70114	C14orf37	NM_001001872; NP_001001872	105.3±31.0	125.6±33.5	1.2	0.0081	0.0215
2640528	C16orf35	NM_001039476; NM_001077350; NM_001243247; NM_001243248; NM_001243249; NM_012075; NP_001034565; NP_001070818; NP_001230176; NP_001230177; NP_001230178	1023.7±149.3	923.1±108.2	0.9	0.0081	0.0215
6560767	C17orf62	NM_001033046; NM_001100407; NM_001100408; NM_001193653; NM_001193654; NM_001193655; NM_001193657; NP_001028218; NP_001093877; NP_001093878; NP_001180582; NP_001180583; NP_001180584; NP_001180586; NR_036514; NR_036516; NR_036517; NR_036518; NR_036519	162.8±19.5	140.5±18.4	0.9	0.0081	0.0215
4540039	C1orf109	NM_017850; NP_060320	134.8±21.3	161.9±35.0	1.2	0.0081	0.0215
60022	C3orf39	NM_032806; NP_116195	117±20.9	150.3±38.9	1.3	0.0081	0.0215
1850066	C4orf47	NM_001114357; NP_001107829	55.4±25.2	38±13.7	0.7	0.0081	0.0215
2760349	C5orf33	NM_001085411; NM_153013; NP_001078880; NP_694558	97.6±17.7	137.2±38.2	1.4	0.0081	0.0215
7210484	C6orf108	NM_006443; NM_199184; NP_006434; NP_954653	336.9±79.3	281.5±76.8	0.8	0.0081	0.0215
2750129	C6orf211	NM_024573; NP_078849	108.8±24.2	94.1±27.0	0.9	0.0081	0.0215
2900504	C7orf20	NM_015949; NP_057033	169.1±30.6	144.4±32.8	0.9	0.0081	0.0215
60326	C7orf42	NM_017994; NP_060464	342.4±42.2	295±49.0	0.9	0.0081	0.0215
520598	CCDC128	NM_001135629; NM_001135630; NM_001193475; NM_152994; NP_001129101; NP_001180404; NP_694539; NR_024188	160.9±22.7	205.3±33.5	1.3	0.0081	0.0215
1240471	CDKL3	NM_001113575; NM_016508; NP_001107047; NP_057592	45.9±10.1	61±9.7	1.3	0.0081	0.0215
7040280	CLINT1	NM_001195555; NM_001195556; NM_014666; NP_001182484; NP_001182485; NP_055481	706.3±231.5	872.9±196.5	1.2	0.0081	0.0215
4560139	CNOT6	NM_015455; NP_056270	230.5±56.6	175.6±47.2	0.8	0.0081	0.0215
7050576	COMMD7	NM_001099339; NM_053041; NP_001092809; NP_444269	1917.4±243.0	1607.9±301.1	0.8	0.0081	0.0215
3610630	CRBN	NM_001173482; NM_016302; NP_001166953; NP_057386	256.1±38.2	308.3±49.8	1.2	0.0081	0.0215
6250092	DTX3	NM_178502; NP_848597	39.1±11.2	51.4±13.0	1.3	0.0081	0.0215
3870039	DUSP27	NM_001080426; NP_001073895	28.5±4.7	42.2±14.1	1.5	0.0081	0.0215
3890176	EIF4EBP1	NM_004095; NP_004086	105±27.4	80.1±26.0	0.8	0.0081	0.0215
4850091	EMG1	NM_006331; NP_006322	665.2±80.4	560.1±81.8	0.8	0.0081	0.0215
1980730	F2RL2	NM_001256566; NM_004101; NP_001243495; NP_004092	78.6±83.6	50.4±48.3	0.6	0.0081	0.0215
830309	FAM104A	NM_001098832; NM_032837; NP_001092302; NP_116226	890.1±93.0	1003.1±123.3	1.1	0.0081	0.0215
4610577	FAM122B	NM_001166599; NM_001166600; NM_001170756; NM_001170757; NM_145284; NP_001160071; NP_001160072; NP_001164227; NP_001164228; NP_660327	170.5±59.5	137.3±48.3	0.8	0.0081	0.0215
6290379	FAM156A	NM_001242489; NM_001242490; NM_001242491; NM_001242492; NM_001242493; NM_001242494; NM_001242495; NM_001242496; NM_001242497; NM_014138; NP_001229418; NP_001229419; NP_001229420; NP_001229421; NP_001229422; NP_001229423; NP_001229424; NP_001229425; NP_001229426; NP_054857	212.8±42.9	176.4±17.3	0.8	0.0081	0.0215
4260561	FAM177A1	NM_001079519; NM_173607; NP_001072987; NP_775878	147.4±41.5	121.1±32.1	0.8	0.0081	0.0215
1690630	FAM43A	NM_153690; NP_710157	1024.8±989.4	1307.7±973.9	1.3	0.0081	0.0215
1260164	FBXO21	NM_015002; NM_033624; NP_055817; NP_296373	152±17.7	128.2±21.6	0.8	0.0081	0.0215
60196	GCSH	NM_004483; NP_004474; NR_033249	320.9±59.1	388±72.5	1.2	0.0081	0.0215
610615	GIPC2	NM_017655; NP_060125	30.2±7.9	44.8±14.8	1.5	0.0081	0.0215
5270270	GPN2	NM_018066; NP_060536	478.9±84.7	405±42.9	0.8	0.0081	0.0215
6220739	GRAMD1B	NM_020716; NP_065767	47.2±13.0	33.6±10.1	0.7	0.0081	0.0215
5420431	HIRA	NM_003325; NP_003316	37.4±11.5	57.1±25.2	1.5	0.0081	0.0215
4480736	HNRPUL2	NA	732.3±159.4	622.9±99.5	0.9	0.0081	0.0215
7400259	IDUA	NM_000203; NP_000194	87.9±21.3	114.2±27.4	1.3	0.0081	0.0215
3420682	IGF2	NM_000612; NM_001007139; NM_001127598; NP_000603; NP_001007140; NP_001121070	93.7±65.3	57.3±40.0	0.6	0.0081	0.0215
2100189	KCTD13	NM_178863; NP_849194	84.3±12.3	74.6±13.0	0.9	0.0081	0.0215
6350017	KIAA1862	NM_032534; NP_115923	36±7.6	43.9±7.9	1.2	0.0081	0.0215
6060630	KRT19	NM_002276; NP_002267	613.4±629.2	256.4±288.4	0.4	0.0081	0.0215
360181	LAMA2	NM_000426; NM_001079823; NP_000417; NP_001073291	151.5±72.1	208.9±103.5	1.4	0.0081	0.0215
4880537	LIMA1	NM_001113546; NM_001113547; NM_001243775; NM_016357; NP_001107018; NP_001107019; NP_001230704; NP_057441	2651.3±953.3	1901.1±733.7	0.7	0.0081	0.0215
2630768	LMNA	NM_001257374; NM_005572; NM_170707; NM_170708; NP_001244303; NP_005563; NP_733821; NP_733822; NR_047544; NR_047545	1801.6±270.1	1535.3±315.8	0.9	0.0081	0.0215
4810014	LOC100129828	NA	500.5±113.2	603.1±107.1	1.2	0.0081	0.0215
6580500	LOC100132707	NR_024476; NR_024477	31.4±6.9	45.8±12.3	1.5	0.0081	0.0215
1240095	LOC162073	NM_001034841; NP_001030013; NR_028028	39.8±13.0	53.8±13.0	1.4	0.0081	0.0215
2070324	LOC285741	NA	3513.5±835.0	4142.2±1003.8	1.2	0.0081	0.0215
5810743	LOC387882	NM_001145199; NM_207376; NP_001138671	3134±1380.9	2416.4±1152.0	0.8	0.0081	0.0215
770358	LOC389901	NA	81.3±14.1	68±20.2	0.8	0.0081	0.0215
6250450	LOC400558	NA	66.4±15.9	50±11.2	0.8	0.0081	0.0215
6580398	LOC401805	NA	45.6±10.1	33.9±11.9	0.7	0.0081	0.0215
2360136	LOC440926	NR_002315	500.1±189.7	586.1±200.5	1.2	0.0081	0.0215
160274	LOC642513	NA	299.4±100.2	214.9±84.4	0.7	0.0081	0.0215
5960066	LOC644101	NA	548.8±97.0	438.7±115.0	0.8	0.0081	0.0215
5260523	LOC646956	NA	115.8±35.3	91.9±32.4	0.8	0.0081	0.0215
6270605	LOC649946	NR_003040	3859.5±1217.2	3415.1±1336.6	0.9	0.0081	0.0215
4890068	MAP3K11	NM_002419; NP_002410	102.8±19.1	76.4±11.2	0.7	0.0081	0.0215
240364	MBD4	NM_001276270; NM_001276271; NM_001276272; NM_001276273; NM_003925; NP_001263199; NP_001263200; NP_001263201; NP_001263202; NP_003916	1159.4±200.1	1001.4±120.1	0.9	0.0081	0.0215
160253	MBNL1	NM_021038; NM_207292; NM_207293; NM_207294; NM_207295; NM_207296; NM_207297; NP_066368; NP_997175; NP_997176; NP_997177; NP_997178; NP_997179; NP_997180	811.6±196.1	675.5±219.9	0.8	0.0081	0.0215
5720056	MED10	NM_032286; NP_115662	1044.4±95.2	933.4±131.6	0.9	0.0081	0.0215
6900600	MFSD5	NM_001170790; NM_032889; NP_001164261; NP_116278	246±31.7	207.6±32.1	0.8	0.0081	0.0215
3850703	MOSPD3	NM_001040097; NM_001040098; NM_001040099; NM_023948; NP_001035186; NP_001035187; NP_001035188; NP_076438	72.4±11.2	59.4±11.9	0.8	0.0081	0.0215
4760520	MRPL15	NM_014175; NP_054894	1228±241.9	1372.3±214.2	1.1	0.0081	0.0215
5960114	MRPL34	NM_023937; NP_076426	361.5±53.0	401.5±48.7	1.1	0.0081	0.0215
2260070	MTERF	NM_006980; NP_008911	123.3±22.4	102.9±22.7	0.8	0.0081	0.0215
7650026	MUC1	NM_001018016; NM_001018017; NM_001018021; NM_001044390; NM_001044391; NM_001044392; NM_001044393; NM_001204285; NM_001204286; NM_001204287; NM_001204288; NM_001204289; NM_001204290; NM_001204291; NM_001204292; NM_001204293; NM_001204294; NM_001204295; NM_001204296; NM_001204297; NM_002456; NM_182741; NP_001018016; NP_001018017; NP_001037855; NP_001037856; NP_001037857; NP_001037858; NP_001191214;…	252.7±127.3	343.9±198.3	1.4	0.0081	0.0215
50240	NDUFA3	NM_004542; NP_004533	1922.6±322.7	2311.7±280.9	1.2	0.0081	0.0215
6580132	NDUFA6	NM_002490; NP_002481	530.8±95.9	587.8±118.3	1.1	0.0081	0.0215
2060450	NNT	NM_012343; NM_182977; NP_036475; NP_892022	480.7±139.5	611.2±164.1	1.3	0.0081	0.0215
6020280	NRAS	NM_002524; NP_002515	241.9±66.3	206.9±44.0	0.9	0.0081	0.0215
5670059	NRM	NM_001270707; NM_001270708; NM_001270709; NM_001270710; NM_007243; NP_001257636; NP_001257637; NP_001257638; NP_001257639; NP_009174; NR_073065; NR_073066; NR_073072	89.4±26.0	63.8±15.5	0.7	0.0081	0.0215
3400315	NSBP1	NM_030763; NP_110390	49.5±13.3	65.9±26.7	1.3	0.0081	0.0215
450445	NSUN5	NM_001168347; NM_001168348; NM_018044; NM_148956; NP_001161819; NP_001161820; NP_060514; NP_683759	128.4±18.7	156.8±32.1	1.2	0.0081	0.0215
6760593	OSBPL10	NM_001174060; NM_017784; NP_001167531; NP_060254	207.2±96.3	299.7±135.6	1.4	0.0081	0.0215
20068	OTUD1	NA	63.7±27.0	99±34.3	1.6	0.0081	0.0215
2570239	PDDC1	NM_182612; NP_872418	49±8.7	39±8.7	0.8	0.0081	0.0215
240524	PHC3	NM_024947; NP_079223	46.3±10.5	34.2±6.9	0.7	0.0081	0.0215
2690349	PHF6	NM_001015877; NM_032335; NM_032458; NP_001015877; NP_115711; NP_115834	43.2±9.0	35.6±9.0	0.8	0.0081	0.0215
3360717	PIK3CD	NM_005026; NP_005017	66.7±11.2	51.4±13.7	0.8	0.0081	0.0215
5130039	PLEKHJ1	NM_018049; NP_060519	57.2±18.7	42±11.9	0.7	0.0081	0.0215
1410528	POP4	NM_006627; NP_006618; NR_027368	398.8±36.4	362.3±48.0	0.9	0.0081	0.0215
2900328	PTPLAD2	NM_001010915; NP_001010915	977.5±349.0	848±276.9	0.9	0.0081	0.0215
4850500	PVRL3	NM_001243286; NM_001243288; NM_015480; NP_001230215; NP_001230217; NP_056295	334.4±117.2	278.1±64.9	0.8	0.0081	0.0215
7200333	RALY	NM_007367; NM_016732; NP_031393; NP_057951	820.7±135.2	727.3±122.9	0.9	0.0081	0.0215
510142	RAP1BL	NM_001089704	665.1±178.5	557.8±183.2	0.8	0.0081	0.0215
6370386	RGS7	NM_002924; NP_002915	86.4±56.6	51.1±49.0	0.6	0.0081	0.0215
10546	RPS24	NM_001026; NM_001142282; NM_001142283; NM_001142284; NM_001142285; NM_033022; NP_001017; NP_001135754; NP_001135755; NP_001135756; NP_001135757; NP_148982	1504.3±393.7	1172.6±203.0	0.8	0.0081	0.0215
540382	RSAD1	NM_018346; NP_060816	105.9±15.9	118.4±16.9	1.1	0.0081	0.0215
6760730	RSRC1	NM_001271834; NM_001271838; NM_016625; NP_001258763; NP_001258767; NP_057709	250.2±58.8	211.8±33.9	0.8	0.0081	0.0215
7570332	SCFD2	NM_152540; NP_689753	51.6±10.5	39.2±13.7	0.8	0.0081	0.0215
1010730	SCP2	NM_001007098; NM_001007099; NM_001007100; NM_001007250; NM_001193599; NM_001193600; NM_001193617; NM_002979; NP_001007099; NP_001007100; NP_001007101; NP_001007251; NP_001180528; NP_001180529; NP_001180546; NP_002970	48.1±8.7	60.4±12.6	1.3	0.0081	0.0215
840768	SDF2	NM_006923; NP_008854; NR_045585	1335±180.6	1479.2±132.0	1.1	0.0081	0.0215
7560717	SEMA4G	NM_001203244; NM_017893; NP_001190173; NP_060363	48.1±20.2	35.8±18.7	0.7	0.0081	0.0215
4180379	SFRS8	NM_001261411; NM_004592; NM_152235; NP_001248340; NP_004583	166.1±24.5	148.1±24.9	0.9	0.0081	0.0215
6420017	SIN3A	NM_001145357; NM_001145358; NM_015477; NP_001138829; NP_001138830; NP_056292	247.2±50.1	199.9±40.0	0.8	0.0081	0.0215
460180	SLC25A12	NM_003705; NP_003696; NR_047549	125.8±38.9	104.7±22.7	0.8	0.0081	0.0215
2470220	SRGAP1	NM_020762; NP_065813	201.1±57.7	152.5±39.3	0.8	0.0081	0.0215
1300601	ST3GAL1	NM_003033; NM_173344; NP_003024; NP_775479	292.7±80.4	239.3±73.9	0.8	0.0081	0.0215
620711	STIP1	NM_006819; NP_006810	913.9±150.0	759.8±68.9	0.8	0.0081	0.0215
2600209	SURF2	NM_017503; NP_059973	47.6±13.7	35.9±13.3	0.8	0.0081	0.0215
6960544	TMEM185B	NA	181.8±22.4	155.7±22.0	0.9	0.0081	0.0215
5890168	TMLHE	NA	120±28.8	148±38.6	1.2	0.0081	0.0215
3710152	TRIM5	NM_033034; NM_033092; NM_033093; NP_149023; NP_149083; NP_149084	47.9±13.0	63.2±13.3	1.3	0.0081	0.0215
4220278	TROVE2	NM_001042369; NM_001042370; NM_001173524; NM_001173525; NM_004600; NP_001035828; NP_001035829; NP_001166995; NP_001166996; NP_004591; NR_033393	169.8±34.3	139.4±31.7	0.8	0.0081	0.0215
1690411	UACA	NM_001008224; NM_018003; NP_001008225; NP_060473	92.8±33.5	169.6±77.9	1.8	0.0081	0.0215
2970612	UHRF2	NM_152896; NP_690856; NR_046386	213.2±56.2	163.2±29.9	0.8	0.0081	0.0215
6330088	USF2	NM_003367; NM_207291; NP_003358; NP_997174	140.3±37.1	114.5±18.7	0.8	0.0081	0.0215
4850673	UTP23	NM_032334; NP_115710	153.7±32.1	131±27.0	0.9	0.0081	0.0215
4070626	VANGL2	NM_020335; NP_065068	43.9±18.4	66.9±44.0	1.5	0.0081	0.0215
5700592	WBP4	NM_007187; NP_009118	395.7±44.3	336.2±68.9	0.8	0.0081	0.0215
2970324	ZER1	NM_006336; NP_006327	51±9.7	61±9.0	1.2	0.0081	0.0215
7610189	ZNF706	NM_001042510; NM_001267708; NM_001267709; NM_016096; NP_001035975; NP_001254637; NP_001254638; NP_057180	109.1±24.2	139.7±32.4	1.3	0.0081	0.0215
7210433	ZNF763	NM_001012753; NP_001012771	56.4±16.9	40±9.4	0.7	0.0081	0.0215
1230189	ACOT2	NM_006821; NP_006812; NR_046028	30.8±12.3	46±25.2	1.5	0.0105	0.0266
2360189	AFF4	NM_014423; NP_055238	330.3±98.8	434.7±143.1	1.3	0.0105	0.0266
510687	ALDH1A2	NM_001206897; NM_003888; NM_170696; NM_170697; NP_001193826; NP_003879; NP_733797; NP_733798	191.6±311.2	61.9±63.5	0.3	0.0105	0.0266
2650167	ALG3	NM_001006940; NM_001006941; NM_005787; NP_001006942; NP_005778; NR_024533; NR_024534	426.8±143.9	354.4±78.6	0.8	0.0105	0.0266
1300274	ANXA11	NM_001157; NM_145868; NM_145869; NP_001148; NP_665875; NP_665876	260.1±60.2	226.5±67.4	0.9	0.0105	0.0266
510129	AP4B1	NM_001253852; NM_001253853; NM_006594; NP_001240781; NP_001240782; NP_006585	407.4±62.0	346±55.9	0.8	0.0105	0.0266
7150671	ARL3	NM_004311; NP_004302	63.9±18.7	82.9±23.8	1.3	0.0105	0.0266
2190528	ASB7	NM_024708; NM_198243; NP_078984; NP_937886	85.3±20.9	62.8±20.9	0.7	0.0105	0.0266
3890528	ATG9A	NM_001077198; NM_024085; NP_001070666; NP_076990	292.2±38.9	260.4±48.7	0.9	0.0105	0.0266
6620600	ATMIN	NM_015251; NP_056066	256.5±69.2	316.6±93.4	1.2	0.0105	0.0266
2680470	BAIAP2	NM_001144888; NM_006340; NM_017450; NM_017451; NP_001138360; NP_006331; NP_059344; NP_059345	43.7±11.2	35±16.2	0.8	0.0105	0.0266
1440037	BID	NM_001196; NM_001244567; NM_001244569; NM_001244570; NM_001244572; NM_197966; NM_197967; NP_001187; NP_001231496; NP_001231498; NP_001231499; NP_001231501; NP_932070; NP_932071	373.2±98.4	469.5±80.0	1.3	0.0105	0.0266
6580064	C14orf19	NR_002937	112.1±46.9	138.7±54.4	1.2	0.0105	0.0266
1470170	C18orf8	NM_001276342; NM_013326; NP_001263271; NP_037458; NR_075075; NR_075076	405.3±63.5	340±52.3	0.8	0.0105	0.0266
6650079	C3orf14	NM_020685; NP_065736	839.1±195.4	664.8±129.8	0.8	0.0105	0.0266
3130577	C6orf153	NM_033112; NP_149103	1750.2±245.5	1533.1±163.3	0.9	0.0105	0.0266
4920215	C9orf64	NM_032307; NP_115683	214.4±50.8	170±30.3	0.8	0.0105	0.0266
1980180	C9orf95	NM_001127603; NM_017881; NP_001121075; NP_060351; NR_023352	242.8±87.3	295.3±98.8	1.2	0.0105	0.0266
1110435	CCDC132	NM_001257998; NM_017667; NM_024553; NP_001244927; NP_060137; NP_078829	49.1±10.5	39.5±13.0	0.8	0.0105	0.0266
3990564	CCDC89	NM_152723; NP_689936	49.6±9.7	39.2±7.9	0.8	0.0105	0.0266
510673	CDS2	NM_003818; NP_003809	144.9±16.6	172.5±34.6	1.2	0.0105	0.0266
4250458	CFL1	NM_005507; NP_005498	8345.4±711.7	7564.2±632.1	0.9	0.0105	0.0266
6760192	CHP	NM_007236; NP_009167	1366±243.0	1561.2±250.6	1.1	0.0105	0.0266
2260600	CHPT1	NM_020244; NP_064629	893.8±148.9	1025.3±163.7	1.1	0.0105	0.0266
5820050	DCTN2	NM_001261412; NM_001261413; NM_006400; NP_001248341; NP_001248342; NP_006391	2630.9±251.3	2867.4±235.1	1.1	0.0105	0.0266
7210138	DDX59	NM_001031725; NM_031306; NP_001026895	56±15.1	44.8±10.8	0.8	0.0105	0.0266
2640240	DENND4C	NM_017925; NP_060395; NR_073201	165.1±21.6	148.4±19.1	0.9	0.0105	0.0266
2370128	DIRC2	NM_032839; NP_116228	352.3±54.4	417.7±49.4	1.2	0.0105	0.0266
5080328	DOPEY2	NM_005128; NP_005119	617.7±89.1	539.5±93.0	0.9	0.0105	0.0266
2190544	DPY19L4	NM_181787; NP_861452	126.4±54.8	179.4±86.9	1.4	0.0105	0.0266
3420300	EEF2K	NM_013302; NP_037434	410.2±66.7	339.8±40.0	0.8	0.0105	0.0266
4280020	EIF3J	NM_003758; NP_003749	306.7±110.3	337.4±109.6	1.1	0.0105	0.0266
6760719	EMILIN1	NM_007046; NP_008977	120.1±33.9	159.5±48.0	1.3	0.0105	0.0266
3610735	F12	NM_000505; NP_000496	52.9±16.2	39.5±7.2	0.7	0.0105	0.0266
4830468	FARP2	NM_014808; NP_055623	43.1±5.8	63.6±29.9	1.5	0.0105	0.0266
5910332	FIGNL2	NM_001013690; NP_001013712	47.5±9.7	37.4±10.5	0.8	0.0105	0.0266
5090553	FLJ42986	NA	52.5±20.2	31.9±15.9	0.6	0.0105	0.0266
5090671	GDF15	NM_004864; NP_004855	288.3±282.7	408.1±243.7	1.4	0.0105	0.0266
2370593	GPC6	NM_005708; NP_005699	217.4±50.1	296.4±91.6	1.4	0.0105	0.0266
7570762	GSTT2	NM_000854; NP_000845	68.5±32.8	87.5±48.3	1.3	0.0105	0.0266
7000411	GTPBP8	NM_001008235; NM_001008236; NM_014170; NM_138485; NP_054889; NP_612494	184.5±29.6	219.9±59.1	1.2	0.0105	0.0266
5670110	HMG20B	NM_006339; NP_006330	829.7±142.8	663.4±141.7	0.8	0.0105	0.0266
4920523	HOXC6	NM_004503; NM_153693; NP_004494; NP_710160	2522±548.8	1922.5±700.6	0.8	0.0105	0.0266
5090040	ING1	NM_001267728; NM_005537; NM_198217; NM_198218; NM_198219; NP_001254657; NP_005528; NP_937860; NP_937861; NP_937862	125.2±23.1	105±29.9	0.8	0.0105	0.0266
3290224	IRF2BP2	NM_001077397; NM_182972; NP_001070865; NP_892017	413.5±60.9	363.4±51.2	0.9	0.0105	0.0266
650066	ITGB1	NM_002211; NM_033666; NM_033667; NM_033668; NM_033669; NM_133376; NP_002202; NP_391988; NP_596867	5599.6±818.8	6275.2±931.3	1.1	0.0105	0.0266
6350086	ITPA	NM_001267623; NM_033453; NM_181493; NP_001254552; NP_258412; NP_852470; NR_052000; NR_052001; NR_052002	730.7±117.5	649.3±99.5	0.9	0.0105	0.0266
2900370	KIF16B	NM_001199865; NM_001199866; NM_024704; NP_001186794; NP_001186795; NP_078980	53.9±14.1	72.8±16.2	1.3	0.0105	0.0266
2320114	KLF13	NM_015995; NP_057079	278.4±60.9	336±63.1	1.2	0.0105	0.0266
1010139	LHFP	NM_005780; NP_005771	751.5±142.4	932.3±262.1	1.2	0.0105	0.0266
6900338	LOC100128949	NA	47.9±21.3	36.7±16.6	0.8	0.0105	0.0266
450433	LOC100129067	NA	124.1±62.7	102.5±68.1	0.8	0.0105	0.0266
2360390	LOC100130229	NA	69.5±17.7	53.2±16.6	0.8	0.0105	0.0266
3930463	LOC100131452	NA	55.8±20.6	46.3±15.5	0.8	0.0105	0.0266
6100082	LOC100132425	NA	296.7±102.4	230.4±78.6	0.8	0.0105	0.0266
240204	LOC151457	NA	49.9±15.5	38.2±14.4	0.8	0.0105	0.0266
1260064	LOC25845	NR_024158	103.6±15.9	91.9±11.5	0.9	0.0105	0.0266
6280706	LOC644162	NA	1220.7±259.6	1534.1±386.9	1.3	0.0105	0.0266
3850452	LOC644310	NA	314.1±112.9	362±101.7	1.2	0.0105	0.0266
520093	LOC644338	NA	48.2±14.1	66.9±28.1	1.4	0.0105	0.0266
5360445	LOC645693	NA	193.1±81.5	170±82.6	0.9	0.0105	0.0266
5490259	LOC646936	NA	299.7±56.2	273.6±53.7	0.9	0.0105	0.0266
770414	LOC648059	NA	65±14.8	51.2±11.2	0.8	0.0105	0.0266
4040519	LOC728059	NA	518±110.3	431.8±88.3	0.8	0.0105	0.0266
4850445	LOC728467	NA	127.5±28.1	94.3±19.1	0.7	0.0105	0.0266
2750112	LOC730060	NA	135.9±44.0	113.6±39.3	0.8	0.0105	0.0266
3290025	LOC730074	NA	559.4±66.0	469.3±60.2	0.8	0.0105	0.0266
4900408	LOC730107	NA	944.8±125.1	1090.8±107.8	1.2	0.0105	0.0266
2450367	LRIG1	NM_015541; NP_056356	140.6±45.1	196.2±53.0	1.4	0.0105	0.0266
510551	LRRK1	NM_024652; NP_078928	82.5±19.1	68.1±23.1	0.8	0.0105	0.0266
1340703	LUC7L2	NM_001244585; NM_001270643; NM_016019; NP_001231514; NP_001257572; NP_057103	110.6±9.0	99.6±14.4	0.9	0.0105	0.0266
3390273	LYSMD1	NM_001136543; NM_212551; NP_001130015; NP_997716	62.7±13.0	81.6±14.8	1.3	0.0105	0.0266
4830484	MADD	NM_001135943; NM_001135944; NM_003682; NM_130470; NM_130471; NM_130472; NM_130473; NM_130474; NM_130475; NM_130476; NP_001129415; NP_001129416; NP_003673; NP_569826; NP_569827; NP_569828; NP_569829; NP_569830; NP_569831; NP_569832	45.6±11.5	35.9±9.4	0.8	0.0105	0.0266
3420487	MAGED2	NM_014599; NM_177433; NM_201222; NP_055414; NP_803182; NP_957516	265.3±37.5	321.1±51.9	1.2	0.0105	0.0266
50332	MDFIC	NM_001166345; NM_001166346; NM_199072; NP_001159817; NP_001159818; NP_951038	93.7±16.9	114.1±33.2	1.2	0.0105	0.0266
4560717	MDK	NM_001012333; NM_001012334; NM_001270550; NM_001270551; NM_001270552; NM_002391; NP_001012333; NP_001012334; NP_001257479; NP_001257480; NP_001257481; NP_002382; NR_073039	553.6±286.3	795.7±480.6	1.4	0.0105	0.0266
3360441	MGC45800	NA	37.6±12.6	52.9±14.8	1.4	0.0105	0.0266
2810044	MGC72104	NM_207350; NR_003579	422.5±90.5	362±120.1	0.9	0.0105	0.0266
3830327	MGLL	NM_001003794; NM_001256585; NM_007283; NP_001003794; NP_001243514; NP_009214	330.5±131.6	262.6±109.6	0.8	0.0105	0.0266
630753	MKKS	NM_018848; NM_170784; NP_061336; NP_740754; NR_072977	154.7±24.9	128.5±19.8	0.8	0.0105	0.0266
6560181	MTIF3	NM_001166261; NM_001166262; NM_001166263; NM_152912; NP_001159733; NP_001159734; NP_001159735; NP_690876	723±98.4	855.6±137.0	1.2	0.0105	0.0266
360482	NBPF14	NM_015383; NP_056198; XM_003960946; XP_003960995	79.7±29.6	59.7±13.7	0.7	0.0105	0.0266
2100279	NCOA6IP	NM_024831; NP_079107	77.4±24.2	61.5±12.3	0.8	0.0105	0.0266
6560193	PHLPP2	NM_015020; NP_055835	88.8±16.2	69.4±10.8	0.8	0.0105	0.0266
3830041	PMEPA1	NM_001255976; NM_020182; NM_199169; NM_199170; NM_199171; NP_001242905; NP_064567; NP_954638; NP_954639; NP_954640	133.1±85.1	187.3±58.8	1.4	0.0105	0.0266
1260315	PMM2	NM_000303; NP_000294	402.7±84.0	339.7±92.3	0.8	0.0105	0.0266
150544	PSMC4	NM_006503; NM_153001; NP_006494; NP_694546	342.5±48.0	297.4±50.1	0.9	0.0105	0.0266
2360246	PTPRA	NM_002836; NM_080840; NM_080841; NP_002827; NP_543030; NP_543031	70.4±8.3	59.8±7.2	0.8	0.0105	0.0266
7610167	RAB4B	NM_016154; NP_057238	82±14.4	108.2±27.8	1.3	0.0105	0.0266
6250630	RALGPS2	NM_018037; NM_152663; NP_689876	65.6±18.0	52.7±11.9	0.8	0.0105	0.0266
5720767	REXO1	NM_020695; NP_065746	101.9±14.4	85.1±16.9	0.8	0.0105	0.0266
5670152	RNU1-3	NR_004408	296.4±119.0	425.2±131.2	1.4	0.0105	0.0266
2360091	RNU1G2	NR_004426	264.6±85.8	375.2±128.7	1.4	0.0105	0.0266
3180438	RPS3A	NM_001006; NM_001267699; NP_000997; NP_001254628	12665.6±790.0	13264.1±874.7	1.0	0.0105	0.0266
2100608	RPUSD4	NM_001144827; NM_032795; NP_001138299; NP_116184	1046.8±88.3	1229.2±240.1	1.2	0.0105	0.0266
4570615	RRAGB	NM_006064; NM_016656; NP_006055; NP_057740	112.3±16.9	144.6±24.5	1.3	0.0105	0.0266
3170189	S100PBP	NM_001017406; NM_001256121; NM_022753; NP_001243050; NP_073590	130.1±29.9	100.2±18.4	0.8	0.0105	0.0266
7160128	SDHALP1	NR_003264	75.7±20.2	58.2±11.9	0.8	0.0105	0.0266
7650017	SERPINH1	NM_001207014; NM_001235; NP_001193943; NP_001226	1831.1±554.9	2310.4±698.4	1.3	0.0105	0.0266
5050408	SFPQ	NM_005066; NP_005057	382.7±85.1	300.3±67.8	0.8	0.0105	0.0266
4640470	SGMS2	NM_001136257; NM_001136258; NM_152621; NP_001129729; NP_001129730; NP_689834	56.3±17.3	80.6±40.0	1.4	0.0105	0.0266
6250019	SHC1	NM_001130040; NM_001130041; NM_001202859; NM_003029; NM_183001; NP_001123512; NP_001123513; NP_001189788; NP_003020; NP_892113	3508.7±416.1	2974.3±417.5	0.8	0.0105	0.0266
1980768	SIAH2	NM_005067; NP_005058	128.2±36.1	98.4±23.8	0.8	0.0105	0.0266
1450463	SKIV2L2	NM_015360; NP_056175	559.7±69.6	464.3±79.3	0.8	0.0105	0.0266
4010367	SLC22A17	NM_016609; NM_020372; NP_057693; NP_065105	215.1±45.8	256.3±65.3	1.2	0.0105	0.0266
6350647	SMARCAL1	NM_001127207; NM_014140; NP_001120679; NP_054859	268.3±32.1	232.5±30.3	0.9	0.0105	0.0266
1990561	SNX14	NM_020468; NM_153816; NP_065201; NP_722523	65.8±28.5	52.8±25.6	0.8	0.0105	0.0266
3180653	SON	NM_003103; NM_032195; NM_058183; NM_138925; NM_138926; NM_138927; NP_115571; NP_620305	59.5±14.4	45.6±7.6	0.8	0.0105	0.0266
6380192	SPPL2B	NM_001077238; NM_152988; NP_001070706; NP_694533	49.8±10.1	38.6±9.7	0.8	0.0105	0.0266
4210400	TERF2	NM_005652; NP_005643	144.9±15.5	166.1±25.6	1.1	0.0105	0.0266
1430762	TGDS	NM_014305; NP_055120	264.9±63.5	198.7±38.9	0.8	0.0105	0.0266
1010138	THAP1	NM_018105; NM_199003; NP_060575; NP_945354	160±45.1	137.1±30.6	0.9	0.0105	0.0266
4730348	THG1L	NM_017872; NP_060342	79.5±16.6	66.1±18.0	0.8	0.0105	0.0266
3060561	THOC5	NM_001002877; NM_001002878; NM_001002879; NM_003678; NP_001002877; NP_001002878; NP_001002879; NP_003669	349.8±72.5	404.1±60.6	1.2	0.0105	0.0266
5860020	THUMPD3	NM_001114092; NM_015453; NP_001107564; NP_056268	82.3±12.3	74±13.7	0.9	0.0105	0.0266
5220682	TMED4	NM_182547; NP_872353	433.3±50.1	508.5±70.3	1.2	0.0105	0.0266
50427	TMEM106B	NM_001134232; NM_018374; NP_001127704; NP_060844	147.2±73.2	194.5±95.2	1.3	0.0105	0.0266
6100324	TMEM126B	NM_001193537; NM_001193538; NM_001256546; NM_001256547; NM_018480; NP_001180466; NP_001180467; NP_001243475; NP_001243476; NP_060950	1244.9±159.0	1440.9±225.0	1.2	0.0105	0.0266
1820048	TMEM214	NM_001083590; NM_017727; NP_001077059; NP_060197	347.8±54.1	301.8±48.0	0.9	0.0105	0.0266
6270600	TMEM64	NM_001008495; NM_001146273; NP_001008495; NP_001139745	80.5±29.6	114.6±55.9	1.4	0.0105	0.0266
1510367	TP53TG1	NM_007233; NR_015381	63.2±20.6	81.6±29.9	1.3	0.0105	0.0266
5670088	TRIM32	NM_001099679; NM_012210; NP_001093149; NP_036342	245.7±29.2	202.3±35.0	0.8	0.0105	0.0266
5570110	TRIOBP	NM_001039141; NM_007032; NM_138632; NP_001034230; NP_008963; NP_619538	1059.4±146.7	1335±350.1	1.3	0.0105	0.0266
3130102	TSFM	NM_001172695; NM_001172696; NM_001172697; NM_005726; NP_001166166; NP_001166167; NP_001166168; NP_005717	114.1±22.4	95.6±16.9	0.8	0.0105	0.0266
290343	TTC3	NM_001001894; NM_003316; NP_001001894; NP_003307	2515.3±381.5	3077.2±576.9	1.2	0.0105	0.0266
4810072	TUSC2	NM_007275; NP_009206	62.8±8.7	80.7±14.8	1.3	0.0105	0.0266
10746	TXNDC11	NM_015914; NP_056998	127±16.9	105±19.1	0.8	0.0105	0.0266
2510692	U1SNRNPBP	NM_007020; NM_022717; NM_180699; NM_180703; NP_073208; NP_851030	116.8±19.8	138.4±18.4	1.2	0.0105	0.0266
4210041	UQCRQ	NM_014402; NP_055217	6107.9±536.5	6784.2±729.8	1.1	0.0105	0.0266
620332	USP41	XM_001718645; XM_003960815; XM_036729; XP_001718697; XP_003960864; XP_036729	59.1±10.1	48.8±16.9	0.8	0.0105	0.0266
3360377	UTP14A	NM_001166221; NM_006649; NP_001159693; NP_006640	169.1±29.2	140.9±26.3	0.8	0.0105	0.0266
3840647	WDR74	NM_018093; NP_060563	191±52.3	159.2±42.9	0.8	0.0105	0.0266
5130288	YPEL1	NM_013313; NP_037445	63.7±18.0	87.9±36.1	1.4	0.0105	0.0266
6220092	ZDHHC4	NM_001134387; NM_001134388; NM_001134389; NM_018106; NP_001127859; NP_001127860; NP_001127861; NP_060576	381.6±52.3	426.9±31.7	1.1	0.0105	0.0266
2030470	ZNF283	NM_181845; NP_862828	80.7±11.9	65.6±15.1	0.8	0.0105	0.0266
1110195	ZNF416	NM_017879; NP_060349	78.1±18.0	59.2±11.5	0.8	0.0105	0.0266
5890681	ZNF821	NM_001201552; NM_001201553; NM_001201554; NM_001201556; NM_017530; NP_001188481; NP_001188482; NP_001188483; NP_001188485; NP_060000	70.3±9.0	81.2±12.6	1.2	0.0105	0.0266
2060082	MRPS10	NM_018141; NP_060611	1253.1±146.0	1470.1±248.1	1.2	0.0108	0.0273
610546	ANKHD1	NM_001197030; NM_017747; NM_017978; NM_024668; NP_001183959; NP_060217; NP_060448; NP_078944	117.6±14.8	98.5±19.1	0.8	0.0134	0.0325
1070451	ANXA5	NM_001154; NP_001145	6911.9±1157.0	5991.5±1265.2	0.9	0.0134	0.0325
6620598	ASL	NM_000048; NM_001024943; NM_001024944; NM_001024946; NP_000039; NP_001020114; NP_001020115; NP_001020117	67.4±16.9	49.6±16.2	0.7	0.0134	0.0325
1110377	ATP5D	NM_001001975; NM_001687; NP_001001975; NP_001678	165.2±27.4	141±27.0	0.9	0.0134	0.0325
1710494	ATRN	NM_001207047; NM_012070; NM_139321; NM_139322; NP_001193976; NP_647537; NP_647538	69.2±13.3	58.5±9.7	0.8	0.0134	0.0325
520332	B4GALT7	NM_007255; NP_009186	594.9±133.4	668.5±114.3	1.1	0.0134	0.0325
6480468	BEX1	NM_018476; NP_060946	936.4±1669.0	454.7±947.5	0.5	0.0134	0.0325
6620056	C10orf61	NA	152.5±40.0	176.1±43.6	1.2	0.0134	0.0325
5270451	C12orf11	NM_018164; NP_060634	141.7±26.7	165.8±35.7	1.2	0.0134	0.0325
2340240	C15orf38	NM_182616; NP_872422	93.8±23.8	80.3±16.9	0.9	0.0134	0.0325
2480064	C20orf199	NR_003604; NR_003605; NR_003606; NR_036658; NR_036659	2933.1±412.5	3421.9±633.5	1.2	0.0134	0.0325
6250131	CABYR	NM_012189; NM_138643; NM_138644; NM_153768; NM_153769; NM_153770; NP_036321; NP_619584; NP_619585; NP_722452; NP_722453; NP_722454	101.5±35.3	128.6±26.3	1.3	0.0134	0.0325
5270132	CBLB	NM_170662; NP_733762	618±218.5	397.3±102.0	0.6	0.0134	0.0325
1230047	CBS	NM_000071; NM_001178008; NM_001178009; NP_000062; NP_001171479; NP_001171480	773.1±566.4	1022.7±545.9	1.3	0.0134	0.0325
5810079	CCDC152	NM_001134848; NP_001128320	43.9±12.6	32.7±14.1	0.7	0.0134	0.0325
4010010	CCDC46	NM_001037325; NM_001199165; NM_145036; NP_001032402; NP_001186094; NP_659473	40.3±15.5	58.2±26.3	1.4	0.0134	0.0325
2490113	CD248	NM_020404; NP_065137	1662.2±1360.7	2184.5±1636.6	1.3	0.0134	0.0325
3520372	CES2	NM_003869; NM_198061; NP_003860; NP_932327; NR_036684	444.6±56.6	528.6±77.2	1.2	0.0134	0.0325
3780168	COL8A2	NM_005202; NP_005193	247.5±112.9	345±163.0	1.4	0.0134	0.0325
6330309	COPZ1	NM_001271734; NM_001271735; NM_001271736; NM_016057; NP_001258663; NP_001258664; NP_001258665; NP_057141; NR_073424	678.4±112.5	581.3±85.5	0.9	0.0134	0.0325
1740041	CRLF3	NM_015986; NP_057070; NR_073118	76.9±19.8	61.8±10.8	0.8	0.0134	0.0325
70601	CUL1	NM_003592; NP_003583	543.5±50.8	494.5±40.0	0.9	0.0134	0.0325
2650598	CYP4V2	NM_207352; NP_997235	254±109.2	299.2±77.5	1.2	0.0134	0.0325
4260142	DHX37	NM_032656; NP_116045	329.6±36.1	294.6±37.1	0.9	0.0134	0.0325
5560484	DNAJB12	NM_001002762; NM_017626; NP_001002762; NP_060096	75.9±12.3	62.2±15.9	0.8	0.0134	0.0325
3890066	DPH5	NM_001077394; NM_001077395; NM_015958; NP_001070862; NP_001070863; NP_057042	269.5±63.8	326.9±68.9	1.2	0.0134	0.0325
4830255	DPP4	NM_001935; NP_001926	151.4±130.9	271.7±368.1	1.8	0.0134	0.0325
4890706	DR1	NM_001938; NP_001929	355.4±130.9	406.1±104.6	1.1	0.0134	0.0325
7570059	DVL2	NM_004422; NP_004413	122.6±29.2	136.6±19.5	1.1	0.0134	0.0325
1050671	EGFR	NM_005228; NM_201282; NM_201283; NM_201284; NP_005219; NP_958439; NP_958440; NP_958441	142.4±64.2	108.1±61.7	0.8	0.0134	0.0325
7160079	FAM49B	NM_001256763; NM_016623; NP_001243692; NP_057707; NR_046359; NR_046360; NR_046361	206.9±46.9	264±79.7	1.3	0.0134	0.0325
5360026	FAM59B	NA	39.1±10.8	31.2±11.9	0.8	0.0134	0.0325
7200315	FECH	NM_000140; NM_001012515; NP_000131; NP_001012533	183±38.9	160.5±35.0	0.9	0.0134	0.0325
3180324	FLJ10213	NM_018029; NP_060499	120.8±18.7	100.1±20.9	0.8	0.0134	0.0325
20168	FLJ22536	NR_015410	38±11.2	53.4±19.5	1.4	0.0134	0.0325
7160239	FOSB	NM_001114171; NM_006732; NP_001107643; NP_006723	140.2±174.9	378.1±221.7	2.7	0.0134	0.0325
1440477	GAD1	NM_000817; NM_013445; NP_000808; NP_038473	42.4±13.0	33.9±10.8	0.8	0.0134	0.0325
110095	GMCL1	NM_178439; NP_848526	178.2±33.9	215.1±51.6	1.2	0.0134	0.0325
10170	GNG5	NM_005274; NP_005265	508.9±30.6	574.9±78.2	1.1	0.0134	0.0325
3420068	HAT1	NM_001033085; NM_003642; NP_003633; NR_027862	1084.9±117.9	868.8±154.3	0.8	0.0134	0.0325
4250500	HAT1	NM_001033085; NM_003642; NP_003633; NR_027862	360.1±61.3	288.4±59.1	0.8	0.0134	0.0325
3460296	HDGFRP3	NM_016073; NP_057157	516.6±102.0	662±166.2	1.3	0.0134	0.0325
540563	HLA-DMA	NM_006120; NP_006111	125.5±113.6	153.2±100.2	1.2	0.0134	0.0325
7380719	IGFBP6	NM_002178; NP_002169	2433.7±871.5	1815.9±850.2	0.7	0.0134	0.0325
2140360	INF2	NM_001031714; NM_022489; NM_032714; NP_001026884; NP_071934; NP_116103	106.1±21.6	88.7±20.6	0.8	0.0134	0.0325
6370523	KBTBD8	NM_032505; NP_115894	76.4±47.2	50.6±26.3	0.7	0.0134	0.0325
3610730	KCNN4	NM_002250; NP_002241	49.5±19.5	34.4±11.5	0.7	0.0134	0.0325
7400711	KIAA0664	NM_015229; NP_056044	133.3±16.9	113.9±14.8	0.9	0.0134	0.0325
5310445	KREMEN1	NA	40.2±7.2	30.1±11.5	0.7	0.0134	0.0325
7040546	LCLAT1	NM_001002257; NM_182551; NP_001002257; NP_872357	793.1±99.2	691.4±104.2	0.9	0.0134	0.0325
4230022	LOC100128398	NA	30.7±11.2	44.2±12.6	1.4	0.0134	0.0325
6960070	LOC100130289	NA	146.8±65.3	115.6±64.2	0.8	0.0134	0.0325
5490520	LOC100132774	NA	59.3±12.6	45.9±13.0	0.8	0.0134	0.0325
3290730	LOC100133591	NA	65±27.4	47.7±18.7	0.7	0.0134	0.0325
3370762	LOC401357	NM_001013685; NR_027050; XR_132464; XR_159055; XR_159081; XR_171646; XR_172480	79.2±15.5	69.7±20.2	0.9	0.0134	0.0325
3780594	LOC440345	NA	226.1±74.6	159.1±44.3	0.7	0.0134	0.0325
4590097	LOC440349	NA	50.5±11.9	41±9.7	0.8	0.0134	0.0325
1440753	LOC550643	NR_015367	2981.9±328.8	3265.1±263.9	1.1	0.0134	0.0325
5390148	LOC642333	NA	762.7±88.7	848.6±109.2	1.1	0.0134	0.0325
7380672	LOC646916	NA	53.8±11.5	44.5±7.9	0.8	0.0134	0.0325
20017	LOC650128	NA	130.7±42.5	108.1±37.1	0.8	0.0134	0.0325
5910685	LOC651919	NA	93.4±38.9	68.8±26.7	0.7	0.0134	0.0325
6510131	LOC728115	NA	62.1±15.1	75±16.6	1.2	0.0134	0.0325
1510050	LOC729200	NA	371.5±106.7	300.4±88.3	0.8	0.0134	0.0325
6350711	LPP	NM_001167671; NM_001167672; NM_005578; NP_001161143; NP_001161144; NP_005569	2149.2±259.2	1831.5±450.3	0.9	0.0134	0.0325
3190626	MAGT1	NM_032121; NP_115497	1567.5±247.7	1355.6±175.2	0.9	0.0134	0.0325
6770242	MARCKSL1	NM_023009; NP_075385; NR_052852	683.5±236.9	887.2±377.1	1.3	0.0134	0.0325
4640220	MAX	NM_001271068; NM_001271069; NM_002382; NM_145112; NM_145113; NM_145114; NM_145116; NM_197957; NP_001257997; NP_001257998; NP_002373; NP_660087; NP_660088; NP_660089; NP_932061; NR_073137; NR_073138	51.8±13.0	68.6±12.6	1.3	0.0134	0.0325
3190364	MGA	NM_001080541; NM_001164273; NP_001074010; NP_001157745	160.2±24.2	135.4±38.2	0.8	0.0134	0.0325
240577	MMGT1	NM_173470; NP_775741	708.7±70.3	615.2±101.3	0.9	0.0134	0.0325
1570056	MYO5A	NM_000259; NM_001142495; NP_000250; NP_001135967	246.8±57.3	327.5±90.1	1.3	0.0134	0.0325
5090156	NBL1	NM_001204084; NM_001204085; NM_001204086; NM_005380; NM_182744; NP_001191013; NP_001191014; NP_001191015; NP_005371; NP_877421	846±243.4	1091.6±380.7	1.3	0.0134	0.0325
2360468	NCRNA00092	NR_024129	64.9±18.7	76.7±20.9	1.2	0.0134	0.0325
1690735	NEDD1	NM_001135175; NM_001135176; NM_001135177; NM_152905; NP_001128647; NP_001128648; NP_001128649; NP_690869	105.8±30.3	78.7±20.2	0.7	0.0134	0.0325
6110167	NPAS2	NM_002518; NP_002509	45.8±35.0	58.2±18.4	1.3	0.0134	0.0325
7150382	NR2C2	NM_003298; NP_003289	153.2±41.5	129.9±27.8	0.8	0.0134	0.0325
2760112	P2RY5	NM_001162497; NM_001162498; NM_005767; NP_001155969; NP_001155970; NP_005758	58±33.9	94.1±41.8	1.6	0.0134	0.0325
1500491	PDE6D	NM_002601; NP_002592	306.3±42.5	351.6±23.8	1.1	0.0134	0.0325
670711	PLCL2	NM_001144382; NM_015184; NP_001137854; NP_055999	208.8±157.6	123.6±31.7	0.6	0.0134	0.0325
5090035	PPP2R5D	NM_001270476; NM_006245; NM_180976; NM_180977; NP_001257405; NP_006236; NP_851307; NP_851308	235.3±37.1	210.3±34.6	0.9	0.0134	0.0325
3310564	PRDX5	NM_012094; NM_181651; NM_181652; NP_036226; NP_857634; NP_857635	4651.4±431.9	5516.5±808.4	1.2	0.0134	0.0325
2850639	PRKCSH	NM_001001329; NM_002743; NP_001001329; NP_002734	100.3±19.5	81.5±16.2	0.8	0.0134	0.0325
2600025	PSMD14	NM_005805; NP_005796	1982±205.2	1753.7±175.2	0.9	0.0134	0.0325
6110446	PSMD4	NM_002810; NM_153822; NP_002801	454.6±59.9	503.9±57.0	1.1	0.0134	0.0325
4780370	RAPSN	NM_005055; NM_032645; NP_005046; NP_116034	993.1±499.4	1251.8±558.9	1.3	0.0134	0.0325
6760554	RER1	NM_007033; NP_008964	140.1±36.1	165.8±36.1	1.2	0.0134	0.0325
2510292	RNF219	NM_024546; NP_078822	441.9±122.6	350.4±97.3	0.8	0.0134	0.0325
1110180	RORA	NM_002943; NM_134260; NM_134261; NM_134262; NP_002934; NP_599022; NP_599023; NP_599024	101.2±49.0	77±31.0	0.8	0.0134	0.0325
7330008	RPS6KL1	NM_031464; NP_113652	37.8±9.7	48.6±15.1	1.3	0.0134	0.0325
6290593	S100PBP	NM_001017406; NM_001256121; NM_022753; NP_001243050; NP_073590	57.9±8.7	49.6±9.7	0.9	0.0134	0.0325
3370195	SDHB	NM_003000; NP_002991	2377.8±198.3	2250.5±164.8	0.9	0.0134	0.0325
6100288	2015-09-15	NM_004261; NM_203341; NP_004252; NP_976086	2710.4±391.6	3029.4±569.3	1.1	0.0134	0.0325
2690088	SGCA	NM_000023; NM_001135697; NP_000014; NP_001129169	512.8±280.5	813.6±473.4	1.6	0.0134	0.0325
780133	SH3D19	NM_001009555; NM_001128923; NM_001128924; NM_001243349; NP_001009555; NP_001122395; NP_001122396; NP_001230278	296.5±143.5	434.9±226.1	1.5	0.0134	0.0325
1690678	SIK1	NM_173354; NP_775490	247.7±118.6	360.6±205.5	1.5	0.0134	0.0325
1690711	SNAPC2	NM_003083; NP_003074; NR_030717	313.6±88.7	252.1±53.7	0.8	0.0134	0.0325
1780008	SNORA28	NR_002964	42.3±14.4	60.9±29.9	1.4	0.0134	0.0325
2710687	SNORD114-1	NR_003193	56.8±25.6	37.5±19.8	0.7	0.0134	0.0325
2510164	SNORD3A	NR_002906; NR_006880	154.2±43.3	229.5±73.6	1.5	0.0134	0.0325
6270288	SNRPB2	NM_003092; NM_198220; NP_003083; NP_937863	657.6±91.6	601.6±96.6	0.9	0.0134	0.0325
1990300	SOCS1	NM_003745; NP_003736	96.4±59.9	146.3±84.0	1.5	0.0134	0.0325
520209	SRP9	NM_001130440; NM_003133; NP_001123912; NP_003124	5247.6±919.8	4747.8±811.6	0.9	0.0134	0.0325
3840356	TRIM11	NM_145214; NP_660215	139.2±19.1	114.7±21.3	0.8	0.0134	0.0325
1990441	TRIM27	NM_006510; NM_030950; NP_006501	105±17.3	87.1±14.8	0.8	0.0134	0.0325
6760543	UBAP1	NM_001171201; NM_001171202; NM_001171203; NM_001171204; NM_016525; NP_001164672; NP_001164673; NP_001164674; NP_001164675; NP_057609; NR_033243	424.6±38.6	493.1±52.3	1.2	0.0134	0.0325
6280333	USF1	NM_001276373; NM_007122; NM_207005; NP_001263302; NP_009053; NP_996888	163.7±34.6	150±44.3	0.9	0.0134	0.0325
4640670	USP7	NM_003470; NP_003461	182.5±25.6	156.8±18.7	0.9	0.0134	0.0325
4920382	VAC14	NM_018052; NP_060522	83.3±16.9	101.7±30.3	1.2	0.0134	0.0325
6620670	WDR75	NM_032168; NP_115544	820.5±106.7	708.1±117.2	0.9	0.0134	0.0325
3370746	ZBTB24	NM_001164313; NM_014797; NP_001157785; NP_055612	206.2±28.8	180.3±31.0	0.9	0.0134	0.0325
6200528	ZBTB3	NM_024784; NP_079060	106.3±25.6	82.3±13.0	0.8	0.0134	0.0325
2060037	ZBTB43	NM_001135776; NM_014007; NP_001129248; NP_054726	263.6±58.0	343.2±122.9	1.3	0.0134	0.0325
4830050	ZC3H7A	NM_014153; NP_054872	598.6±86.2	514.8±78.6	0.9	0.0134	0.0325
870379	ZFAND2A	NM_182491; NP_872297	868±160.4	792.5±163.3	0.9	0.0134	0.0325
2480564	ZNF167	NM_018651; NM_025169; NP_061121; NP_079445	46.3±11.5	55.7±14.4	1.2	0.0134	0.0325
1470538	ZNF513	NM_001201459; NM_144631; NP_001188388; NP_653232	93.2±12.3	109.8±20.6	1.2	0.0134	0.0325
5360707	ZNF557	NM_001044387; NM_001044388; NM_024341; NP_001037852; NP_001037853; NP_077317	256.5±68.1	224.2±63.5	0.9	0.0134	0.0325
3780280	ZNF701	NM_001172655; NM_018260; NP_001166126; NP_060730	76.2±25.6	61±20.2	0.8	0.0134	0.0325
5290717	ZUFSP	NM_145062; NP_659499	216±33.9	187.4±41.8	0.9	0.0134	0.0325
6270181	AADAT	NM_016228; NM_182662; NP_057312; NP_872603	156.9±25.6	185.5±40.7	1.2	0.0171	0.0393
2140022	ADRA1B	NM_000679; NP_000670	79.9±39.7	54.9±21.6	0.7	0.0171	0.0393
5870228	ADSL	NM_000026; NM_001123378; NP_000017; NP_001116850	2404.9±240.9	2126.4±319.1	0.9	0.0171	0.0393
3120598	AKR1C4	NM_001818; NP_001809	650.5±325.2	925.5±383.6	1.4	0.0171	0.0393
7510259	ATP7B	NM_000053; NM_001005918; NM_001243182; NP_000044; NP_001005918; NP_001230111	56±12.6	71.6±19.5	1.3	0.0171	0.0393
3780239	ATPAF2	NM_145691; NP_663729	64.6±9.4	78.7±14.8	1.2	0.0171	0.0393
2340600	ATRX	NM_000489; NM_138270; NM_138271; NP_000480; NP_612114	45±9.4	60.2±20.2	1.3	0.0171	0.0393
1090400	ATXN2	NM_002973; NP_002964	1130.2±154.3	1011.5±113.2	0.9	0.0171	0.0393
2140121	BASP1	NM_001271606; NM_006317; NP_001258535; NP_006308	3999.8±548.4	3256.1±885.9	0.8	0.0171	0.0393
6580450	BCL11A	NM_018014; NM_022893; NM_138553; NM_138559; NP_060484; NP_075044; NP_612569	77.9±34.3	55.1±24.2	0.7	0.0171	0.0393
5420438	C11orf84	NM_138471; NP_612480	54.2±16.6	41.2±12.3	0.8	0.0171	0.0393
1410050	C14orf147	NM_138288; NP_612145	135.8±19.8	155.8±29.9	1.1	0.0171	0.0393
2370414	C16orf42	NM_001001410; NP_001001410	223.5±35.0	208.4±35.0	0.9	0.0171	0.0393
2710373	C17orf106	NM_001113324; NP_001106795	59.5±12.3	71.4±14.1	1.2	0.0171	0.0393
2750465	C19orf61	NM_019108; NP_061981	100.1±24.5	79.8±13.7	0.8	0.0171	0.0393
4760692	C1orf131	NM_152379; NP_689592	516.1±72.1	473.8±58.8	0.9	0.0171	0.0393
4860575	C1orf218	NM_001142795; NM_001195215; NM_001195216; NM_019049; NM_144977; NP_001182144; NP_001182145; NP_659414	126.2±39.7	153.7±37.9	1.2	0.0171	0.0393
2480440	C3orf64	NM_173654; NP_775925	369.2±76.8	438.1±119.7	1.2	0.0171	0.0393
670274	C7orf58	NM_001105533; NM_024913; NP_001099003; NP_079189	69.5±79.0	50.8±41.1	0.7	0.0171	0.0393
1710386	C8orf58	NM_001013842; NM_001198827; NM_173686; NP_001013864; NP_001185756; NP_775957	68.4±18.7	83.1±24.2	1.2	0.0171	0.0393
4610338	CAMK1	NM_003656; NP_003647	93.6±10.8	79.5±24.9	0.8	0.0171	0.0393
3850021	CASP4	NM_001225; NM_033306; NM_033307; NP_001216; NP_150649	572.2±163.3	685±130.5	1.2	0.0171	0.0393
380270	CBX3	NM_007276; NM_016587; NP_009207; NP_057671	84.7±18.4	75.8±16.6	0.9	0.0171	0.0393
1710278	CDC34	NM_004359; NP_004350	178.2±31.0	205.1±33.5	1.2	0.0171	0.0393
610332	CHN1	NM_001025201; NM_001206602; NM_001822; NP_001020372; NP_001193531; NP_001813; NR_038133	563.9±218.1	730.5±348.3	1.3	0.0171	0.0393
4810286	CLDND1	NM_001040181; NM_001040182; NM_001040183; NM_001040184; NM_001040199; NM_001040200; NM_019895; NP_001035271; NP_001035272; NP_001035273; NP_001035289; NP_001035290; NP_063948	730.5±209.5	635.5±157.6	0.9	0.0171	0.0393
1740392	COMMD10	NM_016144; NP_057228	553±75.4	599.2±90.5	1.1	0.0171	0.0393
1770400	COMMD8	NM_017845; NP_060315	978.5±124.4	819.9±160.1	0.8	0.0171	0.0393
630735	COX17	NM_005694; NP_005685	2342±427.6	2841.4±673.9	1.2	0.0171	0.0393
3710196	DDR1	NM_001202521; NM_001202522; NM_001202523; NM_001954; NM_013993; NM_013994; NP_001189450; NP_001189451; NP_001189452; NP_001945; NP_054699; NP_054700	192.7±69.6	211.6±62.4	1.1	0.0171	0.0393
1470017	DHRS1	NM_001136050; NM_138452; NP_001129522; NP_612461	554.6±107.1	610.6±95.9	1.1	0.0171	0.0393
7040670	DHRS3	NM_004753; NP_004744	339.8±216.7	438.3±243.7	1.3	0.0171	0.0393
5570246	DISP1	NM_032890; NP_116279	103.2±18.4	120.8±29.2	1.2	0.0171	0.0393
5810008	DLGAP4	NM_001042486; NM_014902; NM_183006; NP_001035951; NP_055717; NP_892118	372.5±73.9	434.9±85.1	1.2	0.0171	0.0393
4280482	DRAM1	NM_018370; NP_060840	535.6±146.0	827.6±390.8	1.5	0.0171	0.0393
1090440	EEF1D	NM_001130053; NM_001130054; NM_001130055; NM_001130056; NM_001130057; NM_001195203; NM_001960; NM_032378; NP_001123525; NP_001123527; NP_001123528; NP_001123529; NP_001182132; NP_001951; NP_115754	2195.6±289.5	1985±203.0	0.9	0.0171	0.0393
3930296	EIF1AX	NM_001412; NP_001403	1282.6±362.0	1124.6±381.1	0.9	0.0171	0.0393
6370494	EIF2B4	NM_001034116; NM_015636; NM_172195; NP_001029288; NP_056451; NP_751945	921.5±97.3	984.5±77.2	1.1	0.0171	0.0393
5310735	EIF3L	NM_001242923; NM_016091; NP_001229852; NP_057175	7079.2±628.8	7979.8±674.2	1.1	0.0171	0.0393
5090088	EPRS	NM_004446; NP_004437	2596.6±301.8	2956.6±527.9	1.1	0.0171	0.0393
4780743	ETFA	NM_000126; NM_001127716; NP_000117; NP_001121188	1755.1±166.2	2010.5±313.0	1.1	0.0171	0.0393
3890671	FAM136A	NM_032822; NP_116211	694.2±79.0	609.1±79.0	0.9	0.0171	0.0393
580053	FASTKD3	NM_024091; NP_076996; NR_036553; NR_073608	92.7±23.4	77±18.7	0.8	0.0171	0.0393
5270273	FLJ27365	NM_207477; NR_027033	57.9±24.2	43.6±14.1	0.8	0.0171	0.0393
4180603	GAL3ST4	NM_024637; NP_078913	266.8±75.4	335.3±96.3	1.3	0.0171	0.0393
2370576	GATAD2B	NM_020699; NP_065750	99±31.0	80.4±11.9	0.8	0.0171	0.0393
4830309	GCSH	NM_004483; NP_004474; NR_033249	33.3±9.0	45.6±17.3	1.4	0.0171	0.0393
4900639	GGNBP2	NM_024835; NP_079111	702.6±128.0	580.2±55.5	0.8	0.0171	0.0393
3460193	H2AFV	NM_012412; NM_138635; NM_201436; NM_201516; NM_201517; NP_036544; NP_619541; NP_958844; NP_958924; NP_958925	100.8±24.9	83.3±18.7	0.8	0.0171	0.0393
380626	HCN4	NM_005477; NP_005468	57.9±19.1	46±11.5	0.8	0.0171	0.0393
4900010	HIF1A	NM_001243084; NM_001530; NM_181054; NP_001230013; NP_001521; NP_851397	459.5±80.0	576.3±177.8	1.3	0.0171	0.0393
6620437	HOXA5	NM_019102; NP_061975	226.5±54.8	171.8±48.3	0.8	0.0171	0.0393
6250022	HOXC10	NM_017409; NP_059105	49.1±9.4	40.4±18.7	0.8	0.0171	0.0393
6290537	HRSP12	NM_005836; NP_005827	135.5±64.2	161±53.0	1.2	0.0171	0.0393
3710221	IL17RA	NM_014339; NP_055154	43.6±13.0	35.3±11.9	0.8	0.0171	0.0393
7000086	KCTD20	NM_173562; NP_775833	805.1±402.0	1096.3±570.0	1.4	0.0171	0.0393
1090072	KIAA0494	NM_014774; NP_055589	336.8±41.8	366.3±50.8	1.1	0.0171	0.0393
580446	KLHL26	NM_018316; NP_060786	51.7±9.7	44.2±9.0	0.9	0.0171	0.0393
2120148	LCLAT1	NM_001002257; NM_182551; NP_001002257; NP_872357	272.2±41.1	230.3±41.1	0.8	0.0171	0.0393
4120561	LIMK2	NM_001031801; NM_005569; NM_016733; NP_001026971; NP_005560; NP_057952	81.5±24.2	107.2±32.1	1.3	0.0171	0.0393
1010193	LOC100129890	NA	58.4±14.8	69.2±16.6	1.2	0.0171	0.0393
4670593	LOC100130764	NA	151.7±41.5	121.7±26.0	0.8	0.0171	0.0393
6290736	LOC100133795	NA	49.8±11.2	40.9±12.3	0.8	0.0171	0.0393
7050132	LOC151579	NA	1932.2±436.6	1679.5±472.7	0.9	0.0171	0.0393
4150128	LOC340598	NA	107.1±115.0	201.6±210.6	1.9	0.0171	0.0393
4220240	LOC391044	NA	74.9±16.6	59.6±10.1	0.8	0.0171	0.0393
2940309	LOC391169	NA	237.7±71.0	204.5±48.3	0.9	0.0171	0.0393
5870341	LOC642691	NA	49.5±12.3	39.8±18.0	0.8	0.0171	0.0393
3060044	LOC642852	NA	48±14.4	57.8±15.5	1.2	0.0171	0.0393
780019	LOC642975	NA	3200.7±333.2	3550.7±506.9	1.1	0.0171	0.0393
6450673	LOC649330	NA	198.5±50.5	163.7±77.9	0.8	0.0171	0.0393
3180463	LOC649801	NA	128.8±29.9	175.3±80.4	1.4	0.0171	0.0393
6350520	LOC653930	NA	41.5±8.7	34.7±7.6	0.8	0.0171	0.0393
2640010	LOC727768	NA	90±44.7	139.9±93.4	1.6	0.0171	0.0393
510333	LOC728965	NA	66.6±13.0	52.4±10.5	0.8	0.0171	0.0393
2190441	LOC729200	NA	1317.4±88.7	1143.2±232.9	0.9	0.0171	0.0393
1260647	LOC729760	NA	59.9±22.0	52.1±30.3	0.9	0.0171	0.0393
4760400	LOC729798	NA	7815.6±713.9	8488±516.3	1.1	0.0171	0.0393
2260239	LOC730101	NR_024403; NR_024405	159.7±53.7	116.3±44.3	0.7	0.0171	0.0393
4390021	LOC730153	NA	48±9.4	39.3±6.9	0.8	0.0171	0.0393
2350451	MAP4K5	NM_006575; NM_198794; NP_006566; NP_942089	255.9±34.6	219.4±44.0	0.9	0.0171	0.0393
6060731	MAPRE1	NM_012325; NP_036457	2330.5±206.6	2565±293.1	1.1	0.0171	0.0393
5220315	MBNL1	NM_021038; NM_207292; NM_207293; NM_207294; NM_207295; NM_207296; NM_207297; NP_066368; NP_997175; NP_997176; NP_997177; NP_997178; NP_997179; NP_997180	1373.3±303.6	1226.9±422.6	0.9	0.0171	0.0393
6860524	METTL3	NM_019852; NP_062826	250.2±40.4	287.2±67.4	1.1	0.0171	0.0393
1400228	MIR1228	NR_031597	124.1±22.0	110.5±13.3	0.9	0.0171	0.0393
2140167	MOSC2	NM_017898; NP_060368	98.3±34.3	73.2±18.0	0.7	0.0171	0.0393
60370	MPHOSPH8	NM_017520; NP_059990	142.2±20.6	167.3±31.0	1.2	0.0171	0.0393
6660270	MRPL17	NM_022061; NP_071344	2089.4±304.3	1793.3±202.6	0.9	0.0171	0.0393
2680767	MRPS24	NM_032014; NP_114403	1727.9±218.1	1564.3±141.0	0.9	0.0171	0.0393
5720398	NDUFAF2	NM_174889; NP_777549	1396.7±243.4	1523.4±325.6	1.1	0.0171	0.0393
130168	NEDD1	NM_001135175; NM_001135176; NM_001135177; NM_152905; NP_001128647; NP_001128648; NP_001128649; NP_690869	47±9.4	36.1±14.1	0.8	0.0171	0.0393
1090605	NF2	NM_000268; NM_016418; NM_181825; NM_181826; NM_181827; NM_181828; NM_181829; NM_181830; NM_181831; NM_181832; NM_181833; NM_181834; NM_181835; NP_000259; NP_057502; NP_861546; NP_861966; NP_861967; NP_861968; NP_861969; NP_861970; NP_861971	41.9±10.1	32.9±8.3	0.8	0.0171	0.0393
3120653	NSUN4	NM_001256127; NM_001256128; NM_199044; NP_001243056; NP_001243057; NP_950245; NR_045789; NR_045790; NR_045791	198.3±24.2	230.9±38.6	1.2	0.0171	0.0393
670195	NUDCD2	NM_145266; NP_660309	348±87.3	394.5±115.0	1.1	0.0171	0.0393
6580239	OCIAD1	NM_001079839; NM_001079840; NM_001079841; NM_001079842; NM_001168254; NM_017830; NP_001073308; NP_001073309; NP_001073310; NP_001073311; NP_001161726; NP_060300	1992.2±229.3	2328.6±371.4	1.2	0.0171	0.0393
5550537	OTUD6B	NM_016023; NP_057107	325.6±58.8	267.8±62.0	0.8	0.0171	0.0393
6380327	PDSS2	NM_020381; NP_065114	309.5±31.7	284.7±33.2	0.9	0.0171	0.0393
4640070	PIPSL	NR_002319	274.5±40.0	319.3±54.1	1.2	0.0171	0.0393
6520390	PPM1A	NM_021003; NM_177951; NM_177952; NP_066283; NP_808820; NP_808821	42.3±9.0	53.3±15.5	1.3	0.0171	0.0393
2630056	PRDX5	NM_012094; NM_181651; NM_181652; NP_036226; NP_857634; NP_857635	4724.6±470.9	5463±939.2	1.2	0.0171	0.0393
2260050	PSD3	NM_015310; NM_206909; NP_056125; NP_996792	49.9±13.3	35.7±11.9	0.7	0.0171	0.0393
650369	PSMD8	NM_002812; NP_002803	886.7±123.7	976±135.9	1.1	0.0171	0.0393
4540326	PYGB	NM_002862; NP_002853	717.9±202.3	594±215.3	0.8	0.0171	0.0393
4730685	RAB7A	NM_004637; NP_004628	2495.1±219.6	2824.3±308.3	1.1	0.0171	0.0393
630204	RAC1	NM_006908; NM_018890; NM_198829; NP_008839; NP_061485	4836.9±718.9	4298.6±484.2	0.9	0.0171	0.0393
2100224	RHBDD3	NM_012265; NP_036397	60.7±14.8	69.9±11.9	1.2	0.0171	0.0393
2750050	RNY5	NR_001571	49.2±13.0	62.9±16.2	1.3	0.0171	0.0393
3460687	RRP12	NM_001145114; NM_015179; NP_001138586; NP_055994	162.6±27.8	183.2±26.0	1.1	0.0171	0.0393
5490008	RSL1D1	NM_015659; NP_056474	1082±168.0	979.2±130.5	0.9	0.0171	0.0393
1240093	S100A14	NM_020672; NP_065723	48.9±11.9	35.3±9.0	0.7	0.0171	0.0393
2030068	SCYL3	NM_020423; NM_181093; NP_065156; NP_851607	146.8±16.2	125.4±20.2	0.9	0.0171	0.0393
150048	SEC24B	NM_001042734; NM_006323; NP_001036199; NP_006314	476.7±60.6	437.9±79.3	0.9	0.0171	0.0393
6650630	SESN2	NM_031459; NP_113647	60±26.7	33.8±11.5	0.6	0.0171	0.0393
6380709	SETD4	NM_001007258; NM_001007259; NM_001007260; NM_001007261; NM_001007262; NM_017438; NP_001007260; NP_059134; NR_040086; NR_040087; NR_040088	88±14.8	77.1±14.1	0.9	0.0171	0.0393
7200037	SFRS4	NM_005626; NP_005617	1401.7±269.0	1251.3±148.2	0.9	0.0171	0.0393
6380239	SGIP1	NM_032291; NP_115667	78.4±72.5	145.1±143.9	1.9	0.0171	0.0393
270475	SGSM3	NM_015705; NP_056520	67.3±11.2	94±33.9	1.4	0.0171	0.0393
4850168	SLC22A4	NM_003059; NP_003050	140.5±49.0	176±40.7	1.3	0.0171	0.0393
2680639	SLC25A38	NM_017875; NP_060345	91.6±15.5	76±18.4	0.8	0.0171	0.0393
380189	SLC35A4	NM_080670; NP_542401	232.6±27.4	209.6±36.1	0.9	0.0171	0.0393
4200711	SNORA63	NR_002586	46.6±16.2	66.2±18.4	1.4	0.0171	0.0393
3800278	SNORA8	NR_002920	119.7±46.9	94.5±37.1	0.8	0.0171	0.0393
4490048	SNORD4A	NR_000010	57.5±10.1	46.8±9.0	0.8	0.0171	0.0393
4260504	SNX14	NM_020468; NM_153816; NP_065201; NP_722523	906.8±183.5	774±191.8	0.9	0.0171	0.0393
1260201	SP2	NM_003110; NP_003101	117.8±19.5	98±12.6	0.8	0.0171	0.0393
5700707	SPRED1	NM_152594; NP_689807	845±293.1	706.2±239.0	0.8	0.0171	0.0393
6380465	SS18	NM_001007559; NM_005637; NP_001007560; NP_005628	1047.4±163.7	934±142.8	0.9	0.0171	0.0393
5560221	STARD10	NM_006645; NP_006636	119.2±35.3	149.3±40.4	1.3	0.0171	0.0393
4150414	STK11	NM_000455; NP_000446	76.2±12.3	67.8±9.7	0.9	0.0171	0.0393
2510551	STK3	NM_001256312; NM_001256313; NM_006281; NP_001243241; NP_001243242; NP_006272	446.9±131.6	541.6±108.9	1.2	0.0171	0.0393
6620544	TACO1	NM_016360; NP_057444	500±57.7	430.9±51.6	0.9	0.0171	0.0393
770520	TAF4	NM_003185; NP_003176	159.8±37.1	138.8±19.8	0.9	0.0171	0.0393
2510672	TCF4	NM_001083962; NM_001243226; NM_001243227; NM_001243228; NM_001243230; NM_001243231; NM_001243232; NM_001243233; NM_001243234; NM_001243235; NM_001243236; NM_003199; NP_001077431; NP_001230155; NP_001230156; NP_001230157; NP_001230159; NP_001230160; NP_001230161; NP_001230162; NP_001230163; NP_001230164; NP_001230165; NP_003190	379.8±99.2	430.7±107.4	1.1	0.0171	0.0393
5090044	TFG	NM_001007565; NM_001195478; NM_001195479; NM_006070; NP_001007566; NP_001182407; NP_001182408; NP_006061	72.1±13.0	62±16.6	0.9	0.0171	0.0393
1230646	THUMPD2	NM_025264; NP_079540; NR_028102	216.1±39.7	273.6±72.1	1.3	0.0171	0.0393
5690711	TMEM134	NM_001078650; NM_001078651; NM_025124; NP_001072118; NP_001072119; NP_079400; NR_073409; NR_073410; NR_073411; NR_073412; NR_073413	303.6±62.7	348.4±46.5	1.1	0.0171	0.0393
1580707	TMEM80	NM_001042463; NM_001042464; NM_001276253; NM_001276274; NM_174940; NP_001035928; NP_001263182; NP_001263203; NP_777600	62.7±7.6	75.1±14.8	1.2	0.0171	0.0393
4900079	UIMC1	NM_001199297; NM_001199298; NM_016290; NP_001186226; NP_001186227; NP_057374	735.3±62.4	695.9±51.9	0.9	0.0171	0.0393
6550020	VRK2	NM_001130480; NM_001130481; NM_001130482; NM_001130483; NM_006296; NP_001123952; NP_001123953; NP_001123954; NP_001123955; NP_006287; NR_036441; NR_049781	118±23.4	97.8±24.2	0.8	0.0171	0.0393
4850079	WDR5	NM_017588; NM_052821; NP_060058; NP_438172	179.3±40.4	221.3±74.6	1.2	0.0171	0.0393
630609	XYLT1	NM_022166; NP_071449	356.1±222.1	186.9±125.5	0.5	0.0171	0.0393
380703	YIPF5	NM_001024947; NM_001271732; NM_030799; NP_001020118; NP_001258661; NP_110426	452.3±136.3	638.4±285.9	1.4	0.0171	0.0393
2640184	ZBTB5	NM_014872; NP_055687	82.8±11.9	73.4±11.9	0.9	0.0171	0.0393
4900193	ZCCHC7	NM_032226; NP_115602	393.2±113.2	476.1±109.6	1.2	0.0171	0.0393
1030324	ZFP161	NM_001143823; NM_001243702; NM_001243704; NM_003409; NP_001137295; NP_001230631; NP_001230633; NP_003400	185.5±33.2	153.1±24.5	0.8	0.0171	0.0393
1400603	ZFYVE16	NM_001105251; NM_014733; NP_001098721; NP_055548	89.4±11.2	107.3±33.2	1.2	0.0171	0.0393
5420068	ZMAT5	NM_001003692; NM_019103; NP_001003692; NP_061976	100.5±17.7	124.9±36.8	1.2	0.0171	0.0393
5550068	ZNF195	NM_001130519; NM_001130520; NM_001242841; NM_001242842; NM_001242843; NM_001256823; NM_001256824; NM_001256825; NM_007152; NP_001123991; NP_001123992; NP_001229770; NP_001229771; NP_001229772; NP_001243752; NP_001243753; NP_001243754; NP_009083; NR_040083; NR_046381; NR_046382	149.1±42.5	123.4±27.4	0.8	0.0171	0.0393
7040139	ZNF324	NM_014347; NP_055162	80±18.7	62.6±7.9	0.8	0.0171	0.0393
7380131	ZNF507	NM_001136156; NM_014910; NP_001129628; NP_055725	41.9±10.1	34.6±7.9	0.8	0.0171	0.0393
6660487	ZNF577	NM_001135590; NM_032679; NP_001129062; NP_116068; NR_024181	522±94.1	438.6±89.8	0.8	0.0171	0.0393
2640619	ZNF91	NM_003430; NP_003421	141.7±36.8	204.5±94.1	1.4	0.0171	0.0393
1410427	ZRANB1	NM_017580; NP_060050	253.6±80.0	289.4±89.8	1.1	0.0171	0.0393
3850255	ZSWIM3	NM_080752; NP_542790; NR_037628	67.5±14.4	46.6±10.8	0.7	0.0171	0.0393
4250376	AHDC1	NM_001029882; NP_001025053	49.4±11.9	59.8±12.6	1.2	0.0215	0.0475
6200431	AKT1	NM_001014431; NM_001014432; NM_005163; NP_001014431; NP_001014432; NP_005154	1670.7±270.4	1516.8±199.4	0.9	0.0215	0.0475
7040674	ANO6	NM_001025356; NM_001142678; NM_001142679; NM_001142680; NM_001204803; NP_001020527; NP_001136150; NP_001136151; NP_001191732	431±66.3	513.6±62.0	1.2	0.0215	0.0475
5670494	ARL15	NM_019087; NP_061960	43.8±11.2	58.4±20.6	1.3	0.0215	0.0475
20601	BIRC6	NM_016252; NP_057336	174.7±44.0	201.7±47.6	1.2	0.0215	0.0475
4570102	BRMS1	NM_001024957; NM_001024958; NM_015399; NP_001020128; NP_056214	1364.2±155.0	1198.6±179.6	0.9	0.0215	0.0475
5550612	BRP44	NM_001143674; NM_015415; NP_001137146; NP_056230; NR_026550	1120.7±248.8	1252.6±262.8	1.1	0.0215	0.0475
6940647	C16orf58	NM_022744; NP_073581	1475.5±132.7	1317.9±162.6	0.9	0.0207	0.0475
4230603	C19orf47	NM_001256440; NM_001256441; NM_178830; NP_001243369; NP_001243370; NR_046202	48.7±11.9	38.6±11.2	0.8	0.0215	0.0475
6290253	C19orf52	NM_138358; NP_612367	163.6±19.1	147±22.0	0.9	0.0215	0.0475
3930386	C2orf76	NM_001017927; NP_001017927	197.7±22.4	239.6±50.1	1.2	0.0215	0.0475
510215	C3orf14	NM_020685; NP_065736	113.6±24.2	92.1±24.2	0.8	0.0215	0.0475
5690131	CCDC101	NM_138414; NP_612423	80.2±14.4	68.1±13.0	0.8	0.0215	0.0475
6400161	CCDC46	NM_001037325; NM_001199165; NM_145036; NP_001032402; NP_001186094; NP_659473	250.6±79.3	321.2±103.8	1.3	0.0215	0.0475
4150193	CD47	NM_001025079; NM_001025080; NM_001777; NM_198793; NP_001768; NP_942088	630.4±219.9	508.9±133.8	0.8	0.0215	0.0475
1710474	CHD9	NM_025134; NP_079410	503.2±147.5	653.6±250.9	1.3	0.0215	0.0475
6220441	CISD1	NM_018464; NP_060934	2433.9±426.9	2816.7±389.4	1.2	0.0215	0.0475
4260441	CLEC3B	NM_003278; NP_003269	164.3±116.1	354.3±446.4	2.2	0.0215	0.0475
1190220	COX5B	NM_001862; NP_001853	4369.2±544.8	4093.2±362.0	0.9	0.0215	0.0475
5910541	CTNS	NM_001031681; NM_004937; NP_001026851; NP_004928	314.6±60.2	358.8±60.2	1.1	0.0215	0.0475
6370221	DIRAS3	NM_004675; NP_004666	34.9±20.6	57.9±49.0	1.7	0.0215	0.0475
6040112	DPH2	NM_001039589; NM_001384; NM_201399; NP_001034678; NP_001375	561.2±69.2	632.6±98.8	1.1	0.0215	0.0475
1990601	DZIP1L	NM_001170538; NM_173543; NP_001164009; NP_775814	65.8±15.5	50.8±11.9	0.8	0.0215	0.0475
6650196	E2F5	NM_001083588; NM_001083589; NM_001951; NP_001077057; NP_001077058; NP_001942	67.4±14.1	78.4±11.5	1.2	0.0215	0.0475
290114	EBNA1BP2	NM_001159936; NM_006824; NP_001153408; NP_006815	3344.7±561.0	2893.6±400.9	0.9	0.0215	0.0475
2320653	ECHDC2	NM_001198961; NM_001198962; NM_018281; NP_001185890; NP_001185891; NP_060751	432.9±161.5	517.2±122.2	1.2	0.0215	0.0475
4590537	ERAL1	NM_005702; NP_005693	719.5±79.0	662.7±70.7	0.9	0.0215	0.0475
6100551	FBXO42	NM_018994; NP_061867	91.1±29.6	72.8±19.8	0.8	0.0215	0.0475
5670736	FGL1	NA	115±27.0	131.1±24.5	1.1	0.0215	0.0475
6370519	HGSNAT	NM_152419; NP_689632	45.6±6.5	39.8±8.3	0.9	0.0215	0.0475
2680722	HIF1A	NM_001243084; NM_001530; NM_181054; NP_001230013; NP_001521; NP_851397	1448.1±291.0	1774.6±654.8	1.2	0.0215	0.0475
6860717	HOXC4	NM_014620; NM_153633; NP_055435; NP_705897	359.3±77.2	309.9±82.9	0.9	0.0215	0.0475
3420270	IFT52	NM_016004; NP_057088	103.2±15.1	89.7±27.8	0.9	0.0215	0.0475
620386	IGF2	NM_000612; NM_001007139; NM_001127598; NP_000603; NP_001007140; NP_001121070	73.8±38.6	53.2±27.8	0.7	0.0215	0.0475
2070039	INSIG2	NM_016133; NP_057217	340.2±115.0	404.6±58.4	1.2	0.0215	0.0475
1240504	JMJD1A	NM_001146688; NM_018433; NP_001140160; NP_060903	303.8±60.9	246.6±41.1	0.8	0.0215	0.0475
2850364	KIAA1333	NM_017769; NP_060239	55.8±28.5	36.7±17.3	0.7	0.0215	0.0475
6550209	KIF2A	NM_001098511; NM_001243952; NM_001243953; NM_004520; NP_001091981; NP_001230881; NP_001230882; NP_004511	258.9±46.2	298.2±46.9	1.2	0.0215	0.0475
2060414	KRT31	NM_002277; NP_002268	41.2±15.9	52.7±19.5	1.3	0.0215	0.0475
2680382	LEPR	NM_001003679; NM_001003680; NM_001198687; NM_001198688; NM_001198689; NM_002303; NP_001003679; NP_001003680; NP_001185616; NP_001185617; NP_001185618; NP_002294	266.8±220.3	454.9±340.0	1.7	0.0215	0.0475
6480348	LEPR	NM_001003679; NM_001003680; NM_001198687; NM_001198688; NM_001198689; NM_002303; NP_001003679; NP_001003680; NP_001185616; NP_001185617; NP_001185618; NP_002294	40.1±13.0	53.8±20.2	1.3	0.0215	0.0475
870750	LOC100009676	NR_024407	52.6±11.2	62.1±9.0	1.2	0.0215	0.0475
2190192	LOC100128888	NA	87.4±25.6	73.3±21.6	0.8	0.0215	0.0475
4200326	LOC100132444	NA	117.1±44.7	93.6±31.0	0.8	0.0215	0.0475
3130504	LOC100132918	NA	336.4±86.5	280.5±75.4	0.8	0.0215	0.0475
3060524	LOC153561	NM_207331; NR_003656; NR_027026; NR_027027; NR_027028	53.7±13.3	44±13.0	0.8	0.0215	0.0475
5900373	LOC389141	NA	11292.9±1694.6	10348.8±973.5	0.9	0.0211	0.0475
7160139	LOC389293	NA	511.5±158.3	581±122.9	1.1	0.0215	0.0475
6020138	LOC402342	NA	58.3±22.7	43.1±25.6	0.7	0.0215	0.0475
1470093	LOC440776	NA	45.9±11.2	34.2±8.3	0.7	0.0215	0.0475
2710433	LOC646547	NA	50.2±11.5	40.3±12.6	0.8	0.0215	0.0475
5130209	LOC648189	NA	47.7±14.8	66±26.3	1.4	0.0215	0.0475
4010167	LOC650321	NA	178.5±69.9	218.9±84.0	1.2	0.0215	0.0475
1690465	LOC650369	NA	572.7±142.8	682.4±160.8	1.2	0.0215	0.0475
5360168	LOC652324	NA	67.1±10.8	56.3±15.9	0.8	0.0215	0.0475
1230554	LOC654121	NA	1220±208.8	1015.9±198.3	0.8	0.0215	0.0475
4860747	LOC654342	NA	88.3±23.1	72.6±27.8	0.8	0.0215	0.0475
7320209	LOC728127	NA	70.9±24.5	50.8±13.0	0.7	0.0215	0.0475
3940274	LOC732360	NA	214±64.9	262.3±54.8	1.2	0.0215	0.0475
6550070	LPAR4	NM_005296; NP_005287	32.4±5.4	50.8±25.6	1.6	0.0215	0.0475
1510020	LRCH4	NM_002319; NP_002310	66.7±13.0	78.4±13.7	1.2	0.0215	0.0475
7160328	LRRC20	NM_018205; NM_018239; NM_207119; NP_060675; NP_060709; NP_997002	45.4±7.2	37.6±8.3	0.8	0.0215	0.0475
7560368	MBD5	NM_018328; NP_060798	37.9±10.5	46.2±5.8	1.2	0.0215	0.0475
5570131	MEAF6	NM_001270875; NM_001270876; NM_022756; NP_001257804; NP_001257805; NP_073593; NR_073090; NR_073091; NR_073092	43.4±9.0	50.5±6.5	1.2	0.0215	0.0475
7200598	MED6	NM_005466; NP_005457	1300.6±103.5	1150.4±164.1	0.9	0.0215	0.0475
510288	MFSD1	NM_001167903; NM_022736; NP_001161375; NP_073573	1272.9±237.6	1509.5±291.7	1.2	0.0215	0.0475
5900592	MGAT1	NM_001114617; NM_001114618; NM_001114619; NM_001114620; NM_002406; NP_001108089; NP_001108090; NP_001108091; NP_001108092; NP_002397	960.2±104.9	851.9±152.9	0.9	0.0215	0.0475
240156	MORC3	NM_015358; NP_056173	79.2±20.2	99±24.2	1.3	0.0215	0.0475
4780040	MRPL41	NM_032477; NP_115866	997.7±148.5	1198.6±179.9	1.2	0.0215	0.0475
3990477	MTHFR	NM_005957; NP_005948	37±5.0	43±8.3	1.2	0.0215	0.0475
3140168	NEK11	NM_001146003; NM_024800; NM_145910; NP_001139475; NP_079076; NP_665917	66.9±16.9	84.1±25.6	1.3	0.0215	0.0475
3120139	NENF	NM_013349; NP_037481; NR_026598	1775.9±244.5	2021.4±366.0	1.1	0.0215	0.0475
6020458	NR2F2	NM_001145155; NM_001145156; NM_001145157; NM_021005; NP_001138627; NP_001138628; NP_001138629; NP_066285	593.2±357.3	417.5±249.9	0.7	0.0215	0.0475
110136	NSD1	NM_022455; NM_172349; NP_071900; NP_758859	65.6±10.8	55.7±13.0	0.8	0.0215	0.0475
110445	NUMB	NM_001005743; NM_001005744; NM_001005745; NM_003744; NP_001005743; NP_001005744; NP_001005745; NP_003735	550.1±130.5	459.2±76.1	0.8	0.0215	0.0475
5050537	OPLAH	NM_017570; NP_060040	179.6±41.8	212.4±34.3	1.2	0.0215	0.0475
110259	PARD6G	NM_032510; NP_115899	73.2±26.7	60.3±20.6	0.8	0.0215	0.0475
630524	PCTK2	NM_001170464; NM_002595; NP_001163935; NP_002586	34.5±12.3	44.7±13.3	1.3	0.0215	0.0475
5550343	PDCL	NM_005388; NP_005379	88.6±17.7	73.7±14.8	0.8	0.0215	0.0475
5270139	PEX11G	NM_001270539; NM_080662; NP_001257468; NP_542393	84.9±13.0	110.7±23.4	1.3	0.0215	0.0475
4220630	PFDN5	NM_002624; NM_145896; NM_145897; NP_002615; NP_665904	5046.8±574.7	5605.9±544.1	1.1	0.0215	0.0475
5570242	PFKL	NM_001002021; NM_002626; NP_002617; NR_024108	308.4±89.8	250.9±32.1	0.8	0.0215	0.0475
6400553	PFTK1	NM_012395; NP_036527	120.1±29.2	98.6±42.2	0.8	0.0215	0.0475
2640180	PHF14	NM_001007157; NM_014660; NP_055475; NR_033435; NR_033436	139.9±32.1	164±38.9	1.2	0.0215	0.0475
3780441	PHLDB2	NM_001134437; NM_001134438; NM_001134439; NM_145753; NP_001127909; NP_001127910; NP_001127911; NP_665696	417.1±153.6	538.1±186.0	1.3	0.0215	0.0475
1470753	PIK3R1	NM_001242466; NM_181504; NM_181523; NM_181524; NP_001229395; NP_852556; NP_852664; NP_852665	199.6±32.4	159±53.0	0.8	0.0215	0.0475
2190452	PIM3	NA	59.2±10.5	47.1±17.7	0.8	0.0215	0.0475
5340471	PIP3-E	NM_001130699; NM_001130700; NM_015553; NP_001124171; NP_001124172; NP_056368	94.1±23.8	70.9±15.1	0.8	0.0215	0.0475
4050452	PPA1	NM_021129; NP_066952	3472.9±517.0	3967.7±510.5	1.1	0.0215	0.0475
6520156	PRCC	NM_005973; NM_199416; NP_005964	125.2±15.5	144.8±19.5	1.2	0.0215	0.0475
520750	PRDX5	NM_012094; NM_181651; NM_181652; NP_036226; NP_857634; NP_857635	1970.4±261.4	2314.5±536.9	1.2	0.0215	0.0475
2230114	PRRG4	NM_024081; NP_076986	172.5±47.6	142±31.4	0.8	0.0215	0.0475
5080139	PRSS3	NM_001197097; NM_001197098; NM_002771; NM_007343; NP_001184026; NP_001184027; NP_002762; NP_031369	116.9±132.3	68.2±74.3	0.6	0.0215	0.0475
4290368	PSTPIP2	NM_024430; NP_077748	89±25.2	71.3±12.3	0.8	0.0215	0.0475
1410044	R3HDM1	NM_015361; NP_056176	183.6±29.9	172.7±51.9	0.9	0.0215	0.0475
1010047	RAB4B	NM_016154; NP_057238	62.8±10.5	78.1±15.9	1.2	0.0215	0.0475
7610129	RAD51C	NM_002876; NM_058216; NM_058217; NP_002867; NP_478123	252.6±55.5	305.4±69.2	1.2	0.0215	0.0475
6370719	RANGRF	NM_001177801; NM_001177802; NM_016492; NP_001171272; NP_001171273; NP_057576	105.1±49.0	88.4±38.6	0.8	0.0215	0.0475
6350050	RGS3	NM_001276260; NM_001276261; NM_001276262; NM_017790; NM_021106; NM_130795; NM_134427; NM_144488; NM_144489; NP_001263189; NP_001263190; NP_001263191; NP_060260; NP_066929; NP_570613; NP_602299; NP_652759; NP_652760; NR_074077; NR_074078	38±8.7	53.2±19.8	1.4	0.0215	0.0475
4180270	RHOD	NM_014578; NP_055393	106.1±39.7	132.2±61.3	1.2	0.0215	0.0475
1580521	RNF167	NM_015528; NP_056343	325.8±86.5	381.7±96.6	1.2	0.0215	0.0475
940332	RPL18A	NM_000980; NP_000971	13567.2±1573.1	14445.1±824.6	1.1	0.0215	0.0475
6040563	RPS4X	NM_001007; NP_000998	4057.5±1554.7	4410.4±1451.2	1.1	0.0215	0.0475
4900484	RRP15	NM_016052; NP_057136	615.7±134.1	524±119.3	0.9	0.0215	0.0475
6380431	RXRB	NM_001270401; NM_021976; NP_001257330; NP_068811	512.3±88.3	567.3±105.6	1.1	0.0215	0.0475
6550086	S100PBP	NM_001017406; NM_001256121; NM_022753; NP_001243050; NP_073590	337.7±54.8	291.6±33.2	0.9	0.0215	0.0475
1780673	SAP30	NM_003864; NP_003855	853.6±159.0	724.6±280.2	0.8	0.0215	0.0475
6040324	SDCBP	NM_001007067; NM_001007068; NM_001007069; NM_001007070; NM_005625; NP_001007068; NP_001007069; NP_001007070; NP_001007071; NP_005616	956.3±162.2	885.8±153.2	0.9	0.0215	0.0475
4280722	SEC24C	NM_004922; NM_198597; NP_004913; NP_940999	904.3±84.4	830.3±94.8	0.9	0.0215	0.0475
5720156	SF1	NM_001178030; NM_001178031; NM_004630; NM_201995; NM_201997; NM_201998; NP_001171501; NP_001171502; NP_004621; NP_973724; NP_973726; NP_973727; NR_033649; NR_033650	46.8±11.2	37.8±8.7	0.8	0.0215	0.0475
4920164	SIK1	NM_173354; NP_775490	96.9±44.7	143.6±75.0	1.5	0.0215	0.0475
2480475	SLC25A11	NM_001165417; NM_001165418; NM_003562; NP_001158889; NP_001158890; NP_003553	186.2±31.7	163±28.5	0.9	0.0215	0.0475
4560671	SLC39A3	NM_144564; NM_213568; NP_653165; NP_998733	703.5±74.6	634.3±91.6	0.9	0.0215	0.0475
1780538	SLC6A8	NM_001142805; NM_001142806; NM_005629; NP_001136277; NP_001136278; NP_005620	56.5±19.5	43.5±14.4	0.8	0.0215	0.0475
2810390	SMO	NM_005631; NP_005622	54.4±12.3	45.2±11.5	0.8	0.0215	0.0475
380685	SNORD3D	NR_006882	234.3±86.5	362.3±125.5	1.5	0.0215	0.0475
130446	SNX11	NM_013323; NM_152244; NP_037455; NP_689450	418.3±41.8	470±47.2	1.1	0.0215	0.0475
3520041	SON	NM_003103; NM_032195; NM_058183; NM_138925; NM_138926; NM_138927; NP_115571; NP_620305	136.9±28.5	108.8±16.6	0.8	0.0215	0.0475
10358	SPN	NM_001030288; NM_003123; NP_001025459; NP_003114	121.7±33.2	104.4±26.3	0.9	0.0215	0.0475
4640575	SUSD5	NM_015551; NP_056366	43.1±9.4	34.9±11.5	0.8	0.0215	0.0475
3420678	TERC	NR_001566	55.8±10.8	72.8±20.2	1.3	0.0215	0.0475
430369	TEX264	NM_001129884; NM_001243725; NM_001243726; NM_001243727; NM_015926; NP_001123356; NP_001230654; NP_001230655; NP_001230656; NP_057010; NR_024012	227.9±30.6	251.8±37.9	1.1	0.0215	0.0475
2100470	TIMM17B	NM_001167947; NM_005834; NP_001161419; NP_005825	239±45.4	267.3±48.7	1.1	0.0215	0.0475
3360156	TIMM8A	NM_001145951; NM_004085; NM_032696; NP_001139423; NP_004076	177.8±27.4	151.5±28.1	0.9	0.0215	0.0475
6560162	TMED7	NM_181836; NP_861974	1040.5±256.7	971.1±309.4	0.9	0.0215	0.0475
3870551	TMEM69	NM_016486; NP_057570	532.1±93.4	439.4±54.1	0.8	0.0215	0.0475
6060376	TP53TG3	NM_001267813; NM_015369; NM_016212; NP_001254742; NP_057296	66.8±45.4	99±85.8	1.5	0.0215	0.0475
2650706	TRADD	NM_003789; NM_153425; NP_003780	147.1±21.6	123.8±24.9	0.8	0.0215	0.0475
1440543	TRIM23	NM_001656; NM_033227; NM_033228; NP_001647; NP_150230; NP_150231	143.5±19.8	184.2±50.5	1.3	0.0215	0.0475
6200240	TSC22D4	NM_030935; NP_112197	82.9±19.1	69.8±15.9	0.8	0.0215	0.0475
2120689	UBXN6	NM_001171091; NM_025241; NP_001164562; NP_079517	441.6±69.2	511.9±56.6	1.2	0.0215	0.0475
1300411	UNC5B	NM_001244889; NM_170744; NP_001231818; NP_734465	65.3±36.1	87.1±22.4	1.3	0.0215	0.0475
2680086	USP22	NM_015276; NP_056091	84.8±27.0	102.2±21.6	1.2	0.0215	0.0475
5220491	VGLL4	NM_001128219; NM_001128220; NM_001128221; NM_014667; NP_001121691; NP_001121692; NP_001121693; NP_055482	596.4±120.1	675.1±97.7	1.1	0.0215	0.0475
2970148	WASH1	NM_182905; NP_878908; XM_003960436; XM_003960437; XM_003960438; XM_003960439; XM_003960440; XP_003960485; XP_003960486; XP_003960487; XP_003960488; XP_003960489	111.3±29.6	132.3±40.0	1.2	0.0215	0.0475
2900039	XRCC5	NM_021141; NP_066964	575.1±101.0	499.9±106.7	0.9	0.0215	0.0475
4260647	YIF1B	NM_001013617; NM_001031731; NM_001039671; NM_001039672; NM_001039673; NM_001145461; NM_001145462; NM_001145463; NM_033557; NP_001034760; NP_001034761; NP_001034762; NP_001138933; NP_001138934; NP_001138935; NP_291035	423.4±77.9	333.9±80.0	0.8	0.0215	0.0475
540402	ZDHHC6	NM_022494; NP_071939	568.2±91.2	484.4±35.7	0.9	0.0215	0.0475
5490390	ZGPAT	NM_001083113; NM_001195653; NM_001195654; NM_032527; NM_181484; NM_181485; NP_001076582; NP_001182582; NP_001182583; NP_115916; NP_852150	367.8±60.2	435.1±60.9	1.2	0.0215	0.0475
7160148	ZNF329	NM_024620; NP_078896	204.6±34.3	223.7±31.7	1.1	0.0215	0.0475
3800037	ZNF543	NM_213598; NP_998763	47.4±16.6	35±6.9	0.7	0.0215	0.0475
3310414	ZNF576	NM_001145347; NM_024327; NP_001138819; NP_077303	171.3±22.0	160.1±25.6	0.9	0.0215	0.0475
5130521	ZNHIT2	NM_014205; NP_055020	99.5±14.4	87.8±12.6	0.9	0.0215	0.0475
7400296	ZYG11B	NM_024646; NP_078922	989.1±144.2	1122.1±176.3	1.1	0.0215	0.0475

## Sheet: GeneMANIA non-obese
GO-terms enriched in GeneMANIA Cytoscape (FDR<5%, q<0.05) for genes differentially expressed in primary human myoblasts versus myotubes from non-obese but not obese subjects (n=13).
GO accession	Description	q value	Occurrences in Sample	Occurrences in Genome	Used in Figure 5F
GO:0008286	insulin receptor signaling pathway	2.86853e-07	16	153	x
GO:1901652	response to peptide	2.86853e-07	20	260
GO:0032869	cellular response to insulin stimulus	2.86853e-07	17	182	x
GO:0032868	response to insulin	2.86853e-07	17	186	x
GO:0006352	DNA-templated transcription, initiation	2.86853e-07	18	212
GO:1901653	cellular response to peptide	3.05196e-07	19	247
GO:0006367	transcription initiation from RNA polymerase II promoter	3.05196e-07	17	189
GO:0043434	response to peptide hormone	4.60907e-07	19	255
GO:0007264	small GTPase mediated signal transduction	5.63632e-07	20	291
GO:0071375	cellular response to peptide hormone stimulus	1.32565e-06	18	244
GO:0038093	Fc receptor signaling pathway	1.67237e-06	17	219
GO:0002768	immune response-regulating cell surface receptor signaling pathway	2.46822e-05	18	297
GO:0035666	TRIF-dependent toll-like receptor signaling pathway	2.96217e-05	10	76
GO:0002756	MyD88-independent toll-like receptor signaling pathway	4.02593e-05	10	79
GO:0034138	toll-like receptor 3 signaling pathway	6.08942e-05	10	83
GO:0019083	viral transcription	6.18094e-05	13	159
GO:0006397	mRNA processing	6.51121e-05	17	288
GO:0002218	activation of innate immune response	8.51704e-05	13	165
GO:0007265	Ras protein signal transduction	9.29929e-05	13	167
GO:0000082	G1/S transition of mitotic cell cycle	0.000112741	14	201
GO:0045088	regulation of innate immune response	0.000182728	15	243
GO:0045089	positive regulation of innate immune response	0.00031852	13	188
GO:0034142	toll-like receptor 4 signaling pathway	0.000343776	10	104
GO:0031349	positive regulation of defense response	0.00042129	14	228
GO:0002224	toll-like receptor signaling pathway	0.00042129	11	134
GO:0000398	mRNA splicing, via spliceosome	0.000819244	13	208
GO:0000377	RNA splicing, via transesterification reactions with bulged adenosine as nucleophile	0.000819244	13	208
GO:0038096	Fc-gamma receptor signaling pathway involved in phagocytosis	0.000993259	8	70
GO:0006413	translational initiation	0.000993259	11	150
GO:0003713	transcription coactivator activity	0.000993259	14	249
GO:0002433	immune response-regulating cell surface receptor signaling pathway involved in phagocytosis	0.000993259	8	70
GO:0000375	RNA splicing, via transesterification reactions	0.000993259	13	214
GO:0071902	positive regulation of protein serine/threonine kinase activity	0.000996735	12	182
GO:0038094	Fc-gamma receptor signaling pathway	0.0010267	8	71
GO:0071900	regulation of protein serine/threonine kinase activity	0.00108847	15	292
GO:0002431	Fc receptor mediated stimulatory signaling pathway	0.00108847	8	72
GO:0002221	pattern recognition receptor signaling pathway	0.00118513	11	155
GO:0002758	innate immune response-activating signal transduction	0.00130791	11	157
GO:0046982	protein heterodimerization activity	0.00132245	12	190
GO:0006368	transcription elongation from RNA polymerase II promoter	0.00132924	8	75
GO:0022624	proteasome accessory complex	0.00135533	5	20
GO:0007266	Rho protein signal transduction	0.00162845	7	55
GO:0038095	Fc-epsilon receptor signaling pathway	0.00197431	11	166
GO:0002755	MyD88-dependent toll-like receptor signaling pathway	0.00197431	8	80
GO:0048011	neurotrophin TRK receptor signaling pathway	0.0019758	14	274
GO:0008380	RNA splicing	0.0019758	14	274
GO:0043406	positive regulation of MAP kinase activity	0.0019758	10	136
GO:0051084	'de novo' posttranslational protein folding	0.00199788	6	38
GO:0006354	DNA-templated transcription, elongation	0.00204882	9	108
GO:0038179	neurotrophin signaling pathway	0.00208482	14	277
GO:0032727	positive regulation of interferon-alpha production	0.00217459	4	11
GO:2000045	regulation of G1/S transition of mitotic cell cycle	0.00241937	9	111
GO:0015980	energy derivation by oxidation of organic compounds	0.00272347	14	285
GO:0002429	immune response-activating cell surface receptor signaling pathway	0.00276867	11	176
GO:0060090	binding, bridging	0.00281768	9	114
GO:0090068	positive regulation of cell cycle process	0.00281768	11	177
GO:0007346	regulation of mitotic cell cycle	0.00308538	14	290
GO:0045786	negative regulation of cell cycle	0.00315271	14	291
GO:0090150	establishment of protein localization to membrane	0.00316875	13	253
GO:0043410	positive regulation of MAPK cascade	0.00316875	13	253
GO:0006458	'de novo' protein folding	0.00330571	6	43
GO:0005159	insulin-like growth factor receptor binding	0.00380461	4	13
GO:1902400	intracellular signal transduction involved in G1 DNA damage checkpoint	0.00400177	7	67
GO:0006977	DNA damage response, signal transduction by p53 class mediator resulting in cell cycle arrest	0.00400177	7	67
GO:0072431	signal transduction involved in mitotic G1 DNA damage checkpoint	0.00400177	7	67
GO:0072422	signal transduction involved in DNA damage checkpoint	0.00407757	7	68
GO:1902402	signal transduction involved in mitotic DNA damage checkpoint	0.00407757	7	68
GO:1902403	signal transduction involved in mitotic DNA integrity checkpoint	0.00407757	7	68
GO:0072413	signal transduction involved in mitotic cell cycle checkpoint	0.00407757	7	68
GO:0072401	signal transduction involved in DNA integrity checkpoint	0.00407757	7	68
GO:0043161	proteasome-mediated ubiquitin-dependent protein catabolic process	0.00407757	12	225
GO:0010827	regulation of glucose transport	0.00433355	7	69	x
GO:0072395	signal transduction involved in cell cycle checkpoint	0.00433355	7	69
GO:0043405	regulation of MAP kinase activity	0.00437032	11	191
GO:0007050	cell cycle arrest	0.00452751	11	192
GO:0051438	regulation of ubiquitin-protein ligase activity	0.00477837	8	97
GO:0038124	toll-like receptor TLR6:TLR2 signaling pathway	0.00477837	7	71
GO:0038123	toll-like receptor TLR1:TLR2 signaling pathway	0.00477837	7	71
GO:0051444	negative regulation of ubiquitin-protein ligase activity	0.00477837	7	71
GO:0051352	negative regulation of ligase activity	0.00477837	7	71
GO:0051437	positive regulation of ubiquitin-protein ligase activity involved in mitotic cell cycle	0.00512198	7	72
GO:0010565	regulation of cellular ketone metabolic process	0.00512198	9	129
GO:0006909	phagocytosis	0.00512198	9	129
GO:0051340	regulation of ligase activity	0.00542945	8	100
GO:0031571	mitotic G1 DNA damage checkpoint	0.00577113	7	74
GO:0032481	positive regulation of type I interferon production	0.00577113	7	74
GO:0044819	mitotic G1/S transition checkpoint	0.00577113	7	74
GO:0002478	antigen processing and presentation of exogenous peptide antigen	0.00584011	10	166
GO:0002479	antigen processing and presentation of exogenous peptide antigen via MHC class I, TAP-dependent	0.00584011	7	75
GO:0000502	proteasome complex	0.00584011	6	51
GO:0051169	nuclear transport	0.00584011	13	281
GO:0032479	regulation of type I interferon production	0.00584011	8	103
GO:0044783	G1 DNA damage checkpoint	0.00584011	7	75
GO:0032606	type I interferon production	0.00584011	8	103
GO:0032607	interferon-alpha production	0.00584011	4	16
GO:0010498	proteasomal protein catabolic process	0.00584011	12	241
GO:0031072	heat shock protein binding	0.00584011	5	31
GO:0006913	nucleocytoplasmic transport	0.00584011	13	278
GO:0042180	cellular ketone metabolic process	0.00584011	10	166
GO:0032647	regulation of interferon-alpha production	0.00584011	4	16
GO:0034134	toll-like receptor 2 signaling pathway	0.00592037	7	76
GO:0008543	fibroblast growth factor receptor signaling pathway	0.00642397	10	170
GO:0072331	signal transduction by p53 class mediator	0.00662396	9	137
GO:0019884	antigen processing and presentation of exogenous antigen	0.00662396	10	171
GO:0051439	regulation of ubiquitin-protein ligase activity involved in mitotic cell cycle	0.00668295	7	78
GO:0042590	antigen processing and presentation of exogenous peptide antigen via MHC class I	0.00668295	7	78
GO:0050434	positive regulation of viral transcription	0.0071691	6	54
GO:0048002	antigen processing and presentation of peptide antigen	0.00896767	10	178
GO:0071158	positive regulation of cell cycle arrest	0.00954404	7	83
GO:0006521	regulation of cellular amino acid metabolic process	0.00954404	6	57
GO:0031145	anaphase-promoting complex-dependent proteasomal ubiquitin-dependent protein catabolic process	0.00954404	7	83
GO:0044773	mitotic DNA damage checkpoint	0.0101264	7	84
GO:0051443	positive regulation of ubiquitin-protein ligase activity	0.0101264	7	84
GO:0044344	cellular response to fibroblast growth factor stimulus	0.0106347	10	183
GO:0071774	response to fibroblast growth factor	0.0106347	10	183
GO:0035591	signaling adaptor activity	0.0109866	6	59
GO:0044774	mitotic DNA integrity checkpoint	0.0121439	7	87
GO:0051351	positive regulation of ligase activity	0.0121439	7	87
GO:0044445	cytosolic part	0.0123081	9	151
GO:0072657	protein localization to membrane	0.0130636	11	227
GO:0070972	protein localization to endoplasmic reticulum	0.0138107	8	120
GO:0042770	signal transduction in response to DNA damage	0.0138107	8	120
GO:0005667	transcription factor complex	0.0145627	9	155
GO:2000134	negative regulation of G1/S transition of mitotic cell cycle	0.015385	7	91
GO:0006457	protein folding	0.0169664	8	124
GO:0032728	positive regulation of interferon-beta production	0.0176254	4	22
GO:0031398	positive regulation of protein ubiquitination	0.0176632	8	125
GO:0002474	antigen processing and presentation of peptide antigen via MHC class I	0.0181545	7	94
GO:0019080	viral gene expression	0.0181545	7	94
GO:0000981	sequence-specific DNA binding RNA polymerase II transcription factor activity	0.0188676	10	199
GO:0015758	glucose transport	0.0189644	7	95	x
GO:0008645	hexose transport	0.0189644	7	95
GO:1901990	regulation of mitotic cell cycle phase transition	0.0192164	10	200
GO:0051436	negative regulation of ubiquitin-protein ligase activity involved in mitotic cell cycle	0.0193387	6	67
GO:0033238	regulation of cellular amine metabolic process	0.0193387	6	67
GO:0000187	activation of MAPK activity	0.0195152	7	96
GO:0031397	negative regulation of protein ubiquitination	0.0195152	7	96
GO:0015749	monosaccharide transport	0.0206749	7	97
GO:1901987	regulation of cell cycle phase transition	0.0207692	10	203
GO:0031396	regulation of protein ubiquitination	0.022561	9	167
GO:0001819	positive regulation of cytokine production	0.0230748	10	206
GO:0071156	regulation of cell cycle arrest	0.0243044	7	100
GO:0010907	positive regulation of glucose metabolic process	0.0261242	4	25	x
GO:0030168	platelet activation	0.0274416	10	211
GO:0034162	toll-like receptor 9 signaling pathway	0.02823	6	73
GO:0043565	sequence-specific DNA binding	0.02823	11	254
GO:0048524	positive regulation of viral process	0.02823	6	73
GO:0022904	respiratory electron transport chain	0.02823	7	103
GO:0008643	carbohydrate transport	0.02823	7	103
GO:0007173	epidermal growth factor receptor signaling pathway	0.0284269	10	213
GO:0006605	protein targeting	0.0285708	12	299
GO:0051960	regulation of nervous system development	0.0285708	11	255
GO:0022900	electron transport chain	0.0285708	7	104
GO:0044033	multi-organism metabolic process	0.0285708	7	104
GO:0030674	protein binding, bridging	0.0285708	7	104
GO:0043900	regulation of multi-organism process	0.0294677	10	215
GO:0019882	antigen processing and presentation	0.0301989	10	216
GO:0038127	ERBB signaling pathway	0.0301989	10	216
GO:0046782	regulation of viral transcription	0.0306458	6	75
GO:0051403	stress-activated MAPK cascade	0.0327425	9	179
GO:0000956	nuclear-transcribed mRNA catabolic process	0.0327425	9	179
GO:0006614	SRP-dependent cotranslational protein targeting to membrane	0.0327425	7	107
GO:0045047	protein targeting to ER	0.0336622	7	108
GO:0006613	cotranslational protein targeting to membrane	0.0336622	7	108
GO:0031098	stress-activated protein kinase signaling cascade	0.0336622	9	180
GO:0051091	positive regulation of sequence-specific DNA binding transcription factor activity	0.0346887	9	181
GO:0072599	establishment of protein localization to endoplasmic reticulum	0.0348043	7	109
GO:0061418	regulation of transcription from RNA polymerase II promoter in response to hypoxia	0.0348043	4	28
GO:0030330	DNA damage response, signal transduction by p53 class mediator	0.0348043	7	109
GO:0045725	positive regulation of glycogen biosynthetic process	0.0370027	3	12
GO:0007093	mitotic cell cycle checkpoint	0.0398718	8	147
GO:0071013	catalytic step 2 spliceosome	0.0402699	6	80
GO:0050767	regulation of neurogenesis	0.0409603	10	227
GO:1902578	single-organism localization	0.0431132	11	272
GO:1902580	single-organism cellular localization	0.0431132	11	272
GO:0043902	positive regulation of multi-organism process	0.0449753	6	82
GO:0005158	insulin receptor binding	0.045544	3	13	x
GO:0070875	positive regulation of glycogen metabolic process	0.045544	3	13
GO:0006402	mRNA catabolic process	0.0459146	9	190
GO:0000086	G2/M transition of mitotic cell cycle	0.0471323	8	152
GO:0044839	cell cycle G2/M phase transition	0.0471323	8	152
GO:0000184	nuclear-transcribed mRNA catabolic process, nonsense-mediated decay	0.0471554	7	116
GO:0010676	positive regulation of cellular carbohydrate metabolic process	0.0477887	4	31
GO:0032648	regulation of interferon-beta production	0.0477887	4	31
Organism	H. sapiens
Network Weighting	query gene-based

## Sheet: Unique expression Obese
Genes differentially expressed (q<0.05) between primary human myoblasts and myotubes from obese but not non-obese subjects (n=13)
			mRNA expression
IlluminaID	Gene symbol	Accession number	Myoblasts	Myotubes	Fold change	p-values	q-values
1190327	ACOX1	NM_001185039; NM_004035; NM_007292; NP_001171968; NP_004026; NP_009223	132.8±24.5	188.3±26.3	1.4	0.0002	0.0018
70102	ALDH7A1	NM_001182; NM_001201377; NM_001202404; NP_001173; NP_001188306; NP_001189333	1322.1±231.1	1080.1±143.5	0.8	0.0002	0.0018
5090291	ATG4C	NM_032852; NM_178221; NP_116241; NP_835739	179±33.2	115.7±19.5	0.6	0.0002	0.0018
4210095	ATP1A1	NM_000701; NM_001001586; NM_001160233; NM_001160234; NP_000692; NP_001153705; NP_001153706	2345.5±259.2	3406±753.6	1.5	0.0002	0.0018
6510368	C10orf6	NM_001136123; NM_001243770; NM_018121; NM_144592; NP_001129595; NP_001230699; NP_060591	309.8±63.8	452.4±70.7	1.5	0.0002	0.0018
620440	C21orf70	NM_058190; NP_478070	126.6±32.1	90±18.7	0.7	0.0002	0.0018
1090468	CCDC12	NM_001277074; NM_144716; NP_001264003; NP_653317; NR_102269	497.2±51.2	423.8±49.8	0.9	0.0002	0.0018
830274	CD55	NM_000574; NM_001114543; NM_001114544; NM_001114752; NP_000565; NP_001108224	192±37.1	128.3±45.1	0.7	0.0002	0.0018
430767	CDK9	NM_001261; NP_001252	215.5±16.6	243.8±31.4	1.1	0.0002	0.0018
2120053	CYP1B1	NM_000104; NP_000095	958.8±922.7	2182.4±1520.8	2.3	0.0002	0.0018
6020497	DCTN4	NM_001135643; NM_001135644; NM_016221; NP_001129115; NP_001129116; NP_057305	485±62.7	566.2±83.3	1.2	0.0002	0.0018
4040672	DDX47	NM_016355; NM_201224; NP_057439; NP_957518	2103.5±313.0	1633.4±183.9	0.8	0.0002	0.0018
5860315	DNAJB6	NM_005494; NM_058246; NP_005485; NP_490647	1065.8±215.6	1340.4±263.6	1.3	0.0002	0.0018
2760164	DNAJB9	NM_012328; NP_036460	254.7±87.3	374.5±111.8	1.5	0.0002	0.0018
6350634	DYNLT1	NM_006519; NP_006510	2838.3±589.5	2054.3±321.6	0.7	0.0002	0.0018
3140523	DYX1C1	NM_001033559; NM_001033560; NM_130810; NP_001028731; NP_001028732; NP_570722	37.4±11.2	48.3±9.7	1.3	0.0002	0.0018
7330563	FAM178A	NM_001136123; NM_001243770; NM_018121; NM_144592; NP_001129595; NP_001230699; NP_060591	147.7±22.7	218.8±42.2	1.5	0.0002	0.0018
6040292	FBXO28	NM_001136115; NM_015176; NP_001129587; NP_055991; NR_049764	310.1±46.5	247.9±32.4	0.8	0.0002	0.0018
3780193	FCRLA	NM_001184866; NM_001184867; NM_001184870; NM_001184871; NM_001184872; NM_001184873; NM_032738; NP_001171795; NP_001171796; NP_001171799; NP_001171800; NP_001171801; NP_001171802; NP_116127	42.8±27.0	119.2±96.3	2.8	0.0002	0.0018
2970050	GFOD2	NM_001243650; NM_030819; NP_001230579; NP_110446; NR_027398	110±17.3	81.4±12.6	0.7	0.0002	0.0018
6270274	HSPA2	NM_021979; NP_068814	210.3±79.3	120.9±50.1	0.6	0.0002	0.0018
5420204	KIAA0100	NM_014680; NP_055495	142.9±24.5	175.9±28.5	1.2	0.0002	0.0018
3780079	LOC100132901	NA	160.3±29.2	221.5±43.3	1.4	0.0002	0.0018
4760431	LOC136143	NA	477.7±154.7	362.2±60.2	0.8	0.0002	0.0018
2060541	LOC148413	NR_015434	264.6±66.7	340.7±65.3	1.3	0.0002	0.0018
4260609	LOC339804	NA	249.9±111.4	382.3±148.9	1.5	0.0002	0.0018
2690538	LOC341230	NA	102.2±43.3	159.6±66.7	1.6	0.0002	0.0018
160575	LOC644029	NA	551.2±99.2	443.3±97.7	0.8	0.0002	0.0018
540280	LOC644790	NA	2677.6±637.1	2321.6±536.9	0.9	0.0002	0.0018
4730113	LOC646044	NA	181.9±32.8	233±29.6	1.3	0.0002	0.0018
4480707	LOC653505	NA	3212.4±429.1	2497.5±491.1	0.8	0.0002	0.0018
1240154	LOC727980	NA	48.6±12.6	39.3±12.6	0.8	0.0002	0.0018
2320709	LOC729236	NA	6772.4±688.7	5988.6±804.4	0.9	0.0002	0.0018
5570524	LRRC42	NM_001256409; NM_052940; NP_001243338; NP_443172	1288±137.0	1120.6±97.7	0.9	0.0002	0.0018
2340445	MBD1	NM_001204136; NM_001204137; NM_001204138; NM_001204139; NM_001204140; NM_001204141; NM_001204142; NM_001204143; NM_001204151; NM_002384; NM_015844; NM_015845; NM_015846; NM_015847; NP_001191065; NP_001191066; NP_001191067; NP_001191068; NP_001191069; NP_001191070; NP_001191071; NP_001191072; NP_001191080; NP_002375; NP_056669; NP_056670; NP_056671; NP_056723	64.6±8.3	42.6±9.0	0.7	0.0002	0.0018
5130021	MECP2	NM_001110792; NM_004992; NP_001104262; NP_004983	58.8±13.7	41.8±6.5	0.7	0.0002	0.0018
7380095	MMS19	NM_022362; NP_071757	608.4±79.7	766.5±84.0	1.3	0.0002	0.0018
540762	NDNL2	NM_138704; NP_619649	94.2±19.1	69.6±10.8	0.7	0.0002	0.0018
1070538	NDUFS8	NM_002496; NP_002487	4512.7±428.3	3979.3±468.4	0.9	0.0002	0.0018
4040128	NFASC	NM_001005387; NM_001005388; NM_001005389; NM_001160331; NM_001160332; NM_001160333; NM_015090; NP_001005388; NP_001005389; NP_001153803; NP_001153804; NP_001153805; NP_055905	36.6±9.4	59.2±17.7	1.6	0.0002	0.0018
2970020	NHS	NM_001136024; NM_198270; NP_001129496; NP_938011	58.1±20.9	81.2±30.3	1.4	0.0002	0.0018
6100468	NPTX1	NM_002522; NP_002513	65.4±47.6	28.6±18.0	0.4	0.0002	0.0018
4850164	NUP214	NM_005085; NP_005076	189.4±23.8	139.8±26.0	0.7	0.0002	0.0018
3840747	OSGEPL1	NM_022353; NP_071748	92.3±15.5	74.3±11.5	0.8	0.0002	0.0018
5220398	P4HTM	NM_017732; NM_177938; NM_177939; NP_808807; NP_808808	204.5±30.6	154.3±23.8	0.8	0.0002	0.0018
6580164	PHF21A	NM_001101802; NM_016621; NP_001095272; NP_057705	389.8±77.5	478.8±76.1	1.2	0.0002	0.0018
3800521	PIK3R4	NM_014602; NP_055417	111.8±19.5	86.1±14.1	0.8	0.0002	0.0018
4590619	PNMA2	NM_007257; NP_009188	255.1±236.2	397.4±372.1	1.6	0.0002	0.0018
6370156	PPP1R15B	NM_032833; NP_116222	47.9±15.5	35.9±14.8	0.7	0.0002	0.0018
6130156	RAB11FIP1	NM_001002233; NM_001002814; NM_025151; NP_001002814; NP_079427	308.6±107.1	199.9±67.4	0.6	0.0002	0.0018
730487	RARS2	NM_020320; NP_064716	388.6±74.3	468.2±89.1	1.2	0.0002	0.0018
6370039	RAVER2	NM_018211; NM_018716; NP_060681	84.9±33.2	40.8±20.6	0.5	0.0002	0.0018
7040446	RND2	NM_005440; NP_005431	27.6±7.6	54.7±18.7	2.0	0.0002	0.0018
4850097	RPLP2	NM_001004; NP_000995	14097.9±2513.1	15402.6±1830.2	1.1	0.0002	0.0018
1410035	RPS6	NM_001010; NP_001001	11173.3±708.5	10056.5±524.6	0.9	0.0002	0.0018
2260181	SLC38A4	NM_001143824; NM_018018; NP_001137296; NP_060488	90.7±46.2	37.2±15.9	0.4	0.0002	0.0018
7210035	SNORD13	NR_003041	327.7±106.4	611.8±255.6	1.9	0.0002	0.0018
7560180	SUSD1	NM_022486; NP_071931	242.5±59.5	181.7±37.1	0.7	0.0002	0.0018
1580021	TCTEX1D2	NM_152773; NP_689986	258.1±41.1	168.1±32.4	0.7	0.0002	0.0018
7150433	TCTEX1D2	NM_152773; NP_689986	991.5±134.8	752.7±73.6	0.8	0.0002	0.0018
6560091	TGFBR2	NM_001024847; NM_003242; NP_001020018; NP_003233	1662.4±365.6	2098.6±532.2	1.3	0.0002	0.0018
3450364	THOC6	NM_001142350; NM_024339; NP_001135822; NP_077315	91.4±18.7	53.6±11.9	0.6	0.0002	0.0018
7330201	TRIM59	NM_173084; NP_775107	57.4±24.2	35.8±12.3	0.6	0.0002	0.0018
20491	UBE2F	NM_080678; NP_542409	1275.1±146.4	1623.8±242.3	1.3	0.0002	0.0018
4540356	UFM1	NM_016617; NP_057701	439.8±88.3	570.3±156.8	1.3	0.0002	0.0018
2320253	USMG5	NM_001206426; NM_001206427; NM_032747; NP_001193355; NP_001193356; NP_116136	262.3±174.1	204.5±146.0	0.8	0.0002	0.0018
540274	ZDHHC18	NM_032283; NP_115659	73.5±13.0	51±13.0	0.7	0.0002	0.0018
5090010	ZNF35	NM_003420; NP_003411	217±28.1	153±22.0	0.7	0.0002	0.0018
6060739	ZNF451	NM_001031623; NM_001257273; NM_015555; NP_001026794; NP_001244202; NP_056370	55.7±13.3	83.4±15.5	1.5	0.0002	0.0018
5720537	ACPL2	NM_001037172; NM_152282; NP_001032249; NP_689495	82.9±19.5	63.1±13.0	0.8	0.0005	0.0027
1170220	AHSA2	NM_152392; NP_689605	323.7±75.7	411.6±89.1	1.3	0.0005	0.0027
5560670	ALG1	NM_019109; NP_061982	67±17.7	45.3±9.4	0.7	0.0005	0.0027
4880465	ANKRD6	NM_001242809; NM_001242811; NM_001242813; NM_001242814; NM_014942; NP_001229738; NP_001229740; NP_001229742; NP_001229743; NP_055757	52.7±14.1	80.3±45.4	1.5	0.0005	0.0027
1570138	APTX	NM_001195248; NM_001195249; NM_001195250; NM_001195251; NM_001195252; NM_001195254; NM_017692; NM_175069; NM_175072; NM_175073; NP_001182177; NP_001182178; NP_001182179; NP_001182180; NP_001182181; NP_001182183; NP_778239; NP_778243; NR_036576; NR_036577; NR_036578; NR_036579	519.4±59.5	639±69.9	1.2	0.0005	0.0027
5570152	ATP1A1	NM_000701; NM_001001586; NM_001160233; NM_001160234; NP_000692; NP_001153705; NP_001153706	334.1±67.1	519.9±112.5	1.6	0.0005	0.0027
4490180	BEXL1	NA	798.3±305.4	575.8±234.7	0.7	0.0005	0.0027
2140139	BRWD2	NM_018117; NP_060587	186.7±31.0	153.7±35.3	0.8	0.0005	0.0027
1820307	C19orf29	NM_001080543; NM_021231; NP_001074012; NP_067054	67.9±14.8	52.6±15.5	0.8	0.0005	0.0027
4890364	C19orf40	NM_152266; NP_689479	64.9±10.1	45.1±9.7	0.7	0.0005	0.0027
2070470	C1orf21	NM_030806; NP_110433	89.9±31.7	55.3±27.0	0.6	0.0005	0.0027
7040162	C21orf59	NM_017835; NM_021254; NP_067077; NR_036552	338.2±56.2	411±34.6	1.2	0.0005	0.0027
730253	CCDC49	NM_017748; NP_060218; NR_073428	184.4±26.7	149.2±23.8	0.8	0.0005	0.0027
1410398	CCNYL1	NM_001142300; NM_152523; NP_001135772; NP_689736	117.3±46.9	151.8±61.3	1.3	0.0005	0.0027
2350176	CHD1	NM_001270; NP_001261	340.9±68.5	244.1±68.5	0.7	0.0005	0.0027
1980719	CPM	NM_001005502; NM_001874; NM_198320; NP_001005502; NP_001865; NP_938079	46.9±16.2	33.1±9.4	0.7	0.0005	0.0027
3940379	DDX47	NM_016355; NM_201224; NP_057439; NP_957518	497.5±67.8	396.3±76.8	0.8	0.0005	0.0027
1450523	ECD	NM_001135752; NM_001135753; NM_007265; NP_001129224; NP_001129225; NP_009196; NR_024203	110.7±15.9	91.1±19.8	0.8	0.0005	0.0027
4150519	FAM108C1	NM_021214; NP_067037	606.4±179.9	782.4±135.6	1.3	0.0005	0.0027
3800369	FAM110B	NM_147189; NP_671722	126.3±35.7	174.5±42.9	1.4	0.0005	0.0027
7050400	FLJ33996	NA	81±19.8	64.5±11.9	0.8	0.0005	0.0027
1770360	GATAD1	NM_021167; NP_066990; NR_052016	87±15.1	65.2±13.3	0.8	0.0005	0.0027
3610139	GSTM1	NM_000561; NM_146421; NP_000552; NP_666533	135.2±86.9	90.8±66.0	0.7	0.0005	0.0027
4880215	GTF2B	NM_001514; NP_001505	279.4±23.1	240.9±30.3	0.9	0.0005	0.0027
940138	HRCT1	NM_001039792; NP_001034881	81.4±50.1	40.4±26.0	0.5	0.0005	0.0027
4490735	KIAA0232	NM_001100590; NM_014743; NP_001094060; NP_055558	53.9±14.4	72.7±20.9	1.3	0.0005	0.0027
3170093	KIAA0247	NM_014734; NP_055549	112.6±31.4	151.5±37.9	1.3	0.0005	0.0027
2230091	LHPP	NM_001167880; NM_022126; NP_001161352; NP_071409	300.4±55.2	197.7±42.9	0.7	0.0005	0.0027
7150392	LOC100130623	NA	44.9±14.1	62.4±20.9	1.4	0.0005	0.0027
6250279	LOC100132356	NA	56.6±9.7	37.7±9.0	0.7	0.0005	0.0027
3130189	LOC440498	NA	91.3±24.2	73.2±24.2	0.8	0.0005	0.0027
1940754	LOC648931	NA	55.9±20.2	38.8±15.9	0.7	0.0005	0.0027
1710280	LOC653479	NA	361.9±50.1	309.3±58.8	0.9	0.0005	0.0027
1300390	LOC653557	NA	47.7±10.5	35.4±9.4	0.7	0.0005	0.0027
4280019	MAPK13	NM_002754; NP_002745; NR_072996	91±63.8	60±34.6	0.7	0.0005	0.0027
3170392	MIPOL1	NM_001195296; NM_001195297; NM_138731; NP_001182225; NP_001182226; NP_620059	71.5±10.8	55.1±5.8	0.8	0.0005	0.0027
1260736	MPST	NM_001013436; NM_001013440; NM_001130517; NM_021126; NP_001013454; NP_001123989; NP_066949; NR_024038	43.6±8.7	32.6±8.7	0.7	0.0005	0.0027
1440482	OGG1	NM_002542; NM_016819; NM_016820; NM_016821; NM_016826; NM_016827; NM_016828; NM_016829; NP_002533; NP_058212; NP_058213; NP_058214; NP_058434; NP_058436; NP_058437; NP_058438	59.6±11.9	42.4±8.3	0.7	0.0005	0.0027
2470634	PBX3	NM_001134778; NM_006195; NP_001128250; NP_006186; NR_024122; NR_024123	547.8±163.0	361.6±84.0	0.7	0.0005	0.0027
4890408	PMM1	NM_002676; NP_002667	1359.8±143.1	1139.5±156.1	0.8	0.0005	0.0027
2570332	PTGR1	NM_001146108; NM_001146109; NM_012212; NP_001139580; NP_001139581; NP_036344	831.3±150.7	653±143.9	0.8	0.0005	0.0027
3140750	RBM38	NM_017495; NM_183425; NP_059965; NP_906270	78.6±19.8	103.5±28.5	1.3	0.0005	0.0027
1260497	RFTN1	NM_015150; NP_055965	2327.8±274.4	2830.9±267.2	1.2	0.0005	0.0027
6400349	RPTOR	NM_001163034; NM_020761; NP_001156506; NP_065812	49.9±12.3	37.5±7.6	0.8	0.0005	0.0027
5560280	SAMD14	NM_001257359; NM_174920; NP_001244288; NP_777580	33±14.8	52.2±23.8	1.6	0.0005	0.0027
10767	SHANK3	NM_001080420; NM_033517; NP_277052	47.7±11.5	32.6±6.1	0.7	0.0005	0.0027
940255	SIX2	NM_016932; NP_058628	131±53.7	77.3±32.8	0.6	0.0005	0.0027
10487	SLC25A25	NM_001006641; NM_001006642; NM_001006643; NM_001265614; NM_052901; NP_001006642; NP_001006643; NP_001252543; NP_443133; NR_049766	324.5±29.9	504.7±135.6	1.6	0.0005	0.0027
6590575	SPRY2	NM_005842; NP_005833	1004.7±303.9	1564.6±581.6	1.6	0.0005	0.0027
730739	TCEAL3	NM_001006933; NM_032926; NP_001006934; NP_116315	900±175.2	777±190.4	0.9	0.0005	0.0027
7650433	TIMP1	NM_003254; NP_003245	11446.8±2709.9	14646.9±2355.5	1.3	0.0005	0.0027
1440343	TMEM209	NM_032842; NP_116231	417.3±143.1	281.5±116.5	0.7	0.0005	0.0027
6330026	TRAF6	NM_004620; NM_145803; NP_004611; NP_665802	80.7±12.3	66.1±12.6	0.8	0.0005	0.0027
5720523	ADRA2A	NM_000681; NP_000672	96±37.5	65.5±18.4	0.7	0.0007	0.0036
6840605	ATM	NM_000051; NM_138292; NM_138293; NP_000042	362.1±68.5	470.8±112.9	1.3	0.0007	0.0036
510379	B4GALT2	NM_001005417; NM_003780; NM_030587; NP_001005417; NP_003771; NP_085076	165.8±38.6	130.7±38.9	0.8	0.0007	0.0036
6960408	C19orf63	NM_175063; NM_206538; NP_778233; NP_996261	62.4±9.0	73.4±10.8	1.2	0.0007	0.0036
7380110	CDK4	NM_000075; NM_052984; NP_000066	1972.2±329.5	1540.7±228.6	0.8	0.0007	0.0036
3130349	CPSF1	NM_013291; NP_037423	408.8±77.2	323.7±51.2	0.8	0.0007	0.0036
5090289	EFNB2	NM_004093; NP_004084	419.8±156.5	304.4±108.2	0.7	0.0007	0.0036
110706	EFS	NM_005864; NM_032459; NP_005855; NP_115835	126.8±29.9	82.1±31.0	0.6	0.0007	0.0036
7040064	FAM86D	NR_024241	101.7±42.2	69.9±29.2	0.7	0.0007	0.0036
5130253	HGS	NM_004712; NP_004703	1678.7±200.5	1428.2±202.3	0.9	0.0007	0.0036
2940577	HSPA2	NM_021979; NP_068814	130.3±45.1	83.1±22.4	0.6	0.0007	0.0036
4670451	ISOC1	NM_016048; NP_057132	266±33.9	323.8±53.4	1.2	0.0007	0.0036
4570075	KIAA1641	NA	117.1±14.1	88.5±24.5	0.8	0.0007	0.0036
5340653	LOC147727	NR_024333	79.7±15.1	105.9±24.9	1.3	0.0007	0.0036
580139	LOC339799	NA	42.6±10.5	29.4±11.5	0.7	0.0007	0.0036
10441	LOC440063	NA	6136.7±1251.5	4917.3±1112.7	0.8	0.0007	0.0036
3840474	LOC441481	NA	293.3±64.9	233±71.8	0.8	0.0007	0.0036
2000138	LOC642197	NA	588.5±128.7	664.5±113.6	1.1	0.0007	0.0036
3140019	LOC645317	NA	7746.3±767.3	9157.2±768.3	1.2	0.0007	0.0036
3060544	LOC728919	NA	75.6±24.2	63.8±23.8	0.8	0.0007	0.0036
4760139	LOC729057	NA	42.4±8.3	27.6±7.6	0.7	0.0007	0.0036
6350356	MIPEP	NM_005932; NP_005923	125.3±25.2	174±39.3	1.4	0.0007	0.0036
4570142	NOC4L	NM_024078; NP_076983	64.1±12.6	44.7±6.9	0.7	0.0007	0.0036
6940609	PDGFRA	NM_006206; NP_006197	879.5±1456.3	1428.8±1459.9	1.6	0.0007	0.0036
3420288	PDPN	NM_001006624; NM_001006625; NM_006474; NM_198389; NP_001006625; NP_001006626; NP_006465; NP_938203	197.9±153.2	416.5±202.3	2.1	0.0007	0.0036
4590725	PDXDC1	NM_015027; NP_055842	889.1±148.2	1044.5±142.4	1.2	0.0007	0.0036
4040754	PERP	NM_022121; NP_071404	497.2±150.0	396.3±166.9	0.8	0.0007	0.0036
2000445	PSMB10	NM_002801; NP_002792	1476±225.3	1769.3±295.7	1.2	0.0007	0.0036
360121	RPL23AP13	NM_020217; NR_002229	61.6±13.3	80±22.4	1.3	0.0007	0.0036
4260202	SNHG7	NR_003672; NR_024542; NR_024543	172±62.7	126.1±45.1	0.7	0.0007	0.0036
6290091	SNORD104	NR_004380	123.3±30.3	84.3±16.6	0.7	0.0007	0.0036
3450630	SNORD83B	NR_000028	56.7±15.5	36±5.0	0.6	0.0007	0.0036
1770747	TMEM160	NM_017854; NP_060324	571.9±139.9	457.2±109.6	0.8	0.0007	0.0036
5820474	TNFAIP8L3	NM_207381; NP_997264	346.9±153.2	212.8±110.0	0.6	0.0007	0.0036
5910767	TNFRSF6B	NM_003823; NM_032945; NP_003814	283.7±444.9	63.1±37.5	0.2	0.0007	0.0036
6900176	TSEN2	NM_001145392; NM_001145393; NM_001145394; NM_001145395; NM_025265; NP_001138864; NP_001138865; NP_001138866; NP_001138867; NP_079541	247.4±31.4	200±29.6	0.8	0.0007	0.0036
2480121	XIAP	NM_001167; NM_001204401; NP_001158; NP_001191330; NR_037916	58.9±10.5	78.8±11.5	1.3	0.0007	0.0036
4150053	YBX1	NM_004559; NP_004550	5096.8±636.0	5979.7±836.5	1.2	0.0007	0.0036
6060326	ZNF295	NM_001098402; NM_001098403; NM_020727; NP_001091872; NP_001091873; NP_065778	159.8±45.8	110.3±19.5	0.7	0.0007	0.0036
1230497	ZNF585A	NM_152655; NM_199126; NP_689868; NP_954577	134±21.6	102.6±20.9	0.8	0.0007	0.0036
4540091	ABCG1	NM_004915; NM_016818; NM_207174; NM_207627; NM_207628; NM_207629; NM_207630; NP_004906; NP_058198; NP_997057; NP_997510; NP_997511; NP_997512	42.1±12.6	59.8±16.2	1.4	0.0012	0.0052
1820722	APBB1IP	NM_019043; NP_061916	86.6±45.8	133.3±47.2	1.5	0.0012	0.0052
5390180	ASXL1	NM_001164603; NM_015338; NP_001158075; NP_056153	268.4±48.0	215.9±36.8	0.8	0.0012	0.0052
3370164	ATP1A1	NM_000701; NM_001001586; NM_001160233; NM_001160234; NP_000692; NP_001153705; NP_001153706	532.6±80.4	754.3±176.3	1.4	0.0012	0.0052
4290079	BCAS4	NM_001010974; NM_017843; NM_198799; NP_001010974; NP_060313; NP_942094	142.3±24.9	176.2±23.8	1.2	0.0012	0.0052
7050010	BNC2	NM_017637; NP_060107	118.7±70.3	197.2±118.3	1.7	0.0012	0.0052
3060646	C14orf173	NM_001031714; NM_022489; NM_032714; NP_001026884; NP_071934; NP_116103	2459.8±377.5	3008.8±480.6	1.2	0.0012	0.0052
4610484	C14orf93	NM_001130706; NM_001130708; NM_021944; NP_001124178; NP_001124180; NP_068763	130.2±23.8	103.7±19.8	0.8	0.0012	0.0052
2760706	C16orf48	NM_032140; NP_115516	352.4±46.5	428.2±35.7	1.2	0.0012	0.0052
4540064	C17orf70	NM_025161; NP_079437; NR_033338	701.9±89.4	808.5±117.9	1.2	0.0012	0.0052
1470390	C7orf11	NM_138701; NP_619646	254.5±37.5	209.6±34.3	0.8	0.0012	0.0052
4880497	CAPS2	NM_032606; NP_115995	153.5±25.2	184.1±28.8	1.2	0.0012	0.0052
5810750	CBR4	NM_032783; NP_116172	138.9±38.9	193.9±58.0	1.4	0.0012	0.0052
3370288	CBX6	NM_014292; NP_055107	445.3±125.8	586.6±195.1	1.3	0.0012	0.0052
1780259	CCDC109B	NM_017918; NP_060388	1386.9±232.2	1682.1±273.3	1.2	0.0012	0.0052
6250598	CDC42BPA	NM_003607; NM_014826; NP_003598; NP_055641	73±22.4	99.6±32.1	1.4	0.0012	0.0052
2230630	CMTM4	NM_178818; NM_181521; NP_848933; NP_852662	79±16.6	60.1±10.1	0.8	0.0012	0.0052
4830692	DNAJC21	NM_001012339; NM_194283; NP_001012339; NP_919259	36.6±5.4	45.1±10.1	1.2	0.0012	0.0052
770088	DTX3L	NM_138287; NP_612144	51.5±14.4	84.1±33.5	1.6	0.0012	0.0052
7330047	EIF5B	NM_015904; NP_056988	282.2±46.5	378.3±98.8	1.3	0.0012	0.0052
1570242	ERCC8	NM_000082; NM_001007233; NM_001007234; NP_000073	97.2±20.6	76.8±12.3	0.8	0.0012	0.0052
1660086	FAM100A	NM_145253; NP_660296	72.3±13.0	93.1±13.3	1.3	0.0012	0.0052
3180382	FKBP15	NM_015258; NP_056073	132.5±22.4	105.4±13.7	0.8	0.0012	0.0052
610408	HSPA4L	NM_014278; NP_055093	47.1±19.5	71.6±15.5	1.5	0.0012	0.0052
2650092	JOSD2	NM_001270639; NM_001270640; NM_001270641; NM_001270686; NM_138334; NP_001257568; NP_001257569; NP_001257570; NP_001257615; NP_612207	97.4±19.5	118.8±13.7	1.2	0.0012	0.0052
2360543	LOC100130179	NA	52.8±11.5	40.9±6.5	0.8	0.0012	0.0052
240386	LOC100132439	XM_001719283; XP_001719335	29.8±9.7	40±16.2	1.3	0.0012	0.0052
6770315	LOC391656	NA	8966.1±1139.0	7713.7±820.3	0.9	0.0012	0.0052
670646	LOC391825	NA	216.9±64.9	180.1±53.4	0.8	0.0012	0.0052
2680095	LOC392285	NA	2990.9±848.4	2287.4±690.1	0.8	0.0012	0.0052
6280021	LOC441876	NA	16088.1±858.5	15042.4±993.3	0.9	0.0012	0.0052
7050017	LOC644860	NA	229.1±97.7	148.6±52.6	0.6	0.0012	0.0052
1780209	LOC645378	NA	32.2±9.0	45.8±12.3	1.4	0.0012	0.0052
4730041	LOC645715	NA	50.6±19.1	41.7±18.4	0.8	0.0012	0.0052
5890368	LOC653377	NA	1012.8±167.7	1201.5±196.1	1.2	0.0012	0.0052
7650195	LOC727908	NA	330.7±145.7	442.6±194.7	1.3	0.0012	0.0052
2850102	LOC728208	NA	65.7±11.2	55.3±8.3	0.8	0.0012	0.0052
2600553	MCRS1	NM_001012300; NM_006337; NP_001012300; NP_006328	89.3±16.2	67±11.5	0.8	0.0012	0.0052
1710132	MED4	NM_001270629; NM_014166; NP_001257558; NP_054885	270.3±50.1	212.8±32.4	0.8	0.0012	0.0052
290554	MSTO1	NM_001256532; NM_001256533; NM_018116; NP_001243461; NP_001243462; NP_060586; NR_046292; NR_046293; NR_046294; NR_046295	278.8±75.0	326.9±73.6	1.2	0.0012	0.0052
6290086	NSUN3	NM_022072; NP_071355	73.6±11.9	85.9±13.3	1.2	0.0012	0.0052
2760301	P4HTM	NM_017732; NM_177938; NM_177939; NP_808807; NP_808808	104.4±26.7	81.3±13.0	0.8	0.0012	0.0052
6770497	PLAG1	NM_001114634; NM_001114635; NM_002655; NP_001108106; NP_001108107; NP_002646	39.3±14.4	71.2±47.6	1.8	0.0012	0.0052
4150497	RAD17	NM_002873; NM_133338; NM_133339; NM_133340; NM_133341; NM_133342; NM_133343; NM_133344; NP_002864; NP_579916; NP_579917; NP_579918; NP_579919; NP_579920; NP_579921; NP_579922	77.8±10.8	63.5±10.1	0.8	0.0012	0.0052
3390504	RAPGEF6	NM_001164386; NM_001164387; NM_001164388; NM_001164389; NM_001164390; NM_016340; NP_001157858; NP_001157859; NP_001157860; NP_001157861; NP_001157862; NP_057424	136.7±24.2	103.6±17.3	0.8	0.0012	0.0052
4670008	RASAL2	NM_004841; NM_170692; NP_004832; NP_733793	48.9±9.0	34.8±7.2	0.7	0.0012	0.0052
5550026	RBM15B	NM_013286; NP_037418	91.3±25.6	68±18.4	0.7	0.0012	0.0052
780228	RBM3	NM_001017430; NM_001017431; NM_006743; NP_006734	732.7±151.1	556±135.9	0.8	0.0012	0.0052
5080458	SAMM50	NM_015380; NP_056195	916.2±137.4	779.3±113.6	0.9	0.0012	0.0052
7050180	SLC22A5	NM_003060; NP_003051	60.1±26.0	90.7±51.6	1.5	0.0012	0.0052
1430347	SLC7A6	NM_001076785; NM_003983; NP_001070253; NP_003974	130±18.0	106.9±20.6	0.8	0.0012	0.0052
6290392	SRRM1	NM_005839; NP_005830	1554.7±247.0	1306±156.8	0.8	0.0012	0.0052
4860463	TAF15	NM_003487; NM_139215; NP_003478; NP_631961	281.3±59.5	223.8±66.3	0.8	0.0012	0.0052
1230546	TMEM41B	NM_001165030; NM_015012; NP_001158502; NP_055827; NR_028491	1107.3±197.9	883.8±85.5	0.8	0.0012	0.0052
2370241	TRIM16	NM_006470; NP_006461	49.8±18.0	35±10.1	0.7	0.0012	0.0052
150240	TRIM78P	NR_002777	40.5±10.5	59.4±19.5	1.5	0.0012	0.0052
5820528	TSEN34	NM_001077446; NM_024075; NP_001070914; NP_076980	2020.7±188.2	2204.1±168.7	1.1	0.0012	0.0052
7560093	UBL7	NM_032907; NM_201265; NP_116296; NP_957717	164.7±25.2	187.7±18.7	1.1	0.0012	0.0052
4780731	UBXN2B	NM_001077619; NP_001071087	86.6±28.1	134.7±32.1	1.6	0.0012	0.0052
4850370	WNT5B	NM_030775; NM_032642; NP_110402; NP_116031	651±180.3	455.1±139.5	0.7	0.0012	0.0052
2750278	ZNF131	NM_003432; NP_003423	83.6±21.3	61.7±15.9	0.7	0.0012	0.0052
2810605	ZNF266	NM_001271314; NM_006631; NM_198058; NP_001258243; NP_006622	190.5±28.8	159.6±26.3	0.8	0.0012	0.0052
3180189	ZNF271	NM_006629; NR_024565; NR_024566	178.1±24.5	226.1±27.8	1.3	0.0012	0.0052
2940730	ADAM9	NM_001005845; NM_003816; NP_003807; NR_027638; NR_027639; NR_027878	87.3±19.1	64.9±22.4	0.7	0.0017	0.0068
4880561	AHSA1	NM_012111; NP_036243	594.3±93.7	721.8±95.9	1.2	0.0017	0.0068
2710187	ATXN7L2	NM_153340; NP_699171	73.5±7.2	60±13.0	0.8	0.0017	0.0068
5220347	BCKDK	NM_001122957; NM_001271926; NM_005881; NP_001116429; NP_001258855; NP_005872	1641.2±410.7	2035.9±411.0	1.2	0.0017	0.0068
1450377	BLOC1S1	NM_001487; NP_001478; NR_037655; NR_037656; NR_037657	852.9±139.5	676.9±90.5	0.8	0.0017	0.0068
6480632	C21orf30	NA	80.5±19.8	63.7±12.3	0.8	0.0017	0.0068
730497	CC2D1B	NM_032449; NP_115825	139.8±46.2	93.5±26.7	0.7	0.0017	0.0068
1660367	CNTN3	NM_020872; NP_065923	62.9±52.3	43.5±62.4	0.7	0.0017	0.0068
6280332	CXCL16	NM_001100812; NM_022059; NP_001094282; NP_071342	36±16.2	58.4±28.8	1.6	0.0017	0.0068
580148	CYLN2	NM_003388; NM_032421; NP_003379; NP_115797	106.2±29.2	73.3±20.2	0.7	0.0017	0.0068
6130487	CYorf14	NR_001544	34.1±16.6	59.2±38.6	1.7	0.0017	0.0068
150050	DHX36	NM_001114397; NM_020865; NP_001107869; NP_065916	362.4±61.7	441.2±56.6	1.2	0.0017	0.0068
1710240	DNAJB14	NM_001031723; NM_024920; NP_001026893	183.3±52.3	246±62.4	1.3	0.0017	0.0068
6420026	EPN2	NM_001102664; NM_014964; NM_148921; NP_001096134; NP_055779; NP_683723	123.3±31.0	104.3±26.7	0.8	0.0017	0.0068
5570048	ERLIN2	NM_001003790; NM_001003791; NM_007175; NP_001003790; NP_001003791; NP_009106	310.2±66.3	240.4±73.9	0.8	0.0017	0.0068
2340056	FAM108B1	NM_001025780; NM_016014; NP_001020951; NP_057098	44.5±10.8	34.6±10.1	0.8	0.0017	0.0068
6480612	FAM122A	NM_138333; NP_612206	61.1±13.0	46±7.6	0.8	0.0017	0.0068
290309	FAM125A	NM_138401; NP_612410	541.6±85.1	450.1±80.8	0.8	0.0017	0.0068
4180324	FAM46B	NM_052943; NP_443175	73.4±36.8	41.8±26.3	0.6	0.0017	0.0068
2100437	GMEB2	NM_012384; NP_036516	395.3±44.3	345.3±39.7	0.9	0.0017	0.0068
4540273	HERC3	NM_001271602; NM_014606; NP_001258531; NP_055421	48.2±12.3	31.8±5.0	0.7	0.0017	0.0068
450521	IRF2BP1	NM_015649; NP_056464	51.6±7.6	39.7±9.0	0.8	0.0017	0.0068
7380133	LOC100128689	NA	365.7±62.7	299.3±75.0	0.8	0.0017	0.0068
2450255	LOC391532	NA	925.8±280.2	734.8±271.1	0.8	0.0017	0.0068
4250224	LOC399491	NA	166.6±48.7	122.2±40.7	0.7	0.0017	0.0068
3520603	LOC440311	NA	127±31.4	99±24.9	0.8	0.0017	0.0068
4010619	LOC641727	NA	190.8±48.0	158.5±40.7	0.8	0.0017	0.0068
7510148	LOC641746	NA	145±60.2	192.1±88.0	1.3	0.0017	0.0068
2750487	LOC645289	NA	34.9±10.8	42.9±14.1	1.2	0.0017	0.0068
2120164	LOC652624	NA	5094.5±708.5	4275.4±669.9	0.8	0.0017	0.0068
7510102	LOC727948	NA	60.7±20.9	86.1±15.9	1.4	0.0017	0.0068
4610091	MANEA	NM_024641; NP_078917	199.3±56.2	141.1±40.0	0.7	0.0017	0.0068
6420632	MCCC1	NM_020166; NP_064551	251.4±39.7	310.9±45.8	1.2	0.0017	0.0068
5050255	MITD1	NM_138798; NP_620153	567.6±75.0	472.1±34.3	0.8	0.0017	0.0068
3420088	MTG1	NM_138384; NP_612393	42.7±13.3	53.7±13.0	1.3	0.0017	0.0068
6590685	MTMR12	NM_001040446; NM_019061; NP_001035536	63.9±9.7	84.5±21.3	1.3	0.0017	0.0068
2490463	MXI1	NM_001008541; NM_005962; NM_130439; NP_001008541; NP_005953; NP_569157	36±11.9	49.1±13.7	1.4	0.0017	0.0068
1440259	PCM1	NM_006197; NP_006188	635.8±132.3	773.3±139.2	1.2	0.0017	0.0068
4200414	PSPC1	NM_001042414; NP_001035879; NR_003272; NR_044998	221.8±53.7	146.2±37.1	0.7	0.0017	0.0068
5310324	PTCD2	NM_024754; NP_079030	151.4±18.7	127.5±26.0	0.8	0.0017	0.0068
1440564	RUNX3	NM_001031680; NM_004350; NP_001026850; NP_004341	51.9±20.6	30.6±12.6	0.6	0.0017	0.0068
3390390	SEC61B	NM_006808; NP_006799	5690±579.1	4764.3±917.6	0.8	0.0017	0.0068
2070195	SNAPC4	NM_003086; NP_003077	333.6±77.2	290.6±42.2	0.9	0.0017	0.0068
6980678	ST8SIA5	NM_013305; NP_037437	57.5±35.0	129±111.8	2.2	0.0017	0.0068
4780072	TCEAL3	NM_001006933; NM_032926; NP_001006934; NP_116315	1842.4±296.4	1592.4±213.8	0.9	0.0017	0.0068
2450132	THAP7	NM_001008695; NM_001008696; NM_030573; NP_001008695; NP_085050	77.1±17.7	51.8±13.7	0.7	0.0017	0.0068
2850747	VPS37A	NM_001145152; NM_152415; NP_001138624; NP_689628	163.4±38.6	209.5±23.8	1.3	0.0017	0.0068
4120553	WISP2	NM_003881; NP_003872	56±81.1	252.2±513.8	4.5	0.0017	0.0068
5090544	ZNF767	NM_024910; NR_027788; NR_027789	49.7±13.0	70.2±10.8	1.4	0.0017	0.0068
6650561	ZNHIT3	NM_001033577; NM_004773; NP_004764	519±54.1	462.5±52.6	0.9	0.0017	0.0068
1500187	ABCC1	NM_004996; NM_019862; NM_019898; NM_019899; NM_019900; NM_019901; NM_019902; NP_004987	41.2±9.7	28.6±7.9	0.7	0.0024	0.0090
3800538	ACPL2	NM_001037172; NM_152282; NP_001032249; NP_689495	86.8±16.9	63.9±14.8	0.7	0.0024	0.0090
6550053	AKAP8	NM_005858; NP_005849	213.5±50.5	167.2±31.4	0.8	0.0024	0.0090
5560131	ATOX1	NM_004045; NP_004036	1541.4±211.3	1302.7±283.0	0.8	0.0024	0.0090
4180445	C9orf142	NM_183241; NP_899064	597.7±142.1	458.3±55.2	0.8	0.0024	0.0090
3450040	CCBL1	NM_001122671; NM_001122672; NM_004059; NP_001116143; NP_001116144; NP_004050	109.5±19.5	81.8±19.8	0.7	0.0024	0.0090
2370424	CCDC74B	NM_001258307; NM_207310; NP_001245236; NP_997193	91.5±20.9	67.5±21.6	0.7	0.0024	0.0090
2060112	CCNYL1	NM_001142300; NM_152523; NP_001135772; NP_689736	137.4±67.1	195.7±130.5	1.4	0.0024	0.0090
4760593	CD59	NM_000611; NM_001127223; NM_001127225; NM_001127226; NM_001127227; NM_203329; NM_203330; NM_203331; NP_000602; NP_001120695; NP_001120697; NP_001120698; NP_001120699; NP_976074; NP_976075; NP_976076	590.5±338.2	738.1±339.6	1.2	0.0024	0.0090
3850110	COX6A1	NM_004373; NP_004364	2145.9±135.6	1879.8±265.0	0.9	0.0024	0.0090
7570215	CPNE3	NM_003909; NP_003900	1066.6±359.8	821.4±283.0	0.8	0.0024	0.0090
1400026	CTGLF7	XM_001714786; XM_003846493; XP_001714838; XP_003846541	623.2±151.4	744.4±93.0	1.2	0.0024	0.0090
6590731	DTNBP1	NM_001271667; NM_001271668; NM_001271669; NM_032122; NM_183040; NP_001258596; NP_001258597; NP_001258598; NP_115498; NP_898861; NR_036448	68.7±9.0	54.1±13.3	0.8	0.0024	0.0090
6400209	ERCC8	NM_000082; NM_001007233; NM_001007234; NP_000073	84.8±18.0	65.8±7.9	0.8	0.0024	0.0090
6380079	FAM53B	NM_014661; NP_055476	88.3±15.9	111.8±27.0	1.3	0.0024	0.0090
2490670	GNPTAB	NM_024312; NP_077288	192.2±22.7	146.2±30.6	0.8	0.0024	0.0090
3370246	IP6K2	NM_001005909; NM_001005910; NM_001005911; NM_001005912; NM_001005913; NM_001146178; NM_001146179; NM_001190316; NM_001190317; NM_016291; NP_001005909; NP_001005910; NP_001005911; NP_001139650; NP_001139651; NP_001177245; NP_001177246; NP_057375; NR_027437; NR_027438	100.8±13.7	82.2±12.6	0.8	0.0024	0.0090
6960523	JMJD1C	NM_004241; NM_032776; NP_004232; NP_116165	219.4±65.3	299.3±66.3	1.4	0.0024	0.0090
150039	KBTBD6	NM_152903; NP_690867	56.4±16.2	39.4±15.1	0.7	0.0024	0.0090
4280010	LIMS2	NM_001136037; NM_001161403; NM_001161404; NM_001256542; NM_017980; NP_001129509; NP_001154875; NP_001154876; NP_001243471; NP_060450	248.2±66.3	330.9±80.8	1.3	0.0024	0.0090
4880176	LOC100132369	NA	113.1±20.9	91.6±14.4	0.8	0.0024	0.0090
4250446	LOC388707	NA	3954.6±606.8	3336.7±492.5	0.8	0.0024	0.0090
5810092	LOC440525	NA	42.1±13.3	30.3±7.6	0.7	0.0024	0.0090
4890072	LOC645863	NA	31.1±13.3	48.8±9.4	1.6	0.0024	0.0090
6370224	LOC647081	NA	512.6±32.4	448.8±46.5	0.9	0.0024	0.0090
3390170	LOC648771	NA	6710.8±919.4	6116.1±944.7	0.9	0.0024	0.0090
4760601	LOC728014	NA	53.1±14.1	40.3±9.4	0.8	0.0024	0.0090
2900446	LOC728889	NA	46.5±15.1	24.1±11.5	0.5	0.0024	0.0090
3710719	MRPL45	NM_032351; NP_115727	1193.7±106.4	1027.8±102.8	0.9	0.0024	0.0090
6650451	MYCBP2	NM_015057; NP_055872	319.1±80.4	394±93.4	1.2	0.0024	0.0090
7610682	NAP1L1	NM_004537; NM_139207; NP_004528; NP_631946	73.6±35.7	51.3±17.3	0.7	0.0024	0.0090
70008	NCF2	NM_000433; NM_001127651; NM_001190789; NM_001190794; NP_000424; NP_001121123; NP_001177718; NP_001177723	64.1±42.9	29.1±13.0	0.5	0.0024	0.0090
6590491	NDUFC2	NM_001204054; NM_001204055; NM_004549; NP_001190983; NP_001190984; NP_004540	76.3±25.2	59.6±22.7	0.8	0.0024	0.0090
7400626	NFKB1	NM_001165412; NM_003998; NP_001158884; NP_003989	1048.8±180.6	1239.9±127.6	1.2	0.0024	0.0090
7000202	P4HTM	NM_017732; NM_177938; NM_177939; NP_808807; NP_808808	403.2±69.2	337.8±60.9	0.8	0.0024	0.0090
1170482	PEX14	NM_004565; NP_004556	90.4±15.9	73.6±14.1	0.8	0.0024	0.0090
4180209	PLAGL2	NM_002657; NP_002648	96.1±11.9	76.3±13.7	0.8	0.0024	0.0090
150047	PSME1	NM_006263; NM_176783; NP_006254; NP_788955	2285.1±364.5	2717.7±400.9	1.2	0.0024	0.0090
2100563	QTRT1	NM_031209; NP_112486	74.7±17.3	87.6±17.3	1.2	0.0024	0.0090
1260193	RAB11FIP5	NM_015470; NP_056285	967.6±219.2	787.5±193.3	0.8	0.0024	0.0090
5130154	RGS17	NM_012419; NP_036551	32.7±15.5	52.8±25.6	1.6	0.0024	0.0090
5340474	RPP14	NM_001098783; NM_007042; NP_001092253; NP_008973; NR_049755; NR_049756; NR_049757; NR_049758	81.9±18.4	66.6±16.9	0.8	0.0024	0.0090
3420377	RPRD2	NM_015203; NP_056018	308±54.8	256.5±29.2	0.8	0.0024	0.0090
1980521	SLC44A2	NM_001145056; NM_020428; NP_001138528; NP_065161	2583.2±815.9	1941.8±547.0	0.8	0.0024	0.0090
6520605	SMNDC1	NM_005871; NP_005862	603.2±102.4	486.9±100.6	0.8	0.0024	0.0090
1300608	SNHG9	NR_003142	499.4±92.3	415.6±106.4	0.8	0.0024	0.0090
7560731	SNORA64	NR_002326	49.5±11.2	35.6±7.9	0.7	0.0024	0.0090
3870050	SYCE1L	NM_001129979; NP_001123451	44.1±10.1	34.4±14.1	0.8	0.0024	0.0090
3180112	TMEM128	NM_032927; NP_116316	44.9±13.7	29.9±9.7	0.7	0.0024	0.0090
6020463	TRIM26	NM_001242783; NM_003449; NP_001229712; NP_003440	196.2±35.7	157.2±22.7	0.8	0.0024	0.0090
1500576	UNC119B	NM_001080533; NM_032661; NP_001074002	105.4±27.0	81±17.7	0.8	0.0024	0.0090
2480170	VHL	NM_000551; NM_198156; NP_000542; NP_937799	319.4±86.5	367.7±106.4	1.2	0.0024	0.0090
5340193	VPS4B	NM_004869; NP_004860	744.6±150.7	586.8±135.9	0.8	0.0024	0.0090
1230564	WWC2	NM_024949; NP_079225	67.2±14.1	44.1±14.8	0.7	0.0024	0.0090
4210326	ZBTB6	NM_006626; NP_006617	60.9±14.4	41.5±10.1	0.7	0.0024	0.0090
7150541	ZMIZ2	NM_031449; NM_174929; NP_113637; NP_777589	135.6±29.6	112.4±23.4	0.8	0.0024	0.0090
7150161	DNHL1	NM_001370; NM_173645; NP_001361	30.7±12.6	66.2±42.5	2.2	0.0025	0.0093
1500152	ACP1	NM_001040649; NM_004300; NM_007099; NM_177554; NP_001035739; NP_004291; NP_009030; NR_024080	738.8±87.6	633.4±110.3	0.9	0.0034	0.0117
2630064	ACTR10	NM_018477; NP_060947	1339.4±201.2	1635.3±238.0	1.2	0.0034	0.0117
6060142	AFF1	NM_001166693; NM_005935; NP_001160165; NP_005926	70.4±21.3	52.2±23.4	0.7	0.0034	0.0117
870139	AGXT2L2	NM_032921; NM_153373; NP_699204	113.9±14.8	90.9±14.8	0.8	0.0034	0.0117
1410348	ATG12	NM_004707; NP_004698; NR_033362; NR_033363; NR_073603; NR_073604; NR_073605	984.6±115.7	838.8±144.2	0.9	0.0034	0.0117
1690240	C5orf4	NM_016348; NM_032385; NP_115761	31.2±9.4	51.8±14.8	1.7	0.0034	0.0117
6550259	CD151	NM_001039490; NM_004357; NM_139029; NM_139030; NP_001034579; NP_004348; NP_620598; NP_620599	621±171.3	509.2±143.1	0.8	0.0034	0.0117
5220400	CD3EAP	NM_012099; NP_036231	59.7±20.9	51.4±20.2	0.9	0.0034	0.0117
240437	CICE	NA	479.1±96.6	412±36.8	0.9	0.0034	0.0117
5290397	CLCF1	NM_001166212; NM_013246; NP_001159684; NP_037378	202.9±54.4	138.9±46.5	0.7	0.0034	0.0117
4730619	CNOT6L	NM_144571; NP_653172	31.2±5.4	40.3±10.8	1.3	0.0034	0.0117
270047	CPSF6	NM_007007; NP_008938	48.4±14.8	33.9±7.9	0.7	0.0034	0.0117
5900019	CRTC3	NM_001042574; NM_022769; NP_001036039; NP_073606	657.1±107.1	548.7±110.7	0.8	0.0034	0.0117
4640719	DIS3	NM_001128226; NM_014953; NP_001121698; NP_055768	51±12.6	38.7±14.1	0.8	0.0034	0.0117
4060091	DKFZp451A211	NM_001003399; XM_003403663; XP_003403711	96.2±44.7	51.9±48.0	0.5	0.0034	0.0117
3390068	E4F1	NM_004424; NP_004415	664.9±131.6	556.7±77.2	0.8	0.0034	0.0117
2120079	EIF2AK2	NM_001135651; NM_001135652; NM_002759; NP_001129123; NP_001129124; NP_002750	821.3±169.1	1012.6±200.1	1.2	0.0034	0.0117
840255	FAM63B	NM_001040450; NM_001040453; NM_019092; NP_001035540; NP_001035543	46.7±15.5	64.9±27.0	1.4	0.0034	0.0117
1340634	GLB1	NM_000404; NM_001079811; NM_001135602; NP_000395; NP_001073279; NP_001129074	1500.2±173.4	1220.3±231.1	0.8	0.0034	0.0117
110132	GLTPD1	NM_001029885; NP_001025056	69.3±11.9	53±13.0	0.8	0.0034	0.0117
1990520	GPS1	NM_004127; NM_212492; NP_004118; NP_997657	1620.9±181.7	1440.9±157.6	0.9	0.0034	0.0117
6280100	GPSM1	NA	1355±207.0	1081.2±153.2	0.8	0.0034	0.0117
7610538	H1FX	NM_006026; NP_006017	518.6±94.1	410.8±62.4	0.8	0.0034	0.0117
5310411	H2AFJ	NM_018267; NM_177925; NP_808760; NR_027716	1042.3±347.6	798.8±177.0	0.8	0.0034	0.0117
6200647	IBTK	NM_015525; NP_056340	885.7±142.1	1134.2±253.5	1.3	0.0034	0.0117
4900653	IFFO2	NM_001136265; NP_001129737	81.5±27.4	99±28.5	1.2	0.0034	0.0117
7040706	IFT81	NM_001143779; NM_014055; NM_031473; NP_001137251; NP_054774; NP_113661	35.2±7.6	44.9±9.0	1.3	0.0034	0.0117
4010446	KCTD7	NM_001167961; NM_153033; NP_001161433; NP_694578	40.7±7.9	52.9±10.8	1.3	0.0034	0.0117
4560154	KIAA0831	NM_014924; NP_055739	356.5±73.9	455.4±63.1	1.3	0.0034	0.0117
2190224	KIAA1128	NM_018999; NP_061872	266.8±55.9	354.2±86.2	1.3	0.0034	0.0117
5700088	KLF11	NA	567.7±145.3	405±115.0	0.7	0.0034	0.0117
460546	LOC100128918	NA	46.2±15.1	31.1±20.2	0.7	0.0034	0.0117
3450288	LOC100134134	NA	9981.4±1503.5	7628.1±1331.5	0.8	0.0034	0.0117
2570064	LOC100134468	NA	49±10.8	34.9±9.0	0.7	0.0034	0.0117
870537	LOC134997	NR_000030	8236.6±975.7	6708.6±954.7	0.8	0.0034	0.0117
6960452	LOC401677	NA	63.7±19.8	51.3±17.3	0.8	0.0034	0.0117
270747	LOC440353	NR_002603	1860.1±312.2	2211.9±262.1	1.2	0.0034	0.0117
1710594	LOC643336	NA	1083.9±189.3	905.7±170.5	0.8	0.0034	0.0117
4290102	LOC644563	NA	1411.4±190.0	1723.5±252.4	1.2	0.0034	0.0117
5260112	LOC645351	NA	52.9±18.0	40.4±18.0	0.8	0.0034	0.0117
1170348	LOC729142	NA	163±33.5	186.8±38.2	1.1	0.0034	0.0117
2320767	MATN3	NM_002381; NP_002372	47.1±11.2	33±15.5	0.7	0.0034	0.0117
6940446	MEX3B	NM_032246; NP_115622	325.1±130.5	197.6±79.7	0.6	0.0034	0.0117
3400674	MRPS15	NM_031280; NP_112570	1147.4±176.3	997.7±73.9	0.9	0.0034	0.0117
4560576	MYD88	NM_001172566; NM_001172567; NM_001172568; NM_001172569; NM_002468; NP_001166037; NP_001166038; NP_001166039; NP_001166040; NP_002459	123.5±17.3	104.9±19.8	0.8	0.0034	0.0117
3450739	N6AMT2	NM_174928; NP_777588	444.1±90.1	356±62.4	0.8	0.0034	0.0117
4810224	NDUFA9	NM_005002; NP_004993	746±106.7	655.6±91.6	0.9	0.0034	0.0117
1090768	OXCT1	NM_000436; NP_000427	84.1±13.3	115.6±28.5	1.4	0.0034	0.0117
4920669	OXSR1	NM_005109; NP_005100	1474.6±195.1	1333.9±244.8	0.9	0.0034	0.0117
3130240	PDGFRA	NM_006206; NP_006197	366.2±613.3	553.2±573.3	1.5	0.0034	0.0117
4230301	PGP	NM_001042371; NP_001035830	44.8±11.5	59.6±12.3	1.3	0.0034	0.0117
6980092	PHF23	NM_024297; NP_077273	426.1±111.1	537.8±95.5	1.3	0.0034	0.0117
7210543	PLD2	NM_001243108; NM_002663; NP_001230037; NP_002654	56.7±16.2	39.9±11.2	0.7	0.0034	0.0117
5570767	PPP2R1A	NM_014225; NP_055040; NR_033500	1777.1±153.2	2094.8±246.6	1.2	0.0034	0.0117
4050102	RAB11FIP1	NM_001002233; NM_001002814; NM_025151; NP_001002814; NP_079427	54.5±14.1	41.9±12.6	0.8	0.0034	0.0117
4010338	RABIF	NM_002871; NP_002862	55.8±11.9	67.8±13.7	1.2	0.0034	0.0117
5890273	RAC3	NM_005052; NP_005043	46.1±8.3	33±11.9	0.7	0.0034	0.0117
1300187	RDH13	NM_001145971; NM_138412; NP_001139443; NP_612421; NR_027381; NR_027382	58.5±15.9	44.9±15.1	0.8	0.0034	0.0117
2000593	RPL17	NM_000985; NM_001035006; NM_001199340; NM_001199341; NM_001199342; NM_001199343; NM_001199344; NM_001199345; NP_000976; NP_001030178; NP_001186269; NP_001186270; NP_001186271; NP_001186272; NP_001186273; NP_001186274	1971.6±337.1	1702.3±264.3	0.9	0.0034	0.0117
3990215	RPL3	NM_000967; NM_001033853; NP_000958; NP_001029025	11327.3±1489.1	12280.9±1599.8	1.1	0.0034	0.0117
5220161	RPL36AL	NM_001001; NP_000992	6590.6±274.4	5935.7±450.3	0.9	0.0034	0.0117
5810129	RPS8	NM_001012; NP_001003	11244.5±1255.5	10292.4±924.8	0.9	0.0034	0.0117
2650367	SERF1A	NM_021967; NM_022968; NP_068802; NP_075257	55.9±15.9	67.2±19.1	1.2	0.0034	0.0117
20653	SIX4	NM_017420; NP_059116	247.6±73.2	367.9±95.5	1.5	0.0034	0.0117
6420731	SLC20A1	NM_005415; NP_005406	1622.9±442.8	2480.5±709.2	1.5	0.0034	0.0117
5490070	TGFBR2	NM_001024847; NM_003242; NP_001020018; NP_003233	2742.6±732.6	3243.4±862.1	1.2	0.0034	0.0117
3870008	TMEM167A	NM_174909; NP_777569	1172.6±163.0	1398.8±221.4	1.2	0.0034	0.0117
6420477	TMOD2	NM_001142885; NM_014548; NP_001136357; NP_055363	85.9±29.6	62.4±14.1	0.7	0.0034	0.0117
780722	TMSB4X	NM_021109; NP_066932	96.3±50.1	64.2±29.6	0.7	0.0034	0.0117
150095	TP53BP2	NM_001031685; NM_005426; NP_001026855; NP_005417	266.3±40.0	226.2±44.7	0.8	0.0034	0.0117
6650743	TSPYL2	NM_022117; NP_071400	58.7±24.2	75.1±26.3	1.3	0.0034	0.0117
1940288	TYSND1	NM_001040273; NM_173555; NP_001035363; NP_775826; NR_073580; NR_073581; NR_073582; NR_073591; NR_073592; NR_073593; NR_073594; NR_073595	231.7±94.5	169.4±55.5	0.7	0.0034	0.0117
2360274	UBTD2	NM_152277; NP_689490	182.6±21.3	219±36.4	1.2	0.0034	0.0117
4280133	UFM1	NM_016617; NP_057701	645.2±89.4	806.1±164.8	1.2	0.0034	0.0117
60390	URM1	NM_001135947; NM_001265582; NM_030914; NP_001129419; NP_001252511; NP_112176; NR_049743	1595.6±217.4	1795.9±168.4	1.1	0.0034	0.0117
5270608	VPS29	NM_016226; NM_057180; NP_057310; NP_476528	2757.5±481.7	2273.3±146.7	0.8	0.0034	0.0117
3780167	ZNF200	NM_001145446; NM_001145447; NM_001145448; NM_003454; NM_198087; NM_198088; NP_001138918; NP_001138919; NP_001138920; NP_003445; NP_932353; NP_932354	64.2±5.4	55.4±11.2	0.9	0.0034	0.0117
70661	CCDC72	NM_015933; NP_057017	4591.3±693.7	4022.4±533.6	0.9	0.0042	0.0143
3460504	DAPP1	NM_014395; NP_055210	4498.2±905.4	5198.8±1094.6	1.2	0.0042	0.0143
1980301	FKTN	NM_001079802; NM_001198963; NM_006731; NP_001073270; NP_001185892; NP_006722	8825.5±971.7	9910.8±1280.7	1.1	0.0042	0.0143
450097	AFTPH	NM_001002243; NM_017657; NM_203437; NP_001002243; NP_060127; NP_982261	154.9±22.4	120.2±26.0	0.8	0.0046	0.0148
4150544	ALDH7A1	NM_001182; NM_001201377; NM_001202404; NP_001173; NP_001188306; NP_001189333	1301.2±277.3	998.8±198.7	0.8	0.0046	0.0148
2490441	ASB8	NM_024095; NP_077000	167.9±28.5	200±17.3	1.2	0.0046	0.0148
1010349	ASMTL	NA	215.3±29.6	244.9±35.7	1.1	0.0046	0.0148
6110754	ATP5O	NM_001697; NP_001688	4436.3±397.7	4143.1±397.0	0.9	0.0046	0.0148
110240	C12orf29	NM_001009894; NP_001009894	290.4±75.0	230.6±55.2	0.8	0.0046	0.0148
6110215	C12orf76	NM_207435; NP_997318	43.4±6.9	58.6±15.5	1.4	0.0046	0.0148
60040	C15orf21	NM_001005266; NM_001005267; NM_001005268; NM_001005269; NM_173609; NR_022014	48±16.6	34±12.6	0.7	0.0046	0.0148
7160414	C7orf63	NM_001039706; NM_001160138; NM_024788; NP_001034795; NP_001153610	48±24.9	63.2±17.3	1.3	0.0046	0.0148
3610280	C9orf127	NM_001042589; NM_001042590; NM_016446; NP_001036054; NP_001036055; NP_057530	234.8±45.8	173.1±24.9	0.7	0.0046	0.0148
7160102	CADPS2	NM_001009571; NM_001167940; NM_017954; NP_001009571; NP_001161412; NP_060424	33.9±9.4	50.5±18.0	1.5	0.0046	0.0148
4390612	CCDC14	NM_022757; NP_073594	789±210.2	607±188.2	0.8	0.0046	0.0148
5900575	CD276	NM_001024736; NM_025240; NP_001019907; NP_079516	522.1±91.2	696.6±184.2	1.3	0.0046	0.0148
730523	CLIP2	NM_003388; NM_032421; NP_003379; NP_115797	133±38.9	102.2±24.5	0.8	0.0046	0.0148
6180463	CNNM3	NM_017623; NM_199078; NP_060093; NP_951060	149.3±27.0	176.2±25.2	1.2	0.0046	0.0148
6620315	COQ6	NM_182476; NM_182480; NP_872282; NP_872286	235±23.4	277.5±28.1	1.2	0.0046	0.0148
4200100	COX15	NM_004376; NM_078470; NP_004367; NP_510870	96.4±20.2	112.9±20.2	1.2	0.0046	0.0148
5290358	CPT1A	NM_001031847; NM_001876; NP_001027017; NP_001867	53.2±16.2	42.6±15.9	0.8	0.0046	0.0148
3140047	CROP	NM_006107; NM_016424; NP_006098; NP_057508	167.1±55.2	252.1±89.8	1.5	0.0046	0.0148
3460692	CYLD	NM_001042355; NM_001042412; NM_015247; NP_001035814; NP_001035877; NP_056062	97.9±21.6	130.9±35.3	1.3	0.0046	0.0148
2480612	DCTD	NM_001012732; NM_001921; NP_001012750; NP_001912	388.9±59.9	345.5±70.3	0.9	0.0046	0.0148
4220037	DCTN6	NM_006571; NP_006562	107.6±31.0	129.8±36.8	1.2	0.0046	0.0148
60079	DNAJB1	NM_006145; NP_006136	388.5±75.0	285±88.3	0.7	0.0046	0.0148
3440647	DNAJC30	NM_032317; NP_115693	49.1±9.0	42.4±9.0	0.9	0.0046	0.0148
7040386	EDN1	NM_001168319; NM_001955; NP_001161791; NP_001946	199.3±108.2	105.4±65.6	0.5	0.0046	0.0148
5560746	ERC1	NA	78.8±24.9	61.6±17.7	0.8	0.0046	0.0148
7560746	FAM103A1	NM_031452; NP_113640	198.6±24.2	167.1±35.7	0.8	0.0046	0.0148
5390164	FAT1	NM_005245; NP_005236	1061±264.3	823.1±294.6	0.8	0.0046	0.0148
7210114	FCGR3B	NM_000570; NM_001244753; NM_001271035; NM_001271036; NM_001271037; NP_000561; NP_001231682; NP_001257964; NP_001257965; NP_001257966	106.1±16.2	95.4±17.3	0.9	0.0046	0.0148
6110008	FIBP	NM_004214; NM_198897; NP_004205; NP_942600	921.4±107.4	802.2±148.2	0.9	0.0046	0.0148
2760079	FOXC1	NM_001453; NP_001444	248.8±106.7	333.3±112.1	1.3	0.0046	0.0148
6480441	FPGS	NM_001018078; NM_004957; NP_001018088; NP_004948	50.3±13.3	37.1±8.3	0.7	0.0046	0.0148
6860291	GAS8	NM_001481; NP_001472; NR_023348	105.3±15.9	87.9±16.9	0.8	0.0046	0.0148
5690373	GOT1	NM_002079; NP_002070	1079.8±156.1	1323.5±252.0	1.2	0.0046	0.0148
3800068	GTF2E1	NM_005513; NP_005504	118.7±36.1	151.3±37.5	1.3	0.0046	0.0148
6940209	HTRA2	NM_013247; NM_145074; NP_037379; NP_659540	124.8±23.4	102.1±20.2	0.8	0.0046	0.0148
60719	KCNJ2	NM_000891; NP_000882	31.9±18.7	99.2±85.5	3.1	0.0046	0.0148
2690438	LOC100129076	NA	60.7±16.2	80.9±29.9	1.3	0.0046	0.0148
4210356	LOC100130943	NA	39.5±20.9	56.9±16.9	1.4	0.0046	0.0148
4670136	LOC100132032	NA	89.4±16.2	65.5±21.6	0.7	0.0046	0.0148
840504	LOC100133055	NA	123.7±20.2	101±20.9	0.8	0.0046	0.0148
150112	LOC100133931	NA	16128.4±1177.9	15100.6±950.8	0.9	0.0046	0.0148
4150685	LOC100134711	NA	46.6±10.5	35.7±7.6	0.8	0.0046	0.0148
3610598	LOC401817	NA	51.4±16.9	37.8±15.9	0.7	0.0046	0.0148
1770470	LOC644063	NA	923.5±231.1	803±195.8	0.9	0.0046	0.0148
70349	LOC646819	NA	9397±717.5	9042.6±777.7	1.0	0.0046	0.0148
6350445	LOC647121	NA	60.3±17.7	41.9±7.9	0.7	0.0046	0.0148
4570475	LOC649049	NA	7934.2±1131.1	7163±969.5	0.9	0.0046	0.0148
5050541	LOC653232	NA	6016.9±1064.4	5171.7±1078.4	0.9	0.0046	0.0148
4590369	LOC728969	NA	235.4±74.6	289.4±58.0	1.2	0.0046	0.0148
630066	LRP5	NM_002335; NP_002326	240.2±71.0	326±86.9	1.4	0.0046	0.0148
6420403	LSP1	NM_001013253; NM_001013254; NM_001013255; NM_001242932; NM_002339; NP_001013271; NP_001013272; NP_001013273; NP_001229861; NP_002330	84.1±25.6	54.9±11.9	0.7	0.0046	0.0148
4880735	MAP7D1	NM_018067; NP_060537	653±173.1	889.1±220.7	1.4	0.0046	0.0148
1240435	MFI2	NM_005929; NM_033316; NP_005920; NP_201573	47.3±10.8	33.6±17.3	0.7	0.0046	0.0148
6350189	MGC4677	NM_052871; NR_024204; NR_024205; NR_024206	4263.8±840.1	5126.8±1189.1	1.2	0.0046	0.0148
6940392	MID1	NM_000381; NM_001098624; NM_001193277; NM_001193278; NM_001193279; NM_001193280; NM_001193281; NM_033289; NM_033290; NM_033291; NP_000372; NP_001092094; NP_001180206; NP_001180207; NP_001180208; NP_001180209; NP_001180210; NP_150631; NP_150632	50.5±27.8	29.2±20.6	0.6	0.0046	0.0148
2750634	MIR2116	NR_031750	47.8±19.1	66.6±32.8	1.4	0.0046	0.0148
5310674	MON1B	NM_014940; NP_055755	71.9±8.7	60.5±14.1	0.8	0.0046	0.0148
3140202	MYPOP	NM_001012643; NP_001012661	360.2±68.9	446.8±56.6	1.2	0.0046	0.0148
2120603	NAPEPLD	NM_001122838; NM_198990; NP_001116310; NP_945341	55.5±14.1	72.9±17.7	1.3	0.0046	0.0148
4040181	NUPR1	NM_001042483; NM_012385; NP_001035948; NP_036517	568.9±246.6	883.7±248.1	1.6	0.0046	0.0148
4210670	PAM	NM_000919; NM_001177306; NM_138766; NM_138821; NM_138822; NP_000910; NP_001170777; NP_620121; NP_620176; NP_620177; NR_033440	4331±824.6	3630.2±872.5	0.8	0.0046	0.0148
6180022	PCM1	NM_006197; NP_006188	984.9±138.8	1218.7±200.5	1.2	0.0046	0.0148
580273	PCNXL3	NA	119.6±18.7	98.1±12.6	0.8	0.0046	0.0148
1300491	POLE3	NM_017443; NP_059139; NR_027261	2162.3±319.8	1893.5±184.6	0.9	0.0046	0.0148
1230673	PPAN	NM_020230; NP_064615	54.8±11.9	42.5±10.5	0.8	0.0046	0.0148
1230068	PPP1R3D	NM_006242; NP_006233	57.2±9.0	46±11.9	0.8	0.0046	0.0148
3710332	PSMB3	NM_002795; NP_002786	3035.6±385.4	2653.8±276.5	0.9	0.0046	0.0148
7610446	RG9MTD3	NM_144964; NP_659401	61.4±10.1	50.3±8.3	0.8	0.0046	0.0148
3440133	RNF150	NM_020724; NP_065775	65.4±41.8	92.7±25.2	1.4	0.0046	0.0148
6840324	RPL13L	NR_002803	930.8±245.2	787.9±173.8	0.8	0.0046	0.0148
1050709	RPL8	NM_000973; NM_033301; NP_000964; NP_150644	119.3±50.1	98.9±53.0	0.8	0.0046	0.0148
5690167	SEMA3F	NM_004186; NP_004177	45.7±21.6	29.8±9.7	0.7	0.0046	0.0148
3370474	SERTAD3	NM_013368; NM_203344; NP_037500; NP_976219	149.3±42.5	207.9±43.6	1.4	0.0046	0.0148
2510722	SFRS16	NM_007056; NP_008987	77.6±14.1	56.1±12.3	0.7	0.0046	0.0148
1340538	SGSH	NM_000199; NP_000190	380.3±86.9	310.7±63.5	0.8	0.0046	0.0148
6510601	SHARPIN	NM_030974; NP_112236; NR_038270	107±20.9	83.4±18.7	0.8	0.0046	0.0148
6280400	SHROOM3	NM_020859; NP_065910	184±84.0	124.9±54.8	0.7	0.0046	0.0148
10356	SNORD36C	NR_000016	146.6±42.9	94.3±31.4	0.6	0.0046	0.0148
1050278	SRD5A1	NM_001047; NP_001038	79.6±18.0	61.9±13.7	0.8	0.0046	0.0148
3190735	SSNA1	NM_003731; NP_003722	293.9±56.2	347±59.5	1.2	0.0046	0.0148
5220138	STRN	NM_003162; NP_003153	115.4±20.6	146.6±22.4	1.3	0.0046	0.0148
6380131	TAF1C	NM_001243156; NM_001243157; NM_001243158; NM_001243159; NM_001243160; NM_005679; NM_139353; NP_001230085; NP_001230086; NP_001230087; NP_001230088; NP_001230089; NP_005670; NP_647610	552.5±59.1	491.6±64.5	0.9	0.0046	0.0148
610403	TAF9L	NM_015975; NP_057059	185±32.8	227±47.6	1.2	0.0046	0.0148
5900435	TAOK1	NM_020791; NM_025142; NP_065842; NP_079418	271.3±71.8	214.2±53.4	0.8	0.0046	0.0148
240523	TMEM166	NM_001135032; NM_032181; NP_001128504; NP_115557	864.4±430.1	544.5±319.1	0.6	0.0046	0.0148
5700722	TSSC1	NM_003310; NP_003301	369.4±44.0	321.1±53.4	0.9	0.0046	0.0148
5420427	TUG1	NR_002323	1907.1±157.6	2216.7±257.4	1.2	0.0046	0.0148
6220563	VPS11	NM_021729; NP_068375	104.4±14.8	90.2±11.5	0.9	0.0046	0.0148
7510541	VPS33A	NM_022916; NP_075067	120.9±14.1	104.5±19.8	0.9	0.0046	0.0148
4590020	YOD1	NM_001276320; NM_018566; NP_001263249; NP_061036	170±54.4	122.3±38.2	0.7	0.0046	0.0148
1400059	ZBTB34	NM_001099270; NM_203482; NP_001092740	72.1±15.5	90.7±16.6	1.3	0.0046	0.0148
2360437	ZNF532	NM_018181; NP_060651	204.3±34.6	252.5±51.2	1.2	0.0046	0.0148
7320053	ZNF551	NM_001270938; NM_138347; NP_001257867; NP_612356; NR_073102	45±11.9	32.3±8.3	0.7	0.0046	0.0148
630474	ZP3	NM_001110354; NM_007155; NP_001103824; NP_009086	730.4±368.5	561.9±298.5	0.8	0.0046	0.0148
3130048	ERLIN2	NM_001003790; NM_001003791; NM_007175; NP_001003790; NP_001003791; NP_009106	59.2±8.7	46.8±7.2	0.8	0.0054	0.0171
3940524	LOC728576	NA	14595±1303.0	13154.5±1370.8	0.9	0.0054	0.0171
150156	ACBD5	NM_001042473; NM_001271512; NM_145698; NP_001035938; NP_001258441; NP_663736; NR_024150; NR_073195; NR_073196; NR_073197	40.7±7.9	29.1±7.6	0.7	0.0061	0.0184
2710368	ACTRT1	NM_138289; NP_612146	127.3±39.7	149.4±43.6	1.2	0.0061	0.0184
3870022	AGPAT6	NM_178819; NP_848934	54.9±10.5	45.8±7.6	0.8	0.0061	0.0184
3800047	AIF1	NM_001623; NM_004847; NM_032955; NP_001614; NP_004838; NP_116573	54.7±14.4	67.3±13.7	1.2	0.0061	0.0184
7040554	ANO10	NM_001204831; NM_001204832; NM_001204833; NM_001204834; NM_018075; NP_001191760; NP_001191761; NP_001191762; NP_001191763; NP_060545	165.2±23.8	129.5±30.3	0.8	0.0061	0.0184
3780095	AOX1	NM_001159; NP_001150	197.9±78.6	323.4±204.8	1.6	0.0061	0.0184
2000307	ATG16L2	NM_033388; NP_203746	45.8±7.9	34.6±8.7	0.8	0.0061	0.0184
2850360	BCL7B	NM_001197244; NM_001707; NM_138707; NP_001184173; NP_001698; NR_036682	98.5±19.1	79.4±13.0	0.8	0.0061	0.0184
4540463	C1orf156	NM_033418; NP_219486	66.3±15.5	45±17.7	0.7	0.0061	0.0184
5550187	CCDC43	NM_001099225; NM_144609; NP_001092695; NP_653210	258.4±37.5	323.3±61.7	1.3	0.0061	0.0184
6250487	CD9	NM_001769; NP_001760	212.7±53.7	296.2±103.8	1.4	0.0061	0.0184
5090440	CDKN2AIP	NM_017632; NP_060102	193.1±38.9	158.6±31.4	0.8	0.0061	0.0184
2470114	COL6A3	NM_004369; NM_057164; NM_057165; NM_057166; NM_057167; NP_004360; NP_476505; NP_476506; NP_476507; NP_476508	1323.1±1422.0	2221.4±1899.4	1.7	0.0061	0.0184
240646	DHX36	NM_001114397; NM_020865; NP_001107869; NP_065916	302.7±48.0	358.1±68.1	1.2	0.0061	0.0184
2810500	DNAL1	NM_001201366; NM_031427; NP_001188295; NP_113615	208.3±30.3	289.5±79.0	1.4	0.0061	0.0184
50309	DPYSL4	NM_006426; NP_006417	304.7±202.3	420.6±258.5	1.4	0.0061	0.0184
2350543	EID2B	NM_152361; NP_689574	3468.8±485.7	4279±1024.7	1.2	0.0061	0.0184
4210129	ELOVL5	NM_001242828; NM_001242830; NM_001242831; NM_021814; NP_001229757; NP_001229759; NP_001229760; NP_068586	948.6±169.8	1209.5±284.1	1.3	0.0061	0.0184
70465	ESPNL	NM_194312; NP_919288	148.2±69.9	99.7±58.0	0.7	0.0061	0.0184
5700309	FAHD2B	NM_199336; NP_955368	365.8±79.0	287.2±54.8	0.8	0.0061	0.0184
6350154	FAM122A	NM_138333; NP_612206	98.6±15.1	77.8±19.1	0.8	0.0061	0.0184
5860243	FAM160A2	NM_001098794; NM_032127; NP_001092264; NP_115503	65±11.2	74.1±15.1	1.1	0.0061	0.0184
4920162	FLYWCH2	NM_001142499; NM_001142500; NM_138439; NP_001135971; NP_001135972; NP_612448	120.1±26.7	145.3±25.2	1.2	0.0061	0.0184
1570561	FOXK2	NM_004514; NM_181430; NM_181431; NP_004505	38.5±8.7	31.3±5.8	0.8	0.0061	0.0184
5220022	GFRA1	NM_001145453; NM_005264; NM_145793; NP_001138925; NP_005255; NP_665736	116.3±49.8	151.2±63.1	1.3	0.0061	0.0184
4590228	GLRX	NM_001118890; NM_001243658; NM_001243659; NM_002064; NP_001112362; NP_001230587; NP_001230588; NP_002055	2241.5±570.4	2913±622.3	1.3	0.0061	0.0184
6480615	IER2	NM_004907; NP_004898	130.1±30.3	85.5±24.2	0.7	0.0061	0.0184
2510220	IFI35	NM_005533; NP_005524	182.1±76.4	311.3±112.1	1.7	0.0061	0.0184
4810474	IL18	NM_001243211; NM_001562; NP_001230140; NP_001553	7211.9±902.8	8207.1±1236.0	1.1	0.0061	0.0184
2100762	INHBE	NM_031479; NP_113667	89.2±49.0	160.8±74.6	1.8	0.0061	0.0184
6250594	IP6K2	NM_001005909; NM_001005910; NM_001005911; NM_001005912; NM_001005913; NM_001146178; NM_001146179; NM_001190316; NM_001190317; NM_016291; NP_001005909; NP_001005910; NP_001005911; NP_001139650; NP_001139651; NP_001177245; NP_001177246; NP_057375; NR_027437; NR_027438	75.6±12.3	59.8±14.8	0.8	0.0061	0.0184
3990379	ITGB7	NM_000889; NP_000880	101.1±26.3	71.1±19.5	0.7	0.0061	0.0184
870736	KIAA1545	NA	49.4±7.2	41.3±10.8	0.8	0.0061	0.0184
2370546	KIF24	NM_194313; NP_919289	46±17.3	28.1±12.6	0.6	0.0061	0.0184
610682	LGALS9B	NM_001042685; NP_001036150	55.8±26.3	75.4±33.5	1.4	0.0061	0.0184
6550736	LOC100129608	NA	85.6±16.6	71.7±17.7	0.8	0.0061	0.0184
6760056	LOC100133800	NA	545.6±99.5	664.2±113.9	1.2	0.0061	0.0184
2510022	LOC643997	NA	1387.5±455.7	1125±362.4	0.8	0.0061	0.0184
70121	LOC645638	NA	534.8±225.7	864.5±406.0	1.6	0.0061	0.0184
5420349	LOC648099	NA	166.4±28.1	139.7±26.7	0.8	0.0061	0.0184
5810289	LOC728229	NA	49.7±13.3	37.4±9.7	0.8	0.0061	0.0184
7320095	LOC729404	NA	50.2±12.6	42.4±12.3	0.8	0.0061	0.0184
7550070	LOC730316	NA	1279.1±161.2	1108.1±118.6	0.9	0.0061	0.0184
7200612	LOC730417	NA	322.4±130.5	206±65.6	0.6	0.0061	0.0184
5050768	LONRF1	NM_152271; NP_689484	52.1±15.5	67.3±12.3	1.3	0.0061	0.0184
4120367	LPCAT2	NM_017839; NP_060309	67.7±36.1	48.2±24.2	0.7	0.0061	0.0184
4200523	LRRC37B	NM_052888; NP_443120	314.6±34.6	270.9±53.4	0.9	0.0061	0.0184
6480184	LSMD1	NM_032356; NP_115732	520.6±79.7	446±58.0	0.9	0.0061	0.0184
3130075	MGC4677	NM_052871; NR_024204; NR_024205; NR_024206	68.8±29.6	100.3±61.7	1.5	0.0061	0.0184
670296	MICALL1	NM_033386; NP_203744	206.7±75.7	140.9±37.5	0.7	0.0061	0.0184
6380047	MIR586	NR_030313	137.7±34.6	100.7±27.4	0.7	0.0061	0.0184
360753	MKRN2	NM_001271707; NM_014160; NP_001258636; NP_054879	701.3±141.3	620.9±101.0	0.9	0.0061	0.0184
6620017	MKX	NM_001242702; NM_173576; NP_001229631; NP_775847	296.8±167.7	174.7±149.3	0.6	0.0061	0.0184
620767	MRPL49	NM_004927; NP_004918; NR_037567; NR_037568	147.1±22.0	122.7±16.6	0.8	0.0061	0.0184
1980138	MRRF	NM_001173512; NM_138777; NM_199176; NM_199177; NP_001166983; NP_620132; NP_954646	148.5±18.4	123.5±19.5	0.8	0.0061	0.0184
1500136	MTMR3	NM_001013676; NM_021090; NM_153050; NM_153051; NP_066576; NP_694690; NP_694691	49.3±9.4	66±10.8	1.3	0.0061	0.0184
4670743	MUDENG	NM_018229; NP_060699; NR_026895	294.5±58.8	336.3±54.4	1.1	0.0061	0.0184
630537	NODAL	NM_018055; NP_060525	83.6±45.8	56.3±33.2	0.7	0.0061	0.0184
4850497	NXF1	NM_001081491; NM_006362; NP_001074960; NP_006353	376.3±59.5	323±62.0	0.9	0.0061	0.0184
1660673	OSAP	NM_032623; NP_116012	36.7±25.2	67.8±59.9	1.8	0.0061	0.0184
1440575	OSBPL7	NM_017731; NM_145798; NP_665741	195.8±71.8	141.1±35.0	0.7	0.0061	0.0184
1570039	PILRB	NM_013440; NM_175047; NM_178238; NP_839956; NR_036569; NR_036570	131.4±31.7	101±34.3	0.8	0.0061	0.0184
1570079	PLCB1	NM_015192; NM_182734; NP_056007; NP_877398	74.9±91.2	100.4±86.2	1.3	0.0061	0.0184
5700167	POLR1C	NM_004875; NM_203290; NP_976035	363.4±64.2	307±40.7	0.8	0.0061	0.0184
1260440	PRKAB1	NM_006253; NP_006244	164.1±29.9	139±24.5	0.8	0.0061	0.0184
830463	PRKAR1B	NM_001164758; NM_001164759; NM_001164760; NM_001164761; NM_001164762; NM_002735; NP_001158230; NP_001158231; NP_001158232; NP_001158233; NP_001158234; NP_002726	53±22.7	38.4±13.7	0.7	0.0061	0.0184
580431	PRRX1	NM_006902; NM_022716; NP_008833; NP_073207	1041.4±1125.7	1623.6±1317.5	1.6	0.0061	0.0184
5310747	PSIP1	NM_001128217; NM_021144; NM_033222; NP_001121689; NP_066967; NP_150091	470.4±148.5	336.6±152.5	0.7	0.0061	0.0184
1740497	RAB8B	NM_016530; NP_057614	656.5±183.5	449.5±163.3	0.7	0.0061	0.0184
1340202	RBM7	NM_016090; NP_057174	301.4±59.1	248.7±40.0	0.8	0.0061	0.0184
4040189	RIMS3	NM_014747; NP_055562	40.7±27.8	58.4±20.6	1.4	0.0061	0.0184
540681	S100A10	NM_002966; NP_002957	14528.8±1481.2	11769.8±1766.7	0.8	0.0061	0.0184
1440300	SLC27A3	NM_024330; NP_077306	164.7±32.1	126.8±71.0	0.8	0.0061	0.0184
380079	SPATA7	NM_001040428; NM_018418; NP_001035518; NP_060888	131.6±28.5	170.4±37.5	1.3	0.0061	0.0184
4260044	SQSTM1	NM_001142298; NM_001142299; NM_003900; NP_001135770; NP_001135771; NP_003891	5342.3±874.3	6263.1±1037.3	1.2	0.0061	0.0184
1110167	TATDN1	NM_001146160; NM_032026; NP_001139632; NP_114415; NR_027427	479.2±70.3	571±107.4	1.2	0.0061	0.0184
3120403	TMEFF1	NM_003692; NP_003683	64.6±15.1	83.8±17.3	1.3	0.0061	0.0184
6650612	TOLLIP	NM_019009; NP_061882	74±19.1	62.5±16.2	0.8	0.0061	0.0184
2070564	TOMM6	NM_001134493; NP_001127965	2317.3±372.5	2005.7±272.9	0.9	0.0061	0.0184
4810370	UBR1	NM_174916; NP_777576	46.5±8.7	64±17.7	1.4	0.0061	0.0184
1770195	UTP15	NM_032175; NP_115551	95.1±23.1	72.3±17.3	0.8	0.0061	0.0184
940129	WDR21A	NM_001163508; NM_001163509; NM_015604; NM_181340; NM_181341; NP_001156980; NP_001156981; NP_056419; NP_851937; NP_851938	201.3±29.6	168.5±31.7	0.8	0.0061	0.0184
6590400	XPO5	NM_020750; NP_065801	245.9±56.6	204.2±31.0	0.8	0.0061	0.0184
2900255	ZBTB45	NM_032792; NP_116181	138.6±18.7	121.4±19.8	0.9	0.0061	0.0184
2450280	ZCCHC17	NM_016505; NP_057589	570.8±72.8	496.6±71.4	0.9	0.0061	0.0184
2340709	ZMYM3	NM_001171162; NM_001171163; NM_005096; NM_201599; NP_001164633; NP_001164634; NP_005087; NP_963893	110.4±20.6	85.5±22.7	0.8	0.0061	0.0184
4760300	ZMYND8	NM_012408; NM_183047; NM_183048; NP_036540; NP_898868; NP_898869	113.8±22.0	99.6±17.7	0.9	0.0061	0.0184
2230300	ZNF561	NM_152289; NP_689502	54.7±11.9	68.9±7.2	1.3	0.0061	0.0184
3400070	ZNF7	NM_003416; NP_003407	197.9±33.5	164±34.6	0.8	0.0061	0.0184
5340450	ABHD15	NM_198147; NP_937790	100.1±39.3	140.3±53.7	1.4	0.0081	0.0229
5910554	ADAL	NM_001012969; NM_001159280; NP_001012987; NP_001152752	75.3±14.4	93.2±28.5	1.2	0.0081	0.0229
3400600	ADAMTS2	NM_014244; NM_021599; NP_055059; NP_067610	89.6±37.1	60.7±28.5	0.7	0.0081	0.0229
5820386	AIRE	NM_000383; NM_000658; NM_000659; NP_000374	5123.1±983.6	5887.1±1200.3	1.1	0.0081	0.0229
5310646	AKR1B10	NM_020299; NP_064695	36.5±13.7	62.6±36.1	1.7	0.0081	0.0229
6510553	ARID3A	NM_005224; NP_005215	77.5±21.6	99.4±33.2	1.3	0.0081	0.0229
7570209	ARMC1	NM_018120; NP_060590	524.9±111.8	443.7±113.6	0.8	0.0081	0.0229
4250008	ATM	NM_000051; NM_138292; NM_138293; NP_000042	304.9±72.1	388.8±87.6	1.3	0.0081	0.0229
6560180	ATP5J	NM_001003696; NM_001003697; NM_001003701; NM_001003703; NM_001685; NP_001003696; NP_001003697; NP_001003701; NP_001003703; NP_001676	4376.7±524.2	4891.6±518.5	1.1	0.0081	0.0229
6560497	BCAT2	NM_001164773; NM_001190; NP_001158245; NP_001181; NR_028450; NR_028451	206.2±24.2	177.2±36.1	0.9	0.0081	0.0229
7100131	BCS1L	NM_001079866; NM_001257342; NM_001257343; NM_001257344; NM_004328; NP_001073335; NP_001244271; NP_001244272; NP_001244273; NP_004319	209.5±29.6	178.8±20.6	0.9	0.0081	0.0229
5960411	BCYRN1	NR_001568	1965±487.1	2503.9±793.2	1.3	0.0081	0.0229
20673	BSG	NM_001728; NM_198589; NM_198590; NM_198591; NP_001719; NP_940991; NP_940992; NP_940993	1957.1±313.0	1563.8±340.7	0.8	0.0081	0.0229
7610082	C10orf118	NM_018017; NP_060487	42.1±10.1	66.8±22.7	1.6	0.0081	0.0229
6840100	C11orf51	NM_014042; NP_054761	251.6±78.2	193.5±43.6	0.8	0.0081	0.0229
5390288	C1GALT1C1	NM_001011551; NM_152692; NP_001011551; NP_689905	131.8±35.3	114.2±28.1	0.9	0.0081	0.0229
3170746	C21orf70	NM_058190; NP_478070	44.7±20.6	32.4±15.5	0.7	0.0081	0.0229
6840491	C5orf41	NM_001168393; NM_001168394; NM_153607; NP_001161865; NP_001161866; NP_705835	91.9±47.2	128.9±53.7	1.4	0.0081	0.0229
1340400	C6orf129	NM_138493; NP_612502	408.5±81.8	331.9±81.8	0.8	0.0081	0.0229
5810671	C7orf50	NM_001134395; NM_001134396; NM_032350; NP_001127867; NP_001127868; NP_115726	2326.5±492.2	2058.6±322.0	0.9	0.0081	0.0229
2480167	CCIN	NM_005893; NP_005884	48.5±12.3	33.9±11.9	0.7	0.0081	0.0229
1010053	CCNK	NM_001099402; NM_003858; NP_001092872	831.3±106.7	737.5±68.1	0.9	0.0081	0.0229
5310259	COG1	NM_018714; NP_061184	90±18.0	74.7±10.5	0.8	0.0081	0.0229
4570500	CPNE1	NM_001198863; NM_003915; NM_152925; NM_152926; NM_152927; NM_152928; NM_152930; NM_152931; NP_001185792; NP_003906; NP_690902; NP_690903; NP_690904; NP_690905; NR_037188	538.1±109.2	449.4±112.1	0.8	0.0081	0.0229
3830274	CROT	NM_001143935; NM_001243745; NM_021151; NP_001137407; NP_001230674; NP_066974	102±15.1	82.9±20.6	0.8	0.0081	0.0229
1010735	DDX24	NM_020414; NP_065147	812.7±59.9	878.1±88.7	1.1	0.0081	0.0229
3850731	DMWD	NM_004943; NP_004934	94.3±19.8	75±19.1	0.8	0.0081	0.0229
2450678	DNAJC1	NM_022365; NP_071760	90.6±33.9	68.2±19.8	0.8	0.0081	0.0229
7380465	DPH3	NM_001047434; NM_206831; NP_001040899; NP_996662	116.4±14.4	102.2±15.5	0.9	0.0081	0.0229
3610672	DSP	NM_001008844; NM_004415; NP_001008844; NP_004406	335.5±130.2	508.2±237.2	1.5	0.0081	0.0229
60202	ELAC2	NM_001165962; NM_018127; NM_173717; NP_001159434; NP_060597; NP_776065	163.4±23.1	140.8±18.7	0.9	0.0081	0.0229
4120619	ELP4	NM_019040; NP_061913	77.8±9.0	63.9±14.8	0.8	0.0081	0.0229
4810753	EMX2OS	NR_002791	95±24.9	112.3±26.0	1.2	0.0081	0.0229
4540176	EVI5	NM_005665; NP_005656	307.3±58.4	372.9±84.4	1.2	0.0081	0.0229
1260753	EXOSC1	NA	340.6±83.3	294.4±66.7	0.9	0.0081	0.0229
4230735	FAM129A	NM_052966; NP_443198	182.4±108.2	320±191.8	1.8	0.0081	0.0229
50129	FHOD1	NM_013241; NP_037373	207.6±60.6	165.1±84.0	0.8	0.0081	0.0229
1300167	FLII	NM_001256264; NM_001256265; NM_002018; NP_001243193; NP_001243194; NP_002009	284.5±46.2	235.1±45.8	0.8	0.0081	0.0229
1660672	FLJ23584	NM_001142964; NM_024588; NP_001136436	114.7±12.6	140.9±18.0	1.2	0.0081	0.0229
2650220	FSTL1	NM_007085; NP_009016	5522.8±1029.0	4275.7±1642.3	0.8	0.0081	0.0229
7210397	GNPTG	NM_032520; NP_115909	397.8±64.2	483.3±65.3	1.2	0.0081	0.0229
3440445	GPRC5B	NM_016235; NP_057319	54.4±17.7	35.3±10.1	0.6	0.0081	0.0229
1070292	GPSM2	NM_013296; NP_037428	315.7±118.3	551.7±303.2	1.7	0.0081	0.0229
3290427	HOXA10	NM_018951; NM_153715; NP_061824; NR_037939	68±22.4	49.8±18.7	0.7	0.0081	0.0229
4670689	HOXD3	NM_006898; NP_008829	45.2±12.3	55.1±14.4	1.2	0.0081	0.0229
3450228	IL17RC	NM_001203263; NM_001203264; NM_001203265; NM_032732; NM_153460; NM_153461; NM_153462; NM_153463; NP_001190192; NP_001190193; NP_001190194; NP_116121; NP_703190; NP_703191; NR_037807	59±16.9	44.7±13.3	0.8	0.0081	0.0229
4640184	KIAA1026	NM_001017999; NM_001018000; NM_001018001; NM_015209; NM_201628; NP_001017999; NP_001018000; NP_001018001; NP_056024; NP_963922	142±45.4	94.3±22.4	0.7	0.0081	0.0229
7380349	LILRB3	NM_001081450; NM_006864; NP_001074919; NP_006855; XM_003960767; XM_003960768; XM_003960769; XM_003960770; XM_003960771; XM_003960772; XM_003960773; XM_003960774; XM_003960775; XP_003960816; XP_003960817; XP_003960818; XP_003960819; XP_003960820; XP_003960821; XP_003960822; XP_003960823; XP_003960824	10333.9±1167.8	11651±1697.9	1.1	0.0081	0.0229
6510543	LOC100130967	NA	57.8±29.2	33.7±14.4	0.6	0.0081	0.0229
2320301	LOC100131835	NA	80.1±30.3	103.8±44.0	1.3	0.0081	0.0229
3610215	LOC100131866	NA	939.1±440.6	840.5±423.7	0.9	0.0081	0.0229
2260674	LOC100132289	NA	50.3±8.3	42.1±5.8	0.8	0.0081	0.0229
1110286	LOC146517	NA	268.6±44.7	310.5±48.3	1.2	0.0081	0.0229
3180468	LOC286208	NA	44.7±9.4	36.2±6.1	0.8	0.0081	0.0229
4730025	LOC341457	NA	15211.8±1975.8	13281.6±1543.2	0.9	0.0081	0.0229
2480379	LOC387841	NA	13812.1±1788.4	15039±1392.8	1.1	0.0081	0.0229
1980369	LOC401152	NM_001001701; NM_001170330; NP_001001701; NP_001163801	806.4±161.9	1013.9±160.8	1.3	0.0081	0.0229
510768	LOC493754	NA	68.5±15.1	51.2±9.0	0.7	0.0081	0.0229
1570347	LOC643452	NA	177.3±32.8	205.6±32.1	1.2	0.0081	0.0229
1070180	LOC645332	NR_024249	113.4±22.0	95.2±19.1	0.8	0.0081	0.0229
2120189	LOC645726	NA	49.9±18.4	34.5±7.9	0.7	0.0081	0.0229
1190482	LOC647081	NA	72.8±8.7	65.5±9.4	0.9	0.0081	0.0229
4640148	LOC649209	NA	89.4±35.0	72.3±25.6	0.8	0.0081	0.0229
6100333	LOC652634	NA	31.9±10.5	47.1±19.1	1.5	0.0081	0.0229
4480719	LOC653895	NA	34.7±14.1	54.2±19.5	1.6	0.0081	0.0229
2470706	LOC728368	NA	90.6±15.5	72.4±14.8	0.8	0.0081	0.0229
3610563	LOC728553	NA	15597.4±1552.2	14565±1380.6	0.9	0.0081	0.0229
3450037	LOC729375	NR_024252	224.9±38.6	185.7±53.7	0.8	0.0081	0.0229
6270711	LOC732450	NA	101.7±22.4	78.8±29.9	0.8	0.0081	0.0229
5890364	LRRC8A	NM_001127244; NM_001127245; NM_019594; NP_001120716; NP_001120717; NP_062540	272.1±63.5	227.4±53.4	0.8	0.0081	0.0229
4260075	LSM3	NM_014463; NP_055278	2604.7±529.3	2161.4±284.1	0.8	0.0081	0.0229
2490754	MAP1LC3B	NM_022818; NP_073729	968.9±162.2	1081.1±155.8	1.1	0.0081	0.0229
1240646	METTL2A	NM_001005372; NM_181725; NP_859076	115±17.3	132.3±26.3	1.2	0.0081	0.0229
3870181	MID1	NM_000381; NM_001098624; NM_001193277; NM_001193278; NM_001193279; NM_001193280; NM_001193281; NM_033289; NM_033290; NM_033291; NP_000372; NP_001092094; NP_001180206; NP_001180207; NP_001180208; NP_001180209; NP_001180210; NP_150631; NP_150632	314.6±277.3	176.7±168.7	0.6	0.0081	0.0229
6130037	MIR345	NR_029906	61.3±14.1	48.7±8.3	0.8	0.0081	0.0229
1050017	MIS12	NM_001258217; NM_001258218; NM_001258219; NM_001258220; NM_024039; NP_001245146; NP_001245147; NP_001245148; NP_001245149; NP_076944	828.2±143.9	639.5±117.9	0.8	0.0081	0.0229
5960156	MOBK1B	NM_018221; NP_060691	124.5±28.5	106.8±27.8	0.9	0.0081	0.0229
4060605	MORN4	NM_001098831; NM_178832; NP_001092301; NP_849154	37.3±11.5	49.8±15.1	1.3	0.0081	0.0229
6560066	MTHFS	NM_001199758; NM_006441; NP_001186687; NP_006432; NR_037654	363.7±75.4	315.3±64.2	0.9	0.0081	0.0229
4120487	MUL1	NM_024544; NP_078820	1099±167.7	923.7±121.9	0.8	0.0081	0.0229
3460167	NAP1L1	NM_004537; NM_139207; NP_004528; NP_631946	2369.5±1016.8	1376.1±484.2	0.6	0.0081	0.0229
2070184	NTHL1	NM_002528; NP_002519	154.9±27.8	129.1±19.8	0.8	0.0081	0.0229
1430176	OGT	NM_003605; NM_181672; NM_181673; NP_858058; NP_858059	170.1±48.7	230.4±45.1	1.4	0.0081	0.0229
4540164	PACS1	NM_018026; NP_060496	158.7±33.5	119.8±24.9	0.8	0.0081	0.0229
5570050	PBLD	NM_001033083; NM_022129; NP_001028255; NP_071412	39±8.7	48.6±11.9	1.2	0.0081	0.0229
3830296	PCGF2	NM_007144; NP_009075	188.9±28.5	152.2±42.5	0.8	0.0081	0.0229
4180376	PI4K2A	NM_018425; NP_060895	80.6±11.9	95.9±17.3	1.2	0.0081	0.0229
60437	PLOD1	NM_000302; NP_000293	5722.1±704.9	4564±1148.4	0.8	0.0081	0.0229
1190463	PNPLA2	NM_020376; NP_065109; XM_003403858; XP_003403906	221.4±43.3	291.9±76.1	1.3	0.0081	0.0229
2060274	PREB	NM_013388; NP_037520	177.9±34.6	202.8±23.4	1.1	0.0081	0.0229
6900414	PTHLH	NM_002820; NM_198964; NM_198965; NM_198966; NP_002811; NP_945315; NP_945316; NP_945317	61.9±28.8	42.4±23.4	0.7	0.0081	0.0229
1940707	RABGEF1	NM_014504; NP_055319	221.5±46.2	183.6±39.7	0.8	0.0081	0.0229
2120653	RAXL1	NM_032753; NP_116142	461.6±113.2	556.2±128.4	1.2	0.0081	0.0229
3170669	REV1	NM_001037872; NM_016316; NP_001032961; NP_057400	281.8±25.6	314.9±32.4	1.1	0.0081	0.0229
2630376	RNF135	NM_001184992; NM_032322; NM_197939; NP_001171921; NP_115698; NP_922921	217.5±40.0	183.1±58.4	0.8	0.0081	0.0229
6380639	RPLP1	NM_001003; NM_213725; NP_000994; NP_998890	12083.7±469.1	11441.9±762.6	0.9	0.0081	0.0229
6660195	RPUSD3	NM_001142547; NM_173659; NP_001136019; NP_775930	292.2±44.3	249.7±40.7	0.9	0.0081	0.0229
2490195	S100A10	NM_002966; NP_002957	12555.2±1809.3	9682±2145.7	0.8	0.0081	0.0229
6350332	SEL1L	NM_001244984; NM_005065; NP_001231913; NP_005056	45.7±13.3	58.7±13.7	1.3	0.0081	0.0229
7550292	SELENBP1	NM_001258288; NM_001258289; NM_003944; NP_001245217; NP_001245218; NP_003935	44.9±16.2	73±41.8	1.6	0.0081	0.0229
7570437	SELO	NM_031454; NP_113642	91.7±21.3	71.3±15.1	0.8	0.0081	0.0229
2350735	SETD8	NM_020382; NP_065115	332.8±59.5	282.8±23.1	0.8	0.0081	0.0229
5900181	SH2B1	NM_001145795; NM_001145796; NM_001145797; NM_001145812; NM_015503; NP_001139267; NP_001139268; NP_001139269; NP_001139284; NP_056318	119.6±28.8	93.2±16.9	0.8	0.0081	0.0229
7000184	SLC38A9	NM_001258286; NM_001258287; NM_173514; NP_001245215; NP_001245216; NP_775785; NR_047649; NR_047650	61.4±18.4	74.9±18.4	1.2	0.0081	0.0229
6510433	SNORA33	NR_002436	99.8±31.7	71.7±18.7	0.7	0.0081	0.0229
4230475	SOX9	NM_000346; NP_000337	147.6±58.0	235.9±110.3	1.6	0.0081	0.0229
5690246	SPIRE1	NM_001128626; NM_001128627; NM_020148; NP_001122098; NP_001122099; NP_064533	1256.6±154.7	1462.3±212.4	1.2	0.0081	0.0229
610703	SPOPL	NM_001001664; NP_001001664	115±28.1	94.2±20.6	0.8	0.0081	0.0229
1440187	STYXL1	NM_016086; NP_057170	348.9±74.6	293.8±36.8	0.8	0.0081	0.0229
5870040	SUPV3L1	NM_003171; NP_003162	149.7±17.7	126.3±15.9	0.8	0.0081	0.0229
4570326	TAF6	NM_001190415; NM_005641; NM_139122; NM_139123; NM_139315; NP_001177344; NP_005632; NP_647476; NR_033792	52.9±11.5	40.8±11.9	0.8	0.0081	0.0229
5870382	TEX261	NM_144582; NP_653183	137.6±30.3	161.5±19.5	1.2	0.0081	0.0229
2940446	TGM2	NM_004613; NM_198951; NP_004604; NP_945189	106.6±48.7	65.5±25.6	0.6	0.0081	0.0229
2490202	TMEM219	NM_001083613; NM_194280; NP_001077082; NP_919256	516.1±101.7	464.4±94.5	0.9	0.0081	0.0229
4050259	TRIM61	NM_001012414; NP_001012414	48.3±14.8	40±11.9	0.8	0.0081	0.0229
870195	TSEN15	NM_001127394; NM_052965; NP_001120866; NP_443197; NR_023349	247±54.8	201.7±42.2	0.8	0.0081	0.0229
3060347	TTC4	NM_004623; NP_004614	1154.1±131.6	1035.7±125.1	0.9	0.0081	0.0229
5390661	VLDLR	NM_001018056; NM_003383; NP_001018066; NP_003374	231.7±58.8	147.7±59.5	0.6	0.0081	0.0229
3800707	XPO4	NM_022459; NP_071904	313.5±44.0	271.5±55.9	0.9	0.0081	0.0229
1510674	ZFP37	NM_003408; NP_003399	94.7±20.9	74.2±20.9	0.8	0.0081	0.0229
7210390	ZFYVE1	NM_021260; NM_178441; NP_067083; NP_848535	95.6±18.4	121.9±20.6	1.3	0.0081	0.0229
1230274	ZNF18	NM_144680; NP_653281	131.7±28.8	160.8±35.7	1.2	0.0081	0.0229
5560301	ZNF37A	NM_001007094; NM_001178101; NM_003421; NP_001007095; NP_001171572; NP_003412	64.3±17.7	50.2±14.4	0.8	0.0081	0.0229
150681	ZNHIT6	NM_001170670; NM_017953; NP_001164141; NP_060423	496.5±89.1	419.5±95.2	0.8	0.0081	0.0229
4810048	ABCB10	NM_012089; NP_036221	364.7±100.2	295.2±89.1	0.8	0.0105	0.0281
150064	ABHD14B	NM_001146314; NM_001254753; NM_032750; NP_001139786; NP_001241682; NP_116139	77±19.8	60.2±19.1	0.8	0.0105	0.0281
2690402	ABHD6	NM_020676; NP_065727	71±20.9	51.3±9.0	0.7	0.0105	0.0281
1170647	ACADVL	NM_000018; NM_001033859; NM_001270447; NM_001270448; NP_000009; NP_001029031; NP_001257376; NP_001257377	2902.2±300.7	3221.6±255.6	1.1	0.0105	0.0281
7150609	ADAMTS2	NM_014244; NM_021599; NP_055059; NP_067610	66.7±14.1	52.1±20.9	0.8	0.0105	0.0281
3460356	ADAMTSL5	NM_213604; NP_998769	59.2±10.5	74.8±18.0	1.3	0.0105	0.0281
1710204	ADAT1	NM_012091; NP_036223; NR_036460	197.5±20.2	170.9±26.7	0.9	0.0105	0.0281
6960685	ADIPOR2	NM_024551; NP_078827	412.2±72.5	465.3±84.7	1.1	0.0105	0.0281
7560154	AGPS	NM_003659; NP_003650	365.3±79.0	411.9±76.4	1.1	0.0105	0.0281
4780010	ARL4D	NM_001661; NP_001652	55.2±13.7	66.5±14.1	1.2	0.0105	0.0281
4060672	ARRDC3	NM_020801; NP_065852	196.3±85.8	272.9±95.9	1.4	0.0105	0.0281
5570435	BBS12	NM_001178007; NM_152618; NP_001171478; NP_689831	32.4±6.1	43.3±11.9	1.3	0.0105	0.0281
5260025	C16orf45	NM_001142469; NM_033201; NP_001135941; NP_149978	79.2±45.8	105±40.0	1.3	0.0105	0.0281
2690215	C1orf77	NM_001206612; NM_001244664; NM_015607; NP_001193541; NP_001231593; NP_056422	550.3±93.4	638.3±155.4	1.2	0.0105	0.0281
7650703	C4orf48	NM_001141936; NM_001168243; NP_001135408; NP_001161715	122.4±45.8	149±32.8	1.2	0.0105	0.0281
3130703	CA13	NM_198584; NP_940986	60±12.3	44.4±12.6	0.7	0.0105	0.0281
1940132	CD151	NM_001039490; NM_004357; NM_139029; NM_139030; NP_001034579; NP_004348; NP_620598; NP_620599	1114.8±278.0	913.5±320.9	0.8	0.0105	0.0281
1500725	CD1C	NM_001765; NP_001756	30.6±9.4	49.5±24.2	1.6	0.0105	0.0281
2140228	CDR2	NM_001802; NP_001793	899.1±225.3	697.3±134.5	0.8	0.0105	0.0281
2900053	CSF2RA	NM_001161529; NM_001161530; NM_001161531; NM_001161532; NM_006140; NM_172245; NM_172246; NM_172247; NM_172248; NM_172249; NP_001155001; NP_001155002; NP_001155003; NP_001155004; NP_006131; NP_758448; NP_758449; NP_758450; NP_758452; NR_027760	2818.1±467.6	3381.7±809.1	1.2	0.0105	0.0281
290475	CTNNAL1	NM_003798; NP_003789	1123.1±235.1	898.3±226.1	0.8	0.0105	0.0281
2940050	CYB5R2	NM_001001336; NM_016229; NP_057313	164.4±97.0	116.5±73.9	0.7	0.0105	0.0281
7100731	CYGB	NM_134268; NP_599030	278.8±385.1	388.1±302.5	1.4	0.0105	0.0281
2900487	CYP11A1	NM_000781; NM_001099773; NP_000772; NP_001093243	45.4±15.1	57.5±23.4	1.3	0.0105	0.0281
2970280	DCLK3	NM_033403; NP_208382	40.9±11.2	32.5±9.0	0.8	0.0105	0.0281
870246	DHX8	NM_004941; NP_004932	64.2±7.9	52.7±10.5	0.8	0.0105	0.0281
7320437	DSCR3	NM_006052; NP_006043	486.9±108.9	581±55.5	1.2	0.0105	0.0281
1170162	DSTYK	NM_015375; NM_199462; NP_056190; NP_955749	150.4±28.1	123.8±16.9	0.8	0.0105	0.0281
1510035	EPS15	NM_001159969; NM_001981; NP_001153441; NP_001972	138.7±35.3	186.7±59.9	1.3	0.0105	0.0281
5360731	FAM119A	NM_001127395; NM_145280; NP_001120867; NP_660323	70±20.6	88±21.6	1.3	0.0105	0.0281
3990341	FAM176A	NM_001135032; NM_032181; NP_001128504; NP_115557	286.5±146.4	175.4±106.4	0.6	0.0105	0.0281
3440204	FBN2	NM_001999; NP_001990	265.5±261.8	154.9±182.8	0.6	0.0105	0.0281
6510707	FER1L3	NM_013451; NM_133337; NP_038479; NP_579899	313.6±72.5	352.8±66.7	1.1	0.0105	0.0281
4260114	FKBP9	NM_007270; NP_009201	45.4±14.1	35.3±8.7	0.8	0.0105	0.0281
4610672	FLJ14213	NM_001160167; NM_001160168; NM_001160169; NM_024841; NP_001153639; NP_001153640; NP_001153641; NP_079117	121.6±60.9	70.2±44.0	0.6	0.0105	0.0281
6060440	FNDC3B	NM_001135095; NM_022763; NP_001128567; NP_073600	1317.3±379.3	1615.6±248.4	1.2	0.0105	0.0281
2360356	FSTL3	NM_005860; NP_005851	1020.5±439.9	686.1±227.5	0.7	0.0105	0.0281
2760403	GABRE	NM_004961; NM_021984; NM_021987; NM_021990; NP_004952	47.2±22.4	32.2±18.0	0.7	0.0105	0.0281
4560064	GLB1	NM_000404; NM_001079811; NM_001135602; NP_000395; NP_001073279; NP_001129074	974.9±231.8	785.4±172.0	0.8	0.0105	0.0281
2600279	GPS1	NM_004127; NM_212492; NP_004118; NP_997657	161±20.9	134.4±17.7	0.8	0.0105	0.0281
3840370	HEXDC	NM_173620; NP_775891	95.2±32.4	119.9±38.6	1.3	0.0105	0.0281
1430767	ING4	NM_001127582; NM_001127583; NM_001127584; NM_001127585; NM_001127586; NM_016162; NM_198287; NP_001121054; NP_001121055; NP_001121056; NP_001121057; NP_001121058; NP_057246	94.7±28.1	123.2±21.3	1.3	0.0105	0.0281
6020398	IVD	NM_001159508; NM_002225; NP_001152980; NP_002216	138.6±28.1	169.3±35.7	1.2	0.0105	0.0281
2490687	JMJD1C	NM_004241; NM_032776; NP_004232; NP_116165	610.5±141.7	774.9±154.7	1.3	0.0105	0.0281
4210300	JMJD4	NM_001161465; NM_023007; NP_001154937; NP_075383	61.2±13.7	76.4±15.9	1.2	0.0105	0.0281
7200731	KBTBD6	NM_152903; NP_690867	59.7±14.8	50.2±17.3	0.8	0.0105	0.0281
3360731	KLF11	NA	192.9±51.2	129.6±26.7	0.7	0.0105	0.0281
3930376	LCMT1	NM_001032391; NM_016309; NP_001027563; NP_057393	490.7±40.0	449±55.9	0.9	0.0105	0.0281
5360148	LIPA	NM_000235; NM_001127605; NP_000226; NP_001121077	926.4±209.5	1105.7±254.6	1.2	0.0105	0.0281
6860523	LOC100128918	NA	83±21.3	57.1±50.1	0.7	0.0105	0.0281
2750767	LOC100129960	NA	105.4±26.0	94.2±33.2	0.9	0.0105	0.0281
6520242	LOC100129975	NA	67.7±14.1	55.4±9.4	0.8	0.0105	0.0281
840136	LOC100130556	NA	77.8±25.6	60.6±21.6	0.8	0.0105	0.0281
4480528	LOC100131139	NA	303.6±232.9	494.1±346.5	1.6	0.0105	0.0281
2600373	LOC100132795	NA	8575.4±964.1	7702±1017.8	0.9	0.0105	0.0281
450561	LOC100133772	NA	3266±619.1	3620.2±792.5	1.1	0.0105	0.0281
7150280	LOC145853	NA	278.2±48.3	324.1±79.3	1.2	0.0105	0.0281
6960097	LOC340260	NA	75.9±16.6	60.2±14.8	0.8	0.0105	0.0281
6940059	LOC375295	NA	382.4±333.2	670.4±549.1	1.8	0.0105	0.0281
2190546	LOC388654	NA	12733.7±1065.1	11511.4±1259.8	0.9	0.0105	0.0281
2630482	LOC400389	NA	41±16.6	25.6±7.9	0.6	0.0105	0.0281
5490603	LOC401019	NA	13471.9±1278.5	14569±1217.6	1.1	0.0105	0.0281
4280093	LOC440157	NM_001013701; XR_132758; XR_172028	162.8±58.4	224±86.2	1.4	0.0105	0.0281
780255	LOC642236	NA	1525.7±171.6	1268.5±155.0	0.8	0.0105	0.0281
580088	LOC644029	NA	12786.1±1603.4	11625.7±1586.1	0.9	0.0105	0.0281
150292	LOC644482	NA	63.9±25.6	74.9±28.1	1.2	0.0105	0.0281
4040131	LOC646909	NA	349.1±149.6	301.7±135.2	0.9	0.0105	0.0281
7000341	LOC647834	NA	33.3±12.6	46.6±12.3	1.4	0.0105	0.0281
4640136	LOC648863	NA	66.9±29.6	50.6±18.4	0.8	0.0105	0.0281
6900520	LOC651309	NA	37.9±13.3	52.7±10.8	1.4	0.0105	0.0281
5290162	LOC728324	NA	925.4±156.1	1037.6±243.4	1.1	0.0105	0.0281
6400537	LOC729198	NA	48.7±16.2	33.4±15.1	0.7	0.0105	0.0281
6860242	LOC729495	NA	287.4±57.3	337.5±42.2	1.2	0.0105	0.0281
4890433	LOC729679	NA	5014.7±1094.6	4271.6±1011.7	0.9	0.0105	0.0281
4640228	LOC730032	NA	79.4±17.3	59.8±13.7	0.8	0.0105	0.0281
1010296	LRAP	NM_001130140; NM_022350; NP_001123612; NP_071745	5756.1±766.9	6762.3±978.9	1.2	0.0105	0.0281
60670	LXN	NM_020169; NP_064554	231.7±359.8	563.1±576.2	2.4	0.0105	0.0281
4570709	MIR1253	NR_031654	40.6±8.7	34.6±8.3	0.9	0.0105	0.0281
2710192	MRPL3	NM_007208; NP_009139	2899.4±260.3	2587.4±296.4	0.9	0.0105	0.0281
3290296	MRPS14	NM_022100; NP_071383; NR_037606	55.6±7.6	67.7±13.7	1.2	0.0105	0.0281
2680754	MRPS23	NM_016070; NP_057154	391.3±52.6	351±54.4	0.9	0.0105	0.0281
360270	NAV3	NM_014903; NP_055718	170.5±81.1	264.9±69.9	1.6	0.0105	0.0281
270646	NCOR1	NM_001190438; NM_001190440; NM_006311; NP_001177367; NP_001177369; NP_006302	69.9±9.7	58.1±11.5	0.8	0.0105	0.0281
4060494	NFX1	NM_002504; NM_147133; NM_147134; NP_002495; NP_667344; NP_667345	905.9±134.1	790.9±135.9	0.9	0.0105	0.0281
6450424	NME3	NM_002513; NP_002504	424.7±86.9	369.2±75.0	0.9	0.0105	0.0281
4290273	NUDCD3	NM_015332; NP_056147	161.8±24.2	142.8±16.9	0.9	0.0105	0.0281
6860382	OGFR	NM_007346; NP_031372	89±17.3	111.8±20.2	1.3	0.0105	0.0281
2760129	OGG1	NM_002542; NM_016819; NM_016820; NM_016821; NM_016826; NM_016827; NM_016828; NM_016829; NP_002533; NP_058212; NP_058213; NP_058214; NP_058434; NP_058436; NP_058437; NP_058438	145.6±24.9	121.1±22.0	0.8	0.0105	0.0281
4730309	PCCA	NM_000282; NM_001127692; NM_001178004; NP_000273; NP_001121164; NP_001171475	212.5±29.9	264.1±53.7	1.2	0.0105	0.0281
1240685	PDCD5	NM_004708; NP_004699	1179.9±195.4	1012±87.3	0.9	0.0105	0.0281
3120609	PPOX	NM_000309; NM_001122764; NP_000300; NP_001116236	206.4±36.4	174.4±22.0	0.8	0.0105	0.0281
4290475	PPP3CA	NM_000944; NM_001130691; NM_001130692; NP_000935; NP_001124163; NP_001124164	233.7±48.0	277.5±65.3	1.2	0.0105	0.0281
2650253	PRDX4	NM_006406; NP_006397	3966.9±908.2	3244.1±973.1	0.8	0.0105	0.0281
1940180	PSMB9	NM_002800; NM_148954; NP_002791	50±19.8	78.3±35.0	1.6	0.0105	0.0281
5820521	PTBP2	NM_021190; NP_067013	220.8±28.5	293.4±60.9	1.3	0.0105	0.0281
240110	RABEP1	NM_001083585; NM_004703; NP_001077054; NP_004694	537.2±102.8	624.7±100.6	1.2	0.0105	0.0281
5390092	RBM34	NM_001161533; NM_015014; NP_001155005; NP_055829; NR_027762	815.6±102.8	924.1±142.8	1.1	0.0105	0.0281
4070044	RNF38	NM_022781; NM_194328; NM_194329; NM_194330; NM_194331; NM_194332; NP_073618; NP_919309; NP_919310; NP_919311; NP_919313	489.8±106.4	362.6±70.3	0.7	0.0105	0.0281
3190609	SBNO2	NM_001100122; NM_014963; NP_001093592; NP_055778	66.5±20.6	46.7±8.7	0.7	0.0105	0.0281
630465	SCHIP1	NM_001197107; NM_001197108; NM_001197109; NM_014575; NP_001184036; NP_001184037; NP_001184038; NP_055390	268.7±60.2	330.6±68.1	1.2	0.0105	0.0281
3390484	SERINC2	NM_001199037; NM_001199038; NM_001199039; NM_018565; NM_178865; NP_001185966; NP_001185967; NP_001185968; NP_061035; NP_849196	362.6±106.7	492.6±190.7	1.4	0.0105	0.0281
4250601	SETX	NM_015046; NP_055861	89.2±10.1	105.4±15.9	1.2	0.0105	0.0281
4010445	SFRS2IP	NM_004719; NP_004710	219.1±23.8	251.6±39.3	1.1	0.0105	0.0281
4280639	SH3GL1	NM_001199943; NM_001199944; NM_003025; NP_001186872; NP_001186873; NP_003016	457.4±91.6	550±141.7	1.2	0.0105	0.0281
7330477	SLITRK4	NM_001184749; NM_001184750; NM_173078; NP_001171678; NP_001171679; NP_775101	37.1±45.4	64.7±42.2	1.7	0.0105	0.0281
2060181	SNHG8	NR_003584; NR_034010; NR_034011	972.5±611.1	1266.4±646.8	1.3	0.0105	0.0281
1510228	SNORD12C	NR_002433	41±10.1	30.9±8.3	0.8	0.0105	0.0281
1430427	SNORD16	NR_002440	48.1±10.8	36.3±10.1	0.8	0.0105	0.0281
7200403	SPG21	NM_001127889; NM_001127890; NM_016630; NP_001121361; NP_001121362; NP_057714	208.1±31.7	242.4±45.8	1.2	0.0105	0.0281
2030026	STMN2	NM_001199214; NM_007029; NP_001186143; NP_008960	44.5±34.3	135.9±132.7	3.1	0.0105	0.0281
990687	STOX2	NM_020225; NP_064610	55.5±22.7	79.8±29.2	1.4	0.0105	0.0281
6220273	STX10	NM_001271609; NM_001271610; NM_001271611; NM_003765; NP_001258538; NP_001258539; NP_001258540; NP_003756	297.7±39.7	253.4±43.6	0.9	0.0105	0.0281
6760576	SUPT5H	NM_001111020; NM_001130824; NM_001130825; NM_003169; NP_001104490; NP_001124296; NP_001124297; NP_003160	287.3±37.1	332.7±54.8	1.2	0.0105	0.0281
7330347	TMEM127	NM_001193304; NM_017849; NM_032218; NP_001180233; NP_060319	122.4±32.8	93.3±26.7	0.8	0.0105	0.0281
4780523	TMEM200A	NM_001258276; NM_001258277; NM_001258278; NM_052913; NP_001245205; NP_001245206; NP_001245207; NP_443145	493±524.2	637.9±309.0	1.3	0.0105	0.0281
430431	TRIP10	NM_004240; NP_004231	119.6±25.6	99.8±29.6	0.8	0.0105	0.0281
6350632	TSC22D3	NM_001015881; NM_004089; NM_198057; NP_001015881; NP_004080; NP_932174	1231.2±408.1	1596.7±450.7	1.3	0.0105	0.0281
160309	TSSC4	NM_005706; NP_005697	581±63.5	507.1±94.5	0.9	0.0105	0.0281
770754	TTYH3	NM_025250; NP_079526	269.2±36.8	227.3±29.2	0.8	0.0105	0.0281
3520128	TUBG2	NM_016437; NP_057521	136.3±39.3	162.1±48.7	1.2	0.0105	0.0281
5340132	TWF2	NM_007284; NP_009215	360.7±48.3	298±66.7	0.8	0.0105	0.0281
4200575	VAMP2	NM_014232; NP_055047	270.3±53.4	225.5±46.5	0.8	0.0105	0.0281
1660750	WBP5	NM_001006612; NM_001006613; NM_001006614; NM_016303; NP_001006613; NP_001006614; NP_001006615; NP_057387	1715.8±322.0	1927±376.8	1.1	0.0105	0.0281
3290091	WDR40A	NM_015397; NP_056212	476.1±66.0	557.5±95.9	1.2	0.0105	0.0281
4060484	ZC3H15	NM_018471; NP_060941	509.3±120.8	634.3±126.6	1.2	0.0105	0.0281
2470142	ZFP82	NM_133466; NP_597723	107.4±16.9	82±22.7	0.8	0.0105	0.0281
6270056	ZNF140	NM_003440; NP_003431	135.9±36.1	156.1±23.4	1.1	0.0105	0.0281
630603	ZNF189	NM_003452; NM_197977; NP_003443; NP_932094	221±45.8	251.1±45.4	1.1	0.0105	0.0281
510767	ZNF331	NM_001079906; NM_001079907; NM_001253798; NM_001253799; NM_001253800; NM_001253801; NM_018555; NP_001073375; NP_001073376; NP_001240727; NP_001240728; NP_001240729; NP_001240730; NP_061025	267.7±45.4	224.1±59.9	0.8	0.0105	0.0281
5690609	ZNF331	NM_001079906; NM_001079907; NM_001253798; NM_001253799; NM_001253800; NM_001253801; NM_018555; NP_001073375; NP_001073376; NP_001240727; NP_001240728; NP_001240729; NP_001240730; NP_061025	60.1±15.5	43±11.2	0.7	0.0105	0.0281
6560338	ZNF512	NM_001271286; NM_001271287; NM_001271288; NM_001271289; NM_001271318; NM_032434; NP_001258215; NP_001258216; NP_001258217; NP_001258218; NP_001258247; NP_115810	390.7±91.6	461±71.8	1.2	0.0105	0.0281
6860450	ZNF525	NA	42.1±7.2	34.9±6.5	0.8	0.0105	0.0281
1340193	DHX30	NM_014966; NM_138614; NM_138615; NP_055781; NP_619520; NR_075079	345.8±26.0	309.9±29.9	0.9	0.0108	0.0289
3850192	ACRC	NM_052957; NP_443189	42.7±10.5	51±9.4	1.2	0.0134	0.0341
1780647	ADCK2	NM_052853; NP_443085	168.3±40.4	138±32.8	0.8	0.0134	0.0341
3120326	ANGPT1	NM_001146; NM_001199859; NM_139290; NP_001137; NP_001186788	264.1±143.9	158.7±118.6	0.6	0.0134	0.0341
3360066	ANGPT1	NM_001146; NM_001199859; NM_139290; NP_001137; NP_001186788	204.1±95.2	143.8±97.3	0.7	0.0134	0.0341
70048	ARHGEF10L	NM_001011722; NM_018125; NP_001011722; NP_060595	33.5±6.9	52.7±17.3	1.6	0.0134	0.0341
7560255	ARSK	NM_198150; NP_937793	71.2±20.2	78.5±17.3	1.1	0.0134	0.0341
7100326	ATP13A2	NM_001141973; NM_001141974; NM_022089; NP_001135445; NP_001135446; NP_071372	82.8±22.0	110.5±23.8	1.3	0.0134	0.0341
1470762	AUTS2	NM_001127231; NM_001127232; NM_015570; NP_001120703; NP_001120704; NP_056385	1169.5±406.7	871.8±279.1	0.7	0.0134	0.0341
830086	C15orf63	NM_001199885; NM_016400; NP_001186814; NP_057484	47±9.7	36.2±10.1	0.8	0.0134	0.0341
7040411	C1orf212	NM_001164824; NM_001164825; NM_138428; NP_001158296; NP_001158297; NP_612437	230.3±41.1	199.6±26.3	0.9	0.0134	0.0341
2510768	C9orf102	NM_001010895; NM_001034155; NM_020207; NP_001010895	136.4±26.0	116±19.5	0.9	0.0134	0.0341
1770338	C9orf23	NM_148178; NM_148179; NP_680544; NP_680545	43±10.8	55±11.5	1.3	0.0134	0.0341
1990037	CHI3L1	NM_001276; NP_001267	72.6±41.5	143.8±163.7	2.0	0.0134	0.0341
4810543	CMC1	NM_182523; NP_872329	255.3±45.4	219.3±45.4	0.9	0.0134	0.0341
6250192	COL6A3	NM_004369; NM_057164; NM_057165; NM_057166; NM_057167; NP_004360; NP_476505; NP_476506; NP_476507; NP_476508	2245±2313.7	3698.1±3066.2	1.6	0.0134	0.0341
3850010	CRYZ	NM_001130042; NM_001130043; NM_001134759; NM_001889; NP_001123514; NP_001123515; NP_001128231; NP_001880	1147.3±345.4	993.5±287.4	0.9	0.0134	0.0341
7330519	DDX19A	NM_018332; NP_060802	221.5±33.5	197.6±22.0	0.9	0.0134	0.0341
3890192	DDX46	NM_014829; NP_055644	194.4±43.6	152.6±32.8	0.8	0.0134	0.0341
5690324	DENND4B	NM_014856; NP_055671	120.7±26.0	91±13.7	0.8	0.0134	0.0341
2190707	DNAJC15	NM_013238; NP_037370	507.1±114.7	627.9±182.8	1.2	0.0134	0.0341
4060296	DTWD1	NM_001144955; NM_020234; NP_001138427; NP_064619	733.7±243.4	573.3±133.0	0.8	0.0134	0.0341
3290672	DULLARD	NM_001143775; NM_015343; NP_001137247; NP_056158	216.2±29.2	187.4±34.3	0.9	0.0134	0.0341
2470270	DUS4L	NM_001270419; NM_181581; NP_001257348; NP_853559; NR_073002; NR_073003; NR_073004; NR_073005	182.4±29.2	141.7±35.0	0.8	0.0134	0.0341
6130577	ELN	NM_000501; NM_001081752; NM_001081753; NM_001081754; NM_001081755; NP_000492; NP_001075221; NP_001075222; NP_001075223; NP_001075224	522.7±322.7	312±279.8	0.6	0.0134	0.0341
4070333	FAM176A	NM_001135032; NM_032181; NP_001128504; NP_115557	274±147.5	166.5±77.2	0.6	0.0134	0.0341
1430368	FKBP8	NM_012181; NP_036313	67.3±16.2	54.3±8.7	0.8	0.0134	0.0341
1660113	FNDC3A	NM_001079673; NM_014923; NP_001073141; NP_055738	327±104.2	252.3±99.5	0.8	0.0134	0.0341
130326	GAR1	NM_018983; NM_032993; NP_061856; NP_127460	138.6±24.5	114.8±28.5	0.8	0.0134	0.0341
6220746	GLIPR1	NM_006851; NP_006842	1423±462.6	1101.3±585.2	0.8	0.0134	0.0341
3610286	GLTSCR2	NM_015710; NP_056525	4613.7±660.9	3894.6±698.4	0.8	0.0134	0.0341
4830458	GMPPB	NM_013334; NM_021971; NP_037466; NP_068806	195.2±48.0	161.4±38.9	0.8	0.0134	0.0341
50672	GSTM1	NM_000561; NM_146421; NP_000552; NP_666533	112.3±86.9	79.1±69.9	0.7	0.0134	0.0341
6900037	HDGF2	NM_001001520; NM_032631; NP_001001520; NP_116020	143.3±21.3	119.5±21.3	0.8	0.0134	0.0341
1050309	HLX	NM_021958; NP_068777	85.6±26.0	120.5±48.7	1.4	0.0134	0.0341
5270689	HMGN4	NM_006353; NP_006344	1515.8±259.6	1301.7±221.4	0.9	0.0134	0.0341
870131	HSPA5	NM_005347; NP_005338	894.9±219.2	1057.2±239.0	1.2	0.0134	0.0341
1940274	IFI27L2	NM_032036; NP_114425	943.5±231.8	1116.5±284.1	1.2	0.0134	0.0341
6660315	INPP1	NM_001128928; NM_002194; NP_001122400; NP_002185	566.2±68.5	654.9±80.0	1.2	0.0134	0.0341
5810609	KIAA1143	NM_020696; NP_065747	177.2±17.7	152.6±23.1	0.9	0.0134	0.0341
3850092	LMAN2	NM_006816; NP_006807	131.4±19.8	115±20.2	0.9	0.0134	0.0341
3400523	LNX2	NM_153371; NP_699202	70±21.6	51.7±14.1	0.7	0.0134	0.0341
7400634	LOC100130298	NA	45.3±18.0	31.6±16.2	0.7	0.0134	0.0341
6110441	LOC100130506	NA	372.8±98.8	286.3±82.2	0.8	0.0134	0.0341
130706	LOC100130511	NA	848.9±94.8	735.7±104.9	0.9	0.0134	0.0341
4900273	LOC100130835	NA	582.5±131.6	747.8±196.9	1.3	0.0134	0.0341
7650170	LOC100131655	NA	41.4±8.7	33.5±7.6	0.8	0.0134	0.0341
6200608	LOC100132086	NA	64.6±17.3	52.1±19.5	0.8	0.0134	0.0341
5570553	LOC100132510	NA	119.5±35.7	172.4±67.1	1.4	0.0134	0.0341
4670561	LOC100133692	NA	160.8±29.2	183.8±28.5	1.1	0.0134	0.0341
2260053	LOC128192	NA	2607±640.0	2139.5±802.6	0.8	0.0134	0.0341
3610475	LOC402057	NM_001080499	332.3±178.5	281.5±155.0	0.8	0.0134	0.0341
290392	LOC643446	NA	172±45.4	136.9±26.3	0.8	0.0134	0.0341
5820202	LOC644131	NA	859.2±184.6	975.7±238.0	1.1	0.0134	0.0341
1050369	LOC646200	NA	8215.8±870.0	7653.2±774.1	0.9	0.0134	0.0341
5700709	LOC647037	NA	662±173.1	568.2±160.1	0.9	0.0134	0.0341
2000367	LOC647436	NA	811.7±345.1	673.9±235.8	0.8	0.0134	0.0341
3310450	LOC648366	NA	35.2±8.3	46.2±10.1	1.3	0.0134	0.0341
6550377	LOC650157	XM_001129774; XM_001727011; XM_003960285; XP_001129774; XP_001727063; XP_003960334	1777.6±225.7	1452.8±291.0	0.8	0.0134	0.0341
650053	LOC653242	NA	43.9±9.4	32.2±10.1	0.7	0.0134	0.0341
5570431	LOC728128	NA	8776±559.2	8166.3±539.0	0.9	0.0134	0.0341
160504	LOC728537	NA	46.5±15.1	58.7±10.5	1.3	0.0134	0.0341
6130544	LOC729421	NA	47.9±9.4	57.9±13.0	1.2	0.0134	0.0341
5690424	LOC729629	NA	45.4±27.4	37.7±23.1	0.8	0.0134	0.0341
4230044	LOC730173	NA	52.8±10.8	69.5±14.8	1.3	0.0134	0.0341
1850402	LOC731007	NA	141.6±37.1	101.3±25.2	0.7	0.0134	0.0341
4180068	LSP1	NM_001013253; NM_001013254; NM_001013255; NM_001242932; NM_002339; NP_001013271; NP_001013272; NP_001013273; NP_001229861; NP_002330	187.3±68.1	124.3±35.3	0.7	0.0134	0.0341
2470408	MAP3K7IP2	NM_015093; NM_145342; NP_055908	103.4±33.9	119±38.6	1.2	0.0134	0.0341
730468	MED26	NM_004831; NP_004822	64.7±29.9	47.7±9.0	0.7	0.0134	0.0341
2470681	MGC16703	NR_003608	64.3±35.0	39.5±8.3	0.6	0.0134	0.0341
2190133	MGC42630	NA	44.6±16.2	59.8±19.8	1.3	0.0134	0.0341
4060608	MLL4	NM_014727; NP_055542	85±13.3	69.5±14.1	0.8	0.0134	0.0341
2320367	NDUFA13	NM_015965; NP_057049	959±142.1	1093.8±185.7	1.1	0.0134	0.0341
4560367	NDUFA8	NM_014222; NP_055037	2437.5±310.4	2745.3±252.7	1.1	0.0134	0.0341
4280113	NFKBIA	NM_020529; NP_065390	1158.3±313.3	886.2±158.6	0.8	0.0134	0.0341
4560056	NONO	NM_001145408; NM_001145409; NM_001145410; NM_007363; NP_001138880; NP_001138881; NP_001138882; NP_031389	5082.8±679.6	4601.6±477.4	0.9	0.0134	0.0341
4010086	OKL38	NM_013370; NM_182980; NM_182981; NP_892026	575.9±185.3	450.2±120.8	0.8	0.0134	0.0341
5090131	PABPC4L	NM_001114734; NP_001108206	109.2±47.2	74.9±23.8	0.7	0.0134	0.0341
4150017	PAQR7	NM_178422; NP_848509	126.7±30.6	97.3±23.8	0.8	0.0134	0.0341
2070059	PARP10	NM_032789; NP_116178	218±47.2	268.6±57.3	1.2	0.0134	0.0341
4890592	PDE7A	NM_001242318; NM_002603; NM_002604; NP_001229247; NP_002594	77±14.4	103.1±32.8	1.3	0.0134	0.0341
5860187	PHYH	NM_001037537; NM_006214; NP_001032626; NP_006205	774.6±139.5	971.4±328.1	1.3	0.0134	0.0341
4230204	PLEKHA5	NM_001143821; NM_001190860; NM_001256470; NM_001256787; NM_019012; NP_001137293; NP_001177789; NP_001243399; NP_001243716; NP_061885	70.5±20.6	84.9±29.2	1.2	0.0134	0.0341
5890528	PPIAL4A	NM_178230; NP_839944	13156.9±2091.2	11340.3±1320.0	0.9	0.0134	0.0341
6110646	PTAR1	NM_001099666; NP_001093136	297.9±91.9	228.7±79.0	0.8	0.0134	0.0341
1170192	QSER1	NM_001076786; NM_024774; NP_001070254	55.1±14.8	40.8±14.8	0.7	0.0134	0.0341
6370202	RBBP4	NM_001135255; NM_001135256; NM_005610; NP_001128727; NP_001128728; NP_005601	319.7±82.9	262.6±64.9	0.8	0.0134	0.0341
2650370	RFX5	NM_000449; NM_001025603; NP_000440; NP_001020774	464.5±74.3	410.9±73.6	0.9	0.0134	0.0341
990176	RN7SK	NR_001445	27.1±15.5	76.1±51.6	2.8	0.0134	0.0341
3710156	ROBO1	NM_001145845; NM_002941; NM_133631; NP_001139317; NP_002932; NP_598334	207.2±89.8	251.5±91.6	1.2	0.0134	0.0341
4920070	RPL21	NM_000982; NP_000973	8854.2±968.1	9578.8±873.3	1.1	0.0134	0.0341
5910392	RPRD1B	NM_021215; NP_067038	88.5±7.9	79.1±10.8	0.9	0.0134	0.0341
6590377	RPS26	NM_001029; NP_001020	3077.1±515.6	2824.2±597.4	0.9	0.0134	0.0341
3140553	SAR1A	NM_001142648; NM_020150; NP_001136120; NP_064535	1552.2±320.2	1827±331.0	1.2	0.0134	0.0341
1070408	SLC25A26	NM_001009938; NM_001164796; NM_173471; NP_001158268; NP_775742; NR_028475	90.9±29.2	73.7±17.3	0.8	0.0134	0.0341
1850458	SLC25A26	NA	93.9±22.0	106.9±23.8	1.1	0.0134	0.0341
3840719	SNRNP35	NM_007020; NM_022717; NM_180699; NM_180703; NP_073208; NP_851030	184.3±32.1	226.8±59.5	1.2	0.0134	0.0341
6840753	SPTLC2	NM_004863; NP_004854	72.7±10.1	60.3±13.0	0.8	0.0134	0.0341
6480605	SSSCA1	NM_006396; NP_006387	98.9±18.0	85.1±14.8	0.9	0.0134	0.0341
50450	TMEM179B	NM_199337; NP_955369	444.9±104.6	368.1±95.9	0.8	0.0134	0.0341
7610369	TMEM184B	NM_001195071; NM_001195072; NM_012264; NP_001182000; NP_001182001; NP_036396	342.5±81.5	275.9±31.4	0.8	0.0134	0.0341
6510176	TUBA1B	NM_006082; NP_006073	15096.7±1180.5	13494.6±1413.4	0.9	0.0134	0.0341
2350397	YES1	NM_005433; NP_005424	745.2±131.2	930.8±219.9	1.2	0.0134	0.0341
2900348	ZFP36	NM_003407; NP_003398	447.1±217.8	302.1±157.2	0.7	0.0134	0.0341
6580372	ZFYVE27	NM_001002261; NM_001002262; NM_001174119; NM_001174120; NM_001174121; NM_001174122; NM_144588; NP_001002261; NP_001002262; NP_001167590; NP_001167591; NP_001167592; NP_001167593; NP_653189	35.1±7.6	44.1±9.4	1.3	0.0134	0.0341
2900347	ZNF707	NM_001100598; NM_001100599; NM_173831; NP_001094068; NP_001094069; NP_776192	47.7±6.1	41.4±7.2	0.9	0.0134	0.0341
1170164	RPL35	NM_007209; NP_009140	9996.1±912.9	10878±765.5	1.1	0.0135	0.0342
1580093	SCYL1	NM_001048218; NM_020680; NP_001041683; NP_065731	1898.1±289.2	2218.8±288.4	1.2	0.0135	0.0342
3840053	UGP2	NM_001001521; NM_006759; NP_001001521; NP_006750	165.5±44.0	236.6±61.7	1.4	0.0135	0.0342
4860204	ACIN1	NM_001164814; NM_001164815; NM_001164816; NM_001164817; NM_014977; NP_001158286; NP_001158287; NP_001158288; NP_001158289; NP_055792	302±50.5	256.6±27.8	0.8	0.0171	0.0414
6110672	ACP1	NM_001040649; NM_004300; NM_007099; NM_177554; NP_001035739; NP_004291; NP_009030; NR_024080	2761.8±410.7	2531.5±546.2	0.9	0.0171	0.0414
2970672	ANKIB1	NM_019004; NP_061877	1033±194.0	822.4±188.6	0.8	0.0171	0.0414
780053	C17orf89	NM_001086521; NP_001079990	64.8±14.4	76.8±13.0	1.2	0.0171	0.0414
3780131	C19orf50	NM_001171948; NM_001171949; NM_024069; NP_001165419; NP_001165420; NP_076974	696.7±79.7	630.4±101.7	0.9	0.0171	0.0414
6510014	C1orf189	NM_001010979; NP_001010979	47.1±10.1	33.3±9.4	0.7	0.0171	0.0414
2600519	C21orf70	NM_058190; NP_478070	306.9±62.0	259.7±51.2	0.8	0.0171	0.0414
1850040	C3orf34	NM_032898; NP_116287	3276.9±444.6	3837.1±653.0	1.2	0.0171	0.0414
5360390	C8orf37	NM_177965; NP_808880	7082.7±938.2	7983.9±1475.8	1.1	0.0171	0.0414
2070537	CCDC124	NM_001136203; NM_138442; NP_001129675; NP_612451	108.6±19.5	94.1±10.8	0.9	0.0171	0.0414
3420022	CIB2	NM_001271888; NM_001271889; NM_006383; NP_001258817; NP_001258818; NP_006374	74.5±26.7	60.3±19.1	0.8	0.0171	0.0414
2630070	CNBP	NM_001127192; NM_001127193; NM_001127194; NM_001127195; NM_001127196; NM_003418; NP_001120664; NP_001120665; NP_001120666; NP_001120667; NP_001120668; NP_003409	144.6±31.4	122.5±27.8	0.8	0.0171	0.0414
2100767	COLEC12	NM_030781; NM_130386; NP_569057	59.2±92.3	136.9±211.3	2.3	0.0171	0.0414
6660600	COQ9	NM_020312; NP_064708	473.9±35.3	558.4±117.9	1.2	0.0171	0.0414
6180184	CPNE1	NM_001198863; NM_003915; NM_152925; NM_152926; NM_152927; NM_152928; NM_152930; NM_152931; NP_001185792; NP_003906; NP_690902; NP_690903; NP_690904; NP_690905; NR_037188	270.8±66.3	223.6±57.7	0.8	0.0171	0.0414
5130687	CRCP	NM_001040647; NM_001040648; NM_001142414; NM_014478; NP_001035737; NP_001035738; NP_001135886; NP_055293; NR_024548	54.5±11.9	47.4±9.4	0.9	0.0171	0.0414
1050279	CXXC5	NM_016463; NP_057547	6059.5±820.3	6922.7±1184.8	1.1	0.0171	0.0414
130369	DDX3Y	NM_001122665; NM_004660; NP_001116137; NP_004651	38.6±20.9	50.8±23.4	1.3	0.0171	0.0414
4040546	DNASE1L1	NM_001009932; NM_001009933; NM_001009934; NM_006730; NP_001009932; NP_001009933; NP_001009934; NP_006721	86±14.8	71.9±11.9	0.8	0.0171	0.0414
6350600	DTX2	NM_001102594; NM_001102595; NM_001102596; NM_020892; NP_001096064; NP_001096065; NP_001096066; NP_065943	281.5±75.0	223.2±51.6	0.8	0.0171	0.0414
2640554	EEF1B2	NM_001037663; NM_001959; NM_021121; NP_001032752; NP_001950; NP_066944	660.3±105.6	582.7±96.6	0.9	0.0171	0.0414
7610706	EEF1B2	NM_001037663; NM_001959; NM_021121; NP_001032752; NP_001950; NP_066944	97.3±50.1	115.6±40.0	1.2	0.0171	0.0414
3140670	EMD	NM_000117; NP_000108	2106.6±303.9	1826.1±241.9	0.9	0.0171	0.0414
3400397	EML3	NM_153265; NP_694997	461.2±88.0	389.1±148.2	0.8	0.0171	0.0414
6510332	EPHA2	NM_004431; NP_004422	120.5±50.8	69.7±26.7	0.6	0.0171	0.0414
6770403	EPM2AIP1	NM_014805; NP_055620	333±81.5	424.4±79.3	1.3	0.0171	0.0414
4210647	ESRRAP2	NR_000033	232.7±39.3	279.6±58.0	1.2	0.0171	0.0414
6040603	FAM107B	NM_031453; NP_113641	234.5±129.1	348.7±116.1	1.5	0.0171	0.0414
4540600	FAM115A	NM_001206938; NM_001206941; NM_014719; NP_001193867; NP_001193870; NP_055534	12382.4±1526.2	13382.9±1062.2	1.1	0.0171	0.0414
4860646	FAM20C	NM_020223; NP_064608	192.6±119.7	270.1±131.6	1.4	0.0171	0.0414
4250546	FAM72A	NM_001123168; NP_001116640	46±12.3	37.7±9.4	0.8	0.0171	0.0414
2360167	FARSA	NM_004461; NP_004452	116.8±22.0	97.5±16.2	0.8	0.0171	0.0414
2350189	GBP3	NM_018284; NP_060754	99.6±43.3	125±57.0	1.3	0.0171	0.0414
6110392	GNS	NM_002076; NP_002067	4059.1±513.4	4667.1±479.2	1.1	0.0171	0.0414
670554	GRWD1	NM_031485; NP_113673	264.5±46.2	227.8±22.4	0.9	0.0171	0.0414
1500192	HIST3H2A	NM_033445; NP_254280	54.9±14.1	72.9±20.2	1.3	0.0171	0.0414
510097	HOXA10	NM_018951; NM_153715; NP_061824; NR_037939	745.5±210.9	591.2±151.1	0.8	0.0171	0.0414
2570300	IFI44	NM_006417; NP_006408	236.3±152.2	464.3±344.0	2.0	0.0171	0.0414
5360156	IFITM1	NM_003641; NP_003632	208.6±276.2	411.1±470.9	2.0	0.0171	0.0414
3610537	IFT88	NM_006531; NM_175605; NP_006522; NP_783195	70.7±11.5	80.8±11.5	1.1	0.0171	0.0414
150397	IRF3	NM_001197122; NM_001197123; NM_001197124; NM_001197125; NM_001197126; NM_001197127; NM_001197128; NM_001571; NP_001184051; NP_001184052; NP_001184053; NP_001184054; NP_001184055; NP_001184056; NP_001184057; NP_001562; NR_045568	139.4±21.3	122.9±22.0	0.9	0.0171	0.0414
4810079	KIAA1632	NM_020964; NP_066015	58.8±17.3	46.5±9.0	0.8	0.0171	0.0414
1230735	L1CAM	NM_000425; NM_001143963; NM_024003; NP_000416; NP_001137435; NP_076493	114.5±76.8	57.6±23.8	0.5	0.0171	0.0414
1400240	LDHB	NM_001174097; NM_002300; NP_001167568; NP_002291	4183±477.4	3941.9±494.0	0.9	0.0171	0.0414
4590612	LMBR1	NM_022458; NP_071903	316.6±62.0	370.9±90.5	1.2	0.0171	0.0414
650086	LOC100129361	NA	35.1±8.3	49.8±15.5	1.4	0.0171	0.0414
7100400	LOC100131323	NA	100.4±23.8	87.2±30.3	0.9	0.0171	0.0414
3940364	LOC347376	NA	800.6±323.8	893.4±317.3	1.1	0.0171	0.0414
6130458	LOC400986	NA	234.5±49.0	191±45.8	0.8	0.0171	0.0414
4860685	LOC401321	NA	48.9±10.1	39.1±7.6	0.8	0.0171	0.0414
2690241	LOC401650	NA	58.7±13.3	45.3±10.1	0.8	0.0171	0.0414
2710639	LOC401717	NA	190.8±97.7	149.8±71.0	0.8	0.0171	0.0414
290414	LOC644496	NA	38±8.3	31.2±11.9	0.8	0.0171	0.0414
5870445	LOC644517	NA	186.8±68.9	143.2±42.2	0.8	0.0171	0.0414
2030619	LOC644584	NA	68.8±10.5	59.1±9.4	0.9	0.0171	0.0414
1260148	LOC646316	NA	110.4±17.3	128.5±18.7	1.2	0.0171	0.0414
630424	LOC648729	NA	14293.7±1336.2	12809±1303.4	0.9	0.0171	0.0414
6420603	LOC730255	NA	4701.2±560.3	4346.4±613.7	0.9	0.0171	0.0414
6980685	LOC730740	NA	4024±724.0	4503.9±786.4	1.1	0.0171	0.0414
6590010	LOC732432	NA	72.3±14.4	85.7±21.6	1.2	0.0171	0.0414
1090762	MAGED4	NM_001098800; NM_001272061; NM_001272062; NM_001272063; NP_001092270; NP_001258990; NP_001258991; NP_001258992	52.5±15.5	37.3±13.0	0.7	0.0171	0.0414
6450324	MARCH5	NM_017824; NP_060294	60.7±9.0	48.8±10.8	0.8	0.0171	0.0414
5220441	MATR3	NM_001194954; NM_001194955; NM_001194956; NM_018834; NM_199189; NP_001181883; NP_001181884; NP_001181885; NP_061322; NP_954659; NR_036535	397±99.2	509.7±106.4	1.3	0.0171	0.0414
3390327	MBD1	NM_001204136; NM_001204137; NM_001204138; NM_001204139; NM_001204140; NM_001204141; NM_001204142; NM_001204143; NM_001204151; NM_002384; NM_015844; NM_015845; NM_015846; NM_015847; NP_001191065; NP_001191066; NP_001191067; NP_001191068; NP_001191069; NP_001191070; NP_001191071; NP_001191072; NP_001191080; NP_002375; NP_056669; NP_056670; NP_056671; NP_056723	49.4±5.4	39±8.3	0.8	0.0171	0.0414
1850678	MCAM	NM_006500; NP_006491	81.7±49.8	45.4±23.1	0.6	0.0171	0.0414
7380100	MCL1	NM_001197320; NM_021960; NM_182763; NP_001184249; NP_068779; NP_877495	163.8±27.4	145.1±18.4	0.9	0.0171	0.0414
5820598	MED16	NM_005481; NP_005472	104.3±18.4	85.1±13.7	0.8	0.0171	0.0414
5130709	MEG8	NR_024149	47.7±15.9	41.5±15.1	0.9	0.0171	0.0414
4570379	MPST	NM_001013436; NM_001013440; NM_001130517; NM_021126; NP_001013454; NP_001123989; NP_066949; NR_024038	181.6±35.0	152.1±24.2	0.8	0.0171	0.0414
4210762	MRPL46	NM_022163; NP_071446	523.9±60.6	477.5±62.0	0.9	0.0171	0.0414
6450246	NACAD	NA	49.5±13.0	36.5±8.7	0.7	0.0171	0.0414
6590484	NAP1L1	NM_004537; NM_139207; NP_004528; NP_631946	864.4±388.3	551.4±154.0	0.6	0.0171	0.0414
5080431	NBPF3	NM_001256416; NM_001256417; NM_032264; NP_001243345; NP_001243346; NP_115640; NR_046176	42±11.9	31.2±11.9	0.7	0.0171	0.0414
3780100	OSBP2	NM_030758; NP_110385	61.8±26.0	76.5±33.5	1.2	0.0171	0.0414
3940500	OSR1	NM_145260; NP_660303	331.7±270.4	183.1±155.8	0.6	0.0171	0.0414
4280253	PAK1IP1	NM_017906; NP_060376	602.6±76.8	529.2±75.4	0.9	0.0171	0.0414
4390594	PARL	NM_001037639; NM_001037640; NM_018622; NP_001032728; NP_061092	626.4±122.2	725.4±87.3	1.2	0.0171	0.0414
2940682	PIGG	NM_001127178; NM_017733; NP_001120650; NP_060203	93.1±21.6	77±13.3	0.8	0.0171	0.0414
3180600	PNPO	NM_018129; NP_060599	749.2±85.8	820.1±97.3	1.1	0.0171	0.0414
3130632	POLR2B	NM_000938; NP_000929	660.1±133.0	750.6±153.2	1.1	0.0171	0.0414
60128	PTDSS1	NM_014754; NP_055569	768.8±97.7	701.9±125.1	0.9	0.0171	0.0414
3180424	PYCRL	NM_023078; NP_075566	39.5±7.2	31.7±6.5	0.8	0.0171	0.0414
4860180	RAB11FIP2	NM_014904; NP_055719	161.8±40.7	189.1±45.4	1.2	0.0171	0.0414
150092	RBM33	NM_001008408; NM_053043; NP_444271	173±33.2	213.7±28.1	1.2	0.0171	0.0414
1500477	RNF25	NM_022453; NP_071898	75.1±17.7	62.6±10.8	0.8	0.0171	0.0414
6180039	RPS3	NM_001005; NM_001256802; NM_001260506; NM_001260507; NP_000996; NP_001243731; NP_001247435; NP_001247436	7420.8±665.2	6721.9±987.2	0.9	0.0171	0.0414
5360424	RPS6KA2	NM_001006932; NM_021135; NP_001006933; NP_066958	720.7±469.8	963.1±570.8	1.3	0.0171	0.0414
240154	RRP1	NM_003683; NP_003674	105.7±29.6	76.7±15.1	0.7	0.0171	0.0414
3710025	RUFY1	NM_001040451; NM_001040452; NM_025158; NP_001035541; NP_001035542; NP_079434	118.4±32.1	96.5±29.9	0.8	0.0171	0.0414
5220541	SDCCAG1	NM_004713; NP_004704	156.1±33.9	184.3±43.3	1.2	0.0171	0.0414
7040553	SDCCAG3	NM_001039707; NM_001039708; NM_006643; NP_001034796; NP_001034797; NP_006634	502.2±91.9	432.2±64.5	0.9	0.0171	0.0414
7610097	SETMAR	NM_001243723; NM_001276325; NM_006515; NP_001230652; NP_001263254; NP_006506; NR_024022; NR_075073	445.6±81.8	399.5±79.3	0.9	0.0171	0.0414
5570348	SH3RF2	NM_152550; NP_689763	52.7±13.0	38.5±10.1	0.7	0.0171	0.0414
6660767	SLC35A3	NM_001271684; NM_001271685; NM_012243; NP_001258613; NP_001258614; NP_036375	265.7±61.3	232±49.4	0.9	0.0171	0.0414
5820338	SNRK	NM_001100594; NM_017719; NP_001094064; NP_060189	186.2±51.6	148.8±44.7	0.8	0.0171	0.0414
5420367	SOD1	NM_000454; NP_000445	7366.4±640.0	7596.1±580.5	1.0	0.0171	0.0414
610333	STARD3	NM_001165937; NM_001165938; NM_006804; NP_001159409; NP_001159410; NP_006795	101.9±16.2	85.3±17.3	0.8	0.0171	0.0414
5220152	TMEM55B	NM_001100814; NM_144568; NP_001094284; NP_653169	174.9±19.5	153.2±33.2	0.9	0.0171	0.0414
1410600	TRIM13	NM_001007278; NM_005798; NM_052811; NM_213590; NP_001007279; NP_005789; NP_434698; NP_998755	222.8±36.4	285.7±63.1	1.3	0.0171	0.0414
7100215	TSC22D2	NM_014779; NP_055594	264.6±77.5	199.7±43.6	0.8	0.0171	0.0414
1230450	TTC12	NM_017868; NP_060338	85.5±26.0	62.3±14.4	0.7	0.0171	0.0414
2230402	TTC35	NM_014673; NP_055488	113.5±31.0	137.4±35.3	1.2	0.0171	0.0414
1050521	TTLL1	NM_001008572; NM_012263; NP_036395; NR_027779	86.1±12.3	78.7±14.8	0.9	0.0171	0.0414
6550553	TYW1	NM_018264; NP_060734	124.8±23.1	106.9±22.7	0.9	0.0171	0.0414
5960278	WBP11	NM_016312; NP_057396	888±103.1	824.7±65.3	0.9	0.0171	0.0414
4830121	WDR27	NM_001202550; NM_182552; NP_001189479; NP_872358	65.6±22.0	49.6±11.5	0.8	0.0171	0.0414
4220180	WDR68	NM_001003725; NM_005828; NP_005819; NR_073585	430.6±76.8	352.8±88.0	0.8	0.0171	0.0414
4040019	WHAMM	NM_001080435; NP_001073904	74.6±13.0	63.7±19.1	0.9	0.0171	0.0414
5360154	ZDHHC7	NM_001145548; NM_017740; NP_001139020; NP_060210	1545±156.5	1411±143.9	0.9	0.0171	0.0414
1940494	ZNF133	NM_001083330; NM_003434; NP_001076799; NP_003425	95.5±15.1	78.2±22.7	0.8	0.0171	0.0414
5720072	ZNF234	NM_001144824; NM_006630; NP_001138296; NP_006621	103.5±27.8	131±18.0	1.3	0.0171	0.0414
4070176	ZNF558	NM_144693; NP_653294	122.1±35.7	141.1±33.2	1.2	0.0171	0.0414
840725	ZNF788	NA	123.3±27.4	94.9±21.6	0.8	0.0171	0.0414
270615	ABCC3	NM_001144070; NM_003786; NM_020037; NM_020038; NP_001137542; NP_003777	262.1±179.6	163.9±95.9	0.6	0.0215	0.0497
4260201	ACTC1	NM_005159; NP_005150	14324.7±4122.6	16854.9±1362.5	1.2	0.0215	0.0497
5270193	ARHGEF12	NM_001198665; NM_015313; NP_001185594; NP_056128	129±29.9	105.7±23.4	0.8	0.0215	0.0497
2340564	ARL5B	NM_178815; NP_848930	54.4±13.3	41.1±9.0	0.8	0.0215	0.0497
5340603	ATG10	NM_001131028; NM_031482; NP_001124500; NP_113670	67.1±14.1	58.2±11.5	0.9	0.0215	0.0497
5490270	ATP6AP1L	NM_001017971; NP_001017971	40.7±10.5	53.4±10.1	1.3	0.0215	0.0497
1010170	BACH1	NM_001011545; NM_001186; NM_206866; NP_001177; NP_996749; NR_027655	36.6±8.7	31.9±10.5	0.9	0.0215	0.0497
1340075	BAG3	NM_004281; NP_004272	1301.4±231.1	1548.1±221.0	1.2	0.0215	0.0497
5560193	BCAS4	NM_001010974; NM_017843; NM_198799; NP_001010974; NP_060313; NP_942094	173.4±34.3	205.6±39.3	1.2	0.0215	0.0497
160070	C16orf30	NM_001256541; NM_024600; NP_001243470; NP_078876	33±24.2	51.6±41.5	1.6	0.0207	0.0497
1170719	C16orf62	NM_020314; NP_064710	123±20.9	107.3±19.5	0.9	0.0215	0.0497
3390477	C17orf79	NM_018405; NP_060875	2735.9±460.8	2206.9±402.7	0.8	0.0215	0.0497
70243	C19orf29	NM_001080543; NM_021231; NP_001074012; NP_067054	66.7±7.2	57.4±9.0	0.9	0.0215	0.0497
1990717	C1orf63	NM_020317; NM_207035; NP_064713	238.9±85.8	314.1±76.1	1.3	0.0215	0.0497
5550731	C3orf50	NR_021485	77.1±14.8	65.7±14.1	0.9	0.0215	0.0497
7320110	C6orf106	NM_022758; NM_024294; NP_073595; NP_077270	79.3±16.2	94.9±19.1	1.2	0.0215	0.0497
1440241	CALHM2	NM_015916; NP_057000; NR_024552; NR_046344	173.8±27.4	214.2±51.6	1.2	0.0215	0.0497
7100711	CALM2	NM_001743; NP_001734	11005.6±1760.2	9766±1381.6	0.9	0.0215	0.0497
5960044	CDCP1	NM_022842; NM_178181; NP_073753; NP_835488	132.3±104.9	87.1±43.3	0.7	0.0215	0.0497
4900440	CIB1	NM_006384; NP_006375	3076.6±465.5	2773.7±453.9	0.9	0.0215	0.0497
2450279	CICK0721Q.1	NM_001080858	37.4±11.9	29.2±11.9	0.8	0.0215	0.0497
5700747	DCBLD1	NM_173674; NP_775945	220.3±38.6	169.9±70.3	0.8	0.0215	0.0497
430553	DCTN6	NM_006571; NP_006562	716.8±103.1	791.2±122.6	1.1	0.0215	0.0497
6660348	DCUN1D4	NM_001040402; NM_015115; NP_001035492; NP_055930	570.7±146.7	672.6±156.5	1.2	0.0215	0.0497
1820133	DDX31	NM_022779; NM_138620; NP_073616; NP_619526	104.6±19.8	84.7±7.9	0.8	0.0215	0.0497
50224	DFFA	NM_004401; NM_213566; NP_004392; NP_998731	370.9±76.8	327.5±41.8	0.9	0.0215	0.0497
3170020	DGKA	NM_001345; NM_201444; NM_201445; NM_201554; NP_001336; NP_958852; NP_958853; NP_963848	76.3±18.7	60.5±16.9	0.8	0.0215	0.0497
1260195	DLD	NM_000108; NP_000099	662.4±82.2	764±143.5	1.2	0.0215	0.0497
50563	DOK7	NM_001164673; NM_001256896; NM_173660; NP_001158145; NP_001243825; NP_775931	199.5±93.7	149±52.3	0.7	0.0215	0.0497
380328	DSP	NM_001008844; NM_004415; NP_001008844; NP_004406	33.8±9.7	43.7±11.9	1.3	0.0215	0.0497
4040332	DUS1L	NM_022156; NP_071439	89.5±21.6	66±14.4	0.7	0.0215	0.0497
1110592	EBF1	NM_024007; NP_076870	232.2±192.5	333.9±267.9	1.4	0.0215	0.0497
7000500	EDC3	NM_001142443; NM_001142444; NM_025083; NP_001135915; NP_001135916; NP_079359	80.8±14.8	68.5±5.8	0.8	0.0215	0.0497
870338	EGR1	NM_001964; NP_001955	544.8±662.7	846.4±456.1	1.6	0.0215	0.0497
290468	EIF2C2	NM_001164623; NM_012154; NP_001158095; NP_036286	349.8±90.1	467±101.3	1.3	0.0215	0.0497
4230577	ENHO	NM_198573; NP_940975	43.7±10.1	50.3±11.9	1.2	0.0215	0.0497
2260731	ERAP2	NM_001130140; NM_022350; NP_001123612; NP_071745	179.3±119.7	263.9±250.6	1.5	0.0215	0.0497
4730682	EXOC3	NM_007277; NP_009208	131±18.7	160.3±31.7	1.2	0.0215	0.0497
1440451	EXOSC2	NM_014285; NP_055100	212.3±45.4	175.1±23.1	0.8	0.0215	0.0497
1070253	FAM105B	NM_138348; NP_612357	157.4±25.6	136.9±14.1	0.9	0.0215	0.0497
7200414	FAM86B1	NM_001083537; NP_001077006; NR_003494	48.2±13.3	36.4±7.9	0.8	0.0215	0.0497
4280100	FAT1	NM_005245; NP_005236	2431.2±606.5	2070.1±586.6	0.9	0.0215	0.0497
1770148	FLJ20444	NA	119.3±34.3	154±35.0	1.3	0.0215	0.0497
4640328	FLJ36070	NM_001130915; NM_182574; NP_001124387; NP_872380	63.9±25.6	83.6±29.2	1.3	0.0215	0.0497
6860544	FOXK1	NM_001037165; NP_001032242	255±46.2	303.5±45.1	1.2	0.0215	0.0497
20201	FUBP1	NM_003902; NP_003893	65.2±21.6	45.1±15.1	0.7	0.0215	0.0497
1940162	GBP2	NM_004120; NP_004111	762.9±492.2	1107.6±486.7	1.5	0.0215	0.0497
2570156	GGA1	NM_001001560; NM_001001561; NM_001172687; NM_001172688; NM_013365; NP_001001560; NP_001001561; NP_001166158; NP_001166159; NP_037497	13341.6±1712.6	14097.2±1682.4	1.1	0.0215	0.0497
6760717	GOLGA5	NM_005113; NP_005104	676±132.3	822.9±193.6	1.2	0.0215	0.0497
6620152	HADHB	NM_000183; NP_000174	573.6±76.1	660.9±55.9	1.2	0.0215	0.0497
5900468	HDAC4	NM_006037; NP_006028	175.5±39.3	146.4±34.6	0.8	0.0215	0.0497
1340228	HSPBP1	NM_001130106; NM_012267; NP_001123578; NP_036399	66±15.1	48.5±15.1	0.7	0.0215	0.0497
2000148	IFIT1	NM_001270927; NM_001270928; NM_001270929; NM_001270930; NM_001548; NP_001257856; NP_001257857; NP_001257858; NP_001257859; NP_001539	342.9±300.7	789.6±588.4	2.3	0.0215	0.0497
1980309	IL8	NM_000584; NP_000575	144.4±120.4	81.1±63.5	0.6	0.0215	0.0497
460719	IP6K2	NM_001005909; NM_001005910; NM_001005911; NM_001005912; NM_001005913; NM_001146178; NM_001146179; NM_001190316; NM_001190317; NM_016291; NP_001005909; NP_001005910; NP_001005911; NP_001139650; NP_001139651; NP_001177245; NP_001177246; NP_057375; NR_027437; NR_027438	77.5±12.3	63.4±15.1	0.8	0.0215	0.0497
4040564	IRAK1	NM_001025242; NM_001025243; NM_001569; NP_001020413; NP_001020414; NP_001560	1647.1±246.6	1452.4±185.3	0.9	0.0215	0.0497
4210561	KIFC2	NM_145754; NP_665697	78.9±21.3	62.1±23.4	0.8	0.0215	0.0497
2100673	KIRREL	NM_018240; NP_060710	92.7±32.1	74.5±34.6	0.8	0.0215	0.0497
3180672	LITAF	NM_001136472; NM_001136473; NM_004862; NP_001129944; NP_001129945; NP_004853; NR_024320	599.9±147.8	757.1±241.6	1.3	0.0215	0.0497
4540343	LOC100128469	NA	43.1±15.5	33.3±13.3	0.8	0.0215	0.0497
7380437	LOC100128627	NA	84.1±18.7	72±19.1	0.9	0.0215	0.0497
290095	LOC100129362	NA	4213.2±402.7	4915.3±1006.7	1.2	0.0215	0.0497
5340279	LOC100133565	NA	4732.7±621.2	4096.6±890.9	0.9	0.0215	0.0497
4200551	LOC132241	NA	97.9±20.2	117.1±16.2	1.2	0.0215	0.0497
3450615	LOC339290	NR_015389	150.4±73.9	177.3±89.8	1.2	0.0215	0.0497
150750	LOC347292	NA	791.5±154.0	695.7±126.6	0.9	0.0215	0.0497
650605	LOC388789	NA	1334.6±187.8	1534.3±121.9	1.1	0.0215	0.0497
5260605	LOC400464	NM_001013670; XR_109229; XR_172111	182.4±28.5	160.7±27.4	0.9	0.0215	0.0497
3420091	LOC441046	NM_001011539; NR_003675	44.5±13.7	36.2±11.2	0.8	0.0215	0.0497
5870678	LOC441763	NA	2474±453.6	2122.6±510.5	0.9	0.0215	0.0497
5910682	LOC442270	NA	210.2±82.2	183.7±78.6	0.9	0.0215	0.0497
6900608	LOC641814	NA	8408.4±1348.5	7028.2±885.5	0.8	0.0215	0.0497
4060446	LOC649150	NA	16444.5±1804.2	15406.3±1896.9	0.9	0.0215	0.0497
4780341	LOC653232	NA	15143.1±1742.6	13915.7±1768.2	0.9	0.0215	0.0497
3610379	LOC729535	NA	253.1±38.6	211.8±58.4	0.8	0.0215	0.0497
7000435	LOC731365	NA	9038.1±1022.5	8584.2±820.6	0.9	0.0215	0.0497
4730731	LRCH2	NM_001243963; NM_020871; NP_001230892; NP_065922	46.8±18.7	63±20.6	1.3	0.0215	0.0497
7380554	LSM3	NM_014463; NP_055278	2361.9±290.6	2143.3±244.8	0.9	0.0215	0.0497
3170398	MAT2B	NM_013283; NM_182796; NP_037415; NP_877725	1904.8±225.0	2087.6±283.8	1.1	0.0215	0.0497
3870577	MFSD10	NM_001120; NM_001146069; NP_001111; NP_001139541	2415±264.3	2189.6±278.0	0.9	0.0215	0.0497
4890278	MGC3032	NA	155.8±43.6	201.8±31.7	1.3	0.0215	0.0497
840397	MORC4	NM_001085354; NM_024657; NP_001078823; NP_078933	78.9±20.2	97.5±25.2	1.2	0.0215	0.0497
2230626	MRPL33	NM_004891; NM_145330; NP_004882; NP_663303	2180.5±424.0	1926±308.6	0.9	0.0215	0.0497
3120373	MTRR	NM_002454; NM_024010; NP_002445; NP_076915	42±12.3	30.6±6.9	0.7	0.0215	0.0497
5670037	MUTYH	NM_001048171; NM_001048172; NM_001048173; NM_001048174; NM_001128425; NM_012222; NP_001041636; NP_001041637; NP_001041638; NP_001041639; NP_001121897; NP_036354	118.8±23.4	99.1±12.6	0.8	0.0215	0.0497
1230280	N6AMT1	NM_013240; NM_182749; NP_037372; NP_877426; NR_047510	47.5±12.3	56.9±13.0	1.2	0.0215	0.0497
580369	NDUFS4	NM_002495; NP_002486	3531±484.2	3000.8±344.3	0.8	0.0215	0.0497
1190504	NEK3	NM_001146099; NM_002498; NM_152720; NP_001139571; NP_002489; NP_689933; NR_027415	141.9±32.8	118.9±22.7	0.8	0.0215	0.0497
5960133	NFIB	NM_001190737; NM_001190738; NM_005596; NP_001177666; NP_001177667; NP_005587	770.2±561.0	913.9±499.7	1.2	0.0215	0.0497
1850259	NFIC	NM_001245002; NM_001245004; NM_001245005; NM_005597; NM_205843; NP_001231931; NP_001231933; NP_001231934; NP_005588; NP_995315	889.5±131.2	1032.8±130.2	1.2	0.0215	0.0497
7210017	NOMO2	NM_001004060; NM_173614; NP_001004060; NP_775885	1375.1±302.9	1237.4±239.0	0.9	0.0215	0.0497
3450180	OAS1	NM_001032409; NM_002534; NM_016816; NP_001027581; NP_002525; NP_058132	46.1±13.0	67.4±36.8	1.5	0.0215	0.0497
1580097	PAIP1	NM_006451; NM_182789; NM_183323; NP_006442; NP_877590; NP_899152	60.4±19.5	47.7±10.5	0.8	0.0215	0.0497
4150100	PASK	NM_001252119; NM_001252120; NM_001252122; NM_001252124; NM_015148; NP_001239048; NP_001239049; NP_001239051; NP_001239053; NP_055963	42.9±12.6	34.6±8.3	0.8	0.0215	0.0497
2900731	PCSK7	NM_004716; NP_004707	296±55.5	338.3±33.5	1.1	0.0215	0.0497
4850327	PDGFC	NM_016205; NP_057289; NR_036641	1485.9±517.0	1201.8±338.9	0.8	0.0215	0.0497
6180300	PIGK	NM_005482; NP_005473	610±107.8	513.6±82.6	0.8	0.0215	0.0497
990398	PIP5K1A	NM_001135636; NM_001135637; NM_001135638; NM_003557; NP_001129108; NP_001129109; NP_001129110; NP_003548	60.9±12.6	48.8±14.8	0.8	0.0215	0.0497
1770402	PIR	NM_001018109; NM_003662; NP_001018119; NP_003653	96.7±29.2	131.2±55.5	1.4	0.0215	0.0497
1980687	PITPNB	NM_012399; NP_036531	202.4±29.6	179.2±33.5	0.9	0.0215	0.0497
4060050	PNPT1	NM_033109; NP_149100	120.9±32.8	96.1±15.9	0.8	0.0215	0.0497
4780632	POMT1	NM_001077365; NM_001077366; NM_001136113; NM_001136114; NM_007171; NP_001070833; NP_001070834; NP_001129585; NP_001129586; NP_009102	172±26.7	148.9±18.7	0.9	0.0215	0.0497
2600576	PRNPIP	NA	540.2±89.8	600.6±66.3	1.1	0.0215	0.0497
3370142	PTPMT1	NM_001143984; NM_175732; NP_001137456; NP_783859	1251.2±108.2	1130.5±142.4	0.9	0.0215	0.0497
4570440	QKI	NM_006775; NM_206853; NM_206854; NM_206855; NP_006766; NP_996735; NP_996736; NP_996737	75.7±18.0	98.4±33.9	1.3	0.0215	0.0497
1990390	RAB3IP	NM_001024647; NM_022456; NM_175623; NM_175624; NM_175625; NM_175626; NM_175627; NP_001019818; NP_071901; NP_783322; NP_783323; NP_783324	261.3±63.8	297.1±57.3	1.1	0.0215	0.0497
7550431	REV1	NM_001037872; NM_016316; NP_001032961; NP_057400	267.2±31.7	301±40.7	1.1	0.0215	0.0497
270204	RFNG	NA	58±16.6	46.8±8.7	0.8	0.0215	0.0497
2640719	RN7SK	NR_001445	197.6±73.6	269.8±78.6	1.4	0.0215	0.0497
6980692	RNF135	NM_001184992; NM_032322; NM_197939; NP_001171921; NP_115698; NP_922921	47.7±8.3	39.5±11.2	0.8	0.0215	0.0497
840647	RPL36	NM_015414; NM_033643; NP_056229; NP_378669	6094.5±609.0	5517.8±717.5	0.9	0.0215	0.0497
3060477	RPL8	NM_000973; NM_033301; NP_000964; NP_150644	8716.6±1307.7	7497.1±1352.4	0.9	0.0215	0.0497
4880554	SALL2	NM_005407; NP_005398	60.7±23.1	76.3±15.9	1.3	0.0215	0.0497
1780156	SAMD4B	NM_018028; NP_060498	82.5±14.1	74.7±13.7	0.9	0.0215	0.0497
4830717	SART3	NM_014706; NP_055521	58.6±14.1	47.3±6.1	0.8	0.0215	0.0497
3120079	SDF2L1	NM_022044; NP_071327	851.3±200.1	1021.4±319.1	1.2	0.0215	0.0497
7330259	SH3GLB2	NM_020145; NP_064530	799.4±102.4	712.1±75.0	0.9	0.0215	0.0497
6650465	SLC15A4	NM_145648; NP_663623	311.5±71.4	260.2±32.1	0.8	0.0215	0.0497
7040647	SLC26A11	NA	50.9±16.2	42.3±12.3	0.8	0.0215	0.0497
7560541	SLC2A5	NM_001135585; NM_003039; NP_001129057; NP_003030; NR_024180	69±28.8	211±358.4	3.1	0.0215	0.0497
270243	SLMAP	NM_007159; NP_009090	434.8±117.5	527.7±146.7	1.2	0.0215	0.0497
5890735	SMURF2	NM_022739; NP_073576	54.4±14.4	45.1±20.6	0.8	0.0215	0.0497
5810411	SNORD89	NR_003070	106±48.7	73.8±29.6	0.7	0.0215	0.0497
5670390	SNX33	NM_153271; NP_695003	111.2±19.5	94.3±18.7	0.8	0.0215	0.0497
830672	STMN2	NM_001199214; NM_007029; NP_001186143; NP_008960	53±31.0	166.3±159.7	3.1	0.0215	0.0497
1410379	TGFBR1	NM_001130916; NM_004612; NP_001124388; NP_004603	49.7±19.5	34.8±8.7	0.7	0.0215	0.0497
2760242	TIAM1	NM_003253; NP_003244	41.5±14.1	50.5±12.3	1.2	0.0215	0.0497
7650468	TMEM168	NM_022484; NP_071929	89.1±18.4	74.1±16.6	0.8	0.0215	0.0497
2450382	TNPO2	NM_001136195; NM_001136196; NM_013433; NP_001129667; NP_001129668; NP_038461	1082.3±96.6	980±114.3	0.9	0.0215	0.0497
3370523	TRAF6	NM_004620; NM_145803; NP_004611; NP_665802	109.4±25.2	89.4±11.5	0.8	0.0215	0.0497
7510273	TRIM39	NM_021253; NM_172016; NP_067076; NP_742013	44.9±7.6	39.6±9.4	0.9	0.0215	0.0497
5270239	TUBD1	NM_001193609; NM_001193610; NM_001193611; NM_001193612; NM_001193613; NM_016261; NP_001180538; NP_001180539; NP_001180540; NP_001180541; NP_001180542; NP_057345	73.5±20.6	58.8±12.3	0.8	0.0215	0.0497
4570296	USE1	NM_018467; NP_060937	72.7±11.5	84±16.6	1.2	0.0215	0.0497
7200600	VPS35	NM_018206; NP_060676	1323.2±316.2	1164±256.0	0.9	0.0215	0.0497
2510204	WIBG	NM_001143853; NM_032345; NP_001137325; NP_115721	191.1±24.9	161.4±22.0	0.8	0.0215	0.0497
6860196	WIPF1	NM_001077269; NM_003387; NP_001070737; NP_003378	156.8±34.6	132.6±43.6	0.8	0.0215	0.0497
4880348	YME1L1	NM_001253866; NM_014263; NM_139312; NM_139313; NP_001240795; NP_055078; NP_647473	754.6±138.8	917.2±217.8	1.2	0.0215	0.0497
6330102	ZKSCAN5	NM_014569; NM_145102; NP_055384; NP_659570	60.3±12.6	48.3±8.7	0.8	0.0215	0.0497
4810747	ZNF484	NM_001007101; NM_001261458; NM_001261459; NM_001261460; NM_031486; NP_001007102; NP_001248387; NP_001248388; NP_001248389; NP_113674	61.2±10.8	51±7.6	0.8	0.0215	0.0497
6590026	ZNF521	NM_015461; NP_056276	87.4±63.1	109.8±29.9	1.3	0.0215	0.0497
4200673	ZNF697	NM_001080470; NP_001073939	43.6±21.6	62.8±19.8	1.4	0.0215	0.0497
870553	ZNF775	NM_173680; NP_775951	54.1±8.7	44.7±10.5	0.8	0.0215	0.0497

## Sheet: GeneMANIA obese
GO-terms enriched in GeneMANIA Cytoscape (FDR<5%, q<0.05) for genes differentially expressed in primary human myoblasts versus myotubes from obese but not non-obese subjects (n=13).
GO accession	Description	q value	Occurrences in Sample	Occurrences in Genome	Used in Figure 5E
GO:0000956	nuclear-transcribed mRNA catabolic process	3.54499e-13	20	179
GO:0006402	mRNA catabolic process	5.79729e-13	20	190
GO:0006401	RNA catabolic process	4.3836e-12	20	215
GO:0044033	multi-organism metabolic process	5.20529e-10	14	104
GO:0006612	protein targeting to membrane	5.80492e-10	16	157
GO:0044445	cytosolic part	4.20208e-09	15	151
GO:0072599	establishment of protein localization to endoplasmic reticulum	6.13913e-09	13	109
GO:0045047	protein targeting to ER	6.13913e-09	13	108
GO:0072657	protein localization to membrane	6.13913e-09	17	227
GO:0006613	cotranslational protein targeting to membrane	6.13913e-09	13	108
GO:0006614	SRP-dependent cotranslational protein targeting to membrane	6.13913e-09	13	107
GO:0019083	viral transcription	6.13913e-09	15	159
GO:0019058	viral life cycle	6.13913e-09	15	159
GO:0022626	cytosolic ribosome	8.39802e-09	12	90
GO:1902578	single-organism localization	8.39802e-09	18	272
GO:1902580	single-organism cellular localization	8.39802e-09	18	272
GO:0006415	translational termination	8.39802e-09	12	89
GO:0000184	nuclear-transcribed mRNA catabolic process, nonsense-mediated decay	9.94496e-09	13	116
GO:0019080	viral gene expression	1.2746e-08	12	94
GO:0070972	protein localization to endoplasmic reticulum	1.38615e-08	13	120
GO:0090150	establishment of protein localization to membrane	2.04832e-08	17	253
GO:0006414	translational elongation	2.94783e-08	12	102
GO:0006413	translational initiation	2.05021e-07	13	150
GO:0044391	ribosomal subunit	2.05469e-07	12	121
GO:0006605	protein targeting	2.3454e-07	17	299
GO:0043624	cellular protein complex disassembly	6.80746e-07	12	135
GO:0070555	response to interleukin-1	2.94351e-06	8	48	x
GO:0005840	ribosome	3.09104e-06	12	155
GO:0043241	protein complex disassembly	3.21104e-06	12	156
GO:0003735	structural constituent of ribosome	3.67358e-06	10	97
GO:0022625	cytosolic large ribosomal subunit	4.23908e-06	8	51
GO:0032984	macromolecular complex disassembly	4.78714e-06	12	163
GO:0051091	positive regulation of sequence-specific DNA binding transcription factor activity	1.50404e-05	12	181
GO:0015934	large ribosomal subunit	3.55228e-05	8	67
GO:0001819	positive regulation of cytokine production	5.90839e-05	12	206
GO:0006352	DNA-templated transcription, initiation	7.85349e-05	12	212
GO:0008137	NADH dehydrogenase (ubiquinone) activity	0.000482889	6	42
GO:0043410	positive regulation of MAPK cascade	0.000482889	12	253
GO:0003954	NADH dehydrogenase activity	0.000482889	6	42
GO:0050136	NADH dehydrogenase (quinone) activity	0.000482889	6	42
GO:1990204	oxidoreductase complex	0.000565969	7	68
GO:0043900	regulation of multi-organism process	0.000615023	11	215
GO:0005747	mitochondrial respiratory chain complex I	0.000653381	6	45	x
GO:0030964	NADH dehydrogenase complex	0.000653381	6	45
GO:0045271	respiratory chain complex I	0.000653381	6	45	x
GO:0090068	positive regulation of cell cycle process	0.000707747	10	177
GO:0022904	respiratory electron transport chain	0.000734239	8	103	x
GO:0022900	electron transport chain	0.000769508	8	104
GO:0045333	cellular respiration	0.000769508	9	140
GO:0071357	cellular response to type I interferon	0.000811331	7	74
GO:0060337	type I interferon signaling pathway	0.000811331	7	74
GO:0048011	neurotrophin TRK receptor signaling pathway	0.000830169	12	274
GO:0034340	response to type I interferon	0.000855334	7	75
GO:0038179	neurotrophin signaling pathway	0.000894855	12	277
GO:0006354	DNA-templated transcription, elongation	0.000898103	8	108
GO:0006367	transcription initiation from RNA polymerase II promoter	0.00104954	10	189
GO:0051092	positive regulation of NF-kappaB transcription factor activity	0.00105472	8	111
GO:0043928	exonucleolytic nuclear-transcribed mRNA catabolic process involved in deadenylation-dependent decay	0.00105472	5	29
GO:0080135	regulation of cellular response to stress	0.00113883	12	286
GO:0000291	nuclear-transcribed mRNA catabolic process, exonucleolytic	0.00144001	5	31
GO:0016655	oxidoreductase activity, acting on NAD(P)H, quinone or similar compound as acceptor	0.00160587	6	55
GO:1902554	serine/threonine protein kinase complex	0.00164097	5	32
GO:0032147	activation of protein kinase activity	0.00184036	10	204
GO:0000288	nuclear-transcribed mRNA catabolic process, deadenylation-dependent decay	0.00209511	6	58
GO:0005746	mitochondrial respiratory chain	0.00224673	6	59	x
GO:0031398	positive regulation of protein ubiquitination	0.00224673	8	125
GO:0031396	regulation of protein ubiquitination	0.00236561	9	167
GO:0071347	cellular response to interleukin-1	0.00236561	5	35	x
GO:0070469	respiratory chain	0.0028746	6	62	x
GO:0044455	mitochondrial membrane part	0.00296855	8	131
GO:0050792	regulation of viral process	0.00345476	8	134
GO:0034166	toll-like receptor 10 signaling pathway	0.00357922	6	65
GO:0034146	toll-like receptor 5 signaling pathway	0.00357922	6	65
GO:0031349	positive regulation of defense response	0.00412385	10	228
GO:0071156	regulation of cell cycle arrest	0.00412385	7	100
GO:0002753	cytoplasmic pattern recognition receptor signaling pathway	0.00415381	5	40
GO:0006120	mitochondrial electron transport, NADH to ubiquinone	0.00463923	5	41	x
GO:0043903	regulation of symbiosis, encompassing mutualism through parasitism	0.00479635	8	142
GO:0015980	energy derivation by oxidation of organic compounds	0.00479635	11	285
GO:0034142	toll-like receptor 4 signaling pathway	0.00499529	7	104
GO:0019751	polyol metabolic process	0.00524661	6	71
GO:0038124	toll-like receptor TLR6:TLR2 signaling pathway	0.00524661	6	71
GO:0038123	toll-like receptor TLR1:TLR2 signaling pathway	0.00524661	6	71
GO:0007346	regulation of mitotic cell cycle	0.0052962	11	290
GO:0045786	negative regulation of cell cycle	0.00540241	11	291
GO:0007050	cell cycle arrest	0.00567992	9	192
GO:0034162	toll-like receptor 9 signaling pathway	0.00587151	6	73
GO:0002479	antigen processing and presentation of exogenous peptide antigen via MHC class I, TAP-dependent	0.0066405	6	75
GO:2000045	regulation of G1/S transition of mitotic cell cycle	0.0066405	7	111
GO:0000086	G2/M transition of mitotic cell cycle	0.0066405	8	152
GO:0044839	cell cycle G2/M phase transition	0.0066405	8	152
GO:0006368	transcription elongation from RNA polymerase II promoter	0.0066405	6	75
GO:0035666	TRIF-dependent toll-like receptor signaling pathway	0.00684238	6	76
GO:0034134	toll-like receptor 2 signaling pathway	0.00684238	6	76
GO:1901990	regulation of mitotic cell cycle phase transition	0.00708673	9	200
GO:0002221	pattern recognition receptor signaling pathway	0.00724333	8	155
GO:0030155	regulation of cell adhesion	0.00724333	9	201
GO:0042590	antigen processing and presentation of exogenous peptide antigen via MHC class I	0.00760996	6	78
GO:1901987	regulation of cell cycle phase transition	0.00763969	9	203
GO:0042773	ATP synthesis coupled electron transport	0.00764859	5	48	x
GO:0042775	mitochondrial ATP synthesis coupled electron transport	0.00764859	5	48	x
GO:0002758	innate immune response-activating signal transduction	0.00764859	8	157
GO:0002756	MyD88-independent toll-like receptor signaling pathway	0.00778422	6	79
GO:0002755	MyD88-dependent toll-like receptor signaling pathway	0.00827976	6	80
GO:0010948	negative regulation of cell cycle process	0.0090358	9	209
GO:0048146	positive regulation of fibroblast proliferation	0.00946176	4	26
GO:0034138	toll-like receptor 3 signaling pathway	0.00991062	6	83
GO:0002218	activation of innate immune response	0.0101424	8	165
GO:0016651	oxidoreductase activity, acting on NAD(P)H	0.0124494	6	87
GO:0061448	connective tissue development	0.0124494	6	87
GO:0038093	Fc receptor signaling pathway	0.0124494	9	219
GO:0019866	organelle inner membrane	0.0130309	9	221
GO:0043647	inositol phosphate metabolic process	0.0134074	5	55
GO:2000134	negative regulation of G1/S transition of mitotic cell cycle	0.0155849	6	91
GO:0070423	nucleotide-binding oligomerization domain containing signaling pathway	0.0155929	4	30
GO:0051403	stress-activated MAPK cascade	0.0165699	8	179
GO:0000077	DNA damage checkpoint	0.0165699	7	133
GO:0007254	JNK cascade	0.0168419	7	134
GO:0002224	toll-like receptor signaling pathway	0.0168419	7	134
GO:0031098	stress-activated protein kinase signaling cascade	0.0168419	8	180
GO:0072012	glomerulus vasculature development	0.016869	3	12
GO:0002474	antigen processing and presentation of peptide antigen via MHC class I	0.0174414	6	94
GO:0004674	protein serine/threonine kinase activity	0.0189018	10	290
GO:0071900	regulation of protein serine/threonine kinase activity	0.0198332	10	292
GO:0061440	kidney vasculature development	0.0201365	3	13
GO:0051785	positive regulation of nuclear division	0.0201365	4	33
GO:0031570	DNA integrity checkpoint	0.0201365	7	139
GO:0048701	embryonic cranial skeleton morphogenesis	0.0201365	3	13
GO:0061437	renal system vasculature development	0.0201365	3	13
GO:0070498	interleukin-1-mediated signaling pathway	0.0201365	3	13	x
GO:0072091	regulation of stem cell proliferation	0.0201365	4	33
GO:0006119	oxidative phosphorylation	0.0204087	5	62	x
GO:0045089	positive regulation of innate immune response	0.0204706	8	188
GO:0019079	viral genome replication	0.0233849	5	64
GO:0001568	blood vessel development	0.0241522	8	193
GO:0022627	cytosolic small ribosomal subunit	0.0273003	4	36
GO:1902400	intracellular signal transduction involved in G1 DNA damage checkpoint	0.0280093	5	67
GO:0006977	DNA damage response, signal transduction by p53 class mediator resulting in cell cycle arrest	0.0280093	5	67
GO:0072431	signal transduction involved in mitotic G1 DNA damage checkpoint	0.0280093	5	67
GO:0072422	signal transduction involved in DNA damage checkpoint	0.0289954	5	68
GO:1902402	signal transduction involved in mitotic DNA damage checkpoint	0.0289954	5	68
GO:1902403	signal transduction involved in mitotic DNA integrity checkpoint	0.0289954	5	68
GO:0072413	signal transduction involved in mitotic cell cycle checkpoint	0.0289954	5	68
GO:0072401	signal transduction involved in DNA integrity checkpoint	0.0289954	5	68
GO:0000082	G1/S transition of mitotic cell cycle	0.0296648	8	201
GO:0072395	signal transduction involved in cell cycle checkpoint	0.0306348	5	69
GO:0002062	chondrocyte differentiation	0.0343813	4	39
GO:0030522	intracellular receptor signaling pathway	0.0343813	8	206
GO:0051896	regulation of protein kinase B signaling	0.036172	5	72
GO:0005743	mitochondrial inner membrane	0.036172	8	208
GO:0051437	positive regulation of ubiquitin-protein ligase activity involved in mitotic cell cycle	0.036172	5	72
GO:0006066	alcohol metabolic process	0.0365211	9	264
GO:0010256	endomembrane system organization	0.0378	8	210
GO:1901222	regulation of NIK/NF-kappaB signaling	0.0395426	3	17
GO:0031571	mitotic G1 DNA damage checkpoint	0.0395426	5	74
GO:0032481	positive regulation of type I interferon production	0.0395426	5	74
GO:0044819	mitotic G1/S transition checkpoint	0.0395426	5	74
GO:0000209	protein polyubiquitination	0.0396862	7	161
GO:0044783	G1 DNA damage checkpoint	0.0415662	5	75
GO:0002478	antigen processing and presentation of exogenous peptide antigen	0.0454439	7	166
GO:0038095	Fc-epsilon receptor signaling pathway	0.0454439	7	166
GO:0048145	regulation of fibroblast proliferation	0.0454439	4	43
GO:0007178	transmembrane receptor protein serine/threonine kinase signaling pathway	0.0454439	8	218
GO:0003729	mRNA binding	0.0454439	5	77
GO:1901991	negative regulation of mitotic cell cycle phase transition	0.0454439	7	166
GO:0005839	proteasome core complex	0.0454439	3	18
GO:0008015	blood circulation	0.0468357	7	167
GO:0051439	regulation of ubiquitin-protein ligase activity involved in mitotic cell cycle	0.0472005	5	78
GO:0048144	fibroblast proliferation	0.0476082	4	44
GO:1901988	negative regulation of cell cycle phase transition	0.0476082	7	168
GO:0006913	nucleocytoplasmic transport	0.0476082	9	278
Organism	H. sapiens
Network Weighting	query gene-based
