# Supplementary material for: Abnormal epigenetic changes during differentiation of human skeletal muscle stem cells from obese subjects
Source: BMC Med. 2017 Feb 22;15:39. doi: 10.1186/s12916-017-0792-x (PMC5320752; doi:10.1186/s12916-017-0792-x)
Supplement: Additional file 10: Table S9. — Genes with overlapping changes in gene expression and DNA methylation in human primary myoblasts versus myotubes of obese subjects followed by correlation analyses between expression and methylation of corresponding CpG sites for genes that had significant differences in both (47,011 correlations in total in myoblasts and myotubes) (mean ± SD). (XLSX 5784 kb) [file 12916_2017_792_MOESM10_ESM.xlsx]

## Sheet: exp and meth obese
Genes with overlapping changes in gene expression and DNA methylation (q<0.05) before versus after differentiation of human primary myoblasts of obese subjects (n=13)
Expression									DNA methylation (%)
IlluminaID	Gene symbol	Accession number	Gene name	Myoblasts	Myotubes	Fold change	p	q	Probe ID	Nearest gene	Gene region	CpG islands region	Myoblasts	Myotubes	Difference	p	q
1580181	A2BP1	NM_145891	RNA binding protein, fox-1 homolog (C. elegans) 1	18.5±7.1	77.2±38.4	4.2	0.0002	0.0018	cg00036119	A2BP1;A2BP1;A2BP1	Body;Body;Body		11.3±2.7	15.5±4.6	4.2	0.0001	0.0029
1580181	A2BP1	NM_145891	RNA binding protein, fox-1 homolog (C. elegans) 1	18.5±7.1	77.2±38.4	4.2	0.0002	0.0018	cg03934713	A2BP1;A2BP1;A2BP1;A2BP1	5'UTR;1stExon;1stExon;5'UTR	Island	10.6±1.9	13.9±3.3	3.3	0.0001	0.0029
1580181	A2BP1	NM_145891	RNA binding protein, fox-1 homolog (C. elegans) 1	18.5±7.1	77.2±38.4	4.2	0.0002	0.0018	cg07283511	A2BP1;A2BP1;A2BP1	Body;Body;Body	N_Shore	21.3±2.2	26.3±3.6	4.9	0.0001	0.0029
1580181	A2BP1	NM_145891	RNA binding protein, fox-1 homolog (C. elegans) 1	18.5±7.1	77.2±38.4	4.2	0.0002	0.0018	cg09790780	A2BP1;A2BP1;A2BP1;A2BP1;A2BP1;A2BP1	Body;Body;Body;Body;Body;Body		73.9±10.8	69.2±11.1	-4.7	0.0001	0.0029
1580181	A2BP1	NM_145891	RNA binding protein, fox-1 homolog (C. elegans) 1	18.5±7.1	77.2±38.4	4.2	0.0002	0.0018	cg10413513	A2BP1;A2BP1;A2BP1	Body;Body;Body		75.4±6.1	72.7±6.5	-2.7	0.0001	0.0029
1580504	AACS	NM_023928	acetoacetyl-CoA synthetase	77.6±16.9	121.3±22.3	1.6	0.0002	0.0018	cg00649906	AACS	TSS1500	N_Shore	9.7±1.4	12.1±2.0	2.4	0.0001	0.0029
430402	ABCA3	NM_001089	ATP-binding cassette, sub-family A (ABC1), member 3	45.1±18.0	89.6±33.1	2.0	0.0002	0.0018	cg02882733	ABCA17P;ABCA3	TSS1500;5'UTR	Island	9.3±1.1	7.2±1.2	-2.0	0.0001	0.0029
7100615	ABHD12	NM_001042472	abhydrolase domain containing 12	154.2±51.1	94.1±19.8	0.6	0.0002	0.0018	cg17351116	ABHD12;ABHD12	TSS1500;TSS1500	Island	8.4±0.7	9.9±1.2	1.5	0.0001	0.0029
5860215	ABHD5	NM_016006	abhydrolase domain containing 5	834.6±272.3	322.6±76.7	0.4	0.0002	0.0018	cg00486604	ABHD5	Body		81.3±3.2	76.3±3.2	-5.0	0.0001	0.0029
5860215	ABHD5	NM_016006	abhydrolase domain containing 5	834.6±272.3	322.6±76.7	0.4	0.0002	0.0018	cg19251345	ABHD5	Body	Island	7.4±1.1	8.9±1.3	1.5	0.0001	0.0029
2570112	ABLIM1	NM_006720	actin binding LIM protein 1	259.3±124.0	769.3±172.6	3.0	0.0002	0.0018	cg00454770	ABLIM1;ABLIM1;ABLIM1;ABLIM1	Body;Body;TSS1500;Body		22.2±3.5	28.0±7.0	5.9	0.0001	0.0029
2570112	ABLIM1	NM_006720	actin binding LIM protein 1	259.3±124.0	769.3±172.6	3.0	0.0002	0.0018	cg01315572	ABLIM1;ABLIM1;ABLIM1	Body;Body;Body	Island	7.8±0.8	9.8±1.7	2.1	0.0001	0.0029
2570112	ABLIM1	NM_006720	actin binding LIM protein 1	259.3±124.0	769.3±172.6	3.0	0.0002	0.0018	cg01449818	ABLIM1;ABLIM1;ABLIM1;ABLIM1;ABLIM1	Body;1stExon;Body;5'UTR;Body		8.3±1.3	10.1±1.1	1.9	0.0001	0.0029
2570112	ABLIM1	NM_006720	actin binding LIM protein 1	259.3±124.0	769.3±172.6	3.0	0.0002	0.0018	cg06539091	ABLIM1;ABLIM1;ABLIM1	Body;Body;Body	N_Shore	37.9±14.2	45.0±15.2	7.2	0.0001	0.0029
2570112	ABLIM1	NM_006720	actin binding LIM protein 1	259.3±124.0	769.3±172.6	3.0	0.0002	0.0018	cg06848487	ABLIM1;ABLIM1;ABLIM1	Body;Body;Body		12.7±1.8	16.8±2.1	4.1	0.0001	0.0029
2570112	ABLIM1	NM_006720	actin binding LIM protein 1	259.3±124.0	769.3±172.6	3.0	0.0002	0.0018	cg14608903	ABLIM1;ABLIM1;ABLIM1;ABLIM1	Body;Body;TSS1500;Body		30.4±8.0	37.7±8.8	7.3	0.0001	0.0029
6400243	ABLIM1	NM_001003407	actin binding LIM protein 1	51.4±23.2	154.2±45.0	3.0	0.0002	0.0018	cg00454770	ABLIM1;ABLIM1;ABLIM1;ABLIM1	Body;Body;TSS1500;Body		22.2±3.5	28.0±7.0	5.9	0.0001	0.0029
6400243	ABLIM1	NM_001003407	actin binding LIM protein 1	51.4±23.2	154.2±45.0	3.0	0.0002	0.0018	cg01315572	ABLIM1;ABLIM1;ABLIM1	Body;Body;Body	Island	7.8±0.8	9.8±1.7	2.1	0.0001	0.0029
6400243	ABLIM1	NM_001003407	actin binding LIM protein 1	51.4±23.2	154.2±45.0	3.0	0.0002	0.0018	cg01449818	ABLIM1;ABLIM1;ABLIM1;ABLIM1;ABLIM1	Body;1stExon;Body;5'UTR;Body		8.3±1.3	10.1±1.1	1.9	0.0001	0.0029
6400243	ABLIM1	NM_001003407	actin binding LIM protein 1	51.4±23.2	154.2±45.0	3.0	0.0002	0.0018	cg06539091	ABLIM1;ABLIM1;ABLIM1	Body;Body;Body	N_Shore	37.9±14.2	45.0±15.2	7.2	0.0001	0.0029
6400243	ABLIM1	NM_001003407	actin binding LIM protein 1	51.4±23.2	154.2±45.0	3.0	0.0002	0.0018	cg06848487	ABLIM1;ABLIM1;ABLIM1	Body;Body;Body		12.7±1.8	16.8±2.1	4.1	0.0001	0.0029
6400243	ABLIM1	NM_001003407	actin binding LIM protein 1	51.4±23.2	154.2±45.0	3.0	0.0002	0.0018	cg14608903	ABLIM1;ABLIM1;ABLIM1;ABLIM1	Body;Body;TSS1500;Body		30.4±8.0	37.7±8.8	7.3	0.0001	0.0029
6480392	ABT1	NM_013375	activator of basal transcription 1	110.1±26.0	78.2±20.1	0.7	0.0002	0.0018	cg12256080	ABT1	TSS200	N_Shore	10.8±1.0	13.5±1.2	2.7	0.0001	0.0029
2190414	ACACA	NM_198836	acetyl-CoA carboxylase alpha	447.2±55.0	734.1±153.1	1.6	0.0002	0.0018	cg09036203	ACACA;ACACA;ACACA	5'UTR;Body;5'UTR	Island	9.7±0.9	12.0±1.2	2.3	0.0001	0.0029
2190414	ACACA	NM_198836	acetyl-CoA carboxylase alpha	447.2±55.0	734.1±153.1	1.6	0.0002	0.0018	cg10295552	ACACA;ACACA;ACACA;ACACA;ACACA	Body;Body;Body;Body;Body		37.1±8.5	43.5±8.3	6.5	0.0001	0.0029
2190414	ACACA	NM_198836	acetyl-CoA carboxylase alpha	447.2±55.0	734.1±153.1	1.6	0.0002	0.0018	cg20139214	TADA2A;TADA2A;ACACA;TADA2A;ACACA;TADA2A;TADA2A	1stExon;1stExon;TSS1500;5'UTR;TSS1500;5'UTR;5'UTR	Island	7.1±0.9	8.7±0.8	1.7	0.0001	0.0029
2630692	ACACA	NM_198839	acetyl-CoA carboxylase alpha	322.9±38.9	500.1±85.2	1.5	0.0002	0.0018	cg09036203	ACACA;ACACA;ACACA	5'UTR;Body;5'UTR	Island	9.7±0.9	12.0±1.2	2.3	0.0001	0.0029
2630692	ACACA	NM_198839	acetyl-CoA carboxylase alpha	322.9±38.9	500.1±85.2	1.5	0.0002	0.0018	cg10295552	ACACA;ACACA;ACACA;ACACA;ACACA	Body;Body;Body;Body;Body		37.1±8.5	43.5±8.3	6.5	0.0001	0.0029
2630692	ACACA	NM_198839	acetyl-CoA carboxylase alpha	322.9±38.9	500.1±85.2	1.5	0.0002	0.0018	cg20139214	TADA2A;TADA2A;ACACA;TADA2A;ACACA;TADA2A;TADA2A	1stExon;1stExon;TSS1500;5'UTR;TSS1500;5'UTR;5'UTR	Island	7.1±0.9	8.7±0.8	1.7	0.0001	0.0029
3370136	ACAD11	NM_032169	acyl-CoA dehydrogenase family, member 11	199.5±34.7	371.0±69.0	1.9	0.0002	0.0018	cg08643953	UBA5;ACAD11;UBA5	5'UTR;TSS200;TSS200	N_Shore	7.8±0.7	9.4±0.9	1.6	0.0001	0.0029
5340561	ACAD9	NM_014049	acyl-CoA dehydrogenase family, member 9	460.3±50.1	355.3±33.1	0.8	0.0002	0.0018	cg20083871	ACAD9	1stExon	Island	10.5±1.1	13.1±1.2	2.6	0.0001	0.0029
7330753	ACAT2	NM_005891	acetyl-CoA acetyltransferase 2	1002.1±335.8	2031.0±366.6	2.0	0.0002	0.0018	cg24224803	ACAT2;ACAT2	5'UTR;1stExon	Island	8.3±1.0	10.3±1.1	2.0	0.0001	0.0029
1050253	ACOT11	NM_147161	acyl-CoA thioesterase 11	151.8±53.6	352.6±177.3	2.3	0.0002	0.0018	cg10266490	ACOT11;ACOT11	TSS200;TSS200		10.6±4.2	14.1±8.7	3.5	0.0001	0.0029
1050253	ACOT11	NM_147161	acyl-CoA thioesterase 11	151.8±53.6	352.6±177.3	2.3	0.0002	0.0018	cg21448423	ACOT11;ACOT11;ACOT11;ACOT11	1stExon;5'UTR;1stExon;5'UTR		12.0±4.6	15.3±7.3	3.3	0.0001	0.0029
1010114	ACOX2	NM_003500	acyl-CoA oxidase 2, branched chain	189.2±69.2	350.1±110.4	1.9	0.0002	0.0018	cg16209444	ACOX2	5'UTR		20.6±3.5	25.3±3.8	4.6	0.0001	0.0029
1010114	ACOX2	NM_003500	acyl-CoA oxidase 2, branched chain	189.2±69.2	350.1±110.4	1.9	0.0002	0.0018	cg16587010	ACOX2	TSS1500		15.8±2.3	20.6±3.6	4.8	0.0001	0.0029
1010114	ACOX2	NM_003500	acyl-CoA oxidase 2, branched chain	189.2±69.2	350.1±110.4	1.9	0.0002	0.0018	cg22012981	ACOX2	5'UTR		26.2±3.4	30.4±3.6	4.2	0.0001	0.0029
1030431	ACSL1	NM_001995	acyl-CoA synthetase long-chain family member 1	204.5±50.9	604.5±165.3	3.0	0.0002	0.0018	cg21390575	ACSL1	TSS1500	Island	10.2±2.3	12.3±3.2	2.0	0.0001	0.0029
1030431	ACSL1	NM_001995	acyl-CoA synthetase long-chain family member 1	204.5±50.9	604.5±165.3	3.0	0.0002	0.0018	cg24170415	ACSL1	TSS1500	Island	9.3±1.1	11.5±1.4	2.2	0.0001	0.0029
5080132	ACTA1	NM_001100	actin, alpha 1, skeletal muscle	574.7±859.6	12187.1±3529.7	21.2	0.0002	0.0018	cg02970384	ACTA1	Body	Island	7.6±0.7	9.3±1.2	1.7	0.0001	0.0029
4570240	ACVR1B	NM_004302	activin A receptor, type IB	172.4±54.9	255.5±55.0	1.5	0.0002	0.0018	cg09039672	ACVR1B;ACVR1B;ACVR1B	Body;Body;Body		35.7±8.0	44.0±8.4	8.4	0.0001	0.0029
6900209	ADAM19	NM_033274	ADAM metallopeptidase domain 19	2350.4±1044.0	3685.8±1288.1	1.6	0.0002	0.0018	cg08295410	ADAM19	Body		9.2±3.0	13.2±7.5	4.1	0.0001	0.0029
6900209	ADAM19	NM_033274	ADAM metallopeptidase domain 19	2350.4±1044.0	3685.8±1288.1	1.6	0.0002	0.0018	cg09079275	ADAM19	TSS1500	Island	6.9±0.5	8.0±0.5	1.1	0.0001	0.0029
6900209	ADAM19	NM_033274	ADAM metallopeptidase domain 19	2350.4±1044.0	3685.8±1288.1	1.6	0.0002	0.0018	cg09648467	ADAM19	Body		30.5±5.8	36.2±5.7	5.7	0.0001	0.0029
6900209	ADAM19	NM_033274	ADAM metallopeptidase domain 19	2350.4±1044.0	3685.8±1288.1	1.6	0.0002	0.0018	cg25559421	ADAM19	TSS1500	Island	10.3±1.2	12.4±1.5	2.1	0.0001	0.0029
6900086	ADAMTS1	NM_006988	ADAM metallopeptidase with thrombospondin type 1 motif, 1	3026.5±781.7	1348.6±510.9	0.4	0.0002	0.0018	cg02855633	ADAMTS1	TSS1500	N_Shore	6.8±0.6	8.1±0.9	1.2	0.0001	0.0029
5130400	ADAMTSL3	NM_207517	ADAMTS-like 3	77.7±38.9	22.7±10.6	0.3	0.0002	0.0018	cg01152302	ADAMTSL3	5'UTR	Island	10.9±3.3	14.3±3.7	3.3	0.0001	0.0029
130707	ADC	NM_052998	arginine decarboxylase	51.5±26.1	290.8±144.9	5.6	0.0002	0.0018	cg12585759	ADC	5'UTR	Island	6.9±2.2	9.1±3.3	2.1	0.0001	0.0029
4480546	ADO	NM_032804	2-aminoethanethiol (cysteamine) dioxygenase	660.1±205.1	894.0±235.4	1.4	0.0002	0.0018	cg23680936	ADO;ADO	5'UTR;1stExon	Island	6.8±0.5	8.5±0.9	1.8	0.0001	0.0029
4060519	ADORA1	NM_000674	adenosine A1 receptor	468.3±333.7	1257.4±541.3	2.7	0.0002	0.0018	cg04398759	ADORA1;ADORA1	Body;Body	S_Shelf	82.6±2.5	80.0±3.6	-2.6	0.0001	0.0029
4060519	ADORA1	NM_000674	adenosine A1 receptor	468.3±333.7	1257.4±541.3	2.7	0.0002	0.0018	cg22730967	ADORA1;ADORA1	5'UTR;5'UTR	Island	8.8±1.5	10.4±2.0	1.6	0.0001	0.0029
2690187	AFAP1	NM_198595	actin filament associated protein 1	521.7±263.3	799.6±268.7	1.5	0.0002	0.0018	cg24358467	AFAP1;AFAP1	Body;Body		26.7±11.6	33.4±11.4	6.7	0.0001	0.0029
20154	AFAP1L1	NM_152406	actin filament associated protein 1-like 1	70.0±17.2	414.2±245.8	5.9	0.0002	0.0018	cg20674891	AFAP1L1;AFAP1L1	Body;Body	S_Shore	6.8±0.7	8.1±1.0	1.4	0.0001	0.0029
6620711	AFAP1L2	NM_032550	actin filament associated protein 1-like 2	19.3±7.5	98.9±52.5	5.1	0.0002	0.0018	cg04070533	AFAP1L2;AFAP1L2	Body;Body	Island	6.3±0.7	7.9±1.1	1.6	0.0001	0.0029
6620711	AFAP1L2	NM_032550	actin filament associated protein 1-like 2	19.3±7.5	98.9±52.5	5.1	0.0002	0.0018	cg05120428	AFAP1L2;AFAP1L2	Body;Body		16.2±2.5	23.2±4.4	7.0	0.0001	0.0029
6620711	AFAP1L2	NM_032550	actin filament associated protein 1-like 2	19.3±7.5	98.9±52.5	5.1	0.0002	0.0018	cg06346505	AFAP1L2;AFAP1L2	TSS200;TSS200	S_Shore	21.4±8.1	26.9±7.8	5.5	0.0001	0.0029
6620711	AFAP1L2	NM_032550	actin filament associated protein 1-like 2	19.3±7.5	98.9±52.5	5.1	0.0002	0.0018	cg20048434	AFAP1L2;AFAP1L2	Body;Body	N_Shore	7.2±1.4	10.3±2.1	3.1	0.0001	0.0029
6620711	AFAP1L2	NM_032550	actin filament associated protein 1-like 2	19.3±7.5	98.9±52.5	5.1	0.0002	0.0018	cg26017408	AFAP1L2;AFAP1L2	Body;Body	N_Shelf	13.9±4.0	18.0±3.9	4.2	0.0001	0.0029
7560452	AGK	NM_018238	acylglycerol kinase	313.1±50.4	258.7±33.5	0.8	0.0002	0.0018	cg02137183	AGK	TSS1500	N_Shore	21.8±5.4	26.3±5.8	4.5	0.0001	0.0029
7560452	AGK	NM_018238	acylglycerol kinase	313.1±50.4	258.7±33.5	0.8	0.0002	0.0018	cg04579040	AGK	TSS200	Island	7.0±0.7	8.8±1.0	1.8	0.0001	0.0029
7560452	AGK	NM_018238	acylglycerol kinase	313.1±50.4	258.7±33.5	0.8	0.0002	0.0018	cg23104549	AGK	5'UTR	S_Shelf	68.3±3.0	60.0±5.3	-8.3	0.0001	0.0029
5560102	AGPAT2	NM_001012727	1-acylglycerol-3-phosphate O-acyltransferase 2	202.4±46.8	145.3±29.4	0.7	0.0002	0.0018	cg03571320	AGPAT2;AGPAT2	TSS1500;TSS1500	Island	10.3±1.6	13.3±1.9	3.0	0.0001	0.0029
5560102	AGPAT2	NM_001012727	1-acylglycerol-3-phosphate O-acyltransferase 2	202.4±46.8	145.3±29.4	0.7	0.0002	0.0018	cg25537774	AGPAT2;AGPAT2	1stExon;1stExon	Island	7.0±0.7	8.9±1.3	2.0	0.0001	0.0029
6040747	AHCTF1	NM_015446	AT hook containing transcription factor 1	162.5±37.1	118.8±27.7	0.7	0.0002	0.0018	cg05760417	AHCTF1;AHCTF1	1stExon;5'UTR	Island	44.7±3.6	38.9±2.7	-5.8	0.0001	0.0029
1410021	AIF1L	NM_031426	allograft inflammatory factor 1-like	147.8±102.0	3072.8±1287.0	20.8	0.0002	0.0018	cg03776060	AIF1L	Body	Island	13.7±2.9	18.4±5.6	4.7	0.0001	0.0029
4010647	AIF1L	NM_031426	allograft inflammatory factor 1-like	21.0±13.2	425.7±242.2	20.2	0.0002	0.0018	cg03776060	AIF1L	Body	Island	13.7±2.9	18.4±5.6	4.7	0.0001	0.0029
650050	AKAP13	NM_144767	A kinase (PRKA) anchor protein 13	58.8±10.0	116.8±38.5	2.0	0.0002	0.0018	cg01228469	AKAP13;AKAP13	TSS1500;TSS1500	Island	7.0±0.6	8.3±1.0	1.3	0.0001	0.0029
650050	AKAP13	NM_144767	A kinase (PRKA) anchor protein 13	58.8±10.0	116.8±38.5	2.0	0.0002	0.0018	cg17133734	AKAP13;AKAP13	Body;Body		27.2±8.1	31.9±9.5	4.8	0.0001	0.0029
2060341	AKAP13	NM_006738	A kinase (PRKA) anchor protein 13	36.0±5.7	73.4±14.3	2.0	0.0002	0.0018	cg01228469	AKAP13;AKAP13	TSS1500;TSS1500	Island	7.0±0.6	8.3±1.0	1.3	0.0001	0.0029
2060341	AKAP13	NM_006738	A kinase (PRKA) anchor protein 13	36.0±5.7	73.4±14.3	2.0	0.0002	0.0018	cg17133734	AKAP13;AKAP13	Body;Body		27.2±8.1	31.9±9.5	4.8	0.0001	0.0029
3940440	AKAP13	NM_007200	A kinase (PRKA) anchor protein 13	238.1±68.8	607.3±169.4	2.6	0.0002	0.0018	cg01228469	AKAP13;AKAP13	TSS1500;TSS1500	Island	7.0±0.6	8.3±1.0	1.3	0.0001	0.0029
3940440	AKAP13	NM_007200	A kinase (PRKA) anchor protein 13	238.1±68.8	607.3±169.4	2.6	0.0002	0.0018	cg17133734	AKAP13;AKAP13	Body;Body		27.2±8.1	31.9±9.5	4.8	0.0001	0.0029
6130424	AKR1A1	NM_153326	aldo-keto reductase family 1, member A1 (aldehyde reductase)	1593.4±241.2	2044.8±268.7	1.3	0.0002	0.0018	cg18319689	AKR1A1;AKR1A1	TSS1500;TSS1500	N_Shore	6.6±0.8	8.2±0.8	1.6	0.0001	0.0029
6130424	AKR1A1	NM_153326	aldo-keto reductase family 1, member A1 (aldehyde reductase)	1593.4±241.2	2044.8±268.7	1.3	0.0002	0.0018	cg24332710	AKR1A1;AKR1A1	TSS1500;TSS1500	N_Shore	17.9±2.7	21.5±2.6	3.6	0.0001	0.0029
6130424	AKR1A1	NM_153326	aldo-keto reductase family 1, member A1 (aldehyde reductase)	1593.4±241.2	2044.8±268.7	1.3	0.0002	0.0018	cg24374462	AKR1A1;AKR1A1	TSS200;TSS200	N_Shore	8.0±1.5	9.9±1.5	1.9	0.0001	0.0029
4260139	AKR1B1	NM_001628	aldo-keto reductase family 1, member B1 (aldose reductase)	2325.7±425.7	1748.5±260.0	0.8	0.0002	0.0018	cg13056495	AKR1B1	Body	Island	5.2±0.7	6.8±1.1	1.6	0.0001	0.0029
4260139	AKR1B1	NM_001628	aldo-keto reductase family 1, member B1 (aldose reductase)	2325.7±425.7	1748.5±260.0	0.8	0.0002	0.0018	cg13159071	AKR1B1	Body		24.0±12.5	29.4±12.4	5.4	0.0001	0.0029
2070575	ALCAM	NM_001627	activated leukocyte cell adhesion molecule	3073.1±936.8	1484.3±544.3	0.5	0.0002	0.0018	cg08454485	ALCAM;ALCAM	5'UTR;1stExon	Island	7.4±1.1	9.2±1.1	1.9	0.0001	0.0029
2070575	ALCAM	NM_001627	activated leukocyte cell adhesion molecule	3073.1±936.8	1484.3±544.3	0.5	0.0002	0.0018	cg16654432	ALCAM	Body		28.8±7.3	34.7±6.8	5.9	0.0001	0.0029
2070575	ALCAM	NM_001627	activated leukocyte cell adhesion molecule	3073.1±936.8	1484.3±544.3	0.5	0.0002	0.0018	cg21548071	ALCAM	Body	S_Shore	6.9±0.9	8.4±1.2	1.5	0.0001	0.0029
2070575	ALCAM	NM_001627	activated leukocyte cell adhesion molecule	3073.1±936.8	1484.3±544.3	0.5	0.0002	0.0018	cg24002522	ALCAM	Body		65.2±4.6	57.7±4.8	-7.5	0.0001	0.0029
2640088	ALDOA	NM_184041	aldolase A, fructose-bisphosphate	4585.1±956.9	3278.2±669.1	0.7	0.0002	0.0018	cg00583733	ALDOA;ALDOA;ALDOA	TSS1500;TSS1500;5'UTR	N_Shore	22.5±8.5	28.0±9.4	5.5	0.0001	0.0029
2640088	ALDOA	NM_184041	aldolase A, fructose-bisphosphate	4585.1±956.9	3278.2±669.1	0.7	0.0002	0.0018	cg01165575	ALDOA;ALDOA;ALDOA;ALDOA	5'UTR;TSS1500;TSS200;5'UTR	N_Shore	8.0±0.8	9.4±1.1	1.4	0.0001	0.0029
2640088	ALDOA	NM_184041	aldolase A, fructose-bisphosphate	4585.1±956.9	3278.2±669.1	0.7	0.0002	0.0018	cg02891495	ALDOA;ALDOA;ALDOA;ALDOA	5'UTR;TSS1500;TSS200;5'UTR	N_Shore	7.5±0.8	9.1±1.4	1.6	0.0001	0.0029
6590253	ALDOA	NM_184043	aldolase A, fructose-bisphosphate	4111.0±502.0	2849.6±406.8	0.7	0.0002	0.0018	cg00583733	ALDOA;ALDOA;ALDOA	TSS1500;TSS1500;5'UTR	N_Shore	22.5±8.5	28.0±9.4	5.5	0.0001	0.0029
6590253	ALDOA	NM_184043	aldolase A, fructose-bisphosphate	4111.0±502.0	2849.6±406.8	0.7	0.0002	0.0018	cg01165575	ALDOA;ALDOA;ALDOA;ALDOA	5'UTR;TSS1500;TSS200;5'UTR	N_Shore	8.0±0.8	9.4±1.1	1.4	0.0001	0.0029
6590253	ALDOA	NM_184043	aldolase A, fructose-bisphosphate	4111.0±502.0	2849.6±406.8	0.7	0.0002	0.0018	cg02891495	ALDOA;ALDOA;ALDOA;ALDOA	5'UTR;TSS1500;TSS200;5'UTR	N_Shore	7.5±0.8	9.1±1.4	1.6	0.0001	0.0029
7330544	ALDOC	NM_005165	aldolase C, fructose-bisphosphate	791.4±199.5	342.7±121.0	0.4	0.0002	0.0018	cg06367117	ALDOC;ALDOC	5'UTR;1stExon		9.2±1.5	12.1±2.3	2.9	0.0001	0.0029
7330544	ALDOC	NM_005165	aldolase C, fructose-bisphosphate	791.4±199.5	342.7±121.0	0.4	0.0002	0.0018	cg13990559	ALDOC	TSS200		11.2±3.5	14.6±3.4	3.5	0.0001	0.0029
7330544	ALDOC	NM_005165	aldolase C, fructose-bisphosphate	791.4±199.5	342.7±121.0	0.4	0.0002	0.0018	cg14501061	ALDOC	TSS200		10.6±1.8	13.9±2.5	3.3	0.0001	0.0029
6660411	ALG13	NM_018466	ALG13, UDP-N-acetylglucosaminyltransferase subunit	565.6±115.7	382.1±75.3	0.7	0.0002	0.0018	cg14590681	ALG13;ALG13;ALG13;ALG13;ALG13;ALG13;ALG13;ALG13;ALG13;ALG13;ALG13;ALG13	Body;Body;Body;Body;Body;Body;Body;Body;Body;Body;Body;Body	Island	18.0±14.5	19.8±14.7	1.8	0.0001	0.0029
4780437	ANK2	NM_020977	ankyrin 2, neuronal	38.3±13.1	153.7±41.3	4.0	0.0002	0.0018	cg07328688	ANK2;ANK2;ANK2	3'UTR;3'UTR;3'UTR		24.4±2.1	31.9±4.4	7.5	0.0001	0.0029
4780437	ANK2	NM_020977	ankyrin 2, neuronal	38.3±13.1	153.7±41.3	4.0	0.0002	0.0018	cg17711763	ANK2;ANK2	5'UTR;1stExon		9.2±1.1	10.6±1.2	1.5	0.0001	0.0029
4780437	ANK2	NM_020977	ankyrin 2, neuronal	38.3±13.1	153.7±41.3	4.0	0.0002	0.0018	cg21356998	ANK2;ANK2;ANK2	Body;Body;Body		12.5±4.4	16.7±4.5	4.3	0.0001	0.0029
2760563	ANKRD28	NM_015199	ankyrin repeat domain 28	439.0±115.7	292.7±78.1	0.7	0.0002	0.0018	cg09526828	ANKRD28	Body	Island	10.2±1.0	12.2±1.5	2.0	0.0001	0.0029
2760563	ANKRD28	NM_015199	ankyrin repeat domain 28	439.0±115.7	292.7±78.1	0.7	0.0002	0.0018	cg22988651	ANKRD28	Body		73.7±3.8	67.0±6.1	-6.8	0.0001	0.0029
5390064	ANKS1A	NM_015245	ankyrin repeat and sterile alpha motif domain containing 1A	261.2±56.1	1238.9±464.4	4.7	0.0002	0.0018	cg12508534	TAF11;TAF11;ANKS1A	1stExon;5'UTR;TSS1500	Island	9.4±1.0	11.0±1.0	1.6	0.0001	0.0029
6450669	ANLN	NM_018685	anillin, actin binding protein	972.6±424.5	289.3±121.9	0.3	0.0002	0.0018	cg17401719	ANLN;KIAA0895	Body;TSS200	S_Shore	6.2±0.9	7.6±0.7	1.4	0.0001	0.0029
60255	ANTXR1	NM_018153	anthrax toxin receptor 1	1212.5±354.7	562.5±179.4	0.5	0.0002	0.0018	cg05095428	ANTXR1;ANTXR1;ANTXR1	TSS1500;TSS1500;TSS1500	N_Shore	18.4±10.1	24.2±10.9	5.8	0.0001	0.0029
60255	ANTXR1	NM_018153	anthrax toxin receptor 1	1212.5±354.7	562.5±179.4	0.5	0.0002	0.0018	cg11419304	ANTXR1;ANTXR1;ANTXR1	Body;Body;Body		34.3±6.6	41.3±7.2	7.0	0.0001	0.0029
60255	ANTXR1	NM_018153	anthrax toxin receptor 1	1212.5±354.7	562.5±179.4	0.5	0.0002	0.0018	cg24576133	ANTXR1;ANTXR1;ANTXR1	Body;Body;Body		29.3±9.6	36.8±12.2	7.5	0.0001	0.0029
3120689	ANTXR1	NM_053034	anthrax toxin receptor 1	680.1±196.0	337.4±96.3	0.5	0.0002	0.0018	cg05095428	ANTXR1;ANTXR1;ANTXR1	TSS1500;TSS1500;TSS1500	N_Shore	18.4±10.1	24.2±10.9	5.8	0.0001	0.0029
3120689	ANTXR1	NM_053034	anthrax toxin receptor 1	680.1±196.0	337.4±96.3	0.5	0.0002	0.0018	cg11419304	ANTXR1;ANTXR1;ANTXR1	Body;Body;Body		34.3±6.6	41.3±7.2	7.0	0.0001	0.0029
3120689	ANTXR1	NM_053034	anthrax toxin receptor 1	680.1±196.0	337.4±96.3	0.5	0.0002	0.0018	cg24576133	ANTXR1;ANTXR1;ANTXR1	Body;Body;Body		29.3±9.6	36.8±12.2	7.5	0.0001	0.0029
5700025	ANTXR1	NM_032208	anthrax toxin receptor 1	575.4±210.9	298.1±97.6	0.5	0.0002	0.0018	cg05095428	ANTXR1;ANTXR1;ANTXR1	TSS1500;TSS1500;TSS1500	N_Shore	18.4±10.1	24.2±10.9	5.8	0.0001	0.0029
5700025	ANTXR1	NM_032208	anthrax toxin receptor 1	575.4±210.9	298.1±97.6	0.5	0.0002	0.0018	cg11419304	ANTXR1;ANTXR1;ANTXR1	Body;Body;Body		34.3±6.6	41.3±7.2	7.0	0.0001	0.0029
5700025	ANTXR1	NM_032208	anthrax toxin receptor 1	575.4±210.9	298.1±97.6	0.5	0.0002	0.0018	cg24576133	ANTXR1;ANTXR1;ANTXR1	Body;Body;Body		29.3±9.6	36.8±12.2	7.5	0.0001	0.0029
770730	ANXA2	NM_001002857	annexin A2	3264.8±809.1	1256.6±311.7	0.4	0.0002	0.0018	cg08081036	ANXA2;ANXA2;ANXA2;ANXA2	TSS200;TSS200;TSS200;TSS200	Island	13.6±1.4	16.4±1.9	2.8	0.0001	0.0029
770730	ANXA2	NM_001002857	annexin A2	3264.8±809.1	1256.6±311.7	0.4	0.0002	0.0018	cg22581200	ANXA2;ANXA2;ANXA2;ANXA2	Body;Body;Body;Body		22.5±4.8	29.7±8.9	7.2	0.0001	0.0029
3520328	ANXA2	NM_001002857	annexin A2	1095.8±261.0	612.4±139.3	0.6	0.0002	0.0018	cg08081036	ANXA2;ANXA2;ANXA2;ANXA2	TSS200;TSS200;TSS200;TSS200	Island	13.6±1.4	16.4±1.9	2.8	0.0001	0.0029
3520328	ANXA2	NM_001002857	annexin A2	1095.8±261.0	612.4±139.3	0.6	0.0002	0.0018	cg22581200	ANXA2;ANXA2;ANXA2;ANXA2	Body;Body;Body;Body		22.5±4.8	29.7±8.9	7.2	0.0001	0.0029
7040079	AP1S1	NM_001283	adaptor-related protein complex 1, sigma 1 subunit	520.0±75.2	301.4±72.3	0.6	0.0002	0.0018	cg15103195	AP1S1	TSS200	Island	13.9±1.4	16.7±1.9	2.9	0.0001	0.0029
3420128	AP3M2	NM_006803	adaptor-related protein complex 3, mu 2 subunit	221.7±44.7	323.3±44.0	1.5	0.0002	0.0018	cg04228202	AP3M2;AP3M2	TSS200;TSS200	Island	9.4±1.6	10.8±1.8	1.4	0.0001	0.0029
3420128	AP3M2	NM_006803	adaptor-related protein complex 3, mu 2 subunit	221.7±44.7	323.3±44.0	1.5	0.0002	0.0018	cg27620946	AP3M2;AP3M2	5'UTR;5'UTR	S_Shore	6.9±0.7	8.1±1.1	1.2	0.0001	0.0029
4070014	APBA3	NM_004886	amyloid beta (A4) precursor protein-binding, family A, member 3	145.1±21.4	193.0±27.8	1.3	0.0002	0.0018	cg18410885	MRPL54;APBA3	TSS1500;TSS200	Island	7.7±1.0	9.1±0.9	1.4	0.0001	0.0029
3890743	APOBEC2	NM_006789	apolipoprotein B mRNA editing enzyme, catalytic polypeptide-like 2	22.5±12.9	968.9±1629.0	43.0	0.0002	0.0018	cg22375610	APOBEC2	1stExon		11.4±3.4	15.3±4.5	4.0	0.0001	0.0029
3830465	APOC1	NM_001645	apolipoprotein C-I	39.8±9.8	88.3±36.4	2.2	0.0002	0.0018	cg00397545	APOC1	TSS1500		22.7±5.9	26.7±7.2	4.0	0.0001	0.0029
3830465	APOC1	NM_001645	apolipoprotein C-I	39.8±9.8	88.3±36.4	2.2	0.0002	0.0018	cg05644480	APOC1	5'UTR		23.8±12.5	31.3±13.2	7.5	0.0001	0.0029
3830465	APOC1	NM_001645	apolipoprotein C-I	39.8±9.8	88.3±36.4	2.2	0.0002	0.0018	cg09379229	APOC1	TSS1500		50.0±9.9	54.2±7.9	4.2	0.0001	0.0029
730414	APOE	NM_000041	apolipoprotein E	13.0±5.8	182.0±119.3	14.0	0.0002	0.0018	cg04406254	APOE	TSS1500	N_Shelf	23.6±7.2	28.5±6.6	4.9	0.0001	0.0029
730414	APOE	NM_000041	apolipoprotein E	13.0±5.8	182.0±119.3	14.0	0.0002	0.0018	cg08955609	APOE	5'UTR	N_Shelf	5.4±0.6	7.3±1.1	1.9	0.0001	0.0029
730414	APOE	NM_000041	apolipoprotein E	13.0±5.8	182.0±119.3	14.0	0.0002	0.0018	cg18768621	APOE	5'UTR	N_Shelf	9.0±1.2	12.1±1.8	3.1	0.0001	0.0029
730414	APOE	NM_000041	apolipoprotein E	13.0±5.8	182.0±119.3	14.0	0.0002	0.0018	cg19514613	APOE	5'UTR	N_Shelf	8.3±1.1	11.2±2.0	2.9	0.0001	0.0029
4180100	APPL2	NM_018171	adaptor protein, phosphotyrosine interaction, PH domain and leucine zipper containing 2	891.9±234.3	622.5±238.1	0.7	0.0002	0.0018	cg21605781	APPL2	TSS1500	S_Shore	43.0±9.5	48.5±9.5	5.5	0.0001	0.0029
3190066	ARFGAP2	NM_032389	ADP-ribosylation factor GTPase activating protein 2	185.5±28.5	243.6±50.7	1.3	0.0002	0.0018	cg06035754	ARFGAP2	TSS200	Island	8.7±0.9	10.6±1.1	2.0	0.0001	0.0029
6060050	ARHGAP11B	NM_001039841	Rho GTPase activating protein 11B	67.8±20.0	27.6±7.0	0.4	0.0002	0.0018	cg11993991	ARHGAP11B	TSS1500	N_Shore	6.2±0.6	7.7±0.7	1.5	0.0001	0.0029
6060050	ARHGAP11B	NM_001039841	Rho GTPase activating protein 11B	67.8±20.0	27.6±7.0	0.4	0.0002	0.0018	cg24941343	ARHGAP11B	TSS1500	Island	7.7±0.6	8.7±0.7	1.0	0.0001	0.0029
5340747	ARHGAP12	NM_018287	Rho GTPase activating protein 12	79.9±16.2	156.5±67.8	2.0	0.0002	0.0018	cg02093006	ARHGAP12	5'UTR		23.6±12.0	31.6±14.3	8.0	0.0001	0.0029
5340747	ARHGAP12	NM_018287	Rho GTPase activating protein 12	79.9±16.2	156.5±67.8	2.0	0.0002	0.0018	cg03015672	ARHGAP12	5'UTR	N_Shore	11.7±4.1	16.7±9.0	5.0	0.0001	0.0029
5340747	ARHGAP12	NM_018287	Rho GTPase activating protein 12	79.9±16.2	156.5±67.8	2.0	0.0002	0.0018	cg22706007	ARHGAP12	5'UTR	N_Shore	12.0±1.7	15.1±2.4	3.1	0.0001	0.0029
5340747	ARHGAP12	NM_018287	Rho GTPase activating protein 12	79.9±16.2	156.5±67.8	2.0	0.0002	0.0018	cg26784012	ARHGAP12	5'UTR	N_Shore	5.6±0.6	6.7±0.7	1.1	0.0001	0.0029
5490612	ARHGAP12	NM_018287	Rho GTPase activating protein 12	205.6±61.9	463.4±133.1	2.3	0.0002	0.0018	cg02093006	ARHGAP12	5'UTR		23.6±12.0	31.6±14.3	8.0	0.0001	0.0029
5490612	ARHGAP12	NM_018287	Rho GTPase activating protein 12	205.6±61.9	463.4±133.1	2.3	0.0002	0.0018	cg03015672	ARHGAP12	5'UTR	N_Shore	11.7±4.1	16.7±9.0	5.0	0.0001	0.0029
5490612	ARHGAP12	NM_018287	Rho GTPase activating protein 12	205.6±61.9	463.4±133.1	2.3	0.0002	0.0018	cg22706007	ARHGAP12	5'UTR	N_Shore	12.0±1.7	15.1±2.4	3.1	0.0001	0.0029
5490612	ARHGAP12	NM_018287	Rho GTPase activating protein 12	205.6±61.9	463.4±133.1	2.3	0.0002	0.0018	cg26784012	ARHGAP12	5'UTR	N_Shore	5.6±0.6	6.7±0.7	1.1	0.0001	0.0029
110180	ARHGAP9	NM_001080157	Rho GTPase activating protein 9	32.5±10.3	121.6±47.4	3.7	0.0002	0.0018	cg22152796	ARHGAP9;ARHGAP9;ARHGAP9	Body;Body;Body	Island	9.0±1.5	13.0±2.0	4.0	0.0001	0.0029
4760255	ARHGDIA	NM_004309	Rho GDP dissociation inhibitor (GDI) alpha	2066.6±329.8	1209.8±125.7	0.6	0.0002	0.0018	cg23918047	ARHGDIA	5'UTR	N_Shore	8.8±3.6	10.4±4.0	1.7	0.0001	0.0029
6250435	ARHGEF3	NM_019555	Rho guanine nucleotide exchange factor (GEF) 3	118.9±51.0	375.0±141.5	3.2	0.0002	0.0018	cg01016119	ARHGEF3;ARHGEF3	Body;Body	N_Shore	23.4±7.3	29.8±8.3	6.4	0.0001	0.0029
6250435	ARHGEF3	NM_019555	Rho guanine nucleotide exchange factor (GEF) 3	118.9±51.0	375.0±141.5	3.2	0.0002	0.0018	cg05400732	ARHGEF3	Body		48.3±10.6	56.5±12.8	8.2	0.0001	0.0029
6250435	ARHGEF3	NM_019555	Rho guanine nucleotide exchange factor (GEF) 3	118.9±51.0	375.0±141.5	3.2	0.0002	0.0018	cg12325605	ARHGEF3;ARHGEF3;ARHGEF3	Body;Body;TSS1500		26.6±10.8	36.5±8.7	9.9	0.0001	0.0029
6250435	ARHGEF3	NM_019555	Rho guanine nucleotide exchange factor (GEF) 3	118.9±51.0	375.0±141.5	3.2	0.0002	0.0018	cg19513744	ARHGEF3;ARHGEF3	Body;TSS1500	Island	14.1±1.0	17.2±1.9	3.1	0.0001	0.0029
6250435	ARHGEF3	NM_019555	Rho guanine nucleotide exchange factor (GEF) 3	118.9±51.0	375.0±141.5	3.2	0.0002	0.0018	cg26319282	ARHGEF3;ARHGEF3;ARHGEF3	TSS200;Body;Body		32.6±9.5	42.1±11.0	9.5	0.0001	0.0029
770703	ARHGEF6	NM_004840	Rac/Cdc42 guanine nucleotide exchange factor (GEF) 6	407.0±109.0	1576.6±425.5	3.9	0.0002	0.0018	cg01134144	ARHGEF6	TSS200		13.5±4.2	16.3±5.8	2.8	0.0001	0.0029
670382	ARL6IP6	NM_152522	ADP-ribosylation-like factor 6 interacting protein 6	503.5±131.9	277.8±29.1	0.6	0.0002	0.0018	cg14494451	ARL6IP6;ARL6IP6	Body;Body	Island	5.2±0.7	6.2±1.0	1.0	0.0001	0.0029
670382	ARL6IP6	NM_152522	ADP-ribosylation-like factor 6 interacting protein 6	503.5±131.9	277.8±29.1	0.6	0.0002	0.0018	cg17533245	ARL6IP6;PRPF40A;ARL6IP6	TSS1500;TSS200;TSS1500	Island	7.5±0.9	9.3±0.9	1.8	0.0001	0.0029
670382	ARL6IP6	NM_152522	ADP-ribosylation-like factor 6 interacting protein 6	503.5±131.9	277.8±29.1	0.6	0.0002	0.0018	cg18811157	ARL6IP6;ARL6IP6	Body;Body	S_Shelf	83.4±2.9	79.1±2.9	-4.3	0.0001	0.0029
4180307	ARNT2	NM_014862	aryl-hydrocarbon receptor nuclear translocator 2	148.8±64.1	710.1±300.5	4.8	0.0002	0.0018	cg19708986	ARNT2	Body		71.5±13.7	67.4±13.8	-4.0	0.0001	0.0029
6620356	ARPP19	NM_006628	cAMP-regulated phosphoprotein, 19kDa	1367.1±203.9	958.0±130.5	0.7	0.0002	0.0018	cg08628601	ARPP19	TSS200	Island	13.6±1.6	16.3±1.5	2.8	0.0001	0.0029
2490288	ARRB1	NM_020251	arrestin, beta 1	32.3±13.0	63.6±16.6	2.0	0.0002	0.0018	cg10359006	ARRB1;ARRB1	Body;Body	N_Shelf	7.4±1.8	9.0±2.3	1.6	0.0001	0.0029
5570682	ASAM	NM_024769	CXADR-like membrane protein	250.9±172.4	160.1±147.8	0.6	0.0002	0.0018	cg04864600	ASAM	Body		53.6±10.2	57.9±9.4	4.2	0.0001	0.0029
5570682	ASAM	NM_024769	CXADR-like membrane protein	250.9±172.4	160.1±147.8	0.6	0.0002	0.0018	cg05189804	ASAM	Body	N_Shore	7.9±1.3	13.1±2.8	5.2	0.0001	0.0029
5570682	ASAM	NM_024769	CXADR-like membrane protein	250.9±172.4	160.1±147.8	0.6	0.0002	0.0018	cg21597692	ASAM	Body		19.3±10.9	26.2±11.9	6.9	0.0001	0.0029
1780450	ASB6	NM_177999	ankyrin repeat and SOCS box containing 6	73.7±16.7	49.1±11.8	0.7	0.0002	0.0018	cg18909525	ASB6;ASB6	Body;Body	Island	8.7±1.3	11.1±1.5	2.4	0.0001	0.0029
830528	ASCC1	NM_015947	activating signal cointegrator 1 complex subunit 1	521.8±85.2	650.7±92.7	1.2	0.0002	0.0018	cg14918884	ASCC1	Body		77.4±4.2	72.5±4.9	-4.9	0.0001	0.0029
830528	ASCC1	NM_015947	activating signal cointegrator 1 complex subunit 1	521.8±85.2	650.7±92.7	1.2	0.0002	0.0018	cg20841337	ASCC1;C10orf104	TSS1500;5'UTR	Island	7.7±0.6	9.3±0.6	1.5	0.0001	0.0029
2630673	ASF1B	NM_018154	ASF1 anti-silencing function 1 homolog B (S. cerevisiae)	220.5±86.3	65.4±21.6	0.3	0.0002	0.0018	cg04534026	ASF1B	Body	N_Shelf	69.9±3.0	73.8±3.7	3.9	0.0001	0.0029
6940484	ASPSCR1	NM_024083	alveolar soft part sarcoma chromosome region, candidate 1	1325.4±299.6	794.9±109.9	0.6	0.0002	0.0018	cg02280226	ASPSCR1	Body	N_Shore	27.3±8.2	32.0±8.1	4.7	0.0001	0.0029
6940484	ASPSCR1	NM_024083	alveolar soft part sarcoma chromosome region, candidate 1	1325.4±299.6	794.9±109.9	0.6	0.0002	0.0018	cg06105699	ASPSCR1	Body		49.3±12.5	58.1±13.2	8.8	0.0001	0.0029
6940484	ASPSCR1	NM_024083	alveolar soft part sarcoma chromosome region, candidate 1	1325.4±299.6	794.9±109.9	0.6	0.0002	0.0018	cg08091666	ASPSCR1	Body	Island	9.4±1.0	11.9±1.0	2.6	0.0001	0.0029
6940484	ASPSCR1	NM_024083	alveolar soft part sarcoma chromosome region, candidate 1	1325.4±299.6	794.9±109.9	0.6	0.0002	0.0018	cg10624462	ASPSCR1	Body	Island	81.6±6.0	78.3±8.6	-3.3	0.0001	0.0029
6940484	ASPSCR1	NM_024083	alveolar soft part sarcoma chromosome region, candidate 1	1325.4±299.6	794.9±109.9	0.6	0.0002	0.0018	cg26955287	ASPSCR1	Body	S_Shore	39.3±11.9	45.4±12.7	6.1	0.0001	0.0029
10703	ASTN2	NM_198186	astrotactin 2	32.4±9.2	52.3±21.6	1.6	0.0002	0.0018	cg00107630	ASTN2;ASTN2;ASTN2	Body;Body;Body	N_Shore	12.5±5.1	16.1±5.9	3.6	0.0001	0.0029
10703	ASTN2	NM_198186	astrotactin 2	32.4±9.2	52.3±21.6	1.6	0.0002	0.0018	cg13485469	ASTN2;ASTN2;ASTN2	Body;Body;Body	N_Shore	16.1±7.5	19.9±9.5	3.8	0.0001	0.0029
10703	ASTN2	NM_198186	astrotactin 2	32.4±9.2	52.3±21.6	1.6	0.0002	0.0018	cg13792444	ASTN2;ASTN2;ASTN2;ASTN2	Body;Body;Body;Body		23.7±11.6	35.1±10.4	11.4	0.0001	0.0029
5260221	ATAD1	NM_032810	ATPase family, AAA domain containing 1	429.3±103.4	608.4±74.0	1.4	0.0002	0.0018	cg15544637	ATAD1	3'UTR		64.6±4.8	57.6±6.2	-7.1	0.0001	0.0029
5260221	ATAD1	NM_032810	ATPase family, AAA domain containing 1	429.3±103.4	608.4±74.0	1.4	0.0002	0.0018	cg23139122	ATAD1	Body		79.4±4.1	73.2±5.6	-6.2	0.0001	0.0029
1410242	ATAD2	NM_014109	ATPase family, AAA domain containing 2	265.8±107.1	83.3±19.5	0.3	0.0002	0.0018	cg17213048	ATAD2	3'UTR		74.6±3.6	65.2±4.9	-9.5	0.0001	0.0029
7610187	ATF4	NM_182810	activating transcription factor 4 (tax-responsive enhancer element B67)	958.1±280.8	641.5±129.6	0.7	0.0002	0.0018	cg09246833	ATF4;ATF4	TSS1500;TSS1500	Island	11.2±1.2	13.5±1.0	2.2	0.0001	0.0029
1240243	ATL3	NM_015459	atlastin GTPase 3	768.3±161.4	324.0±93.7	0.4	0.0002	0.0018	cg01350440	ATL3	TSS200	Island	7.9±0.6	9.3±0.9	1.4	0.0001	0.0029
1240243	ATL3	NM_015459	atlastin GTPase 3	768.3±161.4	324.0±93.7	0.4	0.0002	0.0018	cg09253211	ATL3	Body	Island	6.8±1.1	8.8±0.9	2.1	0.0001	0.0029
1240243	ATL3	NM_015459	atlastin GTPase 3	768.3±161.4	324.0±93.7	0.4	0.0002	0.0018	cg12320322	ATL3	TSS200	Island	7.7±1.3	8.9±1.5	1.2	0.0001	0.0029
3840376	ATOH8	NM_032827	atonal homolog 8 (Drosophila)	891.6±249.8	109.8±56.2	0.1	0.0002	0.0018	cg02317742	ATOH8;ATOH8	1stExon;5'UTR	Island	6.2±0.8	8.1±0.9	1.8	0.0001	0.0029
3840376	ATOH8	NM_032827	atonal homolog 8 (Drosophila)	891.6±249.8	109.8±56.2	0.1	0.0002	0.0018	cg05584950	ATOH8	Body		9.1±2.8	13.4±5.5	4.3	0.0001	0.0029
3840376	ATOH8	NM_032827	atonal homolog 8 (Drosophila)	891.6±249.8	109.8±56.2	0.1	0.0002	0.0018	cg06897686	ATOH8	Body	Island	5.2±0.5	6.5±0.7	1.3	0.0001	0.0029
3840376	ATOH8	NM_032827	atonal homolog 8 (Drosophila)	891.6±249.8	109.8±56.2	0.1	0.0002	0.0018	cg20839205	ATOH8	Body		38.2±5.6	47.0±6.6	8.8	0.0001	0.0029
1580301	ATP10A	NM_024490	ATPase, class V, type 10A	195.5±51.3	125.8±19.5	0.6	0.0002	0.0018	cg00774088	ATP10A	TSS1500	S_Shore	90.5±2.5	88.6±3.0	-1.9	0.0001	0.0029
1580301	ATP10A	NM_024490	ATPase, class V, type 10A	195.5±51.3	125.8±19.5	0.6	0.0002	0.0018	cg18256640	ATP10A	Body		37.7±9.6	45.3±8.5	7.6	0.0001	0.0029
4210095	ATP1A1	NM_001001586	ATPase, Na+/K+ transporting, alpha 1 polypeptide	2345.5±259.1	3406.0±753.7	1.5	0.0002	0.0018	cg20420826	ATP1A1;ATP1A1	TSS1500;TSS1500	Island	8.0±1.1	9.3±1.2	1.3	0.0001	0.0029
3990092	ATP1A2	NM_000702	ATPase, Na+/K+ transporting, alpha 2 polypeptide	51.3±38.7	361.7±185.8	7.1	0.0002	0.0018	cg05808709	ATP1A2	Body		21.0±8.8	25.2±10.2	4.1	0.0001	0.0029
3990092	ATP1A2	NM_000702	ATPase, Na+/K+ transporting, alpha 2 polypeptide	51.3±38.7	361.7±185.8	7.1	0.0002	0.0018	cg15487620	ATP1A2	TSS1500		31.8±7.6	36.9±7.0	5.1	0.0001	0.0029
4180452	ATP1B1	NM_001677	ATPase, Na+/K+ transporting, beta 1 polypeptide	1166.2±428.3	410.1±128.2	0.4	0.0002	0.0018	cg08785155	ATP1B1;ATP1B1	Body;Body	Island	6.2±0.9	8.2±1.6	2.0	0.0001	0.0029
4180452	ATP1B1	NM_001677	ATPase, Na+/K+ transporting, beta 1 polypeptide	1166.2±428.3	410.1±128.2	0.4	0.0002	0.0018	cg12236822	ATP1B1;ATP1B1	1stExon;1stExon	Island	7.7±0.6	10.0±1.4	2.3	0.0001	0.0029
4220468	ATP1B1	NM_001001787	ATPase, Na+/K+ transporting, beta 1 polypeptide	2046.6±746.8	903.4±249.8	0.4	0.0002	0.0018	cg08785155	ATP1B1;ATP1B1	Body;Body	Island	6.2±0.9	8.2±1.6	2.0	0.0001	0.0029
4220468	ATP1B1	NM_001001787	ATPase, Na+/K+ transporting, beta 1 polypeptide	2046.6±746.8	903.4±249.8	0.4	0.0002	0.0018	cg12236822	ATP1B1;ATP1B1	1stExon;1stExon	Island	7.7±0.6	10.0±1.4	2.3	0.0001	0.0029
6060482	ATP1B1	NM_001677	ATPase, Na+/K+ transporting, beta 1 polypeptide	1218.3±432.8	592.4±120.8	0.5	0.0002	0.0018	cg08785155	ATP1B1;ATP1B1	Body;Body	Island	6.2±0.9	8.2±1.6	2.0	0.0001	0.0029
6060482	ATP1B1	NM_001677	ATPase, Na+/K+ transporting, beta 1 polypeptide	1218.3±432.8	592.4±120.8	0.5	0.0002	0.0018	cg12236822	ATP1B1;ATP1B1	1stExon;1stExon	Island	7.7±0.6	10.0±1.4	2.3	0.0001	0.0029
770079	ATP2A2	NM_170665	ATPase, Ca++ transporting, cardiac muscle, slow twitch 2	366.9±71.3	1673.4±1000.5	4.6	0.0002	0.0018	cg23807570	ATP2A2;ATP2A2;ATP2A2	Body;3'UTR;3'UTR		71.0±8.8	73.6±8.7	2.6	0.0001	0.0029
1940053	ATP2A2	NM_001681	ATPase, Ca++ transporting, cardiac muscle, slow twitch 2	1237.7±270.5	3561.8±1582.0	2.9	0.0002	0.0018	cg23807570	ATP2A2;ATP2A2;ATP2A2	Body;3'UTR;3'UTR		71.0±8.8	73.6±8.7	2.6	0.0001	0.0029
4180369	ATP2B4	NM_001001396	ATPase, Ca++ transporting, plasma membrane 4	67.1±23.5	36.3±14.4	0.5	0.0002	0.0018	cg17114084	ATP2B4;ATP2B4	TSS200;TSS200	N_Shelf	7.2±0.8	8.3±0.8	1.2	0.0001	0.0029
4180369	ATP2B4	NM_001001396	ATPase, Ca++ transporting, plasma membrane 4	67.1±23.5	36.3±14.4	0.5	0.0002	0.0018	cg21693907	ATP2B4;ATP2B4	TSS1500;TSS1500	N_Shelf	24.3±7.5	29.8±7.5	5.5	0.0001	0.0029
6100482	ATP2B4	NM_001001396	ATPase, Ca++ transporting, plasma membrane 4	808.0±178.7	429.7±238.4	0.5	0.0002	0.0018	cg17114084	ATP2B4;ATP2B4	TSS200;TSS200	N_Shelf	7.2±0.8	8.3±0.8	1.2	0.0001	0.0029
6100482	ATP2B4	NM_001001396	ATPase, Ca++ transporting, plasma membrane 4	808.0±178.7	429.7±238.4	0.5	0.0002	0.0018	cg21693907	ATP2B4;ATP2B4	TSS1500;TSS1500	N_Shelf	24.3±7.5	29.8±7.5	5.5	0.0001	0.0029
6900630	ATP2B4	NM_001684	ATPase, Ca++ transporting, plasma membrane 4	674.3±168.8	362.1±201.5	0.5	0.0002	0.0018	cg17114084	ATP2B4;ATP2B4	TSS200;TSS200	N_Shelf	7.2±0.8	8.3±0.8	1.2	0.0001	0.0029
6900630	ATP2B4	NM_001684	ATPase, Ca++ transporting, plasma membrane 4	674.3±168.8	362.1±201.5	0.5	0.0002	0.0018	cg21693907	ATP2B4;ATP2B4	TSS1500;TSS1500	N_Shelf	24.3±7.5	29.8±7.5	5.5	0.0001	0.0029
1990274	ATP5SL	NM_018035	ATP5S-like	485.6±50.4	366.2±53.9	0.8	0.0002	0.0018	cg27498675	ATP5SL;ATP5SL;ATP5SL;ATP5SL;ATP5SL;ATP5SL;ATP5SL	Body;TSS1500;TSS1500;Body;Body;Body;Body	Island	5.1±0.9	6.3±1.1	1.2	0.0001	0.0029
6180088	ATP6V0E2	NM_145230	ATPase, H+ transporting V0 subunit e2	465.1±75.5	931.3±203.9	2.0	0.0002	0.0018	cg03496713	ATP6V0E2;LOC401431;ATP6V0E2;ATP6V0E2;ATP6V0E2	5'UTR;TSS200;5'UTR;1stExon;1stExon	Island	8.9±1.2	11.0±1.1	2.1	0.0001	0.0029
6180088	ATP6V0E2	NM_145230	ATPase, H+ transporting V0 subunit e2	465.1±75.5	931.3±203.9	2.0	0.0002	0.0018	cg07993367	ATP6V0E2;LOC401431;ATP6V0E2	TSS1500;Body;TSS1500	N_Shore	43.4±12.2	52.6±9.6	9.2	0.0001	0.0029
1260538	ATP6V1G2	NM_130463	ATPase, H+ transporting, lysosomal 13kDa, V1 subunit G2	28.5±9.4	83.3±23.1	2.9	0.0002	0.0018	cg10798764	NFKBIL1;ATP6V1G2;NFKBIL1;NFKBIL1;ATP6V1G2;NFKBIL1;ATP6V1G2	TSS1500;5'UTR;TSS1500;TSS1500;1stExon;TSS1500;5'UTR		7.2±0.6	8.9±1.0	1.7	0.0001	0.0029
3180504	ATPGD1	NM_020811	carnosine synthase 1	28.5±10.0	224.3±115.3	7.9	0.0002	0.0018	cg10422334	ATPGD1;ATPGD1	5'UTR;5'UTR	S_Shore	26.9±3.3	31.5±4.7	4.6	0.0001	0.0029
3180504	ATPGD1	NM_020811	carnosine synthase 1	28.5±10.0	224.3±115.3	7.9	0.0002	0.0018	cg26800893	ATPGD1;ATPGD1	5'UTR;Body	S_Shore	31.1±8.2	38.2±7.3	7.1	0.0001	0.0029
6860639	ATPGD1	NM_020811	carnosine synthase 1	38.5±18.5	516.8±267.5	13.4	0.0002	0.0018	cg10422334	ATPGD1;ATPGD1	5'UTR;5'UTR	S_Shore	26.9±3.3	31.5±4.7	4.6	0.0001	0.0029
6860639	ATPGD1	NM_020811	carnosine synthase 1	38.5±18.5	516.8±267.5	13.4	0.0002	0.0018	cg26800893	ATPGD1;ATPGD1	5'UTR;Body	S_Shore	31.1±8.2	38.2±7.3	7.1	0.0001	0.0029
5080154	ATXN1	NM_000332	ataxin 1	314.0±99.9	508.2±99.4	1.6	0.0002	0.0018	cg04975376	ATXN1;ATXN1	TSS1500;TSS1500	Island	6.5±0.8	7.5±0.7	0.9	0.0001	0.0029
6770026	AURKB	NM_004217	aurora kinase B	361.9±185.1	75.1±26.5	0.2	0.0002	0.0018	cg18576335	AURKB	Body	N_Shelf	89.9±1.6	86.6±1.9	-3.3	0.0001	0.0029
990500	AVPI1	NM_021732	arginine vasopressin-induced 1	2052.7±432.7	975.4±278.7	0.5	0.0002	0.0018	cg17287326	AVPI1;AVPI1	5'UTR;1stExon	Island	6.6±0.9	8.0±0.8	1.4	0.0001	0.0029
4640403	AXL	NM_021913	AXL receptor tyrosine kinase	5424.4±662.7	2382.0±679.3	0.4	0.0002	0.0018	cg26521562	AXL;AXL	Body;Body	Island	9.1±0.6	11.6±1.3	2.4	0.0001	0.0029
6480703	AXL	NM_021913	AXL receptor tyrosine kinase	3748.8±664.6	1632.1±326.2	0.4	0.0002	0.0018	cg26521562	AXL;AXL	Body;Body	Island	9.1±0.6	11.6±1.3	2.4	0.0001	0.0029
3390605	AZI1	NM_014984	5-azacytidine induced 1	240.4±43.7	176.5±28.2	0.7	0.0002	0.0018	cg16979622	AZI1;AZI1	TSS200;TSS200	Island	9.2±0.9	11.0±1.2	1.8	0.0001	0.0029
240195	B2M	NM_004048	beta-2-microglobulin	9089.1±1098.2	11019.1±920.3	1.2	0.0002	0.0018	cg08350173	B2M	TSS200	Island	5.3±0.6	6.5±0.4	1.2	0.0001	0.0029
2470753	BBS4	NM_033028	Bardet-Biedl syndrome 4	137.4±32.4	223.7±24.7	1.6	0.0002	0.0018	cg25519609	HIGD2B;BBS4	TSS1500;Body	Island	5.3±0.5	6.2±0.5	0.8	0.0001	0.0029
4070053	BCAR3	NM_003567	breast cancer anti-estrogen resistance 3	1873.7±461.1	1053.4±344.9	0.6	0.0002	0.0018	cg04549418	BCAR3	Body		42.9±9.3	49.0±9.7	6.1	0.0001	0.0029
4070053	BCAR3	NM_003567	breast cancer anti-estrogen resistance 3	1873.7±461.1	1053.4±344.9	0.6	0.0002	0.0018	cg22514229	BCAR3	Body		19.9±3.8	26.6±9.0	6.7	0.0001	0.0029
3520164	BEND6	NM_152731	BEN domain containing 6	123.4±46.3	166.9±57.5	1.4	0.0002	0.0018	cg09970511	BEND6	5'UTR	S_Shelf	17.3±6.1	23.1±9.6	5.9	0.0001	0.0029
3520164	BEND6	NM_152731	BEN domain containing 6	123.4±46.3	166.9±57.5	1.4	0.0002	0.0018	cg13129210	BEND6;DST	TSS1500;1stExon	Island	9.3±1.2	11.6±1.3	2.3	0.0001	0.0029
650553	BIN1	NM_139343	bridging integrator 1	569.5±224.4	4155.7±1917.0	7.3	0.0002	0.0018	cg00436254	BIN1;BIN1;BIN1;BIN1;BIN1;BIN1;BIN1;BIN1;BIN1;BIN1	Body;Body;Body;Body;Body;Body;Body;Body;Body;Body	N_Shore	16.1±5.7	20.3±7.6	4.2	0.0001	0.0029
650553	BIN1	NM_139343	bridging integrator 1	569.5±224.4	4155.7±1917.0	7.3	0.0002	0.0018	cg13293246	BIN1;BIN1;BIN1;BIN1;BIN1;BIN1;BIN1;BIN1;BIN1;BIN1	Body;Body;Body;Body;Body;Body;Body;Body;Body;Body	Island	84.3±1.7	81.3±2.3	-3.0	0.0001	0.0029
5130440	BIN1	NM_139346	bridging integrator 1	550.7±198.8	4042.0±1844.6	7.3	0.0002	0.0018	cg00436254	BIN1;BIN1;BIN1;BIN1;BIN1;BIN1;BIN1;BIN1;BIN1;BIN1	Body;Body;Body;Body;Body;Body;Body;Body;Body;Body	N_Shore	16.1±5.7	20.3±7.6	4.2	0.0001	0.0029
5130440	BIN1	NM_139346	bridging integrator 1	550.7±198.8	4042.0±1844.6	7.3	0.0002	0.0018	cg13293246	BIN1;BIN1;BIN1;BIN1;BIN1;BIN1;BIN1;BIN1;BIN1;BIN1	Body;Body;Body;Body;Body;Body;Body;Body;Body;Body	Island	84.3±1.7	81.3±2.3	-3.0	0.0001	0.0029
4920707	BIRC2	NM_001166	baculoviral IAP repeat containing 2	432.5±128.1	172.8±23.0	0.4	0.0002	0.0018	cg05365231	BIRC2	3'UTR		72.9±4.1	62.0±5.4	-10.8	0.0001	0.0029
1230682	BIRC5	NM_001168	baculoviral IAP repeat containing 5	920.5±331.7	266.2±124.6	0.3	0.0002	0.0018	cg19272238	BIRC5;EPR1;BIRC5;BIRC5	3'UTR;TSS200;3'UTR;3'UTR		24.2±3.9	31.7±6.0	7.5	0.0001	0.0029
1230682	BIRC5	NM_001168	baculoviral IAP repeat containing 5	920.5±331.7	266.2±124.6	0.3	0.0002	0.0018	cg26267341	BIRC5;BIRC5;BIRC5;EPR1	1stExon;1stExon;1stExon;Body	Island	7.4±0.8	9.3±0.7	1.9	0.0001	0.0029
7550626	BIRC5	NM_001012271	baculoviral IAP repeat containing 5	75.0±21.6	29.1±8.3	0.4	0.0002	0.0018	cg19272238	BIRC5;EPR1;BIRC5;BIRC5	3'UTR;TSS200;3'UTR;3'UTR		24.2±3.9	31.7±6.0	7.5	0.0001	0.0029
7550626	BIRC5	NM_001012271	baculoviral IAP repeat containing 5	75.0±21.6	29.1±8.3	0.4	0.0002	0.0018	cg26267341	BIRC5;BIRC5;BIRC5;EPR1	1stExon;1stExon;1stExon;Body	Island	7.4±0.8	9.3±0.7	1.9	0.0001	0.0029
1260037	BNC1	NM_001717	basonuclin 1	235.5±90.9	63.0±26.2	0.3	0.0002	0.0018	cg18560204	BNC1	TSS1500	Island	14.7±3.3	17.2±3.2	2.5	0.0001	0.0029
1260037	BNC1	NM_001717	basonuclin 1	235.5±90.9	63.0±26.2	0.3	0.0002	0.0018	cg20941110	BNC1	TSS1500	Island	15.9±4.1	20.2±4.6	4.3	0.0001	0.0029
4050408	BNC1	NM_001717	basonuclin 1	166.5±63.1	51.4±30.7	0.3	0.0002	0.0018	cg18560204	BNC1	TSS1500	Island	14.7±3.3	17.2±3.2	2.5	0.0001	0.0029
4050408	BNC1	NM_001717	basonuclin 1	166.5±63.1	51.4±30.7	0.3	0.0002	0.0018	cg20941110	BNC1	TSS1500	Island	15.9±4.1	20.2±4.6	4.3	0.0001	0.0029
6420376	BNIP1	NM_013979	BCL2/adenovirus E1B 19kDa interacting protein 1	109.8±15.7	78.4±14.5	0.7	0.0002	0.0018	cg06473182	BNIP1;BNIP1;BNIP1;BNIP1	TSS200;TSS200;TSS200;TSS200		12.3±2.2	14.9±2.7	2.6	0.0001	0.0029
6420376	BNIP1	NM_013979	BCL2/adenovirus E1B 19kDa interacting protein 1	109.8±15.7	78.4±14.5	0.7	0.0002	0.0018	cg25357589	BNIP1;BNIP1;BNIP1;BNIP1;BNIP1;BNIP1;BNIP1;BNIP1	1stExon;5'UTR;5'UTR;5'UTR;1stExon;1stExon;5'UTR;1stExon		3.7±0.4	4.4±0.5	0.7	0.0001	0.0029
540411	BRCA1	NM_007304	NA	80.4±35.6	39.5±11.3	0.5	0.0002	0.0018	cg09441966	NBR2;BRCA1;BRCA1;BRCA1;BRCA1;BRCA1;BRCA1;BRCA1;BRCA1	TSS200;5'UTR;TSS200;TSS200;5'UTR;1stExon;1stExon;TSS1500;TSS200	N_Shore	5.1±0.5	6.3±0.6	1.2	0.0001	0.0029
1340475	BRD2	NM_005104	bromodomain containing 2	1884.8±193.5	1507.8±127.2	0.8	0.0002	0.0018	cg01131076	BRD2;BRD2	5'UTR;5'UTR	Island	8.4±0.9	10.4±0.8	1.9	0.0001	0.0029
1340475	BRD2	NM_005104	bromodomain containing 2	1884.8±193.5	1507.8±127.2	0.8	0.0002	0.0018	cg02888917	BRD2;BRD2	5'UTR;5'UTR	Island	9.8±1.1	12.6±1.0	2.9	0.0001	0.0029
1340475	BRD2	NM_005104	bromodomain containing 2	1884.8±193.5	1507.8±127.2	0.8	0.0002	0.0018	cg07203873	BRD2;BRD2	TSS1500;5'UTR	N_Shore	6.2±0.8	7.5±0.9	1.3	0.0001	0.0029
1340475	BRD2	NM_005104	bromodomain containing 2	1884.8±193.5	1507.8±127.2	0.8	0.0002	0.0018	cg07927889	BRD2;BRD2	5'UTR;5'UTR	Island	14.4±1.3	15.7±1.3	1.3	0.0001	0.0029
1340475	BRD2	NM_005104	bromodomain containing 2	1884.8±193.5	1507.8±127.2	0.8	0.0002	0.0018	cg08228316	BRD2;BRD2	5'UTR;5'UTR	Island	8.5±0.9	10.2±0.8	1.8	0.0001	0.0029
1340475	BRD2	NM_005104	bromodomain containing 2	1884.8±193.5	1507.8±127.2	0.8	0.0002	0.0018	cg08948338	BRD2	TSS1500	Island	6.6±0.8	7.7±1.0	1.2	0.0001	0.0029
1340475	BRD2	NM_005104	bromodomain containing 2	1884.8±193.5	1507.8±127.2	0.8	0.0002	0.0018	cg10919398	BRD2;BRD2	5'UTR;5'UTR	Island	9.3±1.2	12.0±1.1	2.7	0.0001	0.0029
1340475	BRD2	NM_005104	bromodomain containing 2	1884.8±193.5	1507.8±127.2	0.8	0.0002	0.0018	cg10955421	BRD2;BRD2	5'UTR;5'UTR	Island	6.4±0.7	8.2±0.8	1.8	0.0001	0.0029
1340475	BRD2	NM_005104	bromodomain containing 2	1884.8±193.5	1507.8±127.2	0.8	0.0002	0.0018	cg13465831	BRD2;BRD2	5'UTR;5'UTR	Island	6.3±0.9	7.9±1.1	1.6	0.0001	0.0029
1340475	BRD2	NM_005104	bromodomain containing 2	1884.8±193.5	1507.8±127.2	0.8	0.0002	0.0018	cg17188055	BRD2;BRD2	Body;Body	Island	7.3±0.6	9.0±0.9	1.7	0.0001	0.0029
1340475	BRD2	NM_005104	bromodomain containing 2	1884.8±193.5	1507.8±127.2	0.8	0.0002	0.0018	cg17451586	BRD2;BRD2	Body;Body	S_Shore	6.5±0.6	7.6±0.7	1.0	0.0001	0.0029
1340475	BRD2	NM_005104	bromodomain containing 2	1884.8±193.5	1507.8±127.2	0.8	0.0002	0.0018	cg20471890	BRD2	TSS1500	Island	5.9±1.0	7.1±0.8	1.1	0.0001	0.0029
1340475	BRD2	NM_005104	bromodomain containing 2	1884.8±193.5	1507.8±127.2	0.8	0.0002	0.0018	cg21003870	BRD2;BRD2	TSS1500;5'UTR	N_Shore	6.4±0.7	8.0±0.9	1.5	0.0001	0.0029
1340475	BRD2	NM_005104	bromodomain containing 2	1884.8±193.5	1507.8±127.2	0.8	0.0002	0.0018	cg23064836	BRD2;BRD2	5'UTR;5'UTR	Island	6.2±0.8	7.9±0.9	1.7	0.0001	0.0029
1340475	BRD2	NM_005104	bromodomain containing 2	1884.8±193.5	1507.8±127.2	0.8	0.0002	0.0018	cg24182083	BRD2;BRD2	Body;Body	S_Shore	7.3±1.2	9.2±1.0	1.9	0.0001	0.0029
20500	BRF2	NM_018310	BRF2, subunit of RNA polymerase III transcription initiation factor, BRF1-like	165.5±27.3	118.8±19.7	0.7	0.0002	0.0018	cg07623995	BRF2	Body	S_Shelf	25.3±9.5	30.6±9.1	5.2	0.0001	0.0029
20500	BRF2	NM_018310	BRF2, subunit of RNA polymerase III transcription initiation factor, BRF1-like	165.5±27.3	118.8±19.7	0.7	0.0002	0.0018	cg10567419	BRF2;BRF2	1stExon;5'UTR	Island	5.5±0.7	6.7±0.7	1.2	0.0001	0.0029
1110722	BRIX1	NM_018321	BRX1, biogenesis of ribosomes, homolog (S. cerevisiae)	664.6±129.1	446.0±26.7	0.7	0.0002	0.0018	cg07691200	BRIX1;RAD1;RAD1	Body;TSS1500;TSS1500	Island	10.2±1.8	13.7±3.4	3.4	0.0001	0.0029
1110722	BRIX1	NM_018321	BRX1, biogenesis of ribosomes, homolog (S. cerevisiae)	664.6±129.1	446.0±26.7	0.7	0.0002	0.0018	cg13692902	BRIX1;RAD1;RAD1	1stExon;TSS200;TSS200	Island	9.1±0.9	11.4±2.3	2.4	0.0001	0.0029
3140039	BRMS1L	NM_032352	breast cancer metastasis-suppressor 1-like	212.5±46.3	316.4±123.7	1.5	0.0002	0.0018	cg00127214	BRMS1L;BRMS1L	5'UTR;1stExon	Island	9.2±1.2	11.5±1.3	2.3	0.0001	0.0029
6940242	BRPF1	NM_004634	bromodomain and PHD finger containing, 1	1231.9±113.9	944.4±119.2	0.8	0.0002	0.0018	cg14712964	BRPF1;BRPF1;BRPF1;BRPF1	1stExon;5'UTR;5'UTR;1stExon	Island	8.7±1.2	10.2±1.0	1.5	0.0001	0.0029
460687	BRSK2	NM_003957	BR serine/threonine kinase 2	91.4±63.6	644.8±295.3	7.1	0.0002	0.0018	cg04693782	BRSK2	Body		18.7±6.1	22.8±6.2	4.0	0.0001	0.0029
460687	BRSK2	NM_003957	BR serine/threonine kinase 2	91.4±63.6	644.8±295.3	7.1	0.0002	0.0018	cg14064268	BRSK2	Body	N_Shore	15.5±6.1	19.6±6.3	4.1	0.0001	0.0029
460687	BRSK2	NM_003957	BR serine/threonine kinase 2	91.4±63.6	644.8±295.3	7.1	0.0002	0.0018	cg20716688	BRSK2	TSS200	Island	10.0±0.9	12.4±1.3	2.4	0.0001	0.0029
460687	BRSK2	NM_003957	BR serine/threonine kinase 2	91.4±63.6	644.8±295.3	7.1	0.0002	0.0018	cg25271479	BRSK2	Body		8.9±1.5	10.9±1.4	2.0	0.0001	0.0029
4480008	BTBD1	NM_025238	BTB (POZ) domain containing 1	165.8±32.4	227.4±36.8	1.4	0.0002	0.0018	cg07730907	BTBD1;BTBD1	1stExon;1stExon	Island	6.2±0.9	7.3±0.8	1.2	0.0001	0.0029
4480008	BTBD1	NM_025238	BTB (POZ) domain containing 1	165.8±32.4	227.4±36.8	1.4	0.0002	0.0018	cg16958189	BTBD1;BTBD1	TSS200;TSS200	S_Shore	18.0±2.1	21.4±2.9	3.4	0.0001	0.0029
6510608	BTBD11	NM_152322	BTB (POZ) domain containing 11	105.8±49.3	27.9±11.3	0.3	0.0002	0.0018	cg03815621	BTBD11;BTBD11	Body;Body		27.3±7.1	31.4±7.7	4.0	0.0001	0.0029
6510608	BTBD11	NM_152322	BTB (POZ) domain containing 11	105.8±49.3	27.9±11.3	0.3	0.0002	0.0018	cg09174411	BTBD11	Body		47.9±9.2	55.3±9.4	7.4	0.0001	0.0029
6510608	BTBD11	NM_152322	BTB (POZ) domain containing 11	105.8±49.3	27.9±11.3	0.3	0.0002	0.0018	cg11711057	BTBD11;BTBD11	TSS200;Body	N_Shore	25.5±9.2	33.1±11.6	7.6	0.0001	0.0029
6510608	BTBD11	NM_152322	BTB (POZ) domain containing 11	105.8±49.3	27.9±11.3	0.3	0.0002	0.0018	cg14401746	BTBD11;BTBD11	Body;Body		23.4±8.6	27.3±10.0	4.0	0.0001	0.0029
6510608	BTBD11	NM_152322	BTB (POZ) domain containing 11	105.8±49.3	27.9±11.3	0.3	0.0002	0.0018	cg24506324	BTBD11	Body	S_Shore	9.4±0.8	12.3±1.6	2.8	0.0001	0.0029
7610072	BTBD2	NM_017797	BTB (POZ) domain containing 2	1976.5±299.5	1503.4±279.5	0.8	0.0002	0.0018	cg27587645	BTBD2	1stExon		7.6±0.9	9.2±1.1	1.7	0.0001	0.0029
4730369	BTG1	NM_001731	B-cell translocation gene 1, anti-proliferative	3155.0±403.0	5275.2±1263.7	1.7	0.0002	0.0018	cg06551025	BTG1	TSS1500	Island	6.3±0.9	7.3±0.8	1.0	0.0001	0.0029
2070224	BUB1	NM_004336	BUB1 mitotic checkpoint serine/threonine kinase	407.1±175.3	113.4±49.0	0.3	0.0002	0.0018	cg08703553	BUB1	TSS1500	Island	6.2±0.5	8.5±1.4	2.3	0.0001	0.0029
1090047	BUB1B	NM_001211	BUB1 mitotic checkpoint serine/threonine kinase B	175.4±80.6	71.1±33.6	0.4	0.0002	0.0018	cg03763391	BUB1B	TSS200	Island	6.9±0.7	8.6±0.8	1.7	0.0001	0.0029
1090047	BUB1B	NM_001211	BUB1 mitotic checkpoint serine/threonine kinase B	175.4±80.6	71.1±33.6	0.4	0.0002	0.0018	cg14343107	BUB1B	Body	S_Shore	7.5±3.7	8.9±3.7	1.4	0.0001	0.0029
6290168	C10orf116	NM_006829	adipogenesis regulatory factor	1805.1±573.3	1080.9±480.6	0.6	0.0002	0.0018	cg01004363	AGAP11;C10orf116	TSS1500;Body	N_Shore	11.0±1.9	15.4±2.9	4.4	0.0001	0.0029
6290168	C10orf116	NM_006829	adipogenesis regulatory factor	1805.1±573.3	1080.9±480.6	0.6	0.0002	0.0018	cg01754756	C10orf116	TSS200	Island	13.5±10.3	17.2±10.5	3.7	0.0001	0.0029
6290168	C10orf116	NM_006829	adipogenesis regulatory factor	1805.1±573.3	1080.9±480.6	0.6	0.0002	0.0018	cg12261786	C10orf116	TSS1500	N_Shore	16.2±6.9	21.2±7.3	5.1	0.0001	0.0029
870014	C10orf47	NM_153256	proline and serine-rich protein 2	90.1±54.5	31.4±16.6	0.3	0.0002	0.0018	cg12329275	C10orf47	3'UTR	S_Shore	42.7±11.5	47.0±11.0	4.3	0.0001	0.0029
1110767	C10orf47	NM_153256	proline and serine-rich protein 2	206.0±99.2	85.7±49.8	0.4	0.0002	0.0018	cg12329275	C10orf47	3'UTR	S_Shore	42.7±11.5	47.0±11.0	4.3	0.0001	0.0029
1110201	C10orf72	NM_001031746	V-set and transmembrane domain containing 4	80.6±21.2	239.4±91.4	3.0	0.0002	0.0018	cg04109883	C10orf72	Body		12.2±2.3	18.8±4.1	6.6	0.0001	0.0029
1110201	C10orf72	NM_001031746	V-set and transmembrane domain containing 4	80.6±21.2	239.4±91.4	3.0	0.0002	0.0018	cg06484553	C10orf72;C10orf72	TSS1500;TSS1500	S_Shore	16.2±4.8	20.1±4.4	3.9	0.0001	0.0029
1110201	C10orf72	NM_001031746	V-set and transmembrane domain containing 4	80.6±21.2	239.4±91.4	3.0	0.0002	0.0018	cg07260003	C10orf72;C10orf72	Body;Body	N_Shelf	40.5±7.5	46.5±6.9	5.9	0.0001	0.0029
1110201	C10orf72	NM_001031746	V-set and transmembrane domain containing 4	80.6±21.2	239.4±91.4	3.0	0.0002	0.0018	cg14137548	C10orf72;C10orf72	Body;Body		20.1±6.9	25.0±6.8	5.0	0.0001	0.0029
1110201	C10orf72	NM_001031746	V-set and transmembrane domain containing 4	80.6±21.2	239.4±91.4	3.0	0.0002	0.0018	cg18895336	C10orf72	Body		33.0±9.5	41.3±9.0	8.3	0.0001	0.0029
1110201	C10orf72	NM_001031746	V-set and transmembrane domain containing 4	80.6±21.2	239.4±91.4	3.0	0.0002	0.0018	cg23956385	C10orf72;C10orf72	TSS1500;TSS1500	S_Shore	13.7±3.7	17.6±4.0	3.9	0.0001	0.0029
5570300	C10orf78	NM_145247	SWI5-dependent recombination repair 1	121.0±29.9	92.5±14.8	0.8	0.0002	0.0018	cg19338844	C10orf78;C10orf78	TSS1500;TSS1500	N_Shore	11.9±2.0	14.3±2.3	2.4	0.0001	0.0029
2570019	C11orf82	NM_145018	chromosome 11 open reading frame 82	246.7±90.5	98.0±28.4	0.4	0.0002	0.0018	cg16682046	PRCP;C11orf82;PRCP	TSS1500;TSS200;TSS1500	Island	6.4±0.9	8.0±1.4	1.6	0.0001	0.0029
3140138	C12orf47	XR_017973	NA	655.6±114.7	1027.0±133.0	1.6	0.0002	0.0018	cg08367026	C12orf47;MAPKAPK5;MAPKAPK5	Body;Body;Body	Island	7.9±0.7	9.6±0.9	1.7	0.0001	0.0029
3140138	C12orf47	XR_017973	NA	655.6±114.7	1027.0±133.0	1.6	0.0002	0.0018	cg12867705	C12orf47;MAPKAPK5;MAPKAPK5;MAPKAPK5;MAPKAPK5	Body;1stExon;1stExon;5'UTR;5'UTR	Island	8.2±1.1	7.1±1.0	-1.1	0.0001	0.0029
3170102	C12orf49	NM_024738	chromosome 12 open reading frame 49	92.0±17.2	65.6±16.8	0.7	0.0002	0.0018	cg02593579	C12orf49;RNFT2;RNFT2	TSS1500;5'UTR;5'UTR	Island	7.7±4.7	9.4±5.9	1.7	0.0001	0.0029
3170102	C12orf49	NM_024738	chromosome 12 open reading frame 49	92.0±17.2	65.6±16.8	0.7	0.0002	0.0018	cg02750065	C12orf49	3'UTR		12.5±2.6	16.6±4.3	4.0	0.0001	0.0029
3170102	C12orf49	NM_024738	chromosome 12 open reading frame 49	92.0±17.2	65.6±16.8	0.7	0.0002	0.0018	cg22608540	C12orf49;RNFT2;RNFT2	TSS1500;TSS200;TSS200	Island	7.9±0.8	9.2±1.2	1.3	0.0001	0.0029
6620360	C12orf62	NM_032901	cytochrome c oxidase assembly homolog 14 (S. cerevisiae)	300.6±64.0	461.5±88.4	1.5	0.0002	0.0018	cg17774305	C12orf62	TSS1500	Island	6.4±0.8	8.4±1.3	1.9	0.0001	0.0029
1050209	C13orf31	NM_153218	laccase (multicopper oxidoreductase) domain containing 1	104.0±140.6	264.2±320.2	2.5	0.0002	0.0018	cg09006749	CCDC122;C13orf31;C13orf31	5'UTR;TSS1500;TSS1500	Island	7.3±1.0	9.1±1.3	1.8	0.0001	0.0029
5290626	C14orf4	NM_024496	interferon regulatory factor 2 binding protein-like	1390.1±593.1	2838.4±492.0	2.0	0.0002	0.0018	cg01988923	C14orf4	1stExon	Island	8.8±1.0	11.1±1.4	2.4	0.0001	0.0029
5290626	C14orf4	NM_024496	interferon regulatory factor 2 binding protein-like	1390.1±593.1	2838.4±492.0	2.0	0.0002	0.0018	cg15883154	C14orf4	TSS1500	Island	6.3±0.9	7.6±1.1	1.3	0.0001	0.0029
160358	C16orf13	NM_001040162	chromosome 16 open reading frame 13	448.2±87.7	325.4±59.2	0.7	0.0002	0.0018	cg01337795	C16orf13;C16orf13;C16orf13;C16orf13;C16orf13	TSS1500;TSS1500;TSS1500;TSS1500;TSS1500	Island	7.8±1.3	9.7±1.2	1.9	0.0001	0.0029
160358	C16orf13	NM_001040162	chromosome 16 open reading frame 13	448.2±87.7	325.4±59.2	0.7	0.0002	0.0018	cg02985292	C16orf13;C16orf13;C16orf13;C16orf13;C16orf13	TSS1500;TSS1500;TSS1500;TSS1500;TSS1500	S_Shore	18.3±3.7	23.0±4.9	4.8	0.0001	0.0029
160358	C16orf13	NM_001040162	chromosome 16 open reading frame 13	448.2±87.7	325.4±59.2	0.7	0.0002	0.0018	cg07165459	C16orf13;C16orf13;C16orf13;C16orf13;C16orf13	TSS1500;TSS1500;TSS1500;TSS1500;TSS1500	Island	9.4±1.3	11.9±1.3	2.5	0.0001	0.0029
2340059	C16orf53	NM_024516	PAXIP1 associated glutamate-rich protein 1	664.0±116.6	469.9±79.2	0.7	0.0002	0.0018	cg02130107	C16orf53	Body	S_Shore	30.9±9.4	34.9±8.0	4.0	0.0001	0.0029
2340059	C16orf53	NM_024516	PAXIP1 associated glutamate-rich protein 1	664.0±116.6	469.9±79.2	0.7	0.0002	0.0018	cg12497007	C16orf53	1stExon	Island	9.5±1.5	12.3±2.1	2.7	0.0001	0.0029
4230066	C16orf53	NM_024516	PAXIP1 associated glutamate-rich protein 1	126.5±13.3	92.5±13.4	0.7	0.0002	0.0018	cg02130107	C16orf53	Body	S_Shore	30.9±9.4	34.9±8.0	4.0	0.0001	0.0029
4230066	C16orf53	NM_024516	PAXIP1 associated glutamate-rich protein 1	126.5±13.3	92.5±13.4	0.7	0.0002	0.0018	cg12497007	C16orf53	1stExon	Island	9.5±1.5	12.3±2.1	2.7	0.0001	0.0029
4070424	C16orf93	NM_001014979	chromosome 16 open reading frame 93	94.4±21.8	148.6±30.5	1.6	0.0002	0.0018	cg01871251	RNF40;C16orf93;C16orf93	TSS200;5'UTR;1stExon	Island	9.1±1.1	12.1±1.2	2.9	0.0001	0.0029
4070424	C16orf93	NM_001014979	chromosome 16 open reading frame 93	94.4±21.8	148.6±30.5	1.6	0.0002	0.0018	cg14828965	RNF40;C16orf93;C16orf93	TSS1500;5'UTR;1stExon	Island	9.0±1.3	11.0±1.1	2.0	0.0001	0.0029
6580129	C17orf48	NM_020233	ADP-ribose/CDP-alcohol diphosphatase, manganese-dependent	154.7±42.7	260.8±54.9	1.7	0.0002	0.0018	cg00480209	SCO1;C17orf48	1stExon;TSS1500	Island	7.7±1.0	9.3±1.7	1.7	0.0001	0.0029
6580129	C17orf48	NM_020233	ADP-ribose/CDP-alcohol diphosphatase, manganese-dependent	154.7±42.7	260.8±54.9	1.7	0.0002	0.0018	cg13069964	C17orf48;SCO1;C17orf48	5'UTR;TSS200;1stExon	Island	5.0±0.6	6.1±0.7	1.1	0.0001	0.0029
4570224	C17orf53	NM_024032	chromosome 17 open reading frame 53	155.6±47.4	84.6±14.4	0.5	0.0002	0.0018	cg08873255	C17orf53;C17orf53	TSS200;TSS200	Island	8.2±1.0	10.2±0.9	2.0	0.0001	0.0029
3180343	C17orf85	NM_018553	chromosome 17 open reading frame 85	236.0±45.8	153.4±16.4	0.6	0.0002	0.0018	cg05501829	C17orf85;C17orf85	TSS1500;TSS1500	Island	17.2±1.9	20.5±2.4	3.3	0.0001	0.0029
2650349	C19orf48	NM_199250	chromosome 19 open reading frame 48	141.4±47.5	73.0±15.8	0.5	0.0002	0.0018	cg00847309	SNORD88A;C19orf48;C19orf48;SNORD88B	TSS1500;5'UTR;5'UTR;TSS1500		87.1±1.5	83.9±2.2	-3.2	0.0001	0.0029
2650349	C19orf48	NM_199250	chromosome 19 open reading frame 48	141.4±47.5	73.0±15.8	0.5	0.0002	0.0018	cg05969148	C19orf48;C19orf48;C19orf48;C19orf48	1stExon;5'UTR;1stExon;5'UTR	Island	9.2±1.4	12.0±1.4	2.8	0.0001	0.0029
2850630	C19orf48	NM_199250	chromosome 19 open reading frame 48	747.8±234.6	398.6±67.8	0.5	0.0002	0.0018	cg00847309	SNORD88A;C19orf48;C19orf48;SNORD88B	TSS1500;5'UTR;5'UTR;TSS1500		87.1±1.5	83.9±2.2	-3.2	0.0001	0.0029
2850630	C19orf48	NM_199250	chromosome 19 open reading frame 48	747.8±234.6	398.6±67.8	0.5	0.0002	0.0018	cg05969148	C19orf48;C19orf48;C19orf48;C19orf48	1stExon;5'UTR;1stExon;5'UTR	Island	9.2±1.4	12.0±1.4	2.8	0.0001	0.0029
940240	C1orf112	NM_018186	chromosome 1 open reading frame 112	167.2±62.4	63.8±19.8	0.4	0.0002	0.0018	cg26023751	C1orf156;C1orf112;C1orf156	1stExon;TSS1500;5'UTR	Island	6.0±0.6	6.6±0.8	0.6	0.0001	0.0029
620433	C1orf122	NM_198446	chromosome 1 open reading frame 122	371.1±62.9	545.2±77.4	1.5	0.0002	0.0018	cg04299080	C1orf122;C1orf122;YRDC	3'UTR;3'UTR;TSS1500	S_Shore	9.9±0.8	11.5±1.0	1.6	0.0001	0.0029
150129	C1orf135	NM_024037	aurora kinase A and ninein interacting protein	113.9±34.9	54.3±11.8	0.5	0.0002	0.0018	cg20845544	C1orf135	Body	Island	11.8±4.3	14.2±4.2	2.4	0.0001	0.0029
1260576	C1orf198	NM_032800	chromosome 1 open reading frame 198	645.3±187.1	1535.4±396.1	2.4	0.0002	0.0018	cg04895895	C1orf198	TSS1500	S_Shore	78.9±6.5	69.9±15.3	-9.0	0.0001	0.0029
1260576	C1orf198	NM_032800	chromosome 1 open reading frame 198	645.3±187.1	1535.4±396.1	2.4	0.0002	0.0018	cg17276863	C1orf198;C1orf198;C1orf198;C1orf198	Body;1stExon;5'UTR;Body		24.3±12.0	29.1±13.8	4.7	0.0001	0.0029
4890113	C1orf43	NM_015449	chromosome 1 open reading frame 43	194.3±18.6	269.2±33.3	1.4	0.0002	0.0018	cg20598768	C1orf43;C1orf43;UBAP2L;UBAP2L;C1orf43;C1orf43;C1orf43;C1orf43	1stExon;1stExon;TSS1500;5'UTR;5'UTR;1stExon;5'UTR;5'UTR	Island	13.4±1.9	15.4±2.2	2.0	0.0001	0.0029
6350292	C1orf50	NM_024097	chromosome 1 open reading frame 50	410.8±59.9	586.2±114.5	1.4	0.0002	0.0018	cg19044674	LEPRE1;LEPRE1;C1orf50	1stExon;1stExon;TSS1500	Island	8.6±1.1	11.4±1.7	2.8	0.0001	0.0029
6350292	C1orf50	NM_024097	chromosome 1 open reading frame 50	410.8±59.9	586.2±114.5	1.4	0.0002	0.0018	cg27657283	LEPRE1;C1orf50;LEPRE1	TSS1500;Body;TSS1500	S_Shore	8.1±0.7	9.8±1.0	1.6	0.0001	0.0029
4920047	C1QL4	NM_001008223	complement component 1, q subcomponent-like 4	14.4±7.7	196.5±134.2	13.6	0.0002	0.0018	cg01117697	C1QL4	1stExon	Island	9.4±2.1	11.9±2.2	2.5	0.0001	0.0029
4920047	C1QL4	NM_001008223	complement component 1, q subcomponent-like 4	14.4±7.7	196.5±134.2	13.6	0.0002	0.0018	cg08785577	C1QL4;C1QL4	1stExon;5'UTR	Island	7.6±2.3	9.7±2.3	2.2	0.0001	0.0029
2810082	C20orf111	NM_016470	chromosome 20 open reading frame 111	926.4±131.4	693.1±94.6	0.7	0.0002	0.0018	cg02192431	C20orf111	TSS200	Island	8.4±1.1	7.4±0.7	-1.0	0.0001	0.0029
2810082	C20orf111	NM_016470	chromosome 20 open reading frame 111	926.4±131.4	693.1±94.6	0.7	0.0002	0.0018	cg26300613	C20orf111;C20orf111	1stExon;5'UTR	Island	8.7±1.0	10.0±0.5	1.3	0.0001	0.0029
7380634	C20orf20	NM_018270	MRG/MORF4L binding protein	747.9±84.5	599.1±93.9	0.8	0.0002	0.0018	cg04359004	C20orf20	1stExon	Island	8.1±1.1	10.6±1.2	2.5	0.0001	0.0029
150315	C21orf7	NM_020152	MAP3K7 C-terminal like	574.0±433.8	4287.8±1643.3	7.5	0.0002	0.0018	cg08854834	C21orf7	Body		7.7±0.9	9.2±1.1	1.5	0.0001	0.0029
620440	C21orf70	NM_058190	family with sequence similarity 207, member A	126.6±32.0	90.0±18.8	0.7	0.0002	0.0018	cg05670717	C21orf70	Body	Island	24.8±11.9	29.8±11.5	5.0	0.0001	0.0029
620440	C21orf70	NM_058190	family with sequence similarity 207, member A	126.6±32.0	90.0±18.8	0.7	0.0002	0.0018	cg19191502	C21orf67;C21orf67;C21orf70	Body;Body;TSS1500	N_Shore	4.2±0.6	3.6±0.3	-0.6	0.0001	0.0029
3460278	C22orf13	NM_031444	guanylyl cyclase domain containing 1	787.4±113.3	1132.5±140.6	1.4	0.0002	0.0018	cg03503179	C22orf13;SNRPD3	Body;TSS1500	N_Shore	5.8±0.9	8.0±1.2	2.2	0.0001	0.0029
3460278	C22orf13	NM_031444	guanylyl cyclase domain containing 1	787.4±113.3	1132.5±140.6	1.4	0.0002	0.0018	cg10959773	C22orf13;SNRPD3;SNRPD3	TSS1500;5'UTR;1stExon	Island	7.3±0.9	9.6±0.7	2.3	0.0001	0.0029
3460278	C22orf13	NM_031444	guanylyl cyclase domain containing 1	787.4±113.3	1132.5±140.6	1.4	0.0002	0.0018	cg14937695	C22orf13;SNRPD3	1stExon;TSS1500	Island	11.4±0.9	14.1±1.5	2.7	0.0001	0.0029
3460278	C22orf13	NM_031444	guanylyl cyclase domain containing 1	787.4±113.3	1132.5±140.6	1.4	0.0002	0.0018	cg23329902	C22orf13;SNRPD3	TSS1500;TSS200	Island	7.5±1.0	10.0±0.9	2.4	0.0001	0.0029
5860156	C22orf39	NM_173793	chromosome 22 open reading frame 39	49.7±10.4	87.5±17.5	1.8	0.0002	0.0018	cg21793342	C22orf39;C22orf39	Body;3'UTR	N_Shelf	81.4±3.1	77.7±4.2	-3.6	0.0001	0.0029
2510102	C22orf9	NM_015264	KIAA0930	42.6±5.2	60.0±9.4	1.4	0.0002	0.0018	cg02541592	C22orf9;C22orf9	Body;TSS1500		8.3±1.5	9.6±1.4	1.3	0.0001	0.0029
2510102	C22orf9	NM_015264	KIAA0930	42.6±5.2	60.0±9.4	1.4	0.0002	0.0018	cg03776042	C22orf9	Body	N_Shelf	77.7±4.1	73.5±4.0	-4.3	0.0001	0.0029
2510102	C22orf9	NM_015264	KIAA0930	42.6±5.2	60.0±9.4	1.4	0.0002	0.0018	cg10820551	C22orf9;C22orf9;C22orf9	Body;1stExon;5'UTR		6.4±0.8	7.7±0.6	1.3	0.0001	0.0029
1070224	C2orf27A	NM_013310	chromosome 2 open reading frame 27A	25.2±8.0	69.2±28.8	2.7	0.0002	0.0018	cg27169713	C2orf27A	Body		85.4±3.4	82.8±3.5	-2.6	0.0001	0.0029
6220685	C3orf1	NM_016589	translocase of inner mitochondrial membrane domain containing 1	69.0±10.8	94.3±13.9	1.4	0.0002	0.0018	cg16192203	C3orf1	TSS200	N_Shore	8.1±0.7	9.7±0.8	1.6	0.0001	0.0029
6220685	C3orf1	NM_016589	translocase of inner mitochondrial membrane domain containing 1	69.0±10.8	94.3±13.9	1.4	0.0002	0.0018	cg25105316	C3orf1	TSS1500	N_Shore	77.5±3.7	71.0±4.0	-6.6	0.0001	0.0029
7550280	C3orf17	NM_001025072	chromosome 3 open reading frame 17	56.1±8.0	80.1±12.1	1.4	0.0002	0.0018	cg05582165	C3orf17;C3orf17;C3orf17	TSS200;TSS200;TSS200	Island	7.0±0.8	8.1±1.1	1.2	0.0001	0.0029
3940079	C3orf52	NM_024616	chromosome 3 open reading frame 52	83.0±17.1	41.6±9.9	0.5	0.0002	0.0018	cg21572731	C3orf52	TSS200	Island	16.7±9.0	20.6±9.3	3.9	0.0001	0.0029
3120037	C5orf30	NM_033211	chromosome 5 open reading frame 30	172.8±72.0	88.6±25.6	0.5	0.0002	0.0018	cg10796099	C5orf30	TSS1500	N_Shore	9.5±1.8	12.3±1.8	2.8	0.0001	0.0029
540215	C6orf173	NM_001012507	centromere protein W	1254.7±395.1	492.4±167.1	0.4	0.0002	0.0018	cg21089903	C6orf173	1stExon	S_Shore	4.8±1.1	5.6±1.3	0.8	0.0001	0.0029
360050	C7orf27	NM_152743	BRCA1-associated ATM activator 1	871.4±74.8	707.1±60.7	0.8	0.0002	0.0018	cg24507519	C7orf27	Body	S_Shore	83.6±2.5	80.2±4.2	-3.4	0.0001	0.0029
7320441	C7orf68	NM_013332	hypoxia inducible lipid droplet-associated	331.4±77.6	241.7±46.5	0.7	0.0002	0.0018	cg24612707	C7orf68;C7orf68	TSS1500;TSS1500	N_Shore	11.6±3.2	14.3±3.4	2.7	0.0001	0.0029
1010470	C9orf140	NM_178448	suppressor APC domain containing 2	142.6±73.4	43.1±20.3	0.3	0.0002	0.0018	cg14607755	C9orf140	Body	N_Shore	18.9±2.6	22.9±3.3	4.0	0.0001	0.0029
1010470	C9orf140	NM_178448	suppressor APC domain containing 2	142.6±73.4	43.1±20.3	0.3	0.0002	0.0018	cg15785720	C9orf140;C9orf140	5'UTR;1stExon	Island	7.2±0.6	7.9±0.8	0.7	0.0001	0.0029
1010538	C9orf140	NM_178448	suppressor APC domain containing 2	83.0±34.7	27.2±10.5	0.3	0.0002	0.0018	cg14607755	C9orf140	Body	N_Shore	18.9±2.6	22.9±3.3	4.0	0.0001	0.0029
1010538	C9orf140	NM_178448	suppressor APC domain containing 2	83.0±34.7	27.2±10.5	0.3	0.0002	0.0018	cg15785720	C9orf140;C9orf140	5'UTR;1stExon	Island	7.2±0.6	7.9±0.8	0.7	0.0001	0.0029
1170019	C9orf16	NM_024112	chromosome 9 open reading frame 16	95.7±17.7	145.2±28.1	1.5	0.0002	0.0018	cg13637871	C9orf16	Body	S_Shore	20.3±3.7	24.3±6.9	3.9	0.0001	0.0029
3890524	C9orf78	NM_016520	chromosome 9 open reading frame 78	1408.8±208.4	1634.8±246.8	1.2	0.0002	0.0018	cg14059835	C9orf78;USP20;USP20;USP20	TSS1500;5'UTR;5'UTR;5'UTR	S_Shore	17.5±2.8	22.6±8.3	5.1	0.0001	0.0029
3890524	C9orf78	NM_016520	chromosome 9 open reading frame 78	1408.8±208.4	1634.8±246.8	1.2	0.0002	0.0018	cg17509612	C9orf78;USP20;USP20;USP20	TSS1500;5'UTR;5'UTR;5'UTR	S_Shore	11.6±5.5	14.6±5.6	3.0	0.0001	0.0029
3890524	C9orf78	NM_016520	chromosome 9 open reading frame 78	1408.8±208.4	1634.8±246.8	1.2	0.0002	0.0018	cg23300897	C9orf78;USP20;USP20;USP20	TSS1500;5'UTR;5'UTR;5'UTR	Island	8.8±1.3	10.6±1.7	1.8	0.0001	0.0029
4050411	CABLES1	NM_138375	Cdk5 and Abl enzyme substrate 1	258.9±57.4	132.2±34.7	0.5	0.0002	0.0018	cg25221092	CABLES1;CABLES1;CABLES1	Body;Body;Body		11.9±2.2	14.2±2.0	2.3	0.0001	0.0029
6220343	CACNA1H	NM_021098	calcium channel, voltage-dependent, T type, alpha 1H subunit	39.0±37.7	399.6±277.1	10.2	0.0002	0.0018	cg00931520	CACNA1H;CACNA1H	Body;Body	S_Shore	15.5±5.5	19.6±5.9	4.1	0.0001	0.0029
6220343	CACNA1H	NM_021098	calcium channel, voltage-dependent, T type, alpha 1H subunit	39.0±37.7	399.6±277.1	10.2	0.0002	0.0018	cg01426795	CACNA1H;CACNA1H	Body;Body		76.1±4.4	71.7±5.1	-4.4	0.0001	0.0029
6220343	CACNA1H	NM_021098	calcium channel, voltage-dependent, T type, alpha 1H subunit	39.0±37.7	399.6±277.1	10.2	0.0002	0.0018	cg06008356	CACNA1H;CACNA1H	Body;Body	N_Shelf	25.2±8.2	35.5±7.0	10.3	0.0001	0.0029
3520397	CACNB1	NM_199247	calcium channel, voltage-dependent, beta 1 subunit	37.3±5.7	294.4±221.7	7.9	0.0002	0.0018	cg18590335	CACNB1	3'UTR	N_Shore	20.8±5.8	25.1±6.3	4.3	0.0001	0.0029
4390739	CACNB1	NM_199247	calcium channel, voltage-dependent, beta 1 subunit	16.9±9.8	179.0±172.0	10.6	0.0002	0.0018	cg18590335	CACNB1	3'UTR	N_Shore	20.8±5.8	25.1±6.3	4.3	0.0001	0.0029
460161	CACNG1	NM_000727	calcium channel, voltage-dependent, gamma subunit 1	49.1±30.1	1023.7±749.6	20.8	0.0002	0.0018	cg00940380	CACNG1	Body		84.0±2.4	80.6±2.2	-3.4	0.0001	0.0029
460161	CACNG1	NM_000727	calcium channel, voltage-dependent, gamma subunit 1	49.1±30.1	1023.7±749.6	20.8	0.0002	0.0018	cg22700148	CACNG1	Body	S_Shore	17.9±4.1	20.7±5.7	2.8	0.0001	0.0029
2140398	CALCOCO1	NM_020898	calcium binding and coiled-coil domain 1	84.0±14.4	140.7±22.3	1.7	0.0002	0.0018	cg25134898	CALCOCO1;CALCOCO1;CALCOCO1	TSS200;TSS200;TSS200		6.9±0.8	8.2±0.7	1.2	0.0001	0.0029
620750	CALD1	NM_033140	caldesmon 1	5582.5±1749.8	8023.4±2341.1	1.4	0.0002	0.0018	cg07625383	CALD1;CALD1;CALD1;CALD1;CALD1	Body;Body;Body;Body;Body		17.3±1.3	22.4±2.7	5.1	0.0001	0.0029
620750	CALD1	NM_033140	caldesmon 1	5582.5±1749.8	8023.4±2341.1	1.4	0.0002	0.0018	cg09787381	CALD1;CALD1;CALD1;CALD1;CALD1	Body;Body;Body;Body;Body		81.5±3.0	75.3±2.6	-6.2	0.0001	0.0029
620750	CALD1	NM_033140	caldesmon 1	5582.5±1749.8	8023.4±2341.1	1.4	0.0002	0.0018	cg15905329	CALD1;CALD1;CALD1;CALD1;CALD1	TSS1500;Body;TSS1500;Body;Body		11.7±1.0	15.3±1.8	3.6	0.0001	0.0029
620750	CALD1	NM_033140	caldesmon 1	5582.5±1749.8	8023.4±2341.1	1.4	0.0002	0.0018	cg16253634	CALD1;CALD1;CALD1	TSS200;TSS200;TSS200		10.1±1.0	11.7±1.2	1.7	0.0001	0.0029
4230328	CALD1	NM_033157	caldesmon 1	1659.6±472.5	2923.2±801.2	1.8	0.0002	0.0018	cg07625383	CALD1;CALD1;CALD1;CALD1;CALD1	Body;Body;Body;Body;Body		17.3±1.3	22.4±2.7	5.1	0.0001	0.0029
4230328	CALD1	NM_033157	caldesmon 1	1659.6±472.5	2923.2±801.2	1.8	0.0002	0.0018	cg09787381	CALD1;CALD1;CALD1;CALD1;CALD1	Body;Body;Body;Body;Body		81.5±3.0	75.3±2.6	-6.2	0.0001	0.0029
4230328	CALD1	NM_033157	caldesmon 1	1659.6±472.5	2923.2±801.2	1.8	0.0002	0.0018	cg15905329	CALD1;CALD1;CALD1;CALD1;CALD1	TSS1500;Body;TSS1500;Body;Body		11.7±1.0	15.3±1.8	3.6	0.0001	0.0029
4230328	CALD1	NM_033157	caldesmon 1	1659.6±472.5	2923.2±801.2	1.8	0.0002	0.0018	cg16253634	CALD1;CALD1;CALD1	TSS200;TSS200;TSS200		10.1±1.0	11.7±1.2	1.7	0.0001	0.0029
6480050	CAMK2D	NM_001221	calcium/calmodulin-dependent protein kinase II delta	35.3±8.8	81.7±35.2	2.3	0.0002	0.0018	cg13801347	CAMK2D;CAMK2D;CAMK2D;CAMK2D;CAMK2D;CAMK2D	Body;Body;Body;Body;Body;Body		68.2±7.1	58.8±6.3	-9.4	0.0001	0.0029
6480050	CAMK2D	NM_001221	calcium/calmodulin-dependent protein kinase II delta	35.3±8.8	81.7±35.2	2.3	0.0002	0.0018	cg15525489	CAMK2D;CAMK2D;CAMK2D	3'UTR;3'UTR;3'UTR		12.2±1.6	14.8±1.6	2.6	0.0001	0.0029
6480050	CAMK2D	NM_001221	calcium/calmodulin-dependent protein kinase II delta	35.3±8.8	81.7±35.2	2.3	0.0002	0.0018	cg18841746	CAMK2D;CAMK2D;CAMK2D;CAMK2D;CAMK2D;CAMK2D	Body;Body;Body;Body;Body;Body	N_Shore	10.9±1.6	13.6±2.2	2.8	0.0001	0.0029
1010475	CAMK2G	NM_001222	calcium/calmodulin-dependent protein kinase II gamma	283.7±31.0	454.5±72.6	1.6	0.0002	0.0018	cg19287139	CAMK2G;CAMK2G;CAMK2G;CAMK2G;CAMK2G	TSS1500;TSS1500;TSS1500;TSS1500;TSS1500	Island	8.6±0.8	11.4±1.3	2.7	0.0001	0.0029
2970072	CAND2	NM_012298	cullin-associated and neddylation-dissociated 2 (putative)	62.9±26.1	281.6±137.0	4.5	0.0002	0.0018	cg07557790	CAND2;CAND2	TSS1500;TSS1500	N_Shore	9.3±1.6	12.9±2.9	3.6	0.0001	0.0029
2970072	CAND2	NM_012298	cullin-associated and neddylation-dissociated 2 (putative)	62.9±26.1	281.6±137.0	4.5	0.0002	0.0018	cg22581219	CAND2;CAND2	TSS200;TSS200	Island	7.1±0.9	8.5±1.0	1.4	0.0001	0.0029
1070402	CANX	NM_001746	calnexin	566.1±145.7	879.5±277.1	1.6	0.0002	0.0018	cg24689420	CANX;CANX	5'UTR;5'UTR	Island	11.1±1.2	13.6±1.3	2.5	0.0001	0.0029
4070324	CAPRIN1	NM_203364	cell cycle associated protein 1	478.2±117.9	842.6±212.1	1.8	0.0002	0.0018	cg05788641	CAPRIN1;CAPRIN1	Body;Body	Island	7.3±0.8	8.8±1.1	1.6	0.0001	0.0029
4070324	CAPRIN1	NM_203364	cell cycle associated protein 1	478.2±117.9	842.6±212.1	1.8	0.0002	0.0018	cg16614638	CAPRIN1;CAPRIN1	TSS200;TSS200	Island	14.0±1.5	16.2±2.1	2.1	0.0001	0.0029
4070324	CAPRIN1	NM_203364	cell cycle associated protein 1	478.2±117.9	842.6±212.1	1.8	0.0002	0.0018	cg26801843	CAPRIN1;CAPRIN1	TSS200;TSS200	Island	6.9±0.6	8.5±0.9	1.6	0.0001	0.0029
2970463	CASC3	NM_007359	cancer susceptibility candidate 3	376.6±43.8	254.3±43.4	0.7	0.0002	0.0018	cg19418818	CASC3	TSS200		8.0±0.6	9.4±0.9	1.4	0.0001	0.0029
3360059	CASP2	NM_032982	caspase 2, apoptosis-related cysteine peptidase	1634.4±292.5	972.9±136.9	0.6	0.0002	0.0018	cg14348828	CASP2;CASP2	TSS200;TSS200	Island	2.5±0.3	3.0±0.3	0.5	0.0001	0.0029
4570026	CASP2	NM_032983	caspase 2, apoptosis-related cysteine peptidase	176.6±41.8	86.1±18.8	0.5	0.0002	0.0018	cg14348828	CASP2;CASP2	TSS200;TSS200	Island	2.5±0.3	3.0±0.3	0.5	0.0001	0.0029
6620035	CASQ2	NM_001232	calsequestrin 2 (cardiac muscle)	55.4±48.5	3608.5±2107.1	65.1	0.0002	0.0018	cg17903306	CASQ2	TSS200		71.1±7.6	56.1±11.6	-15.0	0.0001	0.0029
6560465	CCBE1	NM_133459	collagen and calcium binding EGF domains 1	412.2±151.8	80.8±29.0	0.2	0.0002	0.0018	cg01281285	CCBE1	TSS1500	Island	8.6±1.2	10.3±1.5	1.8	0.0001	0.0029
6560465	CCBE1	NM_133459	collagen and calcium binding EGF domains 1	412.2±151.8	80.8±29.0	0.2	0.0002	0.0018	cg17298666	CCBE1	1stExon	Island	5.9±0.7	7.8±1.2	1.9	0.0001	0.0029
3940471	CCDC106	NM_013301	coiled-coil domain containing 106	326.4±96.0	657.5±68.3	2.0	0.0002	0.0018	cg12582959	CCDC106;CCDC106	5'UTR;1stExon	N_Shore	23.1±4.3	27.5±5.2	4.3	0.0001	0.0029
3940471	CCDC106	NM_013301	coiled-coil domain containing 106	326.4±96.0	657.5±68.3	2.0	0.0002	0.0018	cg24805411	CCDC106	TSS200	N_Shore	18.9±4.1	22.7±4.2	3.8	0.0001	0.0029
4050382	CCDC109A	NM_138357	mitochondrial calcium uniporter	203.5±21.6	345.5±72.8	1.7	0.0002	0.0018	cg12580580	CCDC109A	Body		47.9±12.9	52.6±11.7	4.7	0.0001	0.0029
1090468	CCDC12	NM_144716	coiled-coil domain containing 12	497.2±51.4	423.8±49.7	0.9	0.0002	0.0018	cg01462904	CCDC12	TSS200	Island	5.5±0.6	6.9±1.0	1.4	0.0001	0.0029
1090468	CCDC12	NM_144716	coiled-coil domain containing 12	497.2±51.4	423.8±49.7	0.9	0.0002	0.0018	cg06240200	CCDC12	Body		15.7±4.1	21.4±7.3	5.8	0.0001	0.0029
1090468	CCDC12	NM_144716	coiled-coil domain containing 12	497.2±51.4	423.8±49.7	0.9	0.0002	0.0018	cg07049905	CCDC12	Body	N_Shore	7.5±1.4	9.5±1.4	1.9	0.0001	0.0029
1090468	CCDC12	NM_144716	coiled-coil domain containing 12	497.2±51.4	423.8±49.7	0.9	0.0002	0.0018	cg24009109	CCDC12	TSS1500	S_Shore	6.7±1.6	8.0±1.8	1.2	0.0001	0.0029
6110095	CCDC15	NM_025004	coiled-coil domain containing 15	155.8±57.0	80.9±17.0	0.5	0.0002	0.0018	cg05056390	CCDC15;CCDC15	5'UTR;1stExon	Island	6.8±0.9	8.3±1.4	1.5	0.0001	0.0029
6110095	CCDC15	NM_025004	coiled-coil domain containing 15	155.8±57.0	80.9±17.0	0.5	0.0002	0.0018	cg06145708	CCDC15;CCDC15	5'UTR;1stExon	Island	7.3±1.4	8.6±1.4	1.3	0.0001	0.0029
780341	CCDC3	NM_031455	coiled-coil domain containing 3	38.8±23.6	306.7±214.1	7.9	0.0002	0.0018	cg13695746	CCDC3	Body		20.0±8.6	26.7±12.2	6.7	0.0001	0.0029
1780730	CCDC59	NM_014167	coiled-coil domain containing 59	1291.2±219.2	886.9±118.4	0.7	0.0002	0.0018	cg03652173	CCDC59;CCDC59;C12orf26	TSS1500;TSS1500;Body	S_Shore	19.1±2.6	23.3±3.1	4.2	0.0001	0.0029
3850291	CCDC77	NM_032358	coiled-coil domain containing 77	386.1±87.2	238.8±32.6	0.6	0.0002	0.0018	cg10102418	CCDC77;CCDC77;CCDC77;CCDC77	TSS200;5'UTR;TSS200;5'UTR	Island	8.8±1.2	11.2±1.7	2.4	0.0001	0.0029
3850291	CCDC77	NM_032358	coiled-coil domain containing 77	386.1±87.2	238.8±32.6	0.6	0.0002	0.0018	cg10358194	CCDC77;CCDC77;CCDC77;CCDC77	TSS200;5'UTR;TSS200;5'UTR	Island	9.2±0.6	10.3±0.6	1.1	0.0001	0.0029
6760762	CCDC84	NM_198489	coiled-coil domain containing 84	148.7±30.6	100.5±16.8	0.7	0.0002	0.0018	cg24517377	CCDC84	Body	Island	9.1±3.3	10.1±3.4	0.9	0.0001	0.0029
6400646	CCDC85B	NM_006848	coiled-coil domain containing 85B	147.4±25.0	92.2±26.2	0.6	0.0002	0.0018	cg06229167	CCDC85B;CCDC85B	3'UTR;1stExon	Island	10.4±1.3	13.3±1.3	2.9	0.0001	0.0029
2750192	CCDC90B	NM_021825	coiled-coil domain containing 90B	400.8±80.8	553.6±111.6	1.4	0.0002	0.0018	cg01697743	CCDC90B;CCDC90B	5'UTR;1stExon	Island	8.4±0.8	10.4±0.5	2.0	0.0001	0.0029
2750192	CCDC90B	NM_021825	coiled-coil domain containing 90B	400.8±80.8	553.6±111.6	1.4	0.0002	0.0018	cg01923103	CCDC90B;CCDC90B	5'UTR;1stExon	Island	6.3±0.9	7.8±1.2	1.5	0.0001	0.0029
1030333	CCL2	NM_002982	chemokine (C-C motif) ligand 2	256.6±284.1	2838.6±920.1	11.1	0.0002	0.0018	cg11860203	CCL2	Body		8.4±1.0	11.5±1.5	3.2	0.0001	0.0029
1030333	CCL2	NM_002982	chemokine (C-C motif) ligand 2	256.6±284.1	2838.6±920.1	11.1	0.0002	0.0018	cg16700758	CCL2;CCL2	5'UTR;1stExon		10.8±1.6	13.9±2.6	3.1	0.0001	0.0029
2650608	CCNA2	NM_001237	cyclin A2	1044.2±372.9	207.7±66.9	0.2	0.0002	0.0018	cg20844771	CCNA2	Body	N_Shore	9.0±1.5	11.5±2.0	2.4	0.0001	0.0029
1570348	CCND2	NM_001759	cyclin D2	98.3±153.5	422.9±306.0	4.3	0.0002	0.0018	cg09277744	CCND2	Body	S_Shore	9.9±1.7	12.6±1.4	2.6	0.0001	0.0029
3460520	CCND2	NM_001759	cyclin D2	345.2±671.5	1544.0±895.5	4.5	0.0002	0.0018	cg09277744	CCND2	Body	S_Shore	9.9±1.7	12.6±1.4	2.6	0.0001	0.0029
3130541	CCNF	NM_001761	cyclin F	438.3±165.3	159.4±35.0	0.4	0.0002	0.0018	cg02796204	CCNF	Body		84.7±1.5	79.4±4.0	-5.3	0.0001	0.0029
1340291	CCNY	NM_145012	cyclin Y	268.2±95.7	713.2±224.0	2.7	0.0002	0.0018	cg16832648	CCNY;CCNY	Body;5'UTR		46.9±14.3	52.9±14.2	6.0	0.0001	0.0029
5310605	CCNY	NM_145012	cyclin Y	1096.4±294.4	1890.9±355.4	1.7	0.0002	0.0018	cg16832648	CCNY;CCNY	Body;5'UTR		46.9±14.3	52.9±14.2	6.0	0.0001	0.0029
2340768	CD82	NM_001024844	CD82 molecule	463.5±253.3	971.8±415.3	2.1	0.0002	0.0018	cg09664479	CD82;CD82	Body;Body		34.3±5.6	39.8±6.0	5.5	0.0001	0.0029
5130136	CD82	NM_002231	CD82 molecule	130.6±62.6	235.3±87.4	1.8	0.0002	0.0018	cg09664479	CD82;CD82	Body;Body		34.3±5.6	39.8±6.0	5.5	0.0001	0.0029
3460152	CDC25C	NM_022809	cell division cycle 25C	121.5±66.6	32.9±14.0	0.3	0.0002	0.0018	cg14784788	CDC25C;CDC25C;CDC25C;CDC25C	1stExon;1stExon;5'UTR;5'UTR	N_Shore	5.6±0.5	6.9±0.9	1.3	0.0001	0.0029
3460152	CDC25C	NM_022809	cell division cycle 25C	121.5±66.6	32.9±14.0	0.3	0.0002	0.0018	cg21489753	CDC25C;CDC25C	5'UTR;5'UTR	N_Shore	8.4±1.1	10.4±1.4	2.0	0.0001	0.0029
3460152	CDC25C	NM_022809	cell division cycle 25C	121.5±66.6	32.9±14.0	0.3	0.0002	0.0018	cg22748850	CDC25C;CDC25C	TSS200;TSS200	Island	8.1±0.9	9.1±0.9	1.0	0.0001	0.0029
4150670	CDC37	NM_007065	cell division cycle 37	4593.9±527.8	5445.2±792.7	1.2	0.0002	0.0018	cg17602882	MIR1181;CDC37	TSS200;TSS200	Island	7.4±0.7	8.8±0.8	1.4	0.0001	0.0029
2070669	CDC42EP3	NM_006449	CDC42 effector protein (Rho GTPase binding) 3	477.3±119.4	279.8±83.2	0.6	0.0002	0.0018	cg18610261	CDC42EP3	TSS1500	Island	7.5±0.7	9.4±2.6	2.0	0.0001	0.0029
2940398	CDCA2	NM_152562	cell division cycle associated 2	153.6±52.0	37.6±14.3	0.2	0.0002	0.0018	cg14778644	KCTD9;CDCA2	TSS1500;5'UTR	S_Shore	5.6±0.7	6.9±0.9	1.2	0.0001	0.0029
6370474	CDCA3	NM_031299	cell division cycle associated 3	596.1±260.6	132.0±51.4	0.2	0.0002	0.0018	cg13171565	USP5;USP5;CDCA3	TSS1500;TSS1500;5'UTR	N_Shore	7.8±0.9	9.9±1.2	2.1	0.0001	0.0029
6370474	CDCA3	NM_031299	cell division cycle associated 3	596.1±260.6	132.0±51.4	0.2	0.0002	0.0018	cg18816206	USP5;USP5;CDCA3	TSS200;TSS200;TSS1500	Island	6.4±0.8	7.9±0.8	1.6	0.0001	0.0029
6370474	CDCA3	NM_031299	cell division cycle associated 3	596.1±260.6	132.0±51.4	0.2	0.0002	0.0018	cg26272585	USP5;USP5;CDCA3	TSS1500;TSS1500;TSS1500	Island	8.1±0.7	10.1±1.0	2.0	0.0001	0.0029
1400673	CDCA5	NM_080668	cell division cycle associated 5	867.4±325.3	270.9±74.7	0.3	0.0002	0.0018	cg17368815	CDCA5;ZFPL1;ZFPL1	TSS200;5'UTR;1stExon	Island	6.8±0.9	9.2±0.9	2.4	0.0001	0.0029
2070520	CDCA7	NM_031942	cell division cycle associated 7	609.8±276.8	114.7±56.8	0.2	0.0002	0.0018	cg05428978	CDCA7;CDCA7	Body;Body	Island	6.6±1.2	7.6±1.1	1.0	0.0001	0.0029
4590064	CDK2	NM_001798	cyclin-dependent kinase 2	600.9±228.0	226.6±58.3	0.4	0.0002	0.0018	cg01221216	CDK2;SILV;CDK2	TSS1500;TSS1500;TSS1500	N_Shore	8.5±1.1	10.4±1.6	1.9	0.0001	0.0029
4590064	CDK2	NM_001798	cyclin-dependent kinase 2	600.9±228.0	226.6±58.3	0.4	0.0002	0.0018	cg09304040	CDK2;CDK2;CDK2;SILV;CDK2	5'UTR;1stExon;5'UTR;TSS1500;1stExon	Island	6.8±0.8	9.0±0.7	2.3	0.0001	0.0029
4590064	CDK2	NM_001798	cyclin-dependent kinase 2	600.9±228.0	226.6±58.3	0.4	0.0002	0.0018	cg10581632	CDK2;CDK2;CDK2;SILV;CDK2	5'UTR;1stExon;5'UTR;TSS1500;1stExon	Island	14.7±2.4	17.0±2.8	2.4	0.0001	0.0029
4590064	CDK2	NM_001798	cyclin-dependent kinase 2	600.9±228.0	226.6±58.3	0.4	0.0002	0.0018	cg22781397	CDK2;CDK2;CDK2;SILV;CDK2	5'UTR;1stExon;5'UTR;TSS1500;1stExon	Island	6.2±0.7	8.0±0.5	1.8	0.0001	0.0029
430767	CDK9	NM_001261	cyclin-dependent kinase 9	215.5±16.6	243.8±31.2	1.1	0.0002	0.0018	cg05837666	CDK9	TSS1500	Island	9.5±1.2	11.5±1.5	2.0	0.0001	0.0029
5890653	CDKN1C	NM_000076	cyclin-dependent kinase inhibitor 1C (p57, Kip2)	103.4±98.9	915.8±548.9	8.9	0.0002	0.0018	cg05267118	CDKN1C;CDKN1C;CDKN1C	TSS1500;TSS1500;TSS1500	S_Shore	18.8±7.7	22.7±9.2	4.0	0.0001	0.0029
5890653	CDKN1C	NM_000076	cyclin-dependent kinase inhibitor 1C (p57, Kip2)	103.4±98.9	915.8±548.9	8.9	0.0002	0.0018	cg05559445	CDKN1C;CDKN1C;CDKN1C	TSS1500;TSS1500;TSS1500	Island	15.5±3.8	19.5±3.9	4.0	0.0001	0.0029
5890653	CDKN1C	NM_000076	cyclin-dependent kinase inhibitor 1C (p57, Kip2)	103.4±98.9	915.8±548.9	8.9	0.0002	0.0018	cg23225147	CDKN1C;CDKN1C;CDKN1C	TSS1500;TSS1500;TSS1500	S_Shore	22.0±6.9	24.7±6.6	2.7	0.0001	0.0029
620487	CDKN2B	NM_078487	cyclin-dependent kinase inhibitor 2B (p15, inhibits CDK4)	189.5±118.4	753.6±359.4	4.0	0.0002	0.0018	cg02400248	CDKN2B;CDKN2B;CDKN2BAS	TSS200;TSS200;Body	Island	6.4±0.9	7.9±1.0	1.5	0.0001	0.0029
7610735	CDKN2B	NM_004936	cyclin-dependent kinase inhibitor 2B (p15, inhibits CDK4)	68.9±36.6	240.1±113.7	3.5	0.0002	0.0018	cg02400248	CDKN2B;CDKN2B;CDKN2BAS	TSS200;TSS200;Body	Island	6.4±0.9	7.9±1.0	1.5	0.0001	0.0029
5260114	CDON	NM_016952	cell adhesion associated, oncogene regulated	27.0±9.0	70.0±23.7	2.6	0.0002	0.0018	cg17336577	CDON	5'UTR	Island	5.8±0.9	7.2±1.7	1.4	0.0001	0.0029
3450026	CEACAM16	NM_001039213	carcinoembryonic antigen-related cell adhesion molecule 16	19.2±7.7	153.5±100.2	8.0	0.0002	0.0018	cg17719818	CEACAM16	Body	Island	29.7±12.5	37.4±10.7	7.6	0.0001	0.0029
2600392	CENPA	NM_001042426	centromere protein A	395.2±173.2	111.5±39.7	0.3	0.0002	0.0018	cg17206978	CENPA;CENPA	TSS200;TSS200	Island	6.4±0.4	7.5±0.9	1.1	0.0001	0.0029
4760577	CENPA	NM_001042426	centromere protein A	127.4±54.0	36.7±14.0	0.3	0.0002	0.0018	cg17206978	CENPA;CENPA	TSS200;TSS200	Island	6.4±0.4	7.5±0.9	1.1	0.0001	0.0029
4780129	CENPF	NM_016343	centromere protein F, 350/400kDa	507.6±187.3	143.5±53.4	0.3	0.0002	0.0018	cg15639974	CENPF	TSS200	Island	6.7±0.7	8.1±0.8	1.3	0.0001	0.0029
4780129	CENPF	NM_016343	centromere protein F, 350/400kDa	507.6±187.3	143.5±53.4	0.3	0.0002	0.0018	cg16327647	CENPF	TSS200	Island	7.3±0.7	8.6±1.0	1.3	0.0001	0.0029
1450192	CENPM	NM_001002876	centromere protein M	475.0±199.3	123.7±40.5	0.3	0.0002	0.0018	cg24414363	CENPM;CENPM;CENPM	TSS200;Body;Body		80.5±6.5	78.1±6.6	-2.3	0.0001	0.0029
3930324	CENPM	NM_001002876	centromere protein M	95.8±41.4	27.8±11.6	0.3	0.0002	0.0018	cg24414363	CENPM;CENPM;CENPM	TSS200;Body;Body		80.5±6.5	78.1±6.6	-2.3	0.0001	0.0029
6100079	CENPM	NM_024053	centromere protein M	171.0±73.7	49.6±17.9	0.3	0.0002	0.0018	cg24414363	CENPM;CENPM;CENPM	TSS200;Body;Body		80.5±6.5	78.1±6.6	-2.3	0.0001	0.0029
6550373	CENPN	NM_018455	centromere protein N	838.6±350.6	272.6±95.6	0.3	0.0002	0.0018	cg06231882	CENPN;CENPN;CENPN;CENPN;CENPN;CENPN;C16orf61	5'UTR;5'UTR;1stExon;5'UTR;1stExon;1stExon;TSS200	Island	8.0±0.8	9.4±0.9	1.5	0.0001	0.0029
6550373	CENPN	NM_018455	centromere protein N	838.6±350.6	272.6±95.6	0.3	0.0002	0.0018	cg20567721	CENPN;CENPN;CENPN;CENPN;CENPN;CENPN;C16orf61	5'UTR;5'UTR;1stExon;5'UTR;1stExon;1stExon;TSS200	Island	5.5±0.6	6.8±0.5	1.3	0.0001	0.0029
4560682	CENPO	NM_024322	centromere protein O	87.6±27.0	41.4±8.5	0.5	0.0002	0.0018	cg16945982	CENPO;C2orf79	TSS1500;1stExon	Island	9.2±1.6	11.3±1.2	2.1	0.0001	0.0029
4560682	CENPO	NM_024322	centromere protein O	87.6±27.0	41.4±8.5	0.5	0.0002	0.0018	cg23538226	CENPO;C2orf79	TSS200;1stExon	Island	9.2±1.3	11.0±1.2	1.8	0.0001	0.0029
1030026	CENPV	NM_181716	centromere protein V	307.4±121.4	190.1±51.1	0.6	0.0002	0.0018	cg05238069	CENPV	TSS1500	Island	20.6±6.3	23.7±7.0	3.1	0.0001	0.0029
1030026	CENPV	NM_181716	centromere protein V	307.4±121.4	190.1±51.1	0.6	0.0002	0.0018	cg27364874	CENPV	Body	Island	9.2±6.6	11.4±6.4	2.2	0.0001	0.0029
270022	CEP135	NM_025009	centrosomal protein 135kDa	149.5±32.2	86.8±19.5	0.6	0.0002	0.0018	cg06093038	CEP135	TSS200	Island	7.4±0.8	9.5±1.3	2.1	0.0001	0.0029
270022	CEP135	NM_025009	centrosomal protein 135kDa	149.5±32.2	86.8±19.5	0.6	0.0002	0.0018	cg08300164	CEP135	5'UTR	Island	7.4±0.9	8.8±0.7	1.4	0.0001	0.0029
990189	CEP152	NM_014985	centrosomal protein 152kDa	127.9±35.8	48.3±12.1	0.4	0.0002	0.0018	cg18760324	CEP152;CEP152	5'UTR;1stExon	N_Shore	5.9±0.9	6.9±0.7	1.0	0.0001	0.0029
990189	CEP152	NM_014985	centrosomal protein 152kDa	127.9±35.8	48.3±12.1	0.4	0.0002	0.0018	cg21041764	CEP152	TSS200	Island	7.5±0.7	8.9±1.1	1.4	0.0001	0.0029
4490154	CEP192	NM_032142	centrosomal protein 192kDa	363.9±83.3	234.9±35.5	0.6	0.0002	0.0018	cg02838932	CEP192	5'UTR	Island	8.9±1.1	10.5±1.0	1.6	0.0001	0.0029
1240593	CFLAR	NM_003879	CASP8 and FADD-like apoptosis regulator	367.3±83.9	497.7±111.8	1.4	0.0002	0.0018	cg02084834	CFLAR;CFLAR;CFLAR	5'UTR;5'UTR;5'UTR	Island	7.6±1.2	9.6±1.7	2.0	0.0001	0.0029
5550372	CGB8	NM_033183	chorionic gonadotropin, beta polypeptide 8	522.1±1084.8	21.2±5.6	0.0	0.0002	0.0018	cg26627129	CGB8	TSS200		33.8±4.2	37.2±3.4	3.4	0.0001	0.0029
2120097	CHAF1A	NM_005483	chromatin assembly factor 1, subunit A (p150)	89.3±26.6	34.9±9.9	0.4	0.0002	0.0018	cg23811775	CHAF1A	Body	Island	6.1±0.4	8.2±1.1	2.1	0.0001	0.0029
6620626	CHCHD3	NM_017812	coiled-coil-helix-coiled-coil-helix domain containing 3	429.5±75.1	339.8±57.8	0.8	0.0002	0.0018	cg15373257	CHCHD3	Body		37.0±12.8	45.2±13.2	8.2	0.0001	0.0029
3460424	CHKA	NM_212469	choline kinase alpha	243.9±62.9	161.5±34.8	0.7	0.0002	0.0018	cg11343870	CHKA;CHKA	TSS200;TSS200	Island	10.5±1.1	13.2±2.3	2.7	0.0001	0.0029
3460424	CHKA	NM_212469	choline kinase alpha	243.9±62.9	161.5±34.8	0.7	0.0002	0.0018	cg13548265	CHKA;CHKA	TSS1500;TSS1500	Island	11.5±2.6	14.5±3.5	3.0	0.0001	0.0029
6330170	CHKA	NM_212469	choline kinase alpha	66.6±10.0	42.9±9.0	0.6	0.0002	0.0018	cg11343870	CHKA;CHKA	TSS200;TSS200	Island	10.5±1.1	13.2±2.3	2.7	0.0001	0.0029
6330170	CHKA	NM_212469	choline kinase alpha	66.6±10.0	42.9±9.0	0.6	0.0002	0.0018	cg13548265	CHKA;CHKA	TSS1500;TSS1500	Island	11.5±2.6	14.5±3.5	3.0	0.0001	0.0029
3940148	CHMP1B	NM_020412	charged multivesicular body protein 1B	1083.1±144.7	653.3±105.8	0.6	0.0002	0.0018	cg19929624	GNAL;CHMP1B;GNAL;GNAL	Body;1stExon;Body;Body	Island	6.4±0.7	7.7±0.8	1.3	0.0001	0.0029
4180315	CHMP4B	NM_176812	charged multivesicular body protein 4B	411.1±63.6	568.2±76.6	1.4	0.0002	0.0018	cg05196101	CHMP4B	TSS200	N_Shore	7.9±1.0	9.7±1.5	1.8	0.0001	0.0029
4180315	CHMP4B	NM_176812	charged multivesicular body protein 4B	411.1±63.6	568.2±76.6	1.4	0.0002	0.0018	cg08428707	CHMP4B	TSS1500	N_Shore	5.2±0.7	6.5±0.9	1.2	0.0001	0.0029
4250291	CHPF	NM_024536	chondroitin polymerizing factor	374.6±67.3	555.3±88.1	1.5	0.0002	0.0018	cg04118884	TMEM198;CHPF	TSS1500;1stExon	Island	8.9±0.9	10.9±1.4	2.0	0.0001	0.0029
4250291	CHPF	NM_024536	chondroitin polymerizing factor	374.6±67.3	555.3±88.1	1.5	0.0002	0.0018	cg24760647	TMEM198;CHPF	TSS1500;1stExon	Island	10.4±1.1	12.4±1.0	2.0	0.0001	0.0029
5570592	CHRD	NM_003741	chordin	26.7±13.1	77.0±35.5	2.9	0.0002	0.0018	cg09219093	CHRD	Body	Island	9.2±4.6	11.6±6.1	2.4	0.0001	0.0029
7650639	CHRNB1	NM_000747	cholinergic receptor, nicotinic, beta 1 (muscle)	470.7±235.2	1167.8±535.3	2.5	0.0002	0.0018	cg18672959	CHRNB1	Body	Island	5.8±0.7	7.6±0.9	1.8	0.0001	0.0029
1770689	CHTF18	NM_022092	CTF18, chromosome transmission fidelity factor 18 homolog (S. cerevisiae)	59.0±20.0	26.7±5.6	0.5	0.0002	0.0018	cg12689475	RPUSD1;CHTF18	5'UTR;TSS1500	Island	16.8±5.7	19.6±6.7	2.8	0.0001	0.0029
6980156	CIAO1	NM_004804	cytosolic iron-sulfur protein assembly 1	888.9±121.0	1049.7±91.1	1.2	0.0002	0.0018	cg15884411	CIAO1;TMEM127	Body;TSS1500	S_Shore	5.5±0.6	7.1±1.2	1.6	0.0001	0.0029
6380324	CKAP2L	NM_152515	cytoskeleton associated protein 2-like	451.0±228.0	110.6±32.8	0.2	0.0002	0.0018	cg14899547	CKAP2L	Body	Island	6.5±0.8	7.7±0.8	1.1	0.0001	0.0029
5080367	CKLF	NM_001040138	chemokine-like factor	1785.9±268.1	1239.2±267.1	0.7	0.0002	0.0018	cg04701716	CKLF;CKLF;CKLF;CKLF;CKLF	Body;Body;Body;Body;Body	N_Shelf	73.9±8.4	67.3±9.0	-6.6	0.0001	0.0029
3830315	CKMT2	NM_001825	creatine kinase, mitochondrial 2 (sarcomeric)	24.3±5.8	206.7±336.6	8.5	0.0002	0.0018	cg22979433	RNU5E;RNU5D;CKMT2;CKMT2;CKMT2	Body;Body;TSS1500;TSS1500;TSS1500		22.4±4.3	27.5±4.1	5.1	0.0001	0.0029
3830315	CKMT2	NM_001825	creatine kinase, mitochondrial 2 (sarcomeric)	24.3±5.8	206.7±336.6	8.5	0.0002	0.0018	cg23425533	RNU5E;RNU5D;CKMT2;CKMT2;CKMT2;CKMT2;CKMT2;CKMT2	Body;Body;1stExon;5'UTR;1stExon;5'UTR;5'UTR;1stExon		15.5±2.0	19.2±4.0	3.7	0.0001	0.0029
2450358	CKS1B	NM_001826	CDC28 protein kinase regulatory subunit 1B	1606.1±537.3	633.4±137.0	0.4	0.0002	0.0018	cg02293828	SHC1;SHC1;CKS1B;SHC1;SHC1;CKS1B	5'UTR;5'UTR;TSS200;1stExon;1stExon;TSS200	Island	6.6±0.5	7.7±0.7	1.1	0.0001	0.0029
2450358	CKS1B	NM_001826	CDC28 protein kinase regulatory subunit 1B	1606.1±537.3	633.4±137.0	0.4	0.0002	0.0018	cg02576073	SHC1;SHC1;CKS1B;CKS1B	5'UTR;5'UTR;TSS1500;TSS1500	N_Shore	6.0±0.6	7.2±0.6	1.2	0.0001	0.0029
2450358	CKS1B	NM_001826	CDC28 protein kinase regulatory subunit 1B	1606.1±537.3	633.4±137.0	0.4	0.0002	0.0018	cg02906787	SHC1;SHC1;CKS1B;CKS1B	TSS1500;TSS1500;Body;Body	S_Shore	5.5±0.7	7.1±1.0	1.6	0.0001	0.0029
2450358	CKS1B	NM_001826	CDC28 protein kinase regulatory subunit 1B	1606.1±537.3	633.4±137.0	0.4	0.0002	0.0018	cg08733086	CKS1B;SHC1;SHC1;CKS1B	TSS200;TSS200;TSS200;TSS200	Island	6.5±0.9	7.9±0.7	1.4	0.0001	0.0029
2450358	CKS1B	NM_001826	CDC28 protein kinase regulatory subunit 1B	1606.1±537.3	633.4±137.0	0.4	0.0002	0.0018	cg17833341	SHC1;SHC1;CKS1B;CKS1B	TSS1500;TSS1500;Body;Body	Island	7.2±0.8	9.2±1.2	2.0	0.0001	0.0029
2450358	CKS1B	NM_001826	CDC28 protein kinase regulatory subunit 1B	1606.1±537.3	633.4±137.0	0.4	0.0002	0.0018	cg24441022	SHC1;SHC1;CKS1B;CKS1B	5'UTR;5'UTR;TSS1500;TSS1500	N_Shore	9.7±1.1	12.2±1.3	2.4	0.0001	0.0029
4210088	CKS1B	NM_001826	CDC28 protein kinase regulatory subunit 1B	2212.3±783.2	873.1±163.9	0.4	0.0002	0.0018	cg02293828	SHC1;SHC1;CKS1B;SHC1;SHC1;CKS1B	5'UTR;5'UTR;TSS200;1stExon;1stExon;TSS200	Island	6.6±0.5	7.7±0.7	1.1	0.0001	0.0029
4210088	CKS1B	NM_001826	CDC28 protein kinase regulatory subunit 1B	2212.3±783.2	873.1±163.9	0.4	0.0002	0.0018	cg02576073	SHC1;SHC1;CKS1B;CKS1B	5'UTR;5'UTR;TSS1500;TSS1500	N_Shore	6.0±0.6	7.2±0.6	1.2	0.0001	0.0029
4210088	CKS1B	NM_001826	CDC28 protein kinase regulatory subunit 1B	2212.3±783.2	873.1±163.9	0.4	0.0002	0.0018	cg02906787	SHC1;SHC1;CKS1B;CKS1B	TSS1500;TSS1500;Body;Body	S_Shore	5.5±0.7	7.1±1.0	1.6	0.0001	0.0029
4210088	CKS1B	NM_001826	CDC28 protein kinase regulatory subunit 1B	2212.3±783.2	873.1±163.9	0.4	0.0002	0.0018	cg08733086	CKS1B;SHC1;SHC1;CKS1B	TSS200;TSS200;TSS200;TSS200	Island	6.5±0.9	7.9±0.7	1.4	0.0001	0.0029
4210088	CKS1B	NM_001826	CDC28 protein kinase regulatory subunit 1B	2212.3±783.2	873.1±163.9	0.4	0.0002	0.0018	cg17833341	SHC1;SHC1;CKS1B;CKS1B	TSS1500;TSS1500;Body;Body	Island	7.2±0.8	9.2±1.2	2.0	0.0001	0.0029
4210088	CKS1B	NM_001826	CDC28 protein kinase regulatory subunit 1B	2212.3±783.2	873.1±163.9	0.4	0.0002	0.0018	cg24441022	SHC1;SHC1;CKS1B;CKS1B	5'UTR;5'UTR;TSS1500;TSS1500	N_Shore	9.7±1.1	12.2±1.3	2.4	0.0001	0.0029
2900768	CLCN6	NM_021737	chloride channel, voltage-sensitive 6	82.2±19.6	138.5±21.5	1.7	0.0002	0.0018	cg05228408	CLCN6;CLCN6;MTHFR;CLCN6;CLCN6	TSS1500;TSS1500;5'UTR;TSS1500;TSS1500	N_Shore	16.5±3.7	20.8±5.3	4.3	0.0001	0.0029
2900768	CLCN6	NM_021737	chloride channel, voltage-sensitive 6	82.2±19.6	138.5±21.5	1.7	0.0002	0.0018	cg18187189	CLCN6;CLCN6;CLCN6;CLCN6;MTHFR	Body;Body;Body;Body;TSS1500	S_Shore	8.3±2.3	10.5±3.3	2.2	0.0001	0.0029
3850136	CLCN6	NM_001286	chloride channel, voltage-sensitive 6	80.5±16.9	121.1±16.2	1.5	0.0002	0.0018	cg05228408	CLCN6;CLCN6;MTHFR;CLCN6;CLCN6	TSS1500;TSS1500;5'UTR;TSS1500;TSS1500	N_Shore	16.5±3.7	20.8±5.3	4.3	0.0001	0.0029
3850136	CLCN6	NM_001286	chloride channel, voltage-sensitive 6	80.5±16.9	121.1±16.2	1.5	0.0002	0.0018	cg18187189	CLCN6;CLCN6;CLCN6;CLCN6;MTHFR	Body;Body;Body;Body;TSS1500	S_Shore	8.3±2.3	10.5±3.3	2.2	0.0001	0.0029
3450072	CLIC1	NM_001288	chloride intracellular channel 1	5658.1±837.7	3914.1±809.8	0.7	0.0002	0.0018	cg08985336	CLIC1	TSS200	N_Shelf	6.4±0.5	7.8±0.7	1.5	0.0001	0.0029
5870136	CLIC3	NM_004669	chloride intracellular channel 3	1774.6±857.4	222.3±174.7	0.1	0.0002	0.0018	cg06204126	CLIC3	Body	Island	14.2±5.4	19.6±8.5	5.4	0.0001	0.0029
650689	CLIP3	NM_015526	CAP-GLY domain containing linker protein 3	1068.4±413.8	1907.5±463.8	1.8	0.0002	0.0018	cg06432655	CLIP3	5'UTR	Island	12.4±4.0	14.9±4.1	2.5	0.0001	0.0029
650689	CLIP3	NM_015526	CAP-GLY domain containing linker protein 3	1068.4±413.8	1907.5±463.8	1.8	0.0002	0.0018	cg21647257	CLIP3	TSS200	S_Shore	9.4±1.8	11.8±1.8	2.4	0.0001	0.0029
4050288	CLSTN2	NM_022131	calsyntenin 2	23.5±10.9	274.0±162.6	11.7	0.0002	0.0018	cg18333041	CLSTN2	Body		46.7±12.0	54.3±10.0	7.7	0.0001	0.0029
6380128	CLTA	NM_007096	clathrin, light chain A	1024.4±170.4	661.5±118.7	0.6	0.0002	0.0018	cg21247001	CLTA;CLTA;CLTA	TSS200;TSS200;TSS200	Island	4.9±0.5	6.4±0.9	1.5	0.0001	0.0029
6380128	CLTA	NM_007096	clathrin, light chain A	1024.4±170.4	661.5±118.7	0.6	0.0002	0.0018	cg26966384	CLTA;CLTA;CLTA	TSS200;TSS200;TSS200	Island	8.5±1.3	10.5±1.3	2.0	0.0001	0.0029
1110095	CLTB	NM_007097	clathrin, light chain B	1858.2±227.9	2566.2±348.6	1.4	0.0002	0.0018	cg12182284	CLTB;CLTB	TSS1500;TSS1500	S_Shore	44.3±10.8	51.9±10.2	7.6	0.0001	0.0029
1110095	CLTB	NM_007097	clathrin, light chain B	1858.2±227.9	2566.2±348.6	1.4	0.0002	0.0018	cg24735937	CLTB;CLTB	TSS1500;TSS1500	S_Shore	39.7±7.0	43.3±7.3	3.6	0.0001	0.0029
4850630	CNN1	NM_001299	calponin 1, basic, smooth muscle	20.9±17.8	126.2±202.6	6.0	0.0002	0.0018	cg12854483	CNN1;CNN1	1stExon;5'UTR		11.9±1.8	16.2±3.5	4.2	0.0001	0.0029
4850630	CNN1	NM_001299	calponin 1, basic, smooth muscle	20.9±17.8	126.2±202.6	6.0	0.0002	0.0018	cg15237152	CNN1;CNN1	1stExon;5'UTR		9.8±1.6	12.0±1.5	2.2	0.0001	0.0029
6520382	CNOT1	NM_016284	CCR4-NOT transcription complex, subunit 1	1071.9±138.2	812.7±99.7	0.8	0.0002	0.0018	cg04270274	CNOT1;CNOT1	5'UTR;5'UTR	Island	8.2±1.0	10.1±1.1	1.8	0.0001	0.0029
6520382	CNOT1	NM_016284	CCR4-NOT transcription complex, subunit 1	1071.9±138.2	812.7±99.7	0.8	0.0002	0.0018	cg07284286	CNOT1;CNOT1	5'UTR;5'UTR	N_Shore	19.2±2.4	22.1±2.5	2.9	0.0001	0.0029
6520382	CNOT1	NM_016284	CCR4-NOT transcription complex, subunit 1	1071.9±138.2	812.7±99.7	0.8	0.0002	0.0018	cg10559633	CNOT1;SNORA46;CNOT1	Body;Body;Body		85.3±3.2	77.4±4.2	-7.9	0.0001	0.0029
6520382	CNOT1	NM_016284	CCR4-NOT transcription complex, subunit 1	1071.9±138.2	812.7±99.7	0.8	0.0002	0.0018	cg23761196	CNOT1;CNOT1	TSS1500;TSS1500	S_Shore	10.3±1.5	12.2±2.0	1.9	0.0001	0.0029
10187	CNPY3	NM_006586	canopy 3 homolog (zebrafish)	175.6±25.6	124.3±25.4	0.7	0.0002	0.0018	cg20681975	CNPY3;CNPY3	5'UTR;1stExon	N_Shore	4.2±0.5	5.5±0.7	1.2	0.0001	0.0029
290615	CNRIP1	NM_001111101	cannabinoid receptor interacting protein 1	202.6±54.9	79.4±23.5	0.4	0.0002	0.0018	cg04020079	CNRIP1;CNRIP1;CNRIP1;CNRIP1	1stExon;1stExon;5'UTR;5'UTR	Island	24.5±2.2	27.3±3.0	2.9	0.0001	0.0029
3940167	CNRIP1	NM_015463	cannabinoid receptor interacting protein 1	1713.4±391.9	857.1±271.1	0.5	0.0002	0.0018	cg04020079	CNRIP1;CNRIP1;CNRIP1;CNRIP1	1stExon;1stExon;5'UTR;5'UTR	Island	24.5±2.2	27.3±3.0	2.9	0.0001	0.0029
610189	COBL	NM_015198	cordon-bleu WH2 repeat protein	41.6±27.4	158.8±111.5	3.8	0.0002	0.0018	cg21232935	COBL	Body		9.6±1.2	12.4±2.4	2.8	0.0001	0.0029
6380044	COBRA1	NM_015456	negative elongation factor complex member B	83.1±12.3	62.6±11.8	0.8	0.0002	0.0018	cg00594118	COBRA1	1stExon	Island	7.5±0.8	9.4±0.9	1.9	0.0001	0.0029
6860113	COBRA1	NM_015456	negative elongation factor complex member B	296.2±49.5	212.0±14.5	0.7	0.0002	0.0018	cg00594118	COBRA1	1stExon	Island	7.5±0.8	9.4±0.9	1.9	0.0001	0.0029
6940408	COBRA1	NM_015456	negative elongation factor complex member B	437.7±79.4	303.4±22.9	0.7	0.0002	0.0018	cg00594118	COBRA1	1stExon	Island	7.5±0.8	9.4±0.9	1.9	0.0001	0.0029
3870228	COL13A1	NM_080805	collagen, type XIII, alpha 1	288.4±126.8	91.1±31.9	0.3	0.0002	0.0018	cg03525069	COL13A1;COL13A1;COL13A1;COL13A1;COL13A1;COL13A1;COL13A1;COL13A1;COL13A1;COL13A1;COL13A1;COL13A1;COL13A1;COL13A1;COL13A1;COL13A1;COL13A1;COL13A1;COL13A1;COL13A1	Body;Body;Body;Body;Body;Body;Body;Body;Body;Body;Body;Body;Body;Body;Body;Body;Body;Body;Body;Body		79.9±5.2	77.2±5.4	-2.7	0.0001	0.0029
3870228	COL13A1	NM_080805	collagen, type XIII, alpha 1	288.4±126.8	91.1±31.9	0.3	0.0002	0.0018	cg03876766	COL13A1;COL13A1;COL13A1;COL13A1;COL13A1;COL13A1;COL13A1;COL13A1;COL13A1;COL13A1;COL13A1;COL13A1;COL13A1;COL13A1;COL13A1;COL13A1;COL13A1;COL13A1;COL13A1;COL13A1	Body;Body;Body;Body;Body;Body;Body;Body;Body;Body;Body;Body;Body;Body;Body;Body;Body;Body;Body;Body		62.4±10.3	42.4±10.6	-19.9	0.0001	0.0029
3870228	COL13A1	NM_080805	collagen, type XIII, alpha 1	288.4±126.8	91.1±31.9	0.3	0.0002	0.0018	cg06759405	COL13A1;COL13A1;COL13A1;COL13A1;COL13A1;COL13A1;COL13A1;COL13A1;COL13A1;COL13A1;COL13A1;COL13A1;COL13A1;COL13A1;COL13A1;COL13A1;COL13A1;COL13A1;COL13A1;COL13A1;COL13A1;COL13A1;COL13A1;COL13A1;COL13A1;COL13A1;COL13A1;COL13A1;COL13A1;COL13A1;COL13A1;COL13A1;COL13A1;COL13A1;COL13A1;COL13A1;COL13A1;COL13A1;COL13A1;COL13A1	5'UTR;5'UTR;1stExon;1stExon;1stExon;1stExon;5'UTR;1stExon;5'UTR;5'UTR;1stExon;1stExon;5'UTR;5'UTR;5'UTR;5'UTR;5'UTR;1stExon;5'UTR;5'UTR;1stExon;5'UTR;5'UTR;1stExon;5'UTR;5'UTR;1stExon;1stExon;5'UTR;1stExon;1stExon;1stExon;1stExon;5'UTR;1stExon;1stExon;1stExon;5'UTR;5'UTR;1stExon	Island	7.2±0.7	8.6±0.9	1.5	0.0001	0.0029
3870228	COL13A1	NM_080805	collagen, type XIII, alpha 1	288.4±126.8	91.1±31.9	0.3	0.0002	0.0018	cg13680337	COL13A1;COL13A1;COL13A1;COL13A1;COL13A1;COL13A1;COL13A1;COL13A1;COL13A1;COL13A1;COL13A1;COL13A1;COL13A1;COL13A1;COL13A1;COL13A1;COL13A1;COL13A1;COL13A1;COL13A1	Body;Body;Body;Body;Body;Body;Body;Body;Body;Body;Body;Body;Body;Body;Body;Body;Body;Body;Body;Body		13.7±4.4	17.2±4.6	3.6	0.0001	0.0029
3870228	COL13A1	NM_080805	collagen, type XIII, alpha 1	288.4±126.8	91.1±31.9	0.3	0.0002	0.0018	cg23386779	COL13A1;COL13A1;COL13A1;COL13A1;COL13A1;COL13A1;COL13A1;COL13A1;COL13A1;COL13A1;COL13A1;COL13A1;COL13A1;COL13A1;COL13A1;COL13A1;COL13A1;COL13A1;COL13A1;COL13A1	Body;Body;Body;Body;Body;Body;Body;Body;Body;Body;Body;Body;Body;Body;Body;Body;Body;Body;Body;Body		82.9±1.7	79.9±3.1	-3.0	0.0001	0.0029
5360743	COL16A1	NM_001856	collagen, type XVI, alpha 1	485.4±343.6	1112.2±548.7	2.3	0.0002	0.0018	cg13299148	COL16A1	TSS1500	S_Shore	9.4±1.9	13.4±2.6	4.0	0.0001	0.0029
5360743	COL16A1	NM_001856	collagen, type XVI, alpha 1	485.4±343.6	1112.2±548.7	2.3	0.0002	0.0018	cg13919466	COL16A1	Body		14.6±3.2	19.0±3.7	4.4	0.0001	0.0029
5360743	COL16A1	NM_001856	collagen, type XVI, alpha 1	485.4±343.6	1112.2±548.7	2.3	0.0002	0.0018	cg16553500	COL16A1	TSS200	Island	15.0±3.1	20.5±4.0	5.5	0.0001	0.0029
5360743	COL16A1	NM_001856	collagen, type XVI, alpha 1	485.4±343.6	1112.2±548.7	2.3	0.0002	0.0018	cg20784098	COL16A1	Body		71.6±4.8	67.6±4.9	-4.0	0.0001	0.0029
5290132	COL18A1	NM_130445	collagen, type XVIII, alpha 1	314.2±114.3	635.8±321.7	2.0	0.0002	0.0018	cg02124724	COL18A1;COL18A1;COL18A1	TSS1500;Body;TSS1500	N_Shore	23.1±4.7	27.4±6.6	4.3	0.0001	0.0029
5290132	COL18A1	NM_130445	collagen, type XVIII, alpha 1	314.2±114.3	635.8±321.7	2.0	0.0002	0.0018	cg04760448	COL18A1;COL18A1;COL18A1	Body;Body;Body	Island	13.5±2.7	16.3±3.1	2.8	0.0001	0.0029
5290132	COL18A1	NM_130445	collagen, type XVIII, alpha 1	314.2±114.3	635.8±321.7	2.0	0.0002	0.0018	cg07964219	COL18A1	Body	S_Shore	6.5±0.8	9.0±2.4	2.5	0.0001	0.0029
5290132	COL18A1	NM_130445	collagen, type XVIII, alpha 1	314.2±114.3	635.8±321.7	2.0	0.0002	0.0018	cg12491966	COL18A1;COL18A1;COL18A1	Body;Body;Body	N_Shelf	70.0±10.9	66.7±11.0	-3.4	0.0001	0.0029
5290132	COL18A1	NM_130445	collagen, type XVIII, alpha 1	314.2±114.3	635.8±321.7	2.0	0.0002	0.0018	cg13079762	COL18A1	Body	Island	6.2±0.7	7.1±0.8	1.0	0.0001	0.0029
6960142	COL1A1	NM_000088	collagen, type I, alpha 1	7586.7±2481.8	13759.1±3483.9	1.8	0.0002	0.0018	cg01593886	COL1A1	1stExon	Island	5.9±0.6	8.6±1.4	2.7	0.0001	0.0029
6960142	COL1A1	NM_000088	collagen, type I, alpha 1	7586.7±2481.8	13759.1±3483.9	1.8	0.0002	0.0018	cg02827061	COL1A1	Body		74.9±11.3	68.8±13.0	-6.2	0.0001	0.0029
6960142	COL1A1	NM_000088	collagen, type I, alpha 1	7586.7±2481.8	13759.1±3483.9	1.8	0.0002	0.0018	cg16629179	COL1A1	1stExon	Island	8.1±0.8	10.0±0.9	2.0	0.0001	0.0029
6960142	COL1A1	NM_000088	collagen, type I, alpha 1	7586.7±2481.8	13759.1±3483.9	1.8	0.0002	0.0018	cg17219432	COL1A1	TSS200	S_Shore	9.4±1.0	12.1±1.5	2.7	0.0001	0.0029
5560300	COL5A3	NM_015719	collagen, type V, alpha 3	28.0±24.1	178.2±110.0	6.4	0.0002	0.0018	cg11312509	COL5A3	TSS200	S_Shore	10.0±1.2	12.5±1.6	2.4	0.0001	0.0029
5560300	COL5A3	NM_015719	collagen, type V, alpha 3	28.0±24.1	178.2±110.0	6.4	0.0002	0.0018	cg17177699	COL5A3	Body	N_Shore	10.3±1.2	13.0±1.9	2.6	0.0001	0.0029
2750356	COL6A2	NM_001849	collagen, type VI, alpha 2	258.2±154.5	600.9±408.4	2.3	0.0002	0.0018	cg00375581	COL6A2;COL6A2;COL6A2	5'UTR;5'UTR;5'UTR	N_Shore	37.2±5.6	42.7±7.1	5.4	0.0001	0.0029
3390458	COL6A2	NM_001849	collagen, type VI, alpha 2	707.6±504.7	1538.0±926.3	2.2	0.0002	0.0018	cg00375581	COL6A2;COL6A2;COL6A2	5'UTR;5'UTR;5'UTR	N_Shore	37.2±5.6	42.7±7.1	5.4	0.0001	0.0029
3360093	COMMD1	NM_152516	copper metabolism (Murr1) domain containing 1	1245.9±238.3	1668.7±257.9	1.3	0.0002	0.0018	cg12341343	COMMD1	Body		88.6±1.2	85.4±2.1	-3.2	0.0001	0.0029
5720128	COQ2	NM_015697	coenzyme Q2 homolog, prenyltransferase (yeast)	943.9±171.0	565.7±105.3	0.6	0.0002	0.0018	cg10657156	COQ2	TSS1500	S_Shore	7.7±0.8	10.1±0.9	2.3	0.0001	0.0029
3360167	CORO7	NM_024535	coronin 7	67.4±21.3	183.7±69.9	2.7	0.0002	0.0018	cg09069446	CORO7	Body	N_Shelf	36.3±6.9	39.8±7.6	3.5	0.0001	0.0029
2630411	COX11	NM_004375	cytochrome c oxidase assembly homolog 11 (yeast)	69.8±13.4	106.8±39.5	1.5	0.0002	0.0018	cg09120145	COX11;COX11;COX11;COX11;STXBP4;COX11;STXBP4	TSS200;TSS200;TSS200;TSS200;5'UTR;TSS200;1stExon	Island	6.5±0.7	8.1±0.8	1.6	0.0001	0.0029
2630411	COX11	NM_004375	cytochrome c oxidase assembly homolog 11 (yeast)	69.8±13.4	106.8±39.5	1.5	0.0002	0.0018	cg17328806	COX11;COX11;COX11;COX11;STXBP4;COX11	TSS1500;TSS1500;TSS1500;TSS1500;5'UTR;TSS1500	Island	5.7±0.5	6.7±0.7	1.0	0.0001	0.0029
4490259	COX8A	NM_004074	cytochrome c oxidase subunit VIIIA (ubiquitous)	5311.3±688.1	3978.0±485.0	0.7	0.0002	0.0018	cg19806933	COX8A	Body	Island	9.2±1.0	10.6±1.0	1.4	0.0001	0.0029
4390193	CPZ	NM_001014447	carboxypeptidase Z	33.0±16.0	132.3±47.4	4.0	0.0002	0.0018	cg13104128	CPZ;CPZ;CPZ	5'UTR;Body;Body	Island	6.5±1.1	8.8±1.1	2.2	0.0001	0.0029
4390193	CPZ	NM_001014447	carboxypeptidase Z	33.0±16.0	132.3±47.4	4.0	0.0002	0.0018	cg14339343	CPZ;CPZ;CPZ	5'UTR;Body;Body		13.3±4.6	18.2±3.8	5.0	0.0001	0.0029
4390193	CPZ	NM_001014447	carboxypeptidase Z	33.0±16.0	132.3±47.4	4.0	0.0002	0.0018	cg25369248	CPZ;CPZ;CPZ	Body;Body;Body		66.5±9.1	62.2±8.5	-4.3	0.0001	0.0029
5340064	CPZ	NM_001014447	carboxypeptidase Z	29.7±9.2	69.1±19.8	2.3	0.0002	0.0018	cg13104128	CPZ;CPZ;CPZ	5'UTR;Body;Body	Island	6.5±1.1	8.8±1.1	2.2	0.0001	0.0029
5340064	CPZ	NM_001014447	carboxypeptidase Z	29.7±9.2	69.1±19.8	2.3	0.0002	0.0018	cg14339343	CPZ;CPZ;CPZ	5'UTR;Body;Body		13.3±4.6	18.2±3.8	5.0	0.0001	0.0029
5340064	CPZ	NM_001014447	carboxypeptidase Z	29.7±9.2	69.1±19.8	2.3	0.0002	0.0018	cg25369248	CPZ;CPZ;CPZ	Body;Body;Body		66.5±9.1	62.2±8.5	-4.3	0.0001	0.0029
1090497	CREG1	NM_003851	cellular repressor of E1A-stimulated genes 1	415.1±153.6	872.3±292.7	2.1	0.0002	0.0018	cg23751922	CREG1	TSS1500	S_Shore	9.1±1.2	11.0±1.7	1.9	0.0001	0.0029
3930040	CRIM1	NM_016441	cysteine rich transmembrane BMP regulator 1 (chordin-like)	712.5±224.9	333.8±89.0	0.5	0.0002	0.0018	cg11324999	CRIM1	TSS1500	Island	7.1±0.8	8.9±1.3	1.7	0.0001	0.0029
3930040	CRIM1	NM_016441	cysteine rich transmembrane BMP regulator 1 (chordin-like)	712.5±224.9	333.8±89.0	0.5	0.0002	0.0018	cg23336143	CRIM1	Body		32.6±15.2	38.0±15.7	5.4	0.0001	0.0029
5340246	CRIP2	NM_001312	cysteine-rich protein 2	1432.0±444.4	2011.8±431.7	1.4	0.0002	0.0018	cg08182193	CRIP2	Body	S_Shore	5.9±2.0	8.0±2.5	2.1	0.0001	0.0029
5340246	CRIP2	NM_001312	cysteine-rich protein 2	1432.0±444.4	2011.8±431.7	1.4	0.0002	0.0018	cg11225573	CRIP2	Body	Island	6.8±0.8	8.8±0.9	1.9	0.0001	0.0029
2140408	CS	NM_004077	citrate synthase	2569.4±310.6	2004.1±129.1	0.8	0.0002	0.0018	cg09658438	CS	Body	N_Shore	9.5±0.6	11.4±1.1	1.9	0.0001	0.0029
2140408	CS	NM_004077	citrate synthase	2569.4±310.6	2004.1±129.1	0.8	0.0002	0.0018	cg11442185	CS	Body	Island	7.6±0.7	9.3±1.1	1.7	0.0001	0.0029
2810255	CSAD	NM_015989	cysteine sulfinic acid decarboxylase	105.2±21.8	171.0±41.5	1.6	0.0002	0.0018	cg05242244	CSAD	Body		28.2±6.3	32.3±7.3	4.1	0.0001	0.0029
3840349	CSDC2	NM_014460	cold shock domain containing C2, RNA binding	112.2±65.1	413.0±196.8	3.7	0.0002	0.0018	cg21250100	CSDC2	TSS200		8.7±3.1	12.1±5.9	3.3	0.0001	0.0029
3710440	CSDE1	NM_001007553	cold shock domain containing E1, RNA-binding	133.2±38.9	230.7±70.2	1.7	0.0002	0.0018	cg07068998	NRAS;CSDE1;CSDE1;CSDE1	TSS200;3'UTR;3'UTR;3'UTR		11.3±1.5	14.7±1.0	3.4	0.0001	0.0029
3710440	CSDE1	NM_001007553	cold shock domain containing E1, RNA-binding	133.2±38.9	230.7±70.2	1.7	0.0002	0.0018	cg08166982	CSDE1;CSDE1;CSDE1	5'UTR;5'UTR;5'UTR		6.8±0.6	8.1±0.9	1.3	0.0001	0.0029
5130674	CSE1L	NM_001316	CSE1 chromosome segregation 1-like (yeast)	1812.4±418.3	1028.6±118.4	0.6	0.0002	0.0018	cg03577601	CSE1L	5'UTR	Island	7.9±0.6	9.1±1.0	1.2	0.0001	0.0029
5130674	CSE1L	NM_001316	CSE1 chromosome segregation 1-like (yeast)	1812.4±418.3	1028.6±118.4	0.6	0.0002	0.0018	cg08056390	CSE1L	5'UTR	S_Shore	8.1±0.6	9.6±0.9	1.5	0.0001	0.0029
7000634	CSE1L	NM_001316	CSE1 chromosome segregation 1-like (yeast)	1896.6±402.3	1102.6±197.4	0.6	0.0002	0.0018	cg03577601	CSE1L	5'UTR	Island	7.9±0.6	9.1±1.0	1.2	0.0001	0.0029
7000634	CSE1L	NM_001316	CSE1 chromosome segregation 1-like (yeast)	1896.6±402.3	1102.6±197.4	0.6	0.0002	0.0018	cg08056390	CSE1L	5'UTR	S_Shore	8.1±0.6	9.6±0.9	1.5	0.0001	0.0029
780762	CSNK1D	NM_001893	casein kinase 1, delta	873.0±140.9	639.7±112.0	0.7	0.0002	0.0018	cg08223837	CSNK1D;CSNK1D	TSS1500;TSS1500	S_Shore	18.4±3.0	21.3±3.7	2.9	0.0001	0.0029
780762	CSNK1D	NM_001893	casein kinase 1, delta	873.0±140.9	639.7±112.0	0.7	0.0002	0.0018	cg24328095	CSNK1D;CSNK1D	Body;Body	N_Shore	14.4±2.0	18.3±2.7	3.9	0.0001	0.0029
1770170	CTDSPL	NM_005808	CTD (carboxy-terminal domain, RNA polymerase II, polypeptide A) small phosphatase-like	420.9±66.4	971.0±413.2	2.3	0.0002	0.0018	cg01439112	CTDSPL;CTDSPL	Body;Body	Island	7.9±1.5	9.9±1.6	2.0	0.0001	0.0029
1770170	CTDSPL	NM_005808	CTD (carboxy-terminal domain, RNA polymerase II, polypeptide A) small phosphatase-like	420.9±66.4	971.0±413.2	2.3	0.0002	0.0018	cg07816047	CTDSPL;MIR26A1;CTDSPL	Body;TSS200;Body		19.8±13.5	26.5±16.1	6.7	0.0001	0.0029
1770170	CTDSPL	NM_005808	CTD (carboxy-terminal domain, RNA polymerase II, polypeptide A) small phosphatase-like	420.9±66.4	971.0±413.2	2.3	0.0002	0.0018	cg08171483	CTDSPL;CTDSPL;MIR26A1	Body;Body;TSS1500		31.0±7.5	39.4±7.9	8.4	0.0001	0.0029
1770170	CTDSPL	NM_005808	CTD (carboxy-terminal domain, RNA polymerase II, polypeptide A) small phosphatase-like	420.9±66.4	971.0±413.2	2.3	0.0002	0.0018	cg11171719	CTDSPL;CTDSPL;CTDSPL;CTDSPL	1stExon;5'UTR;5'UTR;1stExon	Island	8.6±1.1	10.0±1.1	1.4	0.0001	0.0029
1770170	CTDSPL	NM_005808	CTD (carboxy-terminal domain, RNA polymerase II, polypeptide A) small phosphatase-like	420.9±66.4	971.0±413.2	2.3	0.0002	0.0018	cg12902896	CTDSPL;CTDSPL	Body;Body		18.2±3.5	23.2±7.8	5.0	0.0001	0.0029
1770170	CTDSPL	NM_005808	CTD (carboxy-terminal domain, RNA polymerase II, polypeptide A) small phosphatase-like	420.9±66.4	971.0±413.2	2.3	0.0002	0.0018	cg12919119	CTDSPL;CTDSPL	Body;Body	S_Shore	13.9±1.9	18.0±4.3	4.2	0.0001	0.0029
1770170	CTDSPL	NM_005808	CTD (carboxy-terminal domain, RNA polymerase II, polypeptide A) small phosphatase-like	420.9±66.4	971.0±413.2	2.3	0.0002	0.0018	cg13430960	CTDSPL;CTDSPL	Body;Body		40.7±14.9	48.3±14.0	7.6	0.0001	0.0029
1770170	CTDSPL	NM_005808	CTD (carboxy-terminal domain, RNA polymerase II, polypeptide A) small phosphatase-like	420.9±66.4	971.0±413.2	2.3	0.0002	0.0018	cg26054057	CTDSPL;MIR26A1;CTDSPL	Body;TSS200;Body		11.8±6.5	16.2±8.7	4.3	0.0001	0.0029
1770170	CTDSPL	NM_005808	CTD (carboxy-terminal domain, RNA polymerase II, polypeptide A) small phosphatase-like	420.9±66.4	971.0±413.2	2.3	0.0002	0.0018	cg26160492	CTDSPL;CTDSPL;MIR26A1	Body;Body;TSS1500		66.4±13.4	71.9±11.0	5.5	0.0001	0.0029
6370273	CTPS	NM_001905	CTP synthase 1	672.0±175.9	365.0±120.3	0.5	0.0002	0.0018	cg08114812	CTPS;CTPS	1stExon;5'UTR	Island	10.6±1.7	12.4±1.7	1.8	0.0001	0.0029
1980288	CTSH	NM_004390	cathepsin H	53.4±31.3	519.3±504.8	9.7	0.0002	0.0018	cg08500346	CTSH;CTSH	TSS1500;TSS1500	S_Shore	10.4±2.8	13.3±2.7	2.9	0.0001	0.0029
4220259	CTSZ	NM_001336	cathepsin Z	828.9±219.7	508.6±171.4	0.6	0.0002	0.0018	cg01623438	CTSZ	TSS1500	S_Shore	86.1±2.0	82.4±2.0	-3.6	0.0001	0.0029
4220259	CTSZ	NM_001336	cathepsin Z	828.9±219.7	508.6±171.4	0.6	0.0002	0.0018	cg04917472	CTSZ	TSS1500	S_Shore	83.6±2.2	79.7±1.9	-3.9	0.0001	0.0029
4220259	CTSZ	NM_001336	cathepsin Z	828.9±219.7	508.6±171.4	0.6	0.0002	0.0018	cg18245281	CTSZ	TSS1500	S_Shore	83.8±1.1	80.2±2.7	-3.7	0.0001	0.0029
7400133	CUGBP2	NM_001025077	CUGBP, Elav-like family member 2	41.0±17.9	144.7±66.4	3.5	0.0002	0.0018	cg07216647	CUGBP2;CUGBP2;CUGBP2;CUGBP2	Body;Body;Body;Body		78.0±3.9	74.2±5.0	-3.8	0.0001	0.0029
7400133	CUGBP2	NM_001025077	CUGBP, Elav-like family member 2	41.0±17.9	144.7±66.4	3.5	0.0002	0.0018	cg08336287	CUGBP2;CUGBP2;CUGBP2;CUGBP2	TSS200;Body;Body;TSS200	N_Shore	7.5±0.7	9.0±1.5	1.5	0.0001	0.0029
7400133	CUGBP2	NM_001025077	CUGBP, Elav-like family member 2	41.0±17.9	144.7±66.4	3.5	0.0002	0.0018	cg25119743	CUGBP2;CUGBP2	Body;TSS1500	N_Shore	29.4±7.9	37.4±9.3	8.1	0.0001	0.0029
1030427	CUTA	NM_001014838	cutA divalent cation tolerance homolog (E. coli)	4444.9±560.4	3503.0±322.2	0.8	0.0002	0.0018	cg00426056	CUTA;CUTA;CUTA;CUTA;CUTA;CUTA;CUTA;CUTA;CUTA	1stExon;5'UTR;1stExon;5'UTR;5'UTR;1stExon;1stExon;1stExon;5'UTR	Island	7.9±1.5	9.2±1.9	1.3	0.0001	0.0029
1030427	CUTA	NM_001014838	cutA divalent cation tolerance homolog (E. coli)	4444.9±560.4	3503.0±322.2	0.8	0.0002	0.0018	cg01283917	CUTA;CUTA;CUTA;CUTA;CUTA	TSS200;TSS200;TSS200;TSS200;TSS200	Island	9.0±1.3	11.3±1.2	2.2	0.0001	0.0029
1030427	CUTA	NM_001014838	cutA divalent cation tolerance homolog (E. coli)	4444.9±560.4	3503.0±322.2	0.8	0.0002	0.0018	cg09045050	CUTA;CUTA;CUTA;CUTA;CUTA;CUTA;CUTA;CUTA;CUTA;CUTA	1stExon;5'UTR;1stExon;5'UTR;5'UTR;1stExon;1stExon;1stExon;5'UTR;5'UTR	Island	6.4±0.5	8.4±0.8	2.0	0.0001	0.0029
1030427	CUTA	NM_001014838	cutA divalent cation tolerance homolog (E. coli)	4444.9±560.4	3503.0±322.2	0.8	0.0002	0.0018	cg15543443	CUTA;CUTA;CUTA;CUTA;CUTA;CUTA;CUTA;CUTA;CUTA;CUTA	1stExon;5'UTR;1stExon;5'UTR;5'UTR;1stExon;1stExon;1stExon;5'UTR;5'UTR	Island	5.6±0.7	7.1±0.8	1.5	0.0001	0.0029
1030427	CUTA	NM_001014838	cutA divalent cation tolerance homolog (E. coli)	4444.9±560.4	3503.0±322.2	0.8	0.0002	0.0018	cg19184348	CUTA;CUTA;SYNGAP1;CUTA;CUTA;CUTA	TSS1500;TSS1500;TSS1500;TSS1500;TSS1500;TSS1500	S_Shore	8.8±1.1	10.7±0.7	1.9	0.0001	0.0029
1030427	CUTA	NM_001014838	cutA divalent cation tolerance homolog (E. coli)	4444.9±560.4	3503.0±322.2	0.8	0.0002	0.0018	cg21084982	CUTA;CUTA;CUTA;CUTA;CUTA	TSS200;TSS200;TSS200;TSS200;TSS200	Island	8.1±0.9	10.1±1.1	2.1	0.0001	0.0029
1030427	CUTA	NM_001014838	cutA divalent cation tolerance homolog (E. coli)	4444.9±560.4	3503.0±322.2	0.8	0.0002	0.0018	cg26269749	CUTA;CUTA;CUTA;CUTA;CUTA	TSS1500;TSS1500;TSS1500;TSS1500;TSS1500	S_Shore	5.6±0.8	7.0±1.0	1.4	0.0001	0.0029
3120707	CUTA	NM_001014840	cutA divalent cation tolerance homolog (E. coli)	1545.0±231.5	1077.7±165.3	0.7	0.0002	0.0018	cg00426056	CUTA;CUTA;CUTA;CUTA;CUTA;CUTA;CUTA;CUTA;CUTA	1stExon;5'UTR;1stExon;5'UTR;5'UTR;1stExon;1stExon;1stExon;5'UTR	Island	7.9±1.5	9.2±1.9	1.3	0.0001	0.0029
3120707	CUTA	NM_001014840	cutA divalent cation tolerance homolog (E. coli)	1545.0±231.5	1077.7±165.3	0.7	0.0002	0.0018	cg01283917	CUTA;CUTA;CUTA;CUTA;CUTA	TSS200;TSS200;TSS200;TSS200;TSS200	Island	9.0±1.3	11.3±1.2	2.2	0.0001	0.0029
3120707	CUTA	NM_001014840	cutA divalent cation tolerance homolog (E. coli)	1545.0±231.5	1077.7±165.3	0.7	0.0002	0.0018	cg09045050	CUTA;CUTA;CUTA;CUTA;CUTA;CUTA;CUTA;CUTA;CUTA;CUTA	1stExon;5'UTR;1stExon;5'UTR;5'UTR;1stExon;1stExon;1stExon;5'UTR;5'UTR	Island	6.4±0.5	8.4±0.8	2.0	0.0001	0.0029
3120707	CUTA	NM_001014840	cutA divalent cation tolerance homolog (E. coli)	1545.0±231.5	1077.7±165.3	0.7	0.0002	0.0018	cg15543443	CUTA;CUTA;CUTA;CUTA;CUTA;CUTA;CUTA;CUTA;CUTA;CUTA	1stExon;5'UTR;1stExon;5'UTR;5'UTR;1stExon;1stExon;1stExon;5'UTR;5'UTR	Island	5.6±0.7	7.1±0.8	1.5	0.0001	0.0029
3120707	CUTA	NM_001014840	cutA divalent cation tolerance homolog (E. coli)	1545.0±231.5	1077.7±165.3	0.7	0.0002	0.0018	cg19184348	CUTA;CUTA;SYNGAP1;CUTA;CUTA;CUTA	TSS1500;TSS1500;TSS1500;TSS1500;TSS1500;TSS1500	S_Shore	8.8±1.1	10.7±0.7	1.9	0.0001	0.0029
3120707	CUTA	NM_001014840	cutA divalent cation tolerance homolog (E. coli)	1545.0±231.5	1077.7±165.3	0.7	0.0002	0.0018	cg21084982	CUTA;CUTA;CUTA;CUTA;CUTA	TSS200;TSS200;TSS200;TSS200;TSS200	Island	8.1±0.9	10.1±1.1	2.1	0.0001	0.0029
3120707	CUTA	NM_001014840	cutA divalent cation tolerance homolog (E. coli)	1545.0±231.5	1077.7±165.3	0.7	0.0002	0.0018	cg26269749	CUTA;CUTA;CUTA;CUTA;CUTA	TSS1500;TSS1500;TSS1500;TSS1500;TSS1500	S_Shore	5.6±0.8	7.0±1.0	1.4	0.0001	0.0029
1770520	CYC1	NM_001916	cytochrome c-1	2023.5±315.7	1728.2±184.6	0.9	0.0002	0.0018	cg26212924	CYC1	Body	Island	7.0±0.8	8.7±1.1	1.8	0.0001	0.0029
6200554	CYCS	NM_018947	cytochrome c, somatic	84.9±10.4	135.7±25.4	1.6	0.0002	0.0018	cg19892210	CYCS	TSS1500	Island	7.6±0.7	9.2±0.9	1.6	0.0001	0.0029
2120053	CYP1B1	NM_000104	cytochrome P450, family 1, subfamily B, polypeptide 1	958.8±922.6	2182.4±1520.9	2.3	0.0002	0.0018	cg16248783	CYP1B1	TSS1500	Island	5.7±1.0	7.3±1.7	1.6	0.0001	0.0029
270332	CYP20A1	NM_177538	cytochrome P450, family 20, subfamily A, polypeptide 1	326.4±60.5	234.9±21.9	0.7	0.0002	0.0018	cg27413025	CYP20A1;CYP20A1	1stExon;5'UTR	N_Shore	13.3±1.4	15.9±1.6	2.7	0.0001	0.0029
6200068	CYP51A1	NM_000786	cytochrome P450, family 51, subfamily A, polypeptide 1	372.0±149.3	600.6±185.1	1.6	0.0002	0.0018	cg05099121	CYP51A1;CYP51A1	TSS200;TSS1500	Island	15.4±2.0	18.1±2.7	2.7	0.0001	0.0029
4490010	DAAM1	NM_014992	dishevelled associated activator of morphogenesis 1	162.7±37.1	386.7±149.9	2.4	0.0002	0.0018	cg08113034	DAAM1	TSS200	Island	5.7±0.4	7.3±0.8	1.6	0.0001	0.0029
1990196	DACT3	NM_145056	dapper, antagonist of beta-catenin, homolog 3 (Xenopus laevis)	50.5±22.8	178.9±80.4	3.5	0.0002	0.0018	cg08202374	DACT3	TSS1500	Island	8.0±0.6	9.8±0.9	1.8	0.0001	0.0029
2060091	DAG1	NM_004393	dystroglycan 1 (dystrophin-associated glycoprotein 1)	611.6±111.6	1397.3±473.0	2.3	0.0002	0.0018	cg23481986	DAG1;DAG1	TSS1500;TSS1500	N_Shore	8.6±1.1	10.8±1.4	2.2	0.0001	0.0029
5700220	DAPK1	NM_004938	death-associated protein kinase 1	145.4±95.2	254.1±116.4	1.7	0.0002	0.0018	cg13527872	DAPK1	Body	S_Shore	86.4±8.9	81.9±9.3	-4.4	0.0001	0.0029
5910097	DARS2	NM_018122	aspartyl-tRNA synthetase 2, mitochondrial	189.2±44.5	129.0±16.0	0.7	0.0002	0.0018	cg04567169	CENPL;CENPL;CENPL;CENPL;DARS2;CENPL	TSS1500;5'UTR;1stExon;5'UTR;TSS200;1stExon	Island	3.2±0.5	4.0±0.5	0.8	0.0001	0.0029
5910097	DARS2	NM_018122	aspartyl-tRNA synthetase 2, mitochondrial	189.2±44.5	129.0±16.0	0.7	0.0002	0.0018	cg27539247	CENPL;CENPL;CENPL;CENPL;DARS2;CENPL	TSS200;5'UTR;1stExon;5'UTR;TSS1500;1stExon	Island	8.3±0.7	9.7±0.9	1.5	0.0001	0.0029
1660307	DCAF6	NM_001017977	DDB1 and CUL4 associated factor 6	1484.0±190.6	2408.3±759.8	1.6	0.0002	0.0018	cg05821866	DCAF6;BRP44;BRP44;BRP44;DCAF6	TSS1500;5'UTR;TSS200;Body;TSS1500	Island	6.6±0.6	8.4±1.0	1.8	0.0001	0.0029
1660307	DCAF6	NM_001017977	DDB1 and CUL4 associated factor 6	1484.0±190.6	2408.3±759.8	1.6	0.0002	0.0018	cg08151281	DCAF6;BRP44;BRP44;BRP44;DCAF6	TSS1500;5'UTR;TSS200;TSS200;TSS1500	Island	7.9±1.0	9.7±1.1	1.8	0.0001	0.0029
1660307	DCAF6	NM_001017977	DDB1 and CUL4 associated factor 6	1484.0±190.6	2408.3±759.8	1.6	0.0002	0.0018	cg15621027	DCAF6;BRP44;BRP44;BRP44;DCAF6	TSS1500;5'UTR;TSS200;TSS200;TSS1500	Island	9.2±0.8	11.3±1.2	2.1	0.0001	0.0029
5080594	DCAF6	NM_001017977	DDB1 and CUL4 associated factor 6	245.3±59.3	466.5±204.8	1.9	0.0002	0.0018	cg05821866	DCAF6;BRP44;BRP44;BRP44;DCAF6	TSS1500;5'UTR;TSS200;Body;TSS1500	Island	6.6±0.6	8.4±1.0	1.8	0.0001	0.0029
5080594	DCAF6	NM_001017977	DDB1 and CUL4 associated factor 6	245.3±59.3	466.5±204.8	1.9	0.0002	0.0018	cg08151281	DCAF6;BRP44;BRP44;BRP44;DCAF6	TSS1500;5'UTR;TSS200;TSS200;TSS1500	Island	7.9±1.0	9.7±1.1	1.8	0.0001	0.0029
5080594	DCAF6	NM_001017977	DDB1 and CUL4 associated factor 6	245.3±59.3	466.5±204.8	1.9	0.0002	0.0018	cg15621027	DCAF6;BRP44;BRP44;BRP44;DCAF6	TSS1500;5'UTR;TSS200;TSS200;TSS1500	Island	9.2±0.8	11.3±1.2	2.1	0.0001	0.0029
2760433	DCLK1	NM_004734	doublecortin-like kinase 1	32.1±9.1	85.2±28.5	2.7	0.0002	0.0018	cg02298831	MIR548F5;DCLK1	Body;Body		78.4±5.8	67.5±8.4	-10.8	0.0001	0.0029
2760433	DCLK1	NM_004734	doublecortin-like kinase 1	32.1±9.1	85.2±28.5	2.7	0.0002	0.0018	cg16766613	DCLK1	Body		92.8±1.0	91.3±1.5	-1.5	0.0001	0.0029
5050431	DCLK1	NM_004734	doublecortin-like kinase 1	73.7±43.0	402.3±147.4	5.5	0.0002	0.0018	cg02298831	MIR548F5;DCLK1	Body;Body		78.4±5.8	67.5±8.4	-10.8	0.0001	0.0029
5050431	DCLK1	NM_004734	doublecortin-like kinase 1	73.7±43.0	402.3±147.4	5.5	0.0002	0.0018	cg16766613	DCLK1	Body		92.8±1.0	91.3±1.5	-1.5	0.0001	0.0029
1450370	DCP1A	NM_018403	DCP1 decapping enzyme homolog A (S. cerevisiae)	100.5±11.5	70.0±12.3	0.7	0.0002	0.0018	cg13284007	DCP1A	TSS1500	Island	11.8±1.9	13.6±2.4	1.8	0.0001	0.0029
1450370	DCP1A	NM_018403	DCP1 decapping enzyme homolog A (S. cerevisiae)	100.5±11.5	70.0±12.3	0.7	0.0002	0.0018	cg15146004	DCP1A	Body	N_Shore	8.2±0.9	10.7±1.8	2.5	0.0001	0.0029
6960349	DCP2	NM_152624	DCP2 decapping enzyme homolog (S. cerevisiae)	218.3±63.2	418.3±167.9	1.9	0.0002	0.0018	cg00522636	DCP2	1stExon	Island	5.6±0.6	7.1±1.0	1.5	0.0001	0.0029
6960349	DCP2	NM_152624	DCP2 decapping enzyme homolog (S. cerevisiae)	218.3±63.2	418.3±167.9	1.9	0.0002	0.0018	cg18179833	DCP2	Body	Island	8.3±1.0	10.6±1.1	2.3	0.0001	0.0029
4210192	DCTPP1	NM_024096	dCTP pyrophosphatase 1	1741.5±327.2	1181.3±186.3	0.7	0.0002	0.0018	cg07635132	DCTPP1	TSS1500	S_Shore	59.1±12.2	57.2±12.3	-1.9	0.0001	0.0029
7650435	DCTPP1	NM_024096	dCTP pyrophosphatase 1	783.4±201.4	528.9±87.5	0.7	0.0002	0.0018	cg07635132	DCTPP1	TSS1500	S_Shore	59.1±12.2	57.2±12.3	-1.9	0.0001	0.0029
2000482	DDB2	NM_000107	damage-specific DNA binding protein 2, 48kDa	88.9±11.2	70.9±12.5	0.8	0.0002	0.0018	cg04915425	DDB2	TSS200	N_Shore	7.5±1.0	9.3±1.2	1.8	0.0001	0.0029
6060201	DDX18	NM_006773	DEAD (Asp-Glu-Ala-Asp) box polypeptide 18	878.0±203.8	673.1±126.7	0.8	0.0002	0.0018	cg00827380	DDX18	TSS1500	N_Shore	5.4±0.7	7.3±0.9	1.8	0.0001	0.0029
6060201	DDX18	NM_006773	DEAD (Asp-Glu-Ala-Asp) box polypeptide 18	878.0±203.8	673.1±126.7	0.8	0.0002	0.0018	cg13264341	DDX18;DDX18	5'UTR;1stExon	Island	5.9±0.8	6.8±1.0	0.9	0.0001	0.0029
6060201	DDX18	NM_006773	DEAD (Asp-Glu-Ala-Asp) box polypeptide 18	878.0±203.8	673.1±126.7	0.8	0.0002	0.0018	cg27013848	DDX18	Body	S_Shore	13.3±1.3	17.1±1.8	3.8	0.0001	0.0029
4560242	DDX19B	NM_001014449	DEAD (Asp-Glu-Ala-Asp) box polypeptide 19B	137.1±15.8	108.4±20.5	0.8	0.0002	0.0018	cg10468369	DDX19B;DDX19B;DDX19B	Body;5'UTR;Body		8.1±3.6	10.1±4.1	2.0	0.0001	0.0029
4860673	DDX39	NM_005804	DEAD (Asp-Glu-Ala-Asp) box polypeptide 39A	1920.8±489.5	935.6±208.0	0.5	0.0002	0.0018	cg18421339	DDX39	TSS200	Island	6.3±0.8	7.7±0.6	1.5	0.0001	0.0029
430577	DDX50	NM_024045	DEAD (Asp-Glu-Ala-Asp) box polypeptide 50	570.5±57.4	473.7±55.2	0.8	0.0002	0.0018	cg18168982	DDX50	Body	Island	7.7±0.8	9.2±1.0	1.4	0.0001	0.0029
2370441	DEPDC1B	NM_018369	DEP domain containing 1B	140.2±68.4	41.0±14.4	0.3	0.0002	0.0018	cg01466967	DEPDC1B;DEPDC1B	Body;Body	Island	10.8±1.1	12.6±1.3	1.7	0.0001	0.0029
2370441	DEPDC1B	NM_018369	DEP domain containing 1B	140.2±68.4	41.0±14.4	0.3	0.0002	0.0018	cg07145255	DEPDC1B;DEPDC1B	Body;Body	N_Shore	7.3±1.7	8.9±1.8	1.6	0.0001	0.0029
10296	DES	NM_001927	desmin	656.8±444.3	1906.8±1062.4	2.9	0.0002	0.0018	cg01812045	DES	1stExon	Island	21.9±8.0	24.4±7.2	2.5	0.0001	0.0029
7200274	DGCR6	NM_005675	DiGeorge syndrome critical region gene 6	1142.9±270.3	1502.7±427.7	1.3	0.0002	0.0018	cg01305127	DGCR6	TSS1500	Island	7.7±2.1	9.5±2.7	1.8	0.0001	0.0029
7200274	DGCR6	NM_005675	DiGeorge syndrome critical region gene 6	1142.9±270.3	1502.7±427.7	1.3	0.0002	0.0018	cg05658793	DGCR6	TSS1500	Island	9.5±1.4	11.4±2.6	1.9	0.0001	0.0029
7200274	DGCR6	NM_005675	DiGeorge syndrome critical region gene 6	1142.9±270.3	1502.7±427.7	1.3	0.0002	0.0018	cg22300727	DGCR6	TSS200	Island	6.9±0.8	8.3±0.9	1.5	0.0001	0.0029
4480341	DHCR24	NM_014762	24-dehydrocholesterol reductase	348.8±139.1	777.5±189.1	2.2	0.0002	0.0018	cg10073091	DHCR24	Body	N_Shore	10.2±3.5	12.2±4.5	2.1	0.0001	0.0029
5360678	DHCR7	NM_001360	7-dehydrocholesterol reductase	210.0±51.9	646.8±149.7	3.1	0.0002	0.0018	cg10763288	DHCR7;DHCR7	5'UTR;5'UTR	N_Shore	15.0±2.5	17.8±3.4	2.8	0.0001	0.0029
6550048	DHCR7	NM_001360	7-dehydrocholesterol reductase	188.2±41.3	504.9±108.0	2.7	0.0002	0.0018	cg10763288	DHCR7;DHCR7	5'UTR;5'UTR	N_Shore	15.0±2.5	17.8±3.4	2.8	0.0001	0.0029
2900735	DHX15	NM_001358	DEAH (Asp-Glu-Ala-His) box polypeptide 15	3496.0±428.6	2691.3±215.2	0.8	0.0002	0.0018	cg21302120	DHX15	Body	N_Shore	7.8±0.7	9.6±1.1	1.8	0.0001	0.0029
2450286	DHX33	NM_020162	DEAH (Asp-Glu-Ala-His) box polypeptide 33	243.7±36.7	186.7±45.9	0.8	0.0002	0.0018	cg04290835	DHX33	Body	S_Shelf	69.8±5.4	72.9±5.1	3.1	0.0001	0.0029
2450286	DHX33	NM_020162	DEAH (Asp-Glu-Ala-His) box polypeptide 33	243.7±36.7	186.7±45.9	0.8	0.0002	0.0018	cg07283595	DHX33	1stExon	Island	15.9±2.6	18.3±2.9	2.5	0.0001	0.0029
5390672	DIAPH3	NM_001042517	diaphanous homolog 3 (Drosophila)	151.4±47.7	63.1±12.6	0.4	0.0002	0.0018	cg15468925	DIAPH3	Body	N_Shore	5.1±0.4	5.8±0.3	0.6	0.0001	0.0029
5390672	DIAPH3	NM_001042517	diaphanous homolog 3 (Drosophila)	151.4±47.7	63.1±12.6	0.4	0.0002	0.0018	cg24494967	DIAPH3	TSS200	Island	5.5±0.4	6.7±1.1	1.1	0.0001	0.0029
5900017	DIAPH3	NM_030932	diaphanous homolog 3 (Drosophila)	142.0±45.6	53.6±17.5	0.4	0.0002	0.0018	cg15468925	DIAPH3	Body	N_Shore	5.1±0.4	5.8±0.3	0.6	0.0001	0.0029
5900017	DIAPH3	NM_030932	diaphanous homolog 3 (Drosophila)	142.0±45.6	53.6±17.5	0.4	0.0002	0.0018	cg24494967	DIAPH3	TSS200	Island	5.5±0.4	6.7±1.1	1.1	0.0001	0.0029
6560167	DIAPH3	NM_001042517	diaphanous homolog 3 (Drosophila)	241.1±86.2	86.5±17.2	0.4	0.0002	0.0018	cg15468925	DIAPH3	Body	N_Shore	5.1±0.4	5.8±0.3	0.6	0.0001	0.0029
6560167	DIAPH3	NM_001042517	diaphanous homolog 3 (Drosophila)	241.1±86.2	86.5±17.2	0.4	0.0002	0.0018	cg24494967	DIAPH3	TSS200	Island	5.5±0.4	6.7±1.1	1.1	0.0001	0.0029
6660739	DIAPH3	NM_001042517	diaphanous homolog 3 (Drosophila)	610.4±193.0	236.2±39.2	0.4	0.0002	0.0018	cg15468925	DIAPH3	Body	N_Shore	5.1±0.4	5.8±0.3	0.6	0.0001	0.0029
6660739	DIAPH3	NM_001042517	diaphanous homolog 3 (Drosophila)	610.4±193.0	236.2±39.2	0.4	0.0002	0.0018	cg24494967	DIAPH3	TSS200	Island	5.5±0.4	6.7±1.1	1.1	0.0001	0.0029
6520577	DIP2A	NM_015151	DIP2 disco-interacting protein 2 homolog A (Drosophila)	59.4±13.2	35.1±9.8	0.6	0.0002	0.0018	cg09493818	DIP2A;DIP2A;DIP2A;DIP2A;DIP2A;DIP2A;DIP2A	Body;Body;Body;Body;Body;Body;Body	N_Shore	68.3±3.2	61.2±4.2	-7.1	0.0001	0.0029
6520577	DIP2A	NM_015151	DIP2 disco-interacting protein 2 homolog A (Drosophila)	59.4±13.2	35.1±9.8	0.6	0.0002	0.0018	cg26629188	DIP2A;DIP2A;DIP2A;DIP2A;DIP2A;DIP2A;DIP2A	TSS1500;TSS1500;TSS1500;TSS1500;TSS1500;TSS1500;TSS1500	Island	7.8±1.0	9.1±1.2	1.3	0.0001	0.0029
4880609	DKK1	NM_012242	dickkopf 1 homolog (Xenopus laevis)	645.4±526.5	61.6±55.1	0.1	0.0002	0.0018	cg12621514	DKK1	TSS1500	N_Shore	25.9±7.7	32.1±8.0	6.2	0.0001	0.0029
5570102	DKK1	NM_012242	dickkopf 1 homolog (Xenopus laevis)	5372.8±2693.2	529.4±603.7	0.1	0.0002	0.0018	cg12621514	DKK1	TSS1500	N_Shore	25.9±7.7	32.1±8.0	6.2	0.0001	0.0029
1500661	DLEU2	XR_001514	NA	114.9±51.5	52.4±15.7	0.5	0.0002	0.0018	cg12368542	TRIM13;TRIM13;TRIM13;TRIM13;DLEU2	TSS1500;TSS1500;TSS1500;TSS1500;Body	N_Shore	15.1±2.0	18.3±2.5	3.2	0.0001	0.0029
6450681	DLST	NM_001933	dihydrolipoamide S-succinyltransferase (E2 component of 2-oxo-glutarate complex)	361.6±42.2	257.9±39.8	0.7	0.0002	0.0018	cg14258675	DLST	TSS200	N_Shore	7.9±1.3	9.5±2.1	1.6	0.0001	0.0029
270520	DMD	NM_004006	dystrophin	18.4±6.5	105.0±46.5	5.7	0.0002	0.0018	cg08711530	DMD;DMD;DMD;DMD;DMD;DMD;DMD;DMD;DMD;DMD;DMD;DMD;DMD;DMD;DMD;DMD;DMD;DMD	Body;Body;Body;Body;Body;Body;Body;Body;Body;Body;Body;Body;Body;Body;Body;Body;Body;Body	N_Shelf	32.2±15.7	40.2±16.4	8.0	0.0001	0.0029
3930164	DMPK	NM_001081562	dystrophia myotonica-protein kinase	119.1±72.7	284.8±134.5	2.4	0.0002	0.0018	cg05242371	DMPK;DMPK;DMPK;DMWD	TSS1500;TSS1500;TSS1500;3'UTR	N_Shelf	15.1±2.3	17.9±1.9	2.7	0.0001	0.0029
3930164	DMPK	NM_001081562	dystrophia myotonica-protein kinase	119.1±72.7	284.8±134.5	2.4	0.0002	0.0018	cg10857774	DMPK;DMPK;DMPK;DMWD	TSS1500;TSS1500;TSS1500;3'UTR	N_Shelf	6.8±1.3	8.6±1.6	1.9	0.0001	0.0029
3930164	DMPK	NM_001081562	dystrophia myotonica-protein kinase	119.1±72.7	284.8±134.5	2.4	0.0002	0.0018	cg17499826	DMPK;DMPK;DMPK;DMPK	Body;Body;Body;TSS1500	S_Shore	17.0±8.7	21.7±9.1	4.8	0.0001	0.0029
2470196	DNAJB5	NM_012266	DnaJ (Hsp40) homolog, subfamily B, member 5	139.5±30.0	261.3±75.0	1.9	0.0002	0.0018	cg07935924	DNAJB5;DNAJB5;DNAJB5	TSS200;TSS200;TSS1500	Island	6.2±0.9	8.2±1.0	2.0	0.0001	0.0029
5860315	DNAJB6	NM_058246	DnaJ (Hsp40) homolog, subfamily B, member 6	1065.8±215.4	1340.4±263.4	1.3	0.0002	0.0018	cg01469549	DNAJB6;DNAJB6	TSS200;TSS200	Island	7.4±0.8	9.3±1.0	1.9	0.0001	0.0029
5860315	DNAJB6	NM_058246	DnaJ (Hsp40) homolog, subfamily B, member 6	1065.8±215.4	1340.4±263.4	1.3	0.0002	0.0018	cg02271119	DNAJB6	Body	N_Shelf	30.3±7.9	36.3±7.1	6.0	0.0001	0.0029
5860315	DNAJB6	NM_058246	DnaJ (Hsp40) homolog, subfamily B, member 6	1065.8±215.4	1340.4±263.4	1.3	0.0002	0.0018	cg09125311	DNAJB6	Body	S_Shore	78.8±11.3	76.2±10.8	-2.6	0.0001	0.0029
5860315	DNAJB6	NM_058246	DnaJ (Hsp40) homolog, subfamily B, member 6	1065.8±215.4	1340.4±263.4	1.3	0.0002	0.0018	cg09710771	DNAJB6	Body	N_Shelf	34.1±7.1	37.8±7.2	3.7	0.0001	0.0029
5860315	DNAJB6	NM_058246	DnaJ (Hsp40) homolog, subfamily B, member 6	1065.8±215.4	1340.4±263.4	1.3	0.0002	0.0018	cg09903872	DNAJB6;DNAJB6	TSS1500;TSS1500	Island	7.0±0.8	8.5±0.9	1.4	0.0001	0.0029
5860315	DNAJB6	NM_058246	DnaJ (Hsp40) homolog, subfamily B, member 6	1065.8±215.4	1340.4±263.4	1.3	0.0002	0.0018	cg10665071	DNAJB6	Body	N_Shelf	19.2±11.3	24.2±11.6	4.9	0.0001	0.0029
50114	DNAJC9	NM_015190	DnaJ (Hsp40) homolog, subfamily C, member 9	1715.8±505.9	723.0±150.5	0.4	0.0002	0.0018	cg09519462	DNAJC9	TSS200	Island	8.5±0.6	10.2±0.9	1.8	0.0001	0.0029
6200309	DNALI1	NM_003462	dynein, axonemal, light intermediate chain 1	98.2±22.2	210.3±52.3	2.1	0.0002	0.0018	cg02930200	DNALI1	TSS200	N_Shore	9.9±2.7	13.1±3.1	3.2	0.0001	0.0029
6200309	DNALI1	NM_003462	dynein, axonemal, light intermediate chain 1	98.2±22.2	210.3±52.3	2.1	0.0002	0.0018	cg16109423	DNALI1	Body	Island	14.3±3.5	17.5±4.0	3.2	0.0001	0.0029
6200309	DNALI1	NM_003462	dynein, axonemal, light intermediate chain 1	98.2±22.2	210.3±52.3	2.1	0.0002	0.0018	cg21488617	DNALI1	1stExon	Island	9.0±1.2	10.7±1.5	1.7	0.0001	0.0029
990725	DONSON	NM_017613	downstream neighbor of SON	288.6±79.8	164.1±28.2	0.6	0.0002	0.0018	cg08701609	DONSON	TSS1500	S_Shore	10.9±0.7	13.6±1.2	2.7	0.0001	0.0029
990725	DONSON	NM_017613	downstream neighbor of SON	288.6±79.8	164.1±28.2	0.6	0.0002	0.0018	cg21481755	DONSON	TSS1500	Island	6.0±0.5	6.9±0.6	0.9	0.0001	0.0029
6480669	DONSON	NM_017613	downstream neighbor of SON	64.1±24.2	38.4±9.9	0.6	0.0002	0.0018	cg08701609	DONSON	TSS1500	S_Shore	10.9±0.7	13.6±1.2	2.7	0.0001	0.0029
6480669	DONSON	NM_017613	downstream neighbor of SON	64.1±24.2	38.4±9.9	0.6	0.0002	0.0018	cg21481755	DONSON	TSS1500	Island	6.0±0.5	6.9±0.6	0.9	0.0001	0.0029
3190102	DSN1	NM_024918	DSN1, MIND kinetochore complex component, homolog (S. cerevisiae)	190.0±51.5	96.3±21.2	0.5	0.0002	0.0018	cg00459953	DSN1;DSN1;DSN1;DSN1;DSN1	TSS200;TSS200;TSS1500;TSS1500;TSS200	Island	7.5±1.2	9.6±1.1	2.1	0.0001	0.0029
5570296	DTL	NM_016448	denticleless E3 ubiquitin protein ligase homolog (Drosophila)	264.5±97.6	67.4±22.2	0.3	0.0002	0.0018	cg23834779	INTS7;DTL	1stExon;TSS200	N_Shore	7.3±0.7	9.0±1.6	1.7	0.0001	0.0029
4570253	DTNA	NM_032980	dystrobrevin, alpha	31.0±12.0	99.3±65.3	3.2	0.0002	0.0018	cg22009464	DTNA;DTNA;DTNA;DTNA	TSS200;5'UTR;5'UTR;5'UTR		14.1±2.5	18.7±2.9	4.6	0.0001	0.0029
6350164	DTNA	NM_001392	dystrobrevin, alpha	152.5±100.6	976.1±795.4	6.4	0.0002	0.0018	cg22009464	DTNA;DTNA;DTNA;DTNA	TSS200;5'UTR;5'UTR;5'UTR		14.1±2.5	18.7±2.9	4.6	0.0001	0.0029
7320072	DTNA	NM_032981	dystrobrevin, alpha	27.8±12.0	97.2±70.2	3.5	0.0002	0.0018	cg22009464	DTNA;DTNA;DTNA;DTNA	TSS200;5'UTR;5'UTR;5'UTR		14.1±2.5	18.7±2.9	4.6	0.0001	0.0029
3780707	DUSP10	NM_144729	dual specificity phosphatase 10	378.3±126.4	187.9±65.4	0.5	0.0002	0.0018	cg05941778	DUSP10;DUSP10	5'UTR;5'UTR	N_Shore	33.7±13.9	41.4±15.3	7.7	0.0001	0.0029
3780707	DUSP10	NM_144729	dual specificity phosphatase 10	378.3±126.4	187.9±65.4	0.5	0.0002	0.0018	cg24411314	DUSP10;DUSP10	5'UTR;5'UTR	N_Shore	7.0±1.1	8.7±1.4	1.7	0.0001	0.0029
460280	DUSP12	NM_007240	dual specificity phosphatase 12	1210.1±141.3	901.5±126.7	0.7	0.0002	0.0018	cg06409308	DUSP12	TSS200	Island	17.0±2.1	21.5±2.8	4.5	0.0001	0.0029
3710626	DUSP22	NM_020185	dual specificity phosphatase 22	176.8±35.3	279.9±94.1	1.6	0.0002	0.0018	cg03624871	DUSP22	Body		18.6±6.7	22.9±8.2	4.3	0.0001	0.0029
3710626	DUSP22	NM_020185	dual specificity phosphatase 22	176.8±35.3	279.9±94.1	1.6	0.0002	0.0018	cg20491765	DUSP22	Body		79.3±3.7	75.5±4.0	-3.8	0.0001	0.0029
6280242	DUT	NM_001025248	deoxyuridine triphosphatase	382.4±103.2	224.0±31.5	0.6	0.0002	0.0018	cg07562988	DUT;DUT;DUT	TSS200;5'UTR;Body	Island	5.8±0.9	6.9±1.0	1.1	0.0001	0.0029
5290131	DYNC1LI2	NM_006141	dynein, cytoplasmic 1, light intermediate chain 2	2176.7±252.0	3211.1±555.5	1.5	0.0002	0.0018	cg07523565	DYNC1LI2	Body	N_Shore	5.0±1.0	6.0±0.9	1.0	0.0001	0.0029
5720609	DYNC2LI1	NM_016008	dynein, cytoplasmic 2, light intermediate chain 1	152.1±31.5	227.4±37.0	1.5	0.0002	0.0018	cg14041007	DYNC2LI1;DYNC2LI1;DYNC2LI1	TSS200;TSS200;TSS200		7.7±1.4	10.4±1.4	2.7	0.0001	0.0029
6350634	DYNLT1	NM_006519	dynein, light chain, Tctex-type 1	2838.3±589.3	2054.3±321.5	0.7	0.0002	0.0018	cg24023970	DYNLT1	TSS1500	S_Shore	6.9±0.8	8.4±1.0	1.5	0.0001	0.0029
6330553	DYRK2	NM_003583	dual-specificity tyrosine-(Y)-phosphorylation regulated kinase 2	396.8±86.9	808.9±200.0	2.0	0.0002	0.0018	cg20408290	DYRK2;DYRK2	TSS1500;TSS1500	N_Shore	9.9±1.0	12.1±1.2	2.2	0.0001	0.0029
6560523	DYRK2	NM_003583	dual-specificity tyrosine-(Y)-phosphorylation regulated kinase 2	125.2±31.2	254.2±69.3	2.0	0.0002	0.0018	cg20408290	DYRK2;DYRK2	TSS1500;TSS1500	N_Shore	9.9±1.0	12.1±1.2	2.2	0.0001	0.0029
4560450	E2F7	NM_203394	E2F transcription factor 7	270.1±98.7	114.3±41.3	0.4	0.0002	0.0018	cg16975973	E2F7	TSS1500	Island	8.4±0.7	10.1±1.1	1.6	0.0001	0.0029
7160435	EBF3	NM_001005463	early B-cell factor 3	1063.8±246.0	632.8±185.5	0.6	0.0002	0.0018	cg06163425	EBF3	Body	N_Shore	10.0±0.8	11.8±1.6	1.9	0.0001	0.0029
7160435	EBF3	NM_001005463	early B-cell factor 3	1063.8±246.0	632.8±185.5	0.6	0.0002	0.0018	cg06610286	EBF3	Body		45.2±8.9	52.7±9.9	7.5	0.0001	0.0029
7160435	EBF3	NM_001005463	early B-cell factor 3	1063.8±246.0	632.8±185.5	0.6	0.0002	0.0018	cg07194839	EBF3	Body	N_Shore	17.3±2.1	23.6±5.4	6.3	0.0001	0.0029
7160435	EBF3	NM_001005463	early B-cell factor 3	1063.8±246.0	632.8±185.5	0.6	0.0002	0.0018	cg07256869	EBF3	Body	S_Shore	11.4±4.0	15.0±5.1	3.6	0.0001	0.0029
7160435	EBF3	NM_001005463	early B-cell factor 3	1063.8±246.0	632.8±185.5	0.6	0.0002	0.0018	cg09252806	EBF3	Body	S_Shelf	31.3±4.3	38.0±5.0	6.7	0.0001	0.0029
7160435	EBF3	NM_001005463	early B-cell factor 3	1063.8±246.0	632.8±185.5	0.6	0.0002	0.0018	cg09326135	EBF3	Body	N_Shelf	13.6±5.7	18.3±9.7	4.7	0.0001	0.0029
7160435	EBF3	NM_001005463	early B-cell factor 3	1063.8±246.0	632.8±185.5	0.6	0.0002	0.0018	cg14405924	EBF3	Body	Island	8.6±1.3	11.1±2.4	2.5	0.0001	0.0029
7160435	EBF3	NM_001005463	early B-cell factor 3	1063.8±246.0	632.8±185.5	0.6	0.0002	0.0018	cg19074393	EBF3	Body	N_Shelf	22.4±5.3	28.8±6.8	6.3	0.0001	0.0029
7160435	EBF3	NM_001005463	early B-cell factor 3	1063.8±246.0	632.8±185.5	0.6	0.0002	0.0018	cg20036706	EBF3	Body		15.2±3.1	21.6±4.9	6.4	0.0001	0.0029
7160435	EBF3	NM_001005463	early B-cell factor 3	1063.8±246.0	632.8±185.5	0.6	0.0002	0.0018	cg22690322	EBF3	Body		28.6±11.8	35.1±12.0	6.5	0.0001	0.0029
5490477	EBPL	NM_032565	emopamil binding protein-like	536.9±160.0	265.1±75.1	0.5	0.0002	0.0018	cg24909737	EBPL	1stExon	Island	7.1±0.4	8.7±0.7	1.6	0.0001	0.0029
5220612	ECHDC3	NM_024693	enoyl CoA hydratase domain containing 3	264.9±74.3	160.6±72.2	0.6	0.0002	0.0018	cg10543363	ECHDC3	TSS200	N_Shore	12.3±5.6	15.6±7.0	3.3	0.0001	0.0029
5420689	ECM2	NM_001393	extracellular matrix protein 2, female organ and adipocyte specific	19.1±6.6	63.5±43.5	3.3	0.0002	0.0018	cg13720022	CENPP;ECM2	Body;Body		14.6±7.2	19.7±9.2	5.0	0.0001	0.0029
2030292	EDEM1	NM_014674	ER degradation enhancer, mannosidase alpha-like 1	269.2±51.7	179.7±48.3	0.7	0.0002	0.0018	cg01815263	EDEM1	Body		15.9±9.6	21.0±10.4	5.1	0.0001	0.0029
2030292	EDEM1	NM_014674	ER degradation enhancer, mannosidase alpha-like 1	269.2±51.7	179.7±48.3	0.7	0.0002	0.0018	cg07748036	EDEM1	Body	S_Shore	8.0±0.8	10.1±0.8	2.1	0.0001	0.0029
1980484	EFHD1	NM_025202	EF-hand domain family, member D1	547.6±445.4	1775.7±676.8	3.2	0.0002	0.0018	cg04043264	EFHD1	Body	Island	8.9±1.5	10.9±1.5	2.0	0.0001	0.0029
1980484	EFHD1	NM_025202	EF-hand domain family, member D1	547.6±445.4	1775.7±676.8	3.2	0.0002	0.0018	cg23904854	EFHD1;EFHD1	Body;TSS200	Island	6.1±0.6	7.7±1.0	1.6	0.0001	0.0029
110161	EFR3A	NM_015137	EFR3 homolog A (S. cerevisiae)	856.9±101.7	1222.7±113.4	1.4	0.0002	0.0018	cg09396107	EFR3A	Body	Island	7.0±0.6	8.6±0.5	1.5	0.0001	0.0029
3800142	EGFLAM	NM_182799	EGF-like, fibronectin type III and laminin G domains	94.0±29.0	177.8±71.7	1.9	0.0002	0.0018	cg05530317	EGFLAM;EGFLAM;EGFLAM;EGFLAM;EGFLAM	Body;1stExon;5'UTR;Body;Body		13.1±8.2	15.3±8.4	2.1	0.0001	0.0029
5820402	EGFLAM	NM_182801	EGF-like, fibronectin type III and laminin G domains	48.6±12.7	140.3±74.7	2.9	0.0002	0.0018	cg05530317	EGFLAM;EGFLAM;EGFLAM;EGFLAM;EGFLAM	Body;1stExon;5'UTR;Body;Body		13.1±8.2	15.3±8.4	2.1	0.0001	0.0029
6270372	EGFLAM	NM_182801	EGF-like, fibronectin type III and laminin G domains	362.8±92.4	698.7±285.1	1.9	0.0002	0.0018	cg05530317	EGFLAM;EGFLAM;EGFLAM;EGFLAM;EGFLAM	Body;1stExon;5'UTR;Body;Body		13.1±8.2	15.3±8.4	2.1	0.0001	0.0029
6130484	EGLN3	NM_022073	egl nine homolog 3 (C. elegans)	39.6±13.0	354.0±114.1	8.9	0.0002	0.0018	cg05769169	EGLN3	1stExon	Island	7.7±1.2	9.2±2.4	1.5	0.0001	0.0029
6020255	EGR2	NM_000399	early growth response 2	95.9±75.4	494.6±215.7	5.2	0.0002	0.0018	cg00636809	EGR2;EGR2;EGR2;EGR2	5'UTR;TSS1500;TSS1500;TSS1500	Island	12.7±4.2	15.9±4.6	3.2	0.0001	0.0029
6020255	EGR2	NM_000399	early growth response 2	95.9±75.4	494.6±215.7	5.2	0.0002	0.0018	cg17986264	EGR2;EGR2;EGR2;EGR2	TSS200;5'UTR;TSS200;TSS200	Island	8.5±0.9	10.1±1.2	1.7	0.0001	0.0029
6020255	EGR2	NM_000399	early growth response 2	95.9±75.4	494.6±215.7	5.2	0.0002	0.0018	cg19355190	EGR2;EGR2;EGR2;EGR2;EGR2	5'UTR;5'UTR;5'UTR;5'UTR;1stExon	Island	12.2±2.3	14.0±2.8	1.9	0.0001	0.0029
6020255	EGR2	NM_000399	early growth response 2	95.9±75.4	494.6±215.7	5.2	0.0002	0.0018	cg22903908	EGR2;EGR2	5'UTR;1stExon	S_Shore	12.9±2.7	17.1±3.9	4.2	0.0001	0.0029
6400224	EHBP1L1	NM_001099409	EH domain binding protein 1-like 1	442.7±70.0	1145.4±488.7	2.6	0.0002	0.0018	cg02532488	EHBP1L1	TSS200	Island	12.6±1.6	15.4±1.5	2.8	0.0001	0.0029
5050669	EIF3D	NM_003753	eukaryotic translation initiation factor 3, subunit D	2059.5±161.1	1623.1±104.2	0.8	0.0002	0.0018	cg14297023	EIF3D	3'UTR	S_Shelf	32.7±11.0	40.3±10.7	7.6	0.0001	0.0029
5050669	EIF3D	NM_003753	eukaryotic translation initiation factor 3, subunit D	2059.5±161.1	1623.1±104.2	0.8	0.0002	0.0018	cg18454903	EIF3D	5'UTR	Island	6.9±0.6	8.3±0.9	1.4	0.0001	0.0029
5050669	EIF3D	NM_003753	eukaryotic translation initiation factor 3, subunit D	2059.5±161.1	1623.1±104.2	0.8	0.0002	0.0018	cg22833807	EIF3D;EIF3D	1stExon;5'UTR	Island	7.9±1.1	9.8±1.0	1.9	0.0001	0.0029
5050669	EIF3D	NM_003753	eukaryotic translation initiation factor 3, subunit D	2059.5±161.1	1623.1±104.2	0.8	0.0002	0.0018	cg27575890	EIF3D	Body	S_Shelf	15.5±3.7	19.0±4.9	3.5	0.0001	0.0029
1450670	EIF4A1	NM_001416	eukaryotic translation initiation factor 4A1	10223.2±876.2	8336.0±769.0	0.8	0.0002	0.0018	cg04117643	EIF4A1;SNORA48	Body;TSS1500	Island	9.1±1.2	11.1±1.1	2.0	0.0001	0.0029
1450670	EIF4A1	NM_001416	eukaryotic translation initiation factor 4A1	10223.2±876.2	8336.0±769.0	0.8	0.0002	0.0018	cg13964280	EIF4A1	TSS200	Island	6.5±0.5	8.7±1.0	2.2	0.0001	0.0029
1170093	EML1	NM_004434	echinoderm microtubule associated protein like 1	259.3±54.6	497.3±99.9	1.9	0.0002	0.0018	cg02727423	EML1;EML1	TSS1500;TSS1500	N_Shore	26.6±4.4	33.9±4.8	7.3	0.0001	0.0029
1170093	EML1	NM_004434	echinoderm microtubule associated protein like 1	259.3±54.6	497.3±99.9	1.9	0.0002	0.0018	cg20686551	EML1;EML1	TSS1500;TSS1500	Island	10.1±2.3	12.3±2.4	2.2	0.0001	0.0029
6250612	EML1	NM_004434	echinoderm microtubule associated protein like 1	92.5±15.1	192.0±45.7	2.1	0.0002	0.0018	cg02727423	EML1;EML1	TSS1500;TSS1500	N_Shore	26.6±4.4	33.9±4.8	7.3	0.0001	0.0029
6250612	EML1	NM_004434	echinoderm microtubule associated protein like 1	92.5±15.1	192.0±45.7	2.1	0.0002	0.0018	cg20686551	EML1;EML1	TSS1500;TSS1500	Island	10.1±2.3	12.3±2.4	2.2	0.0001	0.0029
3170132	ENAH	NM_018212	enabled homolog (Drosophila)	305.6±136.4	133.2±41.1	0.4	0.0002	0.0018	cg15676084	ENAH;ENAH	TSS1500;TSS1500	Island	5.7±0.5	6.8±0.8	1.0	0.0001	0.0029
4610753	ENG	NM_000118	endoglin	1827.9±750.2	622.2±261.2	0.3	0.0002	0.0018	cg13458609	ENG;ENG	Body;Body		18.5±10.4	25.4±13.1	6.9	0.0001	0.0029
6380441	ENO1	NM_001428	enolase 1, (alpha)	13300.7±1249.8	7855.7±1458.3	0.6	0.0002	0.0018	cg10365178	ENO1	5'UTR	Island	5.4±0.5	6.6±0.7	1.2	0.0001	0.0029
50402	ENO2	NM_001975	enolase 2 (gamma, neuronal)	496.3±178.3	141.2±42.8	0.3	0.0002	0.0018	cg19720347	ENO2	5'UTR	S_Shore	7.8±0.8	10.3±1.4	2.5	0.0001	0.0029
1240300	ENO3	NM_001976	enolase 3 (beta, muscle)	1894.2±1082.3	7296.4±3192.5	3.9	0.0002	0.0018	cg17820591	ENO3;ENO3	TSS1500;TSS1500	Island	8.0±3.0	11.1±4.2	3.2	0.0001	0.0029
6110435	ENO3	NM_001976	enolase 3 (beta, muscle)	480.9±302.4	2478.2±1211.6	5.2	0.0002	0.0018	cg17820591	ENO3;ENO3	TSS1500;TSS1500	Island	8.0±3.0	11.1±4.2	3.2	0.0001	0.0029
6400044	EPDR1	NM_017549	ependymin related protein 1 (zebrafish)	2764.9±839.3	4627.8±1058.1	1.7	0.0002	0.0018	cg00364758	EPDR1	Body	S_Shelf	32.2±7.9	38.4±8.6	6.2	0.0001	0.0029
6290735	EPHB3	NM_004443	EPH receptor B3	32.9±12.7	59.0±17.8	1.8	0.0002	0.0018	cg20935483	EPHB3	TSS1500	N_Shore	10.1±1.7	13.0±1.0	2.9	0.0001	0.0029
2760465	EPR1	NR_002219	NA	191.1±95.0	69.3±43.0	0.4	0.0002	0.0018	cg19272238	BIRC5;EPR1;BIRC5;BIRC5	3'UTR;TSS200;3'UTR;3'UTR		24.2±3.9	31.7±6.0	7.5	0.0001	0.0029
2760465	EPR1	NR_002219	NA	191.1±95.0	69.3±43.0	0.4	0.0002	0.0018	cg26267341	BIRC5;BIRC5;BIRC5;EPR1	1stExon;1stExon;1stExon;Body	Island	7.4±0.8	9.3±0.7	1.9	0.0001	0.0029
4050156	ERBB2	NM_004448	v-erb-b2 erythroblastic leukemia viral oncogene homolog 2, neuro/glioblastoma derived oncogene homolog (avian)	511.4±69.4	800.6±127.6	1.6	0.0002	0.0018	cg10289325	PGAP3;ERBB2	1stExon;TSS1500	Island	8.3±2.5	10.4±2.9	2.1	0.0001	0.0029
4050156	ERBB2	NM_004448	v-erb-b2 erythroblastic leukemia viral oncogene homolog 2, neuro/glioblastoma derived oncogene homolog (avian)	511.4±69.4	800.6±127.6	1.6	0.0002	0.0018	cg11993754	ERBB2;ERBB2	5'UTR;1stExon	Island	9.4±1.1	11.2±1.1	1.9	0.0001	0.0029
4050156	ERBB2	NM_004448	v-erb-b2 erythroblastic leukemia viral oncogene homolog 2, neuro/glioblastoma derived oncogene homolog (avian)	511.4±69.4	800.6±127.6	1.6	0.0002	0.0018	cg24649641	PGAP3;ERBB2	1stExon;TSS1500	Island	8.1±3.8	9.9±3.7	1.7	0.0001	0.0029
3120608	ERBB3	NM_001005915	v-erb-b2 erythroblastic leukemia viral oncogene homolog 3 (avian)	34.3±10.4	116.1±56.5	3.4	0.0002	0.0018	cg19258882	ERBB3;ERBB3	TSS1500;TSS1500	Island	10.0±1.8	12.9±1.9	3.0	0.0001	0.0029
4560288	ERBB3	NM_001982	v-erb-b2 erythroblastic leukemia viral oncogene homolog 3 (avian)	40.4±17.7	207.3±114.8	5.1	0.0002	0.0018	cg19258882	ERBB3;ERBB3	TSS1500;TSS1500	Island	10.0±1.8	12.9±1.9	3.0	0.0001	0.0029
6110634	ERLIN1	NM_006459	ER lipid raft associated 1	242.9±36.1	122.1±31.1	0.5	0.0002	0.0018	cg25584355	ERLIN1;ERLIN1	TSS1500;TSS1500	S_Shore	8.5±0.9	10.0±0.7	1.5	0.0001	0.0029
1770646	EXO1	NM_006027	exonuclease 1	239.0±101.1	69.7±16.3	0.3	0.0002	0.0018	cg24741598	EXO1;EXO1;EXO1	TSS1500;5'UTR;TSS1500	Island	10.1±1.1	12.8±1.8	2.7	0.0001	0.0029
7330196	EXOC6	NM_019053	exocyst complex component 6	69.1±16.9	217.3±151.8	3.1	0.0002	0.0018	cg14375121	EXOC6;EXOC6	Body;Body		72.6±8.2	64.0±8.5	-8.6	0.0001	0.0029
990491	EXOG	NM_005107	endo/exonuclease (5'-3'), endonuclease G-like	56.7±16.6	118.3±41.6	2.1	0.0002	0.0018	cg16788250	EXOG;EXOG	Body;Body	S_Shore	9.3±0.7	11.6±0.9	2.3	0.0001	0.0029
3520070	EXOSC9	NM_001034194	exosome component 9	1425.1±406.1	512.5±106.9	0.4	0.0002	0.0018	cg13958093	EXOSC9;EXOSC9	TSS200;TSS200	Island	5.7±1.0	7.1±1.1	1.5	0.0001	0.0029
3520070	EXOSC9	NM_001034194	exosome component 9	1425.1±406.1	512.5±106.9	0.4	0.0002	0.0018	cg24271100	EXOSC9;EXOSC9	TSS200;TSS200	Island	6.4±1.0	8.0±1.5	1.7	0.0001	0.0029
6220142	EXOSC9	NM_001034194	exosome component 9	907.4±254.0	303.9±62.5	0.3	0.0002	0.0018	cg13958093	EXOSC9;EXOSC9	TSS200;TSS200	Island	5.7±1.0	7.1±1.1	1.5	0.0001	0.0029
6220142	EXOSC9	NM_001034194	exosome component 9	907.4±254.0	303.9±62.5	0.3	0.0002	0.0018	cg24271100	EXOSC9;EXOSC9	TSS200;TSS200	Island	6.4±1.0	8.0±1.5	1.7	0.0001	0.0029
1710368	EZH2	NM_152998	enhancer of zeste homolog 2 (Drosophila)	223.1±90.5	100.2±28.1	0.4	0.0002	0.0018	cg17358899	EZH2;EZH2	5'UTR;5'UTR	N_Shore	7.7±1.1	9.0±1.3	1.4	0.0001	0.0029
4180524	EZH2	NM_152998	enhancer of zeste homolog 2 (Drosophila)	127.0±52.0	49.5±14.4	0.4	0.0002	0.0018	cg17358899	EZH2;EZH2	5'UTR;5'UTR	N_Shore	7.7±1.1	9.0±1.3	1.4	0.0001	0.0029
2100612	EZR	NM_003379	ezrin	7807.0±1826.0	3546.9±939.6	0.5	0.0002	0.0018	cg16978168	EZR;EZR	Body;Body		52.5±9.7	59.8±9.4	7.3	0.0001	0.0029
2360020	FADS1	NM_013402	fatty acid desaturase 1	538.1±139.7	904.8±143.1	1.7	0.0002	0.0018	cg16213375	FADS1	TSS200	Island	11.8±1.9	14.7±1.7	2.9	0.0001	0.0029
6450703	FAF2	NM_014613	Fas associated factor family member 2	1749.8±181.5	1283.4±175.4	0.7	0.0002	0.0018	cg27084994	FAF2	TSS200	Island	7.7±0.7	9.2±0.8	1.5	0.0001	0.0029
6400402	FAM110A	NM_001042353	family with sequence similarity 110, member A	129.4±37.5	41.4±11.1	0.3	0.0002	0.0018	cg04015907	FAM110A;FAM110A;FAM110A	Body;Body;1stExon	Island	12.4±3.9	16.1±5.5	3.7	0.0001	0.0029
6400402	FAM110A	NM_001042353	family with sequence similarity 110, member A	129.4±37.5	41.4±11.1	0.3	0.0002	0.0018	cg06235351	FAM110A	TSS1500	N_Shore	7.7±0.9	9.9±1.1	2.2	0.0001	0.0029
6400402	FAM110A	NM_001042353	family with sequence similarity 110, member A	129.4±37.5	41.4±11.1	0.3	0.0002	0.0018	cg20364050	FAM110A;FAM110A;FAM110A	TSS200;5'UTR;5'UTR	N_Shore	4.5±0.5	5.6±0.6	1.0	0.0001	0.0029
4200541	FAM113B	NM_138371	PC-esterase domain containing 1B	196.1±63.9	120.7±45.7	0.6	0.0002	0.0018	cg06547285	FAM113B	3'UTR	S_Shore	8.5±1.6	10.9±2.0	2.4	0.0001	0.0029
4200541	FAM113B	NM_138371	PC-esterase domain containing 1B	196.1±63.9	120.7±45.7	0.6	0.0002	0.0018	cg25123566	FAM113B;LOC100233209	5'UTR;TSS1500		16.0±4.8	20.6±8.9	4.6	0.0001	0.0029
2060220	FAM174A	NM_198507	family with sequence similarity 174, member A	256.9±54.4	378.4±71.2	1.5	0.0002	0.0018	cg02261806	FAM174A	TSS200	Island	6.9±0.9	7.9±0.8	1.0	0.0001	0.0029
7330563	FAM178A	NM_018121	family with sequence similarity 178, member A	147.7±22.6	218.8±42.3	1.5	0.0002	0.0018	cg19294196	FAM178A;FAM178A;FAM178A	TSS200;TSS200;TSS200	N_Shore	8.4±1.2	11.5±1.6	3.1	0.0001	0.0029
1440379	FAM178B	NM_016490	family with sequence similarity 178, member B	52.1±24.3	108.5±46.1	2.1	0.0002	0.0018	cg04722249	FAM178B	Body		11.1±1.9	13.8±3.0	2.7	0.0001	0.0029
1440379	FAM178B	NM_016490	family with sequence similarity 178, member B	52.1±24.3	108.5±46.1	2.1	0.0002	0.0018	cg15600915	FAM178B	Body		38.3±11.6	41.7±12.0	3.4	0.0001	0.0029
1440379	FAM178B	NM_016490	family with sequence similarity 178, member B	52.1±24.3	108.5±46.1	2.1	0.0002	0.0018	cg22122013	FAM178B;FAM178B	Body;TSS1500		29.9±7.9	34.9±6.8	5.1	0.0001	0.0029
2810373	FAM20A	NM_017565	family with sequence similarity 20, member A	19.4±9.1	71.4±56.7	3.7	0.0002	0.0018	cg24064639	FAM20A	Body	N_Shelf	17.2±8.4	23.9±11.2	6.7	0.0001	0.0029
4590390	FAM38A	NM_014745	NA	1595.0±322.5	1102.2±168.8	0.7	0.0002	0.0018	cg02169553	FAM38A	Body	N_Shelf	58.7±10.7	62.2±10.5	3.5	0.0001	0.0029
4590390	FAM38A	NM_014745	NA	1595.0±322.5	1102.2±168.8	0.7	0.0002	0.0018	cg03062760	FAM38A	Body	Island	16.3±13.0	20.0±13.3	3.7	0.0001	0.0029
4590390	FAM38A	NM_014745	NA	1595.0±322.5	1102.2±168.8	0.7	0.0002	0.0018	cg04656424	FAM38A	Body	S_Shore	9.2±1.8	10.8±2.2	1.6	0.0001	0.0029
4590390	FAM38A	NM_014745	NA	1595.0±322.5	1102.2±168.8	0.7	0.0002	0.0018	cg08497311	FAM38A	Body	S_Shelf	32.6±10.8	39.5±10.0	6.8	0.0001	0.0029
4590390	FAM38A	NM_014745	NA	1595.0±322.5	1102.2±168.8	0.7	0.0002	0.0018	cg16825643	FAM38A	Body	N_Shore	81.5±1.7	77.1±2.0	-4.4	0.0001	0.0029
4590390	FAM38A	NM_014745	NA	1595.0±322.5	1102.2±168.8	0.7	0.0002	0.0018	cg26748794	FAM38A	Body	Island	8.7±4.4	12.5±5.5	3.8	0.0001	0.0029
4220544	FAM54A	NM_001099286	mitochondrial fission regulator 2	77.7±21.7	40.4±10.2	0.5	0.0002	0.0018	cg06193382	FAM54A;FAM54A;FAM54A	5'UTR;5'UTR;1stExon	Island	8.1±1.6	10.0±1.9	1.9	0.0001	0.0029
5910600	FAM57A	NM_024792	family with sequence similarity 57, member A	424.3±126.5	242.9±94.2	0.6	0.0002	0.0018	cg10981541	FAM57A	Body	Island	7.4±1.0	9.2±0.9	1.8	0.0001	0.0029
3450201	FAM65B	NM_015864	family with sequence similarity 65, member B	103.0±62.1	419.8±165.2	4.1	0.0002	0.0018	cg05491854	FAM65B	5'UTR	N_Shore	11.1±2.8	13.7±3.4	2.6	0.0001	0.0029
150543	FAM83D	NM_030919	family with sequence similarity 83, member D	469.0±217.7	106.4±27.5	0.2	0.0002	0.0018	cg04071118	FAM83D	Body	S_Shore	6.2±0.9	8.1±0.8	1.9	0.0001	0.0029
2690240	FANCD2	NM_001018115	Fanconi anemia, complementation group D2	379.1±105.9	146.2±50.7	0.4	0.0002	0.0018	cg02579736	FANCD2;FANCD2;CIDECP	5'UTR;5'UTR;TSS1500	S_Shore	6.5±0.9	7.9±1.1	1.4	0.0001	0.0029
2690240	FANCD2	NM_001018115	Fanconi anemia, complementation group D2	379.1±105.9	146.2±50.7	0.4	0.0002	0.0018	cg12788970	CIDECP;FANCD2;FANCD2	TSS200;TSS1500;TSS1500	Island	4.7±0.6	5.5±0.6	0.7	0.0001	0.0029
5310634	FASN	NM_004104	fatty acid synthase	1060.2±175.5	1782.0±364.4	1.7	0.0002	0.0018	cg03693434	FASN	Body	Island	83.4±2.6	79.8±2.5	-3.6	0.0001	0.0029
5310634	FASN	NM_004104	fatty acid synthase	1060.2±175.5	1782.0±364.4	1.7	0.0002	0.0018	cg06875616	FASN	Body	Island	75.2±5.7	70.9±6.6	-4.3	0.0001	0.0029
5310634	FASN	NM_004104	fatty acid synthase	1060.2±175.5	1782.0±364.4	1.7	0.0002	0.0018	cg08051977	FASN	Body	N_Shore	80.7±1.8	76.3±3.1	-4.5	0.0001	0.0029
5310634	FASN	NM_004104	fatty acid synthase	1060.2±175.5	1782.0±364.4	1.7	0.0002	0.0018	cg14521508	FASN	TSS200	Island	9.8±1.5	13.1±1.1	3.2	0.0001	0.0029
3460711	FBXW11	NM_033645	F-box and WD repeat domain containing 11	967.9±140.7	1216.5±156.5	1.3	0.0002	0.0018	cg05153347	FBXW11;FBXW11;FBXW11	TSS1500;TSS1500;TSS1500	S_Shore	6.9±0.7	8.5±0.8	1.6	0.0001	0.0029
1340437	FBXW8	NM_012174	F-box and WD repeat domain containing 8	31.6±14.3	281.3±191.8	8.9	0.0002	0.0018	cg10065736	FBXW8;FBXW8	Body;Body		25.9±11.8	31.7±13.0	5.9	0.0001	0.0029
1340437	FBXW8	NM_012174	F-box and WD repeat domain containing 8	31.6±14.3	281.3±191.8	8.9	0.0002	0.0018	cg24905739	FBXW8;FBXW8	Body;Body	Island	6.3±0.8	7.3±0.9	1.0	0.0001	0.0029
3370703	FEN1	NM_004111	flap structure-specific endonuclease 1	1399.6±464.8	633.5±122.0	0.5	0.0002	0.0018	cg02005336	MIR611;C11orf10;FEN1	TSS200;TSS200;TSS200	Island	8.6±1.2	11.0±1.6	2.4	0.0001	0.0029
3370703	FEN1	NM_004111	flap structure-specific endonuclease 1	1399.6±464.8	633.5±122.0	0.5	0.0002	0.0018	cg22704775	MIR611;C11orf10;FEN1	TSS200;TSS200;TSS200	Island	7.3±1.0	9.6±1.2	2.2	0.0001	0.0029
6520139	FGFR3	NM_022965	fibroblast growth factor receptor 3	49.3±16.0	16.3±3.9	0.3	0.0002	0.0018	cg00907756	FGFR3;FGFR3;FGFR3	Body;Body;Body	Island	69.9±7.9	65.4±7.4	-4.5	0.0001	0.0029
6520139	FGFR3	NM_022965	fibroblast growth factor receptor 3	49.3±16.0	16.3±3.9	0.3	0.0002	0.0018	cg13131329	FGFR3;FGFR3;FGFR3	Body;Body;Body	Island	74.8±5.3	70.6±6.1	-4.2	0.0001	0.0029
4480220	FGFRL1	NM_021923	fibroblast growth factor receptor-like 1	574.0±173.2	277.7±76.0	0.5	0.0002	0.0018	cg00940891	FGFRL1;FGFRL1;FGFRL1	5'UTR;TSS1500;5'UTR	Island	3.6±0.4	3.1±0.4	-0.5	0.0001	0.0029
4480220	FGFRL1	NM_021923	fibroblast growth factor receptor-like 1	574.0±173.2	277.7±76.0	0.5	0.0002	0.0018	cg26814241	FGFRL1;FGFRL1;FGFRL1	TSS1500;TSS1500;TSS1500	Island	8.6±2.9	10.9±3.3	2.3	0.0001	0.0029
5860112	FGFRL1	NM_001004358	fibroblast growth factor receptor-like 1	142.2±50.5	62.7±16.1	0.4	0.0002	0.0018	cg00940891	FGFRL1;FGFRL1;FGFRL1	5'UTR;TSS1500;5'UTR	Island	3.6±0.4	3.1±0.4	-0.5	0.0001	0.0029
5860112	FGFRL1	NM_001004358	fibroblast growth factor receptor-like 1	142.2±50.5	62.7±16.1	0.4	0.0002	0.0018	cg26814241	FGFRL1;FGFRL1;FGFRL1	TSS1500;TSS1500;TSS1500	Island	8.6±2.9	10.9±3.3	2.3	0.0001	0.0029
4210564	FHL3	NM_004468	four and a half LIM domains 3	212.1±38.7	377.7±115.4	1.8	0.0002	0.0018	cg05045781	FHL3	TSS1500	S_Shore	10.9±1.2	13.3±2.7	2.4	0.0001	0.0029
4210564	FHL3	NM_004468	four and a half LIM domains 3	212.1±38.7	377.7±115.4	1.8	0.0002	0.0018	cg13207501	FHL3	5'UTR	Island	7.9±0.9	9.4±1.2	1.5	0.0001	0.0029
3830743	FIBCD1	NM_032843	fibrinogen C domain containing 1	159.8±84.4	86.5±36.9	0.5	0.0002	0.0018	cg13609861	FIBCD1;FIBCD1	Body;Body	S_Shore	72.7±5.7	68.8±7.0	-3.9	0.0001	0.0029
6100372	FIGNL1	NM_001042762	fidgetin-like 1	72.8±23.5	33.6±10.8	0.5	0.0002	0.0018	cg03050473	FIGNL1;FIGNL1	3'UTR;3'UTR		77.6±3.8	70.3±6.7	-7.2	0.0001	0.0029
6200600	FILIP1	NM_015687	filamin A interacting protein 1	24.5±7.4	104.4±43.1	4.3	0.0002	0.0018	cg04077979	FILIP1	5'UTR		9.4±1.2	12.6±2.3	3.2	0.0001	0.0029
6200600	FILIP1	NM_015687	filamin A interacting protein 1	24.5±7.4	104.4±43.1	4.3	0.0002	0.0018	cg06899551	FILIP1	Body		17.4±2.2	22.3±3.3	4.9	0.0001	0.0029
6200600	FILIP1	NM_015687	filamin A interacting protein 1	24.5±7.4	104.4±43.1	4.3	0.0002	0.0018	cg10447080	FILIP1;FILIP1	5'UTR;1stExon		26.1±3.4	33.1±3.3	7.1	0.0001	0.0029
270292	FKBP1A	NM_054014	FK506 binding protein 1A, 12kDa	117.6±53.9	65.6±13.7	0.6	0.0002	0.0018	cg04613791	FKBP1A;FKBP1A	Body;Body	Island	7.5±1.1	9.5±1.6	2.0	0.0001	0.0029
5220767	FLNB	NM_001457	filamin B, beta	1478.4±710.9	736.8±342.0	0.5	0.0002	0.0018	cg17338821	FLNB;FLNB;FLNB;FLNB	Body;Body;Body;Body	S_Shore	72.3±10.6	67.8±11.1	-4.5	0.0001	0.0029
1510026	FLVCR2	NM_017791	feline leukemia virus subgroup C cellular receptor family, member 2	203.0±86.6	823.4±368.8	4.1	0.0002	0.0018	cg26934566	FLVCR2;FLVCR2	1stExon;5'UTR	Island	10.0±0.9	12.6±1.7	2.6	0.0001	0.0029
3390739	FNDC5	NM_153756	fibronectin type III domain containing 5	398.0±342.6	3017.8±1261.4	7.6	0.0002	0.0018	cg25870263	FNDC5	5'UTR		12.1±2.8	15.6±3.2	3.4	0.0001	0.0029
3840709	FOLR1	NM_016731	NA	113.8±103.3	1010.0±449.2	8.9	0.0002	0.0018	cg03699566	FOLR1;FOLR1;FOLR1;FOLR1;FOLR1	1stExon;TSS1500;1stExon;5'UTR;5'UTR		25.7±8.2	33.6±6.7	7.9	0.0001	0.0029
6650068	FOLR1	NM_016724	folate receptor 1 (adult)	64.0±57.8	621.9±295.1	9.7	0.0002	0.0018	cg03699566	FOLR1;FOLR1;FOLR1;FOLR1;FOLR1	1stExon;TSS1500;1stExon;5'UTR;5'UTR		25.7±8.2	33.6±6.7	7.9	0.0001	0.0029
3870500	FOXD1	NM_004472	forkhead box D1	2117.1±731.1	812.8±258.7	0.4	0.0002	0.0018	cg13958614	FOXD1;FOXD1	5'UTR;1stExon	N_Shelf	8.4±0.8	10.3±1.0	1.9	0.0001	0.0029
540053	FOXM1	NM_021953	forkhead box M1	290.2±124.0	70.8±18.7	0.2	0.0002	0.0018	cg09976774	FOXM1;FOXM1;C12orf32;C12orf32;FOXM1;C12orf32	5'UTR;5'UTR;TSS1500;TSS1500;5'UTR;TSS1500	Island	8.6±0.8	10.4±1.0	1.8	0.0001	0.0029
6770719	FOXO1	NM_002015	forkhead box O1	78.9±27.2	154.8±31.9	2.0	0.0002	0.0018	cg09504482	FOXO1	Body	Island	9.7±1.3	12.0±1.6	2.3	0.0001	0.0029
4070553	FRY	NM_023037	furry homolog (Drosophila)	28.1±7.9	59.1±19.9	2.1	0.0002	0.0018	cg09699015	FRY	TSS1500	N_Shore	7.9±1.0	9.7±1.4	1.8	0.0001	0.0029
4560328	FSCN1	NM_003088	fascin homolog 1, actin-bundling protein (Strongylocentrotus purpuratus)	7357.5±1127.8	4536.8±1097.3	0.6	0.0002	0.0018	cg23324824	FSCN1	Body	Island	7.8±0.6	9.8±0.9	2.0	0.0001	0.0029
4560328	FSCN1	NM_003088	fascin homolog 1, actin-bundling protein (Strongylocentrotus purpuratus)	7357.5±1127.8	4536.8±1097.3	0.6	0.0002	0.0018	cg25176823	FSCN1	1stExon	Island	12.9±2.2	15.1±1.9	2.3	0.0001	0.0029
4860050	FYN	NM_153047	FYN oncogene related to SRC, FGR, YES	51.4±6.5	32.1±8.5	0.6	0.0002	0.0018	cg00801571	FYN;FYN;FYN	Body;Body;Body		24.2±8.7	30.9±10.2	6.7	0.0001	0.0029
4860050	FYN	NM_153047	FYN oncogene related to SRC, FGR, YES	51.4±6.5	32.1±8.5	0.6	0.0002	0.0018	cg11304838	FYN	5'UTR		73.9±5.0	65.2±4.9	-8.6	0.0001	0.0029
4860050	FYN	NM_153047	FYN oncogene related to SRC, FGR, YES	51.4±6.5	32.1±8.5	0.6	0.0002	0.0018	cg17100322	FYN;FYN	5'UTR;1stExon	Island	8.6±1.1	9.9±1.8	1.3	0.0001	0.0029
4860050	FYN	NM_153047	FYN oncogene related to SRC, FGR, YES	51.4±6.5	32.1±8.5	0.6	0.0002	0.0018	cg18689130	FYN	TSS200	Island	8.0±0.7	10.2±0.9	2.2	0.0001	0.0029
4860050	FYN	NM_153047	FYN oncogene related to SRC, FGR, YES	51.4±6.5	32.1±8.5	0.6	0.0002	0.0018	cg26846592	FYN	TSS1500	S_Shore	6.7±0.9	8.1±1.1	1.4	0.0001	0.0029
6200132	FZD9	NM_003508	frizzled family receptor 9	49.8±24.0	544.2±310.9	10.9	0.0002	0.0018	cg01082091	FZD9	1stExon	Island	79.1±4.2	74.7±5.0	-4.5	0.0001	0.0029
540368	GAB2	NM_080491	GRB2-associated binding protein 2	185.2±50.7	428.4±130.7	2.3	0.0002	0.0018	cg25414537	GAB2;GAB2	Body;Body		19.0±4.2	24.0±4.9	5.0	0.0001	0.0029
540368	GAB2	NM_080491	GRB2-associated binding protein 2	185.2±50.7	428.4±130.7	2.3	0.0002	0.0018	cg25502267	GAB2;GAB2	Body;5'UTR		22.8±4.3	29.0±6.0	6.2	0.0001	0.0029
6420465	GABARAPL1	NM_031412	GABA(A) receptor-associated protein like 1	334.2±122.6	489.1±137.0	1.5	0.0002	0.0018	cg06915165	GABARAPL1	TSS1500	N_Shore	6.1±0.5	7.7±1.6	1.6	0.0001	0.0029
6420465	GABARAPL1	NM_031412	GABA(A) receptor-associated protein like 1	334.2±122.6	489.1±137.0	1.5	0.0002	0.0018	cg09927529	GABARAPL1	TSS1500	N_Shore	8.0±1.3	10.1±1.6	2.1	0.0001	0.0029
4920110	GADD45B	NM_015675	growth arrest and DNA-damage-inducible, beta	528.6±249.0	241.7±98.6	0.5	0.0002	0.0018	cg25295063	GADD45B	TSS1500	Island	6.1±0.9	7.7±0.8	1.6	0.0001	0.0029
6980162	GALE	NM_000403	UDP-galactose-4-epimerase	302.5±66.5	166.1±23.3	0.5	0.0002	0.0018	cg07291005	GALE;GALE;GALE	TSS200;5'UTR;5'UTR	N_Shore	9.3±1.5	11.8±1.4	2.5	0.0001	0.0029
6560458	GALNTL1	NM_020692	UDP-N-acetyl-alpha-D-galactosamine:polypeptide N-acetylgalactosaminyltransferase 16	20.7±8.7	183.1±101.5	8.9	0.0002	0.0018	cg05908587	GALNTL1;GALNTL1	TSS1500;TSS1500	Island	17.2±8.5	20.5±8.2	3.3	0.0001	0.0029
6560458	GALNTL1	NM_020692	UDP-N-acetyl-alpha-D-galactosamine:polypeptide N-acetylgalactosaminyltransferase 16	20.7±8.7	183.1±101.5	8.9	0.0002	0.0018	cg15065139	GALNTL1;GALNTL1	TSS200;TSS200	Island	9.2±1.1	11.6±1.3	2.5	0.0001	0.0029
6560458	GALNTL1	NM_020692	UDP-N-acetyl-alpha-D-galactosamine:polypeptide N-acetylgalactosaminyltransferase 16	20.7±8.7	183.1±101.5	8.9	0.0002	0.0018	cg20896439	GALNTL1;GALNTL1	1stExon;1stExon	Island	10.0±1.4	12.6±1.1	2.6	0.0001	0.0029
6560458	GALNTL1	NM_020692	UDP-N-acetyl-alpha-D-galactosamine:polypeptide N-acetylgalactosaminyltransferase 16	20.7±8.7	183.1±101.5	8.9	0.0002	0.0018	cg23553762	GALNTL1;GALNTL1	Body;Body		6.9±0.6	8.6±0.8	1.6	0.0001	0.0029
2640048	GAPDH	NM_002046	glyceraldehyde-3-phosphate dehydrogenase	7953.6±875.2	4838.5±569.3	0.6	0.0002	0.0018	cg00252813	GAPDH	TSS1500	N_Shore	5.7±0.5	6.9±0.7	1.2	0.0001	0.0029
2640048	GAPDH	NM_002046	glyceraldehyde-3-phosphate dehydrogenase	7953.6±875.2	4838.5±569.3	0.6	0.0002	0.0018	cg09193981	GAPDH	Body	Island	7.4±0.9	8.7±0.9	1.3	0.0001	0.0029
2640091	GAPDH	NM_002046	glyceraldehyde-3-phosphate dehydrogenase	13832.5±920.3	10140.9±1194.6	0.7	0.0002	0.0018	cg00252813	GAPDH	TSS1500	N_Shore	5.7±0.5	6.9±0.7	1.2	0.0001	0.0029
2640091	GAPDH	NM_002046	glyceraldehyde-3-phosphate dehydrogenase	13832.5±920.3	10140.9±1194.6	0.7	0.0002	0.0018	cg09193981	GAPDH	Body	Island	7.4±0.9	8.7±0.9	1.3	0.0001	0.0029
4490161	GAPDH	NM_002046	glyceraldehyde-3-phosphate dehydrogenase	10663.5±1434.5	6383.1±1071.3	0.6	0.0002	0.0018	cg00252813	GAPDH	TSS1500	N_Shore	5.7±0.5	6.9±0.7	1.2	0.0001	0.0029
4490161	GAPDH	NM_002046	glyceraldehyde-3-phosphate dehydrogenase	10663.5±1434.5	6383.1±1071.3	0.6	0.0002	0.0018	cg09193981	GAPDH	Body	Island	7.4±0.9	8.7±0.9	1.3	0.0001	0.0029
3780435	GART	NM_175085	phosphoribosylglycinamide formyltransferase, phosphoribosylglycinamide synthetase, phosphoribosylaminoimidazole synthetase	182.9±32.0	131.7±23.0	0.7	0.0002	0.0018	cg15472673	GART;SON;GART;SON;GART;GART;GART;GART	1stExon;TSS1500;TSS1500;TSS1500;1stExon;5'UTR;5'UTR;TSS1500	Island	7.8±1.0	9.6±0.9	1.8	0.0001	0.0029
3780435	GART	NM_175085	phosphoribosylglycinamide formyltransferase, phosphoribosylglycinamide synthetase, phosphoribosylaminoimidazole synthetase	182.9±32.0	131.7±23.0	0.7	0.0002	0.0018	cg16826753	GART;GART;GART;GART;SON;SON	TSS1500;TSS1500;TSS1500;TSS1500;Body;Body	Island	6.1±0.8	7.2±0.9	1.1	0.0001	0.0029
6400356	GAS2L3	NM_174942	growth arrest-specific 2 like 3	106.4±39.7	51.2±13.3	0.5	0.0002	0.0018	cg06414073	GAS2L3	TSS1500	N_Shore	16.4±2.3	19.4±3.7	2.9	0.0001	0.0029
3840750	GATC	NM_176818	glutamyl-tRNA(Gln) amidotransferase, subunit C	73.4±7.3	56.0±10.5	0.8	0.0002	0.0018	cg17217490	GATC;TRIAP1	1stExon;TSS200	Island	8.3±1.2	10.1±1.6	1.9	0.0001	0.0029
2190541	GATS	NM_178831	GATS, stromal antigen 3 opposite strand	69.6±14.6	207.0±56.3	3.0	0.0002	0.0018	cg05665768	GATS;GATS;GATS;GATS	TSS1500;TSS1500;TSS1500;TSS1500	S_Shore	12.1±1.9	15.7±1.7	3.6	0.0001	0.0029
2190541	GATS	NM_178831	GATS, stromal antigen 3 opposite strand	69.6±14.6	207.0±56.3	3.0	0.0002	0.0018	cg23221013	GATS;GATS;PVRIG;GATS;GATS	Body;3'UTR;5'UTR;Body;Body		44.2±4.1	48.6±4.3	4.4	0.0001	0.0029
4490687	GBGT1	NM_021996	globoside alpha-1,3-N-acetylgalactosaminyltransferase 1	67.9±17.2	47.9±15.1	0.7	0.0002	0.0018	cg09513259	GBGT1	TSS200	Island	12.7±2.3	17.9±2.9	5.2	0.0001	0.0029
4490687	GBGT1	NM_021996	globoside alpha-1,3-N-acetylgalactosaminyltransferase 1	67.9±17.2	47.9±15.1	0.7	0.0002	0.0018	cg24340029	GBGT1;GBGT1	5'UTR;1stExon	Island	9.2±0.9	11.7±1.0	2.5	0.0001	0.0029
4060072	GDF6	NM_001001557	growth differentiation factor 6	38.5±25.8	75.1±27.4	2.0	0.0002	0.0018	cg05552220	GDF6	TSS1500	Island	9.1±1.4	10.9±1.2	1.8	0.0001	0.0029
1010176	GDPD5	NM_030792	glycerophosphodiester phosphodiesterase domain containing 5	99.6±29.2	315.6±151.1	3.2	0.0002	0.0018	cg04560689	GDPD5	Body		40.0±7.2	46.8±7.5	6.8	0.0001	0.0029
2970050	GFOD2	NM_030819	glucose-fructose oxidoreductase domain containing 2	110.0±17.3	81.4±12.6	0.7	0.0002	0.0018	cg03555433	GFOD2;GFOD2;GFOD2	TSS1500;TSS1500;TSS1500	S_Shore	5.2±0.7	6.6±0.6	1.4	0.0001	0.0029
2970050	GFOD2	NM_030819	glucose-fructose oxidoreductase domain containing 2	110.0±17.3	81.4±12.6	0.7	0.0002	0.0018	cg04939294	GFOD2;GFOD2;GFOD2	TSS200;TSS200;TSS200	Island	6.5±0.4	8.6±0.9	2.1	0.0001	0.0029
5050470	GHR	NM_000163	growth hormone receptor	31.3±10.3	79.4±28.0	2.5	0.0002	0.0018	cg18160072	GHR	5'UTR	Island	8.1±1.0	11.0±1.6	2.9	0.0001	0.0029
5050470	GHR	NM_000163	growth hormone receptor	31.3±10.3	79.4±28.0	2.5	0.0002	0.0018	cg18304305	GHR	3'UTR		76.2±4.1	69.4±6.8	-6.8	0.0001	0.0029
6020735	GINS2	NM_016095	GINS complex subunit 2 (Psf2 homolog)	770.0±324.1	243.2±84.6	0.3	0.0002	0.0018	cg02157667	GINS2	TSS200	Island	5.5±0.5	7.1±0.8	1.6	0.0001	0.0029
6020735	GINS2	NM_016095	GINS complex subunit 2 (Psf2 homolog)	770.0±324.1	243.2±84.6	0.3	0.0002	0.0018	cg23871933	GINS2	Body	Island	6.1±0.6	7.3±0.8	1.2	0.0001	0.0029
5290427	GLI2	NM_005270	GLI family zinc finger 2	82.5±40.2	37.3±19.1	0.5	0.0002	0.0018	cg03465652	GLI2	Body	S_Shore	6.7±0.8	10.1±1.7	3.4	0.0001	0.0029
5290427	GLI2	NM_005270	GLI family zinc finger 2	82.5±40.2	37.3±19.1	0.5	0.0002	0.0018	cg03555914	GLI2	TSS200		29.7±11.5	38.0±10.2	8.3	0.0001	0.0029
5290427	GLI2	NM_005270	GLI family zinc finger 2	82.5±40.2	37.3±19.1	0.5	0.0002	0.0018	cg10559151	GLI2	Body		46.7±6.3	53.6±8.0	6.9	0.0001	0.0029
5290427	GLI2	NM_005270	GLI family zinc finger 2	82.5±40.2	37.3±19.1	0.5	0.0002	0.0018	cg11791452	GLI2	Body		30.9±7.2	37.3±6.3	6.4	0.0001	0.0029
5290427	GLI2	NM_005270	GLI family zinc finger 2	82.5±40.2	37.3±19.1	0.5	0.0002	0.0018	cg14773228	GLI2	Body	S_Shelf	49.0±9.7	60.5±9.0	11.5	0.0001	0.0029
5290427	GLI2	NM_005270	GLI family zinc finger 2	82.5±40.2	37.3±19.1	0.5	0.0002	0.0018	cg15809352	GLI2	Body	S_Shore	45.2±5.5	51.2±6.0	5.9	0.0001	0.0029
5290427	GLI2	NM_005270	GLI family zinc finger 2	82.5±40.2	37.3±19.1	0.5	0.0002	0.0018	cg17454561	GLI2	Body	S_Shore	34.4±3.8	41.0±4.2	6.6	0.0001	0.0029
5290427	GLI2	NM_005270	GLI family zinc finger 2	82.5±40.2	37.3±19.1	0.5	0.0002	0.0018	cg18525316	GLI2	Body	S_Shore	78.2±3.5	75.0±5.0	-3.2	0.0001	0.0029
5290427	GLI2	NM_005270	GLI family zinc finger 2	82.5±40.2	37.3±19.1	0.5	0.0002	0.0018	cg18835090	GLI2	Body		81.9±2.6	79.1±2.4	-2.8	0.0001	0.0029
5290427	GLI2	NM_005270	GLI family zinc finger 2	82.5±40.2	37.3±19.1	0.5	0.0002	0.0018	cg21133992	GLI2	Body		42.4±6.4	51.3±6.9	8.8	0.0001	0.0029
5290427	GLI2	NM_005270	GLI family zinc finger 2	82.5±40.2	37.3±19.1	0.5	0.0002	0.0018	cg21759953	GLI2	3'UTR	S_Shore	37.2±5.9	44.8±7.7	7.6	0.0001	0.0029
5910543	GLOD4	NM_016080	glyoxalase domain containing 4	804.9±97.1	668.1±82.9	0.8	0.0002	0.0018	cg00224234	GLOD4;RNMTL1	TSS200;1stExon	Island	6.5±0.8	8.5±0.8	2.0	0.0001	0.0029
2030484	GLRX5	NM_016417	glutaredoxin 5	2734.2±486.7	4411.5±841.0	1.6	0.0002	0.0018	cg04362655	GLRX5;GLRX5;SNHG10;SCARNA13;SNHG10	1stExon;5'UTR;TSS200;TSS1500;TSS200	Island	9.5±1.0	11.6±1.2	2.1	0.0001	0.0029
2030484	GLRX5	NM_016417	glutaredoxin 5	2734.2±486.7	4411.5±841.0	1.6	0.0002	0.0018	cg11375079	GLRX5;SNHG10;SCARNA13;SNHG10	TSS200;TSS200;TSS1500;TSS200	Island	7.1±0.7	8.5±1.1	1.4	0.0001	0.0029
4490017	GLTP	NM_016433	glycolipid transfer protein	4330.0±714.1	2867.6±340.7	0.7	0.0002	0.0018	cg19651935	GLTP	TSS1500	Island	9.8±0.7	11.2±1.3	1.4	0.0001	0.0029
4830373	GMNN	NM_015895	geminin, DNA replication inhibitor	493.1±206.7	175.4±54.3	0.4	0.0002	0.0018	cg26074111	GMNN	5'UTR	S_Shore	27.9±4.4	34.2±3.6	6.3	0.0001	0.0029
2710114	GNB1	NM_002074	guanine nucleotide binding protein (G protein), beta polypeptide 1	5315.7±688.8	4381.8±379.4	0.8	0.0002	0.0018	cg12150066	GNB1	TSS1500	S_Shore	6.0±0.7	7.5±0.9	1.5	0.0001	0.0029
2230408	GNB5	NM_006578	guanine nucleotide binding protein (G protein), beta 5	275.6±43.7	183.9±48.8	0.7	0.0002	0.0018	cg07340423	GNB5;GNB5	TSS1500;Body	S_Shore	9.4±0.7	11.7±0.8	2.3	0.0001	0.0029
2230408	GNB5	NM_006578	guanine nucleotide binding protein (G protein), beta 5	275.6±43.7	183.9±48.8	0.7	0.0002	0.0018	cg21392385	GNB5;GNB5	Body;Body		17.2±2.8	22.4±5.5	5.2	0.0001	0.0029
3390682	GNB5	NM_006578	guanine nucleotide binding protein (G protein), beta 5	41.8±11.4	28.2±10.8	0.7	0.0002	0.0018	cg07340423	GNB5;GNB5	TSS1500;Body	S_Shore	9.4±0.7	11.7±0.8	2.3	0.0001	0.0029
3390682	GNB5	NM_006578	guanine nucleotide binding protein (G protein), beta 5	41.8±11.4	28.2±10.8	0.7	0.0002	0.0018	cg21392385	GNB5;GNB5	Body;Body		17.2±2.8	22.4±5.5	5.2	0.0001	0.0029
2600059	GNPDA1	NM_005471	glucosamine-6-phosphate deaminase 1	650.9±131.6	466.0±76.8	0.7	0.0002	0.0018	cg05515516	GNPDA1	TSS200	S_Shore	6.4±0.8	7.8±0.8	1.4	0.0001	0.0029
4220064	GPI	NM_000175	glucose-6-phosphate isomerase	1170.8±173.8	646.4±122.3	0.6	0.0002	0.0018	cg00759906	GPI	Body	Island	7.2±0.6	8.5±0.7	1.4	0.0001	0.0029
4220064	GPI	NM_000175	glucose-6-phosphate isomerase	1170.8±173.8	646.4±122.3	0.6	0.0002	0.0018	cg07913310	GPI	Body	Island	9.7±1.1	11.9±1.5	2.2	0.0001	0.0029
2630279	GPM6B	NM_001001995	glycoprotein M6B	17.9±10.7	99.6±68.5	5.6	0.0002	0.0018	cg04032096	GPM6B	Body	N_Shore	43.0±12.9	55.1±14.6	12.1	0.0001	0.0029
2630279	GPM6B	NM_001001995	glycoprotein M6B	17.9±10.7	99.6±68.5	5.6	0.0002	0.0018	cg18627493	GPM6B;GPM6B;GPM6B;GPM6B;GPM6B;GPM6B;GPM6B	1stExon;5'UTR;5'UTR;Body;5'UTR;1stExon;1stExon		13.2±5.6	20.0±11.6	6.8	0.0001	0.0029
3870202	GPM6B	NM_001001995	glycoprotein M6B	25.7±13.5	186.3±120.5	7.3	0.0002	0.0018	cg04032096	GPM6B	Body	N_Shore	43.0±12.9	55.1±14.6	12.1	0.0001	0.0029
3870202	GPM6B	NM_001001995	glycoprotein M6B	25.7±13.5	186.3±120.5	7.3	0.0002	0.0018	cg18627493	GPM6B;GPM6B;GPM6B;GPM6B;GPM6B;GPM6B;GPM6B	1stExon;5'UTR;5'UTR;Body;5'UTR;1stExon;1stExon		13.2±5.6	20.0±11.6	6.8	0.0001	0.0029
5310088	GPR137	NM_020155	G protein-coupled receptor 137	630.7±74.7	906.0±143.8	1.4	0.0002	0.0018	cg00829944	BAD;GPR137;GPR137;BAD;GPR137;GPR137;GPR137	TSS1500;TSS1500;Body;TSS1500;TSS1500;1stExon;5'UTR	Island	8.3±0.7	10.7±0.9	2.4	0.0001	0.0029
5310088	GPR137	NM_020155	G protein-coupled receptor 137	630.7±74.7	906.0±143.8	1.4	0.0002	0.0018	cg13221074	GPR137;BAD;BAD;GPR137;GPR137	TSS1500;1stExon;Body;1stExon;5'UTR	N_Shore	6.3±1.1	8.0±1.6	1.7	0.0001	0.0029
2640300	GPR137C	NM_001099652	G protein-coupled receptor 137C	84.6±24.6	41.4±10.3	0.5	0.0002	0.0018	cg22272716	GPR137C;TXNDC16;TXNDC16	1stExon;TSS1500;TSS1500	Island	7.6±0.9	9.4±0.9	1.8	0.0001	0.0029
3520598	GPR162	NM_019858	G protein-coupled receptor 162	54.4±14.9	153.9±48.0	2.8	0.0002	0.0018	cg17805404	GPR162;GPR162	TSS1500;TSS1500	N_Shelf	5.3±0.7	6.9±0.9	1.6	0.0001	0.0029
1570441	GPR177	NM_001002292	wntless homolog (Drosophila)	158.2±53.9	337.9±56.4	2.1	0.0002	0.0018	cg17034360	GPR177;GPR177	Body;Body	Island	57.7±1.3	53.1±2.2	-4.6	0.0001	0.0029
4250711	GPR177	NM_024911	wntless homolog (Drosophila)	340.9±103.1	663.9±213.1	1.9	0.0002	0.0018	cg17034360	GPR177;GPR177	Body;Body	Island	57.7±1.3	53.1±2.2	-4.6	0.0001	0.0029
6130136	GPR177	NM_001002292	wntless homolog (Drosophila)	94.5±27.2	205.9±45.9	2.2	0.0002	0.0018	cg17034360	GPR177;GPR177	Body;Body	Island	57.7±1.3	53.1±2.2	-4.6	0.0001	0.0029
6940280	GPR177	NM_001002292	wntless homolog (Drosophila)	113.1±39.9	243.5±55.7	2.2	0.0002	0.0018	cg17034360	GPR177;GPR177	Body;Body	Island	57.7±1.3	53.1±2.2	-4.6	0.0001	0.0029
4890241	GPR56	NM_201524	G protein-coupled receptor 56	214.5±131.6	944.2±444.4	4.4	0.0002	0.0018	cg03989617	GPR56;GPR56;GPR56;GPR56;GPR56;GPR56;GPR56;GPR56;GPR56;GPR56;GPR56;GPR56	5'UTR;1stExon;5'UTR;1stExon;1stExon;5'UTR;5'UTR;5'UTR;1stExon;5'UTR;5'UTR;1stExon		8.1±1.1	9.5±1.2	1.4	0.0001	0.0029
4890241	GPR56	NM_201524	G protein-coupled receptor 56	214.5±131.6	944.2±444.4	4.4	0.0002	0.0018	cg09109520	GPR56;GPR56;GPR56;GPR56;GPR56;GPR56;GPR56;GPR56;GPR56	5'UTR;5'UTR;5'UTR;5'UTR;5'UTR;1stExon;5'UTR;5'UTR;5'UTR		10.9±2.7	15.9±2.5	5.0	0.0001	0.0029
4890241	GPR56	NM_201524	G protein-coupled receptor 56	214.5±131.6	944.2±444.4	4.4	0.0002	0.0018	cg25645462	GPR56;GPR56	TSS1500;TSS1500		70.2±4.2	66.5±3.9	-3.7	0.0001	0.0029
4890241	GPR56	NM_201524	G protein-coupled receptor 56	214.5±131.6	944.2±444.4	4.4	0.0002	0.0018	cg26955845	GPR56;GPR56;GPR56;GPR56;GPR56;GPR56;GPR56;GPR56	5'UTR;5'UTR;5'UTR;5'UTR;5'UTR;5'UTR;5'UTR;5'UTR		8.8±1.5	14.8±3.8	6.0	0.0001	0.0029
5490768	GPR56	NM_201525	G protein-coupled receptor 56	145.4±76.9	703.8±304.3	4.8	0.0002	0.0018	cg03989617	GPR56;GPR56;GPR56;GPR56;GPR56;GPR56;GPR56;GPR56;GPR56;GPR56;GPR56;GPR56	5'UTR;1stExon;5'UTR;1stExon;1stExon;5'UTR;5'UTR;5'UTR;1stExon;5'UTR;5'UTR;1stExon		8.1±1.1	9.5±1.2	1.4	0.0001	0.0029
5490768	GPR56	NM_201525	G protein-coupled receptor 56	145.4±76.9	703.8±304.3	4.8	0.0002	0.0018	cg09109520	GPR56;GPR56;GPR56;GPR56;GPR56;GPR56;GPR56;GPR56;GPR56	5'UTR;5'UTR;5'UTR;5'UTR;5'UTR;1stExon;5'UTR;5'UTR;5'UTR		10.9±2.7	15.9±2.5	5.0	0.0001	0.0029
5490768	GPR56	NM_201525	G protein-coupled receptor 56	145.4±76.9	703.8±304.3	4.8	0.0002	0.0018	cg25645462	GPR56;GPR56	TSS1500;TSS1500		70.2±4.2	66.5±3.9	-3.7	0.0001	0.0029
5490768	GPR56	NM_201525	G protein-coupled receptor 56	145.4±76.9	703.8±304.3	4.8	0.0002	0.0018	cg26955845	GPR56;GPR56;GPR56;GPR56;GPR56;GPR56;GPR56;GPR56	5'UTR;5'UTR;5'UTR;5'UTR;5'UTR;5'UTR;5'UTR;5'UTR		8.8±1.5	14.8±3.8	6.0	0.0001	0.0029
7510634	GPRC5C	NM_018653	G protein-coupled receptor, family C, group 5, member C	25.1±11.5	469.2±311.9	18.7	0.0002	0.0018	cg02144954	GPRC5C;GPRC5C	Body;Body	N_Shelf	14.4±2.6	16.8±2.7	2.4	0.0001	0.0029
7510634	GPRC5C	NM_018653	G protein-coupled receptor, family C, group 5, member C	25.1±11.5	469.2±311.9	18.7	0.0002	0.0018	cg07789083	GPRC5C	TSS200	Island	7.6±0.6	8.9±0.9	1.4	0.0001	0.0029
7510634	GPRC5C	NM_018653	G protein-coupled receptor, family C, group 5, member C	25.1±11.5	469.2±311.9	18.7	0.0002	0.0018	cg10924077	GPRC5C;GPRC5C	TSS1500;Body	Island	8.6±0.9	11.2±1.2	2.6	0.0001	0.0029
7510634	GPRC5C	NM_018653	G protein-coupled receptor, family C, group 5, member C	25.1±11.5	469.2±311.9	18.7	0.0002	0.0018	cg16557906	GPRC5C;GPRC5C	Body;Body		73.3±6.2	69.9±6.3	-3.4	0.0001	0.0029
60647	GPX1	NM_201397	glutathione peroxidase 1	3119.3±366.8	2321.5±500.1	0.7	0.0002	0.0018	cg08539067	GPX1;GPX1	TSS200;TSS200	S_Shore	7.8±1.5	10.1±1.6	2.3	0.0001	0.0029
60647	GPX1	NM_201397	glutathione peroxidase 1	3119.3±366.8	2321.5±500.1	0.7	0.0002	0.0018	cg16238523	GPX1;GPX1;GPX1	Body;3'UTR;1stExon	Island	6.5±0.5	8.1±0.7	1.6	0.0001	0.0029
20470	GRASP	NM_181711	GRP1 (general receptor for phosphoinositides 1)-associated scaffold protein	66.2±22.8	222.6±107.3	3.4	0.0002	0.0018	cg26440309	GRASP	Body	S_Shore	34.0±11.3	39.3±10.4	5.2	0.0001	0.0029
7380725	GRB2	NM_002086	growth factor receptor-bound protein 2	340.0±59.4	555.6±109.3	1.6	0.0002	0.0018	cg04156850	GRB2;GRB2	TSS1500;TSS1500	S_Shore	9.8±1.4	13.2±3.2	3.5	0.0001	0.0029
7380725	GRB2	NM_002086	growth factor receptor-bound protein 2	340.0±59.4	555.6±109.3	1.6	0.0002	0.0018	cg05409276	GRB2;GRB2	5'UTR;5'UTR	N_Shore	7.4±0.7	8.3±0.9	0.8	0.0001	0.0029
70504	GREM1	NM_013372	gremlin 1, DAN family BMP antagonist	2800.6±1707.3	1170.7±624.1	0.4	0.0002	0.0018	cg21924449	GREM1	5'UTR	Island	7.1±1.3	9.0±1.4	1.9	0.0001	0.0029
70070	GRINA	NM_000837	glutamate receptor, ionotropic, N-methyl D-aspartate-associated protein 1 (glutamate binding)	304.7±79.6	389.7±66.3	1.3	0.0002	0.0018	cg06101723	GRINA;GRINA	Body;Body	S_Shore	75.7±5.1	72.4±5.3	-3.4	0.0001	0.0029
70070	GRINA	NM_000837	glutamate receptor, ionotropic, N-methyl D-aspartate-associated protein 1 (glutamate binding)	304.7±79.6	389.7±66.3	1.3	0.0002	0.0018	cg09299564	GRINA;GRINA	TSS200;TSS200	Island	7.2±0.9	9.1±0.6	1.9	0.0001	0.0029
2490343	GRK4	NM_001004057	G protein-coupled receptor kinase 4	34.0±12.0	80.8±21.3	2.4	0.0002	0.0018	cg07945480	GRK4;GRK4;GRK4;NOP14	TSS1500;TSS1500;TSS1500;1stExon	Island	6.9±0.7	8.2±0.6	1.3	0.0001	0.0029
2370482	GSN	NM_198252	gelsolin	213.3±52.7	442.1±121.0	2.1	0.0002	0.0018	cg07896735	GSN;GSN;GSN;GSN;GSN;GSN;GSN	5'UTR;5'UTR;5'UTR;5'UTR;5'UTR;5'UTR;5'UTR		10.2±0.7	12.3±1.1	2.2	0.0001	0.0029
2370482	GSN	NM_198252	gelsolin	213.3±52.7	442.1±121.0	2.1	0.0002	0.0018	cg14417974	GSN;GSN;GSN;GSN;GSN;GSN;GSN	5'UTR;5'UTR;5'UTR;5'UTR;5'UTR;5'UTR;5'UTR	N_Shelf	24.5±6.6	30.2±6.7	5.7	0.0001	0.0029
130561	GSTA4	NM_001512	glutathione S-transferase alpha 4	343.5±91.0	489.6±113.2	1.4	0.0002	0.0018	cg25760338	GSTA4;GSTA4	5'UTR;1stExon	S_Shore	8.5±1.1	9.9±0.7	1.3	0.0001	0.0029
3180037	GTDC1	NM_024659	glycosyltransferase-like domain containing 1	116.3±20.5	230.8±50.3	2.0	0.0002	0.0018	cg07780074	GTDC1	TSS1500	S_Shore	29.9±6.6	37.7±7.9	7.8	0.0001	0.0029
3180037	GTDC1	NM_024659	glycosyltransferase-like domain containing 1	116.3±20.5	230.8±50.3	2.0	0.0002	0.0018	cg08516463	GTDC1;GTDC1	TSS1500;5'UTR		70.9±5.0	63.2±5.0	-7.7	0.0001	0.0029
3180037	GTDC1	NM_024659	glycosyltransferase-like domain containing 1	116.3±20.5	230.8±50.3	2.0	0.0002	0.0018	cg25812095	GTDC1;GTDC1	5'UTR;5'UTR		24.5±7.6	30.9±8.0	6.4	0.0001	0.0029
4200577	GTF2IRD1	NM_016328	GTF2I repeat domain containing 1	133.2±32.0	76.4±19.4	0.6	0.0002	0.0018	cg05146762	GTF2IRD1;GTF2IRD1;GTF2IRD1	5'UTR;TSS1500;1stExon	S_Shore	6.8±0.7	8.2±0.6	1.4	0.0001	0.0029
1510438	GTF3C5	NM_012087	general transcription factor IIIC, polypeptide 5, 63kDa	228.8±35.6	169.8±25.1	0.7	0.0002	0.0018	cg05659639	GTF3C5;GTF3C5	TSS1500;TSS1500	Island	7.1±0.6	9.1±1.2	1.9	0.0001	0.0029
1510438	GTF3C5	NM_012087	general transcription factor IIIC, polypeptide 5, 63kDa	228.8±35.6	169.8±25.1	0.7	0.0002	0.0018	cg14229207	GTF3C5;GTF3C5	Body;Body		62.9±14.7	69.7±13.7	6.8	0.0001	0.0029
1510438	GTF3C5	NM_012087	general transcription factor IIIC, polypeptide 5, 63kDa	228.8±35.6	169.8±25.1	0.7	0.0002	0.0018	cg20188282	GTF3C5;GTF3C5;GTF3C5;GTF3C5	5'UTR;5'UTR;1stExon;1stExon	Island	7.9±0.5	9.5±0.8	1.6	0.0001	0.0029
2710431	GTPBP3	NM_032620	GTP binding protein 3 (mitochondrial)	263.9±45.3	183.5±39.2	0.7	0.0002	0.0018	cg24720006	GTPBP3;GTPBP3;GTPBP3	TSS200;TSS200;TSS200	Island	7.4±0.6	9.5±1.3	2.2	0.0001	0.0029
6980382	GTSE1	NM_016426	G-2 and S-phase expressed 1	151.6±57.8	57.5±17.5	0.4	0.0002	0.0018	cg10231785	CN5H6.4;GTSE1	Body;TSS200	Island	9.8±1.0	13.4±1.4	3.5	0.0001	0.0029
6980497	H2AFX	NM_002105	H2A histone family, member X	175.6±63.3	81.9±17.3	0.5	0.0002	0.0018	cg23763197	H2AFX;H2AFX	3'UTR;1stExon	Island	7.3±0.9	8.4±1.1	1.1	0.0001	0.0029
5690553	HADHA	NM_000182	hydroxyacyl-CoA dehydrogenase/3-ketoacyl-CoA thiolase/enoyl-CoA hydratase (trifunctional protein), alpha subunit	230.9±35.7	296.6±26.1	1.3	0.0002	0.0018	cg12925962	HADHB;HADHA;HADHA	TSS200;1stExon;5'UTR	Island	6.8±1.0	8.7±1.0	2.0	0.0001	0.0029
3170519	HARS2	NM_012208	histidyl-tRNA synthetase 2, mitochondrial	834.5±64.0	590.1±64.0	0.7	0.0002	0.0018	cg14786285	HARS;HARS2;HARS2	TSS200;1stExon;5'UTR	Island	7.9±1.1	10.2±0.9	2.2	0.0001	0.0029
6270300	HAS1	NM_001523	hyaluronan synthase 1	380.6±262.6	48.3±26.1	0.1	0.0002	0.0018	cg06785213	HAS1	TSS200		8.9±3.1	11.6±4.3	2.7	0.0001	0.0029
6270300	HAS1	NM_001523	hyaluronan synthase 1	380.6±262.6	48.3±26.1	0.1	0.0002	0.0018	cg10807260	HAS1	TSS200		7.3±1.4	9.4±2.3	2.1	0.0001	0.0029
6270300	HAS1	NM_001523	hyaluronan synthase 1	380.6±262.6	48.3±26.1	0.1	0.0002	0.0018	cg13300756	HAS1	TSS1500		13.7±3.7	20.2±4.3	6.5	0.0001	0.0029
6270300	HAS1	NM_001523	hyaluronan synthase 1	380.6±262.6	48.3±26.1	0.1	0.0002	0.0018	cg15131156	HAS1	TSS1500		13.6±4.2	16.8±5.0	3.1	0.0001	0.0029
840204	HAS2	NM_005328	hyaluronan synthase 2	1221.3±351.0	331.8±167.9	0.3	0.0002	0.0018	cg12461568	HAS2;HAS2AS	TSS1500;Body	S_Shore	16.4±1.8	20.1±2.3	3.7	0.0001	0.0029
840204	HAS2	NM_005328	hyaluronan synthase 2	1221.3±351.0	331.8±167.9	0.3	0.0002	0.0018	cg18061847	HAS2;HAS2AS	TSS1500;Body	S_Shore	18.1±1.8	22.2±2.5	4.2	0.0001	0.0029
1780280	HAS2	NM_005328	hyaluronan synthase 2	491.5±141.8	137.7±79.2	0.3	0.0002	0.0018	cg12461568	HAS2;HAS2AS	TSS1500;Body	S_Shore	16.4±1.8	20.1±2.3	3.7	0.0001	0.0029
1780280	HAS2	NM_005328	hyaluronan synthase 2	491.5±141.8	137.7±79.2	0.3	0.0002	0.0018	cg18061847	HAS2;HAS2AS	TSS1500;Body	S_Shore	18.1±1.8	22.2±2.5	4.2	0.0001	0.0029
3780270	HBP1	NM_012257	HMG-box transcription factor 1	348.3±84.5	499.3±83.3	1.4	0.0002	0.0018	cg01353569	HBP1	5'UTR	Island	5.4±0.8	6.5±1.0	1.1	0.0001	0.0029
4850296	HCFC1	NM_005334	host cell factor C1 (VP16-accessory protein)	1836.2±254.8	1475.4±121.4	0.8	0.0002	0.0018	cg21297942	HCFC1	Body	Island	79.8±5.3	76.3±5.6	-3.5	0.0001	0.0029
3140056	HDAC1	NM_004964	histone deacetylase 1	1639.0±177.3	1017.9±184.6	0.6	0.0002	0.0018	cg21930229	HDAC1	Body	Island	5.8±0.6	7.5±0.9	1.6	0.0001	0.0029
7040161	HELLS	NM_018063	helicase, lymphoid-specific	142.1±47.4	64.6±17.5	0.5	0.0002	0.0018	cg06334471	HELLS;HELLS	1stExon;5'UTR	Island	8.6±1.3	10.5±1.5	1.9	0.0001	0.0029
3840753	HEY1	NM_001040708	hairy/enhancer-of-split related with YRPW motif 1	64.0±30.6	221.3±122.9	3.5	0.0002	0.0018	cg15576233	HEY1;HEY1;HEY1;HEY1	1stExon;5'UTR;5'UTR;1stExon	Island	5.4±0.8	6.7±1.2	1.2	0.0001	0.0029
3840753	HEY1	NM_001040708	hairy/enhancer-of-split related with YRPW motif 1	64.0±30.6	221.3±122.9	3.5	0.0002	0.0018	cg16684661	HEY1;HEY1	Body;Body	N_Shore	19.7±10.8	28.7±9.6	9.0	0.0001	0.0029
3840753	HEY1	NM_001040708	hairy/enhancer-of-split related with YRPW motif 1	64.0±30.6	221.3±122.9	3.5	0.0002	0.0018	cg23057870	HEY1;HEY1	Body;Body	N_Shore	29.7±10.5	36.4±9.4	6.7	0.0001	0.0029
2360639	HHAT	NM_018194	hedgehog acyltransferase	50.0±13.5	119.7±33.5	2.4	0.0002	0.0018	cg03893872	HHAT;HHAT;HHAT;HHAT;HHAT;HHAT;HHAT;HHAT	TSS1500;TSS1500;1stExon;5'UTR;TSS1500;1stExon;5'UTR;TSS1500	N_Shore	32.6±4.4	40.2±5.8	7.6	0.0001	0.0029
2360639	HHAT	NM_018194	hedgehog acyltransferase	50.0±13.5	119.7±33.5	2.4	0.0002	0.0018	cg23809424	HHAT;HHAT;HHAT;HHAT;HHAT;HHAT	Body;Body;Body;Body;Body;Body		40.0±10.6	43.8±11.0	3.8	0.0001	0.0029
2070095	HIF1AN	NM_017902	hypoxia inducible factor 1, alpha subunit inhibitor	213.2±29.1	280.2±49.1	1.3	0.0002	0.0018	cg14817542	HIF1AN	1stExon		6.3±0.8	7.4±1.0	1.0	0.0001	0.0029
1770717	HIRIP3	NM_003609	HIRA interacting protein 3	334.8±79.4	191.1±37.7	0.6	0.0002	0.0018	cg10497918	HIRIP3;INO80E	TSS1500;Body	Island	6.0±0.9	7.8±1.0	1.8	0.0001	0.0029
5570279	HIST1H1C	NM_005319	histone cluster 1, H1c	473.4±249.0	1056.5±391.5	2.2	0.0002	0.0018	cg12633985	HIST1H1C	1stExon	Island	16.8±1.6	19.4±1.8	2.7	0.0001	0.0029
6590594	HIST1H2AC	NM_003512	histone cluster 1, H2ac	52.3±34.5	239.7±72.1	4.6	0.0002	0.0018	cg04254454	HIST1H2AC	TSS1500	N_Shore	11.0±2.5	14.1±3.0	3.1	0.0001	0.0029
290730	HIST1H2BD	NM_138720	histone cluster 1, H2bd	53.0±34.4	338.7±157.8	6.4	0.0002	0.0018	cg10949413	HIST1H2BD;HIST1H2BD;HIST1H2BD	1stExon;3'UTR;3'UTR	S_Shore	32.2±4.6	37.6±4.2	5.4	0.0001	0.0029
290730	HIST1H2BD	NM_138720	histone cluster 1, H2bd	53.0±34.4	338.7±157.8	6.4	0.0002	0.0018	cg25784319	HIST1H2BD;HIST1H2BD;HIST1H1E	TSS1500;TSS1500;1stExon	Island	10.2±1.2	12.5±2.2	2.3	0.0001	0.0029
1660196	HK1	NM_033500	hexokinase 1	4708.0±405.9	3128.0±438.6	0.7	0.0002	0.0018	cg06323290	HK1;HK1;HK1	5'UTR;5'UTR;5'UTR		14.3±3.4	19.7±3.5	5.4	0.0001	0.0029
1660196	HK1	NM_033500	hexokinase 1	4708.0±405.9	3128.0±438.6	0.7	0.0002	0.0018	cg22356324	HK1;HK1;HK1;HK1;HK1	Body;TSS1500;Body;Body;Body	Island	14.6±5.2	17.8±6.6	3.2	0.0001	0.0029
5900482	HMGB2	NM_002129	high mobility group box 2	2520.7±950.9	1052.7±384.8	0.4	0.0002	0.0018	cg00321931	HMGB2;HMGB2;HMGB2;HMGB2	TSS1500;1stExon;TSS200;5'UTR	Island	7.0±0.5	8.3±0.7	1.3	0.0001	0.0029
5900482	HMGB2	NM_002129	high mobility group box 2	2520.7±950.9	1052.7±384.8	0.4	0.0002	0.0018	cg21499459	HMGB2;HMGB2;HMGB2	Body;Body;Body	N_Shore	33.1±6.1	40.8±4.0	7.7	0.0001	0.0029
7610537	HMGB2	NM_002129	high mobility group box 2	1194.5±496.2	395.9±118.3	0.3	0.0002	0.0018	cg00321931	HMGB2;HMGB2;HMGB2;HMGB2	TSS1500;1stExon;TSS200;5'UTR	Island	7.0±0.5	8.3±0.7	1.3	0.0001	0.0029
7610537	HMGB2	NM_002129	high mobility group box 2	1194.5±496.2	395.9±118.3	0.3	0.0002	0.0018	cg21499459	HMGB2;HMGB2;HMGB2	Body;Body;Body	N_Shore	33.1±6.1	40.8±4.0	7.7	0.0001	0.0029
6550603	HMGCR	NM_000859	3-hydroxy-3-methylglutaryl-CoA reductase	629.7±145.8	1254.9±367.5	2.0	0.0002	0.0018	cg26510404	HMGCR;HMGCR	3'UTR;3'UTR		76.8±5.5	73.1±4.7	-3.7	0.0001	0.0029
5270112	HMGCS1	NM_002130	3-hydroxy-3-methylglutaryl-CoA synthase 1 (soluble)	576.2±168.3	2802.2±468.2	4.9	0.0002	0.0018	cg18646457	HMGCS1;HMGCS1	TSS200;TSS200	Island	5.4±0.5	6.6±0.9	1.1	0.0001	0.0029
4390195	HMGN1	NM_004965	high mobility group nucleosome binding domain 1	3191.4±556.5	2182.6±347.9	0.7	0.0002	0.0018	cg14518302	HMGN1	TSS1500	Island	7.0±0.5	8.3±0.7	1.3	0.0001	0.0029
4050400	HMMR	NM_012484	hyaluronan-mediated motility receptor (RHAMM)	412.0±185.6	110.6±33.7	0.3	0.0002	0.0018	cg09847085	HMMR;HMMR;HMMR;NUDCD2;HMMR	TSS200;TSS200;TSS200;TSS1500;TSS200	S_Shore	6.2±1.0	7.5±0.7	1.2	0.0001	0.0029
4050400	HMMR	NM_012484	hyaluronan-mediated motility receptor (RHAMM)	412.0±185.6	110.6±33.7	0.3	0.0002	0.0018	cg10153031	HMMR;HMMR;HMMR;HMMR;NUDCD2	TSS1500;TSS1500;TSS1500;TSS1500;Body	N_Shore	7.9±0.8	9.5±0.9	1.6	0.0001	0.0029
4060064	HMMR	NM_012485	hyaluronan-mediated motility receptor (RHAMM)	469.1±199.2	194.8±25.8	0.4	0.0002	0.0018	cg09847085	HMMR;HMMR;HMMR;NUDCD2;HMMR	TSS200;TSS200;TSS200;TSS1500;TSS200	S_Shore	6.2±1.0	7.5±0.7	1.2	0.0001	0.0029
4060064	HMMR	NM_012485	hyaluronan-mediated motility receptor (RHAMM)	469.1±199.2	194.8±25.8	0.4	0.0002	0.0018	cg10153031	HMMR;HMMR;HMMR;HMMR;NUDCD2	TSS1500;TSS1500;TSS1500;TSS1500;Body	N_Shore	7.9±0.8	9.5±0.9	1.6	0.0001	0.0029
6660601	HMOX1	NM_002133	heme oxygenase (decycling) 1	3648.6±1644.2	323.5±212.5	0.1	0.0002	0.0018	cg05718255	HMOX1	3'UTR		15.6±5.1	19.7±5.8	4.1	0.0001	0.0029
3870102	HNMT	NM_001024074	histamine N-methyltransferase	272.2±135.7	607.4±90.6	2.2	0.0002	0.0018	cg15441973	HNMT;HNMT;HNMT	TSS1500;TSS1500;TSS1500		66.6±8.8	69.7±9.7	3.1	0.0001	0.0029
6840286	HNMT	NM_006895	histamine N-methyltransferase	35.0±10.8	74.3±16.0	2.1	0.0002	0.0018	cg15441973	HNMT;HNMT;HNMT	TSS1500;TSS1500;TSS1500		66.6±8.8	69.7±9.7	3.1	0.0001	0.0029
7100121	HNMT	NM_006895	histamine N-methyltransferase	68.6±23.9	174.3±32.7	2.5	0.0002	0.0018	cg15441973	HNMT;HNMT;HNMT	TSS1500;TSS1500;TSS1500		66.6±8.8	69.7±9.7	3.1	0.0001	0.0029
10209	HNRNPA1	NM_031157	heterogeneous nuclear ribonucleoprotein A1	119.8±37.5	58.9±15.7	0.5	0.0002	0.0018	cg06621757	HNRPA1L-2;HNRNPA1;HNRNPA1;CBX5	TSS200;TSS200;TSS200;TSS1500	Island	7.0±0.6	8.3±0.9	1.3	0.0001	0.0029
4180576	HNRNPD	NM_002138	heterogeneous nuclear ribonucleoprotein D (AU-rich element RNA binding protein 1, 37kDa)	5362.7±728.1	3698.2±453.3	0.7	0.0002	0.0018	cg03853253	HNRNPD;HNRNPD;HNRNPD;HNRNPD	TSS200;TSS200;TSS200;TSS200	Island	6.9±0.8	8.6±1.2	1.7	0.0001	0.0029
6580577	HNRNPD	NM_031369	heterogeneous nuclear ribonucleoprotein D (AU-rich element RNA binding protein 1, 37kDa)	6383.4±956.2	4366.2±345.9	0.7	0.0002	0.0018	cg03853253	HNRNPD;HNRNPD;HNRNPD;HNRNPD	TSS200;TSS200;TSS200;TSS200	Island	6.9±0.8	8.6±1.2	1.7	0.0001	0.0029
6510437	HNRNPM	NM_005968	heterogeneous nuclear ribonucleoprotein M	2529.4±508.0	1519.9±204.6	0.6	0.0002	0.0018	cg19262019	HNRNPM;HNRNPM	Body;Body	Island	8.4±0.9	10.9±1.4	2.5	0.0001	0.0029
6510437	HNRNPM	NM_005968	heterogeneous nuclear ribonucleoprotein M	2529.4±508.0	1519.9±204.6	0.6	0.0002	0.0018	cg25147835	HNRNPM;HNRNPM	Body;Body	Island	7.2±0.7	8.9±1.3	1.7	0.0001	0.0029
2810673	HOXA9	NM_152739	homeobox A9	660.0±190.8	342.3±83.7	0.5	0.0002	0.0018	cg20399871	HOXA9	1stExon	Island	8.2±1.2	9.7±1.2	1.5	0.0001	0.0029
7610079	HSF2BP	NM_007031	heat shock transcription factor 2 binding protein	88.1±44.8	228.0±74.6	2.6	0.0002	0.0018	cg16267304	HSF2BP	Body	Island	47.7±2.0	43.7±1.6	-4.0	0.0001	0.0029
6270274	HSPA2	NM_021979	heat shock 70kDa protein 2	210.3±79.5	120.9±50.0	0.6	0.0002	0.0018	cg01520924	HSPA2	TSS1500	N_Shore	9.5±4.6	13.3±5.6	3.8	0.0001	0.0029
6270274	HSPA2	NM_021979	heat shock 70kDa protein 2	210.3±79.5	120.9±50.0	0.6	0.0002	0.0018	cg12582607	HSPA2	TSS200	Island	7.2±0.9	8.6±1.1	1.5	0.0001	0.0029
7200608	HSPB1	NM_001540	heat shock 27kDa protein 1	10164.0±1127.7	13073.2±1088.0	1.3	0.0002	0.0018	cg00859595	HSPB1	TSS200	N_Shore	7.1±1.1	8.6±1.3	1.5	0.0001	0.0029
7200608	HSPB1	NM_001540	heat shock 27kDa protein 1	10164.0±1127.7	13073.2±1088.0	1.3	0.0002	0.0018	cg07571951	HSPB1	TSS1500	N_Shore	15.1±3.2	20.3±5.3	5.2	0.0001	0.0029
7200608	HSPB1	NM_001540	heat shock 27kDa protein 1	10164.0±1127.7	13073.2±1088.0	1.3	0.0002	0.0018	cg16567172	HSPB1	TSS1500	N_Shore	16.0±2.4	20.0±4.1	4.0	0.0001	0.0029
1570288	HSPB2	NM_001541	heat shock 27kDa protein 2	521.0±99.4	1316.9±443.1	2.5	0.0002	0.0018	cg13210534	HSPB2	Body		5.7±1.0	7.3±1.6	1.6	0.0001	0.0029
1300743	IAH1	NM_001039613	isoamyl acetate-hydrolyzing esterase 1 homolog (S. cerevisiae)	1528.9±172.0	1103.1±156.2	0.7	0.0002	0.0018	cg01417553	IAH1	TSS200	Island	8.3±1.0	10.4±1.7	2.1	0.0001	0.0029
580692	ID1	NM_181353	inhibitor of DNA binding 1, dominant negative helix-loop-helix protein	119.8±41.4	10.9±7.5	0.1	0.0002	0.0018	cg11815991	ID1;ID1;ID1;ID1	1stExon;5'UTR;1stExon;5'UTR	Island	6.4±0.9	8.7±0.9	2.3	0.0001	0.0029
580692	ID1	NM_181353	inhibitor of DNA binding 1, dominant negative helix-loop-helix protein	119.8±41.4	10.9±7.5	0.1	0.0002	0.0018	cg27562717	ID1;ID1;ID1;ID1	1stExon;5'UTR;1stExon;5'UTR	Island	6.5±0.8	8.3±0.8	1.9	0.0001	0.0029
670386	ID1	NM_181353	inhibitor of DNA binding 1, dominant negative helix-loop-helix protein	3065.6±892.7	111.8±80.4	0.0	0.0002	0.0018	cg11815991	ID1;ID1;ID1;ID1	1stExon;5'UTR;1stExon;5'UTR	Island	6.4±0.9	8.7±0.9	2.3	0.0001	0.0029
670386	ID1	NM_181353	inhibitor of DNA binding 1, dominant negative helix-loop-helix protein	3065.6±892.7	111.8±80.4	0.0	0.0002	0.0018	cg27562717	ID1;ID1;ID1;ID1	1stExon;5'UTR;1stExon;5'UTR	Island	6.5±0.8	8.3±0.8	1.9	0.0001	0.0029
1260086	ID2	NM_002166	inhibitor of DNA binding 2, dominant negative helix-loop-helix protein	2975.0±495.2	444.8±190.7	0.1	0.0002	0.0018	cg05981247	ID2	TSS1500	N_Shore	8.4±1.6	11.0±2.1	2.6	0.0001	0.0029
1260086	ID2	NM_002166	inhibitor of DNA binding 2, dominant negative helix-loop-helix protein	2975.0±495.2	444.8±190.7	0.1	0.0002	0.0018	cg21943797	ID2	TSS1500	N_Shore	7.5±1.1	9.4±2.5	1.9	0.0001	0.0029
1260086	ID2	NM_002166	inhibitor of DNA binding 2, dominant negative helix-loop-helix protein	2975.0±495.2	444.8±190.7	0.1	0.0002	0.0018	cg23525180	ID2	TSS1500	N_Shore	6.7±0.9	7.9±1.1	1.2	0.0001	0.0029
1660296	ID2	NM_002166	inhibitor of DNA binding 2, dominant negative helix-loop-helix protein	5571.7±810.1	1225.8±483.7	0.2	0.0002	0.0018	cg05981247	ID2	TSS1500	N_Shore	8.4±1.6	11.0±2.1	2.6	0.0001	0.0029
1660296	ID2	NM_002166	inhibitor of DNA binding 2, dominant negative helix-loop-helix protein	5571.7±810.1	1225.8±483.7	0.2	0.0002	0.0018	cg21943797	ID2	TSS1500	N_Shore	7.5±1.1	9.4±2.5	1.9	0.0001	0.0029
1660296	ID2	NM_002166	inhibitor of DNA binding 2, dominant negative helix-loop-helix protein	5571.7±810.1	1225.8±483.7	0.2	0.0002	0.0018	cg23525180	ID2	TSS1500	N_Shore	6.7±0.9	7.9±1.1	1.2	0.0001	0.0029
7570324	ID3	NM_002167	inhibitor of DNA binding 3, dominant negative helix-loop-helix protein	4273.7±860.5	398.6±199.9	0.1	0.0002	0.0018	cg02343604	ID3	3'UTR	N_Shore	8.1±1.0	11.1±1.4	3.0	0.0001	0.0029
7570324	ID3	NM_002167	inhibitor of DNA binding 3, dominant negative helix-loop-helix protein	4273.7±860.5	398.6±199.9	0.1	0.0002	0.0018	cg20811145	ID3	1stExon	Island	7.4±0.8	9.4±0.9	2.1	0.0001	0.0029
460364	ID4	NM_001546	inhibitor of DNA binding 4, dominant negative helix-loop-helix protein	91.1±40.3	25.1±18.8	0.3	0.0002	0.0018	cg00468146	ID4	1stExon	Island	7.5±0.6	9.2±1.1	1.6	0.0001	0.0029
460364	ID4	NM_001546	inhibitor of DNA binding 4, dominant negative helix-loop-helix protein	91.1±40.3	25.1±18.8	0.3	0.0002	0.0018	cg24109612	ID4	Body	Island	6.8±0.9	9.5±3.1	2.7	0.0001	0.0029
3180048	IDH1	NM_005896	isocitrate dehydrogenase 1 (NADP+), soluble	143.8±28.3	222.1±63.8	1.5	0.0002	0.0018	cg07129696	IDH1	TSS200	Island	11.2±1.6	13.3±1.4	2.1	0.0001	0.0029
3180048	IDH1	NM_005896	isocitrate dehydrogenase 1 (NADP+), soluble	143.8±28.3	222.1±63.8	1.5	0.0002	0.0018	cg10356455	IDH1	TSS200	Island	6.6±0.7	8.7±1.3	2.1	0.0001	0.0029
3180048	IDH1	NM_005896	isocitrate dehydrogenase 1 (NADP+), soluble	143.8±28.3	222.1±63.8	1.5	0.0002	0.0018	cg16863783	IDH1	TSS200	N_Shore	6.9±0.6	8.5±0.7	1.5	0.0001	0.0029
3180048	IDH1	NM_005896	isocitrate dehydrogenase 1 (NADP+), soluble	143.8±28.3	222.1±63.8	1.5	0.0002	0.0018	cg25795625	IDH1	TSS200	Island	6.4±0.8	8.1±0.8	1.7	0.0001	0.0029
6620050	IFFO1	NM_080730	intermediate filament family orphan 1	1331.5±412.2	2739.2±983.2	2.1	0.0002	0.0018	cg06743312	IFFO1;IFFO1	Body;Body	N_Shelf	6.6±0.6	8.1±0.8	1.5	0.0001	0.0029
6620050	IFFO1	NM_080730	intermediate filament family orphan 1	1331.5±412.2	2739.2±983.2	2.1	0.0002	0.0018	cg17198308	IFFO1;IFFO1	1stExon;1stExon	Island	5.8±0.8	6.8±0.7	1.0	0.0001	0.0029
6620050	IFFO1	NM_080730	intermediate filament family orphan 1	1331.5±412.2	2739.2±983.2	2.1	0.0002	0.0018	cg22203219	IFFO1;IFFO1	TSS200;TSS200	Island	7.8±0.7	9.4±1.0	1.6	0.0001	0.0029
6620050	IFFO1	NM_080730	intermediate filament family orphan 1	1331.5±412.2	2739.2±983.2	2.1	0.0002	0.0018	cg22434506	IFFO1;IFFO1;IFFO1	Body;Body;Body	Island	70.6±19.0	64.1±21.1	-6.5	0.0001	0.0029
6620050	IFFO1	NM_080730	intermediate filament family orphan 1	1331.5±412.2	2739.2±983.2	2.1	0.0002	0.0018	cg26860613	IFFO1;IFFO1	Body;Body	N_Shelf	6.5±0.9	8.0±1.5	1.5	0.0001	0.0029
2470358	IFNGR1	NM_000416	interferon gamma receptor 1	574.6±100.8	743.0±98.1	1.3	0.0002	0.0018	cg13370280	IFNGR1	Body	N_Shore	7.1±1.3	8.9±1.2	1.8	0.0001	0.0029
4210463	IFT122	NM_052989	intraflagellar transport 122 homolog (Chlamydomonas)	131.3±19.7	97.7±15.2	0.7	0.0002	0.0018	cg03061024	IFT122;IFT122;IFT122;MBD4;IFT122;IFT122;IFT122;IFT122;IFT122	1stExon;5'UTR;5'UTR;TSS200;1stExon;5'UTR;5'UTR;1stExon;1stExon	Island	5.5±0.6	7.3±1.1	1.8	0.0001	0.0029
4210463	IFT122	NM_052989	intraflagellar transport 122 homolog (Chlamydomonas)	131.3±19.7	97.7±15.2	0.7	0.0002	0.0018	cg04133658	IFT122;IFT122;IFT122;IFT122	Body;Body;Body;Body	S_Shelf	21.3±16.1	27.4±15.8	6.2	0.0001	0.0029
6480014	IGDCC4	NM_020962	immunoglobulin superfamily, DCC subclass, member 4	277.3±102.2	520.3±209.2	1.9	0.0002	0.0018	cg18973515	IGDCC4	Body	N_Shore	15.5±3.4	20.8±5.0	5.3	0.0001	0.0029
4200674	IGFBP2	NM_000597	insulin-like growth factor binding protein 2, 36kDa	41.7±23.3	218.9±209.1	5.3	0.0002	0.0018	cg11669516	IGFBP2	Body	S_Shelf	44.5±13.9	51.9±12.8	7.4	0.0001	0.0029
4200674	IGFBP2	NM_000597	insulin-like growth factor binding protein 2, 36kDa	41.7±23.3	218.9±209.1	5.3	0.0002	0.0018	cg17033080	IGFBP2	Body		10.2±2.1	12.4±2.9	2.2	0.0001	0.0029
4200674	IGFBP2	NM_000597	insulin-like growth factor binding protein 2, 36kDa	41.7±23.3	218.9±209.1	5.3	0.0002	0.0018	cg21348497	IGFBP2	Body	S_Shore	15.3±13.3	18.4±13.0	3.1	0.0001	0.0029
4200674	IGFBP2	NM_000597	insulin-like growth factor binding protein 2, 36kDa	41.7±23.3	218.9±209.1	5.3	0.0002	0.0018	cg26187237	IGFBP2	1stExon	Island	10.9±1.2	13.0±1.5	2.0	0.0001	0.0029
6590132	IGFBP3	NM_000598	insulin-like growth factor binding protein 3	15420.8±2512.3	8371.9±3350.8	0.5	0.0002	0.0018	cg04796162	IGFBP3;IGFBP3	TSS1500;TSS1500	Island	9.9±1.5	11.2±1.9	1.2	0.0001	0.0029
7510414	IGFBP4	NM_001552	insulin-like growth factor binding protein 4	3083.8±1875.5	1976.4±1460.4	0.6	0.0002	0.0018	cg03635766	IGFBP4	Body		31.3±6.8	36.9±7.8	5.7	0.0001	0.0029
10630	IL21R	NM_181078	interleukin 21 receptor	289.9±149.7	44.2±17.9	0.2	0.0002	0.0018	cg04059988	IL21R;IL21R	TSS1500;TSS200		6.3±0.8	8.1±1.7	1.7	0.0001	0.0029
10630	IL21R	NM_181078	interleukin 21 receptor	289.9±149.7	44.2±17.9	0.2	0.0002	0.0018	cg19423311	IL21R;IL21R;IL21R	TSS1500;1stExon;5'UTR		9.2±4.1	13.3±5.5	4.1	0.0001	0.0029
1400274	IL32	NM_001012636	interleukin 32	193.3±110.8	535.7±236.6	2.8	0.0002	0.0018	cg23813257	IL32;IL32;IL32;IL32;IL32;IL32;IL32;IL32	TSS1500;TSS200;TSS1500;TSS1500;TSS200;TSS200;TSS200;TSS1500		7.9±2.1	10.7±2.7	2.8	0.0001	0.0029
1400274	IL32	NM_001012636	interleukin 32	193.3±110.8	535.7±236.6	2.8	0.0002	0.0018	cg26724967	IL32;IL32;IL32;IL32;IL32;IL32;IL32;IL32	TSS1500;TSS200;TSS1500;TSS1500;TSS200;TSS200;TSS200;TSS1500		10.4±4.6	13.8±5.4	3.4	0.0001	0.0029
3440754	IL32	NM_001012633	interleukin 32	675.8±360.7	1636.5±861.3	2.4	0.0002	0.0018	cg23813257	IL32;IL32;IL32;IL32;IL32;IL32;IL32;IL32	TSS1500;TSS200;TSS1500;TSS1500;TSS200;TSS200;TSS200;TSS1500		7.9±2.1	10.7±2.7	2.8	0.0001	0.0029
3440754	IL32	NM_001012633	interleukin 32	675.8±360.7	1636.5±861.3	2.4	0.0002	0.0018	cg26724967	IL32;IL32;IL32;IL32;IL32;IL32;IL32;IL32	TSS1500;TSS200;TSS1500;TSS1500;TSS200;TSS200;TSS200;TSS1500		10.4±4.6	13.8±5.4	3.4	0.0001	0.0029
4640092	IMPDH1	NM_183243	IMP (inosine 5'-monophosphate) dehydrogenase 1	76.5±12.2	52.4±11.6	0.7	0.0002	0.0018	cg13629645	IMPDH1;IMPDH1;IMPDH1;IMPDH1	TSS1500;TSS1500;TSS1500;TSS1500	Island	6.8±0.9	8.7±1.2	1.9	0.0001	0.0029
580037	INO80E	NM_173618	INO80 complex subunit E	300.6±57.8	177.6±28.6	0.6	0.0002	0.0018	cg10497918	HIRIP3;INO80E	TSS1500;Body	Island	6.0±0.9	7.8±1.0	1.8	0.0001	0.0029
4860762	INPP4B	NM_003866	inositol polyphosphate-4-phosphatase, type II, 105kDa	114.6±38.5	591.5±247.3	5.2	0.0002	0.0018	cg03476007	INPP4B;INPP4B	TSS1500;TSS1500	S_Shore	47.8±12.2	55.9±9.5	8.1	0.0001	0.0029
4860762	INPP4B	NM_003866	inositol polyphosphate-4-phosphatase, type II, 105kDa	114.6±38.5	591.5±247.3	5.2	0.0002	0.0018	cg23259607	INPP4B;INPP4B	Body;Body		80.3±2.6	74.2±3.6	-6.1	0.0001	0.0029
2470367	INPPL1	NM_001567	inositol polyphosphate phosphatase-like 1	520.9±75.8	1394.5±405.3	2.7	0.0002	0.0018	cg09313740	INPPL1	Body	S_Shelf	84.7±5.5	82.2±6.9	-2.5	0.0001	0.0029
7400717	INTS6	NM_001039938	integrator complex subunit 6	60.7±29.2	288.2±125.9	4.7	0.0002	0.0018	cg08099418	INTS6;INTS6	Body;Body		81.4±3.5	75.9±9.8	-5.5	0.0001	0.0029
7400717	INTS6	NM_001039938	integrator complex subunit 6	60.7±29.2	288.2±125.9	4.7	0.0002	0.0018	cg16932017	INTS6;INTS6;INTS6	TSS1500;TSS1500;TSS1500	S_Shore	9.7±1.8	12.3±3.2	2.6	0.0001	0.0029
1300048	INTU	NM_015693	inturned planar cell polarity effector homolog (Drosophila)	67.7±17.4	139.0±42.2	2.1	0.0002	0.0018	cg11779273	INTU	TSS200		8.9±1.2	12.0±2.3	3.1	0.0001	0.0029
4890743	IQSEC1	NM_014869	IQ motif and Sec7 domain 1	88.5±16.7	139.5±24.1	1.6	0.0002	0.0018	cg08979183	IQSEC1	Body	Island	9.5±1.9	11.9±2.3	2.5	0.0001	0.0029
4890743	IQSEC1	NM_014869	IQ motif and Sec7 domain 1	88.5±16.7	139.5±24.1	1.6	0.0002	0.0018	cg09886336	IQSEC1	Body		81.7±3.7	79.0±3.7	-2.7	0.0001	0.0029
4890743	IQSEC1	NM_014869	IQ motif and Sec7 domain 1	88.5±16.7	139.5±24.1	1.6	0.0002	0.0018	cg13071069	IQSEC1;IQSEC1	Body;Body	N_Shelf	28.8±4.7	33.0±4.9	4.2	0.0001	0.0029
4890743	IQSEC1	NM_014869	IQ motif and Sec7 domain 1	88.5±16.7	139.5±24.1	1.6	0.0002	0.0018	cg17525674	IQSEC1	Body	Island	9.0±1.0	11.0±1.1	1.9	0.0001	0.0029
4890743	IQSEC1	NM_014869	IQ motif and Sec7 domain 1	88.5±16.7	139.5±24.1	1.6	0.0002	0.0018	cg17696731	IQSEC1	Body		11.4±1.3	13.2±1.3	1.8	0.0001	0.0029
4890743	IQSEC1	NM_014869	IQ motif and Sec7 domain 1	88.5±16.7	139.5±24.1	1.6	0.0002	0.0018	cg19130973	IQSEC1;IQSEC1	Body;Body	S_Shore	23.8±4.0	29.4±3.9	5.6	0.0001	0.0029
6650692	ISOC2	NM_024710	isochorismatase domain containing 2	389.1±50.4	552.2±98.1	1.4	0.0002	0.0018	cg03298305	ISOC2;ISOC2;ISOC2	5'UTR;5'UTR;5'UTR	Island	9.7±4.2	11.9±4.5	2.2	0.0001	0.0029
6550195	ITFG2	NM_018463	integrin alpha FG-GAP repeat containing 2	335.6±61.6	258.6±38.4	0.8	0.0002	0.0018	cg08281341	ITFG2	TSS200	N_Shore	5.0±0.6	6.2±0.5	1.1	0.0001	0.0029
6550195	ITFG2	NM_018463	integrin alpha FG-GAP repeat containing 2	335.6±61.6	258.6±38.4	0.8	0.0002	0.0018	cg23359048	ITFG2	TSS200	N_Shore	11.0±1.8	13.4±2.3	2.4	0.0001	0.0029
460220	ITGA1	NM_181501	integrin, alpha 1	48.5±31.2	145.2±153.3	3.0	0.0002	0.0018	cg23053299	ITGA1;PELO	TSS1500;TSS200	N_Shore	7.8±0.9	8.9±0.9	1.1	0.0001	0.0029
460220	ITGA1	NM_181501	integrin, alpha 1	48.5±31.2	145.2±153.3	3.0	0.0002	0.0018	cg26689765	ITGA1;PELO	TSS1500;TSS1500	N_Shore	5.9±0.8	7.2±1.1	1.4	0.0001	0.0029
3400537	ITGA7	NM_002206	integrin, alpha 7	80.1±25.1	150.9±56.7	1.9	0.0002	0.0018	cg02395102	ITGA7;ITGA7;ITGA7	Body;Body;Body	N_Shelf	21.1±13.5	26.3±13.3	5.3	0.0001	0.0029
2810192	ITGB1BP3	NM_170678	nicotinamide riboside kinase 2	18.2±6.6	108.6±141.5	6.0	0.0002	0.0018	cg10962535	ITGB1BP3	5'UTR	Island	8.3±1.2	9.9±1.3	1.6	0.0001	0.0029
2810192	ITGB1BP3	NM_170678	nicotinamide riboside kinase 2	18.2±6.6	108.6±141.5	6.0	0.0002	0.0018	cg23667541	ITGB1BP3	Body	N_Shore	75.2±9.2	70.6±9.1	-4.7	0.0001	0.0029
1110669	ITM2C	NM_001012516	integral membrane protein 2C	627.9±155.1	1529.5±506.5	2.4	0.0002	0.0018	cg18346707	ITM2C;ITM2C;ITM2C	Body;Body;Body	S_Shore	25.4±7.7	32.9±7.7	7.5	0.0001	0.0029
1110669	ITM2C	NM_001012516	integral membrane protein 2C	627.9±155.1	1529.5±506.5	2.4	0.0002	0.0018	cg18665334	ITM2C;ITM2C;ITM2C	Body;Body;Body		18.8±6.5	24.1±6.8	5.3	0.0001	0.0029
2650762	ITM2C	NM_001012516	integral membrane protein 2C	561.1±117.1	1321.6±384.3	2.4	0.0002	0.0018	cg18346707	ITM2C;ITM2C;ITM2C	Body;Body;Body	S_Shore	25.4±7.7	32.9±7.7	7.5	0.0001	0.0029
2650762	ITM2C	NM_001012516	integral membrane protein 2C	561.1±117.1	1321.6±384.3	2.4	0.0002	0.0018	cg18665334	ITM2C;ITM2C;ITM2C	Body;Body;Body		18.8±6.5	24.1±6.8	5.3	0.0001	0.0029
6560546	ITPKA	NM_002220	inositol-trisphosphate 3-kinase A	71.1±23.8	38.7±17.0	0.5	0.0002	0.0018	cg03177551	ITPKA	Body	Island	9.7±2.1	12.9±3.2	3.2	0.0001	0.0029
6180133	ITPR3	NM_002224	inositol 1,4,5-trisphosphate receptor, type 3	2516.6±549.0	1483.8±433.2	0.6	0.0002	0.0018	cg02084729	ITPR3	Body	Island	7.8±0.8	9.9±1.6	2.1	0.0001	0.0029
6180133	ITPR3	NM_002224	inositol 1,4,5-trisphosphate receptor, type 3	2516.6±549.0	1483.8±433.2	0.6	0.0002	0.0018	cg23970331	ITPR3	Body	Island	85.0±1.5	81.7±2.7	-3.3	0.0001	0.0029
1190739	ITPRIPL2	NM_001034841	inositol 1,4,5-trisphosphate receptor interacting protein-like 2	1093.3±227.6	1752.6±386.6	1.6	0.0002	0.0018	cg05371749	ITPRIPL2;ITPRIPL2	TSS200;TSS200	N_Shore	4.8±0.5	5.8±0.7	1.0	0.0001	0.0029
1190739	ITPRIPL2	NM_001034841	inositol 1,4,5-trisphosphate receptor interacting protein-like 2	1093.3±227.6	1752.6±386.6	1.6	0.0002	0.0018	cg10087036	ITPRIPL2;ITPRIPL2;ITPRIPL2	1stExon;Body;3'UTR	S_Shelf	11.2±0.9	13.6±1.4	2.4	0.0001	0.0029
5720735	JAG1	NM_000214	jagged 1	78.6±34.1	190.0±70.4	2.4	0.0002	0.0018	cg00151922	JAG1	Body	N_Shore	6.7±0.6	9.0±1.1	2.3	0.0001	0.0029
5720735	JAG1	NM_000214	jagged 1	78.6±34.1	190.0±70.4	2.4	0.0002	0.0018	cg13151266	JAG1	TSS200	Island	9.0±1.2	11.1±1.2	2.1	0.0001	0.0029
5720735	JAG1	NM_000214	jagged 1	78.6±34.1	190.0±70.4	2.4	0.0002	0.0018	cg20319775	JAG1	Body	Island	7.4±0.6	9.2±1.0	1.8	0.0001	0.0029
840278	JAM2	NM_021219	junctional adhesion molecule 2	152.9±72.9	1209.2±481.6	7.9	0.0002	0.0018	cg21042970	JAM2	TSS200	N_Shore	7.7±0.8	10.1±1.5	2.5	0.0001	0.0029
1500711	JOSD1	NM_014876	Josephin domain containing 1	453.9±53.2	317.9±66.5	0.7	0.0002	0.0018	cg01138530	JOSD1	TSS1500	Island	9.5±3.5	12.3±3.1	2.8	0.0001	0.0029
5490025	JPH1	NM_020647	junctophilin 1	24.1±9.3	150.4±111.4	6.2	0.0002	0.0018	cg00988129	JPH1	Body	N_Shore	9.9±3.0	14.1±5.3	4.3	0.0001	0.0029
5490025	JPH1	NM_020647	junctophilin 1	24.1±9.3	150.4±111.4	6.2	0.0002	0.0018	cg08757420	JPH1	TSS1500	S_Shore	11.6±3.1	14.1±4.2	2.5	0.0001	0.0029
6510367	JUN	NM_002228	jun proto-oncogene	2556.4±1030.4	1125.5±290.6	0.4	0.0002	0.0018	cg12229666	JUN	1stExon	Island	5.4±0.6	6.5±0.7	1.0	0.0001	0.0029
4880370	JUP	NM_002230	junction plakoglobin	132.0±74.1	352.5±148.1	2.7	0.0002	0.0018	cg13784792	JUP;JUP;JUP;JUP	1stExon;5'UTR;1stExon;5'UTR	Island	11.5±1.0	14.2±2.0	2.8	0.0001	0.0029
7200703	KAT2B	NM_003884	K(lysine) acetyltransferase 2B	263.2±91.3	464.7±152.8	1.8	0.0002	0.0018	cg05275468	KAT2B	Body	S_Shore	5.7±0.5	7.0±0.8	1.4	0.0001	0.0029
1450202	KAZALD1	NM_030929	Kazal-type serine peptidase inhibitor domain 1	429.1±157.4	169.8±117.3	0.4	0.0002	0.0018	cg02949340	KAZALD1	TSS1500	Island	6.5±0.8	8.1±0.9	1.6	0.0001	0.0029
1450202	KAZALD1	NM_030929	Kazal-type serine peptidase inhibitor domain 1	429.1±157.4	169.8±117.3	0.4	0.0002	0.0018	cg08227353	KAZALD1;KAZALD1	1stExon;5'UTR	Island	6.7±0.6	8.3±1.1	1.6	0.0001	0.0029
1450202	KAZALD1	NM_030929	Kazal-type serine peptidase inhibitor domain 1	429.1±157.4	169.8±117.3	0.4	0.0002	0.0018	cg13269555	KAZALD1	5'UTR	Island	7.8±2.7	11.5±3.0	3.7	0.0001	0.0029
1450202	KAZALD1	NM_030929	Kazal-type serine peptidase inhibitor domain 1	429.1±157.4	169.8±117.3	0.4	0.0002	0.0018	cg15302379	KAZALD1;KAZALD1	1stExon;5'UTR	Island	10.0±3.9	12.5±3.9	2.4	0.0001	0.0029
1450202	KAZALD1	NM_030929	Kazal-type serine peptidase inhibitor domain 1	429.1±157.4	169.8±117.3	0.4	0.0002	0.0018	cg17333042	KAZALD1	5'UTR	Island	9.2±0.7	11.1±1.1	2.0	0.0001	0.0029
1450202	KAZALD1	NM_030929	Kazal-type serine peptidase inhibitor domain 1	429.1±157.4	169.8±117.3	0.4	0.0002	0.0018	cg21942670	KAZALD1	TSS200	Island	7.6±0.6	9.0±0.8	1.3	0.0001	0.0029
4060100	KBTBD10	NM_006063	kelch-like family member 41	645.0±428.9	4693.1±2503.4	7.3	0.0002	0.0018	cg01881761	KBTBD10	1stExon		27.2±12.6	34.0±13.3	6.8	0.0001	0.0029
6960487	KBTBD10	NM_006063	kelch-like family member 41	631.5±527.7	4260.4±2271.8	6.7	0.0002	0.0018	cg01881761	KBTBD10	1stExon		27.2±12.6	34.0±13.3	6.8	0.0001	0.0029
2260468	KCNE1L	NM_012282	KCNE1-like	36.4±12.2	514.3±306.1	14.1	0.0002	0.0018	cg02183297	KCNE1L;KCNE1L	3'UTR;1stExon	N_Shore	33.3±7.3	40.1±8.5	6.8	0.0001	0.0029
5290193	KCTD6	NM_153331	potassium channel tetramerisation domain containing 6	361.2±78.3	266.4±50.0	0.7	0.0002	0.0018	cg21754773	KCTD6	TSS200	Island	8.3±0.8	9.5±0.9	1.2	0.0001	0.0029
1430626	KCTD9	NM_017634	potassium channel tetramerisation domain containing 9	496.0±161.1	350.9±128.4	0.7	0.0002	0.0018	cg05593615	KCTD9	Body		62.3±5.4	54.1±7.6	-8.2	0.0001	0.0029
1430626	KCTD9	NM_017634	potassium channel tetramerisation domain containing 9	496.0±161.1	350.9±128.4	0.7	0.0002	0.0018	cg14778644	KCTD9;CDCA2	TSS1500;5'UTR	S_Shore	5.6±0.7	6.9±0.9	1.2	0.0001	0.0029
5420204	KIAA0100	NM_014680	KIAA0100	142.9±24.7	175.9±28.4	1.2	0.0002	0.0018	cg24253367	FLJ25006;KIAA0100	TSS1500;3'UTR		25.9±8.2	29.9±8.8	4.0	0.0001	0.0029
2940196	KIAA0174	NM_014761	increased sodium tolerance 1 homolog (yeast)	1303.1±143.5	1545.7±127.4	1.2	0.0002	0.0018	cg08507638	KIAA0174	3'UTR		32.2±8.8	38.2±9.8	6.0	0.0001	0.0029
4850414	KIAA0564	NM_001009814	von Willebrand factor A domain containing 8	69.9±10.8	45.1±11.1	0.6	0.0002	0.0018	cg07645461	KIAA0564;KIAA0564	TSS200;TSS200	Island	9.0±0.9	10.2±1.0	1.2	0.0001	0.0029
990129	KIAA0586	NM_014749	KIAA0586	138.2±24.5	106.4±16.0	0.8	0.0002	0.0018	cg10537269	KIAA0586;TIMM9	TSS1500;TSS1500	S_Shore	10.4±1.6	13.3±2.4	2.8	0.0001	0.0029
990129	KIAA0586	NM_014749	KIAA0586	138.2±24.5	106.4±16.0	0.8	0.0002	0.0018	cg13015872	KIAA0586;TIMM9;TIMM9	TSS1500;1stExon;5'UTR	S_Shore	11.6±1.2	14.4±1.6	2.7	0.0001	0.0029
4180142	KIAA1370	NM_019600	family with sequence similarity 214, member A	180.1±44.3	337.5±101.8	1.9	0.0002	0.0018	cg22675453	KIAA1370	5'UTR	N_Shore	27.8±3.8	33.3±4.2	5.4	0.0001	0.0029
4850142	KIAA1370	NM_019600	family with sequence similarity 214, member A	136.2±46.9	228.5±55.8	1.7	0.0002	0.0018	cg22675453	KIAA1370	5'UTR	N_Shore	27.8±3.8	33.3±4.2	5.4	0.0001	0.0029
1580333	KIAA1467	NM_020853	KIAA1467	35.4±7.3	69.4±22.8	2.0	0.0002	0.0018	cg23510415	KIAA1467	Body		13.4±4.1	17.7±6.1	4.3	0.0001	0.0029
6280719	KIAA1524	NM_020890	KIAA1524	196.6±87.9	64.1±20.2	0.3	0.0002	0.0018	cg13975062	KIAA1524;DZIP3;KIAA1524	5'UTR;TSS200;1stExon	Island	11.7±1.1	13.8±1.2	2.1	0.0001	0.0029
380379	KIAA1737	NM_033426	KIAA1737	262.5±35.4	488.7±174.3	1.9	0.0002	0.0018	cg26117010	KIAA1737	TSS1500	N_Shore	6.6±0.7	8.5±1.1	2.0	0.0001	0.0029
7050204	KIAA1737	NM_033426	KIAA1737	139.7±22.1	255.8±81.7	1.8	0.0002	0.0018	cg26117010	KIAA1737	TSS1500	N_Shore	6.6±0.7	8.5±1.1	2.0	0.0001	0.0029
4730156	KIAA1908	NR_021487	PSMG3 antisense RNA 1 (head to head)	34.8±13.8	75.2±34.6	2.2	0.0002	0.0018	cg17888979	PSMG3;KIAA1908;KIAA1908;PSMG3;PSMG3;KIAA1908	5'UTR;TSS1500;TSS1500;1stExon;5'UTR;TSS1500	N_Shore	28.6±2.5	24.2±2.3	-4.4	0.0001	0.0029
4730156	KIAA1908	NR_021487	PSMG3 antisense RNA 1 (head to head)	34.8±13.8	75.2±34.6	2.2	0.0002	0.0018	cg27403098	KIAA1908;KIAA1908;KIAA1908	Body;Body;Body		28.1±10.5	32.4±10.8	4.3	0.0001	0.0029
2470035	KIF18A	NM_031217	kinesin family member 18A	140.5±59.0	44.0±13.3	0.3	0.0002	0.0018	cg10470873	KIF18A;KIF18A;METT5D1;METT5D1	5'UTR;1stExon;TSS200;TSS200	N_Shelf	7.9±0.9	9.8±1.0	1.8	0.0001	0.0029
2470035	KIF18A	NM_031217	kinesin family member 18A	140.5±59.0	44.0±13.3	0.3	0.0002	0.0018	cg14744160	METT5D1;KIF18A;METT5D1	TSS200;TSS200;TSS200	N_Shelf	13.2±1.1	14.9±1.3	1.7	0.0001	0.0029
1050195	KIF20A	NM_005733	kinesin family member 20A	1073.9±401.5	269.7±134.0	0.3	0.0002	0.0018	cg07430605	BRD8;BRD8;BRD8;KIF20A	Body;Body;Body;TSS200	N_Shore	6.1±0.8	7.1±0.8	1.0	0.0001	0.0029
2850474	KIF23	NM_138555	kinesin family member 23	56.3±24.5	25.6±9.1	0.5	0.0002	0.0018	cg12240975	KIF23;KIF23	Body;Body		88.9±3.1	84.4±3.7	-4.5	0.0001	0.0029
4120278	KIF23	NM_004856	kinesin family member 23	502.9±197.4	181.7±47.3	0.4	0.0002	0.0018	cg12240975	KIF23;KIF23	Body;Body		88.9±3.1	84.4±3.7	-4.5	0.0001	0.0029
450398	KIF3B	NM_004798	kinesin family member 3B	301.4±44.6	381.5±69.3	1.3	0.0002	0.0018	cg18457773	KIF3B	TSS200	N_Shore	8.1±0.9	9.9±1.3	1.8	0.0001	0.0029
2710017	KIF5B	NM_004521	kinesin family member 5B	392.2±46.7	1183.1±349.0	3.0	0.0002	0.0018	cg08012454	KIF5B;KIF5B	5'UTR;1stExon	Island	10.3±1.4	11.9±1.3	1.6	0.0001	0.0029
2710017	KIF5B	NM_004521	kinesin family member 5B	392.2±46.7	1183.1±349.0	3.0	0.0002	0.0018	cg19535032	KIF5B	Body	N_Shore	9.5±1.0	11.4±0.7	1.9	0.0001	0.0029
7330674	KIFC1	NM_002263	kinesin family member C1	509.8±230.7	124.5±61.1	0.2	0.0002	0.0018	cg04191297	KIFC1	TSS200	Island	11.0±1.1	12.6±1.4	1.6	0.0001	0.0029
2810364	KLHDC2	NM_014315	kelch domain containing 2	1355.5±205.3	2603.6±606.0	1.9	0.0002	0.0018	cg17916407	KLHDC2	TSS1500	Island	5.9±0.6	7.6±1.3	1.7	0.0001	0.0029
4250372	KLHDC3	NM_057161	kelch domain containing 3	946.1±205.8	1689.3±328.0	1.8	0.0002	0.0018	cg11000707	KLHDC3;C6orf153	3'UTR;TSS1500	N_Shore	15.7±4.9	19.6±5.7	3.9	0.0001	0.0029
1070593	KLHL2	NM_007246	kelch-like family member 2	153.0±22.0	304.9±62.3	2.0	0.0002	0.0018	cg02324432	KLHL2;KLHL2;KLHL2	TSS1500;TSS1500;Body	S_Shore	55.2±7.6	60.5±5.9	5.3	0.0001	0.0029
1070593	KLHL2	NM_007246	kelch-like family member 2	153.0±22.0	304.9±62.3	2.0	0.0002	0.0018	cg11836444	KLHL2;KLHL2;KLHL2	TSS200;TSS200;Body	S_Shore	41.7±12.3	49.9±11.5	8.2	0.0001	0.0029
7330575	KLHL28	NM_017658	kelch-like family member 28	88.1±26.1	184.9±44.5	2.1	0.0002	0.0018	cg01938354	KLHL28;FAM179B	TSS1500;TSS200	N_Shore	6.4±0.7	7.6±1.2	1.2	0.0001	0.0029
2810400	KLHL3	NM_017415	kelch-like family member 3	43.8±15.2	102.6±55.7	2.3	0.0002	0.0018	cg08453008	KLHL3	3'UTR		13.1±6.7	18.2±11.5	5.1	0.0001	0.0029
3940066	KLHL30	NM_198582	kelch-like family member 30	248.0±200.8	689.5±404.3	2.8	0.0002	0.0018	cg17079034	KLHL30	TSS200	N_Shore	11.4±6.9	14.0±7.6	2.7	0.0001	0.0029
3190524	KNTC1	NM_014708	kinetochore associated 1	301.2±119.2	97.9±25.0	0.3	0.0002	0.0018	cg06205817	RSRC2;RSRC2;RSRC2;KNTC1	TSS1500;TSS1500;TSS1500;5'UTR	S_Shore	14.1±2.3	17.2±2.8	3.1	0.0001	0.0029
3190524	KNTC1	NM_014708	kinetochore associated 1	301.2±119.2	97.9±25.0	0.3	0.0002	0.0018	cg25020728	RSRC2;RSRC2;RSRC2;RSRC2;KNTC1;RSRC2;RSRC2	1stExon;1stExon;5'UTR;5'UTR;TSS1500;5'UTR;1stExon	Island	9.8±1.0	11.7±0.9	1.9	0.0001	0.0029
6840577	KPNB1	NM_002265	karyopherin (importin) beta 1	4526.6±483.3	3910.2±380.0	0.9	0.0002	0.0018	cg19573464	KPNB1	TSS1500	Island	8.2±1.0	10.2±1.2	2.1	0.0001	0.0029
4830520	KRT80	NM_182507	keratin 80	523.0±298.6	1086.1±548.4	2.1	0.0002	0.0018	cg21185271	KRT80;KRT80	Body;Body		30.8±7.7	38.3±8.1	7.5	0.0001	0.0029
430446	KRT81	NM_002281	keratin 81	3987.9±3868.6	38.8±44.3	0.0	0.0002	0.0018	cg09616715	KRT81	TSS1500	S_Shore	65.5±8.5	71.7±8.4	6.3	0.0001	0.0029
4280672	KRT86	NM_002284	keratin 86	390.6±283.1	92.2±60.6	0.2	0.0002	0.0018	cg22642517	KRT86	Body	Island	15.1±1.6	18.4±2.6	3.3	0.0001	0.0029
1170349	LAD1	NM_005558	ladinin 1	71.4±45.3	564.5±336.9	7.9	0.0002	0.0018	cg17863139	LAD1	Body	N_Shelf	12.7±6.7	17.8±7.9	5.1	0.0001	0.0029
1170349	LAD1	NM_005558	ladinin 1	71.4±45.3	564.5±336.9	7.9	0.0002	0.0018	cg18169095	LAD1	Body		10.8±2.4	14.2±3.6	3.4	0.0001	0.0029
4040176	LAMA5	NM_005560	laminin, alpha 5	213.2±243.0	2144.6±747.6	10.1	0.0002	0.0018	cg09831553	LAMA5	TSS1500	S_Shore	7.1±2.3	10.2±2.7	3.1	0.0001	0.0029
730040	LAMB3	NM_000228	laminin, beta 3	40.6±10.9	82.8±25.6	2.0	0.0002	0.0018	cg22789976	LAMB3;LAMB3;LAMB3	Body;Body;Body	S_Shelf	10.4±2.8	13.7±4.4	3.3	0.0001	0.0029
730040	LAMB3	NM_000228	laminin, beta 3	40.6±10.9	82.8±25.6	2.0	0.0002	0.0018	cg26294229	LAMB3;LAMB3;LAMB3	Body;Body;Body	Island	9.7±6.1	12.3±7.4	2.6	0.0001	0.0029
7560301	LANCL2	NM_018697	LanC lantibiotic synthetase component C-like 2 (bacterial)	275.3±102.4	587.8±245.4	2.1	0.0002	0.0018	cg22322818	LANCL2	Body		50.4±8.5	58.9±8.3	8.5	0.0001	0.0029
5360376	LAPTM5	NM_006762	lysosomal protein transmembrane 5	83.2±41.7	36.1±18.2	0.4	0.0002	0.0018	cg13246468	LAPTM5	3'UTR		13.9±13.9	18.9±14.8	5.0	0.0001	0.0029
3370121	LASS2	NM_022075	ceramide synthase 2	621.0±96.1	359.3±84.2	0.6	0.0002	0.0018	cg01314194	LASS2;LASS2	TSS200;TSS200	Island	8.1±0.9	11.1±1.8	3.0	0.0001	0.0029
3370121	LASS2	NM_022075	ceramide synthase 2	621.0±96.1	359.3±84.2	0.6	0.0002	0.0018	cg04082985	LASS2;LASS2	5'UTR;5'UTR	N_Shore	5.8±0.7	7.3±0.9	1.5	0.0001	0.0029
3370121	LASS2	NM_022075	ceramide synthase 2	621.0±96.1	359.3±84.2	0.6	0.0002	0.0018	cg07422880	LASS2;LASS2	5'UTR;5'UTR	N_Shore	21.3±6.3	24.4±6.3	3.2	0.0001	0.0029
3370121	LASS2	NM_022075	ceramide synthase 2	621.0±96.1	359.3±84.2	0.6	0.0002	0.0018	cg14827807	LASS2;LASS2	5'UTR;5'UTR	N_Shelf	14.0±3.3	18.5±6.5	4.5	0.0001	0.0029
3370121	LASS2	NM_022075	ceramide synthase 2	621.0±96.1	359.3±84.2	0.6	0.0002	0.0018	cg17430303	LASS2;LASS2	5'UTR;5'UTR	Island	9.9±1.1	11.2±1.0	1.3	0.0001	0.0029
6380154	LASS2	NM_181746	ceramide synthase 2	535.6±62.7	318.2±85.0	0.6	0.0002	0.0018	cg01314194	LASS2;LASS2	TSS200;TSS200	Island	8.1±0.9	11.1±1.8	3.0	0.0001	0.0029
6380154	LASS2	NM_181746	ceramide synthase 2	535.6±62.7	318.2±85.0	0.6	0.0002	0.0018	cg04082985	LASS2;LASS2	5'UTR;5'UTR	N_Shore	5.8±0.7	7.3±0.9	1.5	0.0001	0.0029
6380154	LASS2	NM_181746	ceramide synthase 2	535.6±62.7	318.2±85.0	0.6	0.0002	0.0018	cg07422880	LASS2;LASS2	5'UTR;5'UTR	N_Shore	21.3±6.3	24.4±6.3	3.2	0.0001	0.0029
6380154	LASS2	NM_181746	ceramide synthase 2	535.6±62.7	318.2±85.0	0.6	0.0002	0.0018	cg14827807	LASS2;LASS2	5'UTR;5'UTR	N_Shelf	14.0±3.3	18.5±6.5	4.5	0.0001	0.0029
6380154	LASS2	NM_181746	ceramide synthase 2	535.6±62.7	318.2±85.0	0.6	0.0002	0.0018	cg17430303	LASS2;LASS2	5'UTR;5'UTR	Island	9.9±1.1	11.2±1.0	1.3	0.0001	0.0029
5690064	LASS6	NM_203463	ceramide synthase 6	406.1±86.7	724.2±233.9	1.8	0.0002	0.0018	cg16071359	LASS6;LASS6	5'UTR;1stExon	Island	11.3±1.2	13.5±1.5	2.2	0.0001	0.0029
5690064	LASS6	NM_203463	ceramide synthase 6	406.1±86.7	724.2±233.9	1.8	0.0002	0.0018	cg17918556	LASS6	Body		10.7±1.3	13.8±2.1	3.2	0.0001	0.0029
5690064	LASS6	NM_203463	ceramide synthase 6	406.1±86.7	724.2±233.9	1.8	0.0002	0.0018	cg25601286	LASS6	Body		78.5±3.3	71.9±4.5	-6.6	0.0001	0.0029
5690475	LAYN	NM_178834	layilin	488.7±130.2	253.8±105.5	0.5	0.0002	0.0018	cg02871995	LAYN	TSS1500	Island	15.7±6.4	21.1±7.4	5.5	0.0001	0.0029
5690475	LAYN	NM_178834	layilin	488.7±130.2	253.8±105.5	0.5	0.0002	0.0018	cg04610224	LAYN	Body	Island	6.8±0.9	8.2±1.3	1.4	0.0001	0.0029
5690475	LAYN	NM_178834	layilin	488.7±130.2	253.8±105.5	0.5	0.0002	0.0018	cg12187358	LAYN	Body		43.8±10.7	49.0±10.7	5.2	0.0001	0.0029
1170112	LCAT	NM_000229	lecithin-cholesterol acyltransferase	47.4±8.1	73.8±19.0	1.6	0.0002	0.0018	cg02564259	SLC12A4;SLC12A4;SLC12A4;SLC12A4;SLC12A4;LCAT	3'UTR;3'UTR;3'UTR;3'UTR;3'UTR;TSS1500		17.5±3.6	23.1±6.4	5.6	0.0001	0.0029
1170112	LCAT	NM_000229	lecithin-cholesterol acyltransferase	47.4±8.1	73.8±19.0	1.6	0.0002	0.0018	cg06839111	SLC12A4;SLC12A4;SLC12A4;SLC12A4;SLC12A4;LCAT	3'UTR;3'UTR;3'UTR;3'UTR;3'UTR;TSS1500		17.4±5.6	22.6±6.3	5.2	0.0001	0.0029
1170112	LCAT	NM_000229	lecithin-cholesterol acyltransferase	47.4±8.1	73.8±19.0	1.6	0.0002	0.0018	cg09495207	SLC12A4;SLC12A4;SLC12A4;SLC12A4;SLC12A4;LCAT	3'UTR;3'UTR;3'UTR;3'UTR;3'UTR;TSS1500		12.1±4.1	16.7±6.8	4.6	0.0001	0.0029
1170112	LCAT	NM_000229	lecithin-cholesterol acyltransferase	47.4±8.1	73.8±19.0	1.6	0.0002	0.0018	cg26924825	SLC12A4;SLC12A4;SLC12A4;LCAT;SLC12A4;SLC12A4	3'UTR;3'UTR;3'UTR;1stExon;3'UTR;3'UTR		20.5±5.4	25.4±7.2	4.9	0.0001	0.0029
770326	LDHA	NM_001135239	lactate dehydrogenase A	15424.2±1211.8	10625.2±1028.4	0.7	0.0002	0.0018	cg02232751	LDHA;LDHA;LDHA;LDHA;LDHA	TSS200;TSS200;TSS200;TSS200;TSS200	N_Shore	11.1±2.5	15.1±2.6	4.0	0.0001	0.0029
770326	LDHA	NM_001135239	lactate dehydrogenase A	15424.2±1211.8	10625.2±1028.4	0.7	0.0002	0.0018	cg13190306	LDHA;LDHA;LDHA;LDHA;LDHA	TSS200;TSS200;TSS200;TSS200;TSS200	Island	6.4±0.8	7.8±0.7	1.4	0.0001	0.0029
770326	LDHA	NM_001135239	lactate dehydrogenase A	15424.2±1211.8	10625.2±1028.4	0.7	0.0002	0.0018	cg20429911	LDHA;LDHA;LDHA;LDHA;LDHA;LDHA	5'UTR;TSS1500;5'UTR;Body;5'UTR;5'UTR	Island	9.2±0.9	11.1±1.4	2.0	0.0001	0.0029
770326	LDHA	NM_001135239	lactate dehydrogenase A	15424.2±1211.8	10625.2±1028.4	0.7	0.0002	0.0018	cg22837499	LDHA;LDHA;LDHA;LDHA;LDHA;LDHA;LDHA	5'UTR;5'UTR;Body;5'UTR;5'UTR;1stExon;5'UTR	Island	8.6±1.4	10.5±2.4	1.8	0.0001	0.0029
3190092	LDHA	NM_005566	lactate dehydrogenase A	14126.4±1844.2	8033.0±1539.7	0.6	0.0002	0.0018	cg02232751	LDHA;LDHA;LDHA;LDHA;LDHA	TSS200;TSS200;TSS200;TSS200;TSS200	N_Shore	11.1±2.5	15.1±2.6	4.0	0.0001	0.0029
3190092	LDHA	NM_005566	lactate dehydrogenase A	14126.4±1844.2	8033.0±1539.7	0.6	0.0002	0.0018	cg13190306	LDHA;LDHA;LDHA;LDHA;LDHA	TSS200;TSS200;TSS200;TSS200;TSS200	Island	6.4±0.8	7.8±0.7	1.4	0.0001	0.0029
3190092	LDHA	NM_005566	lactate dehydrogenase A	14126.4±1844.2	8033.0±1539.7	0.6	0.0002	0.0018	cg20429911	LDHA;LDHA;LDHA;LDHA;LDHA;LDHA	5'UTR;TSS1500;5'UTR;Body;5'UTR;5'UTR	Island	9.2±0.9	11.1±1.4	2.0	0.0001	0.0029
3190092	LDHA	NM_005566	lactate dehydrogenase A	14126.4±1844.2	8033.0±1539.7	0.6	0.0002	0.0018	cg22837499	LDHA;LDHA;LDHA;LDHA;LDHA;LDHA;LDHA	5'UTR;5'UTR;Body;5'UTR;5'UTR;1stExon;5'UTR	Island	8.6±1.4	10.5±2.4	1.8	0.0001	0.0029
6520386	LDHA	NM_005566	lactate dehydrogenase A	340.8±76.1	175.9±30.4	0.5	0.0002	0.0018	cg02232751	LDHA;LDHA;LDHA;LDHA;LDHA	TSS200;TSS200;TSS200;TSS200;TSS200	N_Shore	11.1±2.5	15.1±2.6	4.0	0.0001	0.0029
6520386	LDHA	NM_005566	lactate dehydrogenase A	340.8±76.1	175.9±30.4	0.5	0.0002	0.0018	cg13190306	LDHA;LDHA;LDHA;LDHA;LDHA	TSS200;TSS200;TSS200;TSS200;TSS200	Island	6.4±0.8	7.8±0.7	1.4	0.0001	0.0029
6520386	LDHA	NM_005566	lactate dehydrogenase A	340.8±76.1	175.9±30.4	0.5	0.0002	0.0018	cg20429911	LDHA;LDHA;LDHA;LDHA;LDHA;LDHA	5'UTR;TSS1500;5'UTR;Body;5'UTR;5'UTR	Island	9.2±0.9	11.1±1.4	2.0	0.0001	0.0029
6520386	LDHA	NM_005566	lactate dehydrogenase A	340.8±76.1	175.9±30.4	0.5	0.0002	0.0018	cg22837499	LDHA;LDHA;LDHA;LDHA;LDHA;LDHA;LDHA	5'UTR;5'UTR;Body;5'UTR;5'UTR;1stExon;5'UTR	Island	8.6±1.4	10.5±2.4	1.8	0.0001	0.0029
3710161	LHB	NM_000894	luteinizing hormone beta polypeptide	674.2±1463.7	15.5±6.1	0.0	0.0002	0.0018	cg06452915	LHB	TSS1500	Island	8.5±1.4	11.3±1.9	2.8	0.0001	0.0029
3710161	LHB	NM_000894	luteinizing hormone beta polypeptide	674.2±1463.7	15.5±6.1	0.0	0.0002	0.0018	cg20173259	LHB	TSS1500	N_Shore	10.7±1.9	14.3±3.0	3.6	0.0001	0.0029
3440301	LIN54	NM_194282	lin-54 homolog (C. elegans)	248.9±56.1	120.2±14.8	0.5	0.0002	0.0018	cg10724425	LIN54;LIN54;LIN54	5'UTR;TSS200;TSS200	Island	7.7±1.3	9.7±1.6	1.9	0.0001	0.0029
7210681	LIPG	NM_006033	lipase, endothelial	60.9±51.9	284.4±242.2	4.7	0.0002	0.0018	cg11038073	LIPG	TSS200	Island	10.1±1.8	12.2±2.4	2.2	0.0001	0.0029
7210681	LIPG	NM_006033	lipase, endothelial	60.9±51.9	284.4±242.2	4.7	0.0002	0.0018	cg14320593	LIPG	TSS200	Island	5.7±0.8	7.1±1.1	1.3	0.0001	0.0029
7210681	LIPG	NM_006033	lipase, endothelial	60.9±51.9	284.4±242.2	4.7	0.0002	0.0018	cg21574400	LIPG	TSS200	Island	6.1±0.6	8.1±1.1	2.0	0.0001	0.0029
7210681	LIPG	NM_006033	lipase, endothelial	60.9±51.9	284.4±242.2	4.7	0.0002	0.0018	cg25331919	LIPG	Body	S_Shelf	36.0±11.6	45.3±10.6	9.2	0.0001	0.0029
7210681	LIPG	NM_006033	lipase, endothelial	60.9±51.9	284.4±242.2	4.7	0.0002	0.0018	cg26666921	LIPG	TSS1500	Island	8.3±1.0	10.8±1.7	2.4	0.0001	0.0029
1740576	LMF2	NM_033200	lipase maturation factor 2	383.8±88.1	268.3±40.7	0.7	0.0002	0.0018	cg02842158	LMF2	Body	N_Shore	80.7±7.0	77.4±7.9	-3.4	0.0001	0.0029
3420593	LMNB1	NM_005573	lamin B1	151.0±63.8	40.0±12.0	0.3	0.0002	0.0018	cg05484879	LMNB1	Body	Island	6.3±0.5	7.5±0.7	1.2	0.0001	0.0029
7570148	LMNB2	NM_032737	lamin B2	1484.8±430.1	575.7±119.5	0.4	0.0002	0.0018	cg12235539	LMNB2	TSS200	Island	9.0±1.1	10.9±1.3	1.8	0.0001	0.0029
7570148	LMNB2	NM_032737	lamin B2	1484.8±430.1	575.7±119.5	0.4	0.0002	0.0018	cg21616824	LMNB2	TSS200	S_Shore	9.7±0.9	12.0±1.7	2.3	0.0001	0.0029
5910523	LMO4	NM_006769	LIM domain only 4	1374.8±601.4	665.0±240.3	0.5	0.0002	0.0018	cg25061772	LMO4;LMO4	1stExon;5'UTR	Island	11.6±1.6	13.9±1.5	2.4	0.0001	0.0029
7210450	LMO4	NM_006769	LIM domain only 4	2102.4±420.2	1396.1±254.6	0.7	0.0002	0.0018	cg25061772	LMO4;LMO4	1stExon;5'UTR	Island	11.6±1.6	13.9±1.5	2.4	0.0001	0.0029
2060541	LOC148413	NR_015434	uncharacterized LOC148413	264.6±66.7	340.7±65.1	1.3	0.0002	0.0018	cg23437836	CCNL2;CCNL2;CCNL2;CCNL2;LOC148413	TSS1500;TSS1500;TSS1500;TSS1500;Body	Island	7.2±0.7	9.4±1.3	2.3	0.0001	0.0029
4220241	LOC284023	XM_941810	NA	151.6±38.7	449.8±151.5	3.0	0.0002	0.0018	cg25518824	LOC284023	TSS1500	S_Shore	10.8±1.7	13.2±2.6	2.4	0.0001	0.0029
7560053	LOC286016	NR_002187	triosephosphate isomerase 1 pseudogene 2	1947.3±626.5	1070.3±387.0	0.5	0.0002	0.0018	cg04401121	LOC286016;TNPO3	TSS1500;Body	N_Shore	5.3±0.6	6.8±0.9	1.6	0.0001	0.0029
7560053	LOC286016	NR_002187	triosephosphate isomerase 1 pseudogene 2	1947.3±626.5	1070.3±387.0	0.5	0.0002	0.0018	cg05598539	TNPO3;LOC286016	TSS200;Body	Island	7.9±1.2	9.3±1.5	1.4	0.0001	0.0029
7560053	LOC286016	NR_002187	triosephosphate isomerase 1 pseudogene 2	1947.3±626.5	1070.3±387.0	0.5	0.0002	0.0018	cg07303308	LOC286016;TNPO3;TNPO3	TSS1500;1stExon;5'UTR	Island	4.5±0.6	5.6±0.8	1.1	0.0001	0.0029
7560053	LOC286016	NR_002187	triosephosphate isomerase 1 pseudogene 2	1947.3±626.5	1070.3±387.0	0.5	0.0002	0.0018	cg13976866	LOC286016;TNPO3	Body;TSS1500	Island	58.8±3.0	54.1±2.8	-4.8	0.0001	0.0029
4850390	LOC388796	NR_015366	uncharacterized LOC388796	225.9±68.1	154.0±56.8	0.7	0.0002	0.0018	cg06473773	LOC388796;SNORA71D;LOC388796	Body;TSS1500;Body	Island	4.7±0.4	6.0±0.7	1.3	0.0001	0.0029
4850390	LOC388796	NR_015366	uncharacterized LOC388796	225.9±68.1	154.0±56.8	0.7	0.0002	0.0018	cg19537490	LOC388796;SNORA71A;LOC388796	Body;TSS1500;Body		69.1±11.8	65.5±12.5	-3.6	0.0001	0.0029
4850390	LOC388796	NR_015366	uncharacterized LOC388796	225.9±68.1	154.0±56.8	0.7	0.0002	0.0018	cg24310959	LOC388796;SNORA71B;LOC388796	Body;TSS1500;Body		4.9±0.4	6.2±0.8	1.3	0.0001	0.0029
4850390	LOC388796	NR_015366	uncharacterized LOC388796	225.9±68.1	154.0±56.8	0.7	0.0002	0.0018	cg24832710	LOC388796;SNORA71D;LOC388796	TSS200;TSS1500;TSS200	Island	7.4±0.6	8.9±0.6	1.6	0.0001	0.0029
4040653	LOC728855	NR_024510	long intergenic non-protein coding RNA 623	71.2±42.8	122.0±45.9	1.7	0.0002	0.0018	cg02900017	LOC728855;LOC728855;LOC728875	Body;Body;Body	Island	13.4±1.1	15.2±1.5	1.8	0.0001	0.0029
3940017	LOX	NM_002317	lysyl oxidase	4617.4±1401.0	2326.9±1051.2	0.5	0.0002	0.0018	cg08431704	LOX	1stExon	Island	4.5±0.4	5.4±0.6	1.0	0.0001	0.0029
6200670	LPIN1	NM_145693	lipin 1	635.9±108.4	1096.9±189.7	1.7	0.0002	0.0018	cg04436889	LPIN1	5'UTR	S_Shore	8.0±0.7	10.0±0.7	1.9	0.0001	0.0029
6200670	LPIN1	NM_145693	lipin 1	635.9±108.4	1096.9±189.7	1.7	0.0002	0.0018	cg21579399	LPIN1	5'UTR	S_Shelf	17.6±6.9	23.8±10.1	6.2	0.0001	0.0029
4010114	LPPR4	NM_014839	lipid phosphate phosphatase-related protein type 4	34.3±35.8	177.6±185.9	5.2	0.0002	0.0018	cg03580297	LPPR4;LPPR4	TSS200;TSS200	N_Shore	8.2±1.3	10.4±2.0	2.1	0.0001	0.0029
6020291	LRBA	NM_006726	LPS-responsive vesicle trafficking, beach and anchor containing	152.8±37.7	240.2±47.0	1.6	0.0002	0.0018	cg13219107	LRBA	TSS1500	Island	7.4±1.0	9.5±0.9	2.1	0.0001	0.0029
7610364	LRCH1	NM_015116	leucine-rich repeats and calponin homology (CH) domain containing 1	14.9±4.9	64.8±34.1	4.3	0.0002	0.0018	cg01131395	LRCH1;LRCH1;LRCH1	Body;Body;Body		7.1±1.5	9.2±3.4	2.1	0.0001	0.0029
7610364	LRCH1	NM_015116	leucine-rich repeats and calponin homology (CH) domain containing 1	14.9±4.9	64.8±34.1	4.3	0.0002	0.0018	cg08042647	LRCH1;LRCH1;LRCH1	1stExon;1stExon;1stExon	Island	9.4±0.9	11.6±2.0	2.2	0.0001	0.0029
7610364	LRCH1	NM_015116	leucine-rich repeats and calponin homology (CH) domain containing 1	14.9±4.9	64.8±34.1	4.3	0.0002	0.0018	cg20250874	LRCH1;LRCH1;LRCH1;LRCH1;LRCH1;LRCH1	5'UTR;1stExon;5'UTR;1stExon;1stExon;5'UTR	Island	8.9±1.1	10.8±1.3	1.9	0.0001	0.0029
7610364	LRCH1	NM_015116	leucine-rich repeats and calponin homology (CH) domain containing 1	14.9±4.9	64.8±34.1	4.3	0.0002	0.0018	cg23249336	LRCH1;LRCH1;LRCH1;LRCH1;LRCH1;LRCH1	5'UTR;1stExon;5'UTR;1stExon;1stExon;5'UTR	Island	9.9±1.2	11.8±1.3	1.9	0.0001	0.0029
1980609	LRP4	NM_002334	low density lipoprotein receptor-related protein 4	22.0±5.4	63.3±21.9	2.9	0.0002	0.0018	cg04190618	LRP4	Body	N_Shore	10.9±1.8	13.1±2.0	2.2	0.0001	0.0029
1980609	LRP4	NM_002334	low density lipoprotein receptor-related protein 4	22.0±5.4	63.3±21.9	2.9	0.0002	0.0018	cg09242181	LRP4	TSS1500	S_Shore	13.1±4.7	16.4±5.6	3.3	0.0001	0.0029
5910411	LRRC59	NM_018509	leucine rich repeat containing 59	113.4±29.9	74.4±26.9	0.7	0.0002	0.0018	cg04633058	LRRC59	Body	N_Shore	6.1±1.1	7.6±1.2	1.4	0.0001	0.0029
6450154	LSS	NM_002340	lanosterol synthase (2,3-oxidosqualene-lanosterol cyclase)	279.8±70.4	524.9±114.5	1.9	0.0002	0.0018	cg20732690	MCM3APAS;LSS;LSS;LSS;LSS	TSS1500;TSS200;TSS200;TSS200;TSS200	Island	7.7±0.8	9.0±0.8	1.3	0.0001	0.0029
5310369	LYAR	NM_017816	Ly1 antibody reactive	733.3±204.7	494.3±74.5	0.7	0.0002	0.0018	cg09866119	LYAR;ZNF509;LYAR	5'UTR;TSS1500;5'UTR	N_Shore	5.1±0.4	6.2±0.9	1.0	0.0001	0.0029
7320551	LYN	NM_002350	v-yes-1 Yamaguchi sarcoma viral related oncogene homolog	186.9±58.7	101.4±36.9	0.5	0.0002	0.0018	cg01583099	LYN;LYN	TSS200;TSS200	Island	8.9±1.0	11.5±1.3	2.6	0.0001	0.0029
7320551	LYN	NM_002350	v-yes-1 Yamaguchi sarcoma viral related oncogene homolog	186.9±58.7	101.4±36.9	0.5	0.0002	0.0018	cg02410887	LYN;LYN	TSS1500;TSS1500	N_Shore	11.6±7.5	15.6±9.8	4.0	0.0001	0.0029
7320551	LYN	NM_002350	v-yes-1 Yamaguchi sarcoma viral related oncogene homolog	186.9±58.7	101.4±36.9	0.5	0.0002	0.0018	cg05973028	LYN;LYN	5'UTR;5'UTR		34.8±3.1	38.1±3.3	3.3	0.0001	0.0029
7320551	LYN	NM_002350	v-yes-1 Yamaguchi sarcoma viral related oncogene homolog	186.9±58.7	101.4±36.9	0.5	0.0002	0.0018	cg17806401	LYN;LYN	TSS1500;TSS1500	N_Shore	34.3±7.8	40.0±9.4	5.7	0.0001	0.0029
1070286	M6PR	NM_002355	mannose-6-phosphate receptor (cation dependent)	422.2±56.5	546.5±73.3	1.3	0.0002	0.0018	cg19866422	M6PR	TSS1500	Island	7.1±1.0	8.7±1.1	1.5	0.0001	0.0029
6370739	MACF1	NM_012090	microtubule-actin crosslinking factor 1	710.8±125.5	1443.9±455.0	2.0	0.0002	0.0018	cg01460360	KIAA0754;MACF1;MACF1	TSS200;Body;Body	Island	8.9±1.2	10.7±1.1	1.7	0.0001	0.0029
6370739	MACF1	NM_012090	microtubule-actin crosslinking factor 1	710.8±125.5	1443.9±455.0	2.0	0.0002	0.0018	cg03518138	KIAA0754;MACF1;MACF1	TSS1500;Body;Body	N_Shore	17.6±8.4	23.7±11.9	6.2	0.0001	0.0029
6370739	MACF1	NM_012090	microtubule-actin crosslinking factor 1	710.8±125.5	1443.9±455.0	2.0	0.0002	0.0018	cg10316899	MACF1	Body		12.4±1.1	15.3±1.8	2.9	0.0001	0.0029
6370739	MACF1	NM_012090	microtubule-actin crosslinking factor 1	710.8±125.5	1443.9±455.0	2.0	0.0002	0.0018	cg18647268	MACF1	Body		19.3±3.6	24.7±6.6	5.4	0.0001	0.0029
1450156	MAGOH	NM_002370	mago-nashi homolog, proliferation-associated (Drosophila)	460.2±66.4	300.3±59.3	0.7	0.0002	0.0018	cg11815448	MAGOH	Body	N_Shore	6.4±0.8	7.8±1.2	1.4	0.0001	0.0029
1450156	MAGOH	NM_002370	mago-nashi homolog, proliferation-associated (Drosophila)	460.2±66.4	300.3±59.3	0.7	0.0002	0.0018	cg20414838	MAGOH;MAGOH	5'UTR;1stExon	Island	7.6±0.9	9.7±1.1	2.1	0.0001	0.0029
4040398	MAL	NM_022440	mal, T-cell differentiation protein	73.6±56.2	676.3±790.0	9.2	0.0002	0.0018	cg05142617	MAL;MAL;MAL;MAL	TSS1500;TSS1500;TSS1500;TSS1500	N_Shore	11.5±1.6	14.4±2.6	2.8	0.0001	0.0029
4040398	MAL	NM_022440	mal, T-cell differentiation protein	73.6±56.2	676.3±790.0	9.2	0.0002	0.0018	cg05314420	MAL;MAL;MAL;MAL	TSS1500;TSS1500;TSS1500;TSS1500	N_Shore	18.1±6.7	24.8±7.8	6.7	0.0001	0.0029
4040398	MAL	NM_022440	mal, T-cell differentiation protein	73.6±56.2	676.3±790.0	9.2	0.0002	0.0018	cg07224914	MAL;MAL;MAL;MAL	Body;Body;Body;Body	Island	7.3±0.8	9.3±0.9	2.0	0.0001	0.0029
4040398	MAL	NM_022440	mal, T-cell differentiation protein	73.6±56.2	676.3±790.0	9.2	0.0002	0.0018	cg09712683	MAL;MAL;MAL;MAL	Body;Body;Body;Body	Island	11.2±1.5	14.8±1.9	3.6	0.0001	0.0029
4040398	MAL	NM_022440	mal, T-cell differentiation protein	73.6±56.2	676.3±790.0	9.2	0.0002	0.0018	cg19762657	MAL;MAL;MAL;MAL	Body;Body;Body;Body	S_Shore	11.6±3.7	15.5±6.4	3.9	0.0001	0.0029
1300470	MAMDC2	NM_153267	MAM domain containing 2	811.1±406.3	1963.3±814.8	2.4	0.0002	0.0018	cg02515233	MAMDC2;MAMDC2	1stExon;5'UTR	Island	7.6±1.3	9.3±1.1	1.7	0.0001	0.0029
1300470	MAMDC2	NM_153267	MAM domain containing 2	811.1±406.3	1963.3±814.8	2.4	0.0002	0.0018	cg13829849	MAMDC2	Body		10.1±1.3	12.0±1.8	1.9	0.0001	0.0029
4920202	MAP1A	NM_002373	microtubule-associated protein 1A	506.3±170.6	968.7±153.5	1.9	0.0002	0.0018	cg02779016	MAP1A	TSS200		8.5±2.4	10.0±2.5	1.5	0.0001	0.0029
1050600	MAP2K1	NM_002755	mitogen-activated protein kinase kinase 1	1441.6±244.1	1146.8±174.8	0.8	0.0002	0.0018	cg08161449	MAP2K1;MAP2K1	1stExon;5'UTR	Island	42.0±4.1	37.3±3.5	-4.7	0.0001	0.0029
2340364	MAP4	NM_002375	microtubule-associated protein 4	156.1±28.8	292.5±57.9	1.9	0.0002	0.0018	cg20377376	MAP4;MAP4;MAP4	Body;Body;Body		10.1±2.2	13.3±2.1	3.2	0.0001	0.0029
6400386	MAP4K2	NM_004579	mitogen-activated protein kinase kinase kinase kinase 2	462.9±110.6	249.9±41.6	0.5	0.0002	0.0018	cg09339876	MAP4K2	Body		82.8±5.0	80.2±4.4	-2.6	0.0001	0.0029
3940044	MARCH4	NM_020814	membrane-associated ring finger (C3HC4) 4, E3 ubiquitin protein ligase	763.4±308.0	358.2±149.2	0.5	0.0002	0.0018	cg16101601	MARCH4	Body		9.1±1.3	14.7±2.1	5.6	0.0001	0.0029
3940044	MARCH4	NM_020814	membrane-associated ring finger (C3HC4) 4, E3 ubiquitin protein ligase	763.4±308.0	358.2±149.2	0.5	0.0002	0.0018	cg25183282	MARCH4	TSS200	Island	6.4±0.9	8.1±1.0	1.6	0.0001	0.0029
3940044	MARCH4	NM_020814	membrane-associated ring finger (C3HC4) 4, E3 ubiquitin protein ligase	763.4±308.0	358.2±149.2	0.5	0.0002	0.0018	cg25385733	MARCH4	TSS1500	Island	10.8±1.2	13.0±1.2	2.2	0.0001	0.0029
5290008	MAST2	NM_015112	microtubule associated serine/threonine kinase 2	134.7±32.0	221.0±46.2	1.6	0.0002	0.0018	cg10784298	MAST2;MAST2	1stExon;5'UTR	Island	52.3±4.1	49.6±3.6	-2.8	0.0001	0.0029
5290008	MAST2	NM_015112	microtubule associated serine/threonine kinase 2	134.7±32.0	221.0±46.2	1.6	0.0002	0.0018	cg16730386	MAST2;MAST2	1stExon;5'UTR	Island	43.4±6.2	40.0±4.8	-3.4	0.0001	0.0029
4260309	MAST4	NM_198828	microtubule associated serine/threonine kinase family member 4	31.2±9.3	80.0±25.1	2.6	0.0002	0.0018	cg13695535	MAST4;MAST4;MAST4;MAST4	1stExon;Body;Body;5'UTR		7.1±0.8	8.5±0.9	1.4	0.0001	0.0029
4260309	MAST4	NM_198828	microtubule associated serine/threonine kinase family member 4	31.2±9.3	80.0±25.1	2.6	0.0002	0.0018	cg17760391	MAST4;MAST4;MAST4	TSS200;Body;Body		7.3±0.8	9.2±0.9	1.8	0.0001	0.0029
4830689	MAZ	NM_001042539	MYC-associated zinc finger protein (purine-binding transcription factor)	87.5±31.0	49.9±10.8	0.6	0.0002	0.0018	cg07285209	KIF22;MAZ;MAZ	Body;TSS1500;TSS1500	Island	9.0±0.8	11.9±0.9	2.9	0.0001	0.0029
4830689	MAZ	NM_001042539	MYC-associated zinc finger protein (purine-binding transcription factor)	87.5±31.0	49.9±10.8	0.6	0.0002	0.0018	cg07531158	MAZ;MAZ	Body;Body	N_Shore	7.7±1.3	10.0±0.9	2.3	0.0001	0.0029
4830689	MAZ	NM_001042539	MYC-associated zinc finger protein (purine-binding transcription factor)	87.5±31.0	49.9±10.8	0.6	0.0002	0.0018	cg12521167	MAZ;MAZ	Body;Body	Island	8.5±0.8	10.8±0.9	2.3	0.0001	0.0029
990128	MBNL2	NM_207304	muscleblind-like splicing regulator 2	1468.0±554.4	555.9±270.6	0.4	0.0002	0.0018	cg06929724	MBNL2;MBNL2	Body;Body		42.6±12.4	48.8±11.7	6.2	0.0001	0.0029
2450546	MBNL2	NM_144778	muscleblind-like splicing regulator 2	838.7±281.2	344.5±173.4	0.4	0.0002	0.0018	cg06929724	MBNL2;MBNL2	Body;Body		42.6±12.4	48.8±11.7	6.2	0.0001	0.0029
3780681	MBP	NM_001025100	myelin basic protein	113.7±93.4	414.5±330.0	3.6	0.0002	0.0018	cg06773488	MBP;MBP;MBP;MBP;MBP;MBP	Body;Body;Body;Body;Body;3'UTR		10.7±1.2	13.5±1.9	2.8	0.0001	0.0029
3780681	MBP	NM_001025100	myelin basic protein	113.7±93.4	414.5±330.0	3.6	0.0002	0.0018	cg07006718	MBP;MBP	Body;Body	Island	15.9±2.6	20.6±5.0	4.7	0.0001	0.0029
3780681	MBP	NM_001025100	myelin basic protein	113.7±93.4	414.5±330.0	3.6	0.0002	0.0018	cg13852093	MBP;MBP	Body;Body	S_Shore	13.7±6.7	18.7±7.9	4.9	0.0001	0.0029
3780681	MBP	NM_001025100	myelin basic protein	113.7±93.4	414.5±330.0	3.6	0.0002	0.0018	cg15462468	MBP;MBP	5'UTR;5'UTR	N_Shore	15.1±3.4	20.2±6.3	5.0	0.0001	0.0029
3780681	MBP	NM_001025100	myelin basic protein	113.7±93.4	414.5±330.0	3.6	0.0002	0.0018	cg19276655	MBP;MBP	Body;Body	Island	47.7±13.6	52.7±12.1	5.0	0.0001	0.0029
3780681	MBP	NM_001025100	myelin basic protein	113.7±93.4	414.5±330.0	3.6	0.0002	0.0018	cg23529390	MBP;MBP	5'UTR;5'UTR	Island	16.6±2.7	21.9±4.0	5.3	0.0001	0.0029
3780681	MBP	NM_001025100	myelin basic protein	113.7±93.4	414.5±330.0	3.6	0.0002	0.0018	cg25786273	MBP;MBP	Body;Body	S_Shore	34.7±5.7	41.9±4.6	7.1	0.0001	0.0029
6770408	MCM2	NM_004526	minichromosome maintenance complex component 2	236.9±88.9	81.0±17.3	0.3	0.0002	0.0018	cg06138505	MCM2	TSS200	Island	9.3±1.0	11.2±0.9	1.8	0.0001	0.0029
730274	MCM7	NM_005916	minichromosome maintenance complex component 7	88.6±33.1	25.7±7.9	0.3	0.0002	0.0018	cg09522706	MCM7;MCM7;MIR25;MIR93	Body;Body;TSS200;Body		19.1±2.0	22.7±2.5	3.6	0.0001	0.0029
1470195	MCM7	NM_182776	minichromosome maintenance complex component 7	2635.7±859.5	1159.9±280.7	0.4	0.0002	0.0018	cg09522706	MCM7;MCM7;MIR25;MIR93	Body;Body;TSS200;Body		19.1±2.0	22.7±2.5	3.6	0.0001	0.0029
1190037	MCM8	NM_032485	minichromosome maintenance complex component 8	105.5±41.9	47.9±8.1	0.5	0.0002	0.0018	cg03951132	MCM8;MCM8;MCM8;MCM8;TRMT6	5'UTR;1stExon;5'UTR;1stExon;TSS200	Island	6.0±0.5	6.9±0.5	0.8	0.0001	0.0029
1190037	MCM8	NM_032485	minichromosome maintenance complex component 8	105.5±41.9	47.9±8.1	0.5	0.0002	0.0018	cg06795559	MCM8;MCM8;TRMT6	TSS200;TSS200;TSS200	Island	12.3±1.5	15.2±1.7	2.9	0.0001	0.0029
5420520	MDC1	NM_014641	mediator of DNA-damage checkpoint 1	574.6±95.8	421.2±55.4	0.7	0.0002	0.0018	cg00575529	MDC1;MDC1	1stExon;5'UTR	Island	7.4±0.7	9.5±1.3	2.1	0.0001	0.0029
5420520	MDC1	NM_014641	mediator of DNA-damage checkpoint 1	574.6±95.8	421.2±55.4	0.7	0.0002	0.0018	cg07656347	MDC1	5'UTR	Island	7.8±1.0	9.3±1.2	1.5	0.0001	0.0029
5420520	MDC1	NM_014641	mediator of DNA-damage checkpoint 1	574.6±95.8	421.2±55.4	0.7	0.0002	0.0018	cg14029839	MDC1;MDC1	1stExon;5'UTR	Island	6.2±0.6	7.1±0.7	0.9	0.0001	0.0029
5420520	MDC1	NM_014641	mediator of DNA-damage checkpoint 1	574.6±95.8	421.2±55.4	0.7	0.0002	0.0018	cg22596454	MDC1;MDC1	1stExon;5'UTR	Island	6.7±1.0	8.6±0.9	1.9	0.0001	0.0029
5420520	MDC1	NM_014641	mediator of DNA-damage checkpoint 1	574.6±95.8	421.2±55.4	0.7	0.0002	0.0018	cg26509254	MDC1;MDC1	1stExon;5'UTR	Island	8.2±0.6	9.4±1.0	1.2	0.0001	0.0029
3390326	ME1	NM_002395	malic enzyme 1, NADP(+)-dependent, cytosolic	370.8±83.7	644.2±133.4	1.7	0.0002	0.0018	cg06836736	ME1	TSS1500	Island	19.7±4.7	23.8±5.8	4.1	0.0001	0.0029
5360446	MED27	NM_004269	mediator complex subunit 27	370.0±98.0	260.6±61.4	0.7	0.0002	0.0018	cg14300812	MED27	Body		85.7±2.6	82.2±3.7	-3.4	0.0001	0.0029
4040162	MEF2C	NM_002397	myocyte enhancer factor 2C	129.3±86.5	825.6±514.0	6.4	0.0002	0.0018	cg07742134	MEF2C;MEF2C;MEF2C	5'UTR;1stExon;5'UTR	N_Shore	5.1±0.7	6.4±0.8	1.2	0.0001	0.0029
160097	MELK	NM_014791	maternal embryonic leucine zipper kinase	1105.5±407.9	347.2±105.9	0.3	0.0002	0.0018	cg01288067	MELK	TSS1500	N_Shore	6.4±0.9	7.3±1.0	0.9	0.0001	0.0029
160097	MELK	NM_014791	maternal embryonic leucine zipper kinase	1105.5±407.9	347.2±105.9	0.3	0.0002	0.0018	cg14776416	MELK	5'UTR	Island	6.4±0.8	8.0±1.0	1.6	0.0001	0.0029
2340392	MELK	NM_014791	maternal embryonic leucine zipper kinase	646.8±254.0	202.2±72.2	0.3	0.0002	0.0018	cg01288067	MELK	TSS1500	N_Shore	6.4±0.9	7.3±1.0	0.9	0.0001	0.0029
2340392	MELK	NM_014791	maternal embryonic leucine zipper kinase	646.8±254.0	202.2±72.2	0.3	0.0002	0.0018	cg14776416	MELK	5'UTR	Island	6.4±0.8	8.0±1.0	1.6	0.0001	0.0029
10224	METRNL	XM_941466	NA	288.8±70.7	122.6±39.1	0.4	0.0002	0.0018	cg00236576	METRNL	Body	Island	18.5±6.3	22.8±8.2	4.3	0.0001	0.0029
10224	METRNL	XM_941466	NA	288.8±70.7	122.6±39.1	0.4	0.0002	0.0018	cg08233148	METRNL	Body	Island	22.8±7.3	29.5±7.8	6.7	0.0001	0.0029
10224	METRNL	XM_941466	NA	288.8±70.7	122.6±39.1	0.4	0.0002	0.0018	cg09959355	METRNL	Body	Island	19.6±13.6	26.3±14.2	6.7	0.0001	0.0029
10224	METRNL	XM_941466	NA	288.8±70.7	122.6±39.1	0.4	0.0002	0.0018	cg12817352	METRNL	Body	N_Shore	27.7±13.3	34.8±12.4	7.1	0.0001	0.0029
10224	METRNL	XM_941466	NA	288.8±70.7	122.6±39.1	0.4	0.0002	0.0018	cg13484467	METRNL	Body	Island	22.4±6.0	28.2±7.2	5.8	0.0001	0.0029
10224	METRNL	XM_941466	NA	288.8±70.7	122.6±39.1	0.4	0.0002	0.0018	cg13644197	METRNL	Body	S_Shore	13.0±4.4	19.4±6.4	6.3	0.0001	0.0029
50095	METRNL	XM_941466	NA	371.9±109.0	160.0±67.2	0.4	0.0002	0.0018	cg00236576	METRNL	Body	Island	18.5±6.3	22.8±8.2	4.3	0.0001	0.0029
50095	METRNL	XM_941466	NA	371.9±109.0	160.0±67.2	0.4	0.0002	0.0018	cg08233148	METRNL	Body	Island	22.8±7.3	29.5±7.8	6.7	0.0001	0.0029
50095	METRNL	XM_941466	NA	371.9±109.0	160.0±67.2	0.4	0.0002	0.0018	cg09959355	METRNL	Body	Island	19.6±13.6	26.3±14.2	6.7	0.0001	0.0029
50095	METRNL	XM_941466	NA	371.9±109.0	160.0±67.2	0.4	0.0002	0.0018	cg12817352	METRNL	Body	N_Shore	27.7±13.3	34.8±12.4	7.1	0.0001	0.0029
50095	METRNL	XM_941466	NA	371.9±109.0	160.0±67.2	0.4	0.0002	0.0018	cg13484467	METRNL	Body	Island	22.4±6.0	28.2±7.2	5.8	0.0001	0.0029
50095	METRNL	XM_941466	NA	371.9±109.0	160.0±67.2	0.4	0.0002	0.0018	cg13644197	METRNL	Body	S_Shore	13.0±4.4	19.4±6.4	6.3	0.0001	0.0029
4150689	METRNL	XM_941466	NA	1968.2±567.3	1015.2±454.9	0.5	0.0002	0.0018	cg00236576	METRNL	Body	Island	18.5±6.3	22.8±8.2	4.3	0.0001	0.0029
4150689	METRNL	XM_941466	NA	1968.2±567.3	1015.2±454.9	0.5	0.0002	0.0018	cg08233148	METRNL	Body	Island	22.8±7.3	29.5±7.8	6.7	0.0001	0.0029
4150689	METRNL	XM_941466	NA	1968.2±567.3	1015.2±454.9	0.5	0.0002	0.0018	cg09959355	METRNL	Body	Island	19.6±13.6	26.3±14.2	6.7	0.0001	0.0029
4150689	METRNL	XM_941466	NA	1968.2±567.3	1015.2±454.9	0.5	0.0002	0.0018	cg12817352	METRNL	Body	N_Shore	27.7±13.3	34.8±12.4	7.1	0.0001	0.0029
4150689	METRNL	XM_941466	NA	1968.2±567.3	1015.2±454.9	0.5	0.0002	0.0018	cg13484467	METRNL	Body	Island	22.4±6.0	28.2±7.2	5.8	0.0001	0.0029
4150689	METRNL	XM_941466	NA	1968.2±567.3	1015.2±454.9	0.5	0.0002	0.0018	cg13644197	METRNL	Body	S_Shore	13.0±4.4	19.4±6.4	6.3	0.0001	0.0029
5810504	METRNL	NM_001004431	meteorin, glial cell differentiation regulator-like	286.4±87.3	120.6±46.0	0.4	0.0002	0.0018	cg00236576	METRNL	Body	Island	18.5±6.3	22.8±8.2	4.3	0.0001	0.0029
5810504	METRNL	NM_001004431	meteorin, glial cell differentiation regulator-like	286.4±87.3	120.6±46.0	0.4	0.0002	0.0018	cg08233148	METRNL	Body	Island	22.8±7.3	29.5±7.8	6.7	0.0001	0.0029
5810504	METRNL	NM_001004431	meteorin, glial cell differentiation regulator-like	286.4±87.3	120.6±46.0	0.4	0.0002	0.0018	cg09959355	METRNL	Body	Island	19.6±13.6	26.3±14.2	6.7	0.0001	0.0029
5810504	METRNL	NM_001004431	meteorin, glial cell differentiation regulator-like	286.4±87.3	120.6±46.0	0.4	0.0002	0.0018	cg12817352	METRNL	Body	N_Shore	27.7±13.3	34.8±12.4	7.1	0.0001	0.0029
5810504	METRNL	NM_001004431	meteorin, glial cell differentiation regulator-like	286.4±87.3	120.6±46.0	0.4	0.0002	0.0018	cg13484467	METRNL	Body	Island	22.4±6.0	28.2±7.2	5.8	0.0001	0.0029
5810504	METRNL	NM_001004431	meteorin, glial cell differentiation regulator-like	286.4±87.3	120.6±46.0	0.4	0.0002	0.0018	cg13644197	METRNL	Body	S_Shore	13.0±4.4	19.4±6.4	6.3	0.0001	0.0029
1070288	METT11D1	NM_022734	methyltransferase like 17	195.2±20.7	152.9±21.1	0.8	0.0002	0.0018	cg20071945	METT11D1;METT11D1	Body;Body	Island	7.1±0.6	8.9±0.7	1.8	0.0001	0.0029
1820008	METTL7A	NM_014033	methyltransferase like 7A	31.7±7.6	134.2±141.6	4.2	0.0002	0.0018	cg26333317	METTL7A	1stExon		13.3±1.3	15.9±1.2	2.6	0.0001	0.0029
3870291	MFSD6	NM_017694	major facilitator superfamily domain containing 6	101.0±32.7	167.4±62.3	1.7	0.0002	0.0018	cg16924045	MFSD6	Body		30.6±7.2	39.2±8.9	8.6	0.0001	0.0029
6480494	MGMT	NM_002412	O-6-methylguanine-DNA methyltransferase	723.5±185.7	561.9±138.3	0.8	0.0002	0.0018	cg02330106	MGMT	TSS1500	N_Shore	24.1±6.2	28.2±7.0	4.1	0.0001	0.0029
6480494	MGMT	NM_002412	O-6-methylguanine-DNA methyltransferase	723.5±185.7	561.9±138.3	0.8	0.0002	0.0018	cg08883995	MGMT	Body		52.8±11.5	58.9±9.5	6.0	0.0001	0.0029
6480494	MGMT	NM_002412	O-6-methylguanine-DNA methyltransferase	723.5±185.7	561.9±138.3	0.8	0.0002	0.0018	cg14129786	MGMT	Body		34.0±9.0	39.1±10.3	5.1	0.0001	0.0029
6480494	MGMT	NM_002412	O-6-methylguanine-DNA methyltransferase	723.5±185.7	561.9±138.3	0.8	0.0002	0.0018	cg14194875	MGMT	TSS1500	Island	6.7±0.6	8.3±1.0	1.6	0.0001	0.0029
6480494	MGMT	NM_002412	O-6-methylguanine-DNA methyltransferase	723.5±185.7	561.9±138.3	0.8	0.0002	0.0018	cg17380475	MGMT	Body		94.7±1.2	93.4±1.7	-1.3	0.0001	0.0029
6480494	MGMT	NM_002412	O-6-methylguanine-DNA methyltransferase	723.5±185.7	561.9±138.3	0.8	0.0002	0.0018	cg26279216	MGMT	Body		22.3±3.9	27.7±4.1	5.5	0.0001	0.0029
4490671	MIF	NM_002415	macrophage migration inhibitory factor (glycosylation-inhibiting factor)	7509.9±879.1	4879.3±707.2	0.6	0.0002	0.0018	cg05241025	MIF	Body	Island	7.2±0.8	9.7±1.9	2.5	0.0001	0.0029
4490671	MIF	NM_002415	macrophage migration inhibitory factor (glycosylation-inhibiting factor)	7509.9±879.1	4879.3±707.2	0.6	0.0002	0.0018	cg20377673	MIF	TSS1500	Island	6.7±1.0	8.8±1.0	2.1	0.0001	0.0029
5420019	MINA	NM_001042533	MYC induced nuclear antigen	32.6±6.7	48.8±6.7	1.5	0.0002	0.0018	cg17317561	MINA;MINA;MINA	3'UTR;3'UTR;3'UTR		65.3±6.6	59.8±4.9	-5.5	0.0001	0.0029
5420019	MINA	NM_001042533	MYC induced nuclear antigen	32.6±6.7	48.8±6.7	1.5	0.0002	0.0018	cg19850728	MINA;MINA;MINA	5'UTR;5'UTR;5'UTR	N_Shelf	10.8±2.0	13.6±1.8	2.8	0.0001	0.0029
5860722	MIR155HG	NR_001458	MIR155 host gene (non-protein coding)	88.8±50.5	21.3±10.4	0.2	0.0002	0.0018	cg23433889	MIR155HG	TSS200	Island	4.2±0.4	5.8±1.0	1.5	0.0001	0.0029
5550403	MLLT10	NM_004641	myeloid/lymphoid or mixed-lineage leukemia (trithorax homolog, Drosophila); translocated to, 10	68.7±44.1	466.9±193.8	6.8	0.0002	0.0018	cg12036544	MLLT10;MLLT10	Body;Body		15.8±2.6	21.1±3.4	5.3	0.0001	0.0029
6510600	MLLT10	NM_004641	myeloid/lymphoid or mixed-lineage leukemia (trithorax homolog, Drosophila); translocated to, 10	161.1±19.0	116.3±21.5	0.7	0.0002	0.0018	cg12036544	MLLT10;MLLT10	Body;Body		15.8±2.6	21.1±3.4	5.3	0.0001	0.0029
2630474	MLLT11	NM_006818	myeloid/lymphoid or mixed-lineage leukemia (trithorax homolog, Drosophila); translocated to, 11	1137.7±327.3	4801.4±1479.8	4.2	0.0002	0.0018	cg11717150	CDC42SE1;CDC42SE1;MLLT11	5'UTR;5'UTR;TSS1500	N_Shore	5.7±0.5	6.4±0.8	0.7	0.0001	0.0029
2630474	MLLT11	NM_006818	myeloid/lymphoid or mixed-lineage leukemia (trithorax homolog, Drosophila); translocated to, 11	1137.7±327.3	4801.4±1479.8	4.2	0.0002	0.0018	cg17002259	MLLT11;CDC42SE1;MLLT11;CDC42SE1	5'UTR;TSS200;1stExon;TSS200	Island	7.6±0.4	9.3±0.9	1.7	0.0001	0.0029
4640392	MLLT6	NM_005937	myeloid/lymphoid or mixed-lineage leukemia (trithorax homolog, Drosophila); translocated to, 6	158.3±27.1	250.6±60.7	1.6	0.0002	0.0018	cg04133652	MLLT6	TSS1500	Island	7.9±2.2	10.4±3.4	2.5	0.0001	0.0029
1050187	MRPL11	NM_170738	mitochondrial ribosomal protein L11	845.1±133.5	583.1±84.7	0.7	0.0002	0.0018	cg10495424	MRPL11;MRPL11;MRPL11	TSS200;TSS200;TSS200		6.5±0.5	8.1±0.8	1.6	0.0001	0.0029
4670424	MRPL11	NM_016050	mitochondrial ribosomal protein L11	655.2±109.3	393.3±43.3	0.6	0.0002	0.0018	cg10495424	MRPL11;MRPL11;MRPL11	TSS200;TSS200;TSS200		6.5±0.5	8.1±0.8	1.6	0.0001	0.0029
5310537	MRPL16	NM_017840	mitochondrial ribosomal protein L16	912.7±83.3	764.8±67.4	0.8	0.0002	0.0018	cg06171787	MRPL16	TSS200	S_Shore	12.1±3.0	14.3±3.7	2.2	0.0001	0.0029
4890427	MRPL23	NM_021134	mitochondrial ribosomal protein L23	937.7±139.6	539.4±107.8	0.6	0.0002	0.0018	cg02928928	MRPL23	Body	S_Shore	18.8±10.5	23.3±11.9	4.5	0.0001	0.0029
4890427	MRPL23	NM_021134	mitochondrial ribosomal protein L23	937.7±139.6	539.4±107.8	0.6	0.0002	0.0018	cg14289294	MRPL23	Body	S_Shore	9.9±2.9	13.1±3.8	3.2	0.0001	0.0029
730139	MRPL48	NM_016055	mitochondrial ribosomal protein L48	387.3±96.7	232.6±51.0	0.6	0.0002	0.0018	cg21792144	MRPL48	TSS200	N_Shore	6.9±0.8	8.3±0.9	1.4	0.0001	0.0029
4010735	MRPL9	NM_031420	mitochondrial ribosomal protein L9	302.9±38.1	210.7±21.1	0.7	0.0002	0.0018	cg23615704	OAZ3;MRPL9	Body;TSS200	S_Shore	7.3±0.7	9.1±1.3	1.8	0.0001	0.0029
5390681	MRPS27	NM_015084	mitochondrial ribosomal protein S27	697.9±78.1	585.5±86.1	0.8	0.0002	0.0018	cg24165667	PTCD2;MRPS27	1stExon;TSS200	Island	6.5±0.6	7.8±0.9	1.3	0.0001	0.0029
7040369	MSI2	NM_170721	musashi RNA-binding protein 2	69.5±40.0	160.1±67.6	2.3	0.0002	0.0018	cg07249730	MSI2;MSI2	Body;Body		40.4±19.5	48.1±19.9	7.7	0.0001	0.0029
6200402	MT1A	NM_005946	metallothionein 1A	11543.7±2262.8	3512.0±1037.2	0.3	0.0002	0.0018	cg03923438	MT1A	Body	S_Shore	78.4±3.3	73.3±4.4	-5.1	0.0001	0.0029
130093	MT1H	NM_005951	metallothionein 1H	1188.9±1430.9	23.0±9.7	0.0	0.0002	0.0018	cg26937772	MT1H	3'UTR	S_Shore	28.2±14.2	34.9±13.9	6.6	0.0001	0.0029
6620528	MT1X	NM_005952	metallothionein 1X	5905.8±4005.4	655.9±265.0	0.1	0.0002	0.0018	cg15473868	MT1X	Body	S_Shore	6.4±1.1	7.7±2.2	1.3	0.0001	0.0029
6620528	MT1X	NM_005952	metallothionein 1X	5905.8±4005.4	655.9±265.0	0.1	0.0002	0.0018	cg27038002	MT1X	TSS1500	Island	6.6±0.9	8.3±1.2	1.8	0.0001	0.0029
450615	MT2A	NM_005953	metallothionein 2A	10958.0±2992.1	4014.7±1335.5	0.4	0.0002	0.0018	cg26651122	MT2A	TSS1500	N_Shore	14.4±5.9	19.3±7.2	4.9	0.0001	0.0029
3120452	MTMR10	NM_017762	myotubularin related protein 10	393.8±99.3	278.2±50.0	0.7	0.0002	0.0018	cg11389960	MTMR10	Body		23.6±15.1	30.9±15.4	7.3	0.0001	0.0029
2120068	MTMR4	NM_004687	myotubularin related protein 4	413.7±62.4	276.6±36.8	0.7	0.0002	0.0018	cg25997426	HSF5;MTMR4	TSS1500;3'UTR	S_Shore	73.6±2.9	66.0±4.4	-7.6	0.0001	0.0029
2120068	MTMR4	NM_004687	myotubularin related protein 4	413.7±62.4	276.6±36.8	0.7	0.0002	0.0018	cg27478582	MTMR4	TSS1500	Island	6.7±0.6	8.7±0.7	2.0	0.0001	0.0029
4670711	MTR	NM_000254	5-methyltetrahydrofolate-homocysteine methyltransferase	528.7±67.7	396.3±47.9	0.7	0.0002	0.0018	cg02106828	MTR	Body	S_Shore	4.6±0.5	5.6±0.7	1.0	0.0001	0.0029
4670711	MTR	NM_000254	5-methyltetrahydrofolate-homocysteine methyltransferase	528.7±67.7	396.3±47.9	0.7	0.0002	0.0018	cg06193633	MTR	TSS200	Island	6.3±0.6	7.5±0.8	1.3	0.0001	0.0029
2480086	MTSS1L	NM_138383	metastasis suppressor 1-like	38.4±16.0	87.7±32.9	2.3	0.0002	0.0018	cg03208245	MTSS1L	Body	N_Shore	22.0±7.0	26.3±8.3	4.3	0.0001	0.0029
2480086	MTSS1L	NM_138383	metastasis suppressor 1-like	38.4±16.0	87.7±32.9	2.3	0.0002	0.0018	cg07813065	MTSS1L	Body	S_Shore	79.5±2.6	76.4±2.8	-3.0	0.0001	0.0029
2750551	MTX1	NM_198883	metaxin 1	399.1±59.1	254.9±66.3	0.6	0.0002	0.0018	cg11211259	MTX1;THBS3;MTX1	TSS1500;TSS1500;TSS1500	N_Shore	5.9±0.5	7.2±0.9	1.4	0.0001	0.0029
2750551	MTX1	NM_198883	metaxin 1	399.1±59.1	254.9±66.3	0.6	0.0002	0.0018	cg21917676	MTX1;THBS3;MTX1	TSS200;TSS1500;TSS200	N_Shore	6.3±0.9	7.7±1.1	1.4	0.0001	0.0029
460072	MTX2	NM_006554	metaxin 2	1236.6±149.8	1562.6±221.6	1.3	0.0002	0.0018	cg05493679	MTX2;MTX2	Body;Body	Island	8.1±0.8	9.7±1.0	1.6	0.0001	0.0029
3940368	MUSTN1	NM_205853	musculoskeletal, embryonic nuclear protein 1	35.9±8.2	137.1±166.4	3.8	0.0002	0.0018	cg21547371	MUSTN1	TSS1500		13.2±2.1	16.6±3.5	3.4	0.0001	0.0029
3940368	MUSTN1	NM_205853	musculoskeletal, embryonic nuclear protein 1	35.9±8.2	137.1±166.4	3.8	0.0002	0.0018	cg23815702	MUSTN1	TSS1500		17.2±6.1	20.9±5.7	3.7	0.0001	0.0029
1440020	MVD	NM_002461	mevalonate (diphospho) decarboxylase	64.7±14.5	188.8±37.0	2.9	0.0002	0.0018	cg00331852	MVD	Body	N_Shore	76.7±4.3	71.7±5.7	-5.0	0.0001	0.0029
5550500	MXRA7	NM_001008529	matrix-remodelling associated 7	213.4±53.3	474.3±146.9	2.2	0.0002	0.0018	cg03810198	MXRA7;MXRA7;MXRA7	Body;3'UTR;Body		14.2±10.9	17.1±12.4	2.9	0.0001	0.0029
5550500	MXRA7	NM_001008529	matrix-remodelling associated 7	213.4±53.3	474.3±146.9	2.2	0.0002	0.0018	cg05147273	MXRA7;MXRA7;MXRA7	Body;Body;Body		7.0±0.9	9.3±1.1	2.3	0.0001	0.0029
5550500	MXRA7	NM_001008529	matrix-remodelling associated 7	213.4±53.3	474.3±146.9	2.2	0.0002	0.0018	cg14042121	MXRA7;MXRA7;MXRA7	Body;Body;Body	N_Shore	6.9±1.0	8.1±0.9	1.2	0.0001	0.0029
5550500	MXRA7	NM_001008529	matrix-remodelling associated 7	213.4±53.3	474.3±146.9	2.2	0.0002	0.0018	cg27546012	MXRA7;MXRA7;MXRA7	Body;Body;Body		12.9±6.5	16.3±8.1	3.5	0.0001	0.0029
7380670	MYB	NM_005375	v-myb myeloblastosis viral oncogene homolog (avian)	61.1±27.0	29.7±13.1	0.5	0.0002	0.0018	cg04739200	MYB;MYB;MYB;MYB;MYB;MYB;MYB;MYB	Body;Body;Body;Body;Body;Body;Body;Body		76.1±4.5	68.6±4.8	-7.5	0.0001	0.0029
7380670	MYB	NM_005375	v-myb myeloblastosis viral oncogene homolog (avian)	61.1±27.0	29.7±13.1	0.5	0.0002	0.0018	cg13400176	MYB;MYB;MYB;MYB;MYB;MYB;MYB;MYB	TSS1500;TSS1500;TSS1500;TSS1500;TSS1500;TSS1500;TSS1500;TSS1500	N_Shore	7.0±1.0	8.4±1.1	1.5	0.0001	0.0029
870707	MYF5	NM_005593	myogenic factor 5	994.5±701.5	139.2±76.1	0.1	0.0002	0.0018	cg04524478	MYF5	TSS1500	N_Shore	31.2±12.8	42.7±11.6	11.5	0.0001	0.0029
870707	MYF5	NM_005593	myogenic factor 5	994.5±701.5	139.2±76.1	0.1	0.0002	0.0018	cg10513852	MYF5	TSS1500	N_Shore	19.0±5.2	26.8±10.9	7.8	0.0001	0.0029
870707	MYF5	NM_005593	myogenic factor 5	994.5±701.5	139.2±76.1	0.1	0.0002	0.0018	cg26207503	MYF5;MYF5	1stExon;5'UTR	Island	20.5±7.0	27.5±7.2	7.0	0.0001	0.0029
870707	MYF5	NM_005593	myogenic factor 5	994.5±701.5	139.2±76.1	0.1	0.0002	0.0018	cg26998717	MYF5	1stExon	Island	12.5±3.6	17.2±3.5	4.8	0.0001	0.0029
2480452	MYF5	NM_005593	myogenic factor 5	2049.5±1210.7	213.3±113.5	0.1	0.0002	0.0018	cg04524478	MYF5	TSS1500	N_Shore	31.2±12.8	42.7±11.6	11.5	0.0001	0.0029
2480452	MYF5	NM_005593	myogenic factor 5	2049.5±1210.7	213.3±113.5	0.1	0.0002	0.0018	cg10513852	MYF5	TSS1500	N_Shore	19.0±5.2	26.8±10.9	7.8	0.0001	0.0029
2480452	MYF5	NM_005593	myogenic factor 5	2049.5±1210.7	213.3±113.5	0.1	0.0002	0.0018	cg26207503	MYF5;MYF5	1stExon;5'UTR	Island	20.5±7.0	27.5±7.2	7.0	0.0001	0.0029
2480452	MYF5	NM_005593	myogenic factor 5	2049.5±1210.7	213.3±113.5	0.1	0.0002	0.0018	cg26998717	MYF5	1stExon	Island	12.5±3.6	17.2±3.5	4.8	0.0001	0.0029
110768	MYH1	NM_005963	myosin, heavy chain 1, skeletal muscle, adult	30.3±19.3	334.1±187.3	11.0	0.0002	0.0018	cg25650956	MYH1	TSS1500		22.2±6.1	27.3±6.2	5.1	0.0001	0.0029
6290484	MYH1	NM_005963	myosin, heavy chain 1, skeletal muscle, adult	37.7±15.3	230.2±117.3	6.1	0.0002	0.0018	cg25650956	MYH1	TSS1500		22.2±6.1	27.3±6.2	5.1	0.0001	0.0029
7610451	MYH2	NM_017534	myosin, heavy chain 2, skeletal muscle, adult	46.0±39.8	1113.7±1154.5	24.2	0.0002	0.0018	cg18432105	MYH2;MYH2	TSS1500;TSS1500		75.6±10.6	68.1±11.9	-7.5	0.0001	0.0029
1070541	MYH3	NM_002470	myosin, heavy chain 3, skeletal muscle, embryonic	373.1±523.9	10804.2±3658.5	29.0	0.0002	0.0018	cg11887833	MYH3	TSS1500		88.9±7.5	85.7±7.5	-3.1	0.0001	0.0029
2650382	MYH8	NM_002472	myosin, heavy chain 8, skeletal muscle, perinatal	29.2±21.1	4417.2±3134.0	151.1	0.0002	0.0018	cg14620593	MYH8	TSS1500		70.0±6.4	58.5±7.4	-11.4	0.0001	0.0029
3890603	MYL3	NM_000258	myosin, light chain 3, alkali; ventricular, skeletal, slow	21.7±9.3	159.4±195.9	7.3	0.0002	0.0018	cg05725703	MYL3	TSS1500		16.0±8.5	21.6±11.6	5.6	0.0001	0.0029
3890603	MYL3	NM_000258	myosin, light chain 3, alkali; ventricular, skeletal, slow	21.7±9.3	159.4±195.9	7.3	0.0002	0.0018	cg10123201	MYL3	TSS1500		46.4±5.6	54.4±4.0	7.9	0.0001	0.0029
6840056	MYL6B	NM_002475	myosin, light chain 6B, alkali, smooth muscle and non-muscle	2410.8±764.6	10375.0±3226.6	4.3	0.0002	0.0018	cg16017677	MYL6B;MYL6;MYL6	3'UTR;TSS1500;TSS1500		7.2±1.0	8.9±1.4	1.7	0.0001	0.0029
6840056	MYL6B	NM_002475	myosin, light chain 6B, alkali, smooth muscle and non-muscle	2410.8±764.6	10375.0±3226.6	4.3	0.0002	0.0018	cg18176406	MYL6B	TSS200	Island	7.5±0.9	9.3±1.0	1.8	0.0001	0.0029
6840056	MYL6B	NM_002475	myosin, light chain 6B, alkali, smooth muscle and non-muscle	2410.8±764.6	10375.0±3226.6	4.3	0.0002	0.0018	cg20376421	MYL6B	TSS200	Island	9.3±2.5	11.4±2.6	2.1	0.0001	0.0029
2480327	MYL9	NM_006097	myosin, light chain 9, regulatory	596.9±120.7	1011.5±336.1	1.7	0.0002	0.0018	cg01649647	MYL9;MYL9	Body;Body		79.1±2.1	75.0±3.0	-4.1	0.0001	0.0029
5310437	MYL9	NM_006097	myosin, light chain 9, regulatory	1069.3±205.6	1733.2±315.7	1.6	0.0002	0.0018	cg01649647	MYL9;MYL9	Body;Body		79.1±2.1	75.0±3.0	-4.1	0.0001	0.0029
270093	MYO18A	NM_078471	myosin XVIIIA	102.5±24.0	200.2±78.5	2.0	0.0002	0.0018	cg00426498	MYO18A;MYO18A	TSS1500;TSS1500	S_Shore	9.0±2.0	11.3±2.7	2.4	0.0001	0.0029
5910020	MYO19	NM_001033580	myosin XIX	75.1±20.3	44.5±9.5	0.6	0.0002	0.0018	cg10009297	MYO19;MYO19;MYO19;PIGW	5'UTR;5'UTR;5'UTR;TSS1500	N_Shore	5.2±0.6	6.3±0.5	1.1	0.0001	0.0029
1400474	MYO1D	NM_015194	myosin ID	75.9±35.0	188.9±73.0	2.5	0.0002	0.0018	cg07898949	MYO1D	Body	N_Shore	19.6±13.1	25.7±13.6	6.1	0.0001	0.0029
1400474	MYO1D	NM_015194	myosin ID	75.9±35.0	188.9±73.0	2.5	0.0002	0.0018	cg10158280	MYO1D	Body		18.2±7.3	23.8±9.3	5.6	0.0001	0.0029
4200224	MYOG	NM_002479	myogenin (myogenic factor 4)	148.8±177.5	1692.4±756.2	11.4	0.0002	0.0018	cg10901806	MYOG	TSS200		11.1±3.8	15.6±7.1	4.6	0.0001	0.0029
4200224	MYOG	NM_002479	myogenin (myogenic factor 4)	148.8±177.5	1692.4±756.2	11.4	0.0002	0.0018	cg23098069	MYOG	TSS200		29.8±7.5	35.3±9.0	5.5	0.0001	0.0029
4050717	MYOM2	NM_003970	myomesin 2	58.9±28.6	267.8±530.6	4.5	0.0002	0.0018	cg11955491	MYOM2	3'UTR		13.9±4.8	18.3±6.3	4.4	0.0001	0.0029
4050717	MYOM2	NM_003970	myomesin 2	58.9±28.6	267.8±530.6	4.5	0.0002	0.0018	cg20149337	MYOM2	3'UTR		20.9±9.5	26.9±10.0	5.9	0.0001	0.0029
4050717	MYOM2	NM_003970	myomesin 2	58.9±28.6	267.8±530.6	4.5	0.0002	0.0018	cg23286105	MYOM2	Body	Island	90.0±2.0	85.9±3.5	-4.2	0.0001	0.0029
1740349	MYOM3	NM_152372	myomesin 3	31.0±13.6	496.9±409.8	16.1	0.0002	0.0018	cg15987211	MYOM3	TSS1500		17.8±3.1	20.7±3.7	2.9	0.0001	0.0029
1740349	MYOM3	NM_152372	myomesin 3	31.0±13.6	496.9±409.8	16.1	0.0002	0.0018	cg20254361	MYOM3	TSS200		21.6±12.6	27.4±13.1	5.8	0.0001	0.0029
7200097	N4BP2L2	NM_033111	NEDD4 binding protein 2-like 2	106.9±52.0	291.2±66.5	2.7	0.0002	0.0018	cg11630632	N4BP2L2;N4BP2L2	TSS1500;TSS1500		20.1±3.0	26.5±5.3	6.4	0.0001	0.0029
2480731	NARG2	NM_024611	NMDA receptor regulated 2	96.3±16.6	56.9±8.5	0.6	0.0002	0.0018	cg16455476	NARG2;NARG2	TSS200;TSS200	Island	9.5±1.0	12.2±1.8	2.7	0.0001	0.0029
2480731	NARG2	NM_024611	NMDA receptor regulated 2	96.3±16.6	56.9±8.5	0.6	0.0002	0.0018	cg19196230	NARG2;NARG2	5'UTR;5'UTR	N_Shore	18.1±1.7	22.8±2.6	4.7	0.0001	0.0029
2480731	NARG2	NM_024611	NMDA receptor regulated 2	96.3±16.6	56.9±8.5	0.6	0.0002	0.0018	cg25730732	NARG2;NARG2	TSS200;TSS200	Island	3.4±0.4	4.5±0.6	1.1	0.0001	0.0029
4590451	NAT15	NM_001083601	N(alpha)-acetyltransferase 60, NatF catalytic subunit	165.3±30.2	232.7±33.7	1.4	0.0002	0.0018	cg06276229	NAT15;NAT15;NAT15	5'UTR;5'UTR;5'UTR		76.7±7.6	73.4±7.1	-3.3	0.0001	0.0029
4590451	NAT15	NM_001083601	N(alpha)-acetyltransferase 60, NatF catalytic subunit	165.3±30.2	232.7±33.7	1.4	0.0002	0.0018	cg08003810	NAT15;NAT15;NAT15	3'UTR;3'UTR;3'UTR	Island	84.3±1.7	79.8±1.9	-4.5	0.0001	0.0029
4590451	NAT15	NM_001083601	N(alpha)-acetyltransferase 60, NatF catalytic subunit	165.3±30.2	232.7±33.7	1.4	0.0002	0.0018	cg09108404	NAT15;NAT15;NAT15	Body;Body;Body	N_Shore	77.7±2.6	74.1±2.7	-3.6	0.0001	0.0029
4590451	NAT15	NM_001083601	N(alpha)-acetyltransferase 60, NatF catalytic subunit	165.3±30.2	232.7±33.7	1.4	0.0002	0.0018	cg21433313	NAT15;NAT15;NAT15	TSS1500;5'UTR;TSS1500	N_Shore	6.4±1.0	8.6±1.6	2.3	0.0001	0.0029
4590451	NAT15	NM_001083601	N(alpha)-acetyltransferase 60, NatF catalytic subunit	165.3±30.2	232.7±33.7	1.4	0.0002	0.0018	cg22508957	NAT15;NAT15;NAT15	TSS1500;5'UTR;TSS1500	Island	8.3±1.7	10.6±2.0	2.3	0.0001	0.0029
770731	NCAM1	NM_001076682	neural cell adhesion molecule 1	34.6±15.1	111.0±47.0	3.2	0.0002	0.0018	cg04642306	NCAM1;NCAM1;NCAM1	Body;Body;Body	Island	10.3±3.8	13.8±6.6	3.5	0.0001	0.0029
770731	NCAM1	NM_001076682	neural cell adhesion molecule 1	34.6±15.1	111.0±47.0	3.2	0.0002	0.0018	cg27582739	NCAM1;NCAM1;NCAM1	Body;Body;Body	Island	10.4±1.1	12.4±1.7	2.0	0.0001	0.0029
2680497	NCAPD2	NM_014865	non-SMC condensin I complex, subunit D2	591.8±187.6	223.4±36.5	0.4	0.0002	0.0018	cg13848848	NCAPD2;MRPL51	TSS200;TSS1500	Island	9.0±0.9	10.7±1.1	1.7	0.0001	0.0029
1570551	NCAPD3	NM_015261	non-SMC condensin II complex, subunit D3	99.7±31.6	48.1±6.9	0.5	0.0002	0.0018	cg09090048	VPS26B;NCAPD3	TSS1500;Body	Island	14.9±1.8	18.0±1.6	3.1	0.0001	0.0029
1570551	NCAPD3	NM_015261	non-SMC condensin II complex, subunit D3	99.7±31.6	48.1±6.9	0.5	0.0002	0.0018	cg23593752	NCAPD3;VPS26B;NCAPD3	1stExon;TSS200;5'UTR	Island	7.9±0.9	9.8±1.5	1.8	0.0001	0.0029
1820025	NCBP2	NM_007362	nuclear cap binding protein subunit 2, 20kDa	856.4±135.9	1225.2±113.4	1.4	0.0002	0.0018	cg00074851	NCBP2;NCBP2	Body;Body		95.6±0.8	94.5±1.1	-1.1	0.0001	0.0029
1820025	NCBP2	NM_007362	nuclear cap binding protein subunit 2, 20kDa	856.4±135.9	1225.2±113.4	1.4	0.0002	0.0018	cg15433422	LOC152217;NCBP2;NCBP2	Body;TSS1500;TSS1500	Island	6.4±0.8	8.0±1.0	1.6	0.0001	0.0029
1820025	NCBP2	NM_007362	nuclear cap binding protein subunit 2, 20kDa	856.4±135.9	1225.2±113.4	1.4	0.0002	0.0018	cg18309565	LOC152217;NCBP2;NCBP2	Body;TSS1500;TSS1500	Island	8.7±1.3	10.1±1.2	1.4	0.0001	0.0029
160411	NCOA1	NM_147223	nuclear receptor coactivator 1	292.8±100.8	501.1±116.2	1.7	0.0002	0.0018	cg03984919	NCOA1;NCOA1;NCOA1	TSS1500;TSS1500;TSS1500		82.1±3.6	77.2±3.9	-4.9	0.0001	0.0029
2190390	NCOA1	NM_147223	nuclear receptor coactivator 1	67.8±18.7	110.3±31.9	1.6	0.0002	0.0018	cg03984919	NCOA1;NCOA1;NCOA1	TSS1500;TSS1500;TSS1500		82.1±3.6	77.2±3.9	-4.9	0.0001	0.0029
6480343	NCRNA00095	NR_024348	FBXL19 antisense RNA 1 (head to head)	81.2±18.2	111.8±23.4	1.4	0.0002	0.0018	cg03181514	NCRNA00095	Body	Island	7.9±0.8	9.3±0.6	1.4	0.0001	0.0029
1230070	NDRG1	NM_006096	N-myc downstream regulated 1	2006.1±716.3	1044.8±432.6	0.5	0.0002	0.0018	cg09912552	NDRG1;NDRG1	3'UTR;3'UTR		34.8±11.8	41.2±11.0	6.4	0.0001	0.0029
1230070	NDRG1	NM_006096	N-myc downstream regulated 1	2006.1±716.3	1044.8±432.6	0.5	0.0002	0.0018	cg11091012	NDRG1;NDRG1	3'UTR;3'UTR		35.3±4.6	40.9±3.5	5.6	0.0001	0.0029
1230070	NDRG1	NM_006096	N-myc downstream regulated 1	2006.1±716.3	1044.8±432.6	0.5	0.0002	0.0018	cg16001384	NDRG1;NDRG1	5'UTR;5'UTR	N_Shore	10.6±2.0	13.4±2.6	2.8	0.0001	0.0029
1230070	NDRG1	NM_006096	N-myc downstream regulated 1	2006.1±716.3	1044.8±432.6	0.5	0.0002	0.0018	cg17129188	NDRG1;NDRG1	5'UTR;5'UTR	N_Shore	16.7±4.6	23.9±10.6	7.1	0.0001	0.0029
4760040	NEB	NM_004543	nebulin	34.5±21.3	1000.8±789.6	29.0	0.0002	0.0018	cg03483641	NEB;NEB;NEB	3'UTR;3'UTR;3'UTR		83.4±2.1	78.1±3.3	-5.3	0.0001	0.0029
4760040	NEB	NM_004543	nebulin	34.5±21.3	1000.8±789.6	29.0	0.0002	0.0018	cg17254273	NEB;NEB;NEB	TSS1500;TSS1500;TSS1500		82.1±3.6	77.3±4.0	-4.8	0.0001	0.0029
50521	NECAB3	NM_031231	N-terminal EF-hand calcium binding protein 3	46.5±13.8	125.1±54.9	2.7	0.0002	0.0018	cg01652532	NECAB3;NECAB3;C20orf134	Body;Body;TSS1500	N_Shore	82.8±1.7	79.5±2.4	-3.3	0.0001	0.0029
50521	NECAB3	NM_031231	N-terminal EF-hand calcium binding protein 3	46.5±13.8	125.1±54.9	2.7	0.0002	0.0018	cg07673181	NECAB3;NECAB3	Body;Body	Island	10.6±1.4	13.8±1.5	3.2	0.0001	0.0029
50521	NECAB3	NM_031231	N-terminal EF-hand calcium binding protein 3	46.5±13.8	125.1±54.9	2.7	0.0002	0.0018	cg12710480	NECAB3;NECAB3;C20orf134	Body;Body;TSS200	N_Shore	13.1±2.3	17.6±1.9	4.5	0.0001	0.0029
50521	NECAB3	NM_031231	N-terminal EF-hand calcium binding protein 3	46.5±13.8	125.1±54.9	2.7	0.0002	0.0018	cg15056412	NECAB3;NECAB3	TSS1500;TSS1500	S_Shore	7.4±1.6	10.1±2.6	2.6	0.0001	0.0029
3180019	NEIL2	NM_145043	nei endonuclease VIII-like 2 (E. coli)	132.5±31.3	226.4±45.3	1.7	0.0002	0.0018	cg06498398	NEIL2;NEIL2;NEIL2;NEIL2;NEIL2	5'UTR;5'UTR;5'UTR;5'UTR;1stExon	Island	7.1±1.1	9.1±1.5	2.0	0.0001	0.0029
670278	NES	NM_006617	nestin	1836.8±1094.1	3982.6±1445.7	2.2	0.0002	0.0018	cg12356261	NES	TSS200	Island	6.6±0.7	8.3±1.1	1.7	0.0001	0.0029
1430735	NET1	NM_001047160	neuroepithelial cell transforming 1	1103.4±318.5	619.4±199.6	0.6	0.0002	0.0018	cg09819651	NET1	TSS200	N_Shore	7.2±0.6	9.3±0.9	2.1	0.0001	0.0029
940725	NFATC1	NM_172390	nuclear factor of activated T-cells, cytoplasmic, calcineurin-dependent 1	80.6±34.3	160.8±74.4	2.0	0.0002	0.0018	cg00356361	NFATC1;NFATC1;NFATC1;NFATC1	Body;Body;Body;Body	Island	14.5±5.7	20.0±10.1	5.5	0.0001	0.0029
940725	NFATC1	NM_172390	nuclear factor of activated T-cells, cytoplasmic, calcineurin-dependent 1	80.6±34.3	160.8±74.4	2.0	0.0002	0.0018	cg05718035	NFATC1;NFATC1;NFATC1;NFATC1	Body;Body;Body;Body	Island	33.5±9.7	41.5±7.8	8.0	0.0001	0.0029
940725	NFATC1	NM_172390	nuclear factor of activated T-cells, cytoplasmic, calcineurin-dependent 1	80.6±34.3	160.8±74.4	2.0	0.0002	0.0018	cg15517343	NFATC1;NFATC1;NFATC1;NFATC1	Body;Body;Body;Body	Island	33.1±11.8	44.2±9.8	11.1	0.0001	0.0029
940725	NFATC1	NM_172390	nuclear factor of activated T-cells, cytoplasmic, calcineurin-dependent 1	80.6±34.3	160.8±74.4	2.0	0.0002	0.0018	cg16997486	NFATC1;NFATC1;NFATC1;NFATC1;NFATC1	Body;5'UTR;Body;Body;Body	S_Shore	42.3±5.4	48.9±6.1	6.6	0.0001	0.0029
6980021	NGFR	NM_002507	nerve growth factor receptor	69.1±59.1	253.2±188.3	3.7	0.0002	0.0018	cg00892798	NGFR	Body	Island	8.7±1.6	11.2±1.5	2.5	0.0001	0.0029
6980021	NGFR	NM_002507	nerve growth factor receptor	69.1±59.1	253.2±188.3	3.7	0.0002	0.0018	cg06052921	NGFR	Body	Island	7.1±1.0	8.4±1.2	1.3	0.0001	0.0029
6980021	NGFR	NM_002507	nerve growth factor receptor	69.1±59.1	253.2±188.3	3.7	0.0002	0.0018	cg08612467	NGFR	Body	Island	6.9±1.0	9.2±1.2	2.3	0.0001	0.0029
6980021	NGFR	NM_002507	nerve growth factor receptor	69.1±59.1	253.2±188.3	3.7	0.0002	0.0018	cg18446159	NGFR	Body	Island	7.5±0.8	9.4±1.6	1.9	0.0001	0.0029
6980021	NGFR	NM_002507	nerve growth factor receptor	69.1±59.1	253.2±188.3	3.7	0.0002	0.0018	cg25226226	NGFR	3'UTR	S_Shore	20.4±6.3	26.4±8.0	6.0	0.0001	0.0029
2970020	NHS	NM_198270	Nance-Horan syndrome (congenital cataracts and dental anomalies)	58.1±20.9	81.2±30.4	1.4	0.0002	0.0018	cg00781047	NHS;NHS	TSS1500;Body		41.4±11.4	46.3±11.1	5.0	0.0001	0.0029
5900397	NME2	NM_002512	NME/NM23 nucleoside diphosphate kinase 2	385.7±114.7	254.6±65.8	0.7	0.0002	0.0018	cg01783322	NME2;NME2;NME1-NME2;NME2;NME2	TSS200;TSS1500;Body;5'UTR;TSS1500	N_Shore	6.5±1.0	8.4±0.6	1.9	0.0001	0.0029
5900397	NME2	NM_002512	NME/NM23 nucleoside diphosphate kinase 2	385.7±114.7	254.6±65.8	0.7	0.0002	0.0018	cg11249998	NME2;NME2;NME1-NME2;NME2;NME2;NME2	5'UTR;TSS1500;Body;1stExon;5'UTR;TSS1500	Island	6.3±0.9	7.2±0.8	0.9	0.0001	0.0029
5900397	NME2	NM_002512	NME/NM23 nucleoside diphosphate kinase 2	385.7±114.7	254.6±65.8	0.7	0.0002	0.0018	cg12961714	NME2;NME2;NME1-NME2;NME2;NME2	TSS200;TSS1500;Body;5'UTR;TSS1500	N_Shore	10.1±1.2	13.0±1.5	2.9	0.0001	0.0029
540524	NMRAL1	NM_020677	NmrA-like family domain containing 1	517.7±87.1	314.5±81.8	0.6	0.0002	0.0018	cg00688539	NMRAL1;HMOX2;HMOX2;NMRAL1	1stExon;1stExon;5'UTR;5'UTR	N_Shore	16.0±3.0	18.4±3.8	2.4	0.0001	0.0029
540524	NMRAL1	NM_020677	NmrA-like family domain containing 1	517.7±87.1	314.5±81.8	0.6	0.0002	0.0018	cg09626363	NMRAL1;HMOX2;NMRAL1	1stExon;TSS200;5'UTR	Island	9.6±1.0	11.8±1.3	2.1	0.0001	0.0029
540524	NMRAL1	NM_020677	NmrA-like family domain containing 1	517.7±87.1	314.5±81.8	0.6	0.0002	0.0018	cg12413232	HMOX2;HMOX2;HMOX2;NMRAL1	TSS200;TSS200;5'UTR;TSS1500	Island	8.4±0.9	10.5±1.4	2.2	0.0001	0.0029
1030356	NOTCH2NL	NM_203458	notch 2 N-terminal like	61.3±17.3	90.6±20.5	1.5	0.0002	0.0018	cg01011482	NOTCH2NL	TSS1500	N_Shore	55.0±5.3	58.5±5.8	3.5	0.0001	0.0029
2340692	NOTCH3	NM_000435	notch 3	264.1±214.7	1010.6±266.1	3.8	0.0002	0.0018	cg01483459	NOTCH3	Body	Island	41.4±13.9	46.0±13.8	4.6	0.0001	0.0029
2000136	NPB	NM_148896	neuropeptide B	147.0±97.6	31.1±10.6	0.2	0.0002	0.0018	cg03160815	NPB	TSS1500	Island	17.2±6.6	20.9±6.6	3.7	0.0001	0.0029
2000136	NPB	NM_148896	neuropeptide B	147.0±97.6	31.1±10.6	0.2	0.0002	0.0018	cg13655341	NPB	TSS1500	Island	24.2±4.8	28.2±5.6	4.0	0.0001	0.0029
5910398	NPNT	NM_001033047	nephronectin	27.0±11.1	266.0±122.0	9.9	0.0002	0.0018	cg01852585	NPNT	Body	Island	7.4±1.3	9.4±2.0	2.0	0.0001	0.0029
5910398	NPNT	NM_001033047	nephronectin	27.0±11.1	266.0±122.0	9.9	0.0002	0.0018	cg03607115	NPNT	1stExon	Island	9.0±2.6	11.8±4.4	2.7	0.0001	0.0029
5910398	NPNT	NM_001033047	nephronectin	27.0±11.1	266.0±122.0	9.9	0.0002	0.0018	cg20032809	NPNT	TSS1500	N_Shore	6.3±0.6	7.5±1.0	1.2	0.0001	0.0029
6270739	NPPA	NM_006172	natriuretic peptide A	27.2±8.2	91.6±47.7	3.4	0.0002	0.0018	cg06193043	NPPA	TSS1500		26.3±9.3	32.8±9.6	6.5	0.0001	0.0029
6100468	NPTX1	NM_002522	neuronal pentraxin I	65.4±47.5	28.6±18.2	0.4	0.0002	0.0018	cg05632623	NPTX1	1stExon	Island	10.4±1.9	13.1±2.2	2.7	0.0001	0.0029
6100468	NPTX1	NM_002522	neuronal pentraxin I	65.4±47.5	28.6±18.2	0.4	0.0002	0.0018	cg24077265	NPTX1	Body	N_Shore	9.6±1.4	12.0±1.3	2.4	0.0001	0.0029
3060563	NR2C2AP	NM_176880	nuclear receptor 2C2-associated protein	266.5±77.3	137.6±26.4	0.5	0.0002	0.0018	cg16669491	NR2C2AP;NR2C2AP	5'UTR;1stExon	Island	6.4±0.9	7.5±0.6	1.2	0.0001	0.0029
3060563	NR2C2AP	NM_176880	nuclear receptor 2C2-associated protein	266.5±77.3	137.6±26.4	0.5	0.0002	0.0018	cg23542284	NR2C2AP	TSS200	Island	7.9±0.9	9.9±0.9	2.0	0.0001	0.0029
3060563	NR2C2AP	NM_176880	nuclear receptor 2C2-associated protein	266.5±77.3	137.6±26.4	0.5	0.0002	0.0018	cg24819738	NR2C2AP	TSS200	Island	6.6±0.8	8.6±1.4	2.0	0.0001	0.0029
1940128	NRG1	NM_013962	neuregulin 1	245.5±81.4	80.5±35.1	0.3	0.0002	0.0018	cg12104098	NRG1;NRG1;NRG1;NRG1;NRG1;NRG1;NRG1;NRG1;NRG1	3'UTR;3'UTR;3'UTR;3'UTR;3'UTR;3'UTR;3'UTR;3'UTR;3'UTR		65.8±3.3	57.4±3.5	-8.5	0.0001	0.0029
1940128	NRG1	NM_013962	neuregulin 1	245.5±81.4	80.5±35.1	0.3	0.0002	0.0018	cg13618529	NRG1	Body		45.7±12.1	52.9±12.1	7.2	0.0001	0.0029
1940128	NRG1	NM_013962	neuregulin 1	245.5±81.4	80.5±35.1	0.3	0.0002	0.0018	cg22651812	NRG1	Body		73.4±10.1	66.5±12.1	-6.9	0.0001	0.0029
430603	NTN4	NM_021229	netrin 4	149.2±83.0	320.7±134.5	2.1	0.0002	0.0018	cg03100449	NTN4	TSS1500	S_Shore	7.4±1.1	9.4±1.7	2.1	0.0001	0.0029
430603	NTN4	NM_021229	netrin 4	149.2±83.0	320.7±134.5	2.1	0.0002	0.0018	cg07461318	NTN4	TSS1500	Island	6.2±0.7	7.8±0.7	1.6	0.0001	0.0029
430603	NTN4	NM_021229	netrin 4	149.2±83.0	320.7±134.5	2.1	0.0002	0.0018	cg14280382	NTN4	Body		6.2±1.1	7.7±1.2	1.5	0.0001	0.0029
430603	NTN4	NM_021229	netrin 4	149.2±83.0	320.7±134.5	2.1	0.0002	0.0018	cg25367249	NTN4	Body		26.5±2.7	31.0±3.5	4.5	0.0001	0.0029
3190021	NTN4	NM_021229	netrin 4	881.9±702.2	1800.1±799.8	2.0	0.0002	0.0018	cg03100449	NTN4	TSS1500	S_Shore	7.4±1.1	9.4±1.7	2.1	0.0001	0.0029
3190021	NTN4	NM_021229	netrin 4	881.9±702.2	1800.1±799.8	2.0	0.0002	0.0018	cg07461318	NTN4	TSS1500	Island	6.2±0.7	7.8±0.7	1.6	0.0001	0.0029
3190021	NTN4	NM_021229	netrin 4	881.9±702.2	1800.1±799.8	2.0	0.0002	0.0018	cg14280382	NTN4	Body		6.2±1.1	7.7±1.2	1.5	0.0001	0.0029
3190021	NTN4	NM_021229	netrin 4	881.9±702.2	1800.1±799.8	2.0	0.0002	0.0018	cg25367249	NTN4	Body		26.5±2.7	31.0±3.5	4.5	0.0001	0.0029
6940053	NTNG1	NM_014917	netrin G1	105.8±64.2	27.4±53.2	0.3	0.0002	0.0018	cg20170831	NTNG1;NTNG1;NTNG1;NTNG1;NTNG1;NTNG1	1stExon;1stExon;5'UTR;1stExon;5'UTR;5'UTR	N_Shore	7.2±1.1	8.4±1.1	1.2	0.0001	0.0029
6940053	NTNG1	NM_014917	netrin G1	105.8±64.2	27.4±53.2	0.3	0.0002	0.0018	cg24346905	NTNG1;NTNG1;NTNG1	Body;Body;Body	Island	16.2±13.5	21.2±13.6	5.0	0.0001	0.0029
110092	NUDT14	NM_177533	nudix (nucleoside diphosphate linked moiety X)-type motif 14	193.2±126.5	824.6±437.4	4.3	0.0002	0.0018	cg15868425	NUDT14	Body	N_Shelf	31.7±5.7	36.3±5.3	4.6	0.0001	0.0029
3850167	NUDT3	NM_006703	nudix (nucleoside diphosphate linked moiety X)-type motif 3	343.3±49.4	520.9±58.1	1.5	0.0002	0.0018	cg25055477	NUDT3	TSS1500	S_Shore	11.4±2.1	14.4±2.4	3.1	0.0001	0.0029
1470242	NUDT5	NM_014142	nudix (nucleoside diphosphate linked moiety X)-type motif 5	1281.7±187.9	795.4±123.1	0.6	0.0002	0.0018	cg06109724	CDC123;NUDT5	TSS1500;5'UTR	N_Shore	6.7±0.7	8.2±1.2	1.5	0.0001	0.0029
1470242	NUDT5	NM_014142	nudix (nucleoside diphosphate linked moiety X)-type motif 5	1281.7±187.9	795.4±123.1	0.6	0.0002	0.0018	cg23575124	SEC61A2;SEC61A2;NUDT5;SEC61A2	Body;3'UTR;Body;Body		93.8±0.8	92.2±1.1	-1.7	0.0001	0.0029
5560056	NUDT6	NM_198041	nudix (nucleoside diphosphate linked moiety X)-type motif 6	60.2±18.4	33.0±12.3	0.5	0.0002	0.0018	cg24921210	SPATA5;NUDT6;NUDT6	1stExon;TSS1500;TSS1500	Island	6.1±0.7	6.9±0.7	0.9	0.0001	0.0029
2000458	NUF2	NM_031423	NUF2, NDC80 kinetochore complex component, homolog (S. cerevisiae)	238.2±129.8	67.3±23.5	0.3	0.0002	0.0018	cg15778350	NUF2;NUF2;NUF2;NUF2	1stExon;1stExon;5'UTR;5'UTR	Island	6.6±1.0	7.6±1.3	1.0	0.0001	0.0029
2000458	NUF2	NM_031423	NUF2, NDC80 kinetochore complex component, homolog (S. cerevisiae)	238.2±129.8	67.3±23.5	0.3	0.0002	0.0018	cg21934237	NUF2;NUF2	TSS1500;TSS1500	N_Shore	7.2±0.9	8.2±1.2	1.0	0.0001	0.0029
5050670	NUP160	NM_015231	nucleoporin 160kDa	454.1±97.4	293.9±60.3	0.6	0.0002	0.0018	cg25182919	NUP160	Body		79.3±3.2	71.5±7.7	-7.9	0.0001	0.0029
1450524	NUP205	NM_015135	nucleoporin 205kDa	829.1±161.8	443.6±64.2	0.5	0.0002	0.0018	cg14182420	NUP205	TSS1500		12.5±1.2	15.5±1.3	3.0	0.0001	0.0029
1450524	NUP205	NM_015135	nucleoporin 205kDa	829.1±161.8	443.6±64.2	0.5	0.0002	0.0018	cg15394787	NUP205	TSS1500		14.8±1.0	18.8±1.6	4.0	0.0001	0.0029
1450524	NUP205	NM_015135	nucleoporin 205kDa	829.1±161.8	443.6±64.2	0.5	0.0002	0.0018	cg15472802	NUP205	Body		8.1±1.0	9.6±1.1	1.5	0.0001	0.0029
1450524	NUP205	NM_015135	nucleoporin 205kDa	829.1±161.8	443.6±64.2	0.5	0.0002	0.0018	cg22761619	NUP205	TSS200		5.6±0.5	6.6±0.6	0.9	0.0001	0.0029
4780398	NXT1	NM_013248	NTF2-like export factor 1	961.4±136.0	682.4±92.0	0.7	0.0002	0.0018	cg08453968	NXT1	5'UTR	Island	8.0±0.8	10.1±1.2	2.0	0.0001	0.0029
3310025	OCIAD2	NM_152398	OCIA domain containing 2	681.2±296.9	334.1±141.2	0.5	0.0002	0.0018	cg16511076	OCIAD2;OCIAD2	3'UTR;3'UTR		75.7±3.6	70.8±5.1	-4.9	0.0001	0.0029
6420392	OCIAD2	NM_001014446	OCIA domain containing 2	1250.3±524.6	689.5±251.1	0.6	0.0002	0.0018	cg16511076	OCIAD2;OCIAD2	3'UTR;3'UTR		75.7±3.6	70.8±5.1	-4.9	0.0001	0.0029
4640209	OLFML2A	NM_182487	olfactomedin-like 2A	422.2±275.2	2125.9±868.3	5.0	0.0002	0.0018	cg00375250	OLFML2A	Body	Island	11.0±1.8	14.2±2.1	3.1	0.0001	0.0029
4640209	OLFML2A	NM_182487	olfactomedin-like 2A	422.2±275.2	2125.9±868.3	5.0	0.0002	0.0018	cg13678899	OLFML2A	Body	S_Shore	13.1±3.2	17.1±6.0	4.0	0.0001	0.0029
6620475	ORC2L	NM_006190	origin recognition complex, subunit 2	240.8±60.7	148.4±20.9	0.6	0.0002	0.0018	cg13686143	ORC2L	5'UTR	Island	6.6±1.1	8.6±0.9	2.0	0.0001	0.0029
6620475	ORC2L	NM_006190	origin recognition complex, subunit 2	240.8±60.7	148.4±20.9	0.6	0.0002	0.0018	cg25714096	ORC2L	TSS1500	S_Shore	35.7±8.8	41.0±8.7	5.3	0.0001	0.0029
4830343	ORC6L	NM_014321	origin recognition complex, subunit 6	294.0±124.6	87.7±27.5	0.3	0.0002	0.0018	cg03639675	ORC6L;VPS35	TSS1500;TSS200	Island	4.8±0.4	6.0±0.7	1.2	0.0001	0.0029
3830020	ORMDL2	NM_014182	ORM1-like 2 (S. cerevisiae)	80.9±12.1	56.7±12.1	0.7	0.0002	0.0018	cg03260790	ORMDL2;SARNP;SARNP;SARNP	TSS200;TSS200;TSS200;TSS200	S_Shore	7.1±1.0	8.0±1.3	0.9	0.0001	0.0029
3830020	ORMDL2	NM_014182	ORM1-like 2 (S. cerevisiae)	80.9±12.1	56.7±12.1	0.7	0.0002	0.0018	cg20959240	ORMDL2;SARNP;SARNP;SARNP	TSS1500;TSS200;TSS200;TSS200	S_Shore	7.9±0.9	9.8±0.8	1.8	0.0001	0.0029
3830020	ORMDL2	NM_014182	ORM1-like 2 (S. cerevisiae)	80.9±12.1	56.7±12.1	0.7	0.0002	0.0018	cg22225546	SARNP;SARNP;SARNP;ORMDL2	TSS1500;TSS1500;TSS1500;5'UTR	S_Shore	5.6±0.8	6.3±0.7	0.7	0.0001	0.0029
6040181	OSBPL3	NM_145322	oxysterol binding protein-like 3	270.3±85.9	151.9±32.7	0.6	0.0002	0.0018	cg09742170	OSBPL3;OSBPL3;OSBPL3;OSBPL3	TSS1500;TSS1500;TSS1500;TSS1500	Island	7.4±0.8	9.4±1.2	2.0	0.0001	0.0029
7050768	OXTR	NM_000916	oxytocin receptor	3558.0±1480.1	1225.1±545.2	0.3	0.0002	0.0018	cg23391006	OXTR;OXTR	1stExon;5'UTR	Island	6.7±0.7	8.2±1.2	1.5	0.0001	0.0029
2340706	P2RX6	NM_005446	purinergic receptor P2X, ligand-gated ion channel, 6	239.0±169.6	575.8±233.0	2.4	0.0002	0.0018	cg01653494	P2RX6;P2RX6	Body;Body	S_Shelf	36.8±5.8	42.8±6.3	6.0	0.0001	0.0029
2340706	P2RX6	NM_005446	purinergic receptor P2X, ligand-gated ion channel, 6	239.0±169.6	575.8±233.0	2.4	0.0002	0.0018	cg05442902	MGC16703;P2RX6;P2RX6	TSS1500;TSS1500;TSS1500	S_Shore	10.6±1.6	13.3±1.8	2.8	0.0001	0.0029
5220398	P4HTM	NM_177938	prolyl 4-hydroxylase, transmembrane (endoplasmic reticulum)	204.5±30.8	154.3±23.9	0.8	0.0002	0.0018	cg03362689	P4HTM;WDR6;P4HTM	3'UTR;TSS200;3'UTR	Island	23.3±2.5	19.8±1.8	-3.5	0.0001	0.0029
5220398	P4HTM	NM_177938	prolyl 4-hydroxylase, transmembrane (endoplasmic reticulum)	204.5±30.8	154.3±23.9	0.8	0.0002	0.0018	cg07595372	P4HTM;P4HTM	Body;Body	N_Shelf	82.3±2.6	76.9±4.2	-5.4	0.0001	0.0029
5220398	P4HTM	NM_177938	prolyl 4-hydroxylase, transmembrane (endoplasmic reticulum)	204.5±30.8	154.3±23.9	0.8	0.0002	0.0018	cg21574435	P4HTM;P4HTM;P4HTM;P4HTM	5'UTR;1stExon;5'UTR;1stExon	Island	8.9±0.8	11.8±0.9	2.9	0.0001	0.0029
5220398	P4HTM	NM_177938	prolyl 4-hydroxylase, transmembrane (endoplasmic reticulum)	204.5±30.8	154.3±23.9	0.8	0.0002	0.0018	cg25191573	P4HTM;P4HTM	Body;Body		28.4±5.0	31.0±4.0	2.6	0.0001	0.0029
4290133	PACSIN1	NM_020804	protein kinase C and casein kinase substrate in neurons 1	21.9±4.6	464.5±261.9	21.2	0.0002	0.0018	cg23801885	PACSIN1	5'UTR		15.1±4.2	19.1±5.3	4.0	0.0001	0.0029
1510521	PAFAH1B3	NM_002573	platelet-activating factor acetylhydrolase 1b, catalytic subunit 3 (29kDa)	587.6±186.8	209.1±59.4	0.4	0.0002	0.0018	cg04739228	PAFAH1B3;PAFAH1B3;PRR19;PAFAH1B3;PAFAH1B3	1stExon;5'UTR;5'UTR;TSS200;5'UTR	Island	25.5±2.8	21.9±2.6	-3.6	0.0001	0.0029
4050639	PAICS	NM_006452	phosphoribosylaminoimidazole carboxylase, phosphoribosylaminoimidazole succinocarboxamide synthetase	1667.6±330.4	1169.0±166.0	0.7	0.0002	0.0018	cg04048796	PAICS;PPAT;PAICS;PAICS	TSS1500;Body;TSS1500;TSS1500	Island	8.9±2.9	11.2±4.5	2.3	0.0001	0.0029
4050639	PAICS	NM_006452	phosphoribosylaminoimidazole carboxylase, phosphoribosylaminoimidazole succinocarboxamide synthetase	1667.6±330.4	1169.0±166.0	0.7	0.0002	0.0018	cg13086586	PAICS;PAICS;PAICS;PPAT	Body;Body;Body;TSS1500	S_Shore	19.9±1.8	23.3±1.6	3.4	0.0001	0.0029
240725	PAIP2	NM_001033112	poly(A) binding protein interacting protein 2	1236.8±201.7	1975.1±395.3	1.6	0.0002	0.0018	cg27660076	PAIP2;PAIP2	TSS1500;TSS1500	N_Shore	7.2±1.1	8.8±1.2	1.6	0.0001	0.0029
1940343	PANX1	NM_015368	pannexin 1	108.8±19.8	174.1±27.8	1.6	0.0002	0.0018	cg01062113	PANX1	Body	S_Shelf	32.1±9.4	38.3±9.9	6.1	0.0001	0.0029
1940343	PANX1	NM_015368	pannexin 1	108.8±19.8	174.1±27.8	1.6	0.0002	0.0018	cg02251771	PANX1	Body		23.4±16.8	30.3±17.0	6.9	0.0001	0.0029
1940343	PANX1	NM_015368	pannexin 1	108.8±19.8	174.1±27.8	1.6	0.0002	0.0018	cg08706873	PANX1	TSS200	Island	10.8±1.0	12.1±1.1	1.3	0.0001	0.0029
1940343	PANX1	NM_015368	pannexin 1	108.8±19.8	174.1±27.8	1.6	0.0002	0.0018	cg15542639	PANX1	Body		25.5±8.8	30.2±9.4	4.7	0.0001	0.0029
1940343	PANX1	NM_015368	pannexin 1	108.8±19.8	174.1±27.8	1.6	0.0002	0.0018	cg26592560	PANX1	Body		92.1±1.8	90.3±1.9	-1.9	0.0001	0.0029
160521	PAQR5	NM_017705	progestin and adipoQ receptor family member V	56.1±20.4	28.4±13.5	0.5	0.0002	0.0018	cg11406300	PAQR5;PAQR5	Body;Body		9.5±1.2	11.7±1.2	2.2	0.0001	0.0029
460086	PARD6A	NM_001037281	par-6 partitioning defective 6 homolog alpha (C. elegans)	36.0±9.0	72.3±20.5	2.0	0.0002	0.0018	cg02648251	PARD6A;ACD;PARD6A;ACD;ACD	TSS200;TSS200;TSS200;TSS200;TSS200	Island	4.3±0.4	3.7±0.4	-0.6	0.0001	0.0029
460086	PARD6A	NM_001037281	par-6 partitioning defective 6 homolog alpha (C. elegans)	36.0±9.0	72.3±20.5	2.0	0.0002	0.0018	cg10017843	PARD6A;ACD;PARD6A;ACD;ACD	TSS1500;Body;TSS1500;Body;Body	Island	11.1±1.2	13.7±2.0	2.6	0.0001	0.0029
460086	PARD6A	NM_001037281	par-6 partitioning defective 6 homolog alpha (C. elegans)	36.0±9.0	72.3±20.5	2.0	0.0002	0.0018	cg15426734	PARD6A;ACD;ACD;PARD6A;ACD	Body;TSS1500;TSS1500;Body;TSS1500	Island	11.0±2.5	13.9±2.5	2.9	0.0001	0.0029
3140707	PARP9	NM_031458	poly (ADP-ribose) polymerase family, member 9	102.5±28.5	241.8±114.0	2.4	0.0002	0.0018	cg07916070	PARP9;PARP9;DTX3L;PARP9;PARP9;PARP9;PARP9;PARP9;PARP9	5'UTR;5'UTR;TSS200;5'UTR;1stExon;1stExon;5'UTR;5'UTR;5'UTR	Island	6.1±0.7	7.6±0.7	1.5	0.0001	0.0029
5700735	PARP9	NM_031458	poly (ADP-ribose) polymerase family, member 9	98.4±35.4	263.5±119.3	2.7	0.0002	0.0018	cg07916070	PARP9;PARP9;DTX3L;PARP9;PARP9;PARP9;PARP9;PARP9;PARP9	5'UTR;5'UTR;TSS200;5'UTR;1stExon;1stExon;5'UTR;5'UTR;5'UTR	Island	6.1±0.7	7.6±0.7	1.5	0.0001	0.0029
5310427	PATL1	NM_152716	protein associated with topoisomerase II homolog 1 (yeast)	697.3±72.3	538.6±93.0	0.8	0.0002	0.0018	cg12970683	PATL1	TSS1500	Island	6.9±0.5	8.2±1.0	1.3	0.0001	0.0029
6650605	PBXIP1	NM_020524	pre-B-cell leukemia homeobox interacting protein 1	52.3±22.2	121.0±43.6	2.3	0.0002	0.0018	cg09168495	PBXIP1	TSS200		6.5±0.8	8.1±1.0	1.6	0.0001	0.0029
6650605	PBXIP1	NM_020524	pre-B-cell leukemia homeobox interacting protein 1	52.3±22.2	121.0±43.6	2.3	0.0002	0.0018	cg17747879	PBXIP1;PYGO2	TSS1500;3'UTR		8.9±1.2	10.4±1.1	1.6	0.0001	0.0029
5490196	PC	NM_022172	pyruvate carboxylase	45.1±13.4	76.4±19.5	1.7	0.0002	0.0018	cg05111110	PC;PC;LRFN4;PC	Body;Body;1stExon;Body	Island	84.7±2.2	81.2±3.4	-3.5	0.0001	0.0029
5490196	PC	NM_022172	pyruvate carboxylase	45.1±13.4	76.4±19.5	1.7	0.0002	0.0018	cg15534272	PC;PC;PC	Body;Body;Body	N_Shore	38.7±13.4	48.2±11.0	9.5	0.0001	0.0029
5890435	PC	NM_000920	pyruvate carboxylase	78.0±16.0	142.0±40.2	1.8	0.0002	0.0018	cg05111110	PC;PC;LRFN4;PC	Body;Body;1stExon;Body	Island	84.7±2.2	81.2±3.4	-3.5	0.0001	0.0029
5890435	PC	NM_000920	pyruvate carboxylase	78.0±16.0	142.0±40.2	1.8	0.0002	0.0018	cg15534272	PC;PC;PC	Body;Body;Body	N_Shore	38.7±13.4	48.2±11.0	9.5	0.0001	0.0029
6100594	PCBD2	NM_032151	pterin-4 alpha-carbinolamine dehydratase/dimerization cofactor of hepatocyte nuclear factor 1 alpha (TCF1) 2	47.1±11.7	59.4±11.7	1.3	0.0002	0.0018	cg12949141	PCBD2	Body		40.4±5.6	29.3±4.6	-11.1	0.0001	0.0029
3290187	PCMTD1	NM_052937	protein-L-isoaspartate (D-aspartate) O-methyltransferase domain containing 1	449.9±137.1	834.6±155.3	1.9	0.0002	0.0018	cg04476414	PCMTD1;PCMTD1	5'UTR;1stExon	Island	5.7±0.6	6.4±0.6	0.7	0.0001	0.0029
6900079	PCNA	NM_182649	proliferating cell nuclear antigen	2345.0±669.4	1159.6±189.3	0.5	0.0002	0.0018	cg17628660	PCNA;PCNA	Body;Body	N_Shelf	77.3±6.2	71.4±6.7	-5.9	0.0001	0.0029
6900079	PCNA	NM_182649	proliferating cell nuclear antigen	2345.0±669.4	1159.6±189.3	0.5	0.0002	0.0018	cg25045098	PCNA;PCNA	TSS1500;5'UTR	S_Shore	5.1±0.5	6.4±0.7	1.3	0.0001	0.0029
4070619	PCSK9	NM_174936	proprotein convertase subtilisin/kexin type 9	20.0±7.9	63.5±25.5	3.2	0.0002	0.0018	cg17826594	PCSK9	Body	Island	15.7±9.0	18.3±9.0	2.6	0.0001	0.0029
5960068	PDGFRB	NM_002609	platelet-derived growth factor receptor, beta polypeptide	801.8±518.0	2397.5±1600.8	3.0	0.0002	0.0018	cg25110734	PDGFRB	TSS1500		7.4±0.7	10.2±1.4	2.7	0.0001	0.0029
5960068	PDGFRB	NM_002609	platelet-derived growth factor receptor, beta polypeptide	801.8±518.0	2397.5±1600.8	3.0	0.0002	0.0018	cg25440811	PDGFRB	TSS1500		9.0±1.0	10.4±1.0	1.4	0.0001	0.0029
4230377	PDK2	NM_002611	pyruvate dehydrogenase kinase, isozyme 2	52.5±12.0	82.9±22.7	1.6	0.0002	0.0018	cg00349413	PDK2	TSS1500	N_Shore	8.1±1.2	9.3±1.1	1.2	0.0001	0.0029
4230377	PDK2	NM_002611	pyruvate dehydrogenase kinase, isozyme 2	52.5±12.0	82.9±22.7	1.6	0.0002	0.0018	cg26768556	PDK2	Body		12.7±3.7	18.1±6.7	5.4	0.0001	0.0029
430192	PDSS1	NM_014317	prenyl (decaprenyl) diphosphate synthase, subunit 1	141.8±24.6	92.8±20.6	0.7	0.0002	0.0018	cg06611277	PDSS1	Body	S_Shore	6.4±0.9	7.8±1.0	1.4	0.0001	0.0029
430192	PDSS1	NM_014317	prenyl (decaprenyl) diphosphate synthase, subunit 1	141.8±24.6	92.8±20.6	0.7	0.0002	0.0018	cg24343755	PDSS1	Body	Island	7.8±2.0	9.4±2.0	1.5	0.0001	0.0029
3120086	PDSS1	NM_014317	prenyl (decaprenyl) diphosphate synthase, subunit 1	230.5±47.6	134.5±20.9	0.6	0.0002	0.0018	cg06611277	PDSS1	Body	S_Shore	6.4±0.9	7.8±1.0	1.4	0.0001	0.0029
3120086	PDSS1	NM_014317	prenyl (decaprenyl) diphosphate synthase, subunit 1	230.5±47.6	134.5±20.9	0.6	0.0002	0.0018	cg24343755	PDSS1	Body	Island	7.8±2.0	9.4±2.0	1.5	0.0001	0.0029
4050113	PDZRN3	XM_001133042	NA	92.5±43.3	261.4±211.9	2.8	0.0002	0.0018	cg03148457	PDZRN3	Body	N_Shelf	14.3±2.9	17.5±5.6	3.3	0.0001	0.0029
4050113	PDZRN3	XM_001133042	NA	92.5±43.3	261.4±211.9	2.8	0.0002	0.0018	cg08141424	PDZRN3	TSS200	Island	6.6±0.5	8.1±0.9	1.5	0.0001	0.0029
4050113	PDZRN3	XM_001133042	NA	92.5±43.3	261.4±211.9	2.8	0.0002	0.0018	cg11304682	PDZRN3	Body		19.0±3.8	25.1±3.9	6.1	0.0001	0.0029
4050113	PDZRN3	XM_001133042	NA	92.5±43.3	261.4±211.9	2.8	0.0002	0.0018	cg23489627	PDZRN3	TSS1500	Island	6.3±0.7	8.2±1.3	1.8	0.0001	0.0029
3610228	PEA15	NM_003768	phosphoprotein enriched in astrocytes 15	5261.4±976.2	7812.7±1114.6	1.5	0.0002	0.0018	cg13109911	PEA15	5'UTR	S_Shelf	22.7±5.5	25.6±6.0	2.9	0.0001	0.0029
4230128	PEG10	XM_499343	NA	132.6±89.9	36.6±21.7	0.3	0.0002	0.0018	cg02384501	PEG10;PEG10	Body;Body	N_Shore	84.8±5.6	87.0±5.1	2.2	0.0001	0.0029
4230128	PEG10	XM_499343	NA	132.6±89.9	36.6±21.7	0.3	0.0002	0.0018	cg07236943	SGCE;SGCE;PEG10;SGCE;PEG10	Body;Body;TSS1500;Body;TSS1500	N_Shore	9.6±1.1	12.1±1.1	2.5	0.0001	0.0029
4230128	PEG10	XM_499343	NA	132.6±89.9	36.6±21.7	0.3	0.0002	0.0018	cg21027820	SGCE;SGCE;PEG10;SGCE;PEG10	Body;Body;TSS1500;Body;TSS1500	N_Shore	10.1±1.0	12.4±1.7	2.3	0.0001	0.0029
4230128	PEG10	XM_499343	NA	132.6±89.9	36.6±21.7	0.3	0.0002	0.0018	cg21743410	SGCE;SGCE;PEG10;SGCE;PEG10	Body;Body;TSS1500;Body;TSS1500	N_Shore	16.8±3.8	22.1±4.9	5.3	0.0001	0.0029
6650189	PEX5	NM_000319	peroxisomal biogenesis factor 5	978.7±151.3	1414.6±135.6	1.4	0.0002	0.0018	cg18468125	PEX5;PEX5;PEX5;PEX5;PEX5	5'UTR;TSS200;5'UTR;5'UTR;5'UTR	S_Shore	7.8±1.1	9.2±0.8	1.4	0.0001	0.0029
6180170	PFDN1	NM_002622	prefoldin subunit 1	775.1±76.0	591.6±74.3	0.8	0.0002	0.0018	cg07875121	PFDN1	Body		24.2±9.2	30.0±9.8	5.8	0.0001	0.0029
1470601	PFKFB3	NM_004566	6-phosphofructo-2-kinase/fructose-2,6-biphosphatase 3	171.8±28.3	99.5±16.7	0.6	0.0002	0.0018	cg21542094	PFKFB3;PFKFB3	TSS1500;Body	Island	10.0±1.2	12.8±2.2	2.8	0.0001	0.0029
1470601	PFKFB3	NM_004566	6-phosphofructo-2-kinase/fructose-2,6-biphosphatase 3	171.8±28.3	99.5±16.7	0.6	0.0002	0.0018	cg22224625	PFKFB3;PFKFB3	TSS1500;Body	Island	7.8±1.8	9.7±2.0	2.0	0.0001	0.0029
4120053	PFKFB3	NM_004566	6-phosphofructo-2-kinase/fructose-2,6-biphosphatase 3	1576.7±367.9	771.6±245.5	0.5	0.0002	0.0018	cg21542094	PFKFB3;PFKFB3	TSS1500;Body	Island	10.0±1.2	12.8±2.2	2.8	0.0001	0.0029
4120053	PFKFB3	NM_004566	6-phosphofructo-2-kinase/fructose-2,6-biphosphatase 3	1576.7±367.9	771.6±245.5	0.5	0.0002	0.0018	cg22224625	PFKFB3;PFKFB3	TSS1500;Body	Island	7.8±1.8	9.7±2.0	2.0	0.0001	0.0029
2360452	PFKP	NM_002627	phosphofructokinase, platelet	2000.9±488.7	611.7±203.7	0.3	0.0002	0.0018	cg06188744	PFKP	TSS1500	Island	14.3±3.0	19.5±4.2	5.2	0.0001	0.0029
2360452	PFKP	NM_002627	phosphofructokinase, platelet	2000.9±488.7	611.7±203.7	0.3	0.0002	0.0018	cg18166150	PFKP	Body		25.6±13.2	31.2±12.7	5.6	0.0001	0.0029
2360452	PFKP	NM_002627	phosphofructokinase, platelet	2000.9±488.7	611.7±203.7	0.3	0.0002	0.0018	cg24260931	PFKP	Body	N_Shore	23.9±12.4	30.9±13.7	7.0	0.0001	0.0029
2680706	PGAM1	NM_002629	phosphoglycerate mutase 1 (brain)	1017.1±188.8	513.6±79.4	0.5	0.0002	0.0018	cg00313973	PGAM1	Body	Island	8.4±1.0	10.4±1.0	2.0	0.0001	0.0029
3940592	PGAM1	NM_002629	phosphoglycerate mutase 1 (brain)	2171.5±371.7	1350.0±194.6	0.6	0.0002	0.0018	cg00313973	PGAM1	Body	Island	8.4±1.0	10.4±1.0	2.0	0.0001	0.0029
3850129	PGBD5	NM_024554	piggyBac transposable element derived 5	31.7±18.2	90.6±39.3	2.9	0.0002	0.0018	cg04095826	PGBD5	3'UTR		34.7±10.0	42.3±8.9	7.6	0.0001	0.0029
3850129	PGBD5	NM_024554	piggyBac transposable element derived 5	31.7±18.2	90.6±39.3	2.9	0.0002	0.0018	cg05888583	PGBD5	3'UTR		28.0±6.9	35.7±7.2	7.7	0.0001	0.0029
3850129	PGBD5	NM_024554	piggyBac transposable element derived 5	31.7±18.2	90.6±39.3	2.9	0.0002	0.0018	cg21547054	PGBD5	3'UTR		23.7±6.0	30.7±4.5	6.9	0.0001	0.0029
2640377	PGCP	NM_016134	carboxypeptidase Q	469.6±96.1	791.9±175.6	1.7	0.0002	0.0018	cg01892689	PGCP	TSS1500	N_Shore	24.4±11.1	28.9±10.5	4.5	0.0001	0.0029
2640377	PGCP	NM_016134	carboxypeptidase Q	469.6±96.1	791.9±175.6	1.7	0.0002	0.0018	cg17575602	PGCP	TSS1500	Island	6.6±0.8	8.2±1.2	1.6	0.0001	0.0029
2640377	PGCP	NM_016134	carboxypeptidase Q	469.6±96.1	791.9±175.6	1.7	0.0002	0.0018	cg21735068	PGCP	Body		22.4±3.3	28.5±2.2	6.1	0.0001	0.0029
1940438	PGF	NM_002632	placental growth factor	606.9±292.4	78.7±18.5	0.1	0.0002	0.0018	cg15890469	PGF	3'UTR		20.7±11.9	27.3±14.2	6.6	0.0001	0.0029
1940064	PHACTR4	NM_001048183	phosphatase and actin regulator 4	830.4±96.2	530.3±60.2	0.6	0.0002	0.0018	cg00794227	PHACTR4	5'UTR	S_Shore	11.6±1.5	13.8±1.8	2.2	0.0001	0.0029
1940064	PHACTR4	NM_001048183	phosphatase and actin regulator 4	830.4±96.2	530.3±60.2	0.6	0.0002	0.0018	cg08123074	PHACTR4;PHACTR4	TSS200;Body		7.8±1.1	10.7±1.7	2.9	0.0001	0.0029
4060722	PHB2	NM_007273	NA	1126.3±110.4	835.5±113.9	0.7	0.0002	0.0018	cg16883533	PHB2;EMG1;PHB2	1stExon;TSS1500;1stExon	Island	9.2±0.8	11.3±0.8	2.1	0.0001	0.0029
5550402	PHF19	NM_001009936	PHD finger protein 19	106.5±42.9	45.7±15.3	0.4	0.0002	0.0018	cg05834805	PHF19	Body	Island	7.6±0.8	8.9±0.8	1.3	0.0001	0.0029
6580164	PHF21A	NM_016621	PHD finger protein 21A	389.8±77.7	478.8±76.2	1.2	0.0002	0.0018	cg06058828	PHF21A;PHF21A	Body;Body		72.9±5.2	64.0±6.9	-8.9	0.0001	0.0029
450598	PHF5A	NM_032758	PHD finger protein 5A	1171.5±162.3	815.3±99.5	0.7	0.0002	0.0018	cg01475134	ACO2;PHF5A	Body;TSS1500	S_Shore	5.9±0.7	7.5±1.1	1.6	0.0001	0.0029
450598	PHF5A	NM_032758	PHD finger protein 5A	1171.5±162.3	815.3±99.5	0.7	0.0002	0.0018	cg08759274	ACO2;PHF5A;PHF5A	TSS1500;1stExon;5'UTR	Island	6.6±0.6	8.4±0.6	1.7	0.0001	0.0029
450598	PHF5A	NM_032758	PHD finger protein 5A	1171.5±162.3	815.3±99.5	0.7	0.0002	0.0018	cg12400459	PHF5A	3'UTR		10.8±3.6	14.6±5.2	3.8	0.0001	0.0029
450598	PHF5A	NM_032758	PHD finger protein 5A	1171.5±162.3	815.3±99.5	0.7	0.0002	0.0018	cg17546822	ACO2;PHF5A	1stExon;TSS1500	Island	11.2±1.6	13.3±1.6	2.1	0.0001	0.0029
450598	PHF5A	NM_032758	PHD finger protein 5A	1171.5±162.3	815.3±99.5	0.7	0.0002	0.0018	cg26423539	PHF5A;ACO2	TSS200;TSS1500	Island	5.8±0.5	7.8±0.8	2.0	0.0001	0.0029
1340047	PHRF1	NM_020901	PHD and ring finger domains 1	801.8±75.5	622.0±78.0	0.8	0.0002	0.0018	cg18180250	LOC143666;PHRF1	TSS200;TSS1500	Island	9.4±0.9	7.2±0.9	-2.2	0.0001	0.0029
6900521	PHTF1	NM_006608	putative homeodomain transcription factor 1	312.7±97.6	457.6±60.2	1.5	0.0002	0.0018	cg00694336	PHTF1	TSS200	Island	7.8±0.7	9.4±2.1	1.6	0.0001	0.0029
6900521	PHTF1	NM_006608	putative homeodomain transcription factor 1	312.7±97.6	457.6±60.2	1.5	0.0002	0.0018	cg01580044	PHTF1	Body	N_Shore	16.3±4.7	19.0±5.5	2.7	0.0001	0.0029
6900521	PHTF1	NM_006608	putative homeodomain transcription factor 1	312.7±97.6	457.6±60.2	1.5	0.0002	0.0018	cg05139111	PHTF1	TSS200	Island	6.7±0.6	8.4±1.3	1.7	0.0001	0.0029
6900521	PHTF1	NM_006608	putative homeodomain transcription factor 1	312.7±97.6	457.6±60.2	1.5	0.0002	0.0018	cg25149743	PHTF1	TSS200	Island	7.2±0.9	9.0±0.9	1.8	0.0001	0.0029
3800521	PIK3R4	NM_014602	phosphoinositide-3-kinase, regulatory subunit 4	111.8±19.4	86.1±14.1	0.8	0.0002	0.0018	cg02634501	PIK3R4;PIK3R4	1stExon;5'UTR	N_Shore	6.9±0.6	8.3±1.0	1.4	0.0001	0.0029
3800521	PIK3R4	NM_014602	phosphoinositide-3-kinase, regulatory subunit 4	111.8±19.4	86.1±14.1	0.8	0.0002	0.0018	cg05875433	PIK3R4	TSS200	S_Shore	16.4±1.5	21.9±2.9	5.5	0.0001	0.0029
3800521	PIK3R4	NM_014602	phosphoinositide-3-kinase, regulatory subunit 4	111.8±19.4	86.1±14.1	0.8	0.0002	0.0018	cg17207301	PIK3R4	TSS200	S_Shore	16.2±2.0	19.3±2.8	3.2	0.0001	0.0029
5130438	PIPOX	NM_016518	pipecolic acid oxidase	15.1±4.6	91.8±39.4	6.1	0.0002	0.0018	cg17751776	PIPOX;PIPOX	5'UTR;1stExon		10.2±3.5	13.6±4.0	3.4	0.0001	0.0029
160170	PKM2	NM_182471	pyruvate kinase, muscle	3734.4±936.8	2501.3±478.6	0.7	0.0002	0.0018	cg00171565	PKM2;PKM2;PKM2	TSS200;TSS200;TSS200	Island	6.9±1.0	8.5±1.1	1.6	0.0001	0.0029
160170	PKM2	NM_182471	pyruvate kinase, muscle	3734.4±936.8	2501.3±478.6	0.7	0.0002	0.0018	cg11471939	PKM2;PKM2;PKM2	5'UTR;5'UTR;5'UTR	Island	7.2±1.0	8.5±0.9	1.3	0.0001	0.0029
2030093	PKM2	NM_182470	pyruvate kinase, muscle	1509.0±396.5	902.6±210.5	0.6	0.0002	0.0018	cg00171565	PKM2;PKM2;PKM2	TSS200;TSS200;TSS200	Island	6.9±1.0	8.5±1.1	1.6	0.0001	0.0029
2030093	PKM2	NM_182470	pyruvate kinase, muscle	1509.0±396.5	902.6±210.5	0.6	0.0002	0.0018	cg11471939	PKM2;PKM2;PKM2	5'UTR;5'UTR;5'UTR	Island	7.2±1.0	8.5±0.9	1.3	0.0001	0.0029
6580039	PKM2	NM_002654	pyruvate kinase, muscle	682.4±171.5	341.6±73.9	0.5	0.0002	0.0018	cg00171565	PKM2;PKM2;PKM2	TSS200;TSS200;TSS200	Island	6.9±1.0	8.5±1.1	1.6	0.0001	0.0029
6580039	PKM2	NM_002654	pyruvate kinase, muscle	682.4±171.5	341.6±73.9	0.5	0.0002	0.0018	cg11471939	PKM2;PKM2;PKM2	5'UTR;5'UTR;5'UTR	Island	7.2±1.0	8.5±0.9	1.3	0.0001	0.0029
870575	PKNOX2	NM_022062	PBX/knotted 1 homeobox 2	103.2±71.9	311.5±125.2	3.0	0.0002	0.0018	cg09270285	PKNOX2	Body		22.3±5.8	26.6±6.7	4.2	0.0001	0.0029
870575	PKNOX2	NM_022062	PBX/knotted 1 homeobox 2	103.2±71.9	311.5±125.2	3.0	0.0002	0.0018	cg12407459	PKNOX2	5'UTR	Island	7.7±0.7	10.2±0.7	2.5	0.0001	0.0029
870575	PKNOX2	NM_022062	PBX/knotted 1 homeobox 2	103.2±71.9	311.5±125.2	3.0	0.0002	0.0018	cg15115522	PKNOX2	5'UTR		16.1±8.3	22.0±11.2	5.8	0.0001	0.0029
870575	PKNOX2	NM_022062	PBX/knotted 1 homeobox 2	103.2±71.9	311.5±125.2	3.0	0.0002	0.0018	cg17655609	PKNOX2	5'UTR		21.4±4.1	26.8±4.8	5.5	0.0001	0.0029
870575	PKNOX2	NM_022062	PBX/knotted 1 homeobox 2	103.2±71.9	311.5±125.2	3.0	0.0002	0.0018	cg22343459	PKNOX2;PKNOX2	5'UTR;1stExon	N_Shore	8.5±1.0	10.7±1.3	2.2	0.0001	0.0029
870575	PKNOX2	NM_022062	PBX/knotted 1 homeobox 2	103.2±71.9	311.5±125.2	3.0	0.0002	0.0018	cg22956116	PKNOX2;PKNOX2	5'UTR;1stExon	N_Shore	9.1±1.1	11.8±1.2	2.7	0.0001	0.0029
1990672	PLA2G4C	NM_003706	phospholipase A2, group IVC (cytosolic, calcium-independent)	112.1±58.4	531.6±235.2	4.7	0.0002	0.0018	cg14399447	PLA2G4C;PLA2G4C;PLA2G4C;PLA2G4C;PLA2G4C;PLA2G4C	5'UTR;1stExon;1stExon;5'UTR;1stExon;5'UTR		7.3±0.8	8.8±0.9	1.6	0.0001	0.0029
2490372	PLAC8	NM_016619	placenta-specific 8	152.2±141.5	13.0±8.4	0.1	0.0002	0.0018	cg14878065	PLAC8;PLAC8;PLAC8	5'UTR;TSS200;5'UTR	Island	9.2±1.0	10.8±1.0	1.6	0.0001	0.0029
1430156	PLEKHA2	NM_021623	pleckstrin homology domain containing, family A (phosphoinositide binding specific) member 2	52.1±17.0	26.2±6.1	0.5	0.0002	0.0018	cg02434428	PLEKHA2	5'UTR	Island	8.2±1.2	9.6±1.2	1.4	0.0001	0.0029
2970437	PLEKHA2	NM_021623	pleckstrin homology domain containing, family A (phosphoinositide binding specific) member 2	973.9±278.2	434.6±104.0	0.4	0.0002	0.0018	cg02434428	PLEKHA2	5'UTR	Island	8.2±1.2	9.6±1.2	1.4	0.0001	0.0029
2490577	PLEKHA4	NM_020904	pleckstrin homology domain containing, family A (phosphoinositide binding specific) member 4	102.8±32.7	290.0±98.4	2.8	0.0002	0.0018	cg06339706	PLEKHA4;PLEKHA4	5'UTR;5'UTR		9.4±1.1	10.8±1.5	1.4	0.0001	0.0029
2490577	PLEKHA4	NM_020904	pleckstrin homology domain containing, family A (phosphoinositide binding specific) member 4	102.8±32.7	290.0±98.4	2.8	0.0002	0.0018	cg06705122	PLEKHA4;PLEKHA4	5'UTR;5'UTR		10.6±2.3	14.1±4.0	3.5	0.0001	0.0029
2490577	PLEKHA4	NM_020904	pleckstrin homology domain containing, family A (phosphoinositide binding specific) member 4	102.8±32.7	290.0±98.4	2.8	0.0002	0.0018	cg08077345	PLEKHA4;PLEKHA4	TSS1500;TSS1500	N_Shelf	19.1±7.5	22.1±8.9	3.0	0.0001	0.0029
4290017	PLEKHA6	NM_014935	pleckstrin homology domain containing, family A member 6	45.4±37.1	222.6±132.7	4.9	0.0002	0.0018	cg02491234	PLEKHA6	Body	Island	26.5±10.2	32.7±10.0	6.3	0.0001	0.0029
4290017	PLEKHA6	NM_014935	pleckstrin homology domain containing, family A member 6	45.4±37.1	222.6±132.7	4.9	0.0002	0.0018	cg06807117	PLEKHA6;PLEKHA6	5'UTR;1stExon		7.1±1.4	9.0±1.7	1.9	0.0001	0.0029
4290017	PLEKHA6	NM_014935	pleckstrin homology domain containing, family A member 6	45.4±37.1	222.6±132.7	4.9	0.0002	0.0018	cg09828420	PLEKHA6	5'UTR		83.0±2.2	80.9±2.2	-2.1	0.0001	0.0029
4290017	PLEKHA6	NM_014935	pleckstrin homology domain containing, family A member 6	45.4±37.1	222.6±132.7	4.9	0.0002	0.0018	cg16029875	PLEKHA6	5'UTR		12.8±3.0	16.8±2.8	4.0	0.0001	0.0029
4290017	PLEKHA6	NM_014935	pleckstrin homology domain containing, family A member 6	45.4±37.1	222.6±132.7	4.9	0.0002	0.0018	cg18222590	PLEKHA6	5'UTR		15.9±2.4	20.7±5.6	4.8	0.0001	0.0029
4290017	PLEKHA6	NM_014935	pleckstrin homology domain containing, family A member 6	45.4±37.1	222.6±132.7	4.9	0.0002	0.0018	cg21581873	PLEKHA6	TSS1500		8.5±1.3	11.5±1.6	3.0	0.0001	0.0029
4290017	PLEKHA6	NM_014935	pleckstrin homology domain containing, family A member 6	45.4±37.1	222.6±132.7	4.9	0.0002	0.0018	cg24537993	PLEKHA6	5'UTR		39.7±6.1	44.6±6.1	4.9	0.0001	0.0029
3390092	PLEKHM2	NM_015164	pleckstrin homology domain containing, family M (with RUN domain) member 2	1181.4±134.4	1531.7±146.0	1.3	0.0002	0.0018	cg25229802	PLEKHM2	Body	Island	7.8±0.7	9.5±0.8	1.8	0.0001	0.0029
6130215	PLK1	NM_005030	polo-like kinase 1	134.7±50.3	51.7±20.6	0.4	0.0002	0.0018	cg05657488	PLK1	TSS1500	Island	12.6±1.7	15.3±1.7	2.8	0.0001	0.0029
6130215	PLK1	NM_005030	polo-like kinase 1	134.7±50.3	51.7±20.6	0.4	0.0002	0.0018	cg11470399	PLK1	1stExon	Island	9.1±0.8	11.2±1.1	2.2	0.0001	0.0029
6450685	PLXNA1	NM_032242	plexin A1	291.5±55.4	640.0±163.9	2.2	0.0002	0.0018	cg00374015	PLXNA1	Body	Island	83.3±2.0	78.6±2.7	-4.6	0.0001	0.0029
6450685	PLXNA1	NM_032242	plexin A1	291.5±55.4	640.0±163.9	2.2	0.0002	0.0018	cg09684147	PLXNA1	Body	N_Shore	75.7±1.8	70.8±3.3	-4.9	0.0001	0.0029
6450685	PLXNA1	NM_032242	plexin A1	291.5±55.4	640.0±163.9	2.2	0.0002	0.0018	cg17228960	PLXNA1	TSS200	N_Shore	79.6±3.2	75.9±3.1	-3.6	0.0001	0.0029
6450685	PLXNA1	NM_032242	plexin A1	291.5±55.4	640.0±163.9	2.2	0.0002	0.0018	cg20899625	PLXNA1	Body		8.8±6.0	10.5±5.6	1.7	0.0001	0.0029
5890204	PLXNA2	NM_025179	plexin A2	96.1±48.8	37.2±14.5	0.4	0.0002	0.0018	cg00823095	PLXNA2	5'UTR	N_Shore	7.3±0.6	9.3±1.1	2.0	0.0001	0.0029
5890204	PLXNA2	NM_025179	plexin A2	96.1±48.8	37.2±14.5	0.4	0.0002	0.0018	cg06942064	PLXNA2;PLXNA2	5'UTR;1stExon	Island	7.2±0.9	9.4±1.6	2.2	0.0001	0.0029
5890204	PLXNA2	NM_025179	plexin A2	96.1±48.8	37.2±14.5	0.4	0.0002	0.0018	cg12017102	PLXNA2	5'UTR	Island	9.5±0.9	11.7±0.9	2.2	0.0001	0.0029
5890204	PLXNA2	NM_025179	plexin A2	96.1±48.8	37.2±14.5	0.4	0.0002	0.0018	cg12446246	PLXNA2	TSS1500	S_Shore	13.9±4.4	17.7±5.6	3.8	0.0001	0.0029
4590619	PNMA2	NM_007257	paraneoplastic Ma antigen 2	255.1±236.0	397.4±372.1	1.6	0.0002	0.0018	cg26268277	PNMA2	TSS1500	S_Shore	15.2±8.9	17.9±9.8	2.7	0.0001	0.0029
2230519	PNMAL1	NM_018215	paraneoplastic Ma antigen family-like 1	210.7±153.4	537.1±288.7	2.5	0.0002	0.0018	cg06851207	PNMAL1;PNMAL1	TSS1500;TSS1500	S_Shore	18.9±5.1	25.8±6.4	6.9	0.0001	0.0029
6480040	PODN	NM_153703	podocan	88.8±71.9	433.9±488.1	4.9	0.0002	0.0018	cg13922745	PODN	Body	Island	68.6±6.8	65.7±5.8	-2.8	0.0001	0.0029
6480040	PODN	NM_153703	podocan	88.8±71.9	433.9±488.1	4.9	0.0002	0.0018	cg17104425	PODN	Body	Island	8.7±0.9	10.4±0.8	1.7	0.0001	0.0029
6480040	PODN	NM_153703	podocan	88.8±71.9	433.9±488.1	4.9	0.0002	0.0018	cg23092823	PODN	Body	Island	20.6±5.2	28.4±6.4	7.8	0.0001	0.0029
6480040	PODN	NM_153703	podocan	88.8±71.9	433.9±488.1	4.9	0.0002	0.0018	cg27298057	PODN	Body	S_Shelf	28.3±5.5	36.6±5.9	8.3	0.0001	0.0029
1170326	POLE2	NM_002692	polymerase (DNA directed), epsilon 2, accessory subunit	240.1±103.9	97.7±28.9	0.4	0.0002	0.0018	cg04399872	POLE2	TSS1500	S_Shore	85.0±1.5	80.2±2.6	-4.8	0.0001	0.0029
7570553	POLM	NM_013284	polymerase (DNA directed), mu	109.8±38.6	48.7±11.1	0.4	0.0002	0.0018	cg06434972	POLM	TSS200	Island	7.1±1.2	8.6±1.8	1.4	0.0001	0.0029
1090687	POLR1D	NM_152705	polymerase (RNA) I polypeptide D, 16kDa	158.1±30.1	196.1±41.8	1.2	0.0002	0.0018	cg21097640	POLR1D;LNX2;POLR1D	TSS1500;TSS1500;TSS1500	Island	7.1±0.8	8.7±1.1	1.6	0.0001	0.0029
1090687	POLR1D	NM_152705	polymerase (RNA) I polypeptide D, 16kDa	158.1±30.1	196.1±41.8	1.2	0.0002	0.0018	cg26416491	POLR1D;LNX2;POLR1D	TSS1500;TSS1500;TSS1500	Island	6.3±1.3	7.8±1.9	1.5	0.0001	0.0029
6900025	POLR2D	NM_004805	polymerase (RNA) II (DNA directed) polypeptide D	211.5±53.7	145.3±20.4	0.7	0.0002	0.0018	cg04665637	POLR2D	TSS200	Island	7.3±0.8	9.1±1.1	1.8	0.0001	0.0029
6900025	POLR2D	NM_004805	polymerase (RNA) II (DNA directed) polypeptide D	211.5±53.7	145.3±20.4	0.7	0.0002	0.0018	cg10954617	POLR2D	Body	Island	8.1±1.0	9.5±1.6	1.4	0.0001	0.0029
5490703	POLR3GL	NM_032305	polymerase (RNA) III (DNA directed) polypeptide G (32kD)-like	1047.6±182.4	1917.4±418.7	1.8	0.0002	0.0018	cg23606286	ANKRD34A;POLR3GL;ANKRD34A	1stExon;TSS1500;5'UTR	Island	5.4±0.9	6.4±0.9	1.0	0.0001	0.0029
2450634	POLR3H	NM_001018052	polymerase (RNA) III (DNA directed) polypeptide H (22.9kD)	324.5±94.5	463.8±84.7	1.4	0.0002	0.0018	cg14162929	POLR3H;POLR3H;POLR3H	Body;Body;Body	Island	7.2±0.6	8.8±0.9	1.7	0.0001	0.0029
510246	POSTN	NM_006475	periostin, osteoblast specific factor	1022.2±1441.9	3140.9±2919.6	3.1	0.0002	0.0018	cg24719107	POSTN;POSTN;POSTN;POSTN;POSTN;POSTN;POSTN;POSTN	5'UTR;1stExon;1stExon;1stExon;5'UTR;5'UTR;1stExon;5'UTR		13.9±1.9	17.0±2.8	3.2	0.0001	0.0029
1050747	POSTN	NM_006475	periostin, osteoblast specific factor	562.6±749.9	2013.4±2058.2	3.6	0.0002	0.0018	cg24719107	POSTN;POSTN;POSTN;POSTN;POSTN;POSTN;POSTN;POSTN	5'UTR;1stExon;1stExon;1stExon;5'UTR;5'UTR;1stExon;5'UTR		13.9±1.9	17.0±2.8	3.2	0.0001	0.0029
1030630	PPAP2A	NM_003711	phosphatidic acid phosphatase type 2A	159.0±57.8	280.0±119.5	1.8	0.0002	0.0018	cg22586884	PPAP2A;PPAP2A	TSS1500;TSS1500	S_Shore	73.0±6.5	64.8±7.1	-8.2	0.0001	0.0029
4490739	PPAP2A	NM_176895	phosphatidic acid phosphatase type 2A	325.2±146.9	824.1±357.7	2.5	0.0002	0.0018	cg22586884	PPAP2A;PPAP2A	TSS1500;TSS1500	S_Shore	73.0±6.5	64.8±7.1	-8.2	0.0001	0.0029
2070592	PPAPDC1A	NM_001030059	phosphatidic acid phosphatase type 2 domain containing 1A	100.9±30.4	38.4±16.3	0.4	0.0002	0.0018	cg10043047	PPAPDC1A	Body	Island	10.0±0.8	12.0±1.0	2.0	0.0001	0.0029
7570095	PPFIA4	NM_015053	protein tyrosine phosphatase, receptor type, f polypeptide (PTPRF), interacting protein (liprin), alpha 4	280.8±174.0	615.0±266.7	2.2	0.0002	0.0018	cg26151761	PPFIA4	Body		77.2±3.9	73.5±5.8	-3.8	0.0001	0.0029
6900053	PPFIBP2	NM_003621	PTPRF interacting protein, binding protein 2 (liprin beta 2)	40.1±14.5	139.8±59.0	3.5	0.0002	0.0018	cg01607369	PPFIBP2	Body		18.5±3.7	23.5±4.4	5.1	0.0001	0.0029
6900053	PPFIBP2	NM_003621	PTPRF interacting protein, binding protein 2 (liprin beta 2)	40.1±14.5	139.8±59.0	3.5	0.0002	0.0018	cg08119655	PPFIBP2	Body		23.8±8.4	28.7±8.4	5.0	0.0001	0.0029
6900053	PPFIBP2	NM_003621	PTPRF interacting protein, binding protein 2 (liprin beta 2)	40.1±14.5	139.8±59.0	3.5	0.0002	0.0018	cg14838970	PPFIBP2	TSS1500	N_Shore	23.5±5.4	29.1±6.3	5.5	0.0001	0.0029
6900053	PPFIBP2	NM_003621	PTPRF interacting protein, binding protein 2 (liprin beta 2)	40.1±14.5	139.8±59.0	3.5	0.0002	0.0018	cg21606527	PPFIBP2	Body		22.6±4.6	26.3±4.3	3.7	0.0001	0.0029
10253	PPIL5	NM_203467	leucine rich repeat protein 1	627.4±218.8	257.6±28.9	0.4	0.0002	0.0018	cg13892015	PPIL5;PPIL5	TSS1500;TSS1500	N_Shore	14.2±1.9	17.5±3.0	3.3	0.0001	0.0029
4830427	PPIL5	NM_152329	leucine rich repeat protein 1	193.2±72.3	95.1±22.2	0.5	0.0002	0.0018	cg13892015	PPIL5;PPIL5	TSS1500;TSS1500	N_Shore	14.2±1.9	17.5±3.0	3.3	0.0001	0.0029
7160593	PPM1K	NM_152542	protein phosphatase, Mg2+/Mn2+ dependent, 1K	26.4±4.5	59.7±13.7	2.3	0.0002	0.0018	cg08547601	PPM1K	5'UTR	Island	6.8±0.8	8.4±0.8	1.7	0.0001	0.0029
6370156	PPP1R15B	NM_032833	protein phosphatase 1, regulatory subunit 15B	47.9±15.5	35.9±14.8	0.7	0.0002	0.0018	cg01936430	PPP1R15B	1stExon	Island	6.7±1.1	8.1±1.4	1.4	0.0001	0.0029
6370156	PPP1R15B	NM_032833	protein phosphatase 1, regulatory subunit 15B	47.9±15.5	35.9±14.8	0.7	0.0002	0.0018	cg16072030	PPP1R15B	TSS1500	Island	8.2±0.7	10.0±1.2	1.8	0.0001	0.0029
7200041	PPT1	NM_000310	palmitoyl-protein thioesterase 1	1999.2±195.4	1452.5±242.5	0.7	0.0002	0.0018	cg24788636	PPT1;PPT1	Body;Body	Island	7.5±1.1	8.8±1.4	1.3	0.0001	0.0029
3940653	PREPL	NM_006036	prolyl endopeptidase-like	331.9±75.9	812.1±436.6	2.4	0.0002	0.0018	cg22251465	PREPL;PREPL;C2orf34;PREPL;PREPL;PREPL;PREPL;PREPL	TSS1500;1stExon;TSS200;5'UTR;5'UTR;1stExon;TSS1500;TSS1500	Island	7.4±0.7	8.4±0.9	1.0	0.0001	0.0029
2140273	PRIM1	NM_000946	primase, DNA, polypeptide 1 (49kDa)	351.9±139.1	112.3±26.1	0.3	0.0002	0.0018	cg21236462	PRIM1	Body	N_Shore	9.1±0.9	11.3±1.2	2.2	0.0001	0.0029
6200390	PRIM1	NM_000946	primase, DNA, polypeptide 1 (49kDa)	291.4±134.5	79.9±23.4	0.3	0.0002	0.0018	cg21236462	PRIM1	Body	N_Shore	9.1±0.9	11.3±1.2	2.2	0.0001	0.0029
5860307	PRKAB2	NM_005399	protein kinase, AMP-activated, beta 2 non-catalytic subunit	177.4±55.0	424.0±115.1	2.4	0.0002	0.0018	cg14367344	PRKAB2	TSS1500	Island	9.9±0.9	12.0±1.3	2.2	0.0001	0.0029
6560564	PRKCA	NM_002737	protein kinase C, alpha	819.1±277.4	449.1±139.4	0.5	0.0002	0.0018	cg03371918	PRKCA	TSS1500	N_Shore	8.3±1.1	10.3±1.3	2.0	0.0001	0.0029
6560564	PRKCA	NM_002737	protein kinase C, alpha	819.1±277.4	449.1±139.4	0.5	0.0002	0.0018	cg04955246	PRKCA	Body		12.2±2.7	15.7±4.0	3.6	0.0001	0.0029
6560564	PRKCA	NM_002737	protein kinase C, alpha	819.1±277.4	449.1±139.4	0.5	0.0002	0.0018	cg09146232	PRKCA	Body		42.7±10.0	52.2±9.9	9.5	0.0001	0.0029
6560564	PRKCA	NM_002737	protein kinase C, alpha	819.1±277.4	449.1±139.4	0.5	0.0002	0.0018	cg19325477	PRKCA	Body		52.0±11.1	59.5±11.1	7.5	0.0001	0.0029
1070184	PRKD1	NM_002742	protein kinase D1	476.5±162.0	282.3±107.3	0.6	0.0002	0.0018	cg14438609	PRKD1	Body	N_Shore	9.0±1.1	11.7±1.2	2.7	0.0001	0.0029
2710341	PRNP	NM_183079	prion protein	1067.6±319.0	1805.7±466.9	1.7	0.0002	0.0018	cg15993674	PRNP;PRNP;PRNP;PRNP;PRNP	5'UTR;5'UTR;5'UTR;5'UTR;5'UTR	Island	6.5±0.6	8.3±0.9	1.8	0.0001	0.0029
3170162	PRNP	NM_001080121	prion protein	3160.6±922.0	4606.0±971.3	1.5	0.0002	0.0018	cg15993674	PRNP;PRNP;PRNP;PRNP;PRNP	5'UTR;5'UTR;5'UTR;5'UTR;5'UTR	Island	6.5±0.6	8.3±0.9	1.8	0.0001	0.0029
6420008	PROS1	NM_000313	protein S (alpha)	146.6±59.6	391.2±121.7	2.7	0.0002	0.0018	cg09400966	PROS1;PROS1	1stExon;5'UTR	Island	6.4±0.8	7.5±0.9	1.1	0.0001	0.0029
4260184	PRPF38A	NM_032864	PRP38 pre-mRNA processing factor 38 (yeast) domain containing A	195.3±31.7	136.1±29.3	0.7	0.0002	0.0018	cg16965475	ORC1L;ORC1L;PRPF38A	1stExon;5'UTR;TSS200	Island	5.5±0.7	6.8±1.0	1.3	0.0001	0.0029
6100441	PRPF4	NM_004697	PRP4 pre-mRNA processing factor 4 homolog (yeast)	639.6±108.2	435.7±31.2	0.7	0.0002	0.0018	cg01178485	CDC26;PRPF4	TSS200;TSS200	Island	7.2±0.7	9.5±1.0	2.3	0.0001	0.0029
6100441	PRPF4	NM_004697	PRP4 pre-mRNA processing factor 4 homolog (yeast)	639.6±108.2	435.7±31.2	0.7	0.0002	0.0018	cg09739896	PRPF4;CDC26	Body;TSS1500	Island	6.6±0.6	8.1±0.8	1.5	0.0001	0.0029
6100441	PRPF4	NM_004697	PRP4 pre-mRNA processing factor 4 homolog (yeast)	639.6±108.2	435.7±31.2	0.7	0.0002	0.0018	cg11233228	PRPF4;CDC26	TSS1500;5'UTR	N_Shore	9.4±0.7	11.7±1.3	2.3	0.0001	0.0029
6100441	PRPF4	NM_004697	PRP4 pre-mRNA processing factor 4 homolog (yeast)	639.6±108.2	435.7±31.2	0.7	0.0002	0.0018	cg18474135	PRPF4;CDC26	Body;TSS1500	S_Shore	6.3±0.7	8.0±1.0	1.7	0.0001	0.0029
5570445	PRR5	NM_001017529	proline rich 5 (renal)	134.9±70.4	658.6±241.5	4.9	0.0002	0.0018	cg04169403	PRR5;PRR5;PRR5;PRR5-ARHGAP8;PRR5;PRR5	Body;5'UTR;Body;Body;5'UTR;Body	Island	5.9±0.9	7.8±1.0	2.0	0.0001	0.0029
5570445	PRR5	NM_001017529	proline rich 5 (renal)	134.9±70.4	658.6±241.5	4.9	0.0002	0.0018	cg06706550	PRR5;PRR5;PRR5;PRR5-ARHGAP8;PRR5;PRR5	Body;Body;Body;Body;Body;Body	Island	26.4±7.4	31.2±7.0	4.7	0.0001	0.0029
5570445	PRR5	NM_001017529	proline rich 5 (renal)	134.9±70.4	658.6±241.5	4.9	0.0002	0.0018	cg10031995	PRR5;PRR5	TSS1500;TSS1500	N_Shore	16.2±4.6	20.7±5.2	4.5	0.0001	0.0029
5570445	PRR5	NM_001017529	proline rich 5 (renal)	134.9±70.4	658.6±241.5	4.9	0.0002	0.0018	cg10546065	PRR5;PRR5;PRR5;PRR5-ARHGAP8;PRR5;PRR5	Body;Body;Body;Body;Body;Body	Island	16.5±4.9	20.0±4.6	3.5	0.0001	0.0029
5570445	PRR5	NM_001017529	proline rich 5 (renal)	134.9±70.4	658.6±241.5	4.9	0.0002	0.0018	cg11450750	PRR5;PRR5	TSS1500;TSS1500	Island	12.9±4.6	15.7±5.7	2.8	0.0001	0.0029
5570445	PRR5	NM_001017529	proline rich 5 (renal)	134.9±70.4	658.6±241.5	4.9	0.0002	0.0018	cg22783262	PRR5-ARHGAP8;PRR5;PRR5;PRR5;PRR5;PRR5;PRR5	TSS200;5'UTR;5'UTR;5'UTR;5'UTR;5'UTR;1stExon	Island	9.6±1.2	12.1±1.3	2.5	0.0001	0.0029
5570445	PRR5	NM_001017529	proline rich 5 (renal)	134.9±70.4	658.6±241.5	4.9	0.0002	0.0018	cg26381878	PRR5;PRR5;PRR5;PRR5	5'UTR;TSS1500;5'UTR;TSS1500		22.0±8.3	28.5±8.7	6.4	0.0001	0.0029
5570445	PRR5	NM_001017529	proline rich 5 (renal)	134.9±70.4	658.6±241.5	4.9	0.0002	0.0018	cg26995244	PRR5;PRR5;PRR5;PRR5-ARHGAP8;PRR5;PRR5	Body;Body;Body;Body;Body;Body	Island	16.9±7.0	22.7±9.7	5.8	0.0001	0.0029
6130630	PRR5	NM_001017530	proline rich 5 (renal)	79.5±40.4	375.3±137.3	4.7	0.0002	0.0018	cg04169403	PRR5;PRR5;PRR5;PRR5-ARHGAP8;PRR5;PRR5	Body;5'UTR;Body;Body;5'UTR;Body	Island	5.9±0.9	7.8±1.0	2.0	0.0001	0.0029
6130630	PRR5	NM_001017530	proline rich 5 (renal)	79.5±40.4	375.3±137.3	4.7	0.0002	0.0018	cg06706550	PRR5;PRR5;PRR5;PRR5-ARHGAP8;PRR5;PRR5	Body;Body;Body;Body;Body;Body	Island	26.4±7.4	31.2±7.0	4.7	0.0001	0.0029
6130630	PRR5	NM_001017530	proline rich 5 (renal)	79.5±40.4	375.3±137.3	4.7	0.0002	0.0018	cg10031995	PRR5;PRR5	TSS1500;TSS1500	N_Shore	16.2±4.6	20.7±5.2	4.5	0.0001	0.0029
6130630	PRR5	NM_001017530	proline rich 5 (renal)	79.5±40.4	375.3±137.3	4.7	0.0002	0.0018	cg10546065	PRR5;PRR5;PRR5;PRR5-ARHGAP8;PRR5;PRR5	Body;Body;Body;Body;Body;Body	Island	16.5±4.9	20.0±4.6	3.5	0.0001	0.0029
6130630	PRR5	NM_001017530	proline rich 5 (renal)	79.5±40.4	375.3±137.3	4.7	0.0002	0.0018	cg11450750	PRR5;PRR5	TSS1500;TSS1500	Island	12.9±4.6	15.7±5.7	2.8	0.0001	0.0029
6130630	PRR5	NM_001017530	proline rich 5 (renal)	79.5±40.4	375.3±137.3	4.7	0.0002	0.0018	cg22783262	PRR5-ARHGAP8;PRR5;PRR5;PRR5;PRR5;PRR5;PRR5	TSS200;5'UTR;5'UTR;5'UTR;5'UTR;5'UTR;1stExon	Island	9.6±1.2	12.1±1.3	2.5	0.0001	0.0029
6130630	PRR5	NM_001017530	proline rich 5 (renal)	79.5±40.4	375.3±137.3	4.7	0.0002	0.0018	cg26381878	PRR5;PRR5;PRR5;PRR5	5'UTR;TSS1500;5'UTR;TSS1500		22.0±8.3	28.5±8.7	6.4	0.0001	0.0029
6130630	PRR5	NM_001017530	proline rich 5 (renal)	79.5±40.4	375.3±137.3	4.7	0.0002	0.0018	cg26995244	PRR5;PRR5;PRR5;PRR5-ARHGAP8;PRR5;PRR5	Body;Body;Body;Body;Body;Body	Island	16.9±7.0	22.7±9.7	5.8	0.0001	0.0029
7050747	PRR5	NM_001017529	proline rich 5 (renal)	28.9±6.8	86.8±25.4	3.0	0.0002	0.0018	cg04169403	PRR5;PRR5;PRR5;PRR5-ARHGAP8;PRR5;PRR5	Body;5'UTR;Body;Body;5'UTR;Body	Island	5.9±0.9	7.8±1.0	2.0	0.0001	0.0029
7050747	PRR5	NM_001017529	proline rich 5 (renal)	28.9±6.8	86.8±25.4	3.0	0.0002	0.0018	cg06706550	PRR5;PRR5;PRR5;PRR5-ARHGAP8;PRR5;PRR5	Body;Body;Body;Body;Body;Body	Island	26.4±7.4	31.2±7.0	4.7	0.0001	0.0029
7050747	PRR5	NM_001017529	proline rich 5 (renal)	28.9±6.8	86.8±25.4	3.0	0.0002	0.0018	cg10031995	PRR5;PRR5	TSS1500;TSS1500	N_Shore	16.2±4.6	20.7±5.2	4.5	0.0001	0.0029
7050747	PRR5	NM_001017529	proline rich 5 (renal)	28.9±6.8	86.8±25.4	3.0	0.0002	0.0018	cg10546065	PRR5;PRR5;PRR5;PRR5-ARHGAP8;PRR5;PRR5	Body;Body;Body;Body;Body;Body	Island	16.5±4.9	20.0±4.6	3.5	0.0001	0.0029
7050747	PRR5	NM_001017529	proline rich 5 (renal)	28.9±6.8	86.8±25.4	3.0	0.0002	0.0018	cg11450750	PRR5;PRR5	TSS1500;TSS1500	Island	12.9±4.6	15.7±5.7	2.8	0.0001	0.0029
7050747	PRR5	NM_001017529	proline rich 5 (renal)	28.9±6.8	86.8±25.4	3.0	0.0002	0.0018	cg22783262	PRR5-ARHGAP8;PRR5;PRR5;PRR5;PRR5;PRR5;PRR5	TSS200;5'UTR;5'UTR;5'UTR;5'UTR;5'UTR;1stExon	Island	9.6±1.2	12.1±1.3	2.5	0.0001	0.0029
7050747	PRR5	NM_001017529	proline rich 5 (renal)	28.9±6.8	86.8±25.4	3.0	0.0002	0.0018	cg26381878	PRR5;PRR5;PRR5;PRR5	5'UTR;TSS1500;5'UTR;TSS1500		22.0±8.3	28.5±8.7	6.4	0.0001	0.0029
7050747	PRR5	NM_001017529	proline rich 5 (renal)	28.9±6.8	86.8±25.4	3.0	0.0002	0.0018	cg26995244	PRR5;PRR5;PRR5;PRR5-ARHGAP8;PRR5;PRR5	Body;Body;Body;Body;Body;Body	Island	16.9±7.0	22.7±9.7	5.8	0.0001	0.0029
6200086	PSAP	NM_002778	prosaposin	5250.0±1203.2	7470.3±963.1	1.4	0.0002	0.0018	cg03065803	PSAP;PSAP;PSAP	3'UTR;3'UTR;3'UTR		53.3±8.8	58.5±8.0	5.2	0.0001	0.0029
6200086	PSAP	NM_002778	prosaposin	5250.0±1203.2	7470.3±963.1	1.4	0.0002	0.0018	cg24883276	PSAP;PSAP;PSAP;PSAP;PSAP;PSAP	5'UTR;1stExon;1stExon;5'UTR;5'UTR;1stExon	Island	6.4±0.4	7.9±0.7	1.5	0.0001	0.0029
7650333	PSAP	NM_001042465	prosaposin	5474.7±1346.1	8060.6±973.1	1.5	0.0002	0.0018	cg03065803	PSAP;PSAP;PSAP	3'UTR;3'UTR;3'UTR		53.3±8.8	58.5±8.0	5.2	0.0001	0.0029
7650333	PSAP	NM_001042465	prosaposin	5474.7±1346.1	8060.6±973.1	1.5	0.0002	0.0018	cg24883276	PSAP;PSAP;PSAP;PSAP;PSAP;PSAP	5'UTR;1stExon;1stExon;5'UTR;5'UTR;1stExon	Island	6.4±0.4	7.9±0.7	1.5	0.0001	0.0029
4040605	PSEN2	NM_012486	presenilin 2 (Alzheimer disease 4)	120.5±35.7	349.9±183.7	2.9	0.0002	0.0018	cg26656022	PSEN2;PSEN2	5'UTR;5'UTR	Island	11.5±1.7	13.8±2.2	2.3	0.0001	0.0029
3990148	PSMC3IP	NM_016556	PSMC3 interacting protein	98.7±36.2	39.4±16.9	0.4	0.0002	0.0018	cg02945740	PSMC3IP;PSMC3IP	TSS1500;TSS1500	S_Shore	6.7±0.8	8.6±0.8	1.9	0.0001	0.0029
3990148	PSMC3IP	NM_016556	PSMC3 interacting protein	98.7±36.2	39.4±16.9	0.4	0.0002	0.0018	cg05045001	PSMC3IP;PSMC3IP	TSS1500;TSS1500	Island	5.1±0.4	5.8±0.4	0.8	0.0001	0.0029
3990148	PSMC3IP	NM_016556	PSMC3 interacting protein	98.7±36.2	39.4±16.9	0.4	0.0002	0.0018	cg22023604	PSMC3IP;PSMC3IP	Body;Body	Island	5.3±0.7	6.7±0.8	1.4	0.0001	0.0029
4260754	PTBP1	NM_002819	polypyrimidine tract binding protein 1	4273.5±628.0	2751.4±393.0	0.6	0.0002	0.0018	cg04597545	PTBP1;PTBP1;PTBP1;PTBP1	Body;Body;Body;Body	S_Shore	15.1±9.9	19.2±10.1	4.1	0.0001	0.0029
4260754	PTBP1	NM_002819	polypyrimidine tract binding protein 1	4273.5±628.0	2751.4±393.0	0.6	0.0002	0.0018	cg24256946	PTBP1;PTBP1;PTBP1;PTBP1	TSS1500;TSS1500;TSS1500;TSS1500	Island	9.7±1.1	12.3±1.2	2.6	0.0001	0.0029
6060332	PTBP1	NM_175847	polypyrimidine tract binding protein 1	6639.2±1201.8	4071.8±506.0	0.6	0.0002	0.0018	cg04597545	PTBP1;PTBP1;PTBP1;PTBP1	Body;Body;Body;Body	S_Shore	15.1±9.9	19.2±10.1	4.1	0.0001	0.0029
6060332	PTBP1	NM_175847	polypyrimidine tract binding protein 1	6639.2±1201.8	4071.8±506.0	0.6	0.0002	0.0018	cg24256946	PTBP1;PTBP1;PTBP1;PTBP1	TSS1500;TSS1500;TSS1500;TSS1500	Island	9.7±1.1	12.3±1.2	2.6	0.0001	0.0029
730221	PTPLA	NM_014241	protein tyrosine phosphatase-like (proline instead of catalytic arginine), member A	1281.8±225.8	2173.8±589.7	1.7	0.0002	0.0018	cg02916470	PTPLA	TSS200	Island	17.7±2.1	19.7±1.8	2.0	0.0001	0.0029
6420349	PTPLAD1	NM_016395	protein tyrosine phosphatase-like A domain containing 1	688.4±84.2	438.6±103.7	0.6	0.0002	0.0018	cg01518357	PTPLAD1	TSS200	Island	8.3±1.1	10.1±1.6	1.8	0.0001	0.0029
7150152	PTPLAD1	NM_016395	protein tyrosine phosphatase-like A domain containing 1	2857.1±390.0	2014.6±306.5	0.7	0.0002	0.0018	cg01518357	PTPLAD1	TSS200	Island	8.3±1.1	10.1±1.6	1.8	0.0001	0.0029
450653	PTPN14	NM_005401	protein tyrosine phosphatase, non-receptor type 14	63.7±7.9	41.5±6.5	0.7	0.0002	0.0018	cg06907347	PTPN14	5'UTR		78.8±2.8	73.7±2.6	-5.1	0.0001	0.0029
450653	PTPN14	NM_005401	protein tyrosine phosphatase, non-receptor type 14	63.7±7.9	41.5±6.5	0.7	0.0002	0.0018	cg11816923	PTPN14	TSS1500	Island	6.0±0.6	7.5±0.8	1.5	0.0001	0.0029
450653	PTPN14	NM_005401	protein tyrosine phosphatase, non-receptor type 14	63.7±7.9	41.5±6.5	0.7	0.0002	0.0018	cg20538819	PTPN14	TSS200	Island	6.0±0.8	7.4±0.9	1.3	0.0001	0.0029
3930279	PTPN9	XM_001128975	NA	67.2±14.5	49.4±8.5	0.7	0.0002	0.0018	cg15682717	PTPN9	Body	Island	57.7±4.8	53.0±4.3	-4.6	0.0001	0.0029
3930279	PTPN9	XM_001128975	NA	67.2±14.5	49.4±8.5	0.7	0.0002	0.0018	cg21248164	PTPN9	TSS1500	S_Shore	6.2±1.0	7.4±1.2	1.2	0.0001	0.0029
3060398	PTPRF	NM_002840	protein tyrosine phosphatase, receptor type, F	3270.0±742.5	1482.0±440.7	0.5	0.0002	0.0018	cg24466421	PTPRF;PTPRF	Body;Body	Island	86.0±2.1	82.7±2.3	-3.4	0.0001	0.0029
5870553	PTPRF	NM_130440	protein tyrosine phosphatase, receptor type, F	575.5±205.3	222.4±77.5	0.4	0.0002	0.0018	cg24466421	PTPRF;PTPRF	Body;Body	Island	86.0±2.1	82.7±2.3	-3.4	0.0001	0.0029
450369	PTPRG	NM_002841	protein tyrosine phosphatase, receptor type, G	144.4±41.4	184.6±40.0	1.3	0.0002	0.0018	cg02121773	PTPRG	Body		53.6±9.3	61.9±7.5	8.4	0.0001	0.0029
450369	PTPRG	NM_002841	protein tyrosine phosphatase, receptor type, G	144.4±41.4	184.6±40.0	1.3	0.0002	0.0018	cg02960347	PTPRG	Body		20.7±10.1	27.4±12.1	6.7	0.0001	0.0029
450369	PTPRG	NM_002841	protein tyrosine phosphatase, receptor type, G	144.4±41.4	184.6±40.0	1.3	0.0002	0.0018	cg04117375	PTPRG	Body		56.2±11.0	61.9±9.0	5.7	0.0001	0.0029
450369	PTPRG	NM_002841	protein tyrosine phosphatase, receptor type, G	144.4±41.4	184.6±40.0	1.3	0.0002	0.0018	cg08080038	PTPRG	Body		16.5±3.0	21.5±4.2	5.0	0.0001	0.0029
450369	PTPRG	NM_002841	protein tyrosine phosphatase, receptor type, G	144.4±41.4	184.6±40.0	1.3	0.0002	0.0018	cg27179041	PTPRG	Body		30.1±4.2	37.6±5.0	7.6	0.0001	0.0029
60092	PUS1	NM_001002019	pseudouridylate synthase 1	605.1±123.1	417.0±68.4	0.7	0.0002	0.0018	cg15680518	PUS1;PUS1;PUS1	Body;Body;Body	Island	11.5±2.6	14.2±3.0	2.7	0.0001	0.0029
3390010	PUSL1	NM_153339	pseudouridylate synthase-like 1	91.6±17.9	66.0±10.2	0.7	0.0002	0.0018	cg27440283	PUSL1;ACAP3	TSS1500;Body	Island	7.2±0.8	9.7±1.6	2.6	0.0001	0.0029
2710475	PWP1	NM_007062	PWP1 homolog (S. cerevisiae)	1454.6±150.0	1042.4±140.2	0.7	0.0002	0.0018	cg11328140	PWP1	TSS200	Island	5.7±0.6	6.9±0.7	1.2	0.0001	0.0029
6860687	PYCARD	NM_013258	PYD and CARD domain containing	587.1±121.2	212.1±66.1	0.4	0.0002	0.0018	cg01059100	PYCARD;PYCARD	TSS1500;TSS1500	S_Shore	12.6±4.2	16.0±4.1	3.4	0.0001	0.0029
6860687	PYCARD	NM_013258	PYD and CARD domain containing	587.1±121.2	212.1±66.1	0.4	0.0002	0.0018	cg02900356	PYCARD;PYCARD	TSS1500;TSS1500	S_Shore	12.1±3.1	16.7±4.3	4.6	0.0001	0.0029
6860687	PYCARD	NM_013258	PYD and CARD domain containing	587.1±121.2	212.1±66.1	0.4	0.0002	0.0018	cg05907835	PYCARD;PYCARD	TSS200;TSS200	S_Shore	10.8±3.6	14.5±3.6	3.7	0.0001	0.0029
6860687	PYCARD	NM_013258	PYD and CARD domain containing	587.1±121.2	212.1±66.1	0.4	0.0002	0.0018	cg08730348	PYCARD;PYCARD	TSS200;TSS200	S_Shore	13.5±2.7	16.9±4.9	3.4	0.0001	0.0029
3610112	RAB11FIP3	NM_014700	RAB11 family interacting protein 3 (class II)	806.4±173.0	1336.4±310.0	1.7	0.0002	0.0018	cg08279362	RAB11FIP3;RAB11FIP3	Body;Body	S_Shelf	32.7±8.1	36.6±7.8	3.9	0.0001	0.0029
3610112	RAB11FIP3	NM_014700	RAB11 family interacting protein 3 (class II)	806.4±173.0	1336.4±310.0	1.7	0.0002	0.0018	cg16776421	RAB11FIP3;RAB11FIP3	Body;Body		81.3±3.4	78.0±5.1	-3.4	0.0001	0.0029
1190386	RAB1B	NM_030981	RAB1B, member RAS oncogene family	142.1±27.3	112.8±13.5	0.8	0.0002	0.0018	cg07557337	RAB1B	TSS200	Island	6.7±0.5	8.5±0.8	1.7	0.0001	0.0029
1190386	RAB1B	NM_030981	RAB1B, member RAS oncogene family	142.1±27.3	112.8±13.5	0.8	0.0002	0.0018	cg24624624	RAB1B;RAB1B	5'UTR;1stExon	Island	26.0±3.8	20.7±3.2	-5.3	0.0001	0.0029
5720136	RAB34	NM_031934	RAB34, member RAS oncogene family	1202.8±148.5	915.6±172.7	0.8	0.0002	0.0018	cg05668853	RAB34;RAB34;RAB34;RAB34;RAB34;RAB34;RAB34	Body;Body;Body;Body;Body;Body;Body	Island	8.8±0.9	11.1±1.1	2.3	0.0001	0.0029
5720136	RAB34	NM_031934	RAB34, member RAS oncogene family	1202.8±148.5	915.6±172.7	0.8	0.0002	0.0018	cg08839210	RAB34;RAB34;RAB34;RAB34;RAB34;RAB34;RAB34	TSS200;Body;Body;Body;TSS200;Body;Body	Island	5.9±0.8	7.5±1.4	1.5	0.0001	0.0029
3390192	RAB35	NM_006861	RAB35, member RAS oncogene family	437.8±51.8	363.9±60.5	0.8	0.0002	0.0018	cg01048187	RAB35;RAB35	Body;Body	S_Shore	25.9±5.1	31.7±5.6	5.8	0.0001	0.0029
3390192	RAB35	NM_006861	RAB35, member RAS oncogene family	437.8±51.8	363.9±60.5	0.8	0.0002	0.0018	cg11650460	RAB35;RAB35	Body;Body	S_Shore	16.1±3.4	21.1±5.8	5.0	0.0001	0.0029
6180195	RAB3B	NM_002867	RAB3B, member RAS oncogene family	285.1±144.7	100.1±39.1	0.4	0.0002	0.0018	cg02626152	RAB3B	TSS200	S_Shore	10.6±1.1	12.8±1.2	2.1	0.0001	0.0029
510484	RAB40B	NM_006822	RAB40B, member RAS oncogene family	569.6±134.3	1215.7±631.1	2.1	0.0002	0.0018	cg03276422	RAB40B	Body	Island	9.7±1.5	12.0±1.3	2.4	0.0001	0.0029
4540370	RAB7L1	NM_003929	RAB7, member RAS oncogene family-like 1	73.8±25.0	110.3±28.0	1.5	0.0002	0.0018	cg14982357	RAB7L1;RAB7L1;RAB7L1;RAB7L1;RAB7L1	1stExon;5'UTR;5'UTR;5'UTR;5'UTR	Island	8.0±1.1	10.4±1.4	2.4	0.0001	0.0029
6110296	RAB9B	NM_016370	RAB9B, member RAS oncogene family	41.4±9.7	119.4±73.5	2.9	0.0002	0.0018	cg12743696	RAB9B	TSS1500	S_Shore	72.7±7.1	64.3±6.5	-8.4	0.0001	0.0029
3780609	RAD51	NM_002875	RAD51 homolog (S. cerevisiae)	106.3±19.3	64.5±11.7	0.6	0.0002	0.0018	cg09235138	RAD51;RAD51;RAD51;RAD51;RAD51;RAD51;RAD51;RAD51	1stExon;5'UTR;1stExon;1stExon;1stExon;5'UTR;5'UTR;5'UTR	Island	9.5±0.9	11.0±0.8	1.6	0.0001	0.0029
3780609	RAD51	NM_002875	RAD51 homolog (S. cerevisiae)	106.3±19.3	64.5±11.7	0.6	0.0002	0.0018	cg21465754	RAD51;RAD51;RAD51;RAD51	TSS1500;TSS1500;TSS1500;TSS1500	Island	6.8±1.1	8.3±1.1	1.5	0.0001	0.0029
3780609	RAD51	NM_002875	RAD51 homolog (S. cerevisiae)	106.3±19.3	64.5±11.7	0.6	0.0002	0.0018	cg24234845	RAD51;RAD51;RAD51;RAD51	TSS200;TSS200;TSS200;TSS200	Island	5.6±0.8	7.0±0.9	1.3	0.0001	0.0029
1980291	RAD54L	NM_003579	RAD54-like (S. cerevisiae)	108.1±37.5	46.1±11.1	0.4	0.0002	0.0018	cg23018400	RAD54L;RAD54L	TSS1500;TSS1500		7.4±1.3	9.2±1.2	1.8	0.0001	0.0029
1980291	RAD54L	NM_003579	RAD54-like (S. cerevisiae)	108.1±37.5	46.1±11.1	0.4	0.0002	0.0018	cg24325883	RAD54L;RAD54L	TSS200;TSS200		7.5±0.9	9.6±1.0	2.1	0.0001	0.0029
6860768	RAE1	NM_003610	RAE1 RNA export 1 homolog (S. pombe)	541.3±85.3	342.8±42.6	0.6	0.0002	0.0018	cg10234952	RAE1;RAE1;RAE1	5'UTR;1stExon;5'UTR	S_Shore	6.4±1.0	7.9±1.1	1.4	0.0001	0.0029
2900292	RANGAP1	NM_002883	Ran GTPase activating protein 1	1964.2±427.5	922.5±175.5	0.5	0.0002	0.0018	cg03182874	RANGAP1	TSS1500	Island	7.9±1.0	9.5±0.8	1.6	0.0001	0.0029
6270037	RAPGEF1	NM_198679	Rap guanine nucleotide exchange factor (GEF) 1	863.0±303.9	2399.9±774.3	2.8	0.0002	0.0018	cg14109822	RAPGEF1;RAPGEF1	Body;Body		77.9±2.1	73.4±3.5	-4.5	0.0001	0.0029
1010132	RARRES1	NM_002888	retinoic acid receptor responder (tazarotene induced) 1	50.6±48.9	141.3±160.5	2.8	0.0002	0.0018	cg06687102	RARRES1;RARRES1	Body;Body		82.6±1.3	79.1±2.8	-3.4	0.0001	0.0029
1010132	RARRES1	NM_002888	retinoic acid receptor responder (tazarotene induced) 1	50.6±48.9	141.3±160.5	2.8	0.0002	0.0018	cg07693931	RARRES1;RARRES1	Body;Body	N_Shore	14.4±2.1	18.2±2.2	3.8	0.0001	0.0029
1010132	RARRES1	NM_002888	retinoic acid receptor responder (tazarotene induced) 1	50.6±48.9	141.3±160.5	2.8	0.0002	0.0018	cg09503974	RARRES1;RARRES1	Body;Body	N_Shore	9.5±1.1	13.5±3.5	4.0	0.0001	0.0029
2650564	RARRES3	NM_004585	retinoic acid receptor responder (tazarotene induced) 3	29.8±15.3	280.2±99.5	9.4	0.0002	0.0018	cg04999352	RARRES3	Body		13.4±2.9	18.4±10.3	4.9	0.0001	0.0029
730487	RARS2	NM_020320	arginyl-tRNA synthetase 2, mitochondrial	388.6±74.2	468.2±89.0	1.2	0.0002	0.0018	cg06598631	RARS2;ORC3L;ORC3L	TSS1500;Body;Body	S_Shore	8.1±0.8	9.8±1.3	1.6	0.0001	0.0029
730487	RARS2	NM_020320	arginyl-tRNA synthetase 2, mitochondrial	388.6±74.2	468.2±89.0	1.2	0.0002	0.0018	cg14792904	RARS2;ORC3L;ORC3L	Body;TSS1500;TSS1500	Island	9.2±1.0	11.0±0.9	1.9	0.0001	0.0029
3930026	RASL10A	NM_001007279	RAS-like, family 10, member A	19.5±7.6	78.3±25.6	4.0	0.0002	0.0018	cg07256473	RASL10A;RASL10A	Body;Body	Island	25.3±3.7	31.0±5.9	5.7	0.0001	0.0029
2940739	RASSF1	NM_170712	Ras association (RalGDS/AF-6) domain family member 1	450.2±134.4	225.6±44.8	0.5	0.0002	0.0018	cg04743654	RASSF1;RASSF1;RASSF1;RASSF1	5'UTR;1stExon;1stExon;5'UTR	Island	10.6±1.6	8.0±1.5	-2.5	0.0001	0.0029
2940739	RASSF1	NM_170712	Ras association (RalGDS/AF-6) domain family member 1	450.2±134.4	225.6±44.8	0.5	0.0002	0.0018	cg06117233	RASSF1;RASSF1;RASSF1;RASSF1;RASSF1	TSS1500;1stExon;Body;Body;5'UTR	Island	20.4±5.7	24.7±5.7	4.3	0.0001	0.0029
2940739	RASSF1	NM_170712	Ras association (RalGDS/AF-6) domain family member 1	450.2±134.4	225.6±44.8	0.5	0.0002	0.0018	cg06172942	RASSF1;RASSF1	TSS200;TSS200	Island	12.5±5.2	15.7±5.7	3.2	0.0001	0.0029
2940739	RASSF1	NM_170712	Ras association (RalGDS/AF-6) domain family member 1	450.2±134.4	225.6±44.8	0.5	0.0002	0.0018	cg06980053	RASSF1;RASSF1;RASSF1;RASSF1	TSS1500;TSS200;Body;Body	S_Shore	23.8±6.1	27.6±6.3	3.8	0.0001	0.0029
2940739	RASSF1	NM_170712	Ras association (RalGDS/AF-6) domain family member 1	450.2±134.4	225.6±44.8	0.5	0.0002	0.0018	cg20826201	RASSF1;RASSF1;RASSF1;RASSF1	TSS1500;Body;Body;5'UTR	Island	10.9±2.0	13.6±2.9	2.7	0.0001	0.0029
1980059	RASSF2	NM_170774	Ras association (RalGDS/AF-6) domain family member 2	47.9±13.6	213.2±66.6	4.5	0.0002	0.0018	cg05081497	RASSF2	TSS1500	S_Shore	11.0±1.7	14.0±2.7	3.1	0.0001	0.0029
1980059	RASSF2	NM_170774	Ras association (RalGDS/AF-6) domain family member 2	47.9±13.6	213.2±66.6	4.5	0.0002	0.0018	cg16818740	RASSF2	5'UTR	Island	10.3±4.4	13.7±5.1	3.3	0.0001	0.0029
5390095	RASSF2	NM_170773	NA	37.7±13.2	403.7±147.0	10.7	0.0002	0.0018	cg05081497	RASSF2	TSS1500	S_Shore	11.0±1.7	14.0±2.7	3.1	0.0001	0.0029
5390095	RASSF2	NM_170773	NA	37.7±13.2	403.7±147.0	10.7	0.0002	0.0018	cg16818740	RASSF2	5'UTR	Island	10.3±4.4	13.7±5.1	3.3	0.0001	0.0029
10639	RASSF4	NM_032023	Ras association (RalGDS/AF-6) domain family member 4	76.6±49.9	1038.4±381.9	13.5	0.0002	0.0018	cg11050086	RASSF4	Body	N_Shelf	38.6±4.9	44.9±5.4	6.3	0.0001	0.0029
10639	RASSF4	NM_032023	Ras association (RalGDS/AF-6) domain family member 4	76.6±49.9	1038.4±381.9	13.5	0.0002	0.0018	cg17186163	C10orf10;C10orf10;RASSF4	5'UTR;1stExon;Body		10.0±4.8	12.7±5.5	2.7	0.0001	0.0029
10639	RASSF4	NM_032023	Ras association (RalGDS/AF-6) domain family member 4	76.6±49.9	1038.4±381.9	13.5	0.0002	0.0018	cg17324128	RASSF4	5'UTR	S_Shore	10.3±8.2	12.2±8.9	1.9	0.0001	0.0029
540564	RASSF4	NM_032023	Ras association (RalGDS/AF-6) domain family member 4	32.3±15.3	176.0±66.6	5.4	0.0002	0.0018	cg11050086	RASSF4	Body	N_Shelf	38.6±4.9	44.9±5.4	6.3	0.0001	0.0029
540564	RASSF4	NM_032023	Ras association (RalGDS/AF-6) domain family member 4	32.3±15.3	176.0±66.6	5.4	0.0002	0.0018	cg17186163	C10orf10;C10orf10;RASSF4	5'UTR;1stExon;Body		10.0±4.8	12.7±5.5	2.7	0.0001	0.0029
540564	RASSF4	NM_032023	Ras association (RalGDS/AF-6) domain family member 4	32.3±15.3	176.0±66.6	5.4	0.0002	0.0018	cg17324128	RASSF4	5'UTR	S_Shore	10.3±8.2	12.2±8.9	1.9	0.0001	0.0029
7560328	RAVER1	NM_133452	ribonucleoprotein, PTB-binding 1	133.0±18.0	76.4±14.2	0.6	0.0002	0.0018	cg13911392	RAVER1;ICAM3	TSS1500;Body	Island	9.4±1.2	11.7±1.2	2.2	0.0001	0.0029
7560328	RAVER1	NM_133452	ribonucleoprotein, PTB-binding 1	133.0±18.0	76.4±14.2	0.6	0.0002	0.0018	cg27259408	FDX1L;RAVER1	TSS1500;3'UTR	S_Shore	12.4±1.9	16.0±4.9	3.6	0.0001	0.0029
6370039	RAVER2	NM_018211	ribonucleoprotein, PTB-binding 2	84.9±33.3	40.8±20.5	0.5	0.0002	0.0018	cg10378032	RAVER2	Body	S_Shelf	25.3±5.4	31.0±6.0	5.7	0.0001	0.0029
6660343	RBM14	NM_006328	RNA binding motif protein 14	972.1±168.9	595.7±106.8	0.6	0.0002	0.0018	cg09278276	RBM14	TSS200	Island	7.5±0.9	9.6±1.0	2.1	0.0001	0.0029
6020671	RBM20	XM_939337	NA	29.8±8.3	142.6±61.3	4.8	0.0002	0.0018	cg03871549	RBM20	TSS1500	Island	8.3±1.8	10.8±1.5	2.5	0.0001	0.0029
6020671	RBM20	XM_939337	NA	29.8±8.3	142.6±61.3	4.8	0.0002	0.0018	cg25252197	RBM20	Body		20.9±6.6	27.8±7.6	6.9	0.0001	0.0029
3130184	RBM9	NM_001082576	RNA binding protein, fox-1 homolog (C. elegans) 2	77.4±11.3	135.0±39.4	1.7	0.0002	0.0018	cg16662785	RBM9;RBM9	Body;Body		26.1±13.1	31.9±13.3	5.9	0.0001	0.0029
2340494	RDH11	NM_016026	retinol dehydrogenase 11 (all-trans/9-cis/11-cis)	334.6±68.8	470.9±106.2	1.4	0.0002	0.0018	cg02218134	RDH11	TSS200		5.3±0.6	6.0±0.7	0.7	0.0001	0.0029
2340494	RDH11	NM_016026	retinol dehydrogenase 11 (all-trans/9-cis/11-cis)	334.6±68.8	470.9±106.2	1.4	0.0002	0.0018	cg11220635	RDH11	TSS200		7.0±0.6	8.4±1.1	1.4	0.0001	0.0029
6840368	RDH11	NM_016026	retinol dehydrogenase 11 (all-trans/9-cis/11-cis)	1805.4±236.0	2475.3±252.3	1.4	0.0002	0.0018	cg02218134	RDH11	TSS200		5.3±0.6	6.0±0.7	0.7	0.0001	0.0029
6840368	RDH11	NM_016026	retinol dehydrogenase 11 (all-trans/9-cis/11-cis)	1805.4±236.0	2475.3±252.3	1.4	0.0002	0.0018	cg11220635	RDH11	TSS200		7.0±0.6	8.4±1.1	1.4	0.0001	0.0029
110326	RDH5	NM_002905	retinol dehydrogenase 5 (11-cis/9-cis)	293.3±151.3	1161.0±587.9	4.0	0.0002	0.0018	cg21156320	BLOC1S1;RDH5	Body;TSS1500	S_Shelf	12.6±4.0	14.4±4.8	1.9	0.0001	0.0029
7330189	REEP2	NM_016606	receptor accessory protein 2	61.0±16.7	135.0±36.1	2.2	0.0002	0.0018	cg04535945	REEP2	3'UTR		75.0±6.9	71.4±6.1	-3.6	0.0001	0.0029
7330189	REEP2	NM_016606	receptor accessory protein 2	61.0±16.7	135.0±36.1	2.2	0.0002	0.0018	cg27264345	REEP2	Body		9.1±4.6	10.6±5.1	1.5	0.0001	0.0029
1780463	RFC3	NM_002915	replication factor C (activator 1) 3, 38kDa	131.3±43.3	53.5±13.7	0.4	0.0002	0.0018	cg02294249	RFC3;RFC3	Body;Body	Island	7.1±0.5	8.6±0.7	1.4	0.0001	0.0029
3890309	RFC3	NM_002915	replication factor C (activator 1) 3, 38kDa	196.1±80.5	112.8±25.5	0.6	0.0002	0.0018	cg02294249	RFC3;RFC3	Body;Body	Island	7.1±0.5	8.6±0.7	1.4	0.0001	0.0029
2030315	RFC4	NM_181573	replication factor C (activator 1) 4, 37kDa	880.7±232.3	441.4±97.2	0.5	0.0002	0.0018	cg20872461	RFC4;RFC4;RFC4	5'UTR;1stExon;5'UTR	Island	4.7±0.5	5.5±0.8	0.8	0.0001	0.0029
7210435	RFC4	NM_002916	replication factor C (activator 1) 4, 37kDa	664.8±242.9	284.3±70.3	0.4	0.0002	0.0018	cg20872461	RFC4;RFC4;RFC4	5'UTR;1stExon;5'UTR	Island	4.7±0.5	5.5±0.8	0.8	0.0001	0.0029
4890731	RFC5	NM_007370	replication factor C (activator 1) 5, 36.5kDa	526.3±182.7	243.2±61.0	0.5	0.0002	0.0018	cg03824997	RFC5;RFC5;RFC5;RFC5	TSS200;TSS200;TSS200;TSS200	N_Shore	8.4±0.9	10.5±1.3	2.1	0.0001	0.0029
4890731	RFC5	NM_007370	replication factor C (activator 1) 5, 36.5kDa	526.3±182.7	243.2±61.0	0.5	0.0002	0.0018	cg05227963	RFC5;RFC5;RFC5;RFC5	TSS1500;TSS1500;TSS1500;TSS1500	N_Shore	7.7±0.6	9.6±1.0	1.9	0.0001	0.0029
4010753	RHOG	NM_001665	ras homolog family member G	830.0±100.3	635.6±133.9	0.8	0.0002	0.0018	cg05482837	RHOG	TSS1500	Island	9.4±0.8	11.9±1.1	2.4	0.0001	0.0029
4010753	RHOG	NM_001665	ras homolog family member G	830.0±100.3	635.6±133.9	0.8	0.0002	0.0018	cg24497361	RHOG	5'UTR	N_Shelf	29.0±8.4	34.5±9.0	5.5	0.0001	0.0029
1230470	RHOU	NM_021205	ras homolog family member U	42.7±13.7	94.6±45.6	2.2	0.0002	0.0018	cg12762413	RHOU	Body	S_Shore	17.5±5.9	23.8±7.3	6.3	0.0001	0.0029
1230470	RHOU	NM_021205	ras homolog family member U	42.7±13.7	94.6±45.6	2.2	0.0002	0.0018	cg24531915	RHOU	Body	Island	11.9±2.4	15.3±3.5	3.4	0.0001	0.0029
1660646	RIF1	NM_018151	RAP1 interacting factor homolog (yeast)	217.8±61.2	164.3±46.9	0.8	0.0002	0.0018	cg13745525	RIF1	Body	Island	7.2±0.6	8.6±0.8	1.5	0.0001	0.0029
770286	RMI1	NM_024945	RMI1, RecQ mediated genome instability 1, homolog (S. cerevisiae)	175.7±61.5	73.6±17.5	0.4	0.0002	0.0018	cg20555477	HNRNPK;HNRNPK;RMI1;HNRNPK	5'UTR;5'UTR;TSS1500;5'UTR	Island	7.4±0.9	8.9±0.8	1.5	0.0001	0.0029
770286	RMI1	NM_024945	RMI1, RecQ mediated genome instability 1, homolog (S. cerevisiae)	175.7±61.5	73.6±17.5	0.4	0.0002	0.0018	cg27305895	HNRNPK;HNRNPK;RMI1;HNRNPK	5'UTR;5'UTR;TSS1500;5'UTR	N_Shore	11.3±1.7	13.6±2.2	2.3	0.0001	0.0029
1990433	RMI1	NM_024945	RMI1, RecQ mediated genome instability 1, homolog (S. cerevisiae)	335.7±113.6	158.4±30.3	0.5	0.0002	0.0018	cg20555477	HNRNPK;HNRNPK;RMI1;HNRNPK	5'UTR;5'UTR;TSS1500;5'UTR	Island	7.4±0.9	8.9±0.8	1.5	0.0001	0.0029
1990433	RMI1	NM_024945	RMI1, RecQ mediated genome instability 1, homolog (S. cerevisiae)	335.7±113.6	158.4±30.3	0.5	0.0002	0.0018	cg27305895	HNRNPK;HNRNPK;RMI1;HNRNPK	5'UTR;5'UTR;TSS1500;5'UTR	N_Shore	11.3±1.7	13.6±2.2	2.3	0.0001	0.0029
4230068	RNASEH2A	NM_006397	ribonuclease H2, subunit A	304.9±127.2	105.3±21.9	0.3	0.0002	0.0018	cg09552761	RNASEH2A	TSS200	Island	13.9±3.3	17.3±4.1	3.4	0.0001	0.0029
4230068	RNASEH2A	NM_006397	ribonuclease H2, subunit A	304.9±127.2	105.3±21.9	0.3	0.0002	0.0018	cg19224203	RNASEH2A	TSS200	Island	10.5±1.5	13.8±2.3	3.3	0.0001	0.0029
4230068	RNASEH2A	NM_006397	ribonuclease H2, subunit A	304.9±127.2	105.3±21.9	0.3	0.0002	0.0018	cg25965956	RNASEH2A	TSS1500	Island	7.2±0.6	9.1±0.6	1.9	0.0001	0.0029
520482	RNF11	NM_014372	ring finger protein 11	398.7±79.8	733.8±230.4	1.8	0.0002	0.0018	cg09584966	RNF11	TSS200	Island	8.1±0.9	9.4±0.9	1.4	0.0001	0.0029
5310446	RNF121	NM_018320	ring finger protein 121	487.4±66.7	882.3±154.8	1.8	0.0002	0.0018	cg17176195	LOC100133315;RNF121;RNF121;RNF121	TSS200;TSS1500;TSS1500;TSS1500		9.3±1.1	11.3±1.3	2.0	0.0001	0.0029
130605	RNF122	NM_024787	ring finger protein 122	100.7±28.2	175.7±61.2	1.7	0.0002	0.0018	cg16795450	RNF122;RNF122	5'UTR;1stExon	Island	6.8±0.8	8.7±1.0	1.9	0.0001	0.0029
6200458	RNF213	NM_020954	ring finger protein 213	134.8±35.2	216.3±69.6	1.6	0.0002	0.0018	cg09907395	RNF213;RNF213	5'UTR;5'UTR	Island	6.8±0.8	8.8±1.0	2.0	0.0001	0.0029
6200458	RNF213	NM_020954	ring finger protein 213	134.8±35.2	216.3±69.6	1.6	0.0002	0.0018	cg14175304	RNF213;RNF213	5'UTR;5'UTR	S_Shelf	9.6±1.6	12.2±1.2	2.6	0.0001	0.0029
6200458	RNF213	NM_020954	ring finger protein 213	134.8±35.2	216.3±69.6	1.6	0.0002	0.0018	cg17530782	RNF213;LOC100294362	Body;Body		37.8±9.2	45.0±9.1	7.2	0.0001	0.0029
6200458	RNF213	NM_020954	ring finger protein 213	134.8±35.2	216.3±69.6	1.6	0.0002	0.0018	cg20355657	RNF213	Body	S_Shore	94.0±1.1	91.9±2.4	-2.1	0.0001	0.0029
6200458	RNF213	NM_020954	ring finger protein 213	134.8±35.2	216.3±69.6	1.6	0.0002	0.0018	cg21516384	RNF213;RNF213	TSS1500;TSS1500	N_Shore	7.3±1.2	9.8±1.8	2.5	0.0001	0.0029
6200458	RNF213	NM_020954	ring finger protein 213	134.8±35.2	216.3±69.6	1.6	0.0002	0.0018	cg24083302	RNF213	Body	N_Shelf	97.2±0.9	95.9±1.2	-1.2	0.0001	0.0029
1510286	RNF214	NM_207343	ring finger protein 214	112.5±19.8	79.0±16.7	0.7	0.0002	0.0018	cg12082129	RNF214;PCSK7;RNF214	TSS1500;5'UTR;TSS1500	N_Shore	9.4±4.8	11.4±5.3	1.9	0.0001	0.0029
6130390	RPL26L1	NM_016093	ribosomal protein L26-like 1	2066.7±280.9	1452.2±205.0	0.7	0.0002	0.0018	cg07633851	RPL26L1;LOC100268168;LOC100268168	Body;TSS1500;TSS1500	Island	18.7±6.2	23.1±6.7	4.3	0.0001	0.0029
2490379	RPL34	NM_000995	ribosomal protein L34	445.6±102.1	753.4±114.9	1.7	0.0002	0.0018	cg04406441	RPL34;RPL34;LOC285456	5'UTR;5'UTR;TSS1500		5.8±1.0	7.2±0.9	1.4	0.0001	0.0029
2490379	RPL34	NM_000995	ribosomal protein L34	445.6±102.1	753.4±114.9	1.7	0.0002	0.0018	cg05355167	LOC285456;RPL34;RPL34;RPL34	TSS200;1stExon;TSS200;5'UTR		5.7±0.6	6.9±1.0	1.3	0.0001	0.0029
4850097	RPLP2	NM_001004	ribosomal protein, large, P2	14097.9±2513.0	15402.6±1830.1	1.1	0.0002	0.0018	cg20550458	SNORA52;RPLP2	Body;Body	S_Shore	34.5±4.6	39.2±5.4	4.7	0.0001	0.0029
830739	RPP21	NM_024839	ribonuclease P/MRP 21kDa subunit	2084.6±332.1	1600.5±358.7	0.8	0.0002	0.0018	cg08843660	RPP21	TSS1500	N_Shore	83.3±2.7	86.9±1.9	3.6	0.0001	0.0029
6060433	RPS6KA4	NM_001006944	ribosomal protein S6 kinase, 90kDa, polypeptide 4	434.2±64.1	250.2±42.8	0.6	0.0002	0.0018	cg06848762	RPS6KA4;RPS6KA4	TSS1500;TSS1500	N_Shore	8.7±1.0	10.9±1.4	2.2	0.0001	0.0029
6060433	RPS6KA4	NM_001006944	ribosomal protein S6 kinase, 90kDa, polypeptide 4	434.2±64.1	250.2±42.8	0.6	0.0002	0.0018	cg12778580	MIR1237;RPS6KA4;RPS6KA4	TSS1500;Body;Body	N_Shore	83.1±1.8	80.2±3.1	-2.9	0.0001	0.0029
6060433	RPS6KA4	NM_001006944	ribosomal protein S6 kinase, 90kDa, polypeptide 4	434.2±64.1	250.2±42.8	0.6	0.0002	0.0018	cg24970539	RPS6KA4;RPS6KA4	TSS1500;TSS1500	N_Shore	7.7±0.9	9.4±0.8	1.8	0.0001	0.0029
1030639	RRM2B	NM_015713	ribonucleotide reductase M2 B (TP53 inducible)	162.1±51.2	268.1±113.4	1.7	0.0002	0.0018	cg09990700	RRM2B	Body	Island	6.2±0.7	7.6±0.7	1.4	0.0001	0.0029
7000220	RTN2	NM_206902	reticulon 2	59.9±20.6	143.4±79.9	2.4	0.0002	0.0018	cg03213216	RTN2;FLJ40125;RTN2	TSS1500;1stExon;TSS1500	N_Shore	21.0±4.6	25.4±3.9	4.4	0.0001	0.0029
4780537	RUVBL2	NM_006666	RuvB-like 2 (E. coli)	435.4±65.4	289.5±48.6	0.7	0.0002	0.0018	cg05951993	GYS1;RUVBL2;GYS1;GYS1	TSS1500;TSS1500;TSS1500;TSS1500	S_Shore	7.2±0.6	9.3±0.9	2.1	0.0001	0.0029
4780537	RUVBL2	NM_006666	RuvB-like 2 (E. coli)	435.4±65.4	289.5±48.6	0.7	0.0002	0.0018	cg27530316	RUVBL2;GYS1;GYS1;GYS1	TSS200;TSS1500;TSS1500;TSS1500	S_Shore	4.6±0.4	5.5±0.6	0.9	0.0001	0.0029
160189	RYR1	NM_001042723	ryanodine receptor 1 (skeletal)	35.3±11.9	184.2±145.9	5.2	0.0002	0.0018	cg08441560	RYR1;RYR1	Body;Body	N_Shore	67.6±9.5	63.1±9.9	-4.5	0.0001	0.0029
2750431	RYR1	NM_001042723	ryanodine receptor 1 (skeletal)	22.9±12.8	489.1±318.2	21.4	0.0002	0.0018	cg08441560	RYR1;RYR1	Body;Body	N_Shore	67.6±9.5	63.1±9.9	-4.5	0.0001	0.0029
520239	SAMD11	NM_152486	sterile alpha motif domain containing 11	381.2±158.7	40.8±16.3	0.1	0.0002	0.0018	cg04121631	SAMD11	Body	N_Shore	8.1±2.3	10.6±2.9	2.5	0.0001	0.0029
520239	SAMD11	NM_152486	sterile alpha motif domain containing 11	381.2±158.7	40.8±16.3	0.1	0.0002	0.0018	cg04672450	SAMD11	TSS1500	Island	8.6±1.1	11.6±1.5	2.9	0.0001	0.0029
520239	SAMD11	NM_152486	sterile alpha motif domain containing 11	381.2±158.7	40.8±16.3	0.1	0.0002	0.0018	cg06091566	SAMD11	TSS1500	Island	9.5±1.6	11.6±1.6	2.1	0.0001	0.0029
520239	SAMD11	NM_152486	sterile alpha motif domain containing 11	381.2±158.7	40.8±16.3	0.1	0.0002	0.0018	cg06838427	SAMD11	Body	Island	9.0±0.9	11.4±1.3	2.4	0.0001	0.0029
520239	SAMD11	NM_152486	sterile alpha motif domain containing 11	381.2±158.7	40.8±16.3	0.1	0.0002	0.0018	cg09180262	SAMD11	Body	Island	15.4±3.3	19.9±4.7	4.5	0.0001	0.0029
520239	SAMD11	NM_152486	sterile alpha motif domain containing 11	381.2±158.7	40.8±16.3	0.1	0.0002	0.0018	cg13856810	SAMD11	Body	S_Shore	25.6±5.3	32.8±5.3	7.2	0.0001	0.0029
520239	SAMD11	NM_152486	sterile alpha motif domain containing 11	381.2±158.7	40.8±16.3	0.1	0.0002	0.0018	cg14324200	SAMD11	5'UTR	Island	11.0±1.7	18.1±2.8	7.2	0.0001	0.0029
520239	SAMD11	NM_152486	sterile alpha motif domain containing 11	381.2±158.7	40.8±16.3	0.1	0.0002	0.0018	cg15896339	SAMD11	Body	Island	7.8±1.3	10.1±2.0	2.4	0.0001	0.0029
6200615	SAPS2	XM_942540	NA	238.1±61.9	409.6±80.5	1.7	0.0002	0.0018	cg06687820	SAPS2	Body	N_Shore	82.2±2.2	79.2±2.5	-3.0	0.0001	0.0029
2850273	SAPS3	NM_018312	protein phosphatase 6, regulatory subunit 3	291.2±31.9	219.2±29.0	0.8	0.0002	0.0018	cg05650764	SAPS3;SAPS3;SAPS3;SAPS3;SAPS3;SAPS3	TSS1500;TSS1500;TSS1500;TSS1500;TSS1500;TSS1500	N_Shore	7.4±0.9	9.6±1.1	2.1	0.0001	0.0029
2850273	SAPS3	NM_018312	protein phosphatase 6, regulatory subunit 3	291.2±31.9	219.2±29.0	0.8	0.0002	0.0018	cg17404081	SAPS3;SAPS3;SAPS3;SAPS3;SAPS3;SAPS3	5'UTR;5'UTR;5'UTR;5'UTR;5'UTR;5'UTR	S_Shore	5.7±1.1	7.0±1.1	1.3	0.0001	0.0029
2850273	SAPS3	NM_018312	protein phosphatase 6, regulatory subunit 3	291.2±31.9	219.2±29.0	0.8	0.0002	0.0018	cg22203081	SAPS3;SAPS3;SAPS3;SAPS3;SAPS3;SAPS3	TSS1500;TSS1500;TSS1500;TSS1500;TSS1500;TSS1500	N_Shore	7.3±0.7	8.6±0.9	1.3	0.0001	0.0029
4200037	SC4MOL	NM_006745	methylsterol monooxygenase 1	187.0±60.4	740.7±153.2	4.0	0.0002	0.0018	cg05983323	SC4MOL;SC4MOL	5'UTR;5'UTR	S_Shore	7.3±0.8	9.5±1.1	2.2	0.0001	0.0029
4200037	SC4MOL	NM_006745	methylsterol monooxygenase 1	187.0±60.4	740.7±153.2	4.0	0.0002	0.0018	cg19459675	SC4MOL;SC4MOL	5'UTR;5'UTR	S_Shore	5.6±0.7	7.1±1.1	1.5	0.0001	0.0029
5860348	SC4MOL	NM_001017369	methylsterol monooxygenase 1	959.2±277.8	3542.8±711.6	3.7	0.0002	0.0018	cg05983323	SC4MOL;SC4MOL	5'UTR;5'UTR	S_Shore	7.3±0.8	9.5±1.1	2.2	0.0001	0.0029
5860348	SC4MOL	NM_001017369	methylsterol monooxygenase 1	959.2±277.8	3542.8±711.6	3.7	0.0002	0.0018	cg19459675	SC4MOL;SC4MOL	5'UTR;5'UTR	S_Shore	5.6±0.7	7.1±1.1	1.5	0.0001	0.0029
7650040	SCAND2	NR_003654	SCAN domain containing 2 pseudogene	28.0±13.3	122.6±52.3	4.4	0.0002	0.0018	cg13973816	SCAND2;SCAND2	Body;Body	Island	5.9±0.8	7.1±1.0	1.2	0.0001	0.0029
6420630	SCARA3	NM_016240	scavenger receptor class A, member 3	189.0±90.3	78.4±61.7	0.4	0.0002	0.0018	cg13351161	SCARA3;SCARA3	TSS1500;TSS1500	N_Shore	23.8±4.1	30.0±4.4	6.2	0.0001	0.0029
5390703	SCARF2	NM_153334	scavenger receptor class F, member 2	401.6±88.3	212.8±63.1	0.5	0.0002	0.0018	cg00236249	SCARF2;SCARF2	Body;Body	N_Shore	84.3±1.4	80.5±2.2	-3.8	0.0001	0.0029
5390703	SCARF2	NM_153334	scavenger receptor class F, member 2	401.6±88.3	212.8±63.1	0.5	0.0002	0.0018	cg09783874	SCARF2;SCARF2	Body;Body	Island	9.2±0.6	11.2±1.2	2.0	0.0001	0.0029
5390703	SCARF2	NM_153334	scavenger receptor class F, member 2	401.6±88.3	212.8±63.1	0.5	0.0002	0.0018	cg14785479	SCARF2;SCARF2	TSS1500;TSS1500	Island	10.5±1.8	14.2±2.6	3.7	0.0001	0.0029
5390703	SCARF2	NM_153334	scavenger receptor class F, member 2	401.6±88.3	212.8±63.1	0.5	0.0002	0.0018	cg23748737	SCARF2;SCARF2	Body;Body	Island	7.7±0.9	10.0±1.2	2.3	0.0001	0.0029
3610671	SCD5	NM_001037582	stearoyl-CoA desaturase 5	62.3±28.6	144.9±48.3	2.3	0.0002	0.0018	cg20676578	SCD5;SCD5	Body;Body	Island	6.8±1.0	8.1±0.6	1.3	0.0001	0.0029
4900520	SCG2	NM_003469	secretogranin II	55.1±35.0	255.6±204.4	4.6	0.0002	0.0018	cg21616047	SCG2	TSS1500		12.1±1.6	18.0±3.1	5.8	0.0001	0.0029
3390435	SCN4A	NM_000334	sodium channel, voltage-gated, type IV, alpha subunit	13.3±6.0	144.7±198.3	10.9	0.0002	0.0018	cg23722792	SCN4A	TSS200		80.1±2.6	75.4±3.1	-4.7	0.0001	0.0029
3450563	SCO1	NM_004589	SCO1 cytochrome c oxidase assembly protein	940.8±136.6	1384.8±242.3	1.5	0.0002	0.0018	cg00480209	SCO1;C17orf48	1stExon;TSS1500	Island	7.7±1.0	9.3±1.7	1.7	0.0001	0.0029
3450563	SCO1	NM_004589	SCO1 cytochrome c oxidase assembly protein	940.8±136.6	1384.8±242.3	1.5	0.0002	0.0018	cg13069964	C17orf48;SCO1;C17orf48	5'UTR;TSS200;1stExon	Island	5.0±0.6	6.1±0.7	1.1	0.0001	0.0029
2690598	SCPEP1	NM_021626	serine carboxypeptidase 1	241.0±41.8	368.1±79.8	1.5	0.0002	0.0018	cg09018467	SCPEP1	TSS200	Island	10.5±0.7	11.8±0.8	1.3	0.0001	0.0029
2690026	SDC2	NM_002998	syndecan 2	302.3±41.5	528.7±86.1	1.7	0.0002	0.0018	cg14538332	SDC2;SDC2	5'UTR;1stExon	Island	7.7±0.9	9.6±1.1	1.9	0.0001	0.0029
5080280	SEMA4B	NM_198925	sema domain, immunoglobulin domain (Ig), transmembrane domain (TM) and short cytoplasmic domain, (semaphorin) 4B	119.8±47.6	38.7±10.1	0.3	0.0002	0.0018	cg09484019	SEMA4B;SEMA4B	TSS1500;5'UTR	Island	13.3±2.0	16.6±2.1	3.2	0.0001	0.0029
5080280	SEMA4B	NM_198925	sema domain, immunoglobulin domain (Ig), transmembrane domain (TM) and short cytoplasmic domain, (semaphorin) 4B	119.8±47.6	38.7±10.1	0.3	0.0002	0.0018	cg12391372	SEMA4B;SEMA4B	Body;Body		31.9±12.4	38.3±12.5	6.4	0.0001	0.0029
5080280	SEMA4B	NM_198925	sema domain, immunoglobulin domain (Ig), transmembrane domain (TM) and short cytoplasmic domain, (semaphorin) 4B	119.8±47.6	38.7±10.1	0.3	0.0002	0.0018	cg13373706	SEMA4B;SEMA4B	Body;Body	S_Shelf	79.8±4.0	77.2±4.7	-2.6	0.0001	0.0029
5080280	SEMA4B	NM_198925	sema domain, immunoglobulin domain (Ig), transmembrane domain (TM) and short cytoplasmic domain, (semaphorin) 4B	119.8±47.6	38.7±10.1	0.3	0.0002	0.0018	cg22293481	SEMA4B;SEMA4B	Body;Body	Island	7.4±0.9	8.9±1.3	1.6	0.0001	0.0029
7050682	SEMA6A	NM_020796	sema domain, transmembrane domain (TM), and cytoplasmic domain, (semaphorin) 6A	33.0±13.3	107.0±40.3	3.2	0.0002	0.0018	cg00422935	SEMA6A	5'UTR	Island	10.2±2.0	13.5±5.1	3.3	0.0001	0.0029
7050682	SEMA6A	NM_020796	sema domain, transmembrane domain (TM), and cytoplasmic domain, (semaphorin) 6A	33.0±13.3	107.0±40.3	3.2	0.0002	0.0018	cg02084828	SEMA6A	Body	N_Shore	88.4±2.9	84.3±3.1	-4.1	0.0001	0.0029
7050682	SEMA6A	NM_020796	sema domain, transmembrane domain (TM), and cytoplasmic domain, (semaphorin) 6A	33.0±13.3	107.0±40.3	3.2	0.0002	0.0018	cg08719515	SEMA6A	5'UTR		14.1±2.0	18.1±3.5	3.9	0.0001	0.0029
7050682	SEMA6A	NM_020796	sema domain, transmembrane domain (TM), and cytoplasmic domain, (semaphorin) 6A	33.0±13.3	107.0±40.3	3.2	0.0002	0.0018	cg09793594	SEMA6A	TSS200	Island	5.5±0.8	6.8±0.6	1.2	0.0001	0.0029
160368	SEMA6B	NM_032108	sema domain, transmembrane domain (TM), and cytoplasmic domain, (semaphorin) 6B	54.5±13.5	126.8±38.7	2.3	0.0002	0.0018	cg24694177	SEMA6B	Body	N_Shore	79.8±8.7	77.3±9.3	-2.6	0.0001	0.0029
3120750	SEMA6C	NM_030913	sema domain, transmembrane domain (TM), and cytoplasmic domain, (semaphorin) 6C	34.0±8.9	138.6±110.5	4.1	0.0002	0.0018	cg06179645	SEMA6C	TSS1500	Island	9.0±1.3	11.3±1.1	2.3	0.0001	0.0029
4670458	42251	NM_080415	septin 4	28.8±6.3	398.6±219.2	13.9	0.0002	0.0018	cg15417365	SEPT4;SEPT4	Body;Body	Island	13.1±5.0	16.8±5.2	3.7	0.0001	0.0029
6960022	42252	NM_002688	septin 5	463.4±194.5	1293.2±410.6	2.8	0.0002	0.0018	cg19816290	42252	TSS1500	Island	11.6±3.5	15.8±3.9	4.2	0.0001	0.0029
4590110	42256	NM_006640	septin 9	5329.1±712.9	9424.8±1290.4	1.8	0.0002	0.0018	cg02884239	SEPT9;SEPT9;SEPT9;SEPT9	TSS200;5'UTR;Body;Body	Island	7.7±0.7	9.8±0.7	2.0	0.0001	0.0029
4590110	42256	NM_006640	septin 9	5329.1±712.9	9424.8±1290.4	1.8	0.0002	0.0018	cg03152187	SEPT9;SEPT9;SEPT9;SEPT9;SEPT9	Body;Body;Body;Body;Body		21.5±11.7	24.4±12.2	2.9	0.0001	0.0029
4590110	42256	NM_006640	septin 9	5329.1±712.9	9424.8±1290.4	1.8	0.0002	0.0018	cg03568017	SEPT9;SEPT9;SEPT9	5'UTR;TSS200;Body		7.5±1.2	9.5±1.0	2.0	0.0001	0.0029
4590110	42256	NM_006640	septin 9	5329.1±712.9	9424.8±1290.4	1.8	0.0002	0.0018	cg04452095	SEPT9;SEPT9;SEPT9;SEPT9	5'UTR;5'UTR;Body;1stExon		6.0±1.0	7.2±1.2	1.1	0.0001	0.0029
4590110	42256	NM_006640	septin 9	5329.1±712.9	9424.8±1290.4	1.8	0.0002	0.0018	cg05184938	SEPT9;SEPT9;SEPT9;SEPT9	5'UTR;Body;Body;Body	Island	8.8±1.0	11.1±1.4	2.2	0.0001	0.0029
4590110	42256	NM_006640	septin 9	5329.1±712.9	9424.8±1290.4	1.8	0.0002	0.0018	cg18241962	SEPT9;SEPT9;SEPT9;SEPT9;SEPT9	5'UTR;5'UTR;Body;Body;Body		14.5±5.2	19.2±7.2	4.7	0.0001	0.0029
4590110	42256	NM_006640	septin 9	5329.1±712.9	9424.8±1290.4	1.8	0.0002	0.0018	cg18278424	SEPT9;SEPT9;SEPT9;SEPT9;SEPT9;SEPT9;SEPT9	Body;5'UTR;Body;Body;Body;Body;Body		4.4±0.4	5.4±0.6	1.1	0.0001	0.0029
4590110	42256	NM_006640	septin 9	5329.1±712.9	9424.8±1290.4	1.8	0.0002	0.0018	cg18853199	42256	Body	Island	74.1±12.2	69.5±13.2	-4.6	0.0001	0.0029
4590110	42256	NM_006640	septin 9	5329.1±712.9	9424.8±1290.4	1.8	0.0002	0.0018	cg19554255	SEPT9;SEPT9;SEPT9;SEPT9	TSS1500;5'UTR;Body;Body	Island	7.9±0.8	9.8±1.1	1.9	0.0001	0.0029
4590110	42256	NM_006640	septin 9	5329.1±712.9	9424.8±1290.4	1.8	0.0002	0.0018	cg20955894	SEPT9;SEPT9;SEPT9;SEPT9;SEPT9;SEPT9	Body;5'UTR;Body;Body;Body;Body	Island	7.1±1.3	9.3±1.4	2.2	0.0001	0.0029
4590110	42256	NM_006640	septin 9	5329.1±712.9	9424.8±1290.4	1.8	0.0002	0.0018	cg23716141	SEPT9;SEPT9;SEPT9	5'UTR;Body;Body		34.0±11.9	39.3±12.5	5.3	0.0001	0.0029
5910390	SF3A1	NM_001005409	splicing factor 3a, subunit 1, 120kDa	145.8±28.4	114.9±19.0	0.8	0.0002	0.0018	cg22149588	SF3A1;SF3A1	Body;Body		35.2±11.0	40.5±10.9	5.3	0.0001	0.0029
5910390	SF3A1	NM_001005409	splicing factor 3a, subunit 1, 120kDa	145.8±28.4	114.9±19.0	0.8	0.0002	0.0018	cg24726496	SF3A1;CCDC157;SF3A1	Body;TSS1500;Body	N_Shore	7.4±0.6	8.8±1.0	1.4	0.0001	0.0029
3890202	SF3A2	NM_007165	splicing factor 3a, subunit 2, 66kDa	862.6±209.0	570.2±75.7	0.7	0.0002	0.0018	cg03694555	MIR1227;PLEKHJ1;SF3A2	TSS1500;Body;TSS1500	N_Shore	5.9±0.7	6.9±1.0	1.0	0.0001	0.0029
3890202	SF3A2	NM_007165	splicing factor 3a, subunit 2, 66kDa	862.6±209.0	570.2±75.7	0.7	0.0002	0.0018	cg12763971	PLEKHJ1;SF3A2	Body;TSS1500	Island	9.4±1.2	11.7±1.2	2.3	0.0001	0.0029
3890202	SF3A2	NM_007165	splicing factor 3a, subunit 2, 66kDa	862.6±209.0	570.2±75.7	0.7	0.0002	0.0018	cg18470689	PLEKHJ1;SF3A2	TSS200;TSS1500	Island	8.5±1.1	10.3±1.4	1.8	0.0001	0.0029
3890202	SF3A2	NM_007165	splicing factor 3a, subunit 2, 66kDa	862.6±209.0	570.2±75.7	0.7	0.0002	0.0018	cg25806159	PLEKHJ1;SF3A2	TSS1500;TSS200	Island	7.4±0.9	9.2±0.9	1.8	0.0001	0.0029
990056	SFRS15	NM_020706	SR-related CTD-associated factor 4	182.2±29.6	122.8±16.6	0.7	0.0002	0.0018	cg00579960	SFRS15;SFRS15;SFRS15	Body;Body;Body	N_Shore	29.9±6.0	35.9±4.8	5.9	0.0001	0.0029
990056	SFRS15	NM_020706	SR-related CTD-associated factor 4	182.2±29.6	122.8±16.6	0.7	0.0002	0.0018	cg25692739	SFRS15;SFRS15;SFRS15	TSS1500;TSS1500;TSS1500	Island	6.0±1.0	7.5±1.1	1.5	0.0001	0.0029
4490133	SFRS2B	NM_032102	serine/arginine-rich splicing factor 8	343.8±56.8	476.7±78.1	1.4	0.0002	0.0018	cg14706107	SFRS2B;SFRS2B	1stExon;3'UTR	S_Shore	21.6±2.5	27.6±3.2	6.0	0.0001	0.0029
4730411	SFXN1	NM_022754	sideroflexin 1	181.5±31.6	107.6±31.9	0.6	0.0002	0.0018	cg06573254	SFXN1	5'UTR	S_Shelf	35.3±12.0	43.0±12.6	7.8	0.0001	0.0029
4730411	SFXN1	NM_022754	sideroflexin 1	181.5±31.6	107.6±31.9	0.6	0.0002	0.0018	cg14602849	SFXN1	3'UTR		77.8±4.8	72.5±4.7	-5.4	0.0001	0.0029
70088	SGCD	NM_000337	sarcoglycan, delta (35kDa dystrophin-associated glycoprotein)	396.8±242.8	826.2±445.6	2.1	0.0002	0.0018	cg24859226	SGCD;SGCD;SGCD	Body;Body;Body		22.2±4.5	29.3±5.9	7.0	0.0001	0.0029
70088	SGCD	NM_000337	sarcoglycan, delta (35kDa dystrophin-associated glycoprotein)	396.8±242.8	826.2±445.6	2.1	0.0002	0.0018	cg26439139	SGCD;SGCD;SGCD	Body;Body;Body		15.2±1.7	18.8±1.9	3.7	0.0001	0.0029
5670082	SGCG	NM_000231	sarcoglycan, gamma (35kDa dystrophin-associated glycoprotein)	34.8±11.8	198.7±187.9	5.7	0.0002	0.0018	cg02858960	SGCG	Body		29.8±9.9	36.8±12.2	7.0	0.0001	0.0029
5670082	SGCG	NM_000231	sarcoglycan, gamma (35kDa dystrophin-associated glycoprotein)	34.8±11.8	198.7±187.9	5.7	0.0002	0.0018	cg04678336	SGCG	Body		17.4±5.3	21.6±6.6	4.2	0.0001	0.0029
4610079	SH3BGR	NM_007341	SH3 domain binding glutamic acid-rich protein	37.8±9.8	125.0±55.4	3.3	0.0002	0.0018	cg15616257	SH3BGR;SH3BGR	5'UTR;TSS200		15.1±3.2	18.9±3.9	3.8	0.0001	0.0029
4890674	SH3BP4	NM_014521	SH3-domain binding protein 4	1421.4±330.5	770.7±203.1	0.5	0.0002	0.0018	cg01881549	SH3BP4	5'UTR		17.1±9.5	21.8±10.5	4.7	0.0001	0.0029
4890674	SH3BP4	NM_014521	SH3-domain binding protein 4	1421.4±330.5	770.7±203.1	0.5	0.0002	0.0018	cg06431347	SH3BP4	5'UTR		33.4±9.2	40.5±8.8	7.1	0.0001	0.0029
4890674	SH3BP4	NM_014521	SH3-domain binding protein 4	1421.4±330.5	770.7±203.1	0.5	0.0002	0.0018	cg21037527	SH3BP4	5'UTR		12.5±5.0	17.3±7.6	4.9	0.0001	0.0029
4890674	SH3BP4	NM_014521	SH3-domain binding protein 4	1421.4±330.5	770.7±203.1	0.5	0.0002	0.0018	cg21243951	SH3BP4	Body	Island	84.8±3.5	81.8±6.2	-2.9	0.0001	0.0029
4890674	SH3BP4	NM_014521	SH3-domain binding protein 4	1421.4±330.5	770.7±203.1	0.5	0.0002	0.0018	cg21431856	SH3BP4	5'UTR		82.9±2.3	78.9±2.3	-4.1	0.0001	0.0029
6960372	SH3GLB1	NM_016009	SH3-domain GRB2-like endophilin B1	1332.1±106.4	1839.6±179.5	1.4	0.0002	0.0018	cg02773758	SH3GLB1	Body	Island	6.2±0.3	7.8±1.0	1.6	0.0001	0.0029
3460451	SH3PXD2A	NM_014631	SH3 and PX domains 2A	1144.6±411.1	2608.7±631.4	2.3	0.0002	0.0018	cg02089135	SH3PXD2A	Body	Island	7.0±0.8	8.5±1.0	1.5	0.0001	0.0029
3460451	SH3PXD2A	NM_014631	SH3 and PX domains 2A	1144.6±411.1	2608.7±631.4	2.3	0.0002	0.0018	cg06276663	SH3PXD2A	Body		10.8±1.8	14.5±2.3	3.7	0.0001	0.0029
3460451	SH3PXD2A	NM_014631	SH3 and PX domains 2A	1144.6±411.1	2608.7±631.4	2.3	0.0002	0.0018	cg07291639	SH3PXD2A	Body	N_Shelf	77.5±9.1	73.6±8.7	-4.0	0.0001	0.0029
3460451	SH3PXD2A	NM_014631	SH3 and PX domains 2A	1144.6±411.1	2608.7±631.4	2.3	0.0002	0.0018	cg07671776	SH3PXD2A	TSS1500	S_Shore	11.5±6.5	16.1±9.3	4.6	0.0001	0.0029
3460451	SH3PXD2A	NM_014631	SH3 and PX domains 2A	1144.6±411.1	2608.7±631.4	2.3	0.0002	0.0018	cg11385165	SH3PXD2A	Body		82.0±1.5	78.5±2.3	-3.5	0.0001	0.0029
3460451	SH3PXD2A	NM_014631	SH3 and PX domains 2A	1144.6±411.1	2608.7±631.4	2.3	0.0002	0.0018	cg11819799	SH3PXD2A	Body	Island	17.3±3.1	21.2±3.5	3.9	0.0001	0.0029
3460451	SH3PXD2A	NM_014631	SH3 and PX domains 2A	1144.6±411.1	2608.7±631.4	2.3	0.0002	0.0018	cg13564061	SH3PXD2A	Body	S_Shore	4.8±0.5	5.8±0.6	1.0	0.0001	0.0029
3460451	SH3PXD2A	NM_014631	SH3 and PX domains 2A	1144.6±411.1	2608.7±631.4	2.3	0.0002	0.0018	cg13634090	SH3PXD2A	Body	N_Shore	85.3±1.7	81.9±1.8	-3.3	0.0001	0.0029
3460451	SH3PXD2A	NM_014631	SH3 and PX domains 2A	1144.6±411.1	2608.7±631.4	2.3	0.0002	0.0018	cg20669641	SH3PXD2A	Body	S_Shore	18.8±4.2	22.4±4.1	3.6	0.0001	0.0029
3460451	SH3PXD2A	NM_014631	SH3 and PX domains 2A	1144.6±411.1	2608.7±631.4	2.3	0.0002	0.0018	cg23786152	SH3PXD2A	Body	N_Shelf	14.4±6.8	19.5±10.7	5.0	0.0001	0.0029
3460451	SH3PXD2A	NM_014631	SH3 and PX domains 2A	1144.6±411.1	2608.7±631.4	2.3	0.0002	0.0018	cg25181684	SH3PXD2A	Body	S_Shelf	6.6±0.5	7.9±0.7	1.4	0.0001	0.0029
5890706	SHB	NM_003028	Src homology 2 domain containing adaptor protein B	181.9±40.7	108.0±26.2	0.6	0.0002	0.0018	cg13675389	SHB	TSS1500	Island	7.8±0.9	9.6±0.9	1.9	0.0001	0.0029
730093	SHD	NM_020209	Src homology 2 domain containing transforming protein D	520.3±459.2	1376.5±479.4	2.6	0.0002	0.0018	cg14200834	SHD	TSS1500	N_Shore	27.5±9.2	31.8±7.8	4.3	0.0001	0.0029
2690528	SHMT1	NM_004169	serine hydroxymethyltransferase 1 (soluble)	245.2±92.4	91.7±30.5	0.4	0.0002	0.0018	cg15495981	SHMT1;SHMT1	TSS200;TSS200	Island	11.2±1.5	12.6±1.6	1.3	0.0001	0.0029
4890328	SIDT2	NM_001040455	SID1 transmembrane family, member 2	1152.2±283.9	1626.8±233.8	1.4	0.0002	0.0018	cg17641118	SIDT2	TSS200	Island	11.7±1.4	13.7±1.4	2.1	0.0001	0.0029
4890328	SIDT2	NM_001040455	SID1 transmembrane family, member 2	1152.2±283.9	1626.8±233.8	1.4	0.0002	0.0018	cg23243902	SIDT2	TSS200	Island	13.3±2.0	16.2±2.3	3.0	0.0001	0.0029
1940129	SIRPA	NM_001040023	signal-regulatory protein alpha	4876.9±985.9	2383.0±568.2	0.5	0.0002	0.0018	cg18969256	SIRPA;SIRPA;SIRPA	5'UTR;TSS200;5'UTR	S_Shore	7.7±0.9	9.8±0.7	2.1	0.0001	0.0029
5360193	SIRPA	NM_080792	signal-regulatory protein alpha	460.0±125.7	158.9±53.3	0.3	0.0002	0.0018	cg18969256	SIRPA;SIRPA;SIRPA	5'UTR;TSS200;5'UTR	S_Shore	7.7±0.9	9.8±0.7	2.1	0.0001	0.0029
4860411	SIRT2	NM_012237	sirtuin 2	180.4±56.2	698.9±344.1	3.9	0.0002	0.0018	cg10186215	SIRT2;NFKBIB;SIRT2;NFKBIB	TSS200;TSS200;TSS200;TSS200	Island	8.1±1.0	9.8±0.6	1.7	0.0001	0.0029
4860411	SIRT2	NM_012237	sirtuin 2	180.4±56.2	698.9±344.1	3.9	0.0002	0.0018	cg16252717	SIRT2;SIRT2;NFKBIB;SIRT2;NFKBIB;SIRT2	5'UTR;1stExon;TSS1500;1stExon;TSS1500;5'UTR	Island	6.9±1.2	8.3±1.5	1.4	0.0001	0.0029
4890066	SIRT2	NM_030593	sirtuin 2	70.1±19.8	247.7±133.0	3.5	0.0002	0.0018	cg10186215	SIRT2;NFKBIB;SIRT2;NFKBIB	TSS200;TSS200;TSS200;TSS200	Island	8.1±1.0	9.8±0.6	1.7	0.0001	0.0029
4890066	SIRT2	NM_030593	sirtuin 2	70.1±19.8	247.7±133.0	3.5	0.0002	0.0018	cg16252717	SIRT2;SIRT2;NFKBIB;SIRT2;NFKBIB;SIRT2	5'UTR;1stExon;TSS1500;1stExon;TSS1500;5'UTR	Island	6.9±1.2	8.3±1.5	1.4	0.0001	0.0029
6040008	SKAP2	NM_003930	src kinase associated phosphoprotein 2	112.3±45.5	169.0±51.3	1.5	0.0002	0.0018	cg19816235	SKAP2	3'UTR		10.4±1.2	13.9±2.2	3.5	0.0001	0.0029
7160360	SKAP2	NM_003930	src kinase associated phosphoprotein 2	147.9±48.7	199.1±55.1	1.3	0.0002	0.0018	cg19816235	SKAP2	3'UTR		10.4±1.2	13.9±2.2	3.5	0.0001	0.0029
110719	SLC16A3	NM_004207	solute carrier family 16, member 3 (monocarboxylic acid transporter 4)	3739.5±749.4	1458.4±341.8	0.4	0.0002	0.0018	cg07016605	SLC16A3;SLC16A3;SLC16A3	Body;Body;Body	Island	33.2±8.9	39.5±7.8	6.3	0.0001	0.0029
110719	SLC16A3	NM_004207	solute carrier family 16, member 3 (monocarboxylic acid transporter 4)	3739.5±749.4	1458.4±341.8	0.4	0.0002	0.0018	cg10241809	SLC16A3;SLC16A3;SLC16A3	3'UTR;3'UTR;3'UTR	S_Shore	12.4±2.9	15.5±3.8	3.1	0.0001	0.0029
110719	SLC16A3	NM_004207	solute carrier family 16, member 3 (monocarboxylic acid transporter 4)	3739.5±749.4	1458.4±341.8	0.4	0.0002	0.0018	cg10937494	SLC16A3;SLC16A3;SLC16A3	Body;Body;Body	Island	81.2±2.2	77.3±2.7	-3.9	0.0001	0.0029
110719	SLC16A3	NM_004207	solute carrier family 16, member 3 (monocarboxylic acid transporter 4)	3739.5±749.4	1458.4±341.8	0.4	0.0002	0.0018	cg15437741	SLC16A3;SLC16A3;SLC16A3	Body;Body;Body	Island	31.6±7.3	37.2±7.4	5.7	0.0001	0.0029
6860082	SLC16A5	NM_004695	solute carrier family 16, member 5 (monocarboxylic acid transporter 6)	219.7±78.6	114.6±51.7	0.5	0.0002	0.0018	cg10829727	SLC16A5	5'UTR	Island	16.1±4.0	18.2±4.4	2.1	0.0001	0.0029
6860082	SLC16A5	NM_004695	solute carrier family 16, member 5 (monocarboxylic acid transporter 6)	219.7±78.6	114.6±51.7	0.5	0.0002	0.0018	cg21306329	SLC16A5	TSS200	Island	9.9±8.5	12.4±9.1	2.5	0.0001	0.0029
2900121	SLC25A10	NM_012140	solute carrier family 25 (mitochondrial carrier; dicarboxylate transporter), member 10	182.8±72.3	95.2±23.8	0.5	0.0002	0.0018	cg07845392	SLC25A10	TSS1500	N_Shore	23.3±6.1	26.3±6.6	3.0	0.0001	0.0029
2320400	SLC25A13	NM_014251	solute carrier family 25 (aspartate/glutamate carrier), member 13	313.3±83.9	212.6±55.7	0.7	0.0002	0.0018	cg07997634	SLC25A13;SLC25A13;SLC25A13	Body;Body;Body		22.5±4.5	28.6±5.9	6.0	0.0001	0.0029
2320400	SLC25A13	NM_014251	solute carrier family 25 (aspartate/glutamate carrier), member 13	313.3±83.9	212.6±55.7	0.7	0.0002	0.0018	cg17286985	SLC25A13;SLC25A13;SLC25A13	Body;Body;Body		78.0±2.7	73.7±3.8	-4.3	0.0001	0.0029
6220161	SLC25A20	NM_000387	solute carrier family 25 (carnitine/acylcarnitine translocase), member 20	171.2±20.4	256.5±35.6	1.5	0.0002	0.0018	cg20159072	SLC25A20;SLC25A20	1stExon;5'UTR	Island	8.4±0.8	10.3±1.0	1.9	0.0001	0.0029
6220161	SLC25A20	NM_000387	solute carrier family 25 (carnitine/acylcarnitine translocase), member 20	171.2±20.4	256.5±35.6	1.5	0.0002	0.0018	cg23732368	SLC25A20;SLC25A20	1stExon;5'UTR	Island	5.8±0.6	6.9±0.8	1.1	0.0001	0.0029
6280092	SLC25A23	NM_024103	solute carrier family 25 (mitochondrial carrier; phosphate carrier), member 23	301.9±103.8	580.9±103.3	1.9	0.0002	0.0018	cg02861527	SLC25A23	Body	Island	8.5±1.2	11.2±1.5	2.7	0.0001	0.0029
6280092	SLC25A23	NM_024103	solute carrier family 25 (mitochondrial carrier; phosphate carrier), member 23	301.9±103.8	580.9±103.3	1.9	0.0002	0.0018	cg25468529	SLC25A23	TSS1500	Island	6.4±0.7	8.2±0.9	1.8	0.0001	0.0029
6180687	SLC29A1	NM_001078174	solute carrier family 29 (nucleoside transporters), member 1	97.5±44.5	232.6±69.6	2.4	0.0002	0.0018	cg00920254	SLC29A1;SLC29A1;SLC29A1;SLC29A1;SLC29A1	5'UTR;TSS1500;TSS1500;5'UTR;TSS1500	N_Shore	28.0±8.5	34.2±9.6	6.2	0.0001	0.0029
6180687	SLC29A1	NM_001078174	solute carrier family 29 (nucleoside transporters), member 1	97.5±44.5	232.6±69.6	2.4	0.0002	0.0018	cg01993576	SLC29A1;SLC29A1	5'UTR;5'UTR	S_Shore	20.3±5.2	23.7±5.5	3.4	0.0001	0.0029
6180687	SLC29A1	NM_001078174	solute carrier family 29 (nucleoside transporters), member 1	97.5±44.5	232.6±69.6	2.4	0.0002	0.0018	cg16889489	SLC29A1;SLC29A1;SLC29A1;SLC29A1;SLC29A1	5'UTR;TSS1500;TSS1500;5'UTR;TSS1500	N_Shore	9.9±2.7	12.4±3.0	2.5	0.0001	0.0029
4590370	SLC2A1	NM_006516	solute carrier family 2 (facilitated glucose transporter), member 1	1979.6±539.0	1255.8±445.5	0.6	0.0002	0.0018	cg06094523	SLC2A1	Body		64.0±7.4	61.1±7.7	-2.9	0.0001	0.0029
4590370	SLC2A1	NM_006516	solute carrier family 2 (facilitated glucose transporter), member 1	1979.6±539.0	1255.8±445.5	0.6	0.0002	0.0018	cg09502149	SLC2A1	Body		5.0±0.6	7.0±0.8	2.0	0.0001	0.0029
6380553	SLC35B4	NM_032826	solute carrier family 35, member B4	213.2±33.8	137.6±27.0	0.6	0.0002	0.0018	cg26698638	SLC35B4	TSS200	Island	9.2±1.1	11.9±1.2	2.7	0.0001	0.0029
3290682	SLC35F5	NM_025181	solute carrier family 35, member F5	264.8±93.3	433.9±109.8	1.6	0.0002	0.0018	cg03442056	SLC35F5	TSS200	Island	7.0±1.1	8.9±1.2	1.9	0.0001	0.0029
3290682	SLC35F5	NM_025181	solute carrier family 35, member F5	264.8±93.3	433.9±109.8	1.6	0.0002	0.0018	cg15872103	SLC35F5	Body	Island	7.2±0.5	8.7±1.0	1.4	0.0001	0.0029
1740136	SLC38A2	NM_018976	solute carrier family 38, member 2	4350.2±1554.5	2472.2±1175.7	0.6	0.0002	0.0018	cg09973502	SLC38A2	5'UTR	Island	6.2±0.6	7.9±1.5	1.7	0.0001	0.0029
1740136	SLC38A2	NM_018976	solute carrier family 38, member 2	4350.2±1554.5	2472.2±1175.7	0.6	0.0002	0.0018	cg20830447	SLC38A2	Body	N_Shore	6.5±0.8	8.8±0.9	2.3	0.0001	0.0029
2260181	SLC38A4	NM_018018	solute carrier family 38, member 4	90.7±46.2	37.2±15.8	0.4	0.0002	0.0018	cg21428710	SLC38A4;SLC38A4	TSS200;TSS200		14.8±6.3	18.3±7.1	3.5	0.0001	0.0029
1820053	SLC43A2	NM_152346	solute carrier family 43, member 2	26.5±8.1	51.7±13.9	1.9	0.0002	0.0018	cg00761755	SLC43A2	5'UTR	Island	6.4±0.9	7.7±0.9	1.3	0.0001	0.0029
1820053	SLC43A2	NM_152346	solute carrier family 43, member 2	26.5±8.1	51.7±13.9	1.9	0.0002	0.0018	cg02426464	SLC43A2	Body	S_Shelf	15.7±4.2	21.5±5.0	5.8	0.0001	0.0029
1820053	SLC43A2	NM_152346	solute carrier family 43, member 2	26.5±8.1	51.7±13.9	1.9	0.0002	0.0018	cg23837623	SLC43A2	3'UTR	Island	12.7±2.0	17.4±2.5	4.7	0.0001	0.0029
1820053	SLC43A2	NM_152346	solute carrier family 43, member 2	26.5±8.1	51.7±13.9	1.9	0.0002	0.0018	cg23859051	SLC43A2	3'UTR	Island	41.3±7.2	44.8±7.1	3.5	0.0001	0.0029
2600431	SLC43A3	NM_017611	solute carrier family 43, member 3	81.1±24.5	33.8±10.0	0.4	0.0002	0.0018	cg19881895	SLC43A3;SLC43A3;SLC43A3	TSS1500;TSS1500;TSS1500	S_Shore	23.5±5.2	29.0±7.0	5.5	0.0001	0.0029
2600431	SLC43A3	NM_017611	solute carrier family 43, member 3	81.1±24.5	33.8±10.0	0.4	0.0002	0.0018	cg23547429	SLC43A3;SLC43A3;SLC43A3;SLC43A3	TSS1500;1stExon;5'UTR;TSS1500	S_Shore	7.4±0.7	9.7±1.0	2.3	0.0001	0.0029
4230500	SLC44A3	NM_152369	solute carrier family 44, member 3	39.2±19.8	174.3±126.3	4.4	0.0002	0.0018	cg14981637	SLC44A3;SLC44A3	5'UTR;Body	S_Shore	30.0±14.6	41.9±14.3	11.9	0.0001	0.0029
20241	SLC7A1	NM_003045	solute carrier family 7 (cationic amino acid transporter, y+ system), member 1	1831.3±287.3	1120.7±170.1	0.6	0.0002	0.0018	cg22659014	SLC7A1;SLC7A1	5'UTR;1stExon	Island	9.9±1.3	12.4±1.5	2.4	0.0001	0.0029
4830632	SLC7A7	NM_003982	solute carrier family 7 (amino acid transporter light chain, y+L system), member 7	91.2±38.9	348.1±123.2	3.8	0.0002	0.0018	cg19872681	SLC7A7;SLC7A7;SLC7A7	5'UTR;5'UTR;5'UTR		18.4±8.9	24.4±11.1	6.0	0.0001	0.0029
6840328	SMAD3	NM_005902	SMAD family member 3	666.5±218.8	1105.3±208.9	1.7	0.0002	0.0018	cg00445232	SMAD3;SMAD3;SMAD3;SMAD3	Body;Body;Body;Body		11.9±4.4	16.7±9.0	4.8	0.0001	0.0029
6840328	SMAD3	NM_005902	SMAD family member 3	666.5±218.8	1105.3±208.9	1.7	0.0002	0.0018	cg07882838	SMAD3;SMAD3	Body;TSS1500		8.7±4.1	10.7±5.4	2.0	0.0001	0.0029
6840328	SMAD3	NM_005902	SMAD family member 3	666.5±218.8	1105.3±208.9	1.7	0.0002	0.0018	cg07890839	SMAD3	Body	S_Shore	7.7±0.8	8.7±0.8	0.9	0.0001	0.0029
580711	SMAD6	NM_005585	SMAD family member 6	539.9±137.8	76.9±66.8	0.1	0.0002	0.0018	cg06951969	SMAD6;SMAD6	Body;1stExon	Island	7.6±0.5	9.6±1.0	2.0	0.0001	0.0029
580711	SMAD6	NM_005585	SMAD family member 6	539.9±137.8	76.9±66.8	0.1	0.0002	0.0018	cg12216518	SMAD6;SMAD6;SMAD6	TSS1500;Body;Body	S_Shelf	17.2±3.4	22.3±3.6	5.1	0.0001	0.0029
580711	SMAD6	NM_005585	SMAD family member 6	539.9±137.8	76.9±66.8	0.1	0.0002	0.0018	cg25048202	SMAD6;SMAD6	TSS1500;TSS1500	N_Shore	14.6±2.6	17.2±2.4	2.6	0.0001	0.0029
580711	SMAD6	NM_005585	SMAD family member 6	539.9±137.8	76.9±66.8	0.1	0.0002	0.0018	cg25915536	SMAD6;SMAD6;SMAD6	3'UTR;3'UTR;Body	S_Shore	68.6±4.0	61.0±3.7	-7.6	0.0001	0.0029
580711	SMAD6	NM_005585	SMAD family member 6	539.9±137.8	76.9±66.8	0.1	0.0002	0.0018	cg26544870	SMAD6;SMAD6;SMAD6	5'UTR;Body;1stExon	Island	5.6±0.9	7.5±2.2	1.9	0.0001	0.0029
3890709	SMAD7	NM_005904	SMAD family member 7	549.1±159.6	217.0±93.5	0.4	0.0002	0.0018	cg12651664	SMAD7	TSS200	Island	7.6±0.8	8.8±1.0	1.2	0.0001	0.0029
4220767	SMAD7	NM_005904	SMAD family member 7	408.8±89.5	148.5±59.4	0.4	0.0002	0.0018	cg12651664	SMAD7	TSS200	Island	7.6±0.8	8.8±1.0	1.2	0.0001	0.0029
4610139	SMAGP	NM_001033873	small cell adhesion glycoprotein	293.8±73.2	160.3±46.5	0.5	0.0002	0.0018	cg10993701	SMAGP;SMAGP	Body;Body	N_Shelf	60.9±5.3	54.3±6.2	-6.6	0.0001	0.0029
3400593	SMARCD1	NM_003076	SWI/SNF related, matrix associated, actin dependent regulator of chromatin, subfamily d, member 1	864.9±134.8	560.3±60.3	0.6	0.0002	0.0018	cg07210490	SMARCD1;SMARCD1	Body;Body	S_Shore	7.4±3.7	9.4±4.3	2.1	0.0001	0.0029
5910689	SMC4	NM_001002800	structural maintenance of chromosomes 4	1309.0±528.2	534.9±139.9	0.4	0.0002	0.0018	cg16978263	SMC4;SMC4;SMC4;IFT80	5'UTR;1stExon;5'UTR;TSS1500	Island	6.6±1.1	8.0±1.4	1.5	0.0001	0.0029
5910689	SMC4	NM_001002800	structural maintenance of chromosomes 4	1309.0±528.2	534.9±139.9	0.4	0.0002	0.0018	cg22668533	SMC4;IFT80;SMC4	5'UTR;TSS1500;TSS1500	Island	5.2±0.3	6.5±0.6	1.2	0.0001	0.0029
5910689	SMC4	NM_001002800	structural maintenance of chromosomes 4	1309.0±528.2	534.9±139.9	0.4	0.0002	0.0018	cg24494008	IFT80;SMC4	5'UTR;TSS1500	N_Shore	9.9±1.2	13.1±1.6	3.1	0.0001	0.0029
7380102	SMC4	NM_001002800	structural maintenance of chromosomes 4	136.5±53.3	50.2±13.8	0.4	0.0002	0.0018	cg16978263	SMC4;SMC4;SMC4;IFT80	5'UTR;1stExon;5'UTR;TSS1500	Island	6.6±1.1	8.0±1.4	1.5	0.0001	0.0029
7380102	SMC4	NM_001002800	structural maintenance of chromosomes 4	136.5±53.3	50.2±13.8	0.4	0.0002	0.0018	cg22668533	SMC4;IFT80;SMC4	5'UTR;TSS1500;TSS1500	Island	5.2±0.3	6.5±0.6	1.2	0.0001	0.0029
7380102	SMC4	NM_001002800	structural maintenance of chromosomes 4	136.5±53.3	50.2±13.8	0.4	0.0002	0.0018	cg24494008	IFT80;SMC4	5'UTR;TSS1500	N_Shore	9.9±1.2	13.1±1.6	3.1	0.0001	0.0029
5360494	SMYD1	NM_198274	SET and MYND domain containing 1	29.0±18.0	880.4±518.9	30.4	0.0002	0.0018	cg13172001	SMYD1	Body		77.3±5.4	67.6±6.6	-9.7	0.0001	0.0029
50255	SNAI2	NM_003068	snail homolog 2 (Drosophila)	1286.2±310.6	634.7±198.9	0.5	0.0002	0.0018	cg08674885	SNAI2	Body	N_Shelf	8.6±1.2	10.1±1.3	1.5	0.0001	0.0029
6330730	SNAI2	NM_003068	snail homolog 2 (Drosophila)	2732.0±640.5	1495.3±366.9	0.5	0.0002	0.0018	cg08674885	SNAI2	Body	N_Shelf	8.6±1.2	10.1±1.3	1.5	0.0001	0.0029
4250309	SNAPC1	NM_003082	small nuclear RNA activating complex, polypeptide 1, 43kDa	193.1±67.0	73.6±25.7	0.4	0.0002	0.0018	cg03535066	SNAPC1	TSS200	Island	7.9±0.9	9.6±1.3	1.7	0.0001	0.0029
5720278	SNHG1	NR_003098	small nucleolar RNA host gene 1 (non-protein coding)	967.4±364.6	406.7±76.9	0.4	0.0002	0.0018	cg10174343	SLC3A2;SNORD27;SLC3A2;SNHG1;SNORD25;SLC3A2;SNORD26;SLC3A2;SLC3A2	Body;TSS1500;Body;TSS1500;TSS1500;Body;TSS1500;Body;Body	Island	8.2±0.9	9.8±1.3	1.6	0.0001	0.0029
5720278	SNHG1	NR_003098	small nucleolar RNA host gene 1 (non-protein coding)	967.4±364.6	406.7±76.9	0.4	0.0002	0.0018	cg24909445	SNORD27;SLC3A2;SLC3A2;SNORD26;SNORD28;SLC3A2;SLC3A2;SLC3A2;SNORD25;SNHG1	TSS1500;TSS1500;TSS1500;TSS1500;TSS1500;TSS1500;TSS1500;TSS1500;TSS200;Body	N_Shore	7.2±1.0	8.8±1.0	1.6	0.0001	0.0029
4850711	SNORA57	NR_004390	small nucleolar RNA, H/ACA box 57	75.4±18.6	42.4±9.7	0.6	0.0002	0.0018	cg26738040	C11orf48;SNORA57;METTL12	Body;Body;5'UTR	Island	12.7±1.7	15.0±1.8	2.2	0.0001	0.0029
3990497	SNORA61	NR_002987	small nucleolar RNA, H/ACA box 61	386.4±65.8	226.0±54.1	0.6	0.0002	0.0018	cg04206337	SNORA16A;SNHG12;SNORA44;SNORA61	Body;Body;TSS1500;TSS1500	N_Shore	6.4±0.7	7.7±1.0	1.3	0.0001	0.0029
1980669	SNORD68	NR_002450	small nucleolar RNA, C/D box 68	105.4±32.5	66.6±13.7	0.6	0.0002	0.0018	cg09411121	RPL13;SNORD68;RPL13	Body;TSS200;Body	Island	9.5±1.8	12.2±3.6	2.6	0.0001	0.0029
1980669	SNORD68	NR_002450	small nucleolar RNA, C/D box 68	105.4±32.5	66.6±13.7	0.6	0.0002	0.0018	cg14220544	RPL13;RPL13;SNORD68	TSS200;TSS200;TSS1500	Island	9.0±1.0	10.6±0.9	1.5	0.0001	0.0029
6510327	SNORD96A	NR_002592	small nucleolar RNA, C/D box 96A	54.7±22.6	21.3±10.1	0.4	0.0002	0.0018	cg16584092	GNB2L1;SNORD95;SNORD96A	Body;Body;TSS1500	Island	8.0±0.7	9.3±0.8	1.3	0.0001	0.0029
5310195	SNRPA	NM_004596	small nuclear ribonucleoprotein polypeptide A	309.4±59.3	181.8±16.1	0.6	0.0002	0.0018	cg22745273	C19orf54;SNRPA;SNRPA	TSS1500;1stExon;5'UTR	Island	6.4±0.7	8.2±1.0	1.8	0.0001	0.0029
5310195	SNRPA	NM_004596	small nuclear ribonucleoprotein polypeptide A	309.4±59.3	181.8±16.1	0.6	0.0002	0.0018	cg26015947	C19orf54;SNRPA	TSS1500;TSS200	Island	7.8±0.8	9.4±0.9	1.5	0.0001	0.0029
5080605	SNRPA1	NM_003090	small nuclear ribonucleoprotein polypeptide A'	2055.3±341.1	1470.7±171.9	0.7	0.0002	0.0018	cg08323201	SNRPA1	1stExon	Island	47.2±3.8	41.4±3.3	-5.9	0.0001	0.0029
2070349	SNRPB	NM_003091	small nuclear ribonucleoprotein polypeptides B and B1	2372.4±500.3	1483.7±304.9	0.6	0.0002	0.0018	cg05220630	SNRPB;SNRPB	TSS1500;TSS1500	S_Shore	18.8±7.1	22.4±6.6	3.6	0.0001	0.0029
4860243	SNRPB	NM_003091	small nuclear ribonucleoprotein polypeptides B and B1	2046.4±369.2	1255.6±193.8	0.6	0.0002	0.0018	cg05220630	SNRPB;SNRPB	TSS1500;TSS1500	S_Shore	18.8±7.1	22.4±6.6	3.6	0.0001	0.0029
650301	SNRPF	NM_003095	small nuclear ribonucleoprotein polypeptide F	3068.8±416.5	2254.2±327.5	0.7	0.0002	0.0018	cg01416487	SNRPF	TSS200	Island	6.7±0.9	8.3±0.9	1.7	0.0001	0.0029
650301	SNRPF	NM_003095	small nuclear ribonucleoprotein polypeptide F	3068.8±416.5	2254.2±327.5	0.7	0.0002	0.0018	cg02344167	SNRPF;SNRPF	1stExon;5'UTR	Island	7.1±0.8	8.2±0.8	1.1	0.0001	0.0029
5690431	SNTA1	NM_003098	syntrophin, alpha 1	221.4±51.2	140.1±36.7	0.6	0.0002	0.0018	cg19459804	SNTA1	TSS1500	S_Shore	9.6±4.9	11.9±5.7	2.3	0.0001	0.0029
5690431	SNTA1	NM_003098	syntrophin, alpha 1	221.4±51.2	140.1±36.7	0.6	0.0002	0.0018	cg25974586	SNTA1	TSS200	Island	8.8±1.2	11.5±1.4	2.7	0.0001	0.0029
1500307	SNX13	NM_015132	sorting nexin 13	148.0±25.5	201.6±42.4	1.4	0.0002	0.0018	cg24275087	SNX13	Body	Island	6.9±0.6	8.7±0.9	1.8	0.0001	0.0029
1660047	SNX29	NM_001080530	sorting nexin 29	130.2±46.1	192.9±51.8	1.5	0.0002	0.0018	cg01758106	SNX29	Body		31.3±9.3	40.9±8.5	9.7	0.0001	0.0029
1660047	SNX29	NM_001080530	sorting nexin 29	130.2±46.1	192.9±51.8	1.5	0.0002	0.0018	cg02910054	SNX29	Body		13.8±5.3	18.0±7.3	4.2	0.0001	0.0029
2120500	SNX6	NM_152233	sorting nexin 6	450.2±37.9	317.4±51.2	0.7	0.0002	0.0018	cg23659015	SNX6;SNX6	TSS200;TSS1500	S_Shore	6.4±0.9	7.8±1.3	1.4	0.0001	0.0029
3830768	SOBP	NM_018013	sine oculis binding protein homolog (Drosophila)	75.5±62.1	193.0±93.1	2.6	0.0002	0.0018	cg15401642	SOBP	Body		31.5±7.3	39.4±7.8	7.9	0.0001	0.0029
3830768	SOBP	NM_018013	sine oculis binding protein homolog (Drosophila)	75.5±62.1	193.0±93.1	2.6	0.0002	0.0018	cg22400303	SOBP	Body		33.4±8.4	40.0±9.1	6.6	0.0001	0.0029
3830768	SOBP	NM_018013	sine oculis binding protein homolog (Drosophila)	75.5±62.1	193.0±93.1	2.6	0.0002	0.0018	cg25526039	SOBP	Body	S_Shore	15.0±2.6	20.1±4.5	5.0	0.0001	0.0029
1690692	SOCS2	NM_003877	suppressor of cytokine signaling 2	164.8±89.1	48.4±20.9	0.3	0.0002	0.0018	cg01882179	SOCS2	5'UTR	Island	6.9±0.7	8.2±1.4	1.3	0.0001	0.0029
1690692	SOCS2	NM_003877	suppressor of cytokine signaling 2	164.8±89.1	48.4±20.9	0.3	0.0002	0.0018	cg07215749	SOCS2	5'UTR	Island	8.4±1.0	10.8±1.3	2.5	0.0001	0.0029
1690692	SOCS2	NM_003877	suppressor of cytokine signaling 2	164.8±89.1	48.4±20.9	0.3	0.0002	0.0018	cg15125424	SOCS2	TSS1500	N_Shore	8.4±0.7	9.9±0.9	1.5	0.0001	0.0029
6770673	SOCS2	NM_003877	suppressor of cytokine signaling 2	745.5±431.5	218.3±135.2	0.3	0.0002	0.0018	cg01882179	SOCS2	5'UTR	Island	6.9±0.7	8.2±1.4	1.3	0.0001	0.0029
6770673	SOCS2	NM_003877	suppressor of cytokine signaling 2	745.5±431.5	218.3±135.2	0.3	0.0002	0.0018	cg07215749	SOCS2	5'UTR	Island	8.4±1.0	10.8±1.3	2.5	0.0001	0.0029
6770673	SOCS2	NM_003877	suppressor of cytokine signaling 2	745.5±431.5	218.3±135.2	0.3	0.0002	0.0018	cg15125424	SOCS2	TSS1500	N_Shore	8.4±0.7	9.9±0.9	1.5	0.0001	0.0029
2000630	SORBS2	NM_003603	sorbin and SH3 domain containing 2	309.4±144.5	1064.8±351.6	3.4	0.0002	0.0018	cg09556631	SORBS2;SORBS2;SORBS2;SORBS2;SORBS2;SORBS2	5'UTR;5'UTR;5'UTR;5'UTR;5'UTR;5'UTR		12.4±6.3	17.2±8.0	4.8	0.0001	0.0029
2000630	SORBS2	NM_003603	sorbin and SH3 domain containing 2	309.4±144.5	1064.8±351.6	3.4	0.0002	0.0018	cg20761840	SORBS2;SORBS2;SORBS2;SORBS2;SORBS2;SORBS2	5'UTR;5'UTR;5'UTR;5'UTR;1stExon;TSS200		35.6±12.5	42.6±15.6	7.0	0.0001	0.0029
2750170	SORBS2	NM_003603	sorbin and SH3 domain containing 2	353.8±146.7	1131.9±290.7	3.2	0.0002	0.0018	cg09556631	SORBS2;SORBS2;SORBS2;SORBS2;SORBS2;SORBS2	5'UTR;5'UTR;5'UTR;5'UTR;5'UTR;5'UTR		12.4±6.3	17.2±8.0	4.8	0.0001	0.0029
2750170	SORBS2	NM_003603	sorbin and SH3 domain containing 2	353.8±146.7	1131.9±290.7	3.2	0.0002	0.0018	cg20761840	SORBS2;SORBS2;SORBS2;SORBS2;SORBS2;SORBS2	5'UTR;5'UTR;5'UTR;5'UTR;1stExon;TSS200		35.6±12.5	42.6±15.6	7.0	0.0001	0.0029
3180187	SOX11	NM_003108	SRY (sex determining region Y)-box 11	802.9±372.0	1819.5±675.3	2.3	0.0002	0.0018	cg26659079	SOX11;SOX11	3'UTR;1stExon	Island	9.2±1.1	12.0±1.9	2.8	0.0001	0.0029
2680553	SPAG1	NM_003114	sperm associated antigen 1	65.2±19.3	33.8±8.3	0.5	0.0002	0.0018	cg05800758	SPAG1;SPAG1	Body;Body	Island	11.3±2.8	13.2±3.6	1.8	0.0001	0.0029
4180709	SPAG5	NM_006461	sperm associated antigen 5	88.7±36.5	28.3±9.3	0.3	0.0002	0.0018	cg06774283	SPAG5	TSS200	Island	7.4±0.8	9.3±0.8	1.9	0.0001	0.0029
5050382	SPARC	NM_003118	secreted protein, acidic, cysteine-rich (osteonectin)	5039.6±1496.9	9395.0±2213.5	1.9	0.0002	0.0018	cg08879559	SPARC;SPARC	1stExon;5'UTR		6.4±0.6	7.7±0.6	1.3	0.0001	0.0029
5050382	SPARC	NM_003118	secreted protein, acidic, cysteine-rich (osteonectin)	5039.6±1496.9	9395.0±2213.5	1.9	0.0002	0.0018	cg27128761	SPARC	Body		11.6±2.8	14.6±4.3	3.0	0.0001	0.0029
2030441	SPATS2	NM_023071	spermatogenesis associated, serine-rich 2	247.8±39.0	344.1±52.6	1.4	0.0002	0.0018	cg11140086	SPATS2	5'UTR	Island	94.5±1.4	92.5±1.5	-2.1	0.0001	0.0029
7380221	SPATS2L	NM_001100422	spermatogenesis associated, serine-rich 2-like	1541.6±428.0	3284.4±790.3	2.1	0.0002	0.0018	cg06226703	SPATS2L;SPATS2L;SPATS2L;SPATS2L	5'UTR;5'UTR;5'UTR;5'UTR		32.4±8.2	39.5±9.4	7.1	0.0001	0.0029
7380221	SPATS2L	NM_001100422	spermatogenesis associated, serine-rich 2-like	1541.6±428.0	3284.4±790.3	2.1	0.0002	0.0018	cg18401785	SPATS2L;SPATS2L;SPATS2L;SPATS2L	Body;Body;Body;Body		17.6±4.2	22.2±5.4	4.6	0.0001	0.0029
7380221	SPATS2L	NM_001100422	spermatogenesis associated, serine-rich 2-like	1541.6±428.0	3284.4±790.3	2.1	0.0002	0.0018	cg26015513	SPATS2L;SPATS2L;SPATS2L;SPATS2L	5'UTR;5'UTR;5'UTR;5'UTR		54.2±8.2	64.1±7.9	9.8	0.0001	0.0029
5910349	SPC24	NM_182513	SPC24, NDC80 kinetochore complex component, homolog (S. cerevisiae)	690.1±235.6	254.7±60.0	0.4	0.0002	0.0018	cg14431619	SPC24	TSS200	Island	5.2±0.7	6.3±0.9	1.1	0.0001	0.0029
840402	SPEN	NM_015001	spen homolog, transcriptional regulator (Drosophila)	625.8±80.3	455.1±76.2	0.7	0.0002	0.0018	cg04188086	FLJ37453;SPEN	TSS1500;Body	Island	7.9±0.6	9.5±1.1	1.6	0.0001	0.0029
840402	SPEN	NM_015001	spen homolog, transcriptional regulator (Drosophila)	625.8±80.3	455.1±76.2	0.7	0.0002	0.0018	cg08653403	SPEN	Body		15.7±2.2	18.5±1.9	2.8	0.0001	0.0029
840402	SPEN	NM_015001	spen homolog, transcriptional regulator (Drosophila)	625.8±80.3	455.1±76.2	0.7	0.0002	0.0018	cg23628968	SPEN;FLJ37453	TSS1500;Body	Island	5.4±0.6	6.9±0.9	1.5	0.0001	0.0029
3120170	SPG20	NM_015087	spastic paraplegia 20 (Troyer syndrome)	95.5±26.5	178.2±50.8	1.9	0.0002	0.0018	cg11583802	SPG20;SPG20;SPG20;SPG20	5'UTR;5'UTR;5'UTR;5'UTR	N_Shelf	43.4±12.4	48.4±13.5	4.9	0.0001	0.0029
3120170	SPG20	NM_015087	spastic paraplegia 20 (Troyer syndrome)	95.5±26.5	178.2±50.8	1.9	0.0002	0.0018	cg18755783	SPG20;SPG20;SPG20;SPG20	5'UTR;5'UTR;5'UTR;5'UTR	Island	5.0±0.7	5.9±1.2	0.9	0.0001	0.0029
3120170	SPG20	NM_015087	spastic paraplegia 20 (Troyer syndrome)	95.5±26.5	178.2±50.8	1.9	0.0002	0.0018	cg21056788	SPG20	TSS200		30.0±4.0	38.2±7.5	8.2	0.0001	0.0029
3190750	SPRED2	NM_181784	sprouty-related, EVH1 domain containing 2	157.5±63.0	303.3±80.2	1.9	0.0002	0.0018	cg03932406	SPRED2	Body	Island	8.6±1.1	10.6±1.0	2.0	0.0001	0.0029
3190750	SPRED2	NM_181784	sprouty-related, EVH1 domain containing 2	157.5±63.0	303.3±80.2	1.9	0.0002	0.0018	cg04844016	SPRED2;SPRED2	1stExon;5'UTR	Island	7.8±0.9	9.2±1.1	1.4	0.0001	0.0029
6760669	SPRY1	NM_005841	sprouty homolog 1, antagonist of FGF signaling (Drosophila)	46.3±19.5	183.9±95.2	4.0	0.0002	0.0018	cg08251025	SPRY1;SPRY1	5'UTR;5'UTR	S_Shelf	41.3±7.3	51.9±9.1	10.6	0.0001	0.0029
6760669	SPRY1	NM_005841	sprouty homolog 1, antagonist of FGF signaling (Drosophila)	46.3±19.5	183.9±95.2	4.0	0.0002	0.0018	cg15206981	SPRY1;SPRY1	Body;Body	S_Shelf	35.0±7.0	46.9±6.7	11.9	0.0001	0.0029
6760669	SPRY1	NM_005841	sprouty homolog 1, antagonist of FGF signaling (Drosophila)	46.3±19.5	183.9±95.2	4.0	0.0002	0.0018	cg21353144	SPRY1;SPRY1	Body;Body	S_Shelf	28.0±5.7	38.0±4.9	10.0	0.0001	0.0029
6760669	SPRY1	NM_005841	sprouty homolog 1, antagonist of FGF signaling (Drosophila)	46.3±19.5	183.9±95.2	4.0	0.0002	0.0018	cg27096981	SPRY1	TSS200	N_Shore	8.5±1.2	10.9±1.8	2.4	0.0001	0.0029
7100382	SPSB1	NM_025106	splA/ryanodine receptor domain and SOCS box containing 1	125.7±39.3	239.8±74.6	1.9	0.0002	0.0018	cg10709351	SPSB1	5'UTR		24.5±7.3	30.2±7.9	5.7	0.0001	0.0029
6650037	SPTAN1	NM_003127	spectrin, alpha, non-erythrocytic 1	857.2±110.8	1154.5±165.9	1.3	0.0002	0.0018	cg21193071	SPTAN1;SPTAN1	Body;Body		85.5±3.1	81.8±3.1	-3.7	0.0001	0.0029
1770037	SPTBN1	NM_003128	spectrin, beta, non-erythrocytic 1	69.7±15.4	245.0±70.3	3.5	0.0002	0.0018	cg00883689	SPTBN1;SPTBN1	Body;Body		47.2±8.1	54.9±8.0	7.8	0.0001	0.0029
1770037	SPTBN1	NM_003128	spectrin, beta, non-erythrocytic 1	69.7±15.4	245.0±70.3	3.5	0.0002	0.0018	cg10929758	SPTBN1;SPTBN1	Body;Body	S_Shore	14.2±3.3	18.7±5.5	4.5	0.0001	0.0029
1770037	SPTBN1	NM_003128	spectrin, beta, non-erythrocytic 1	69.7±15.4	245.0±70.3	3.5	0.0002	0.0018	cg21633669	SPTBN1;SPTBN1	Body;Body		31.2±11.3	36.7±12.3	5.6	0.0001	0.0029
2750609	SPTBN1	NM_178313	spectrin, beta, non-erythrocytic 1	54.2±20.0	641.1±269.6	11.8	0.0002	0.0018	cg00883689	SPTBN1;SPTBN1	Body;Body		47.2±8.1	54.9±8.0	7.8	0.0001	0.0029
2750609	SPTBN1	NM_178313	spectrin, beta, non-erythrocytic 1	54.2±20.0	641.1±269.6	11.8	0.0002	0.0018	cg10929758	SPTBN1;SPTBN1	Body;Body	S_Shore	14.2±3.3	18.7±5.5	4.5	0.0001	0.0029
2750609	SPTBN1	NM_178313	spectrin, beta, non-erythrocytic 1	54.2±20.0	641.1±269.6	11.8	0.0002	0.0018	cg21633669	SPTBN1;SPTBN1	Body;Body		31.2±11.3	36.7±12.3	5.6	0.0001	0.0029
5390487	SPTBN1	NM_003128	spectrin, beta, non-erythrocytic 1	350.1±92.2	503.9±112.9	1.4	0.0002	0.0018	cg00883689	SPTBN1;SPTBN1	Body;Body		47.2±8.1	54.9±8.0	7.8	0.0001	0.0029
5390487	SPTBN1	NM_003128	spectrin, beta, non-erythrocytic 1	350.1±92.2	503.9±112.9	1.4	0.0002	0.0018	cg10929758	SPTBN1;SPTBN1	Body;Body	S_Shore	14.2±3.3	18.7±5.5	4.5	0.0001	0.0029
5390487	SPTBN1	NM_003128	spectrin, beta, non-erythrocytic 1	350.1±92.2	503.9±112.9	1.4	0.0002	0.0018	cg21633669	SPTBN1;SPTBN1	Body;Body		31.2±11.3	36.7±12.3	5.6	0.0001	0.0029
4290075	SRA1	NM_001035235	steroid receptor RNA activator 1	193.4±39.3	284.5±55.7	1.5	0.0002	0.0018	cg25325446	APBB3;APBB3;APBB3;SRA1;APBB3	Body;Body;Body;TSS1500;Body	S_Shore	82.7±4.0	79.6±5.0	-3.1	0.0001	0.0029
5420592	SRC	NM_198291	v-src sarcoma (Schmidt-Ruppin A-2) viral oncogene homolog (avian)	222.2±28.8	150.4±32.3	0.7	0.0002	0.0018	cg02142074	SRC;SRC	Body;Body	Island	22.1±6.5	27.1±6.7	5.1	0.0001	0.0029
5420592	SRC	NM_198291	v-src sarcoma (Schmidt-Ruppin A-2) viral oncogene homolog (avian)	222.2±28.8	150.4±32.3	0.7	0.0002	0.0018	cg04172079	SRC;SRC	TSS1500;5'UTR	Island	10.2±1.4	11.5±1.6	1.3	0.0001	0.0029
5420592	SRC	NM_198291	v-src sarcoma (Schmidt-Ruppin A-2) viral oncogene homolog (avian)	222.2±28.8	150.4±32.3	0.7	0.0002	0.0018	cg12807924	SRC;SRC	Body;Body	S_Shore	22.9±5.9	27.7±5.6	4.8	0.0001	0.0029
5420592	SRC	NM_198291	v-src sarcoma (Schmidt-Ruppin A-2) viral oncogene homolog (avian)	222.2±28.8	150.4±32.3	0.7	0.0002	0.0018	cg14215077	SRC;SRC	Body;Body	Island	82.0±2.1	78.3±2.8	-3.7	0.0001	0.0029
2100059	SRL	NM_001098814	sarcalumenin	27.2±10.0	833.9±583.1	30.7	0.0002	0.0018	cg16525330	SRL	1stExon		24.4±5.0	30.5±5.4	6.1	0.0001	0.0029
240669	SSTR1	NM_001049	somatostatin receptor 1	101.8±57.3	22.0±14.7	0.2	0.0002	0.0018	cg10746542	SSTR1	Body	Island	13.1±5.2	16.0±5.8	2.9	0.0001	0.0029
3990132	SSTR1	NM_001049	somatostatin receptor 1	69.3±25.7	27.9±14.2	0.4	0.0002	0.0018	cg10746542	SSTR1	Body	Island	13.1±5.2	16.0±5.8	2.9	0.0001	0.0029
3890382	ST3GAL5	NM_001042437	ST3 beta-galactoside alpha-2,3-sialyltransferase 5	39.3±13.7	93.2±27.6	2.4	0.0002	0.0018	cg07214715	ST3GAL5	Body	N_Shore	6.6±0.8	8.3±1.3	1.7	0.0001	0.0029
[truncated: 45,014 more rows]

## Sheet: cor.test exp-meth myoblasts
Spearman correlation analyses between gene expression and methylation of significant corresponding CpG sites in myoblasts. Genes that had significant differences in both expression and methylation during differentiation of primary human myoblasts from 13 obese subjects were included.
Symbol	IlluminaID Expression	TargetID Methylation	Estimate	p-value
LAPTM5	5360376	cg13246468	-0.917582	3.32076e-06
MDC1	5420520	cg26509254	-0.884615	3.32076e-06
SLC43A2	1820053	cg02426464	0.934066	3.32076e-06
TDP1	4070538	cg14040945	-0.901099	3.32076e-06
CREB5	6200577	cg13545897	0.956044	3.32076e-06
CA12	150474	cg03036214	0.884615	3.32076e-06
PRPF31	1190707	cg05375744	-0.906593	3.32076e-06
PTDSS1	60128	cg13530474	0.89011	3.32076e-06
KLHL30	3940066	cg07903023	-0.895604	3.32076e-06
CTDSP1	5080682	cg11806703	-0.901099	3.32076e-06
PALLD	3780053	cg05259872	-0.923077	3.32076e-06
TMEM169	670189	cg22954687	-0.934066	3.32076e-06
SORT1	160019	cg09131339	-0.917582	3.32076e-06
DOCK9	2230044	cg27518324	-0.906593	3.32076e-06
COL6A3	2470114	cg04869122	-0.93956	3.32076e-06
COL6A3	6250192	cg04869122	-0.967033	3.32076e-06
NUAK1	7210497	cg26877596	0.906593	3.32076e-06
MRPL55	6760746	cg01416578	-0.917582	3.32076e-06
TULP4	150669	cg10296548	-0.901099	3.32076e-06
FERMT3	6060315	cg20160996	-0.912088	3.32076e-06
TULP4	4200440	cg10296548	-0.906593	3.32076e-06
FGFRL1	5860112	cg09218398	-0.884615	3.32076e-06
FLG	4070356	cg26390526	0.884615	3.32076e-06
BAT1	160132	cg21699509	-0.879121	1.9007e-05
FERMT3	7050736	cg24088438	-0.879121	1.9007e-05
PTDSS1	60128	cg22138393	0.879121	1.9007e-05
SESTD1	670202	cg18814227	-0.879121	1.9007e-05
HLA-B	5310168	cg23533285	-0.879121	1.9007e-05
CDH13	5820563	cg09415485	-0.873626	6.81738e-05
SOBP	3830768	cg06583438	0.868132	0.000124577
PCYT2	4070379	cg25950505	0.868132	0.000124577
TNFRSF25	3990224	cg26056577	0.868132	0.000124577
KRT7	3800161	cg25029197	0.868132	0.000124577
C7orf50	5810671	cg10345724	0.868132	0.000124577
RFWD2	130639	cg08889551	0.862637	0.000188832
STX12	6380743	cg01698708	0.862637	0.000188832
EPHA2	6510332	cg22874802	-0.862637	0.000188832
STX12	6380743	cg02391432	0.862637	0.000188832
TNK2	1850482	cg05802478	-0.862637	0.000188832
ERBB3	4560288	cg04794420	0.862637	0.000188832
MYADM	2970594	cg18844210	0.862637	0.000188832
FERMT3	7050736	cg09302355	-0.862637	0.000188832
CDK6	670286	cg03895496	-0.862637	0.000188832
RRAS2	620546	cg25120630	0.857143	0.000261586
IMPA2	2340241	cg00008713	-0.857143	0.000261586
ARIH2	1010682	cg01380285	-0.857143	0.000261586
PEX5	6650189	cg17525411	0.857143	0.000261586
KIAA1967	5050047	cg24261270	-0.857143	0.000261586
IFITM1	5360156	cg14967066	-0.857143	0.000261586
DMPK	3930164	cg05243144	-0.857143	0.000261586
SLC44A2	1980521	cg10372473	-0.841816	0.000307254
FERMT3	6060315	cg16289449	-0.851648	0.00034352
NDUFS2	430717	cg14382215	-0.851648	0.00034352
SYNC	4180735	cg22350438	-0.851648	0.00034352
ZAK	3360431	cg07793905	-0.851648	0.00034352
THOC4	1660309	cg12439463	-0.851648	0.00034352
TMEM127	7330347	cg10041216	-0.851648	0.00034352
IFI6	1010246	cg10957680	-0.851648	0.00034352
FERMT3	7050736	cg06385449	-0.851648	0.00034352
PDGFA	1170653	cg17814047	0.851648	0.00034352
PARVA	1940390	cg01677601	0.851648	0.00034352
SLC44A2	1980521	cg17826679	-0.830812	0.00043494
ST5	2100053	cg24972288	-0.846154	0.000435351
PALLD	3780053	cg19921917	-0.846154	0.000435351
PRRX1	580431	cg20826576	-0.846154	0.000435351
FGFRL1	4480220	cg09218398	-0.846154	0.000435351
C10orf58	5960168	cg22593177	0.846154	0.000435351
MYO1C	380086	cg10431512	0.846154	0.000435351
ARL6IP4	2350192	cg26562417	0.846154	0.000435351
DNAJB6	5860315	cg19428573	0.846154	0.000435351
EVI5	4540176	cg24312719	0.846154	0.000435351
TNS3	5560561	cg07488141	-0.840659	0.000537831
CDK6	670286	cg03330377	-0.840659	0.000537831
ACOT11	1050253	cg02905900	-0.840659	0.000537831
DUSP13	50333	cg10110933	-0.840659	0.000537831
PALLD	3780053	cg20161655	-0.840659	0.000537831
LAMB1	2630746	cg01025690	0.840659	0.000537831
KLHDC2	2810364	cg13267368	0.840659	0.000537831
BIN1	5130440	cg00436254	-0.835165	0.000651748
KLHL30	3940066	cg01623771	-0.835165	0.000651748
WBSCR27	2810326	cg13873100	-0.835165	0.000651748
PITX2	3990440	cg14308375	-0.835165	0.000651748
SVEP1	6180554	cg13508841	-0.835165	0.000651748
TTC13	6200215	cg02099313	0.835165	0.000651748
TFAP2A	1570646	cg00906973	0.835165	0.000651748
GRPEL1	1510468	cg03847636	0.835165	0.000651748
ZNF770	2070747	cg11039072	0.835165	0.000651748
ASPSCR1	6940484	cg08606174	0.835165	0.000651748
ATM	6840605	cg12848864	0.835165	0.000651748
SLC16A5	6860082	cg27619475	-0.82967	0.000777927
LFNG	6060070	cg24939194	-0.82967	0.000777927
NFE2L3	5820035	cg18844118	-0.82967	0.000777927
KRT80	4830520	cg16432350	-0.82967	0.000777927
NR3C1	1740528	cg27345592	-0.82967	0.000777927
CDH13	5820563	cg26610739	-0.82967	0.000777927
VEGFA	2900593	cg08202678	0.82967	0.000777927
MYOM2	4050717	cg22020784	0.82967	0.000777927
ATM	4250008	cg16693212	0.82967	0.000777927
SCHIP1	630465	cg18751231	0.82967	0.000777927
MRPL23	4890427	cg14289294	0.824176	0.000917231
JMJD6	4220743	cg08857478	0.824176	0.000917231
C5orf41	6840491	cg16956456	0.824176	0.000917231
CACNA1H	6220343	cg04343101	0.824176	0.000917231
ATXN1	5080154	cg22274117	-0.824176	0.000917231
DNAJC18	2190400	cg19577054	-0.824176	0.000917231
KLHL30	3940066	cg22741244	-0.824176	0.000917231
HRH1	2510040	cg24397241	-0.824176	0.000917231
SIX2	940255	cg16240781	-0.824176	0.000917231
SASS6	4830291	cg16727986	-0.824176	0.000917231
ZNF789	6520433	cg21751245	-0.824176	0.000917231
C20orf20	7380634	cg14529610	-0.824176	0.000917231
RNF38	4070044	cg06087537	-0.824176	0.000917231
FAM49A	2510184	cg10502303	-0.824176	0.000917231
KRT7	3800161	cg07022048	0.824176	0.000917231
RPAIN	770164	cg04416191	-0.824176	0.000917231
HLTF	4480520	cg02059813	0.824176	0.000917231
DNAJB6	5860315	cg10161638	-0.818681	0.00107056
FERMT3	7050736	cg16289449	-0.818681	0.00107056
DNAJB6	5860315	cg14213430	-0.818681	0.00107056
TMEM169	670189	cg20968678	-0.818681	0.00107056
IP6K3	4220598	cg10714061	-0.818681	0.00107056
PALLD	3780053	cg25985347	-0.818681	0.00107056
ATOH8	3840376	cg05318142	-0.818681	0.00107056
EVI5L	3610148	cg02836017	-0.818681	0.00107056
CLIP2	730523	cg11573518	0.818681	0.00107056
DOK7	50563	cg12713012	0.818681	0.00107056
PARD6A	460086	cg04607024	0.818681	0.00107056
HDLBP	3060136	cg21663667	0.818681	0.00107056
MYOM2	4050717	cg02833196	0.818681	0.00107056
MYADM	2970594	cg13523528	0.818681	0.00107056
HDDC2	2260132	cg01505111	0.795049	0.00116045
LFNG	6620392	cg24939194	-0.813187	0.00123886
KRT80	4830520	cg04472592	-0.813187	0.00123886
TAS1R1	3710133	cg02973805	-0.813187	0.00123886
GUSBL1	60722	cg21386088	-0.813187	0.00123886
RAPGEF6	3390504	cg19665106	-0.813187	0.00123886
FREQ	7160142	cg13888983	-0.813187	0.00123886
EPHA2	6510332	cg15146752	-0.813187	0.00123886
MTSS1L	2480086	cg08996445	-0.813187	0.00123886
CDK6	670286	cg11998200	-0.813187	0.00123886
BAG5	6550349	cg04689407	0.813187	0.00123886
ERC1	5560746	cg24323328	0.813187	0.00123886
NPTX2	6420050	cg13585675	0.813187	0.00123886
HFE2	3180154	cg14036143	0.813187	0.00123886
VAMP5	2630195	cg02652597	-0.807692	0.0014231
MAPRE3	6220026	cg07495389	-0.807692	0.0014231
TTC13	4490014	cg02099313	0.807692	0.0014231
SIX2	940255	cg04364219	-0.807692	0.0014231
NSUN5B	60544	cg15494379	0.807692	0.0014231
STAT1	2570079	cg01085225	-0.807692	0.0014231
CUGBP2	5390575	cg18581378	-0.807692	0.0014231
VPS4A	3460220	cg05326918	0.807692	0.0014231
TMEM132A	1690370	cg06257669	0.807692	0.0014231
TNS3	5560561	cg17445213	0.807692	0.0014231
GALK1	3520278	cg26527984	0.807692	0.0014231
DNAJB6	5860315	cg25507226	-0.807692	0.0014231
C7orf50	5810671	cg22444338	0.807692	0.0014231
TAF1D	3870433	cg24261808	0.807692	0.0014231
DNAJB5	2470196	cg14443182	-0.807692	0.0014231
CDC42EP3	2070669	cg13286582	0.807692	0.0014231
ACTL6A	5080603	cg03839554	-0.807692	0.0014231
RAB11FIP1	4050102	cg12113316	-0.807692	0.0014231
NCOR2	4180204	cg20494738	-0.807692	0.0014231
CDH13	5820563	cg02755131	0.807692	0.0014231
IL32	1400274	cg00471190	-0.807692	0.0014231
CDK6	670286	cg19103429	-0.807692	0.0014231
DSTYK	1170162	cg06756667	0.807692	0.0014231
IL21R	10630	cg19423311	-0.802198	0.00162431
SPATS2L	7380221	cg26015513	-0.802198	0.00162431
C17orf49	2570035	cg03433699	0.802198	0.00162431
SVIL	3140603	cg09276998	-0.802198	0.00162431
PDZRN3	4050113	cg17804071	-0.802198	0.00162431
SFRP4	2640543	cg12515638	0.802198	0.00162431
ATG7	5220754	cg21071793	0.802198	0.00162431
TSPAN12	3830193	cg23627038	-0.802198	0.00162431
CDK6	670286	cg07266431	-0.802198	0.00162431
LOX	3940017	cg22836153	0.802198	0.00162431
ELOF1	630709	cg21751058	0.802198	0.00162431
ANAPC11	10220	cg12439463	-0.802198	0.00162431
SMS	4490341	cg05155058	-0.802198	0.00162431
ADCY7	50735	cg06466348	-0.802198	0.00162431
CDH13	5820563	cg27088726	-0.802198	0.00162431
BCAR3	4070053	cg04549418	-0.796703	0.00184354
DDX18	6060201	cg13264341	-0.796703	0.00184354
CDK4	7380110	cg21640861	-0.796703	0.00184354
ST5	4060594	cg24972288	-0.796703	0.00184354
SPATS2L	7380221	cg02657384	-0.796703	0.00184354
CDKN3	5260014	cg02252340	-0.796703	0.00184354
ADCY7	50735	cg16548911	-0.796703	0.00184354
PDLIM4	1660438	cg27615366	-0.796703	0.00184354
LTBP4	4290315	cg11621464	-0.796703	0.00184354
TAF1B	3940343	cg00244654	-0.796703	0.00184354
ZEB2	5050441	cg01998606	-0.796703	0.00184354
AFAP1L2	6620711	cg06346505	0.796703	0.00184354
ATM	4250008	cg15370815	0.796703	0.00184354
ALDOA	2640088	cg07742718	0.796703	0.00184354
TLE4	2470136	cg17461735	0.796703	0.00184354
KCNAB1	2970279	cg13736068	0.796703	0.00184354
FRAS1	270358	cg20687825	0.796703	0.00184354
GDPD5	1010176	cg02432528	0.796703	0.00184354
SQSTM1	4260044	cg09856398	0.791209	0.00208191
GLI2	5290427	cg24738924	0.791209	0.00208191
SUPT3H	2630020	cg26675905	0.791209	0.00208191
ARID3A	6510553	cg02695969	0.791209	0.00208191
JMY	2030286	cg10542027	0.791209	0.00208191
RNF145	2260603	cg01657408	0.791209	0.00208191
STRN3	1570575	cg21136005	0.791209	0.00208191
CALD1	5890064	cg26915370	0.791209	0.00208191
LASS2	6380154	cg05630111	0.791209	0.00208191
BRSK2	460687	cg04693782	-0.791209	0.00208191
SHF	1710037	cg09690424	-0.791209	0.00208191
CENPN	6550373	cg07629951	-0.791209	0.00208191
ACPL2	3800538	cg22717015	-0.791209	0.00208191
IWS1	4070289	cg08213351	-0.791209	0.00208191
C7orf50	5810671	cg13477101	-0.791209	0.00208191
POLQ	4060056	cg22955676	-0.791209	0.00208191
KRT80	4830520	cg20225745	-0.791209	0.00208191
N6AMT2	3450739	cg04295991	-0.791209	0.00208191
LRRC17	6110746	cg02724472	-0.791209	0.00208191
FERMT3	7050736	cg07682037	-0.791209	0.00208191
PTPN14	450653	cg13911862	-0.791209	0.00208191
FERMT3	7050736	cg20160996	-0.791209	0.00208191
NCOR2	4180204	cg16217368	-0.791209	0.00208191
KLHL30	3940066	cg02144874	-0.791209	0.00208191
LFNG	6620392	cg06423425	-0.791209	0.00208191
APPBP2	1440707	cg17179099	-0.791209	0.00208191
KIRREL	2100673	cg07356534	-0.791209	0.00208191
CHRNB1	7650639	cg18672959	-0.785714	0.00234054
KRT7	3800161	cg14645027	0.785714	0.00234054
METTL7B	5310142	cg07530577	-0.785714	0.00234054
GFOD1	5720059	cg17935632	-0.785714	0.00234054
PARP1	4280692	cg17127702	-0.785714	0.00234054
AKAP12	670041	cg11348249	0.785714	0.00234054
EPN2	6420026	cg12137220	0.785714	0.00234054
ACOT11	1050253	cg18180407	-0.785714	0.00234054
PDLIM4	1660438	cg17852932	-0.785714	0.00234054
EPHA2	6510332	cg27525524	-0.785714	0.00234054
IL32	1400274	cg08978665	-0.785714	0.00234054
RASA3	160605	cg26845817	0.785714	0.00234054
NCOR2	5490376	cg07398954	-0.785714	0.00234054
NRP1	4200435	cg24892069	0.785714	0.00234054
LRRC17	6110746	cg27481555	-0.785714	0.00234054
CHRNA1	4120717	cg18003659	-0.785714	0.00234054
GTF2H1	7570343	cg10797557	0.785714	0.00234054
BIN1	650553	cg02887598	-0.785714	0.00234054
EBF3	7160435	cg02449166	-0.785714	0.00234054
ITPKA	6560546	cg27501645	0.785714	0.00234054
NUAK1	1690156	cg26877596	0.785714	0.00234054
PALLD	3780053	cg18413025	-0.785714	0.00234054
TOMM40	1740494	cg21549639	-0.785714	0.00234054
ACACA	2190414	cg12184450	0.785714	0.00234054
VRK3	10731	cg04708036	0.785714	0.00234054
BCAR3	4070053	cg02342148	-0.785714	0.00234054
CD82	2340768	cg13638198	-0.785714	0.00234054
MLEC	1990546	cg21487067	-0.78022	0.00262062
COL16A1	5360743	cg25621182	0.78022	0.00262062
KANK4	3060364	cg05539515	-0.78022	0.00262062
TMEM167B	3130241	cg09432166	0.78022	0.00262062
CHST15	7320041	cg24186506	-0.78022	0.00262062
RPS6KA2	5360424	cg23530239	0.78022	0.00262062
UBE2E2	5270021	cg04518972	0.78022	0.00262062
PTGR1	2570332	cg23964386	-0.78022	0.00262062
CCDC24	2320402	cg18161654	-0.78022	0.00262062
RAI1	2690735	cg10171253	-0.78022	0.00262062
JAK1	1740543	cg13420662	-0.78022	0.00262062
PPP2R1A	5570767	cg15405931	-0.78022	0.00262062
APP	650110	cg01286133	-0.78022	0.00262062
KRT80	2340193	cg16432350	-0.78022	0.00262062
RUNX2	940504	cg26154888	0.78022	0.00262062
SLC25A26	1070408	cg07643355	0.78022	0.00262062
C7orf50	5810671	cg04498913	0.78022	0.00262062
SESN1	1240553	cg12460075	-0.78022	0.00262062
DOK7	50563	cg25216704	-0.78022	0.00262062
SMARCD3	5910632	cg02240291	-0.78022	0.00262062
CKAP2L	6380324	cg25884424	-0.78022	0.00262062
FERMT3	7050736	cg01647936	-0.78022	0.00262062
NTNG1	6940053	cg09824402	-0.78022	0.00262062
RBM10	4480603	cg22226984	-0.78022	0.00262062
MYOM3	1740349	cg14564939	-0.78022	0.00262062
KRT7	3800161	cg03404339	0.78022	0.00262062
ARMCX3	2320647	cg06900776	-0.78022	0.00262062
NEURL1B	4610403	cg27326876	0.78022	0.00262062
MYH1	110768	cg25650956	-0.774725	0.00292338
KRT7	3800161	cg14537533	-0.774725	0.00292338
MGC16703	2470681	cg05442902	-0.774725	0.00292338
TNIP1	2680100	cg22178392	-0.774725	0.00292338
IL21R	10630	cg02983090	-0.774725	0.00292338
MYO1D	1400474	cg09324608	-0.774725	0.00292338
XIRP1	780711	cg09841774	-0.774725	0.00292338
ITPK1	6110731	cg14102576	-0.774725	0.00292338
WDHD1	4150360	cg24041822	-0.774725	0.00292338
ZMIZ2	7150541	cg06556905	-0.774725	0.00292338
CDC7	4900044	cg05391423	-0.774725	0.00292338
MYF5	870707	cg14067873	-0.774725	0.00292338
SNRPA1	5080605	cg00046560	-0.774725	0.00292338
PARVA	2030594	cg26127114	-0.774725	0.00292338
NEDD4	520138	cg08893139	-0.774725	0.00292338
PRICKLE1	1770224	cg06158065	-0.774725	0.00292338
NDUFA9	4810224	cg22406012	-0.774725	0.00292338
PITX2	3440671	cg14308375	-0.774725	0.00292338
LXN	60670	cg27533704	-0.774725	0.00292338
ALDH3A2	1690608	cg09369748	-0.774725	0.00292338
ADAMTSL5	3460356	cg09791746	-0.774725	0.00292338
HLA-A	3400438	cg00390191	0.774725	0.00292338
AASS	1500465	cg11738782	0.774725	0.00292338
C1orf216	4670608	cg07093915	0.774725	0.00292338
ANKRD11	3370274	cg00675737	0.774725	0.00292338
A2BP1	1580181	cg06705265	0.774725	0.00292338
TUSC1	2450338	cg00781519	0.774725	0.00292338
RGS17	5130154	cg02006257	0.774725	0.00292338
SCHIP1	630465	cg23823833	0.774725	0.00292338
TTLL7	2570307	cg03959147	0.774725	0.00292338
BIRC5	1230682	cg19272238	-0.769231	0.00325008
KIAA0513	5870301	cg26578983	0.769231	0.00325008
LCMT1	3930376	cg16611736	-0.769231	0.00325008
MRPL23	4890427	cg14836313	0.769231	0.00325008
SMYD1	5360494	cg00578637	-0.769231	0.00325008
C5orf32	4540241	cg19957511	0.769231	0.00325008
ZKSCAN5	6330102	cg26819916	-0.769231	0.00325008
PALLD	3780053	cg03822639	-0.769231	0.00325008
MRI1	5560370	cg16166462	-0.769231	0.00325008
CAV3	6380092	cg24517042	0.769231	0.00325008
ADARB1	4760079	cg12703219	-0.769231	0.00325008
CENPV	1030026	cg11152364	-0.769231	0.00325008
PIPOX	5130438	cg22968401	-0.769231	0.00325008
TACC2	5570286	cg25388349	-0.769231	0.00325008
MTSS1L	2480086	cg01356044	-0.769231	0.00325008
LRRC17	4480035	cg02724472	-0.769231	0.00325008
LRRC17	5050102	cg02724472	-0.769231	0.00325008
SHANK2	4220209	cg01602068	0.769231	0.00325008
EBF1	1110592	cg13383639	-0.769231	0.00325008
C21orf63	3310307	cg13043815	0.769231	0.00325008
PDGFA	1170653	cg09187695	-0.769231	0.00325008
FERMT3	6060315	cg09302355	-0.769231	0.00325008
TNFSF4	2710349	cg26315984	-0.769231	0.00325008
MTSS1L	2480086	cg00147286	0.769231	0.00325008
LOC100125556	3370669	cg10803296	0.769231	0.00325008
SULT1A3	3180259	cg03797305	0.769231	0.00325008
CCNY	1340291	cg06748005	0.769231	0.00325008
BCAR3	4070053	cg08237401	0.769231	0.00325008
SHANK2	4220209	cg18318307	0.769231	0.00325008
SYNE2	160121	cg16503753	-0.769231	0.00325008
PYCARD	6860687	cg05907835	-0.763736	0.00360204
ZNF608	6130328	cg01610165	-0.763736	0.00360204
MICAL1	3800551	cg25318211	-0.763736	0.00360204
SEC14L1	1770044	cg06024215	-0.763736	0.00360204
XKR8	7560435	cg18133072	-0.763736	0.00360204
FAM49A	2510184	cg07091529	-0.763736	0.00360204
ZWINT	3120307	cg26022932	-0.763736	0.00360204
ACTL6A	5220358	cg03839554	-0.763736	0.00360204
BLCAP	2690524	cg17820025	-0.763736	0.00360204
AFG3L1	60609	cg02287056	-0.763736	0.00360204
FAM160B1	1340739	cg14964115	-0.763736	0.00360204
CHRNA1	4120717	cg22925639	-0.763736	0.00360204
SLC3A2	5420575	cg10174343	0.763736	0.00360204
GAPDH	4490161	cg03400107	0.763736	0.00360204
C7orf50	5810671	cg14420668	0.763736	0.00360204
C7orf50	5810671	cg02112681	0.763736	0.00360204
SEC31A	5560180	cg12984223	0.763736	0.00360204
VEZT	2000195	cg01991305	0.763736	0.00360204
ASPSCR1	1850307	cg08606174	0.763736	0.00360204
UBE2I	2030730	cg08743688	0.740028	0.00382576
BIN1	650553	cg00436254	-0.758242	0.00398061
TGFB2	7510195	cg16967578	-0.758242	0.00398061
LGALS3	5420377	cg23575099	-0.758242	0.00398061
TDP1	4070538	cg21291347	-0.758242	0.00398061
RBBP4	6370202	cg10545927	-0.758242	0.00398061
STAT1	4810187	cg01085225	-0.758242	0.00398061
CLIP1	6110427	cg24825276	-0.758242	0.00398061
MRPL30	7210072	cg25736986	-0.758242	0.00398061
IL32	1400274	cg18350391	-0.758242	0.00398061
MICALL1	670296	cg02527527	-0.758242	0.00398061
BIN1	5130440	cg02887598	-0.758242	0.00398061
HNRNPD	6580577	cg06496198	-0.758242	0.00398061
SMS	6020402	cg05155058	-0.758242	0.00398061
STOX2	990687	cg12843518	-0.758242	0.00398061
ARHGEF3	6250435	cg04389058	-0.758242	0.00398061
MURC	7570070	cg14429381	-0.758242	0.00398061
SIGMAR1	510136	cg14019826	-0.758242	0.00398061
C17orf49	2570035	cg20878275	-0.758242	0.00398061
CD82	5130136	cg13638198	-0.758242	0.00398061
EGFLAM	5820402	cg24653263	-0.758242	0.00398061
IL32	3440754	cg00471190	-0.758242	0.00398061
CALML4	4610209	cg05338167	-0.758242	0.00398061
PTPRE	2490240	cg20299263	0.758242	0.00398061
C1RL	5810424	cg02931247	0.758242	0.00398061
TMEM108	6940753	cg23438371	0.758242	0.00398061
CMTM7	4290403	cg11360860	0.758242	0.00398061
ZAK	3360431	cg14107328	0.758242	0.00398061
GNB4	1660246	cg20788479	0.758242	0.00398061
WDR27	4830121	cg16027847	0.758242	0.00398061
GNA12	4070259	cg01839603	0.758242	0.00398061
AFF1	6060142	cg21571135	0.758242	0.00398061
PBLD	5570050	cg10640731	0.758242	0.00398061
APBB1IP	1820722	cg22842855	0.758242	0.00398061
DYSF	4220187	cg16354502	0.758242	0.00398061
ATF4	7610187	cg13252294	0.734526	0.00424314
DDX18	6060201	cg00827380	-0.752747	0.00438717
HNMT	3870102	cg15441973	-0.752747	0.00438717
LDHB	1400240	cg10483825	-0.752747	0.00438717
LTBP4	4290315	cg15768901	-0.752747	0.00438717
ADAMTSL2	4810575	cg22731190	-0.752747	0.00438717
KLHL30	3940066	cg12857875	-0.752747	0.00438717
SGK3	6510500	cg02569333	0.752747	0.00438717
YY1AP1	2350209	cg27114086	0.752747	0.00438717
ORC1L	6660333	cg10586599	-0.752747	0.00438717
C10orf58	5960168	cg01851208	-0.752747	0.00438717
CACNA1H	730259	cg26486441	0.752747	0.00438717
TBC1D2B	2850039	cg16383910	-0.752747	0.00438717
TCIRG1	70672	cg01845451	0.752747	0.00438717
NKIRAS1	4150630	cg25937832	0.752747	0.00438717
ITGA6	2140678	cg10155853	-0.752747	0.00438717
ADARB1	7330097	cg12703219	-0.752747	0.00438717
JMY	2030286	cg09529537	0.752747	0.00438717
SPATS2L	7380221	cg14361895	-0.752747	0.00438717
TTC13	4490014	cg06707168	0.752747	0.00438717
SLC25A25	10487	cg14554539	-0.752747	0.00438717
CHRNA1	1410017	cg18003659	-0.752747	0.00438717
CACNA1H	6220343	cg16427096	0.752747	0.00438717
MRAS	6940215	cg20299697	-0.752747	0.00438717
PNMAL1	2230519	cg14750269	-0.752747	0.00438717
ZFHX4	940162	cg13427428	-0.752747	0.00438717
METRNL	1510168	cg17834632	0.752747	0.00438717
SH3KBP1	6020152	cg25941716	-0.752747	0.00438717
MID1	3870181	cg06448666	-0.752747	0.00438717
MGMT	6480494	cg11223735	0.752747	0.00438717
RPTOR	6400349	cg07964113	0.752747	0.00438717
RPTOR	6400349	cg09977718	0.752747	0.00438717
RRP1B	6480609	cg18413230	-0.752747	0.00438717
UCRC	7550768	cg24377562	0.752747	0.00438717
TWIST1	4490673	cg06243400	-0.752747	0.00438717
PRRX1	580431	cg24376434	-0.752747	0.00438717
SNRPN	2480291	cg11826663	0.731775	0.00446458
CENPN	6550373	cg20567721	-0.747253	0.00482317
MYOM3	1740349	cg20254361	-0.747253	0.00482317
LFNG	6620392	cg08325813	-0.747253	0.00482317
ARL1	4860468	cg05469421	0.747253	0.00482317
CLIP2	730523	cg19501108	0.747253	0.00482317
GADD45A	670255	cg23723105	-0.747253	0.00482317
CBLN3	6620291	cg05760053	-0.747253	0.00482317
RGL2	2650136	cg18797229	-0.747253	0.00482317
ARSB	270215	cg11577898	0.747253	0.00482317
DNASE2	6200315	cg06540096	0.747253	0.00482317
DOK7	50563	cg02062230	-0.747253	0.00482317
TMEM123	4610102	cg16100721	-0.747253	0.00482317
GTF2IRD1	4200577	cg07594833	-0.747253	0.00482317
PRR5	6130630	cg00868187	0.747253	0.00482317
C5orf32	4540241	cg00287773	0.747253	0.00482317
PTPRG	450369	cg05940821	0.747253	0.00482317
NODAL	630537	cg08724254	0.747253	0.00482317
SPATS2L	7380221	cg14106933	-0.747253	0.00482317
ZDHHC1	3370093	cg06139166	-0.747253	0.00482317
AS3MT	4280390	cg26626287	0.747253	0.00482317
RASA3	160605	cg14166459	0.747253	0.00482317
SPATS2L	7380221	cg02882004	-0.747253	0.00482317
BST1	6270681	cg11843333	0.747253	0.00482317
ADAMTS2	3400600	cg16518689	-0.747253	0.00482317
RAC2	110382	cg14891022	-0.747253	0.00482317
SNRNP27	2260632	cg19795502	0.747253	0.00482317
C7orf50	5810671	cg02955354	0.747253	0.00482317
AHNAK	2810482	cg06219806	-0.747253	0.00482317
SEC14L1	1770044	cg23541975	0.747253	0.00482317
AFAP1L2	6620711	cg04982488	-0.747253	0.00482317
ATAD1	5260221	cg07913620	0.747253	0.00482317
TNFRSF25	3990224	cg04500986	0.747253	0.00482317
PLCE1	6220687	cg03088791	-0.747253	0.00482317
TRPM4	870437	cg14325661	0.747253	0.00482317
TNK2	1850482	cg21008828	-0.747253	0.00482317
SEC31A	4280102	cg12984223	0.747253	0.00482317
FAM103A1	7560746	cg03239258	-0.747253	0.00482317
PCNXL3	580273	cg24866086	-0.747253	0.00482317
SHANK2	4220209	cg10806318	0.747253	0.00482317
CENPN	6550373	cg02832646	-0.747253	0.00482317
MRPL12	5080546	cg23033866	-0.747253	0.00482317
WRN	5720433	cg08843001	0.747253	0.00482317
C7orf50	5810671	cg22630939	0.747253	0.00482317
SIT1	4280053	cg13876315	0.747253	0.00482317
RPTOR	6400349	cg27457201	0.747253	0.00482317
DCLRE1C	430044	cg03946324	-0.747253	0.00482317
COL6A3	6250192	cg05688616	-0.747253	0.00482317
NHP2	130673	cg21067654	0.723522	0.00518269
GLI2	5290427	cg18835090	-0.741758	0.00529008
LOC253039	5390553	cg09586646	-0.741758	0.00529008
LRRC17	6110746	cg20442697	-0.741758	0.00529008
RPS6KA2	5360424	cg08427782	-0.741758	0.00529008
PKNOX2	870575	cg00337558	-0.741758	0.00529008
TSTD1	7100471	cg24411043	-0.741758	0.00529008
DES	10296	cg23490796	-0.741758	0.00529008
RUSC1	670376	cg11503744	-0.741758	0.00529008
HEXDC	3840370	cg20239565	-0.741758	0.00529008
HAUS4	4810112	cg01547609	-0.741758	0.00529008
UCP2	6580059	cg22166739	-0.741758	0.00529008
SHPK	5310070	cg25114561	-0.741758	0.00529008
HLX	1050309	cg22698272	-0.741758	0.00529008
DLX3	6380193	cg02919799	-0.741758	0.00529008
ACOT11	1050253	cg11837749	-0.741758	0.00529008
RAB15	5720392	cg05224671	-0.741758	0.00529008
MSRB3	3400458	cg05475386	-0.741758	0.00529008
PRR11	2370072	cg09972077	-0.741758	0.00529008
KIRREL	2100673	cg02305064	-0.741758	0.00529008
DNAJB6	5860315	cg00114346	-0.741758	0.00529008
STAT3	5090619	cg07780782	-0.741758	0.00529008
MRPS34	6110307	cg01777765	-0.741758	0.00529008
UBR1	4810370	cg23701314	-0.741758	0.00529008
PEG10	4230128	cg26179590	-0.741758	0.00529008
GPC1	7160504	cg04035929	-0.741758	0.00529008
FRMD4A	1770008	cg27542038	-0.741758	0.00529008
CPSF3L	4570692	cg06520508	-0.741758	0.00529008
SLC25A26	1850458	cg06211456	-0.741758	0.00529008
LIPG	2600440	cg25331919	0.741758	0.00529008
DYSF	4220187	cg09064252	0.741758	0.00529008
ADAMTS6	20100	cg21033632	0.741758	0.00529008
FHOD1	50129	cg16503279	0.741758	0.00529008
TRAPPC4	1230639	cg22307649	0.741758	0.00529008
ETS1	6370435	cg16792062	0.741758	0.00529008
GDF6	4060072	cg20800022	0.741758	0.00529008
MARCH3	4670255	cg07397189	0.741758	0.00529008
C7orf50	5810671	cg16542356	0.741758	0.00529008
ELAC1	430086	cg25040850	0.741758	0.00529008
CRCP	5130687	cg12463550	0.741758	0.00529008
ATAD1	5260221	cg04543156	0.741758	0.00529008
BPGM	6330133	cg22063653	0.741758	0.00529008
SHANK2	4220209	cg09902254	0.741758	0.00529008
UNC84A	4390113	cg09423610	0.741758	0.00529008
PPP1CA	3990368	cg12939085	0.741758	0.00529008
SHC2	1410440	cg19601674	0.71802	0.00570865
TNNT3	4150379	cg15849872	-0.71802	0.00570865
BNIP1	6420376	cg25357589	0.736264	0.00578942
HSF2BP	7610079	cg16267304	0.736264	0.00578942
KLHL30	3940066	cg17079034	-0.736264	0.00578942
MRPL23	4890427	cg02928928	0.736264	0.00578942
ASPSCR1	1850307	cg02280226	-0.736264	0.00578942
HLA-A	3400438	cg11086883	0.736264	0.00578942
MSRA	6220722	cg12810313	0.736264	0.00578942
GADD45A	4880673	cg23723105	-0.736264	0.00578942
ITPK1	6110731	cg18416503	-0.736264	0.00578942
TOMM7	4880129	cg26716323	0.736264	0.00578942
MLF1IP	2120678	cg16314369	-0.736264	0.00578942
TSTD1	7100471	cg11578532	-0.736264	0.00578942
BST2	4900674	cg01254505	-0.736264	0.00578942
MRI1	160736	cg16166462	-0.736264	0.00578942
RDH5	110326	cg11317254	-0.736264	0.00578942
FBXW7	5560661	cg23992697	0.736264	0.00578942
ATF6B	1780360	cg26985471	0.736264	0.00578942
C16orf53	4230066	cg03485710	-0.736264	0.00578942
TMCO3	1410020	cg07464248	0.736264	0.00578942
KRT7	3800161	cg09670128	-0.736264	0.00578942
MICAL1	3800551	cg26517262	-0.736264	0.00578942
DDX11	4890750	cg07295197	-0.736264	0.00578942
CSE1L	7000634	cg27424675	-0.736264	0.00578942
MYOG	4200224	cg17849972	0.736264	0.00578942
DUSP13	3890328	cg10110933	-0.736264	0.00578942
PITX2	3990440	cg08867413	-0.736264	0.00578942
ARHGEF10	6900703	cg18511558	0.736264	0.00578942
CD82	5130136	cg25456144	-0.736264	0.00578942
COL6A1	7570598	cg05663064	-0.736264	0.00578942
MME	5670674	cg16580737	-0.736264	0.00578942
BCAR3	4070053	cg07231911	-0.736264	0.00578942
CTPS2	6510576	cg08214328	-0.736264	0.00578942
ZEB2	5050441	cg12336777	-0.736264	0.00578942
FERMT3	6060315	cg07682037	-0.736264	0.00578942
EPHA2	6510332	cg16254190	-0.736264	0.00578942
SLC38A4	2260181	cg07102229	-0.736264	0.00578942
KRT7	3800161	cg07007400	-0.736264	0.00578942
RPTOR	6400349	cg23542426	0.736264	0.00578942
ASPSCR1	1850307	cg06205074	-0.736264	0.00578942
PPP2R2D	1010379	cg04021127	-0.736264	0.00578942
FAM129A	4230735	cg16170319	0.736264	0.00578942
ALDH9A1	1820044	cg07564188	0.712518	0.00627465
ACOT11	1050253	cg10266490	-0.730769	0.00632275
ATP10A	1580301	cg18256640	-0.730769	0.00632275
SUSD2	110592	cg26658927	-0.730769	0.00632275
ABHD12	2710615	cg17351116	-0.730769	0.00632275
RHOT2	3130072	cg08616681	-0.730769	0.00632275
ITGA4	7200768	cg04531425	-0.730769	0.00632275
C12orf49	3170102	cg01308601	-0.730769	0.00632275
KIF23	2850474	cg05717833	-0.730769	0.00632275
SORBS2	2750170	cg12309668	-0.730769	0.00632275
GTF2E1	3800068	cg11566152	-0.730769	0.00632275
SPATS2L	7380221	cg08866865	-0.730769	0.00632275
H1FX	7610538	cg21378047	-0.730769	0.00632275
ATOH8	3840376	cg08079596	-0.730769	0.00632275
KLHL30	3940066	cg14425914	-0.730769	0.00632275
ASCC3	4890376	cg26131927	-0.730769	0.00632275
TSTD1	7100471	cg27180868	-0.730769	0.00632275
IL21R	10630	cg16454902	-0.730769	0.00632275
MGMT	6480494	cg18811130	-0.730769	0.00632275
BAT1	160132	cg11305058	-0.730769	0.00632275
C1orf54	2600278	cg16501235	-0.730769	0.00632275
TPM4	6860441	cg06590173	-0.730769	0.00632275
MYO1B	1500669	cg13443385	-0.730769	0.00632275
LOC731779	6960441	cg06946901	-0.730769	0.00632275
RPS6KA2	5360424	cg00139242	-0.730769	0.00632275
TBC1D2B	2850039	cg07033292	-0.730769	0.00632275
NDRG3	6660400	cg02844985	-0.730769	0.00632275
C10orf58	5960168	cg09425356	-0.730769	0.00632275
ASAM	5570682	cg21597692	0.730769	0.00632275
PALM	3440037	cg20631351	0.730769	0.00632275
ARSB	270215	cg13121490	0.730769	0.00632275
PRKCA	6560564	cg17921248	0.730769	0.00632275
FAM108B1	2340056	cg01167496	0.730769	0.00632275
TP53I11	6350376	cg03802998	0.730769	0.00632275
ANTXR1	3120689	cg22766014	0.730769	0.00632275
MMP2	510736	cg09530163	0.730769	0.00632275
ZNF670	1050201	cg04346743	0.730769	0.00632275
HBEGF	1820594	cg01599709	0.730769	0.00632275
NKTR	2060400	cg17250947	0.730769	0.00632275
IFFO2	4900653	cg16360668	0.730769	0.00632275
ARPC5	20142	cg04972433	0.730769	0.00632275
MPDU1	4890403	cg04198562	0.730769	0.00632275
PTBP2	5820521	cg16366349	0.730769	0.00632275
CDH13	5820563	cg02738205	0.730769	0.00632275
TMEM93	3140768	cg10225491	0.730769	0.00632275
MAD1L1	2630370	cg05533001	0.730769	0.00632275
EBF1	1110592	cg23348743	0.730769	0.00632275
LDHA	770326	cg22837499	-0.709767	0.0065733
KBTBD10	6960487	cg01881761	-0.725275	0.00689166
SMARCD1	3400593	cg07210490	-0.725275	0.00689166
TEAD4	4040746	cg10533624	-0.725275	0.00689166
NFIX	5720129	cg22630169	-0.725275	0.00689166
XKR6	4730672	cg24574147	-0.725275	0.00689166
[truncated: 2,894 more rows]

## Sheet: cor.test exp-meth myotube obese
Spearman correlation analyses between gene expression and methylation of significant corresponding CpG sites in myotubes. Genes that had significant differences in both expression and methylation during differentiation of primary human myoblasts from 13 obese subjects were included.
[truncated: 4,015 more rows]
