# Supplementary material for: Abnormal epigenetic changes during differentiation of human skeletal muscle stem cells from obese subjects
Source: BMC Med. 2017 Feb 22;15:39. doi: 10.1186/s12916-017-0792-x (PMC5320752; doi:10.1186/s12916-017-0792-x)
Supplement: Additional file 11: Table S10. — Genes differentially expressed and methylated between myoblasts and myotubes (q < 0.05) in either non-obese or obese subjects (mean ± SD). (XLSX 121 kb) [file 12916_2017_792_MOESM11_ESM.xlsx]

## Sheet: Unique exp+meth Non-obese
Genes differentially expressed and methylated during differentiation of primary human myoblasts from only non-obese subjects (q<0.05). No differences in expression and methylation were detected for these genes during differentiation of primary human myoblasts from obese subjects.
mRNA Expression							DNA Methylation (%)
IlluminaID	Gene symbol	Myoblasts	Myotubes	Fold change	p	q	Probe ID	Gene	Gene region	CpG Island region	Myoblasts	Myotubes	Difference	p	q
5720056	MED10	1037.6±96.0	928.0±135.9	0.9	0.00805664	0.0214886	cg11228473	MED10	TSS1500	Island	10.5±1.6	11.9±2.0	1.5	0.00231934	0.0410811
4860538	NBPF11	94.5±16.6	76.3±19.4	0.8	0.000488281	0.00253281	cg24156006	NBPF11;LOC200030	Body;Body		36.0±5.1	39.2±7.8	3.2	0.0012207	0.0352506
2750367	PMAIP1	100.4±28.3	54.9±14.2	0.5	0.000488281	0.00253281	cg17283601	PMAIP1;PMAIP1	5'UTR;1stExon	Island	8.6±1.6	10.1±2.3	1.5	0.00231934	0.0410811
870379	ZFAND2A	875.3±165.4	795.5±170.2	0.9	0.0134277	0.0324562	cg26608667	ZFAND2A	Body	N_Shelf	48.5±9.2	52.0±9.6	3.5	0.00305176	0.0444248
870379	ZFAND2A	875.3±165.4	795.5±170.2	0.9	0.0134277	0.0324562	cg01763702	ZFAND2A	TSS200	Island	3.6±0.6	3.3±0.6	-0.3	0.00402832	0.0485803

## Sheet: Unique exp+meth Obese
Genes differentially expressed and methylated during differentiation of primary human myoblasts from only obese subjects (q<0.05). No differences in expression and methylation were detected for these genes during differentiation of primary human myoblasts from non-obese subjects.
Expression							DNA methylation (%)
IlluminaID	Gene symbol	Myoblasts	Myotubes	Fold change	p	q	Probe ID	Gene	Gene region	CpG Island region	Myoblasts	Myotubes	Difference	p	q
5340450	ABHD15	100.1±39.4	140.3±53.6	1.4	0.00805664	0.0228917	cg03739177	ABHD15	Body	N_Shelf	55.6±11.6	63.6±9.3	8.0	0.00012207	0.00294381
5340450	ABHD15	100.1±140.3	140.3±53.6	1.4	0.00805664	0.0228917	cg06727412	ABHD15;TP53I13	TSS1500;TSS1500	Island	7.1±0.9	9.3±2.1	2.2	0.00012207	0.00294381
5340450	ABHD15	100.1±140.3	140.3±53.6	1.4	0.00805664	0.0228917	cg27511558	ABHD15	TSS200	Island	5.8±0.7	7.0±0.6	1.2	0.000854492	0.00699617
5340450	ABHD15	100.1±140.3	140.3±53.6	1.4	0.00805664	0.0228917	cg23112192	ABHD15	1stExon	Island	27.3±8.5	32.1±8.3	4.8	0.0012207	0.00867977
5340450	ABHD15	100.1±140.3	140.3±53.6	1.4	0.00805664	0.0228917	cg04528771	ABHD15	Body	Island	43.9±7.7	48.1±8.4	4.1	0.00305176	0.0156593
5340450	ABHD15	100.1±140.3	140.3±53.6	1.4	0.00805664	0.0228917	cg12729307	ABHD15	1stExon	Island	18.0±6.3	21.5±7.8	3.5	0.00402832	0.018846
1190327	ACOX1	132.8±188.3	188.3±26.5	1.4	0.000244141	0.00175785	cg23099439	ACOX1;FBF1;ACOX1	3'UTR;TSS1500;3'UTR	S_Shore	15.3±2.5	17.8±3.6	2.5	0.000366211	0.00441405
1190327	ACOX1	132.8±188.3	188.3±26.5	1.4	0.000244141	0.00175785	cg11507926	ACOX1;ACOX1;C17orf106	TSS1500;TSS1500;5'UTR	Island	6.6±0.6	8.0±0.7	1.4	0.000610352	0.00577618
1190327	ACOX1	132.8±188.3	188.3±26.5	1.4	0.000244141	0.00175785	cg12452675	ACOX1;ACOX1;ACOX1;ACOX1;C17orf106	1stExon;5'UTR;5'UTR;1stExon;TSS200	Island	9.4±1.1	10.8±1.2	1.4	0.00402832	0.018846
1190327	ACOX1	132.8±188.3	188.3±26.5	1.4	0.000244141	0.00175785	cg16024937	ACOX1;ACOX1	3'UTR;3'UTR	S_Shelf	64.8±5.2	67.6±7.1	2.8	0.00671387	0.026752
1190327	ACOX1	132.8±188.3	188.3±26.5	1.4	0.000244141	0.00175785	cg24357503	ACOX1;C17orf106;ACOX1;C17orf106	TSS200;1stExon;TSS200;5'UTR	Island	6.7±0.7	7.5±0.6	0.8	0.00854492	0.0316442
1190327	ACOX1	132.8±188.3	188.3±26.5	1.4	0.000244141	0.00175785	cg10931252	ACOX1;ACOX1;C17orf106	TSS1500;TSS1500;5'UTR	S_Shore	13.8±3.5	15.1±3.2	1.4	0.0134277	0.0435446
1500152	ACP1	738.8±633.4	633.4±110.4	0.9	0.00341797	0.011668	cg00431236	ACP1;SH3YL1;ACP1;ACP1;ACP1;SH3YL1	1stExon;TSS1500;1stExon;1stExon;Body;TSS1500	Island	7.0±1.1	9.2±1.5	2.2	0.000244141	0.00365637
6110672	ACP1	2761.8±2531.5	2531.5±546.3	0.9	0.0170898	0.0413726	cg00431236	ACP1;SH3YL1;ACP1;ACP1;ACP1;SH3YL1	1stExon;TSS1500;1stExon;1stExon;Body;TSS1500	Island	7.0±1.1	9.2±1.5	2.2	0.000244141	0.00365637
1500152	ACP1	738.8±633.4	633.4±110.4	0.9	0.00341797	0.011668	cg21586243	SH3YL1;ACP1;ACP1;ACP1;ACP1;SH3YL1	TSS1500;TSS200;TSS200;TSS200;TSS200;TSS1500	Island	6.3±0.6	5.5±0.6	-0.7	0.00231934	0.0130585
1500152	ACP1	738.8±633.4	633.4±110.4	0.9	0.00341797	0.011668	cg23245486	ACP1;ACP1;ACP1;ACP1	Body;3'UTR;Body;Body		89.1±2.4	86.6±1.6	-2.5	0.00231934	0.0130585
6110672	ACP1	2761.8±2531.5	2531.5±546.3	0.9	0.0170898	0.0413726	cg21586243	SH3YL1;ACP1;ACP1;ACP1;ACP1;SH3YL1	TSS1500;TSS200;TSS200;TSS200;TSS200;TSS1500	Island	6.3±0.6	5.5±0.6	-0.7	0.00231934	0.0130585
6110672	ACP1	2761.8±2531.5	2531.5±546.3	0.9	0.0170898	0.0413726	cg23245486	ACP1;ACP1;ACP1;ACP1	Body;3'UTR;Body;Body		89.1±2.4	86.6±1.6	-2.5	0.00231934	0.0130585
1780647	ADCK2	168.3±138.0	138.0±32.7	0.8	0.0134277	0.0341188	cg09909351	ADCK2	1stExon	Island	7.9±0.8	10.2±1.2	2.4	0.00012207	0.00294381
1780647	ADCK2	168.3±138.0	138.0±32.7	0.8	0.0134277	0.0341188	cg24013954	ADCK2	3'UTR	N_Shore	27.1±5.8	31.3±7.6	4.3	0.0012207	0.00867977
1780647	ADCK2	168.3±138.0	138.0±32.7	0.8	0.0134277	0.0341188	cg13980308	ADCK2	1stExon	Island	8.1±0.9	9.3±0.7	1.2	0.00170898	0.010725
1780647	ADCK2	168.3±138.0	138.0±32.7	0.8	0.0134277	0.0341188	cg05290708	ADCK2	TSS200	Island	13.1±1.4	14.5±1.3	1.4	0.0107422	0.0371549
3870022	AGPAT6	54.9±45.8	45.8±7.8	0.8	0.00610352	0.0183569	cg26897681	AGPAT6	5'UTR	S_Shelf	76.8±3.2	73.0±5.0	-3.8	0.000366211	0.00441405
3870022	AGPAT6	54.9±45.8	45.8±7.8	0.8	0.00610352	0.0183569	cg24327836	AGPAT6	3'UTR		75.5±7.6	78.4±7.6	2.9	0.00402832	0.018846
3870022	AGPAT6	54.9±45.8	45.8±7.8	0.8	0.00610352	0.0183569	cg09697857	AGPAT6	TSS1500	Island	6.7±0.7	8.2±0.9	1.5	0.00524902	0.022571
3870022	AGPAT6	54.9±45.8	45.8±7.8	0.8	0.00610352	0.0183569	cg09915099	AGPAT6	TSS1500	N_Shore	9.4±1.6	10.6±1.6	1.2	0.0134277	0.0435446
1170220	AHSA2	323.7±411.6	411.6±89.0	1.3	0.000488281	0.00271313	cg06949933	AHSA2	5'UTR	S_Shore	13.7±5.9	18.0±9.1	4.4	0.00012207	0.00294381
1170220	AHSA2	323.7±411.6	411.6±89.0	1.3	0.000488281	0.00271313	cg25451194	AHSA2	5'UTR	S_Shelf	11.1±2.3	13.5±2.0	2.5	0.000366211	0.00441405
1170220	AHSA2	323.7±411.6	411.6±89.0	1.3	0.000488281	0.00271313	cg07209960	AHSA2	TSS200	Island	6.1±0.4	5.4±0.6	-0.7	0.00305176	0.0156593
3800047	AIF1	54.7±67.3	67.3±13.6	1.2	0.00610352	0.0183569	cg24211388	AIF1;AIF1;AIF1	TSS1500;TSS200;TSS200		82.2±4.7	79.9±4.6	-2.3	0.000854492	0.00699617
5310646	AKR1B10	36.5±62.6	62.6±36.2	1.7	0.00805664	0.0228917	cg12001930	AKR1B10	TSS200		17.6±4.1	21.2±5.0	3.6	0.000244141	0.00365637
5310646	AKR1B10	36.5±62.6	62.6±36.2	1.7	0.00805664	0.0228917	cg25171118	AKR1B10;AKR1B10	1stExon;5'UTR		23.9±9.0	27.3±10.5	3.3	0.00305176	0.0156593
5560670	ALG1	67.0±45.3	45.3±9.2	0.7	0.000488281	0.00271313	cg02424179	ALG1	Body	S_Shore	5.1±0.5	5.8±0.6	0.7	0.00170898	0.010725
5560670	ALG1	67.0±45.3	45.3±9.2	0.7	0.000488281	0.00271313	cg08026791	FAM86A;ALG1;FAM86A	3'UTR;3'UTR;3'UTR		17.9±5.0	20.4±5.4	2.5	0.00524902	0.022571
4880465	ANKRD6	52.7±80.3	80.3±45.4	1.5	0.000488281	0.00271313	cg26504263	ANKRD6	5'UTR		21.7±3.0	27.0±4.0	5.3	0.000366211	0.00441405
4880465	ANKRD6	52.7±80.3	80.3±45.4	1.5	0.000488281	0.00271313	cg15270687	ANKRD6	5'UTR	Island	12.9±3.8	15.3±4.5	2.4	0.000854492	0.00699617
4880465	ANKRD6	52.7±80.3	80.3±45.4	1.5	0.000488281	0.00271313	cg12209743	ANKRD6	TSS200	Island	6.7±0.9	6.3±0.7	-0.4	0.00170898	0.010725
4880465	ANKRD6	52.7±80.3	80.3±45.4	1.5	0.000488281	0.00271313	cg15232240	ANKRD6	5'UTR	S_Shore	11.2±2.3	13.3±2.3	2.1	0.00170898	0.010725
4880465	ANKRD6	52.7±80.3	80.3±45.4	1.5	0.000488281	0.00271313	cg00704819	ANKRD6	Body		63.9±9.2	66.4±9.4	2.4	0.00854492	0.0316442
4880465	ANKRD6	52.7±80.3	80.3±45.4	1.5	0.000488281	0.00271313	cg07970821	ANKRD6	Body		55.4±9.1	58.4±8.7	3.0	0.00854492	0.0316442
1570138	APTX	519.4±639.0	639.0±69.8	1.2	0.000488281	0.00271313	cg14228885	APTX;APTX	TSS1500;TSS1500	S_Shore	7.4±1.0	8.2±1.2	0.8	0.00012207	0.00294381
1570138	APTX	519.4±639.0	639.0±69.8	1.2	0.000488281	0.00271313	cg23234510	APTX;APTX	5'UTR;Body	Island	5.7±0.3	7.2±0.9	1.6	0.00012207	0.00294381
1570138	APTX	519.4±639.0	639.0±69.8	1.2	0.000488281	0.00271313	cg14371649	APTX;APTX;APTX	5'UTR;5'UTR;Body		47.2±6.6	50.0±7.3	2.8	0.0107422	0.0371549
1570138	APTX	519.4±639.0	639.0±69.8	1.2	0.000488281	0.00271313	cg14530306	APTX;APTX	TSS200;TSS200	S_Shore	8.4±1.4	9.2±1.0	0.8	0.0134277	0.0435446
4780010	ARL4D	55.2±66.5	66.5±14.2	1.2	0.010498	0.0280972	cg20420791	ARL4D;ARL4D	5'UTR;1stExon	Island	10.3±1.4	12.4±1.2	2.0	0.000244141	0.00365637
4780010	ARL4D	55.2±66.5	66.5±14.2	1.2	0.010498	0.0280972	cg12842219	ARL4D	TSS200	Island	7.1±1.0	6.4±0.8	-0.7	0.00671387	0.026752
4780010	ARL4D	55.2±66.5	66.5±14.2	1.2	0.010498	0.0280972	cg01065373	ARL4D	TSS1500	N_Shore	11.7±1.6	13.1±2.1	1.4	0.0107422	0.0371549
2000307	ATG16L2	45.8±34.6	34.6±8.7	0.8	0.00610352	0.0183569	cg00979931	ATG16L2	Body	Island	16.8±2.5	21.4±3.8	4.5	0.00012207	0.00294381
2000307	ATG16L2	45.8±34.6	34.6±8.7	0.8	0.00610352	0.0183569	cg04006327	ATG16L2	Body	Island	13.6±2.4	17.8±3.3	4.2	0.00012207	0.00294381
2000307	ATG16L2	45.8±34.6	34.6±8.7	0.8	0.00610352	0.0183569	cg06285727	ATG16L2	TSS1500	N_Shore	35.4±5.1	39.6±5.2	4.2	0.00012207	0.00294381
2000307	ATG16L2	45.8±34.6	34.6±8.7	0.8	0.00610352	0.0183569	cg25034908	ATG16L2	Body	Island	4.4±0.4	5.2±0.4	0.8	0.00012207	0.00294381
2000307	ATG16L2	45.8±34.6	34.6±8.7	0.8	0.00610352	0.0183569	cg07297954	ATG16L2	Body	Island	8.1±1.3	10.1±1.8	2.0	0.000366211	0.00441405
2000307	ATG16L2	45.8±34.6	34.6±8.7	0.8	0.00610352	0.0183569	cg10687644	ATG16L2	Body	S_Shore	79.1±2.9	76.2±4.7	-2.9	0.00305176	0.0156593
2000307	ATG16L2	45.8±34.6	34.6±8.7	0.8	0.00610352	0.0183569	cg11863058	ATG16L2	Body	Island	48.4±8.2	51.6±9.3	3.2	0.0107422	0.0371549
6110754	ATP5O	4436.3±4143.1	4143.1±397.1	0.9	0.00463867	0.0148044	cg02802924	ATP5O;ATP5O	1stExon;5'UTR	Island	8.7±1.3	10.6±1.6	1.8	0.000244141	0.00365637
6110754	ATP5O	4436.3±4143.1	4143.1±397.1	0.9	0.00463867	0.0148044	cg15316949	ATP5O	Body	Island	8.7±0.9	10.0±1.0	1.3	0.0012207	0.00867977
6110754	ATP5O	4436.3±4143.1	4143.1±397.1	0.9	0.00463867	0.0148044	cg15249164	ATP5O	TSS200	Island	13.6±1.9	14.9±1.4	1.3	0.0134277	0.0435446
5490270	ATP6AP1L	40.7±53.4	53.4±10.2	1.3	0.0214844	0.0496516	cg13663945	ATP6AP1L	TSS1500		80.1±4.2	73.8±2.9	-6.3	0.000244141	0.00365637
5490270	ATP6AP1L	40.7±53.4	53.4±10.2	1.3	0.0214844	0.0496516	cg16694231	ATP6AP1L	TSS1500		86.0±2.9	83.4±4.1	-2.6	0.00671387	0.026752
5220347	BCKDK	1641.2±2035.9	2035.9±411.1	1.2	0.00170898	0.00675259	cg26706070	BCKDK;BCKDK	5'UTR;5'UTR	Island	9.7±1.0	11.6±0.9	1.9	0.000244141	0.00365637
5220347	BCKDK	1641.2±2035.9	2035.9±411.1	1.2	0.00170898	0.00675259	cg15785580	BCKDK;BCKDK	TSS200;TSS200	Island	7.3±0.8	8.5±0.9	1.2	0.000854492	0.00699617
5220347	BCKDK	1641.2±2035.9	2035.9±411.1	1.2	0.00170898	0.00675259	cg01016533	BCKDK;BCKDK	3'UTR;3'UTR	S_Shelf	71.0±8.0	67.0±9.7	-4.0	0.00402832	0.018846
7100131	BCS1L	209.5±178.8	178.8±20.5	0.9	0.00805664	0.0228917	cg22207171	ZNF142;BCS1L;BCS1L	TSS1500;5'UTR;5'UTR	Island	6.9±0.6	8.3±1.0	1.5	0.00012207	0.00294381
7100131	BCS1L	209.5±178.8	178.8±20.5	0.9	0.00805664	0.0228917	cg04081392	ZNF142;BCS1L;BCS1L;ZNF142	5'UTR;TSS1500;TSS1500;1stExon	Island	6.2±0.4	7.4±0.9	1.2	0.000854492	0.00699617
7100131	BCS1L	209.5±178.8	178.8±20.5	0.9	0.00805664	0.0228917	cg04104609	ZNF142;BCS1L;BCS1L	5'UTR;TSS1500;TSS1500	Island	21.8±2.2	24.0±1.8	2.2	0.00402832	0.018846
7100131	BCS1L	209.5±178.8	178.8±20.5	0.9	0.00805664	0.0228917	cg25859012	BCS1L;ZNF142;BCS1L	TSS200;TSS200;TSS200	Island	10.4±1.1	12.0±1.6	1.6	0.00854492	0.0316442
2760706	C16orf48	352.4±428.2	428.2±35.7	1.2	0.0012207	0.00519616	cg26335299	C16orf86;C16orf48	TSS1500;Body	Island	11.0±2.7	13.7±2.7	2.8	0.00012207	0.00294381
2760706	C16orf48	352.4±428.2	428.2±35.7	1.2	0.0012207	0.00519616	cg03169170	C16orf48	Body	N_Shore	82.0±1.8	79.1±2.8	-2.9	0.000610352	0.00577618
2760706	C16orf48	352.4±428.2	428.2±35.7	1.2	0.0012207	0.00519616	cg26449586	C16orf86;C16orf48	Body;TSS1500	S_Shore	18.7±7.0	21.5±6.8	2.9	0.00170898	0.010725
2760706	C16orf48	352.4±428.2	428.2±35.7	1.2	0.0012207	0.00519616	cg06637893	C16orf86;C16orf48	1stExon;TSS1500	Island	11.2±3.5	13.1±4.8	1.9	0.0134277	0.0435446
4540064	C17orf70	701.9±808.5	808.5±118.0	1.2	0.0012207	0.00519616	cg13987781	C17orf70;C17orf70	TSS1500;TSS1500	S_Shore	6.7±1.2	8.2±1.4	1.5	0.000610352	0.00577618
4540064	C17orf70	701.9±808.5	808.5±118.0	1.2	0.0012207	0.00519616	cg06748584	C17orf70	TSS1500	S_Shore	6.9±0.7	7.6±0.8	0.8	0.000854492	0.00699617
4540064	C17orf70	701.9±808.5	808.5±118.0	1.2	0.0012207	0.00519616	cg24985835	C17orf70;C17orf70	TSS1500;TSS1500	S_Shore	8.0±0.8	9.2±1.2	1.3	0.00170898	0.010725
4540064	C17orf70	701.9±808.5	808.5±118.0	1.2	0.0012207	0.00519616	cg25309567	C17orf70;C17orf70	Body;Body	N_Shelf	79.1±4.5	75.7±3.7	-3.4	0.00170898	0.010725
4540064	C17orf70	701.9±808.5	808.5±118.0	1.2	0.0012207	0.00519616	cg08853103	C17orf70;C17orf70	Body;Body	N_Shelf	73.8±8.7	69.8±9.9	-3.9	0.00402832	0.018846
4540064	C17orf70	701.9±808.5	808.5±118.0	1.2	0.0012207	0.00519616	cg24888187	C17orf70;C17orf70	TSS1500;TSS1500	S_Shore	7.9±3.9	8.8±3.7	0.9	0.00402832	0.018846
4540064	C17orf70	701.9±808.5	808.5±118.0	1.2	0.0012207	0.00519616	cg26331991	C17orf70;C17orf70	3'UTR;3'UTR	S_Shelf	84.0±5.1	82.0±6.0	-2.0	0.00524902	0.022571
4540064	C17orf70	701.9±808.5	808.5±118.0	1.2	0.0012207	0.00519616	cg02538637	C17orf70;C17orf70	TSS1500;TSS1500	S_Shore	13.1±3.5	14.6±3.5	1.5	0.00854492	0.0316442
4540064	C17orf70	701.9±808.5	808.5±118.0	1.2	0.0012207	0.00519616	cg06791100	C17orf70;C17orf70	Body;Body		77.7±8.5	74.2±9.7	-3.6	0.00854492	0.0316442
4540064	C17orf70	701.9±808.5	808.5±118.0	1.2	0.0012207	0.00519616	cg22839108	C17orf70;C17orf70	3'UTR;3'UTR	S_Shelf	83.6±3.6	81.4±5.1	-2.3	0.0107422	0.0371549
3390477	C17orf79	2735.9±2206.9	2206.9±402.6	0.8	0.0214844	0.0496516	cg20037470	C17orf79	Body	Island	9.3±1.1	11.5±1.2	2.2	0.0012207	0.00867977
3390477	C17orf79	2735.9±2206.9	2206.9±402.6	0.8	0.0214844	0.0496516	cg21937460	C17orf79	Body	N_Shore	18.8±8.8	22.2±8.6	3.4	0.0012207	0.00867977
3390477	C17orf79	2735.9±2206.9	2206.9±402.6	0.8	0.0214844	0.0496516	cg15965566	C17orf79	TSS200	Island	6.4±0.9	7.3±1.1	0.9	0.00170898	0.010725
3390477	C17orf79	2735.9±2206.9	2206.9±402.6	0.8	0.0214844	0.0496516	cg12000587	C17orf79	TSS1500	S_Shore	10.3±3.2	12.0±3.6	1.7	0.00402832	0.018846
3390477	C17orf79	2735.9±2206.9	2206.9±402.6	0.8	0.0214844	0.0496516	cg08187083	C17orf79	TSS200	Island	9.7±1.8	11.0±1.8	1.3	0.00671387	0.026752
3390477	C17orf79	2735.9±2206.9	2206.9±402.6	0.8	0.0214844	0.0496516	cg20711621	C17orf79	TSS1500	Island	8.0±0.9	9.1±1.4	1.2	0.0134277	0.0435446
5390288	C1GALT1C1	131.8±114.2	114.2±28.0	0.9	0.00805664	0.0228917	cg24054653	C1GALT1C1;C1GALT1C1;C1GALT1C1;C1GALT1C1	1stExon;1stExon;5'UTR;5'UTR	Island	16.5±11.0	18.7±12.4	2.1	0.00170898	0.010725
5390288	C1GALT1C1	131.8±114.2	114.2±28.0	0.9	0.00805664	0.0228917	cg13015740	C1GALT1C1;C1GALT1C1	Body;Body	N_Shelf	69.8±7.9	64.1±8.6	-5.7	0.00305176	0.0156593
5390288	C1GALT1C1	131.8±114.2	114.2±28.0	0.9	0.00805664	0.0228917	cg21601364	C1GALT1C1;C1GALT1C1	TSS1500;TSS1500	S_Shore	16.1±7.8	19.8±9.6	3.7	0.00524902	0.022571
4540463	C1orf156	66.3±45.0	45.0±17.6	0.7	0.00610352	0.0183569	cg26023751	C1orf156;C1orf112;C1orf156	1stExon;TSS1500;5'UTR	Island	6.0±0.6	6.6±0.8	0.6	0.00012207	0.00294381
4540463	C1orf156	66.3±45.0	45.0±17.6	0.7	0.00610352	0.0183569	cg21909475	C1orf156;C1orf112	TSS1500;TSS200	S_Shore	13.9±1.8	16.3±1.9	2.4	0.00305176	0.0156593
6510014	C1orf189	47.1±33.3	33.3±9.3	0.7	0.0170898	0.0413726	cg02896768	C1orf189;C1orf43;C1orf43;C1orf43	TSS1500;Body;Body;Body		52.5±7.8	55.8±9.2	3.3	0.0107422	0.0371549
1690240	C5orf4	31.2±51.8	51.8±14.7	1.7	0.00341797	0.011668	cg05497240	C5orf4	3'UTR		78.4±3.3	76.8±3.9	-1.6	0.00305176	0.0156593
1690240	C5orf4	31.2±51.8	51.8±14.7	1.7	0.00341797	0.011668	cg18188717	C5orf4	TSS200		8.6±1.3	9.4±0.9	0.8	0.00854492	0.0316442
2510768	C9orf102	136.4±116.0	116.0±19.6	0.9	0.0134277	0.0341188	cg14256983	C9orf102	Body	S_Shore	61.7±2.9	55.1±3.9	-6.6	0.00170898	0.010725
2510768	C9orf102	136.4±116.0	116.0±19.6	0.9	0.0134277	0.0341188	cg13599886	C9orf130;C9orf102;C9orf130	Body;TSS1500;Body	Island	11.2±1.5	12.4±0.9	1.2	0.00671387	0.026752
4180445	C9orf142	597.7±458.3	458.3±55.1	0.8	0.00244141	0.00897345	cg01126560	C9orf142	TSS1500	N_Shore	15.9±5.7	21.3±5.9	5.5	0.00012207	0.00294381
4180445	C9orf142	597.7±458.3	458.3±55.1	0.8	0.00244141	0.00897345	cg16025584	C9orf142	Body	N_Shore	8.1±1.2	10.4±1.5	2.3	0.00012207	0.00294381
3370288	CBX6	445.3±586.6	586.6±194.9	1.3	0.0012207	0.00519616	cg04134624	CBX6	1stExon	Island	6.6±0.5	7.4±0.9	0.8	0.0012207	0.00867977
3370288	CBX6	445.3±586.6	586.6±194.9	1.3	0.0012207	0.00519616	cg13487229	CBX6	Body	Island	6.3±0.5	5.5±0.7	-0.8	0.00170898	0.010725
3370288	CBX6	445.3±586.6	586.6±194.9	1.3	0.0012207	0.00519616	cg05738585	CBX6	Body	Island	83.5±4.1	81.3±4.6	-2.2	0.00671387	0.026752
5550187	CCDC43	258.4±323.3	323.3±61.8	1.3	0.00610352	0.0183569	cg11234017	CCDC43;CCDC43	TSS200;TSS200	Island	7.8±1.4	9.4±1.3	1.6	0.000244141	0.00365637
5550187	CCDC43	258.4±323.3	323.3±61.8	1.3	0.00610352	0.0183569	cg12393668	CCDC43;CCDC43	TSS1500;TSS1500	S_Shore	46.3±8.9	51.5±9.1	5.2	0.0012207	0.00867977
5550187	CCDC43	258.4±323.3	323.3±61.8	1.3	0.00610352	0.0183569	cg03504005	CCDC43;CCDC43	3'UTR;3'UTR		42.9±6.5	37.8±6.8	-5.1	0.00671387	0.026752
5550187	CCDC43	258.4±323.3	323.3±61.8	1.3	0.00610352	0.0183569	cg02717166	CCDC43;CCDC43	1stExon;1stExon	Island	8.0±0.7	8.9±1.0	0.9	0.00854492	0.0316442
5550187	CCDC43	258.4±323.3	323.3±61.8	1.3	0.00610352	0.0183569	cg04537209	CCDC43;CCDC43	TSS200;TSS200	S_Shore	5.2±0.7	6.0±1.3	0.8	0.00854492	0.0316442
2480167	CCIN	48.5±33.9	33.9±11.9	0.7	0.00805664	0.0228917	cg13696605	CCIN	TSS200	S_Shelf	83.6±2.4	80.6±4.9	-2.9	0.00671387	0.026752
1500725	CD1C	30.6±49.5	49.5±24.3	1.6	0.010498	0.0280972	cg27534912	CD1C	TSS1500		40.5±7.3	36.6±7.3	-3.9	0.00854492	0.0316442
430767	CDK9	215.5±243.8	243.8±31.2	1.1	0.000244141	0.00175785	cg05837666	CDK9	TSS1500	Island	9.5±1.2	11.5±1.5	2.0	0.00012207	0.00294381
430767	CDK9	215.5±243.8	243.8±31.2	1.1	0.000244141	0.00175785	cg09987201	CDK9	Body	Island	7.4±0.6	8.8±0.9	1.4	0.000854492	0.00699617
430767	CDK9	215.5±243.8	243.8±31.2	1.1	0.000244141	0.00175785	cg14339760	CDK9	Body	N_Shore	82.9±2.5	78.9±3.9	-4.0	0.000854492	0.00699617
430767	CDK9	215.5±243.8	243.8±31.2	1.1	0.000244141	0.00175785	cg18823302	CDK9	Body	Island	80.7±5.3	77.5±6.6	-3.2	0.00402832	0.018846
430767	CDK9	215.5±243.8	243.8±31.2	1.1	0.000244141	0.00175785	cg22170618	CDK9	Body	Island	10.9±1.2	11.6±0.8	0.6	0.00524902	0.022571
5090440	CDKN2AIP	193.1±158.6	158.6±31.3	0.8	0.00610352	0.0183569	cg16802152	CDKN2AIP;CDKN2AIP	1stExon;5'UTR	Island	5.8±0.6	4.9±0.5	-0.8	0.000244141	0.00365637
5090440	CDKN2AIP	193.1±158.6	158.6±31.3	0.8	0.00610352	0.0183569	cg18827396	CDKN2AIP	3'UTR	S_Shelf	78.1±4.8	73.4±4.5	-4.7	0.000854492	0.00699617
5090440	CDKN2AIP	193.1±158.6	158.6±31.3	0.8	0.00610352	0.0183569	cg24787081	CDKN2AIP	TSS1500	Island	8.2±1.0	9.2±0.9	1.1	0.00305176	0.0156593
2350176	CHD1	340.9±244.1	244.1±68.4	0.7	0.000488281	0.00271313	cg21082921	CHD1	TSS1500	N_Shore	13.3±1.9	16.0±2.4	2.8	0.00170898	0.010725
1660367	CNTN3	62.9±43.5	43.5±62.4	0.7	0.00170898	0.00675259	cg19611602	CNTN3	TSS1500		76.5±3.7	70.8±4.9	-5.7	0.000366211	0.00441405
1660367	CNTN3	62.9±43.5	43.5±62.4	0.7	0.00170898	0.00675259	cg07674386	CNTN3	Body		81.8±3.0	77.1±5.7	-4.6	0.00305176	0.0156593
1660367	CNTN3	62.9±43.5	43.5±62.4	0.7	0.00170898	0.00675259	cg09614932	CNTN3	Body		35.7±7.5	41.8±5.9	6.1	0.00402832	0.018846
6620315	COQ6	235.0±277.5	277.5±28.0	1.2	0.00463867	0.0148044	cg12106743	COQ6;COQ6;FAM161B	Body;5'UTR;TSS1500	Island	7.6±1.5	9.7±1.7	2.1	0.00012207	0.00294381
6620315	COQ6	235.0±277.5	277.5±28.0	1.2	0.00463867	0.0148044	cg15492104	COQ6;COQ6;FAM161B	Body;5'UTR;TSS1500	Island	7.6±1.0	9.0±0.6	1.4	0.000244141	0.00365637
6620315	COQ6	235.0±277.5	277.5±28.0	1.2	0.00463867	0.0148044	cg14380426	COQ6;COQ6	Body;5'UTR	S_Shore	48.7±8.5	52.5±8.9	3.8	0.00305176	0.0156593
6620315	COQ6	235.0±277.5	277.5±28.0	1.2	0.00463867	0.0148044	cg14237158	FAM161B;COQ6;COQ6;COQ6;FAM161B	1stExon;1stExon;5'UTR;TSS200;5'UTR	N_Shore	5.8±0.8	7.0±0.7	1.2	0.00402832	0.018846
6620315	COQ6	235.0±277.5	277.5±28.0	1.2	0.00463867	0.0148044	cg14256180	FAM161B;COQ6;COQ6	Body;TSS1500;TSS200	N_Shore	6.5±0.7	7.5±0.7	1.0	0.00402832	0.018846
6620315	COQ6	235.0±277.5	277.5±28.0	1.2	0.00463867	0.0148044	cg19496328	FAM161B;COQ6;COQ6;COQ6;FAM161B	1stExon;1stExon;5'UTR;TSS200;5'UTR	N_Shore	4.8±0.5	5.8±0.8	0.9	0.00671387	0.026752
3850110	COX6A1	2145.9±1879.8	1879.8±264.8	0.9	0.00244141	0.00897345	cg16106678	COX6A1	Body	Island	7.4±0.7	8.8±0.6	1.4	0.000854492	0.00699617
3850110	COX6A1	2145.9±1879.8	1879.8±264.8	0.9	0.00244141	0.00897345	cg12386879	COX6A1	TSS200	Island	7.9±0.9	9.4±1.5	1.5	0.00305176	0.0156593
3850110	COX6A1	2145.9±1879.8	1879.8±264.8	0.9	0.00244141	0.00897345	cg15024035	COX6A1	Body	S_Shore	11.1±5.6	12.5±6.2	1.5	0.00402832	0.018846
3850110	COX6A1	2145.9±1879.8	1879.8±264.8	0.9	0.00244141	0.00897345	cg16436509	COX6A1	TSS200	Island	6.2±0.7	7.0±0.7	0.8	0.00402832	0.018846
3850110	COX6A1	2145.9±1879.8	1879.8±264.8	0.9	0.00244141	0.00897345	cg08821669	COX6A1	1stExon	Island	7.3±1.6	5.7±1.0	-1.6	0.00671387	0.026752
3850110	COX6A1	2145.9±1879.8	1879.8±264.8	0.9	0.00244141	0.00897345	cg20049294	COX6A1	TSS1500	N_Shore	6.7±0.9	7.8±0.9	1.1	0.00854492	0.0316442
7570215	CPNE3	1066.6±821.4	821.4±282.9	0.8	0.00244141	0.00897345	cg21418118	CPNE3	TSS200	Island	6.4±0.6	7.7±0.9	1.3	0.00012207	0.00294381
7570215	CPNE3	1066.6±821.4	821.4±282.9	0.8	0.00244141	0.00897345	cg18554986	CPNE3	TSS200	Island	10.2±1.9	12.5±3.5	2.3	0.000610352	0.00577618
7570215	CPNE3	1066.6±821.4	821.4±282.9	0.8	0.00244141	0.00897345	cg02712949	CPNE3	3'UTR		65.2±8.7	71.2±7.6	6.0	0.00524902	0.022571
7570215	CPNE3	1066.6±821.4	821.4±282.9	0.8	0.00244141	0.00897345	cg02340846	CPNE3;CPNE3	5'UTR;1stExon	Island	3.1±0.7	3.8±0.7	0.7	0.0107422	0.0371549
2970280	DCLK3	40.9±32.5	32.5±8.9	0.8	0.010498	0.0280972	cg16833340	DCLK3	5'UTR		77.6±5.9	73.3±10.3	-4.3	0.00305176	0.0156593
2970280	DCLK3	40.9±32.5	32.5±8.9	0.8	0.010498	0.0280972	cg10505443	DCLK3	Body		83.5±1.9	81.8±1.5	-1.7	0.00671387	0.026752
4220037	DCTN6	107.6±129.8	129.8±36.8	1.2	0.00463867	0.0148044	cg04374813	DCTN6	TSS1500	N_Shore	9.0±0.9	11.7±1.6	2.6	0.00012207	0.00294381
430553	DCTN6	716.8±791.2	791.2±122.4	1.1	0.0214844	0.0496516	cg04374813	DCTN6	TSS1500	N_Shore	9.0±0.9	11.7±1.6	2.6	0.00012207	0.00294381
4220037	DCTN6	107.6±129.8	129.8±36.8	1.2	0.00463867	0.0148044	cg09557342	DCTN6	Body	Island	5.9±0.6	7.1±0.9	1.2	0.000610352	0.00577618
430553	DCTN6	716.8±791.2	791.2±122.4	1.1	0.0214844	0.0496516	cg09557342	DCTN6	Body	Island	5.9±0.6	7.1±0.9	1.2	0.000610352	0.00577618
4220037	DCTN6	107.6±129.8	129.8±36.8	1.2	0.00463867	0.0148044	cg23406830	DCTN6	TSS1500	N_Shore	32.6±9.0	36.5±10.1	3.9	0.00231934	0.0130585
430553	DCTN6	716.8±791.2	791.2±122.4	1.1	0.0214844	0.0496516	cg23406830	DCTN6	TSS1500	N_Shore	32.6±9.0	36.5±10.1	3.9	0.00231934	0.0130585
4220037	DCTN6	107.6±129.8	129.8±36.8	1.2	0.00463867	0.0148044	cg08887137	DCTN6	TSS200	Island	6.0±0.7	7.0±0.6	1.0	0.00402832	0.018846
430553	DCTN6	716.8±791.2	791.2±122.4	1.1	0.0214844	0.0496516	cg08887137	DCTN6	TSS200	Island	6.0±0.7	7.0±0.6	1.0	0.00402832	0.018846
1710240	DNAJB14	183.3±246.0	246.0±62.3	1.3	0.00170898	0.00675259	cg21853948	DNAJB14	Body	N_Shore	8.6±0.5	11.0±1.0	2.4	0.00012207	0.00294381
1710240	DNAJB14	183.3±246.0	246.0±62.3	1.3	0.00170898	0.00675259	cg03831971	DNAJB14	TSS1500	Island	8.8±2.2	10.2±2.5	1.3	0.00671387	0.026752
2190707	DNAJC15	507.1±627.9	627.9±182.9	1.2	0.0134277	0.0341188	cg08475721	DNAJC15	Body		74.4±4.4	69.2±5.0	-5.2	0.000244141	0.00365637
2190707	DNAJC15	507.1±627.9	627.9±182.9	1.2	0.0134277	0.0341188	cg12504148	DNAJC15	TSS200	N_Shore	23.6±9.8	28.0±8.9	4.4	0.00170898	0.010725
2190707	DNAJC15	507.1±627.9	627.9±182.9	1.2	0.0134277	0.0341188	cg26053469	DNAJC15	Body		78.5±4.9	72.9±4.5	-5.6	0.00231934	0.0130585
2190707	DNAJC15	507.1±627.9	627.9±182.9	1.2	0.0134277	0.0341188	cg27496116	DNAJC15	Body		72.2±4.6	67.4±6.0	-4.8	0.00524902	0.022571
2190707	DNAJC15	507.1±627.9	627.9±182.9	1.2	0.0134277	0.0341188	cg05035143	DNAJC15	TSS200	N_Shore	24.4±9.7	28.8±13.3	4.4	0.00671387	0.026752
2190707	DNAJC15	507.1±627.9	627.9±182.9	1.2	0.0134277	0.0341188	cg22318792	DNAJC15	3'UTR		74.5±12.3	69.2±14.3	-5.4	0.00671387	0.026752
2190707	DNAJC15	507.1±627.9	627.9±182.9	1.2	0.0134277	0.0341188	cg00131557	DNAJC15	TSS1500	N_Shore	83.0±2.6	81.2±2.6	-1.9	0.0107422	0.0371549
4830692	DNAJC21	36.6±45.1	45.1±10.2	1.2	0.0012207	0.00519616	cg08392169	DNAJC21;DNAJC21	1stExon;1stExon	Island	7.6±0.9	8.8±0.8	1.2	0.000244141	0.00365637
4830692	DNAJC21	36.6±45.1	45.1±10.2	1.2	0.0012207	0.00519616	cg22546151	DNAJC21;DNAJC21	3'UTR;3'UTR		22.6±5.5	30.3±8.7	7.7	0.000244141	0.00365637
4830692	DNAJC21	36.6±45.1	45.1±10.2	1.2	0.0012207	0.00519616	cg15881711	DNAJC21;DNAJC21	Body;Body	S_Shore	10.6±1.8	12.8±1.9	2.2	0.00402832	0.018846
4830692	DNAJC21	36.6±45.1	45.1±10.2	1.2	0.0012207	0.00519616	cg25852941	DNAJC21;DNAJC21	TSS1500;TSS1500	N_Shore	11.0±4.4	13.1±6.8	2.1	0.00671387	0.026752
1170162	DSTYK	150.4±123.8	123.8±16.8	0.8	0.010498	0.0280972	cg05789608	DSTYK;DSTYK	TSS200;TSS200	Island	4.3±0.7	5.3±1.3	1.0	0.00170898	0.010725
1170162	DSTYK	150.4±123.8	123.8±16.8	0.8	0.010498	0.0280972	cg23362667	DSTYK;DSTYK	TSS1500;TSS1500	S_Shore	8.3±1.3	10.7±4.6	2.3	0.00170898	0.010725
1170162	DSTYK	150.4±123.8	123.8±16.8	0.8	0.010498	0.0280972	cg11140044	DSTYK;DSTYK	Body;Body		51.4±13.2	56.9±11.8	5.5	0.00305176	0.0156593
1170162	DSTYK	150.4±123.8	123.8±16.8	0.8	0.010498	0.0280972	cg05771997	DSTYK;DSTYK	Body;Body	N_Shelf	75.3±3.0	71.2±4.9	-4.1	0.00402832	0.018846
1170162	DSTYK	150.4±123.8	123.8±16.8	0.8	0.010498	0.0280972	cg00857998	DSTYK;DSTYK	Body;Body	Island	19.3±2.6	21.3±2.0	2.0	0.0134277	0.0435446
1170162	DSTYK	150.4±123.8	123.8±16.8	0.8	0.010498	0.0280972	cg06756667	DSTYK;DSTYK	TSS200;TSS200	Island	5.9±0.9	6.9±1.1	1.0	0.0134277	0.0435446
1170162	DSTYK	150.4±123.8	123.8±16.8	0.8	0.010498	0.0280972	cg24713653	DSTYK;DSTYK	TSS1500;TSS1500	S_Shore	6.9±1.6	8.0±2.5	1.1	0.0134277	0.0435446
6590731	DTNBP1	68.7±54.1	54.1±13.2	0.8	0.00244141	0.00897345	cg04277478	DTNBP1;DTNBP1;DTNBP1	Body;Body;Body		82.8±5.4	80.0±5.8	-2.9	0.00012207	0.00294381
6590731	DTNBP1	68.7±54.1	54.1±13.2	0.8	0.00244141	0.00897345	cg07172036	DTNBP1;DTNBP1;DTNBP1	TSS200;TSS200;TSS200	Island	4.6±0.9	6.0±0.8	1.4	0.000610352	0.00577618
6590731	DTNBP1	68.7±54.1	54.1±13.2	0.8	0.00244141	0.00897345	cg23797073	DTNBP1;DTNBP1;DTNBP1	TSS200;TSS200;TSS200	S_Shore	6.4±0.6	7.7±0.9	1.3	0.000854492	0.00699617
6590731	DTNBP1	68.7±54.1	54.1±13.2	0.8	0.00244141	0.00897345	cg20236089	DTNBP1;DTNBP1;DTNBP1	Body;Body;5'UTR		21.5±4.7	24.7±4.7	3.2	0.00170898	0.010725
6590731	DTNBP1	68.7±54.1	54.1±13.2	0.8	0.00244141	0.00897345	cg23241045	DTNBP1;DTNBP1;DTNBP1	TSS200;TSS200;TSS200	S_Shore	8.7±1.0	9.9±1.2	1.2	0.00305176	0.0156593
6590731	DTNBP1	68.7±54.1	54.1±13.2	0.8	0.00244141	0.00897345	cg23819836	DTNBP1;DTNBP1;DTNBP1;DTNBP1;DTNBP1;DTNBP1	1stExon;5'UTR;5'UTR;1stExon;1stExon;5'UTR	Island	15.4±1.8	17.5±2.3	2.1	0.00402832	0.018846
6590731	DTNBP1	68.7±54.1	54.1±13.2	0.8	0.00244141	0.00897345	cg11203401	DTNBP1;DTNBP1;DTNBP1	Body;Body;Body		85.1±1.9	82.4±2.7	-2.7	0.00524902	0.022571
6590731	DTNBP1	68.7±54.1	54.1±13.2	0.8	0.00244141	0.00897345	cg12993916	DTNBP1;DTNBP1;DTNBP1	Body;Body;Body		73.1±5.8	66.7±6.2	-6.4	0.00854492	0.0316442
6590731	DTNBP1	68.7±54.1	54.1±13.2	0.8	0.00244141	0.00897345	cg27352373	DTNBP1;DTNBP1	3'UTR;3'UTR		84.8±6.7	82.5±6.1	-2.3	0.00854492	0.0316442
6590731	DTNBP1	68.7±54.1	54.1±13.2	0.8	0.00244141	0.00897345	cg14385438	DTNBP1;DTNBP1;DTNBP1	TSS200;TSS200;TSS200	S_Shore	6.6±0.7	7.9±1.5	1.3	0.0134277	0.0435446
4060296	DTWD1	733.7±573.3	573.3±133.0	0.8	0.0134277	0.0341188	cg05880817	C15orf33;DTWD1;C15orf33;DTWD1	5'UTR;TSS1500;1stExon;TSS1500	Island	6.4±1.3	8.5±1.4	2.1	0.000610352	0.00577618
4060296	DTWD1	733.7±573.3	573.3±133.0	0.8	0.0134277	0.0341188	cg19159222	C15orf33;DTWD1;DTWD1	5'UTR;TSS1500;TSS1500	N_Shore	21.3±3.0	26.6±3.8	5.3	0.000610352	0.00577618
4060296	DTWD1	733.7±573.3	573.3±133.0	0.8	0.0134277	0.0341188	cg25951582	C15orf33;DTWD1;DTWD1	TSS1500;5'UTR;5'UTR	Island	12.9±1.5	14.7±2.0	1.8	0.00524902	0.022571
4060296	DTWD1	733.7±573.3	573.3±133.0	0.8	0.0134277	0.0341188	cg06077046	C15orf33;DTWD1;DTWD1	TSS1500;5'UTR;5'UTR	Island	10.4±1.0	11.7±1.1	1.3	0.0107422	0.0371549
6350600	DTX2	281.5±223.2	223.2±51.5	0.8	0.0170898	0.0413726	cg03509467	DTX2;DTX2;DTX2	5'UTR;5'UTR;5'UTR	S_Shelf	44.2±10.0	45.6±9.6	1.4	0.00402832	0.018846
3140523	DYX1C1	37.4±48.3	48.3±9.9	1.3	0.000244141	0.00175785	cg12643702	DYX1C1;DYX1C1;DYX1C1	TSS1500;TSS1500;TSS1500		70.3±3.6	66.7±4.6	-3.6	0.00671387	0.026752
3390068	E4F1	664.9±556.7	556.7±77.1	0.8	0.00341797	0.011668	cg02560615	E4F1	Body	S_Shore	8.7±1.3	10.4±1.1	1.7	0.00012207	0.00294381
3390068	E4F1	664.9±556.7	556.7±77.1	0.8	0.00341797	0.011668	cg08409451	E4F1	TSS1500	N_Shore	23.2±4.4	26.8±4.7	3.5	0.000610352	0.00577618
3390068	E4F1	664.9±556.7	556.7±77.1	0.8	0.00341797	0.011668	cg09615982	E4F1	TSS1500	Island	6.0±0.6	6.7±0.5	0.7	0.0012207	0.00867977
3390068	E4F1	664.9±556.7	556.7±77.1	0.8	0.00341797	0.011668	cg02336491	E4F1	Body	Island	6.9±0.7	8.4±1.1	1.6	0.00402832	0.018846
3390068	E4F1	664.9±556.7	556.7±77.1	0.8	0.00341797	0.011668	cg03929747	E4F1	Body	N_Shore	89.9±1.9	88.5±1.9	-1.5	0.00671387	0.026752
3390068	E4F1	664.9±556.7	556.7±77.1	0.8	0.00341797	0.011668	cg10470408	DNASE1L2;E4F1	TSS1500;Body	Island	73.5±11.0	70.5±9.4	-3.0	0.00671387	0.026752
3390068	E4F1	664.9±556.7	556.7±77.1	0.8	0.00341797	0.011668	cg05319934	E4F1	Body	N_Shore	84.5±1.9	82.2±2.5	-2.3	0.0134277	0.0435446
7040386	EDN1	199.3±105.4	105.4±65.8	0.5	0.00463867	0.0148044	cg08291302	EDN1;EDN1	TSS200;TSS200		6.3±0.8	7.5±1.0	1.2	0.00012207	0.00294381
7040386	EDN1	199.3±105.4	105.4±65.8	0.5	0.00463867	0.0148044	cg08751499	EDN1;EDN1;EDN1;EDN1	1stExon;5'UTR;5'UTR;1stExon		5.8±0.6	6.4±0.6	0.6	0.0012207	0.00867977
7040386	EDN1	199.3±105.4	105.4±65.8	0.5	0.00463867	0.0148044	cg06823651	EDN1;EDN1	TSS200;TSS200		6.9±0.9	7.8±0.9	0.9	0.00402832	0.018846
7040386	EDN1	199.3±105.4	105.4±65.8	0.5	0.00463867	0.0148044	cg24244437	EDN1;EDN1	TSS1500;TSS1500		7.2±1.2	8.6±1.2	1.4	0.00671387	0.026752
2350543	EID2B	3468.8±4279.0	4279.0±1024.8	1.2	0.00610352	0.0183569	cg04706880	EID2B	1stExon	Island	6.5±0.7	7.8±0.7	1.3	0.000610352	0.00577618
2350543	EID2B	3468.8±4279.0	4279.0±1024.8	1.2	0.00610352	0.0183569	cg25543604	EID2B	TSS200	Island	8.1±1.6	9.1±1.3	1.0	0.00402832	0.018846
2350543	EID2B	3468.8±4279.0	4279.0±1024.8	1.2	0.00610352	0.0183569	cg16010664	EID2B	TSS1500	S_Shore	9.1±1.2	10.1±1.1	1.1	0.00671387	0.026752
2350543	EID2B	3468.8±4279.0	4279.0±1024.8	1.2	0.00610352	0.0183569	cg18071809	EID2B	TSS200	Island	7.1±1.2	7.9±0.9	0.8	0.00854492	0.0316442
60202	ELAC2	163.4±140.8	140.8±18.7	0.9	0.00805664	0.0228917	cg11414030	ELAC2;ELAC2;ELAC2	TSS1500;TSS1500;TSS1500	S_Shore	8.1±1.1	9.4±1.5	1.3	0.00305176	0.0156593
3140670	EMD	2106.6±1826.1	1826.1±241.8	0.9	0.0170898	0.0413726	cg09229960	EMD	1stExon	Island	25.0±25.7	22.6±23.8	-2.3	0.00671387	0.026752
4230577	ENHO	43.7±50.3	50.3±12.0	1.2	0.0214844	0.0496516	cg02990672	ENHO	5'UTR	Island	9.2±0.7	11.0±1.1	1.7	0.000244141	0.00365637
4230577	ENHO	43.7±50.3	50.3±12.0	1.2	0.0214844	0.0496516	cg01389032	ENHO	5'UTR	N_Shore	79.9±4.5	76.4±5.2	-3.5	0.000610352	0.00577618
4230577	ENHO	43.7±50.3	50.3±12.0	1.2	0.0214844	0.0496516	cg06590470	ENHO	TSS1500	Island	8.0±1.5	9.4±1.8	1.4	0.0012207	0.00867977
4230577	ENHO	43.7±50.3	50.3±12.0	1.2	0.0214844	0.0496516	cg13490677	ENHO	TSS1500	S_Shore	8.8±1.9	10.0±2.6	1.2	0.00231934	0.0130585
4230577	ENHO	43.7±50.3	50.3±12.0	1.2	0.0214844	0.0496516	cg01218148	ENHO	TSS1500	S_Shore	45.4±9.5	48.4±8.5	3.0	0.0134277	0.0435446
1070253	FAM105B	157.4±136.9	136.9±14.2	0.9	0.0214844	0.0496516	cg08691577	FAM105B	Body	S_Shelf	43.0±9.5	46.3±8.4	3.3	0.00305176	0.0156593
1070253	FAM105B	157.4±136.9	136.9±14.2	0.9	0.0214844	0.0496516	cg15220253	FAM105B	TSS1500	Island	5.7±1.2	6.4±1.6	0.6	0.00854492	0.0316442
1070253	FAM105B	157.4±136.9	136.9±14.2	0.9	0.0214844	0.0496516	cg26987004	FAM105B	Body	S_Shore	7.1±1.0	8.1±1.1	1.0	0.00854492	0.0316442
4540600	FAM115A	12382.4±13382.9	13382.9±1062.2	1.1	0.0170898	0.0413726	cg19548738	FAM115A	5'UTR	N_Shore	7.0±0.7	8.6±0.6	1.5	0.00012207	0.00294381
4540600	FAM115A	12382.4±13382.9	13382.9±1062.2	1.1	0.0170898	0.0413726	cg01030534	FAM115A	5'UTR	N_Shelf	5.5±0.4	7.3±1.1	1.7	0.000244141	0.00365637
4540600	FAM115A	12382.4±13382.9	13382.9±1062.2	1.1	0.0170898	0.0413726	cg11067338	FAM115A	5'UTR	S_Shelf	68.1±5.2	60.7±5.1	-7.4	0.000244141	0.00365637
4540600	FAM115A	12382.4±13382.9	13382.9±1062.2	1.1	0.0170898	0.0413726	cg25136709	FAM115A	TSS1500	Island	8.7±1.6	10.5±1.7	1.8	0.000366211	0.00441405
4540600	FAM115A	12382.4±13382.9	13382.9±1062.2	1.1	0.0170898	0.0413726	cg03225210	FAM115A	5'UTR	N_Shelf	7.9±1.2	9.4±1.7	1.5	0.000610352	0.00577618
4540600	FAM115A	12382.4±13382.9	13382.9±1062.2	1.1	0.0170898	0.0413726	cg02245020	FAM115A	5'UTR	N_Shore	10.5±1.3	12.9±1.5	2.4	0.0012207	0.00867977
4540600	FAM115A	12382.4±13382.9	13382.9±1062.2	1.1	0.0170898	0.0413726	cg16722118	FAM115A	TSS1500	S_Shore	72.1±15.4	74.8±14.8	2.6	0.00671387	0.026752
4540600	FAM115A	12382.4±13382.9	13382.9±1062.2	1.1	0.0170898	0.0413726	cg16068669	FAM115A	TSS200	Island	7.1±0.8	8.5±1.2	1.4	0.00854492	0.0316442
4540600	FAM115A	12382.4±13382.9	13382.9±1062.2	1.1	0.0170898	0.0413726	cg24227264	FAM115A	TSS200	Island	4.2±1.1	5.2±0.6	1.0	0.0134277	0.0435446
4540600	FAM115A	12382.4±13382.9	13382.9±1062.2	1.1	0.0170898	0.0413726	cg27627324	FAM115A	TSS200	Island	6.2±1.0	7.0±0.8	0.9	0.0134277	0.0435446
6480612	FAM122A	61.1±46.0	46.0±7.7	0.8	0.00170898	0.00675259	cg11274211	PIP5K1B;FAM122A	5'UTR;1stExon	Island	7.1±0.9	8.4±0.9	1.2	0.000610352	0.00577618
6350154	FAM122A	98.6±77.8	77.8±19.0	0.8	0.00610352	0.0183569	cg11274211	PIP5K1B;FAM122A	5'UTR;1stExon	Island	7.1±0.9	8.4±0.9	1.2	0.000610352	0.00577618
6480612	FAM122A	61.1±46.0	46.0±7.7	0.8	0.00170898	0.00675259	cg21185421	PIP5K1B;FAM122A	5'UTR;TSS200	Island	5.9±0.7	6.7±0.6	0.7	0.000854492	0.00699617
6350154	FAM122A	98.6±77.8	77.8±19.0	0.8	0.00610352	0.0183569	cg21185421	PIP5K1B;FAM122A	5'UTR;TSS200	Island	5.9±0.7	6.7±0.6	0.7	0.000854492	0.00699617
6480612	FAM122A	61.1±46.0	46.0±7.7	0.8	0.00170898	0.00675259	cg14426312	FAM122A;PIP5K1B;FAM122A	5'UTR;5'UTR;1stExon	Island	12.2±0.8	13.5±1.3	1.3	0.00305176	0.0156593
6350154	FAM122A	98.6±77.8	77.8±19.0	0.8	0.00610352	0.0183569	cg14426312	FAM122A;PIP5K1B;FAM122A	5'UTR;5'UTR;1stExon	Island	12.2±0.8	13.5±1.3	1.3	0.00305176	0.0156593
6480612	FAM122A	61.1±46.0	46.0±7.7	0.8	0.00170898	0.00675259	cg13544184	PIP5K1B;FAM122A	5'UTR;1stExon	Island	12.1±1.5	13.0±1.1	0.9	0.0107422	0.0371549
6350154	FAM122A	98.6±77.8	77.8±19.0	0.8	0.00610352	0.0183569	cg13544184	PIP5K1B;FAM122A	5'UTR;1stExon	Island	12.1±1.5	13.0±1.1	0.9	0.0107422	0.0371549
7040064	FAM86D	101.7±69.9	69.9±29.3	0.7	0.000732422	0.00359949	cg07554966	FAM86D	Body	Island	11.4±1.7	12.8±1.6	1.5	0.00012207	0.00294381
7040064	FAM86D	101.7±69.9	69.9±29.3	0.7	0.000732422	0.00359949	cg06072965	FAM86D	Body	N_Shore	28.3±4.0	31.1±4.2	2.8	0.000244141	0.00365637
1980301	FKTN	8825.5±9910.8	9910.8±1280.8	1.1	0.00419259	0.014298	cg16998207	FKTN;FKTN	TSS1500;TSS1500	N_Shore	9.8±1.4	11.6±1.4	1.7	0.00231934	0.0130585
1570561	FOXK2	38.5±31.3	31.3±5.9	0.8	0.00610352	0.0183569	cg03238119	FOXK2	Body	N_Shelf	10.0±1.7	12.2±1.3	2.3	0.000244141	0.00365637
1570561	FOXK2	38.5±31.3	31.3±5.9	0.8	0.00610352	0.0183569	cg05945266	FOXK2	Body	N_Shore	52.8±18.4	58.4±17.3	5.6	0.000244141	0.00365637
1570561	FOXK2	38.5±31.3	31.3±5.9	0.8	0.00610352	0.0183569	cg04381393	FOXK2	Body	Island	88.7±2.9	86.1±3.8	-2.6	0.000366211	0.00441405
1570561	FOXK2	38.5±31.3	31.3±5.9	0.8	0.00610352	0.0183569	cg07891774	FOXK2	3'UTR	S_Shore	56.2±9.2	59.8±8.4	3.7	0.000366211	0.00441405
1570561	FOXK2	38.5±31.3	31.3±5.9	0.8	0.00610352	0.0183569	cg15292356	FOXK2	Body	Island	72.8±18.5	70.0±18.4	-2.8	0.000610352	0.00577618
1570561	FOXK2	38.5±31.3	31.3±5.9	0.8	0.00610352	0.0183569	cg16366685	FOXK2	Body	S_Shore	87.5±2.0	86.1±2.2	-1.3	0.000854492	0.00699617
1570561	FOXK2	38.5±31.3	31.3±5.9	0.8	0.00610352	0.0183569	cg23674202	FOXK2	Body	Island	95.1±0.8	94.3±0.8	-0.7	0.0012207	0.00867977
1570561	FOXK2	38.5±31.3	31.3±5.9	0.8	0.00610352	0.0183569	cg10255544	FOXK2	Body		85.5±3.6	82.6±4.4	-2.9	0.00170898	0.010725
1570561	FOXK2	38.5±31.3	31.3±5.9	0.8	0.00610352	0.0183569	cg19218102	FOXK2	Body	Island	84.2±1.2	81.4±2.6	-2.8	0.00170898	0.010725
1570561	FOXK2	38.5±31.3	31.3±5.9	0.8	0.00610352	0.0183569	cg24770256	FOXK2	Body		24.3±7.5	30.1±10.6	5.8	0.00170898	0.010725
1570561	FOXK2	38.5±31.3	31.3±5.9	0.8	0.00610352	0.0183569	cg13360263	FOXK2	3'UTR	Island	80.5±6.9	78.2±6.6	-2.3	0.00305176	0.0156593
1570561	FOXK2	38.5±31.3	31.3±5.9	0.8	0.00610352	0.0183569	cg01483119	FOXK2	Body	N_Shelf	13.2±2.3	15.9±4.5	2.7	0.00402832	0.018846
1570561	FOXK2	38.5±31.3	31.3±5.9	0.8	0.00610352	0.0183569	cg04858553	FOXK2	Body	S_Shelf	28.1±10.0	35.1±9.0	7.0	0.00402832	0.018846
1570561	FOXK2	38.5±31.3	31.3±5.9	0.8	0.00610352	0.0183569	cg20412356	FOXK2	Body		75.3±4.4	73.3±4.4	-2.0	0.00402832	0.018846
1570561	FOXK2	38.5±31.3	31.3±5.9	0.8	0.00610352	0.0183569	cg15014069	FOXK2	Body	N_Shore	90.7±2.3	89.4±1.6	-1.3	0.00524902	0.022571
1570561	FOXK2	38.5±31.3	31.3±5.9	0.8	0.00610352	0.0183569	cg23765707	FOXK2	Body	N_Shelf	39.6±4.9	41.7±4.8	2.2	0.00524902	0.022571
1570561	FOXK2	38.5±31.3	31.3±5.9	0.8	0.00610352	0.0183569	cg27570233	FOXK2	3'UTR	S_Shore	56.4±8.9	59.5±8.0	3.2	0.00524902	0.022571
1570561	FOXK2	38.5±31.3	31.3±5.9	0.8	0.00610352	0.0183569	cg13641293	FOXK2	TSS200	Island	4.1±0.9	3.3±0.5	-0.7	0.00671387	0.026752
1570561	FOXK2	38.5±31.3	31.3±5.9	0.8	0.00610352	0.0183569	cg20794546	FOXK2	Body	S_Shelf	66.7±2.5	63.2±3.2	-3.4	0.00671387	0.026752
1570561	FOXK2	38.5±31.3	31.3±5.9	0.8	0.00610352	0.0183569	cg09977800	FOXK2	TSS200	Island	10.3±1.4	11.7±1.2	1.4	0.00854492	0.0316442
1570561	FOXK2	38.5±31.3	31.3±5.9	0.8	0.00610352	0.0183569	cg23628350	FOXK2	3'UTR	S_Shelf	80.7±5.4	76.0±11.2	-4.7	0.00854492	0.0316442
1770360	GATAD1	87.0±65.2	65.2±13.2	0.8	0.000488281	0.00271313	cg09043294	GATAD1	TSS200	Island	7.3±1.0	8.3±1.0	1.0	0.00170898	0.010725
1770360	GATAD1	87.0±65.2	65.2±13.2	0.8	0.000488281	0.00271313	cg25751588	GATAD1;GATAD1	1stExon;5'UTR	Island	4.7±0.7	5.7±0.9	1.0	0.00170898	0.010725
1770360	GATAD1	87.0±65.2	65.2±13.2	0.8	0.000488281	0.00271313	cg06913160	GATAD1	TSS200	Island	4.6±0.5	5.1±0.5	0.6	0.00402832	0.018846
1770360	GATAD1	87.0±65.2	65.2±13.2	0.8	0.000488281	0.00271313	cg08871917	GATAD1	TSS1500	N_Shore	8.6±4.3	9.6±5.3	1.0	0.0134277	0.0435446
2570156	GGA1	13341.6±14097.2	14097.2±1682.5	1.1	0.0214844	0.0496516	cg04984879	GGA1;GGA1;GGA1	TSS200;TSS200;TSS200	Island	5.5±0.5	6.5±0.9	1.0	0.000366211	0.00441405
2570156	GGA1	13341.6±14097.2	14097.2±1682.5	1.1	0.0214844	0.0496516	cg21268578	GGA1;GGA1	3'UTR;3'UTR		12.8±2.4	15.1±2.7	2.3	0.000366211	0.00441405
2570156	GGA1	13341.6±14097.2	14097.2±1682.5	1.1	0.0214844	0.0496516	cg23479619	GGA1;GGA1;GGA1	TSS200;TSS200;TSS200	Island	6.5±0.7	7.7±0.7	1.2	0.000610352	0.00577618
2570156	GGA1	13341.6±14097.2	14097.2±1682.5	1.1	0.0214844	0.0496516	cg14090487	GGA1;GGA1;GGA1	TSS1500;TSS1500;TSS1500	N_Shore	10.9±5.5	13.6±7.4	2.7	0.000854492	0.00699617
2570156	GGA1	13341.6±14097.2	14097.2±1682.5	1.1	0.0214844	0.0496516	cg19998456	GGA1;GGA1;GGA1	TSS200;TSS200;TSS200	Island	5.7±0.9	6.6±0.7	0.9	0.0012207	0.00867977
2570156	GGA1	13341.6±14097.2	14097.2±1682.5	1.1	0.0214844	0.0496516	cg24480194	GGA1;GGA1;GGA1	TSS200;TSS200;TSS200	Island	6.1±0.5	7.3±1.0	1.2	0.00170898	0.010725
2570156	GGA1	13341.6±14097.2	14097.2±1682.5	1.1	0.0214844	0.0496516	cg07064364	GGA1;GGA1;GGA1	Body;Body;Body	S_Shelf	84.9±4.1	83.0±5.0	-1.9	0.00402832	0.018846
2570156	GGA1	13341.6±14097.2	14097.2±1682.5	1.1	0.0214844	0.0496516	cg21458116	GGA1;GGA1;GGA1;GGA1;GGA1;GGA1	1stExon;5'UTR;1stExon;1stExon;5'UTR;5'UTR	Island	5.7±0.7	6.5±0.8	0.9	0.00524902	0.022571
2570156	GGA1	13341.6±14097.2	14097.2±1682.5	1.1	0.0214844	0.0496516	cg01193506	GGA1;GGA1;GGA1	TSS200;TSS200;TSS200	N_Shore	5.8±0.6	6.3±0.8	0.4	0.0134277	0.0435446
1340634	GLB1	1500.2±1220.3	1220.3±231.0	0.8	0.00341797	0.011668	cg19000631	GLB1;GLB1;TMPPE;TMPPE;GLB1	TSS1500;1stExon;TSS1500;TSS1500;1stExon	Island	7.8±1.2	9.6±1.4	1.8	0.000244141	0.00365637
4560064	GLB1	974.9±785.4	785.4±172.0	0.8	0.010498	0.0280972	cg19000631	GLB1;GLB1;TMPPE;TMPPE;GLB1	TSS1500;1stExon;TSS1500;TSS1500;1stExon	Island	7.8±1.2	9.6±1.4	1.8	0.000244141	0.00365637
1340634	GLB1	1500.2±1220.3	1220.3±231.0	0.8	0.00341797	0.011668	cg23081079	GLB1;GLB1;TMPPE;TMPPE;GLB1	TSS200;TSS1500;TSS1500;TSS1500;TSS200	S_Shore	9.2±1.0	10.3±1.0	1.0	0.00305176	0.0156593
4560064	GLB1	974.9±785.4	785.4±172.0	0.8	0.010498	0.0280972	cg23081079	GLB1;GLB1;TMPPE;TMPPE;GLB1	TSS200;TSS1500;TSS1500;TSS1500;TSS200	S_Shore	9.2±1.0	10.3±1.0	1.0	0.00305176	0.0156593
1340634	GLB1	1500.2±1220.3	1220.3±231.0	0.8	0.00341797	0.011668	cg27034836	GLB1;TMPPE;TMPPE;GLB1;GLB1	TSS1500;TSS1500;TSS1500;TSS1500;TSS1500	S_Shore	17.5±3.1	20.1±4.4	2.5	0.00402832	0.018846
4560064	GLB1	974.9±785.4	785.4±172.0	0.8	0.010498	0.0280972	cg27034836	GLB1;TMPPE;TMPPE;GLB1;GLB1	TSS1500;TSS1500;TSS1500;TSS1500;TSS1500	S_Shore	17.5±3.1	20.1±4.4	2.5	0.00402832	0.018846
1340634	GLB1	1500.2±1220.3	1220.3±231.0	0.8	0.00341797	0.011668	cg05120113	GLB1;GLB1	TSS1500;TSS1500	S_Shore	89.1±2.6	87.7±3.8	-1.4	0.00524902	0.022571
4560064	GLB1	974.9±785.4	785.4±172.0	0.8	0.010498	0.0280972	cg05120113	GLB1;GLB1	TSS1500;TSS1500	S_Shore	89.1±2.6	87.7±3.8	-1.4	0.00524902	0.022571
110132	GLTPD1	69.3±53.0	53.0±12.9	0.8	0.00341797	0.011668	cg17612270	CPSF3L;GLTPD1	Body;TSS200	Island	8.2±1.1	9.4±1.0	1.2	0.000610352	0.00577618
110132	GLTPD1	69.3±53.0	53.0±12.9	0.8	0.00341797	0.011668	cg07394827	GLTPD1	3'UTR	Island	64.4±9.4	61.3±8.2	-3.2	0.00671387	0.026752
110132	GLTPD1	69.3±53.0	53.0±12.9	0.8	0.00341797	0.011668	cg06520508	GLTPD1;CPSF3L	5'UTR;TSS1500	N_Shore	71.4±9.5	68.4±8.8	-3.1	0.0134277	0.0435446
3610286	GLTSCR2	4613.7±3894.6	3894.6±698.4	0.8	0.0134277	0.0341188	cg08473138	GLTSCR2	TSS200	N_Shore	8.3±0.8	10.4±1.4	2.1	0.000366211	0.00441405
3610286	GLTSCR2	4613.7±3894.6	3894.6±698.4	0.8	0.0134277	0.0341188	cg16791686	GLTSCR2	1stExon	Island	42.7±4.2	39.1±4.5	-3.6	0.000366211	0.00441405
3610286	GLTSCR2	4613.7±3894.6	3894.6±698.4	0.8	0.0134277	0.0341188	cg11238940	GLTSCR2;SNORD23	Body;TSS200		82.5±1.2	79.4±3.2	-3.1	0.000854492	0.00699617
3610286	GLTSCR2	4613.7±3894.6	3894.6±698.4	0.8	0.0134277	0.0341188	cg02679291	GLTSCR2	1stExon	Island	26.5±3.3	23.5±2.6	-3.0	0.0012207	0.00867977
3610286	GLTSCR2	4613.7±3894.6	3894.6±698.4	0.8	0.0134277	0.0341188	cg19496566	GLTSCR2	1stExon	Island	48.9±3.6	45.0±4.2	-3.9	0.00524902	0.022571
3610286	GLTSCR2	4613.7±3894.6	3894.6±698.4	0.8	0.0134277	0.0341188	cg00565090	SNORD23;GLTSCR2	TSS1500;Body		76.1±4.9	74.1±6.4	-2.0	0.0134277	0.0435446
2100437	GMEB2	395.3±345.3	345.3±39.5	0.9	0.00170898	0.00675259	cg25903261	GMEB2	3'UTR	N_Shelf	80.4±4.8	75.8±8.5	-4.6	0.000610352	0.00577618
2100437	GMEB2	395.3±345.3	345.3±39.5	0.9	0.00170898	0.00675259	cg03425785	GMEB2	3'UTR	Island	91.0±4.1	88.1±5.8	-2.9	0.0012207	0.00867977
2100437	GMEB2	395.3±345.3	345.3±39.5	0.9	0.00170898	0.00675259	cg06363034	GMEB2	Body	S_Shore	23.9±5.5	27.2±5.9	3.3	0.00524902	0.022571
2100437	GMEB2	395.3±345.3	345.3±39.5	0.9	0.00170898	0.00675259	cg00331541	GMEB2	3'UTR	N_Shore	73.0±6.3	71.0±5.6	-2.0	0.00671387	0.026752
6110392	GNS	4059.1±4667.1	4667.1±479.2	1.1	0.0170898	0.0413726	cg09918008	GNS	Body		74.5±10.2	70.8±9.4	-3.7	0.000610352	0.00577618
6110392	GNS	4059.1±4667.1	4667.1±479.2	1.1	0.0170898	0.0413726	cg21935292	GNS	1stExon	Island	9.2±0.9	10.8±0.7	1.6	0.000610352	0.00577618
6110392	GNS	4059.1±4667.1	4667.1±479.2	1.1	0.0170898	0.0413726	cg15956273	GNS	TSS1500	Island	4.7±0.9	5.7±0.8	1.0	0.00170898	0.010725
6110392	GNS	4059.1±4667.1	4667.1±479.2	1.1	0.0170898	0.0413726	cg15058852	GNS	3'UTR		47.1±8.9	51.8±9.5	4.7	0.00524902	0.022571
6110392	GNS	4059.1±4667.1	4667.1±479.2	1.1	0.0170898	0.0413726	cg08543400	GNS	Body	N_Shore	7.1±0.9	8.2±0.8	1.2	0.00854492	0.0316442
6110392	GNS	4059.1±4667.1	4667.1±479.2	1.1	0.0170898	0.0413726	cg00817870	GNS;GNS	5'UTR;1stExon	Island	3.7±0.3	4.1±0.4	0.4	0.0107422	0.0371549
6110392	GNS	4059.1±4667.1	4667.1±479.2	1.1	0.0170898	0.0413726	cg03240628	GNS	TSS200	Island	13.5±1.1	15.1±1.9	1.5	0.0134277	0.0435446
6760717	GOLGA5	676.0±822.9	822.9±193.6	1.2	0.0214844	0.0496516	cg02256047	GOLGA5	TSS200	Island	7.6±0.7	8.9±0.9	1.3	0.00012207	0.00294381
6760717	GOLGA5	676.0±822.9	822.9±193.6	1.2	0.0214844	0.0496516	cg16195004	GOLGA5	Body	S_Shelf	38.4±5.9	40.8±6.8	2.5	0.00231934	0.0130585
6760717	GOLGA5	676.0±822.9	822.9±193.6	1.2	0.0214844	0.0496516	cg10010922	GOLGA5	TSS1500	Island	5.0±0.6	5.7±0.6	0.7	0.00524902	0.022571
6760717	GOLGA5	676.0±822.9	822.9±193.6	1.2	0.0214844	0.0496516	cg25293251	GOLGA5	TSS1500	N_Shore	19.6±6.0	22.1±7.1	2.4	0.0134277	0.0435446
6900037	HDGF2	143.3±119.5	119.5±21.4	0.8	0.0134277	0.0341188	cg08874171	HDGF2;HDGF2	TSS1500;TSS1500	N_Shore	5.5±0.4	6.3±1.0	0.9	0.00012207	0.00294381
6900037	HDGF2	143.3±119.5	119.5±21.4	0.8	0.0134277	0.0341188	cg11533159	HDGF2;HDGF2	TSS200;TSS200	N_Shore	6.5±1.2	8.5±0.8	2.0	0.000366211	0.00441405
6900037	HDGF2	143.3±119.5	119.5±21.4	0.8	0.0134277	0.0341188	cg19407965	HDGF2;HDGF2	Body;Body	Island	6.7±0.8	8.2±0.9	1.4	0.000854492	0.00699617
6900037	HDGF2	143.3±119.5	119.5±21.4	0.8	0.0134277	0.0341188	cg06873684	HDGF2;HDGF2	TSS200;TSS200	N_Shore	5.1±0.5	6.0±0.6	0.9	0.00170898	0.010725
6900037	HDGF2	143.3±119.5	119.5±21.4	0.8	0.0134277	0.0341188	cg08271745	HDGF2;HDGF2	Body;Body	N_Shelf	59.8±9.4	63.0±10.1	3.3	0.00524902	0.022571
4540273	HERC3	48.2±31.8	31.8±5.1	0.7	0.00170898	0.00675259	cg06617468	NAP1L5;HERC3	TSS200;Body		60.0±3.7	56.0±3.5	-4.1	0.00012207	0.00294381
4540273	HERC3	48.2±31.8	31.8±5.1	0.7	0.00170898	0.00675259	cg13784889	HERC3	TSS1500	Island	7.8±1.0	9.6±1.0	1.8	0.000244141	0.00365637
4540273	HERC3	48.2±31.8	31.8±5.1	0.7	0.00170898	0.00675259	cg18727501	HERC3	TSS200	Island	18.1±1.5	19.8±1.8	1.7	0.000244141	0.00365637
4540273	HERC3	48.2±31.8	31.8±5.1	0.7	0.00170898	0.00675259	cg27150681	NAP1L5;HERC3	1stExon;Body		66.4±3.3	61.7±4.0	-4.7	0.000244141	0.00365637
4540273	HERC3	48.2±31.8	31.8±5.1	0.7	0.00170898	0.00675259	cg01802653	HERC3	TSS1500	Island	8.1±1.1	9.6±1.1	1.5	0.000366211	0.00441405
4540273	HERC3	48.2±31.8	31.8±5.1	0.7	0.00170898	0.00675259	cg01174175	NAP1L5;HERC3;NAP1L5	1stExon;Body;5'UTR		59.6±2.7	56.4±3.2	-3.2	0.000610352	0.00577618
4540273	HERC3	48.2±31.8	31.8±5.1	0.7	0.00170898	0.00675259	cg14684716	HERC3	5'UTR		37.8±14.9	44.3±14.0	6.5	0.000610352	0.00577618
4540273	HERC3	48.2±31.8	31.8±5.1	0.7	0.00170898	0.00675259	cg09528660	HERC3	Body		79.9±2.4	73.8±4.6	-6.1	0.000854492	0.00699617
4540273	HERC3	48.2±31.8	31.8±5.1	0.7	0.00170898	0.00675259	cg17635114	NAP1L5;HERC3	1stExon;Body		46.4±3.7	40.1±3.8	-6.3	0.000854492	0.00699617
4540273	HERC3	48.2±31.8	31.8±5.1	0.7	0.00170898	0.00675259	cg26406256	HERC3;NAP1L5	Body;TSS1500		79.1±2.3	75.8±3.2	-3.3	0.000854492	0.00699617
4540273	HERC3	48.2±31.8	31.8±5.1	0.7	0.00170898	0.00675259	cg19151808	NAP1L5;HERC3	TSS200;Body		55.7±22.1	52.2±21.1	-3.5	0.0012207	0.00867977
4540273	HERC3	48.2±31.8	31.8±5.1	0.7	0.00170898	0.00675259	cg13610072	NAP1L5;HERC3	TSS200;Body		60.3±2.2	56.4±3.4	-3.9	0.00402832	0.018846
4540273	HERC3	48.2±31.8	31.8±5.1	0.7	0.00170898	0.00675259	cg18580194	HERC3	TSS1500	Island	7.7±0.9	8.8±0.8	1.1	0.00402832	0.018846
4540273	HERC3	48.2±31.8	31.8±5.1	0.7	0.00170898	0.00675259	cg11300971	NAP1L5;HERC3	TSS200;Body		68.3±5.8	63.8±8.3	-4.5	0.00524902	0.022571
4540273	HERC3	48.2±31.8	31.8±5.1	0.7	0.00170898	0.00675259	cg05065100	NAP1L5;HERC3	1stExon;Body		49.5±2.5	46.8±3.8	-2.7	0.00854492	0.0316442
4540273	HERC3	48.2±31.8	31.8±5.1	0.7	0.00170898	0.00675259	cg18607468	NAP1L5;HERC3	TSS200;Body		62.7±6.1	60.2±6.3	-2.5	0.00854492	0.0316442
4540273	HERC3	48.2±31.8	31.8±5.1	0.7	0.00170898	0.00675259	cg12759554	NAP1L5;HERC3	1stExon;Body		42.3±3.1	39.1±3.1	-3.2	0.0107422	0.0371549
4540273	HERC3	48.2±31.8	31.8±5.1	0.7	0.00170898	0.00675259	cg23954636	NAP1L5;HERC3;NAP1L5	1stExon;Body;5'UTR		51.0±3.9	48.0±3.6	-3.1	0.0107422	0.0371549
5130253	HGS	1678.7±1428.2	1428.2±202.1	0.9	0.000732422	0.00359949	cg00906183	HGS;ARL16;ARL16	TSS200;1stExon;5'UTR	Island	7.3±1.1	9.6±1.0	2.3	0.00012207	0.00294381
5130253	HGS	1678.7±1428.2	1428.2±202.1	0.9	0.000732422	0.00359949	cg01560423	HGS;ARL16;ARL16	TSS200;1stExon;5'UTR	Island	6.7±0.9	8.6±0.9	1.9	0.00012207	0.00294381
5130253	HGS	1678.7±1428.2	1428.2±202.1	0.9	0.000732422	0.00359949	cg01592312	HGS	Body	S_Shelf	85.7±1.9	82.4±3.2	-3.4	0.000244141	0.00365637
5130253	HGS	1678.7±1428.2	1428.2±202.1	0.9	0.000732422	0.00359949	cg10344933	HGS	Body	S_Shelf	84.3±1.9	81.8±2.8	-2.5	0.000610352	0.00577618
5130253	HGS	1678.7±1428.2	1428.2±202.1	0.9	0.000732422	0.00359949	cg03623771	HGS;ARL16;ARL16	TSS200;1stExon;5'UTR	Island	9.2±1.3	10.3±0.9	1.1	0.0012207	0.00867977
5130253	HGS	1678.7±1428.2	1428.2±202.1	0.9	0.000732422	0.00359949	cg20070790	HGS;ARL16	TSS1500;Body	Island	5.8±0.5	6.6±0.8	0.8	0.0012207	0.00867977
5130253	HGS	1678.7±1428.2	1428.2±202.1	0.9	0.000732422	0.00359949	cg24073738	HGS	Body	S_Shore	84.0±2.0	81.0±3.4	-3.0	0.0012207	0.00867977
5130253	HGS	1678.7±1428.2	1428.2±202.1	0.9	0.000732422	0.00359949	cg22209573	ARL16;HGS	TSS1500;Body	S_Shore	68.7±5.7	65.3±4.5	-3.4	0.00231934	0.0130585
5130253	HGS	1678.7±1428.2	1428.2±202.1	0.9	0.000732422	0.00359949	cg01574365	HGS	Body	N_Shore	76.2±3.9	73.3±5.3	-2.8	0.00305176	0.0156593
5130253	HGS	1678.7±1428.2	1428.2±202.1	0.9	0.000732422	0.00359949	cg00131871	HGS	Body	Island	70.5±5.2	67.7±4.6	-2.8	0.00402832	0.018846
5130253	HGS	1678.7±1428.2	1428.2±202.1	0.9	0.000732422	0.00359949	cg01493617	HGS;ARL16;ARL16	TSS200;1stExon;5'UTR	Island	5.6±1.1	6.8±0.7	1.1	0.00671387	0.026752
5130253	HGS	1678.7±1428.2	1428.2±202.1	0.9	0.000732422	0.00359949	cg08543952	ARL16;HGS	TSS1500;Body	S_Shore	10.3±7.0	12.1±7.2	1.8	0.00854492	0.0316442
5130253	HGS	1678.7±1428.2	1428.2±202.1	0.9	0.000732422	0.00359949	cg10827984	ARL16;HGS;HGS	TSS200;1stExon;5'UTR	Island	5.2±0.6	4.8±0.5	-0.4	0.00854492	0.0316442
5130253	HGS	1678.7±1428.2	1428.2±202.1	0.9	0.000732422	0.00359949	cg14940449	HGS;ARL16	TSS200;1stExon	Island	3.0±0.4	2.7±0.3	-0.3	0.0134277	0.0435446
5130253	HGS	1678.7±1428.2	1428.2±202.1	0.9	0.000732422	0.00359949	cg24129310	HGS	Body	N_Shelf	83.2±3.5	81.1±4.0	-2.1	0.0134277	0.0435446
4670689	HOXD3	45.2±55.1	55.1±14.5	1.2	0.00805664	0.0228917	cg25938806	HOXD3	TSS1500	N_Shore	29.7±11.2	32.9±11.5	3.2	0.00012207	0.00294381
4670689	HOXD3	45.2±55.1	55.1±14.5	1.2	0.00805664	0.0228917	cg18702197	HOXD3	TSS1500	Island	9.6±3.5	12.0±5.2	2.4	0.00231934	0.0130585
4670689	HOXD3	45.2±55.1	55.1±14.5	1.2	0.00805664	0.0228917	cg15812753	HOXD3	5'UTR	Island	31.4±11.3	35.5±10.3	4.2	0.00402832	0.018846
4670689	HOXD3	45.2±55.1	55.1±14.5	1.2	0.00805664	0.0228917	cg12634591	HOXD3	TSS200	N_Shore	35.6±12.7	38.9±12.0	3.4	0.00524902	0.022571
4670689	HOXD3	45.2±55.1	55.1±14.5	1.2	0.00805664	0.0228917	cg04316624	HOXD3	Body	Island	24.6±7.2	27.1±8.3	2.5	0.0107422	0.0371549
4670689	HOXD3	45.2±55.1	55.1±14.5	1.2	0.00805664	0.0228917	cg21092808	HOXD3	5'UTR	Island	29.7±8.2	32.2±8.7	2.5	0.0134277	0.0435446
610408	HSPA4L	47.1±71.6	71.6±15.7	1.5	0.0012207	0.00519616	cg08872085	HSPA4L	Body	Island	10.8±1.0	13.2±1.4	2.5	0.000610352	0.00577618
610408	HSPA4L	47.1±71.6	71.6±15.7	1.5	0.0012207	0.00519616	cg18069705	HSPA4L	3'UTR		71.0±7.1	63.5±6.9	-7.5	0.000854492	0.00699617
610408	HSPA4L	47.1±71.6	71.6±15.7	1.5	0.0012207	0.00519616	cg24312680	HSPA4L	Body	S_Shore	24.4±3.2	27.7±3.3	3.3	0.000854492	0.00699617
610408	HSPA4L	47.1±71.6	71.6±15.7	1.5	0.0012207	0.00519616	cg04421611	HSPA4L	TSS1500	N_Shore	69.7±4.3	64.6±3.4	-5.1	0.0012207	0.00867977
610408	HSPA4L	47.1±71.6	71.6±15.7	1.5	0.0012207	0.00519616	cg05024413	HSPA4L	TSS200	Island	8.8±0.8	10.3±1.2	1.5	0.0012207	0.00867977
610408	HSPA4L	47.1±71.6	71.6±15.7	1.5	0.0012207	0.00519616	cg15407965	HSPA4L	Body	S_Shelf	75.3±4.7	70.6±4.2	-4.7	0.00170898	0.010725
610408	HSPA4L	47.1±71.6	71.6±15.7	1.5	0.0012207	0.00519616	cg14666734	HSPA4L;HSPA4L	5'UTR;1stExon	Island	6.5±0.9	7.1±0.8	0.6	0.00305176	0.0156593
610408	HSPA4L	47.1±71.6	71.6±15.7	1.5	0.0012207	0.00519616	cg16574924	HSPA4L	TSS1500	Island	4.0±0.6	4.7±0.8	0.7	0.0107422	0.0371549
1340228	HSPBP1	66.0±48.5	48.5±15.0	0.7	0.0214844	0.0496516	cg07380334	HSPBP1;HSPBP1	Body;Body	N_Shore	87.1±2.5	84.3±3.1	-2.8	0.000610352	0.00577618
6200647	IBTK	885.7±1134.2	1134.2±253.5	1.3	0.00341797	0.011668	cg10797726	IBTK	5'UTR	Island	9.6±0.8	11.3±1.0	1.7	0.000244141	0.00365637
6200647	IBTK	885.7±1134.2	1134.2±253.5	1.3	0.00341797	0.011668	cg27644494	IBTK	TSS1500	Island	6.5±0.7	7.9±0.9	1.4	0.000244141	0.00365637
6200647	IBTK	885.7±1134.2	1134.2±253.5	1.3	0.00341797	0.011668	cg25930748	IBTK	TSS200	Island	5.3±0.7	6.7±1.0	1.4	0.000610352	0.00577618
6200647	IBTK	885.7±1134.2	1134.2±253.5	1.3	0.00341797	0.011668	cg11204983	IBTK;IBTK	5'UTR;1stExon	Island	7.2±1.0	8.3±0.7	1.1	0.000854492	0.00699617
6200647	IBTK	885.7±1134.2	1134.2±253.5	1.3	0.00341797	0.011668	cg18341116	IBTK	TSS200	Island	8.4±1.0	9.4±1.1	1.0	0.0012207	0.00867977
6200647	IBTK	885.7±1134.2	1134.2±253.5	1.3	0.00341797	0.011668	cg14154456	IBTK	Body		58.5±9.1	55.1±11.4	-3.4	0.00524902	0.022571
2570300	IFI44	236.3±464.3	464.3±344.0	2.0	0.0170898	0.0413726	cg01079652	IFI44	Body		70.6±4.5	64.1±5.6	-6.5	0.0012207	0.00867977
4810474	IL18	7211.9±8207.1	8207.1±1236.0	1.1	0.00610352	0.0183569	cg11304234	IL18;IL18	5'UTR;1stExon		27.8±5.6	32.3±8.9	4.5	0.000854492	0.00699617
4810474	IL18	7211.9±8207.1	8207.1±1236.0	1.1	0.00610352	0.0183569	cg15418499	IL18	5'UTR		14.0±1.9	16.7±2.0	2.7	0.0012207	0.00867977
4810474	IL18	7211.9±8207.1	8207.1±1236.0	1.1	0.00610352	0.0183569	cg04100971	IL18	TSS1500		65.7±5.3	62.0±3.8	-3.8	0.00170898	0.010725
4810474	IL18	7211.9±8207.1	8207.1±1236.0	1.1	0.00610352	0.0183569	cg04929355	IL18	TSS200		82.3±4.0	78.3±6.0	-4.0	0.00854492	0.0316442
4040564	IRAK1	1647.1±1452.4	1452.4±185.2	0.9	0.0214844	0.0496516	cg08401365	IRAK1;IRAK1;IRAK1	3'UTR;3'UTR;3'UTR		45.0±13.5	47.8±12.1	2.8	0.00854492	0.0316442
6020398	IVD	138.6±169.3	169.3±35.9	1.2	0.010498	0.0280972	cg11934304	IVD;IVD	Body;Body	Island	7.8±0.7	9.1±0.9	1.3	0.00305176	0.0156593
6020398	IVD	138.6±169.3	169.3±35.9	1.2	0.010498	0.0280972	cg08129084	IVD;IVD	3'UTR;3'UTR		32.3±13.9	36.3±13.8	4.1	0.00524902	0.022571
6020398	IVD	138.6±169.3	169.3±35.9	1.2	0.010498	0.0280972	cg13463731	IVD;IVD	Body;Body	Island	7.0±0.9	8.5±1.4	1.5	0.00524902	0.022571
6020398	IVD	138.6±169.3	169.3±35.9	1.2	0.010498	0.0280972	cg26738606	IVD;IVD	Body;Body	S_Shore	4.9±1.0	5.4±1.1	0.6	0.0134277	0.0435446
2650092	JOSD2	97.4±118.8	118.8±13.6	1.2	0.0012207	0.00519616	cg13521229	JOSD2	Body	N_Shore	13.9±4.7	16.9±4.8	3.1	0.000610352	0.00577618
2650092	JOSD2	97.4±118.8	118.8±13.6	1.2	0.0012207	0.00519616	cg07775501	JOSD2	TSS1500	Island	10.1±1.3	11.5±2.1	1.5	0.00231934	0.0130585
2650092	JOSD2	97.4±118.8	118.8±13.6	1.2	0.0012207	0.00519616	cg22266470	JOSD2	TSS1500	Island	4.1±0.3	3.7±0.3	-0.4	0.00854492	0.0316442
2650092	JOSD2	97.4±118.8	118.8±13.6	1.2	0.0012207	0.00519616	cg01394324	JOSD2;ASPDH;ASPDH	TSS1500;Body;Body	S_Shore	75.5±7.0	73.1±7.6	-2.4	0.0134277	0.0435446
5420204	KIAA0100	142.9±175.9	175.9±28.4	1.2	0.000244141	0.00175785	cg24253367	FLJ25006;KIAA0100	TSS1500;3'UTR		25.9±8.2	29.9±8.8	4.0	0.00012207	0.00294381
5420204	KIAA0100	142.9±175.9	175.9±28.4	1.2	0.000244141	0.00175785	cg02025573	KIAA0100	TSS1500	Island	7.5±1.2	8.5±0.7	1.0	0.00402832	0.018846
5810609	KIAA1143	177.2±152.6	152.6±23.1	0.9	0.0134277	0.0341188	cg18086594	KIF15;KIF15;KIAA1143	1stExon;5'UTR;TSS200	Island	14.0±0.9	16.6±1.8	2.5	0.000366211	0.00441405
5810609	KIAA1143	177.2±152.6	152.6±23.1	0.9	0.0134277	0.0341188	cg10337772	KIF15;KIAA1143	TSS200;1stExon	Island	6.2±0.8	6.9±0.7	0.7	0.00170898	0.010725
5810609	KIAA1143	177.2±152.6	152.6±23.1	0.9	0.0134277	0.0341188	cg17372269	KIF15;KIAA1143	TSS1500;Body	Island	6.8±0.7	8.1±1.2	1.2	0.00402832	0.018846
5810609	KIAA1143	177.2±152.6	152.6±23.1	0.9	0.0134277	0.0341188	cg22314314	KIF15;KIAA1143	TSS1500;Body	N_Shore	7.7±1.9	8.7±2.3	1.0	0.0134277	0.0435446
4810079	KIAA1632	58.8±46.5	46.5±8.9	0.8	0.0170898	0.0413726	cg12074981	KIAA1632	1stExon	Island	7.8±0.7	9.5±1.3	1.7	0.00012207	0.00294381
4810079	KIAA1632	58.8±46.5	46.5±8.9	0.8	0.0170898	0.0413726	cg10732834	KIAA1632	Body		84.9±3.0	80.4±3.9	-4.5	0.00305176	0.0156593
4810079	KIAA1632	58.8±46.5	46.5±8.9	0.8	0.0170898	0.0413726	cg12788078	KIAA1632	Body	N_Shore	5.2±0.7	6.1±0.8	0.9	0.00402832	0.018846
4810079	KIAA1632	58.8±46.5	46.5±8.9	0.8	0.0170898	0.0413726	cg10119257	KIAA1632	TSS1500	S_Shore	74.8±7.3	72.1±7.7	-2.8	0.00524902	0.022571
4810079	KIAA1632	58.8±46.5	46.5±8.9	0.8	0.0170898	0.0413726	cg18989224	KIAA1632;KIAA1632	5'UTR;1stExon	Island	9.5±0.7	10.9±1.4	1.3	0.00524902	0.022571
4810079	KIAA1632	58.8±46.5	46.5±8.9	0.8	0.0170898	0.0413726	cg25320099	KIAA1632	TSS200	Island	7.5±1.1	8.3±1.3	0.7	0.00854492	0.0316442
4810079	KIAA1632	58.8±46.5	46.5±8.9	0.8	0.0170898	0.0413726	cg26311295	KIAA1632	TSS200	Island	7.5±1.0	8.4±1.1	0.9	0.0134277	0.0435446
1230735	L1CAM	114.5±57.6	57.6±24.0	0.5	0.0170898	0.0413726	cg23050981	L1CAM;L1CAM;L1CAM	TSS200;TSS200;TSS200		11.0±3.8	14.3±4.8	3.3	0.00012207	0.00294381
1230735	L1CAM	114.5±57.6	57.6±24.0	0.5	0.0170898	0.0413726	cg03682444	L1CAM;L1CAM;L1CAM	Body;Body;Body		68.6±11.7	63.7±11.2	-4.9	0.00231934	0.0130585
1230735	L1CAM	114.5±57.6	57.6±24.0	0.5	0.0170898	0.0413726	cg17488861	L1CAM;L1CAM;L1CAM	Body;Body;Body		79.2±11.9	75.9±12.4	-3.3	0.00524902	0.022571
7380349	LILRB3	10333.9±11651.0	11651.0±1697.9	1.1	0.00805664	0.0228917	cg15816012	LILRB3;LILRB3;LILRB3;LILRB3	1stExon;5'UTR;5'UTR;1stExon		70.1±13.4	66.4±13.3	-3.6	0.000610352	0.00577618
7380349	LILRB3	10333.9±11651.0	11651.0±1697.9	1.1	0.00805664	0.0228917	cg22299782	LILRB3;LILRB3	TSS1500;TSS1500		26.5±3.4	28.6±3.7	2.1	0.0012207	0.00867977
7380349	LILRB3	10333.9±11651.0	11651.0±1697.9	1.1	0.00805664	0.0228917	cg17295720	LILRB3;LILRB3	TSS1500;TSS1500		32.2±5.4	35.0±4.4	2.9	0.0134277	0.0435446
4590612	LMBR1	316.6±370.9	370.9±90.4	1.2	0.0170898	0.0413726	cg10755039	LMBR1	Body		93.7±1.0	92.2±2.1	-1.5	0.00012207	0.00294381
4590612	LMBR1	316.6±370.9	370.9±90.4	1.2	0.0170898	0.0413726	cg11642254	LMBR1	Body	N_Shore	5.1±0.4	6.1±0.7	1.0	0.00012207	0.00294381
4590612	LMBR1	316.6±370.9	370.9±90.4	1.2	0.0170898	0.0413726	cg17228824	LMBR1	3'UTR		73.0±3.4	64.4±4.8	-8.7	0.00012207	0.00294381
4590612	LMBR1	316.6±370.9	370.9±90.4	1.2	0.0170898	0.0413726	cg23494167	LMBR1	Body	Island	8.1±0.8	9.7±1.5	1.6	0.000244141	0.00365637
4590612	LMBR1	316.6±370.9	370.9±90.4	1.2	0.0170898	0.0413726	cg17242590	LMBR1	Body		82.4±4.2	77.0±5.6	-5.4	0.00170898	0.010725
4590612	LMBR1	316.6±370.9	370.9±90.4	1.2	0.0170898	0.0413726	cg17536848	LMBR1	TSS1500	S_Shore	10.1±1.4	11.8±2.0	1.6	0.00231934	0.0130585
4590612	LMBR1	316.6±370.9	370.9±90.4	1.2	0.0170898	0.0413726	cg03936250	LMBR1	TSS1500	Island	7.7±1.2	8.4±1.2	0.8	0.00854492	0.0316442
3420091	LOC441046	44.5±36.2	36.2±11.1	0.8	0.0214844	0.0496516	cg15208756	LOC441046	TSS1500	N_Shore	8.9±0.9	10.7±1.4	1.8	0.000854492	0.00699617
3420091	LOC441046	44.5±36.2	36.2±11.1	0.8	0.0214844	0.0496516	cg06123783	LOC441046	TSS200	Island	4.0±1.4	5.1±1.1	1.2	0.00170898	0.010725
3420091	LOC441046	44.5±36.2	36.2±11.1	0.8	0.0214844	0.0496516	cg18789841	LOC441046	TSS200	Island	11.8±3.3	14.6±5.4	2.8	0.00170898	0.010725
3420091	LOC441046	44.5±36.2	36.2±11.1	0.8	0.0214844	0.0496516	cg17277949	LOC441046	TSS1500	N_Shore	8.0±1.0	9.5±1.6	1.5	0.00854492	0.0316442
3420091	LOC441046	44.5±36.2	36.2±11.1	0.8	0.0214844	0.0496516	cg07655479	LOC441046	TSS200	Island	10.4±2.5	11.7±3.7	1.2	0.0134277	0.0435446
510768	LOC493754	68.5±51.2	51.2±9.1	0.7	0.00805664	0.0228917	cg01924715	LOC493754	Body	N_Shore	80.8±3.1	77.2±4.3	-3.6	0.00012207	0.00294381
510768	LOC493754	68.5±51.2	51.2±9.1	0.7	0.00805664	0.0228917	cg04137564	LOC493754	Body	Island	23.2±5.6	26.6±6.7	3.4	0.00305176	0.0156593
7510148	LOC641746	145.0±192.1	192.1±88.1	1.3	0.00170898	0.00675259	cg01670862	LOC641746	TSS1500		67.9±4.5	64.8±5.0	-3.1	0.0134277	0.0435446
7510148	LOC641746	145.0±192.1	192.1±88.1	1.3	0.00170898	0.00675259	cg07063559	LOC641746	Body		82.1±11.8	80.0±10.3	-2.1	0.0134277	0.0435446
70121	LOC645638	534.8±864.5	864.5±405.8	1.6	0.00610352	0.0183569	cg05982859	LOC645638	Body		25.9±5.8	31.3±9.0	5.4	0.00402832	0.018846
70121	LOC645638	534.8±864.5	864.5±405.8	1.6	0.00610352	0.0183569	cg03120558	LOC645638	TSS200		37.6±7.2	41.1±8.8	3.5	0.0107422	0.0371549
4730731	LRCH2	46.8±63.0	63.0±20.7	1.3	0.0214844	0.0496516	cg05091491	RBMXL3;LRCH2	TSS200;Body	Island	76.1±6.6	68.4±7.9	-7.8	0.00012207	0.00294381
4730731	LRCH2	46.8±63.0	63.0±20.7	1.3	0.0214844	0.0496516	cg16369705	RBMXL3;LRCH2	1stExon;Body	Island	72.0±4.6	66.3±6.1	-5.7	0.00305176	0.0156593
4730731	LRCH2	46.8±63.0	63.0±20.7	1.3	0.0214844	0.0496516	cg19169658	RBMXL3;LRCH2	TSS200;Body	N_Shore	71.5±12.7	74.7±12.9	3.2	0.00524902	0.022571
4730731	LRCH2	46.8±63.0	63.0±20.7	1.3	0.0214844	0.0496516	cg19355555	LRCH2	TSS200	S_Shore	20.9±6.6	23.6±7.1	2.7	0.00671387	0.026752
4730731	LRCH2	46.8±63.0	63.0±20.7	1.3	0.0214844	0.0496516	cg08937958	RBMXL3;LRCH2	1stExon;Body	Island	88.5±3.2	86.7±4.3	-1.8	0.00854492	0.0316442
4730731	LRCH2	46.8±63.0	63.0±20.7	1.3	0.0214844	0.0496516	cg11322406	LRCH2	1stExon	Island	12.8±5.4	14.4±6.6	1.6	0.00854492	0.0316442
4730731	LRCH2	46.8±63.0	63.0±20.7	1.3	0.0214844	0.0496516	cg01104131	RBMXL3;LRCH2	1stExon;Body	Island	84.2±3.8	81.9±4.8	-2.3	0.0107422	0.0371549
4200523	LRRC37B	314.6±270.9	270.9±53.5	0.9	0.00610352	0.0183569	cg11450744	LRRC37B	TSS200		73.1±4.7	70.3±2.8	-2.9	0.0012207	0.00867977
4200523	LRRC37B	314.6±270.9	270.9±53.5	0.9	0.00610352	0.0183569	cg21919877	LRRC37B	Body		76.8±5.0	69.2±5.8	-7.6	0.0012207	0.00867977
4200523	LRRC37B	314.6±270.9	270.9±53.5	0.9	0.00610352	0.0183569	cg00745463	LRRC37B	Body		89.8±4.0	87.9±4.6	-2.0	0.00402832	0.018846
4200523	LRRC37B	314.6±270.9	270.9±53.5	0.9	0.00610352	0.0183569	cg11026874	LRRC37B	Body		97.7±0.3	97.3±0.4	-0.4	0.00854492	0.0316442
60670	LXN	231.7±563.1	563.1±576.3	2.4	0.010498	0.0280972	cg27533704	LXN;GFM1	TSS200;Body		67.1±13.1	62.8±13.2	-4.3	0.00524902	0.022571
2490754	MAP1LC3B	968.9±1081.1	1081.1±155.9	1.1	0.00805664	0.0228917	cg06045579	FBXO31;MAP1LC3B	Body;TSS200	Island	16.5±2.6	19.0±2.8	2.5	0.00012207	0.00294381
2490754	MAP1LC3B	968.9±1081.1	1081.1±155.9	1.1	0.00805664	0.0228917	cg26856583	MAP1LC3B;FBXO31;MAP1LC3B	1stExon;TSS200;5'UTR	Island	8.2±1.2	9.7±1.4	1.5	0.0012207	0.00867977
2490754	MAP1LC3B	968.9±1081.1	1081.1±155.9	1.1	0.00805664	0.0228917	cg23636419	MAP1LC3B;FBXO31	Body;TSS1500	Island	7.7±0.8	8.7±1.1	0.9	0.00170898	0.010725
2490754	MAP1LC3B	968.9±1081.1	1081.1±155.9	1.1	0.00805664	0.0228917	cg04892447	MAP1LC3B	Body	S_Shelf	21.6±6.2	24.7±6.7	3.1	0.00305176	0.0156593
2490754	MAP1LC3B	968.9±1081.1	1081.1±155.9	1.1	0.00805664	0.0228917	cg02932689	FBXO31;MAP1LC3B	Body;TSS1500	Island	9.4±1.2	11.2±2.5	1.8	0.00524902	0.022571
2490754	MAP1LC3B	968.9±1081.1	1081.1±155.9	1.1	0.00805664	0.0228917	cg06750038	FBXO31;MAP1LC3B	Body;TSS1500	N_Shore	24.1±10.1	27.7±11.3	3.6	0.00524902	0.022571
2340445	MBD1	64.6±42.6	42.6±9.0	0.7	0.000244141	0.00175785	cg14389183	MBD1;MBD1;MBD1;MBD1;MBD1	TSS200;TSS200;TSS200;TSS200;TSS200	Island	12.0±2.2	9.5±1.7	-2.5	0.00402832	0.018846
3390327	MBD1	49.4±39.0	39.0±8.1	0.8	0.0170898	0.0413726	cg14389183	MBD1;MBD1;MBD1;MBD1;MBD1	TSS200;TSS200;TSS200;TSS200;TSS200	Island	12.0±2.2	9.5±1.7	-2.5	0.00402832	0.018846
2340445	MBD1	64.6±42.6	42.6±9.0	0.7	0.000244141	0.00175785	cg12008613	MBD1;MBD1;MBD1;MBD1;MBD1	Body;Body;Body;Body;Body	N_Shelf	71.8±4.6	68.1±4.1	-3.7	0.00854492	0.0316442
3390327	MBD1	49.4±39.0	39.0±8.1	0.8	0.0170898	0.0413726	cg12008613	MBD1;MBD1;MBD1;MBD1;MBD1	Body;Body;Body;Body;Body	N_Shelf	71.8±4.6	68.1±4.1	-3.7	0.00854492	0.0316442
5130021	MECP2	58.8±41.8	41.8±6.3	0.7	0.000244141	0.00175785	cg00981643	MECP2;MECP2	TSS1500;TSS1500	S_Shore	16.4±8.8	18.9±9.4	2.5	0.00402832	0.018846
5130021	MECP2	58.8±41.8	41.8±6.3	0.7	0.000244141	0.00175785	cg00742240	MECP2	3'UTR	S_Shelf	54.9±12.1	58.6±9.7	3.7	0.00524902	0.022571
5130021	MECP2	58.8±41.8	41.8±6.3	0.7	0.000244141	0.00175785	cg18610025	MECP2;MECP2	TSS200;TSS200	Island	11.6±12.8	11.3±13.8	-0.3	0.00854492	0.0316442
5130021	MECP2	58.8±41.8	41.8±6.3	0.7	0.000244141	0.00175785	cg08722366	MECP2;MECP2	3'UTR;3'UTR		54.6±13.8	59.2±11.3	4.6	0.0134277	0.0435446
5130021	MECP2	58.8±41.8	41.8±6.3	0.7	0.000244141	0.00175785	cg11395386	MECP2;MECP2	Body;5'UTR	N_Shelf	27.7±12.0	31.0±11.7	3.3	0.0134277	0.0435446
5820598	MED16	104.3±85.1	85.1±13.7	0.8	0.0170898	0.0413726	cg21552947	MED16	TSS200	S_Shore	6.2±1.0	7.7±0.9	1.5	0.00012207	0.00294381
5820598	MED16	104.3±85.1	85.1±13.7	0.8	0.0170898	0.0413726	cg03579761	MED16	TSS200	S_Shore	4.5±0.7	5.5±0.6	1.0	0.000244141	0.00365637
5820598	MED16	104.3±85.1	85.1±13.7	0.8	0.0170898	0.0413726	cg01694476	MED16	TSS200	Island	10.3±1.1	8.6±1.5	-1.7	0.0012207	0.00867977
5820598	MED16	104.3±85.1	85.1±13.7	0.8	0.0170898	0.0413726	cg01390135	MED16	Body	Island	83.4±5.9	79.2±3.9	-4.2	0.00170898	0.010725
5820598	MED16	104.3±85.1	85.1±13.7	0.8	0.0170898	0.0413726	cg07584959	MED16	5'UTR	N_Shore	7.2±0.8	6.3±1.0	-0.9	0.00231934	0.0130585
5820598	MED16	104.3±85.1	85.1±13.7	0.8	0.0170898	0.0413726	cg04340203	MED16	5'UTR	Island	33.9±11.8	40.8±12.1	6.9	0.00305176	0.0156593
5820598	MED16	104.3±85.1	85.1±13.7	0.8	0.0170898	0.0413726	cg17385497	MED16	Body	N_Shore	72.2±2.9	68.7±3.1	-3.5	0.00305176	0.0156593
5820598	MED16	104.3±85.1	85.1±13.7	0.8	0.0170898	0.0413726	cg17504135	MED16	Body	Island	50.9±14.8	55.4±15.5	4.5	0.00305176	0.0156593
5820598	MED16	104.3±85.1	85.1±13.7	0.8	0.0170898	0.0413726	cg03721994	MED16	5'UTR	Island	47.1±7.8	51.4±6.6	4.3	0.00524902	0.022571
5820598	MED16	104.3±85.1	85.1±13.7	0.8	0.0170898	0.0413726	cg17931320	MED16	Body	Island	82.6±2.0	80.3±2.7	-2.3	0.00524902	0.022571
5820598	MED16	104.3±85.1	85.1±13.7	0.8	0.0170898	0.0413726	cg09429161	MED16;MED16	1stExon;5'UTR	Island	6.7±0.6	7.7±0.8	1.0	0.0107422	0.0371549
1240646	METTL2A	115.0±132.3	132.3±26.3	1.2	0.00805664	0.0228917	cg07182642	METTL2A	TSS1500	N_Shore	7.9±0.8	9.7±0.9	1.8	0.00012207	0.00294381
1240646	METTL2A	115.0±132.3	132.3±26.3	1.2	0.00805664	0.0228917	cg09276863	METTL2A	TSS200	Island	6.1±0.7	7.3±1.1	1.2	0.000244141	0.00365637
1240646	METTL2A	115.0±132.3	132.3±26.3	1.2	0.00805664	0.0228917	cg10326224	METTL2A;METTL2A	5'UTR;1stExon	Island	1.9±0.3	2.5±0.6	0.6	0.000366211	0.00441405
1240646	METTL2A	115.0±132.3	132.3±26.3	1.2	0.00805664	0.0228917	cg16441248	METTL2A	Body	Island	8.0±1.2	9.6±0.9	1.6	0.000366211	0.00441405
1240646	METTL2A	115.0±132.3	132.3±26.3	1.2	0.00805664	0.0228917	cg22269622	METTL2A	Body	Island	6.3±1.0	7.1±0.7	0.8	0.00170898	0.010725
1240646	METTL2A	115.0±132.3	132.3±26.3	1.2	0.00805664	0.0228917	cg18972517	METTL2A	TSS200	N_Shore	5.4±0.8	6.6±1.5	1.1	0.00671387	0.026752
6940392	MID1	50.5±29.2	29.2±20.6	0.6	0.00463867	0.0148044	cg25710140	MID1	TSS1500		47.7±9.0	53.1±9.4	5.4	0.000366211	0.00441405
3870181	MID1	314.6±176.7	176.7±168.6	0.6	0.00805664	0.0228917	cg25710140	MID1	TSS1500		47.7±9.0	53.1±9.4	5.4	0.000366211	0.00441405
6940392	MID1	50.5±29.2	29.2±20.6	0.6	0.00463867	0.0148044	cg24585667	MID1;MID1;MID1	5'UTR;5'UTR;5'UTR	N_Shelf	22.0±6.1	26.1±6.7	4.1	0.00231934	0.0130585
3870181	MID1	314.6±176.7	176.7±168.6	0.6	0.00805664	0.0228917	cg24585667	MID1;MID1;MID1	5'UTR;5'UTR;5'UTR	N_Shelf	22.0±6.1	26.1±6.7	4.1	0.00231934	0.0130585
6940392	MID1	50.5±29.2	29.2±20.6	0.6	0.00463867	0.0148044	cg06448666	MID1;MID1;MID1	5'UTR;1stExon;5'UTR		27.3±7.3	29.9±7.3	2.7	0.00671387	0.026752
3870181	MID1	314.6±176.7	176.7±168.6	0.6	0.00805664	0.0228917	cg06448666	MID1;MID1;MID1	5'UTR;1stExon;5'UTR		27.3±7.3	29.9±7.3	2.7	0.00671387	0.026752
3170392	MIPOL1	71.5±55.1	55.1±5.9	0.8	0.000488281	0.00271313	cg09325695	MIPOL1	Body		88.0±3.3	85.8±2.9	-2.1	0.000366211	0.00441405
3170392	MIPOL1	71.5±55.1	55.1±5.9	0.8	0.000488281	0.00271313	cg13575499	MIPOL1	5'UTR	S_Shore	17.4±2.2	21.3±3.4	4.0	0.000610352	0.00577618
3170392	MIPOL1	71.5±55.1	55.1±5.9	0.8	0.000488281	0.00271313	cg01841758	MIPOL1	TSS1500	Island	4.2±0.4	4.9±0.5	0.7	0.0012207	0.00867977
3170392	MIPOL1	71.5±55.1	55.1±5.9	0.8	0.000488281	0.00271313	cg18655441	MIPOL1	TSS200	Island	9.5±1.3	11.3±1.5	1.9	0.0134277	0.0435446
4570709	MIR1253	40.6±34.6	34.6±8.2	0.9	0.010498	0.0280972	cg07169873	MIR1253	TSS1500	Island	9.4±1.3	11.3±1.4	1.9	0.00012207	0.00294381
6130037	MIR345	61.3±48.7	48.7±8.2	0.8	0.00805664	0.0228917	cg06846458	SLC25A29;MIR345	TSS1500;Body	S_Shore	86.6±2.8	84.0±3.2	-2.5	0.000366211	0.00441405
6130037	MIR345	61.3±48.7	48.7±8.2	0.8	0.00805664	0.0228917	cg10527285	MIR345;SLC25A29	TSS1500;TSS1500	Island	3.9±0.4	3.4±0.3	-0.6	0.000366211	0.00441405
6130037	MIR345	61.3±48.7	48.7±8.2	0.8	0.00805664	0.0228917	cg17002091	SLC25A29;MIR345;SLC25A29	1stExon;TSS1500;5'UTR	Island	9.6±1.3	11.3±1.1	1.8	0.000610352	0.00577618
6130037	MIR345	61.3±48.7	48.7±8.2	0.8	0.00805664	0.0228917	cg06910115	SLC25A29;MIR345	TSS200;TSS1500	Island	5.1±0.4	4.6±0.5	-0.5	0.00402832	0.018846
5310674	MON1B	71.9±60.5	60.5±14.2	0.8	0.00463867	0.0148044	cg02458088	MON1B	Body	Island	95.0±0.7	94.0±1.1	-1.0	0.00012207	0.00294381
5310674	MON1B	71.9±60.5	60.5±14.2	0.8	0.00463867	0.0148044	cg02401260	MON1B	TSS1500	Island	6.9±0.6	8.0±0.7	1.1	0.0012207	0.00867977
5310674	MON1B	71.9±60.5	60.5±14.2	0.8	0.00463867	0.0148044	cg01459033	MON1B	Body	Island	82.4±3.2	79.2±4.5	-3.3	0.00402832	0.018846
5310674	MON1B	71.9±60.5	60.5±14.2	0.8	0.00463867	0.0148044	cg01612187	MON1B	TSS1500	Island	7.5±1.1	8.2±0.9	0.7	0.0134277	0.0435446
5310674	MON1B	71.9±60.5	60.5±14.2	0.8	0.00463867	0.0148044	cg09627744	MON1B	Body	S_Shore	81.4±3.7	79.5±4.1	-2.0	0.0134277	0.0435446
840397	MORC4	78.9±97.5	97.5±25.3	1.2	0.0214844	0.0496516	cg05096434	MORC4;MORC4;MORC4;MORC4	1stExon;5'UTR;1stExon;5'UTR	Island	18.8±16.0	17.5±15.1	-1.3	0.00524902	0.022571
840397	MORC4	78.9±97.5	97.5±25.3	1.2	0.0214844	0.0496516	cg26375421	MORC4;MORC4	TSS200;TSS200	Island	18.7±9.8	20.5±10.1	1.8	0.00854492	0.0316442
4060605	MORN4	37.3±49.8	49.8±15.0	1.3	0.00805664	0.0228917	cg23075961	MORN4;MORN4	5'UTR;5'UTR		71.5±5.8	66.2±5.0	-5.2	0.0012207	0.00867977
4060605	MORN4	37.3±49.8	49.8±15.0	1.3	0.00805664	0.0228917	cg11795674	MORN4;MORN4	5'UTR;5'UTR	Island	7.5±1.2	8.5±1.5	1.0	0.00170898	0.010725
4060605	MORN4	37.3±49.8	49.8±15.0	1.3	0.00805664	0.0228917	cg11066380	MORN4;MORN4	5'UTR;5'UTR	N_Shelf	72.0±6.2	76.4±4.5	4.4	0.00402832	0.018846
1260736	MPST	43.6±32.6	32.6±8.5	0.7	0.000488281	0.00271313	cg05684501	MPST;MPST;TST;MPST;MPST;MPST	5'UTR;5'UTR;TSS1500;Body;5'UTR;1stExon	Island	6.1±0.7	7.3±0.7	1.2	0.000244141	0.00365637
4570379	MPST	181.6±152.1	152.1±24.3	0.8	0.0170898	0.0413726	cg05684501	MPST;MPST;TST;MPST;MPST;MPST	5'UTR;5'UTR;TSS1500;Body;5'UTR;1stExon	Island	6.1±0.7	7.3±0.7	1.2	0.000244141	0.00365637
1260736	MPST	43.6±32.6	32.6±8.5	0.7	0.000488281	0.00271313	cg08727202	MPST;MPST;TST;MPST;MPST	TSS1500;TSS1500;Body;TSS1500;TSS1500	Island	17.7±9.8	20.8±10.0	3.1	0.000854492	0.00699617
4570379	MPST	181.6±152.1	152.1±24.3	0.8	0.0170898	0.0413726	cg08727202	MPST;MPST;TST;MPST;MPST	TSS1500;TSS1500;Body;TSS1500;TSS1500	Island	17.7±9.8	20.8±10.0	3.1	0.000854492	0.00699617
1260736	MPST	43.6±32.6	32.6±8.5	0.7	0.000488281	0.00271313	cg14850181	MPST;TST;MPST;MPST;MPST	5'UTR;TSS1500;Body;5'UTR;Body	S_Shore	4.7±0.5	5.5±0.6	0.7	0.0012207	0.00867977
4570379	MPST	181.6±152.1	152.1±24.3	0.8	0.0170898	0.0413726	cg14850181	MPST;TST;MPST;MPST;MPST	5'UTR;TSS1500;Body;5'UTR;Body	S_Shore	4.7±0.5	5.5±0.6	0.7	0.0012207	0.00867977
1260736	MPST	43.6±32.6	32.6±8.5	0.7	0.000488281	0.00271313	cg01164099	MPST;MPST;MPST;MPST	3'UTR;3'UTR;3'UTR;Body		80.5±3.3	77.5±3.5	-3.1	0.00170898	0.010725
4570379	MPST	181.6±152.1	152.1±24.3	0.8	0.0170898	0.0413726	cg01164099	MPST;MPST;MPST;MPST	3'UTR;3'UTR;3'UTR;Body		80.5±3.3	77.5±3.5	-3.1	0.00170898	0.010725
1260736	MPST	43.6±32.6	32.6±8.5	0.7	0.000488281	0.00271313	cg09633533	MPST;MPST;MPST;MPST	5'UTR;Body;5'UTR;Body	N_Shelf	8.3±1.9	9.9±2.6	1.6	0.00231934	0.0130585
4570379	MPST	181.6±152.1	152.1±24.3	0.8	0.0170898	0.0413726	cg09633533	MPST;MPST;MPST;MPST	5'UTR;Body;5'UTR;Body	N_Shelf	8.3±1.9	9.9±2.6	1.6	0.00231934	0.0130585
1260736	MPST	43.6±32.6	32.6±8.5	0.7	0.000488281	0.00271313	cg04129736	MPST;TST;MPST;MPST;MPST	TSS1500;5'UTR;TSS1500;TSS1500;TSS1500	Island	6.8±1.1	7.8±0.9	1.0	0.00671387	0.026752
4570379	MPST	181.6±152.1	152.1±24.3	0.8	0.0170898	0.0413726	cg04129736	MPST;TST;MPST;MPST;MPST	TSS1500;5'UTR;TSS1500;TSS1500;TSS1500	Island	6.8±1.1	7.8±0.9	1.0	0.00671387	0.026752
3710719	MRPL45	1193.7±1027.8	1027.8±102.8	0.9	0.00244141	0.00897345	cg17138359	MRPL45	TSS200	N_Shore	7.5±0.9	8.8±1.0	1.2	0.00012207	0.00294381
3710719	MRPL45	1193.7±1027.8	1027.8±102.8	0.9	0.00244141	0.00897345	cg17519037	MRPL45	TSS1500	N_Shore	62.1±8.3	64.7±8.2	2.6	0.000610352	0.00577618
3710719	MRPL45	1193.7±1027.8	1027.8±102.8	0.9	0.00244141	0.00897345	cg04657804	MRPL45	TSS200	Island	7.9±0.9	9.0±1.2	1.1	0.0134277	0.0435446
3710719	MRPL45	1193.7±1027.8	1027.8±102.8	0.9	0.00244141	0.00897345	cg25362219	MRPL45	3'UTR		87.8±1.3	86.2±1.4	-1.6	0.0134277	0.0435446
6560066	MTHFS	363.7±315.3	315.3±64.3	0.9	0.00805664	0.0228917	cg26741262	MTHFS	TSS1500	Island	6.8±0.8	8.4±1.8	1.6	0.00170898	0.010725
6560066	MTHFS	363.7±315.3	315.3±64.3	0.9	0.00805664	0.0228917	cg18714469	MTHFS	Body		16.4±1.8	19.1±2.9	2.7	0.00854492	0.0316442
6650451	MYCBP2	319.1±394.0	394.0±93.5	1.2	0.00244141	0.00897345	cg11911128	MYCBP2	Body		68.8±6.0	62.6±6.0	-6.2	0.000610352	0.00577618
6650451	MYCBP2	319.1±394.0	394.0±93.5	1.2	0.00244141	0.00897345	cg23441616	MYCBP2	TSS1500	S_Shore	7.2±0.6	8.0±0.9	0.9	0.000854492	0.00699617
6650451	MYCBP2	319.1±394.0	394.0±93.5	1.2	0.00244141	0.00897345	cg24844777	MYCBP2	Body		47.6±13.3	55.0±11.8	7.5	0.000854492	0.00699617
6650451	MYCBP2	319.1±394.0	394.0±93.5	1.2	0.00244141	0.00897345	cg07741775	MYCBP2	Body	Island	7.2±0.9	8.4±1.5	1.2	0.0012207	0.00867977
6650451	MYCBP2	319.1±394.0	394.0±93.5	1.2	0.00244141	0.00897345	cg23269605	MYCBP2	Body		73.6±5.2	65.6±5.6	-8.0	0.0012207	0.00867977
6650451	MYCBP2	319.1±394.0	394.0±93.5	1.2	0.00244141	0.00897345	cg26169439	MYCBP2	Body	N_Shore	14.9±1.9	17.7±2.5	2.8	0.00170898	0.010725
6650451	MYCBP2	319.1±394.0	394.0±93.5	1.2	0.00244141	0.00897345	cg20779700	MYCBP2	TSS1500	N_Shore	7.7±1.2	8.9±1.0	1.2	0.0134277	0.0435446
4560576	MYD88	123.5±104.9	104.9±19.8	0.8	0.00341797	0.011668	cg15107884	MYD88	1stExon	Island	11.6±1.1	14.0±1.3	2.3	0.00012207	0.00294381
4560576	MYD88	123.5±104.9	104.9±19.8	0.8	0.00341797	0.011668	cg02829783	MYD88	1stExon	Island	6.8±0.7	8.1±0.9	1.4	0.000244141	0.00365637
4560576	MYD88	123.5±104.9	104.9±19.8	0.8	0.00341797	0.011668	cg01351089	MYD88	3'UTR	S_Shelf	73.1±8.5	68.9±9.6	-4.2	0.0012207	0.00867977
4560576	MYD88	123.5±104.9	104.9±19.8	0.8	0.00341797	0.011668	cg15427004	ACAA1;ACAA1;ACAA1;MYD88	TSS1500;TSS1500;TSS1500;TSS200	Island	9.2±1.5	11.3±2.0	2.1	0.00305176	0.0156593
4560576	MYD88	123.5±104.9	104.9±19.8	0.8	0.00341797	0.011668	cg01353464	ACAA1;ACAA1;ACAA1;MYD88;MYD88	TSS1500;TSS1500;TSS1500;1stExon;5'UTR	Island	12.8±1.1	13.7±1.3	0.9	0.00524902	0.022571
4560576	MYD88	123.5±104.9	104.9±19.8	0.8	0.00341797	0.011668	cg07895684	ACAA1;ACAA1;ACAA1;MYD88	TSS1500;TSS1500;TSS1500;TSS200	N_Shore	9.5±1.7	11.3±2.3	1.7	0.00671387	0.026752
1230280	N6AMT1	47.5±56.9	56.9±13.0	1.2	0.0214844	0.0496516	cg22973115	N6AMT1;N6AMT1	TSS200;TSS200	Island	9.0±1.1	10.4±1.3	1.4	0.00012207	0.00294381
1230280	N6AMT1	47.5±56.9	56.9±13.0	1.2	0.0214844	0.0496516	cg08291430	N6AMT1;N6AMT1	TSS200;TSS200	Island	9.1±0.9	10.6±1.4	1.5	0.00231934	0.0130585
1230280	N6AMT1	47.5±56.9	56.9±13.0	1.2	0.0214844	0.0496516	cg24917883	N6AMT1;N6AMT1	Body;Body	N_Shelf	83.5±2.2	80.3±2.6	-3.2	0.00854492	0.0316442
6450246	NACAD	49.5±36.5	36.5±8.7	0.7	0.0170898	0.0413726	cg12908802	NACAD	TSS1500	S_Shore	9.0±1.9	10.7±2.2	1.7	0.00012207	0.00294381
6450246	NACAD	49.5±36.5	36.5±8.7	0.7	0.0170898	0.0413726	cg04680746	NACAD	TSS1500	Island	6.4±0.6	5.6±0.7	-0.7	0.000610352	0.00577618
6450246	NACAD	49.5±36.5	36.5±8.7	0.7	0.0170898	0.0413726	cg04890277	NACAD	Body	N_Shelf	76.6±3.0	74.4±3.2	-2.2	0.000610352	0.00577618
6450246	NACAD	49.5±36.5	36.5±8.7	0.7	0.0170898	0.0413726	cg05031195	NACAD	TSS1500	Island	7.0±0.9	5.8±0.5	-1.1	0.000610352	0.00577618
6450246	NACAD	49.5±36.5	36.5±8.7	0.7	0.0170898	0.0413726	cg05598919	NACAD	Body	Island	31.9±9.9	34.8±8.9	2.9	0.000610352	0.00577618
6450246	NACAD	49.5±36.5	36.5±8.7	0.7	0.0170898	0.0413726	cg01373024	NACAD	TSS1500	S_Shore	6.8±0.9	8.8±1.6	2.0	0.0012207	0.00867977
6450246	NACAD	49.5±36.5	36.5±8.7	0.7	0.0170898	0.0413726	cg18500300	NACAD	Body	Island	9.9±1.1	11.1±1.3	1.2	0.00305176	0.0156593
7610682	NAP1L1	73.6±51.3	51.3±17.4	0.7	0.00244141	0.00897345	cg12404990	NAP1L1;NAP1L1	TSS200;TSS200	Island	6.2±1.1	8.2±1.6	1.9	0.000854492	0.00699617
3460167	NAP1L1	2369.5±1376.1	1376.1±484.3	0.6	0.00805664	0.0228917	cg12404990	NAP1L1;NAP1L1	TSS200;TSS200	Island	6.2±1.1	8.2±1.6	1.9	0.000854492	0.00699617
6590484	NAP1L1	864.4±551.4	551.4±153.8	0.6	0.0170898	0.0413726	cg12404990	NAP1L1;NAP1L1	TSS200;TSS200	Island	6.2±1.1	8.2±1.6	1.9	0.000854492	0.00699617
7610682	NAP1L1	73.6±51.3	51.3±17.4	0.7	0.00244141	0.00897345	cg05848070	NAP1L1;NAP1L1	TSS1500;TSS1500	Island	7.4±0.9	8.8±1.4	1.5	0.0012207	0.00867977
3460167	NAP1L1	2369.5±1376.1	1376.1±484.3	0.6	0.00805664	0.0228917	cg05848070	NAP1L1;NAP1L1	TSS1500;TSS1500	Island	7.4±0.9	8.8±1.4	1.5	0.0012207	0.00867977
6590484	NAP1L1	864.4±551.4	551.4±153.8	0.6	0.0170898	0.0413726	cg05848070	NAP1L1;NAP1L1	TSS1500;TSS1500	Island	7.4±0.9	8.8±1.4	1.5	0.0012207	0.00867977
7610682	NAP1L1	73.6±51.3	51.3±17.4	0.7	0.00244141	0.00897345	cg01407073	NAP1L1;NAP1L1	TSS200;TSS200	Island	7.9±1.1	9.1±1.2	1.2	0.00671387	0.026752
3460167	NAP1L1	2369.5±1376.1	1376.1±484.3	0.6	0.00805664	0.0228917	cg01407073	NAP1L1;NAP1L1	TSS200;TSS200	Island	7.9±1.1	9.1±1.2	1.2	0.00671387	0.026752
6590484	NAP1L1	864.4±551.4	551.4±153.8	0.6	0.0170898	0.0413726	cg01407073	NAP1L1;NAP1L1	TSS200;TSS200	Island	7.9±1.1	9.1±1.2	1.2	0.00671387	0.026752
7610682	NAP1L1	73.6±51.3	51.3±17.4	0.7	0.00244141	0.00897345	cg21018647	NAP1L1;NAP1L1	5'UTR;5'UTR		73.8±7.1	68.5±6.2	-5.3	0.00854492	0.0316442
3460167	NAP1L1	2369.5±1376.1	1376.1±484.3	0.6	0.00805664	0.0228917	cg21018647	NAP1L1;NAP1L1	5'UTR;5'UTR		73.8±7.1	68.5±6.2	-5.3	0.00854492	0.0316442
6590484	NAP1L1	864.4±551.4	551.4±153.8	0.6	0.0170898	0.0413726	cg21018647	NAP1L1;NAP1L1	5'UTR;5'UTR		73.8±7.1	68.5±6.2	-5.3	0.00854492	0.0316442
5080431	NBPF3	42.0±31.2	31.2±11.7	0.7	0.0170898	0.0413726	cg11739512	NBPF3	Body	N_Shore	75.2±4.2	67.4±4.9	-7.8	0.00012207	0.00294381
5080431	NBPF3	42.0±31.2	31.2±11.7	0.7	0.0170898	0.0413726	cg23043218	NBPF3	5'UTR	S_Shore	43.0±3.3	40.7±3.4	-2.3	0.000610352	0.00577618
5080431	NBPF3	42.0±31.2	31.2±11.7	0.7	0.0170898	0.0413726	cg17800788	NBPF3	TSS1500	N_Shore	40.9±15.0	44.2±12.7	3.3	0.0012207	0.00867977
5080431	NBPF3	42.0±31.2	31.2±11.7	0.7	0.0170898	0.0413726	cg02656959	NBPF3	Body	Island	56.2±2.8	53.2±3.1	-3.0	0.00524902	0.022571
5080431	NBPF3	42.0±31.2	31.2±11.7	0.7	0.0170898	0.0413726	cg00349071	NBPF3	Body	S_Shelf	72.0±5.0	68.0±7.4	-4.0	0.0107422	0.0371549
5080431	NBPF3	42.0±31.2	31.2±11.7	0.7	0.0170898	0.0413726	cg01024783	NBPF3	Body	N_Shore	76.2±2.7	73.5±3.4	-2.7	0.0107422	0.0371549
70008	NCF2	64.1±29.1	29.1±12.9	0.5	0.00244141	0.00897345	cg09173681	NCF2;NCF2	Body;Body		8.0±1.1	9.8±1.9	1.8	0.00402832	0.018846
540762	NDNL2	94.2±69.6	69.6±10.8	0.7	0.000244141	0.00175785	cg05270290	NDNL2;FAM189A1	TSS200;Body	Island	8.7±1.2	10.4±1.9	1.7	0.00524902	0.022571
540762	NDNL2	94.2±69.6	69.6±10.8	0.7	0.000244141	0.00175785	cg19982089	NDNL2;FAM189A1	TSS1500;Body	S_Shore	12.5±1.6	14.6±1.8	2.2	0.00524902	0.022571
1070538	NDUFS8	4512.7±3979.3	3979.3±468.2	0.9	0.000244141	0.00175785	cg24713080	NDUFS8	TSS1500	N_Shore	12.2±2.8	13.9±2.1	1.7	0.000244141	0.00365637
1070538	NDUFS8	4512.7±3979.3	3979.3±468.2	0.9	0.000244141	0.00175785	cg26406131	NDUFS8	Body	N_Shelf	74.3±7.9	70.2±9.0	-4.2	0.000244141	0.00365637
1070538	NDUFS8	4512.7±3979.3	3979.3±468.2	0.9	0.000244141	0.00175785	cg22247282	NDUFS8	TSS1500	Island	6.8±0.8	6.0±0.8	-0.8	0.00305176	0.0156593
1070538	NDUFS8	4512.7±3979.3	3979.3±468.2	0.9	0.000244141	0.00175785	cg16546622	NDUFS8	5'UTR	S_Shore	9.0±0.7	10.3±1.6	1.2	0.0134277	0.0435446
1070538	NDUFS8	4512.7±3979.3	3979.3±468.2	0.9	0.000244141	0.00175785	cg26209546	NDUFS8	5'UTR	Island	3.8±0.3	3.4±0.4	-0.4	0.0134277	0.0435446
4060494	NFX1	905.9±790.9	790.9±136.0	0.9	0.010498	0.0280972	cg06486344	SUGT1P1;NFX1;NFX1;NFX1	Body;Body;Body;Body	Island	7.6±0.7	9.5±1.5	1.8	0.00012207	0.00294381
4060494	NFX1	905.9±790.9	790.9±136.0	0.9	0.010498	0.0280972	cg14650514	SUGT1P1;NFX1;NFX1;NFX1;NFX1;NFX1;NFX1	Body;5'UTR;1stExon;1stExon;1stExon;5'UTR;5'UTR	Island	7.2±1.1	8.4±0.6	1.2	0.00170898	0.010725
4060494	NFX1	905.9±790.9	790.9±136.0	0.9	0.010498	0.0280972	cg20999934	SUGT1P1;NFX1;NFX1;NFX1;NFX1;NFX1;NFX1	Body;5'UTR;1stExon;1stExon;1stExon;5'UTR;5'UTR	Island	5.2±0.7	6.2±0.9	1.0	0.00170898	0.010725
4060494	NFX1	905.9±790.9	790.9±136.0	0.9	0.010498	0.0280972	cg21608116	SUGT1P1;NFX1;NFX1;NFX1	Body;TSS1500;TSS1500;TSS1500	N_Shore	8.9±0.7	10.2±1.4	1.3	0.00402832	0.018846
7210017	NOMO2	1375.1±1237.4	1237.4±238.9	0.9	0.0214844	0.0496516	cg27168073	NOMO2;NOMO2	1stExon;1stExon	Island	6.6±1.0	7.5±0.8	0.9	0.00854492	0.0316442
7210017	NOMO2	1375.1±1237.4	1237.4±238.9	0.9	0.0214844	0.0496516	cg10483393	NOMO2;NOMO2	TSS200;TSS200	Island	11.5±1.2	12.4±1.2	0.9	0.0134277	0.0435446
4560056	NONO	5082.8±4601.6	4601.6±477.4	0.9	0.0134277	0.0341188	cg12156989	NONO;NONO;BCYRN1;NONO;NONO	Body;5'UTR;Body;Body;Body		69.3±9.9	63.7±9.8	-5.7	0.00402832	0.018846
4560056	NONO	5082.8±4601.6	4601.6±477.4	0.9	0.0134277	0.0341188	cg08815337	NONO;BCYRN1;NONO;NONO;NONO	TSS1500;Body;TSS1500;TSS1500;TSS1500	N_Shore	58.7±4.5	57.0±4.1	-1.6	0.0134277	0.0435446
6290086	NSUN3	73.6±85.9	85.9±13.2	1.2	0.0012207	0.00519616	cg04032566	NSUN3;DHFRL1	TSS1500;5'UTR	N_Shore	76.1±3.4	72.2±4.0	-3.9	0.00012207	0.00294381
6290086	NSUN3	73.6±85.9	85.9±13.2	1.2	0.0012207	0.00519616	cg19206910	NSUN3;DHFRL1	Body;TSS1500	Island	14.9±3.6	19.3±3.2	4.4	0.00012207	0.00294381
6290086	NSUN3	73.6±85.9	85.9±13.2	1.2	0.0012207	0.00519616	cg25581063	NSUN3;DHFRL1;NSUN3	5'UTR;TSS1500;1stExon	Island	7.8±0.6	9.4±1.4	1.6	0.000244141	0.00365637
6290086	NSUN3	73.6±85.9	85.9±13.2	1.2	0.0012207	0.00519616	cg00558986	NSUN3;DHFRL1	TSS200;TSS200	Island	7.0±1.1	8.9±1.5	1.9	0.000610352	0.00577618
6290086	NSUN3	73.6±85.9	85.9±13.2	1.2	0.0012207	0.00519616	cg02982400	NSUN3;DHFRL1	Body;TSS1500	Island	4.6±0.6	5.3±0.7	0.7	0.000610352	0.00577618
6290086	NSUN3	73.6±85.9	85.9±13.2	1.2	0.0012207	0.00519616	cg17767184	NSUN3;DHFRL1	Body;TSS1500	S_Shore	8.6±1.2	10.0±0.8	1.4	0.00305176	0.0156593
6290086	NSUN3	73.6±85.9	85.9±13.2	1.2	0.0012207	0.00519616	cg20170443	NSUN3;DHFRL1;DHFRL1	TSS1500;1stExon;5'UTR	N_Shore	6.6±2.1	7.9±2.5	1.3	0.00671387	0.026752
6290086	NSUN3	73.6±85.9	85.9±13.2	1.2	0.0012207	0.00519616	cg24143828	NSUN3;DHFRL1	TSS200;TSS200	Island	7.4±0.9	8.5±1.0	1.1	0.00671387	0.026752
6290086	NSUN3	73.6±85.9	85.9±13.2	1.2	0.0012207	0.00519616	cg14338234	NSUN3;DHFRL1	Body;TSS1500	S_Shore	9.4±1.4	10.5±1.6	1.1	0.00854492	0.0316442
4850164	NUP214	189.4±139.8	139.8±25.8	0.7	0.000244141	0.00175785	cg06944235	NUP214	TSS200	Island	8.9±1.0	10.5±1.2	1.6	0.0012207	0.00867977
4850164	NUP214	189.4±139.8	139.8±25.8	0.7	0.000244141	0.00175785	cg03811519	NUP214	Body	Island	6.4±1.2	7.2±1.0	0.8	0.00231934	0.0130585
4850164	NUP214	189.4±139.8	139.8±25.8	0.7	0.000244141	0.00175785	cg01131549	NUP214	Body	Island	5.6±0.6	6.3±1.1	0.8	0.00402832	0.018846
1430176	OGT	170.1±230.4	230.4±45.1	1.4	0.00805664	0.0228917	cg16809091	OGT;OGT;BCYRN1	TSS200;TSS200;Body	Island	18.9±11.8	20.5±12.3	1.6	0.00402832	0.018846
1430176	OGT	170.1±230.4	230.4±45.1	1.4	0.00805664	0.0228917	cg08310277	OGT;OGT;BCYRN1	Body;Body;Body	S_Shelf	27.6±10.7	30.7±11.7	3.2	0.00524902	0.022571
1430176	OGT	170.1±230.4	230.4±45.1	1.4	0.00805664	0.0228917	cg10916556	OGT;OGT;BCYRN1	Body;Body;Body		85.8±3.9	83.0±6.1	-2.8	0.00854492	0.0316442
3840747	OSGEPL1	92.3±74.3	74.3±11.4	0.8	0.000244141	0.00175785	cg17841615	OSGEPL1;OSGEPL1	1stExon;5'UTR		14.2±1.9	16.8±1.4	2.5	0.000244141	0.00365637
3840747	OSGEPL1	92.3±74.3	74.3±11.4	0.8	0.000244141	0.00175785	cg03178820	OSGEPL1	TSS200		14.3±2.7	17.8±1.9	3.5	0.000610352	0.00577618
3840747	OSGEPL1	92.3±74.3	74.3±11.4	0.8	0.000244141	0.00175785	cg14997582	OSGEPL1	3'UTR		55.4±4.2	49.9±5.6	-5.5	0.000610352	0.00577618
3840747	OSGEPL1	92.3±74.3	74.3±11.4	0.8	0.000244141	0.00175785	cg12255818	OSGEPL1	TSS1500		23.3±4.0	26.9±3.0	3.6	0.0134277	0.0435446
3940500	OSR1	331.7±183.1	183.1±155.8	0.6	0.0170898	0.0413726	cg04690395	OSR1	TSS200	S_Shore	9.1±1.1	10.5±2.3	1.4	0.00012207	0.00294381
3940500	OSR1	331.7±183.1	183.1±155.8	0.6	0.0170898	0.0413726	cg02742971	OSR1	5'UTR	Island	7.8±0.9	9.4±1.3	1.6	0.000244141	0.00365637
3940500	OSR1	331.7±183.1	183.1±155.8	0.6	0.0170898	0.0413726	cg06509239	OSR1	TSS200	S_Shore	8.9±3.1	11.7±5.5	2.8	0.000244141	0.00365637
3940500	OSR1	331.7±183.1	183.1±155.8	0.6	0.0170898	0.0413726	cg19226872	OSR1	TSS200	S_Shore	9.3±0.9	10.7±0.9	1.4	0.000244141	0.00365637
3940500	OSR1	331.7±183.1	183.1±155.8	0.6	0.0170898	0.0413726	cg26701390	OSR1	3'UTR	Island	79.1±3.3	74.5±7.1	-4.6	0.000854492	0.00699617
3940500	OSR1	331.7±183.1	183.1±155.8	0.6	0.0170898	0.0413726	cg05974067	OSR1	5'UTR	Island	8.0±0.8	10.3±2.5	2.3	0.00231934	0.0130585
3940500	OSR1	331.7±183.1	183.1±155.8	0.6	0.0170898	0.0413726	cg20707692	OSR1	5'UTR	N_Shore	69.0±12.6	64.6±12.9	-4.4	0.00854492	0.0316442
4280253	PAK1IP1	602.6±529.2	529.2±75.5	0.9	0.0170898	0.0413726	cg26452244	C6orf52;C6orf52;PAK1IP1;C6orf52	TSS1500;TSS1500;TSS200;TSS200	Island	6.1±0.8	7.1±1.0	1.0	0.00012207	0.00294381
4280253	PAK1IP1	602.6±529.2	529.2±75.5	0.9	0.0170898	0.0413726	cg23571452	PAK1IP1	Body	S_Shelf	70.8±6.1	65.0±6.3	-5.8	0.000854492	0.00699617
4280253	PAK1IP1	602.6±529.2	529.2±75.5	0.9	0.0170898	0.0413726	cg02330394	C6orf52;C6orf52;PAK1IP1;C6orf52	TSS1500;TSS1500;TSS200;TSS200	Island	6.3±0.9	7.2±0.9	0.8	0.00231934	0.0130585
4280253	PAK1IP1	602.6±529.2	529.2±75.5	0.9	0.0170898	0.0413726	cg23811837	C6orf52;PAK1IP1;C6orf52;C6orf52	Body;TSS1500;TSS200;TSS200	Island	7.2±0.9	8.0±0.9	0.8	0.00402832	0.018846
4280253	PAK1IP1	602.6±529.2	529.2±75.5	0.9	0.0170898	0.0413726	cg05675803	C6orf52;PAK1IP1;C6orf52;C6orf52	Body;TSS1500;TSS200;TSS200	Island	5.9±0.8	6.7±0.6	0.8	0.00524902	0.022571
4280253	PAK1IP1	602.6±529.2	529.2±75.5	0.9	0.0170898	0.0413726	cg16330849	C6orf52;C6orf52;PAK1IP1;C6orf52;C6orf52	5'UTR;Body;TSS1500;1stExon;Body	Island	4.7±0.6	5.6±0.9	0.9	0.00524902	0.022571
4280253	PAK1IP1	602.6±529.2	529.2±75.5	0.9	0.0170898	0.0413726	cg04343394	C6orf52;C6orf52;PAK1IP1;C6orf52	TSS1500;TSS1500;TSS200;TSS200	Island	10.8±0.9	11.9±1.5	1.1	0.00671387	0.026752
4280253	PAK1IP1	602.6±529.2	529.2±75.5	0.9	0.0170898	0.0413726	cg06645096	C6orf52;C6orf52;C6orf52;PAK1IP1	TSS1500;TSS1500;TSS1500;Body	Island	5.8±0.7	6.8±0.7	1.0	0.0107422	0.0371549
4280253	PAK1IP1	602.6±529.2	529.2±75.5	0.9	0.0170898	0.0413726	cg22249279	C6orf52;C6orf52;PAK1IP1;C6orf52	TSS1500;TSS1500;TSS200;TSS200	Island	6.4±0.8	7.2±0.9	0.8	0.0107422	0.0371549
2070059	PARP10	218.0±268.6	268.6±57.5	1.2	0.0134277	0.0341188	cg21234779	PARP10	Body		84.1±2.7	81.3±3.6	-2.8	0.000610352	0.00577618
2070059	PARP10	218.0±268.6	268.6±57.5	1.2	0.0134277	0.0341188	cg25261361	PARP10	Body		60.5±13.5	57.7±13.0	-2.7	0.00170898	0.010725
2070059	PARP10	218.0±268.6	268.6±57.5	1.2	0.0134277	0.0341188	cg13072214	PARP10	TSS200	N_Shelf	18.8±5.1	22.4±6.8	3.6	0.00231934	0.0130585
2070059	PARP10	218.0±268.6	268.6±57.5	1.2	0.0134277	0.0341188	cg16796959	PARP10	TSS1500	N_Shelf	65.3±8.0	62.0±8.3	-3.3	0.0134277	0.0435446
1440259	PCM1	635.8±773.3	773.3±139.0	1.2	0.00170898	0.00675259	cg17918875	PCM1	TSS200	Island	10.9±0.9	12.7±1.5	1.8	0.00170898	0.010725
1440259	PCM1	635.8±773.3	773.3±139.0	1.2	0.00170898	0.00675259	cg20533955	PCM1	TSS200	Island	7.1±1.2	8.3±1.2	1.2	0.00170898	0.010725
6180022	PCM1	984.9±1218.7	1218.7±200.5	1.2	0.00463867	0.0148044	cg17918875	PCM1	TSS200	Island	10.9±0.9	12.7±1.5	1.8	0.00170898	0.010725
6180022	PCM1	984.9±1218.7	1218.7±200.5	1.2	0.00463867	0.0148044	cg20533955	PCM1	TSS200	Island	7.1±1.2	8.3±1.2	1.2	0.00170898	0.010725
1440259	PCM1	635.8±773.3	773.3±139.0	1.2	0.00170898	0.00675259	cg09094615	PCM1	TSS1500	N_Shore	7.2±0.7	8.9±1.4	1.7	0.00305176	0.0156593
6180022	PCM1	984.9±1218.7	1218.7±200.5	1.2	0.00463867	0.0148044	cg09094615	PCM1	TSS1500	N_Shore	7.2±0.7	8.9±1.4	1.7	0.00305176	0.0156593
1440259	PCM1	635.8±773.3	773.3±139.0	1.2	0.00170898	0.00675259	cg06008158	PCM1	5'UTR	S_Shore	5.2±0.9	6.2±0.6	1.0	0.00524902	0.022571
6180022	PCM1	984.9±1218.7	1218.7±200.5	1.2	0.00463867	0.0148044	cg06008158	PCM1	5'UTR	S_Shore	5.2±0.9	6.2±0.6	1.0	0.00524902	0.022571
1440259	PCM1	635.8±773.3	773.3±139.0	1.2	0.00170898	0.00675259	cg13246007	PCM1	3'UTR		83.9±3.5	80.2±3.2	-3.7	0.00671387	0.026752
6180022	PCM1	984.9±1218.7	1218.7±200.5	1.2	0.00463867	0.0148044	cg13246007	PCM1	3'UTR		83.9±3.5	80.2±3.2	-3.7	0.00671387	0.026752
1440259	PCM1	635.8±773.3	773.3±139.0	1.2	0.00170898	0.00675259	cg16008221	PCM1	Body		81.4±1.8	79.2±2.6	-2.1	0.0134277	0.0435446
6180022	PCM1	984.9±1218.7	1218.7±200.5	1.2	0.00463867	0.0148044	cg16008221	PCM1	Body		81.4±1.8	79.2±2.6	-2.1	0.0134277	0.0435446
4040754	PERP	497.2±396.3	396.3±167.0	0.8	0.000732422	0.00359949	cg06052619	PERP	TSS1500	S_Shore	13.4±3.8	16.3±5.4	2.9	0.0012207	0.00867977
4040754	PERP	497.2±396.3	396.3±167.0	0.8	0.000732422	0.00359949	cg24884985	PERP	Body	N_Shelf	82.3±2.8	78.8±4.6	-3.5	0.00305176	0.0156593
4040754	PERP	497.2±396.3	396.3±167.0	0.8	0.000732422	0.00359949	cg18586529	PERP	Body	N_Shore	71.5±7.2	66.5±6.9	-5.0	0.00671387	0.026752
4230301	PGP	44.8±59.6	59.6±12.2	1.3	0.00341797	0.011668	cg04593445	PGP	TSS1500	Island	8.8±1.0	10.8±1.1	2.0	0.000244141	0.00365637
4230301	PGP	44.8±59.6	59.6±12.2	1.3	0.00341797	0.011668	cg02242919	PGP	1stExon	Island	7.7±1.0	9.4±1.1	1.6	0.000610352	0.00577618
4230301	PGP	44.8±59.6	59.6±12.2	1.3	0.00341797	0.011668	cg03960100	C16orf79;PGP	TSS1500;3'UTR	N_Shore	27.3±8.0	30.6±6.7	3.3	0.00402832	0.018846
4230301	PGP	44.8±59.6	59.6±12.2	1.3	0.00341797	0.011668	cg26453592	PGP	TSS200	Island	5.6±0.9	5.1±0.6	-0.6	0.00671387	0.026752
4230301	PGP	44.8±59.6	59.6±12.2	1.3	0.00341797	0.011668	cg06104975	PGP	3'UTR	N_Shore	29.2±12.7	31.8±10.6	2.5	0.0134277	0.0435446
5860187	PHYH	774.6±971.4	971.4±328.1	1.3	0.0134277	0.0341188	cg01047414	PHYH;PHYH;PHYH	1stExon;5'UTR;Body	Island	7.0±1.0	8.1±1.0	1.1	0.000244141	0.00365637
5860187	PHYH	774.6±971.4	971.4±328.1	1.3	0.0134277	0.0341188	cg11115427	PHYH;PHYH	TSS1500;TSS1500	N_Shore	10.7±1.7	13.0±2.1	2.4	0.000610352	0.00577618
5860187	PHYH	774.6±971.4	971.4±328.1	1.3	0.0134277	0.0341188	cg26230759	PHYH;PHYH	TSS200;TSS1500	Island	13.8±1.5	15.8±1.9	2.0	0.00305176	0.0156593
5860187	PHYH	774.6±971.4	971.4±328.1	1.3	0.0134277	0.0341188	cg19018267	PHYH;PHYH	5'UTR;Body	N_Shore	6.4±1.0	7.6±2.0	1.2	0.0107422	0.0371549
4180376	PI4K2A	80.6±95.9	95.9±17.2	1.2	0.00805664	0.0228917	cg12324745	PI4K2A	3'UTR		80.4±6.0	77.9±6.3	-2.5	0.000244141	0.00365637
4180376	PI4K2A	80.6±95.9	95.9±17.2	1.2	0.00805664	0.0228917	cg15077012	PI4K2A	TSS200	Island	20.5±1.0	22.8±1.4	2.3	0.000854492	0.00699617
990398	PIP5K1A	60.9±48.8	48.8±14.7	0.8	0.0214844	0.0496516	cg08922811	PIP5K1A;PIP5K1A;PIP5K1A;PIP5K1A;PIP5K1A;PIP5K1A;PIP5K1A;PIP5K1A	5'UTR;1stExon;5'UTR;1stExon;5'UTR;1stExon;1stExon;5'UTR	Island	4.2±1.2	5.0±1.3	0.8	0.000244141	0.00365637
990398	PIP5K1A	60.9±48.8	48.8±14.7	0.8	0.0214844	0.0496516	cg17859048	PIP5K1A;PIP5K1A;PIP5K1A;PIP5K1A	TSS200;TSS200;TSS200;TSS200	Island	4.0±0.7	4.7±0.8	0.7	0.000244141	0.00365637
990398	PIP5K1A	60.9±48.8	48.8±14.7	0.8	0.0214844	0.0496516	cg15690542	PIP5K1A;PIP5K1A;PIP5K1A;PIP5K1A	Body;Body;Body;Body	S_Shore	9.5±0.8	10.8±1.2	1.3	0.00402832	0.018846
990398	PIP5K1A	60.9±48.8	48.8±14.7	0.8	0.0214844	0.0496516	cg11206482	PIP5K1A;PIP5K1A;PIP5K1A;PIP5K1A	TSS200;TSS200;TSS200;TSS200	Island	5.6±0.7	6.5±0.8	0.9	0.00671387	0.026752
1770402	PIR	96.7±131.2	131.2±55.6	1.4	0.0214844	0.0496516	cg09250703	PIR;PIR	TSS1500;TSS1500	S_Shore	12.0±9.0	14.5±10.2	2.4	0.000244141	0.00365637
1770402	PIR	96.7±131.2	131.2±55.6	1.4	0.0214844	0.0496516	cg03909472	PIR;PIR	TSS1500;TSS1500	S_Shore	11.5±3.8	13.6±4.8	2.1	0.00231934	0.0130585
1770402	PIR	96.7±131.2	131.2±55.6	1.4	0.0214844	0.0496516	cg26341773	PIR;PIR	TSS1500;TSS1500	S_Shore	7.5±1.6	9.3±3.3	1.8	0.00305176	0.0156593
1770402	PIR	96.7±131.2	131.2±55.6	1.4	0.0214844	0.0496516	cg19144013	PIR;PIR	TSS1500;TSS1500	S_Shore	16.9±10.4	19.5±11.3	2.6	0.00402832	0.018846
1770402	PIR	96.7±131.2	131.2±55.6	1.4	0.0214844	0.0496516	cg02402307	PIR;PIR	TSS1500;TSS1500	Island	10.4±4.8	12.6±6.1	2.2	0.00524902	0.022571
1570079	PLCB1	74.9±100.4	100.4±86.3	1.3	0.00610352	0.0183569	cg23797439	PLCB1;PLCB1	1stExon;1stExon	Island	10.8±2.4	12.8±3.3	2.0	0.000610352	0.00577618
1570079	PLCB1	74.9±100.4	100.4±86.3	1.3	0.00610352	0.0183569	cg09286797	PLCB1;PLCB1	Body;Body	S_Shelf	78.2±3.1	74.6±4.1	-3.6	0.00170898	0.010725
1570079	PLCB1	74.9±100.4	100.4±86.3	1.3	0.00610352	0.0183569	cg23657409	PLCB1;PLCB1	TSS1500;TSS1500	N_Shore	10.0±1.2	11.5±0.7	1.5	0.00170898	0.010725
4890408	PMM1	1359.8±1139.5	1139.5±156.0	0.8	0.000488281	0.00271313	cg13885842	PMM1	3'UTR		82.8±2.1	79.4±2.7	-3.4	0.000610352	0.00577618
4890408	PMM1	1359.8±1139.5	1139.5±156.0	0.8	0.000488281	0.00271313	cg01119680	PMM1	TSS1500	S_Shore	15.3±1.7	13.7±1.8	-1.6	0.00170898	0.010725
4890408	PMM1	1359.8±1139.5	1139.5±156.0	0.8	0.000488281	0.00271313	cg25405604	PMM1	TSS200	S_Shore	7.8±0.7	9.0±1.2	1.1	0.00170898	0.010725
4890408	PMM1	1359.8±1139.5	1139.5±156.0	0.8	0.000488281	0.00271313	cg03841667	PMM1	TSS200	Island	4.5±0.4	5.0±0.5	0.5	0.00231934	0.0130585
4890408	PMM1	1359.8±1139.5	1139.5±156.0	0.8	0.000488281	0.00271313	cg00256281	PMM1	Body	Island	8.4±1.1	9.4±1.4	1.0	0.00524902	0.022571
1190463	PNPLA2	221.4±291.9	291.9±76.1	1.3	0.00805664	0.0228917	cg24313571	PNPLA2	Body	N_Shore	80.1±2.3	76.6±2.2	-3.5	0.00012207	0.00294381
1190463	PNPLA2	221.4±291.9	291.9±76.1	1.3	0.00805664	0.0228917	cg11054774	PNPLA2	Body	Island	29.7±14.1	36.1±13.1	6.4	0.000244141	0.00365637
1190463	PNPLA2	221.4±291.9	291.9±76.1	1.3	0.00805664	0.0228917	cg22016649	PNPLA2;PNPLA2	1stExon;5'UTR	N_Shore	19.3±3.3	22.2±3.4	2.9	0.000244141	0.00365637
1190463	PNPLA2	221.4±291.9	291.9±76.1	1.3	0.00805664	0.0228917	cg27238887	PNPLA2	3'UTR	N_Shore	45.0±6.5	49.8±5.9	4.8	0.000244141	0.00365637
1190463	PNPLA2	221.4±291.9	291.9±76.1	1.3	0.00805664	0.0228917	cg02568531	PNPLA2	Body	S_Shore	15.9±5.2	20.8±10.8	4.8	0.000610352	0.00577618
1190463	PNPLA2	221.4±291.9	291.9±76.1	1.3	0.00805664	0.0228917	cg06449094	PNPLA2	Body	N_Shore	83.7±1.6	81.9±2.2	-1.8	0.000610352	0.00577618
1190463	PNPLA2	221.4±291.9	291.9±76.1	1.3	0.00805664	0.0228917	cg16467906	PNPLA2	TSS1500	N_Shore	93.3±1.7	94.2±1.8	1.0	0.00170898	0.010725
1190463	PNPLA2	221.4±291.9	291.9±76.1	1.3	0.00805664	0.0228917	cg16197088	PNPLA2	Body	N_Shore	88.6±1.5	86.8±2.0	-1.8	0.00231934	0.0130585
1190463	PNPLA2	221.4±291.9	291.9±76.1	1.3	0.00805664	0.0228917	cg03109914	PNPLA2	Body	N_Shore	83.1±1.8	80.7±2.3	-2.4	0.00402832	0.018846
3180600	PNPO	749.2±820.1	820.1±97.3	1.1	0.0170898	0.0413726	cg23667362	PNPO;PNPO	5'UTR;1stExon		6.8±0.7	8.6±0.9	1.8	0.00012207	0.00294381
3180600	PNPO	749.2±820.1	820.1±97.3	1.1	0.0170898	0.0413726	cg10154655	PNPO	1stExon		7.1±1.2	8.5±1.6	1.4	0.000854492	0.00699617
1300491	POLE3	2162.3±1893.5	1893.5±184.5	0.9	0.00463867	0.0148044	cg14412733	POLE3;C9orf43;POLE3	Body;TSS1500;5'UTR	Island	4.7±0.9	5.6±0.6	0.9	0.0012207	0.00867977
1300491	POLE3	2162.3±1893.5	1893.5±184.5	0.9	0.00463867	0.0148044	cg00047469	POLE3;C9orf43;POLE3	Body;TSS1500;Body	Island	9.0±1.2	10.8±0.9	1.8	0.00170898	0.010725
4780632	POMT1	172.0±148.9	148.9±18.6	0.9	0.0214844	0.0496516	cg13534768	POMT1;POMT1;POMT1;POMT1;POMT1	Body;Body;Body;Body;Body		81.6±5.1	78.3±6.2	-3.4	0.000244141	0.00365637
4780632	POMT1	172.0±148.9	148.9±18.6	0.9	0.0214844	0.0496516	cg27024922	POMT1;POMT1;POMT1;POMT1;POMT1	TSS1500;TSS1500;TSS1500;TSS1500;TSS1500	N_Shore	15.2±2.1	19.2±2.4	4.0	0.000244141	0.00365637
4780632	POMT1	172.0±148.9	148.9±18.6	0.9	0.0214844	0.0496516	cg13751330	POMT1;POMT1;POMT1;POMT1;POMT1	TSS1500;TSS1500;TSS1500;TSS1500;TSS1500	N_Shore	77.4±7.9	75.3±7.2	-2.2	0.000610352	0.00577618
2060274	PREB	177.9±202.8	202.8±23.4	1.1	0.00805664	0.0228917	cg27002866	PREB	Body	Island	8.1±0.8	10.4±1.3	2.3	0.000244141	0.00365637
2060274	PREB	177.9±202.8	202.8±23.4	1.1	0.00805664	0.0228917	cg17605847	PREB	Body	N_Shore	6.5±0.7	7.4±1.2	0.9	0.0134277	0.0435446
5310747	PSIP1	470.4±336.6	336.6±152.5	0.7	0.00610352	0.0183569	cg01998146	PSIP1;PSIP1;PSIP1	TSS1500;TSS1500;TSS1500	S_Shore	6.9±0.9	8.2±0.8	1.3	0.000244141	0.00365637
5310747	PSIP1	470.4±336.6	336.6±152.5	0.7	0.00610352	0.0183569	cg14100227	PSIP1;PSIP1;PSIP1	TSS200;TSS200;TSS1500	Island	5.9±0.5	6.7±0.7	0.9	0.000854492	0.00699617
5310747	PSIP1	470.4±336.6	336.6±152.5	0.7	0.00610352	0.0183569	cg13700589	PSIP1;PSIP1;PSIP1	TSS1500;TSS1500;TSS1500	Island	5.5±0.6	6.4±0.8	0.9	0.00402832	0.018846
6110646	PTAR1	297.9±228.7	228.7±78.8	0.8	0.0134277	0.0341188	cg06612736	PTAR1	TSS1500	S_Shore	79.9±4.5	77.0±5.6	-2.9	0.0107422	0.0371549
3370142	PTPMT1	1251.2±1130.5	1130.5±142.5	0.9	0.0214844	0.0496516	cg04797570	PTPMT1;PTPMT1	Body;Body	S_Shore	20.5±7.3	23.0±7.9	2.5	0.000366211	0.00441405
3370142	PTPMT1	1251.2±1130.5	1130.5±142.5	0.9	0.0214844	0.0496516	cg05377527	PTPMT1;PTPMT1	TSS1500;TSS1500	N_Shore	37.4±4.6	39.7±4.2	2.3	0.0107422	0.0371549
2100563	QTRT1	74.7±87.6	87.6±17.2	1.2	0.00244141	0.00897345	cg25491987	QTRT1	1stExon	Island	6.9±1.0	8.0±1.1	1.1	0.00402832	0.018846
2100563	QTRT1	74.7±87.6	87.6±17.2	1.2	0.00244141	0.00897345	cg23183932	QTRT1	Body	Island	84.2±9.5	81.9±8.8	-2.3	0.00854492	0.0316442
2100563	QTRT1	74.7±87.6	87.6±17.2	1.2	0.00244141	0.00897345	cg24354730	QTRT1	Body	S_Shelf	86.2±1.9	87.8±2.1	1.6	0.00854492	0.0316442
5890273	RAC3	46.1±33.0	33.0±11.8	0.7	0.00341797	0.011668	cg10092374	RAC3;LRRC45	TSS1500;Body	Island	8.0±1.7	10.9±2.3	2.9	0.00012207	0.00294381
5890273	RAC3	46.1±33.0	33.0±11.8	0.7	0.00341797	0.011668	cg17787710	RAC3	TSS1500	Island	15.3±1.8	17.8±2.2	2.6	0.00012207	0.00294381
5890273	RAC3	46.1±33.0	33.0±11.8	0.7	0.00341797	0.011668	cg08170637	RAC3;LRRC45	TSS1500;Body	Island	78.2±6.5	74.2±6.4	-4.0	0.000244141	0.00365637
5890273	RAC3	46.1±33.0	33.0±11.8	0.7	0.00341797	0.011668	cg22977072	RAC3	Body	S_Shore	90.8±4.0	89.0±3.8	-1.9	0.0107422	0.0371549
6370039	RAVER2	84.9±40.8	40.8±20.5	0.5	0.000244141	0.00175785	cg10378032	RAVER2	Body	S_Shelf	25.3±5.4	31.0±6.0	5.7	0.00012207	0.00294381
6370039	RAVER2	84.9±40.8	40.8±20.5	0.5	0.000244141	0.00175785	cg10815400	RAVER2	TSS1500	Island	8.2±0.6	9.5±0.6	1.3	0.000244141	0.00365637
6370039	RAVER2	84.9±40.8	40.8±20.5	0.5	0.000244141	0.00175785	cg26880963	RAVER2	TSS1500	N_Shore	82.1±6.0	75.9±6.1	-6.1	0.00231934	0.0130585
6370039	RAVER2	84.9±40.8	40.8±20.5	0.5	0.000244141	0.00175785	cg23619577	RAVER2	3'UTR		59.8±5.2	55.6±7.7	-4.2	0.0107422	0.0371549
6370039	RAVER2	84.9±40.8	40.8±20.5	0.5	0.000244141	0.00175785	cg23818351	RAVER2	Body		81.9±5.4	78.0±4.1	-3.9	0.0134277	0.0435446
780228	RBM3	732.7±556.0	556.0±135.9	0.8	0.0012207	0.00519616	cg25656978	RBM3;RBM3	1stExon;5'UTR	Island	29.7±28.9	26.8±26.1	-2.9	0.0012207	0.00867977
780228	RBM3	732.7±556.0	556.0±135.9	0.8	0.0012207	0.00519616	cg24741068	RBM3;RBM3	1stExon;5'UTR	Island	29.5±24.7	27.7±24.4	-1.8	0.00231934	0.0130585
780228	RBM3	732.7±556.0	556.0±135.9	0.8	0.0012207	0.00519616	cg20657691	RBM3	TSS1500	N_Shore	20.2±15.2	21.4±14.0	1.2	0.0134277	0.0435446
7040446	RND2	27.6±54.7	54.7±18.8	2.0	0.000244141	0.00175785	cg16246366	RND2	TSS1500	Island	4.3±0.6	5.1±0.7	0.8	0.00854492	0.0316442
4070044	RNF38	489.8±362.6	362.6±70.4	0.7	0.010498	0.0280972	cg13098382	RNF38;RNF38;RNF38;RNF38;RNF38	TSS1500;TSS1500;TSS1500;TSS1500;TSS1500	S_Shore	7.5±0.6	8.6±0.6	1.1	0.000366211	0.00441405
4070044	RNF38	489.8±362.6	362.6±70.4	0.7	0.010498	0.0280972	cg06087537	RNF38;RNF38;RNF38;RNF38;RNF38	TSS200;5'UTR;TSS1500;TSS200;TSS1500	Island	5.0±0.8	5.9±1.2	0.9	0.00305176	0.0156593
4070044	RNF38	489.8±362.6	362.6±70.4	0.7	0.010498	0.0280972	cg13805574	RNF38;RNF38;RNF38;RNF38;RNF38	TSS1500;TSS200;TSS1500;TSS1500;TSS1500	S_Shore	7.0±1.1	8.1±0.8	1.1	0.00671387	0.026752
4070044	RNF38	489.8±362.6	362.6±70.4	0.7	0.010498	0.0280972	cg21167587	RNF38;RNF38;RNF38;RNF38;RNF38	5'UTR;5'UTR;Body;5'UTR;Body	N_Shelf	61.5±6.9	53.0±6.6	-8.5	0.00671387	0.026752
4070044	RNF38	489.8±362.6	362.6±70.4	0.7	0.010498	0.0280972	cg06214220	RNF38;RNF38;RNF38;RNF38;RNF38;RNF38;RNF38	5'UTR;5'UTR;5'UTR;5'UTR;1stExon;5'UTR;1stExon	Island	8.0±1.2	9.3±1.5	1.3	0.0107422	0.0371549
4070044	RNF38	489.8±362.6	362.6±70.4	0.7	0.010498	0.0280972	cg14525860	RNF38;RNF38;RNF38;RNF38;RNF38	Body;Body;Body;Body;Body		71.4±4.4	67.7±4.5	-3.7	0.0134277	0.0435446
2000593	RPL17	1971.6±1702.3	1702.3±264.1	0.9	0.00341797	0.011668	cg16389709	SNORD58A;RPL17;SNORD58B;RPL17	TSS1500;5'UTR;TSS200;5'UTR	N_Shore	7.4±0.9	8.8±1.0	1.4	0.00012207	0.00294381
2000593	RPL17	1971.6±1702.3	1702.3±264.1	0.9	0.00341797	0.011668	cg11814422	SNORD58A;RPL17;SNORD58B;RPL17	TSS1500;5'UTR;TSS200;5'UTR	N_Shore	6.6±1.1	7.6±1.6	1.0	0.0012207	0.00867977
2000593	RPL17	1971.6±1702.3	1702.3±264.1	0.9	0.00341797	0.011668	cg26306636	SNORD58A;SNORD58B;RPL17;RPL17	TSS1500;TSS1500;5'UTR;5'UTR	Island	5.1±0.6	6.0±0.9	0.9	0.00671387	0.026752
2000593	RPL17	1971.6±1702.3	1702.3±264.1	0.9	0.00341797	0.011668	cg11891983	RPL17;SNORD58A;SNORD58B;RPL17	TSS200;TSS1500;TSS1500;TSS200	S_Shore	6.3±0.8	7.7±1.4	1.3	0.0107422	0.0371549
840647	RPL36	6094.5±5517.8	5517.8±717.6	0.9	0.0214844	0.0496516	cg15835808	RPL36;RPL36	TSS1500;TSS1500	N_Shore	6.3±0.6	8.0±0.8	1.7	0.00012207	0.00294381
840647	RPL36	6094.5±5517.8	5517.8±717.6	0.9	0.0214844	0.0496516	cg10358907	RPL36;RPL36	TSS1500;TSS200	N_Shore	4.9±0.8	5.8±0.8	0.9	0.000854492	0.00699617
840647	RPL36	6094.5±5517.8	5517.8±717.6	0.9	0.0214844	0.0496516	cg11748640	RPL36;RPL36	Body;Body	Island	24.5±12.1	27.4±12.8	2.9	0.00402832	0.018846
6590377	RPS26	3077.1±2824.2	2824.2±597.6	0.9	0.0134277	0.0341188	cg07515662	RPS26;RPS26	5'UTR;1stExon	Island	7.1±0.7	8.7±0.7	1.6	0.00012207	0.00294381
6590377	RPS26	3077.1±2824.2	2824.2±597.6	0.9	0.0134277	0.0341188	cg16200569	RPS26	Body	Island	7.1±0.6	8.3±0.8	1.2	0.00012207	0.00294381
6590377	RPS26	3077.1±2824.2	2824.2±597.6	0.9	0.0134277	0.0341188	cg24368101	RPS26	TSS200	Island	8.6±1.0	9.7±1.4	1.2	0.0012207	0.00867977
5810129	RPS8	11244.5±10292.4	10292.4±924.7	0.9	0.00341797	0.011668	cg00789423	SNORD46;RPS8	TSS1500;Body	Island	30.7±2.9	26.3±2.5	-4.4	0.00012207	0.00294381
5810129	RPS8	11244.5±10292.4	10292.4±924.7	0.9	0.00341797	0.011668	cg01881870	SNORD55;SNORD46;RPS8	TSS1500;TSS1500;TSS1500	N_Shore	7.4±1.0	8.9±1.4	1.4	0.00012207	0.00294381
5810129	RPS8	11244.5±10292.4	10292.4±924.7	0.9	0.00341797	0.011668	cg02299542	SNORD55;SNORD46;RPS8	TSS1500;TSS1500;Body	Island	7.6±0.5	9.2±1.1	1.6	0.00012207	0.00294381
5810129	RPS8	11244.5±10292.4	10292.4±924.7	0.9	0.00341797	0.011668	cg05355679	SNORD55;SNORD46;RPS8	TSS200;TSS1500;Body	Island	9.2±1.0	10.2±1.1	1.0	0.00854492	0.0316442
5810129	RPS8	11244.5±10292.4	10292.4±924.7	0.9	0.00341797	0.011668	cg17755386	SNORD46;RPS8;SNORD38A	Body;Body;TSS1500	S_Shore	13.2±4.7	15.0±5.9	1.8	0.00854492	0.0316442
5810129	RPS8	11244.5±10292.4	10292.4±924.7	0.9	0.00341797	0.011668	cg07550267	SNORD46;RPS8	TSS1500;Body	Island	8.1±0.6	8.9±0.8	0.8	0.0134277	0.0435446
6660195	RPUSD3	292.2±249.7	249.7±40.9	0.9	0.00805664	0.0228917	cg02761554	RPUSD3;RPUSD3	Body;Body	N_Shore	8.6±1.1	10.5±0.8	1.9	0.00012207	0.00294381
1780156	SAMD4B	82.5±74.7	74.7±13.6	0.9	0.0214844	0.0496516	cg15473329	SAMD4B	Body		11.1±3.0	13.8±3.9	2.8	0.00012207	0.00294381
1780156	SAMD4B	82.5±74.7	74.7±13.6	0.9	0.0214844	0.0496516	cg25455352	SAMD4B	5'UTR	S_Shore	75.4±2.4	72.6±2.5	-2.8	0.000244141	0.00365637
5220541	SDCCAG1	156.1±184.3	184.3±43.4	1.2	0.0170898	0.0413726	cg00994032	SDCCAG1	Body	N_Shelf	83.0±3.1	76.0±6.1	-6.9	0.000244141	0.00365637
5220541	SDCCAG1	156.1±184.3	184.3±43.4	1.2	0.0170898	0.0413726	cg02001571	SDCCAG1	TSS1500	S_Shore	6.9±1.1	7.8±0.8	0.9	0.00305176	0.0156593
5220541	SDCCAG1	156.1±184.3	184.3±43.4	1.2	0.0170898	0.0413726	cg12838676	SDCCAG1	TSS200	Island	4.7±0.5	5.3±0.5	0.5	0.00671387	0.026752
5220541	SDCCAG1	156.1±184.3	184.3±43.4	1.2	0.0170898	0.0413726	cg06734730	SDCCAG1	TSS1500	S_Shore	7.0±0.8	7.9±0.7	1.0	0.0134277	0.0435446
6350332	SEL1L	45.7±58.7	58.7±13.9	1.3	0.00805664	0.0228917	cg01170099	SEL1L	TSS1500	Island	8.3±0.8	9.5±0.9	1.2	0.000244141	0.00365637
6350332	SEL1L	45.7±58.7	58.7±13.9	1.3	0.00805664	0.0228917	cg12269343	SEL1L	TSS1500	Island	7.7±1.1	9.7±1.0	1.9	0.000244141	0.00365637
6350332	SEL1L	45.7±58.7	58.7±13.9	1.3	0.00805664	0.0228917	cg17927493	SEL1L	Body	N_Shelf	79.7±4.7	77.0±5.0	-2.7	0.0012207	0.00867977
6350332	SEL1L	45.7±58.7	58.7±13.9	1.3	0.00805664	0.0228917	cg08248014	SEL1L	Body		88.0±5.2	86.1±5.6	-2.0	0.00524902	0.022571
6350332	SEL1L	45.7±58.7	58.7±13.9	1.3	0.00805664	0.0228917	cg09927483	SEL1L	TSS200	Island	7.1±0.8	7.9±0.9	0.8	0.00524902	0.022571
6350332	SEL1L	45.7±58.7	58.7±13.9	1.3	0.00805664	0.0228917	cg06948885	SEL1L	Body		86.1±1.5	83.6±2.6	-2.5	0.00854492	0.0316442
6350332	SEL1L	45.7±58.7	58.7±13.9	1.3	0.00805664	0.0228917	cg08086809	SEL1L	TSS200	Island	10.1±1.5	11.9±1.2	1.9	0.0107422	0.0371549
6350332	SEL1L	45.7±58.7	58.7±13.9	1.3	0.00805664	0.0228917	cg13022888	SEL1L	TSS200	Island	12.3±1.6	14.4±2.8	2.1	0.0107422	0.0371549
6350332	SEL1L	45.7±58.7	58.7±13.9	1.3	0.00805664	0.0228917	cg23924753	SEL1L	Body		47.8±3.1	49.6±3.6	1.9	0.0107422	0.0371549
6350332	SEL1L	45.7±58.7	58.7±13.9	1.3	0.00805664	0.0228917	cg16379999	SEL1L	Body		26.7±10.2	29.8±13.4	3.2	0.0134277	0.0435446
6350332	SEL1L	45.7±58.7	58.7±13.9	1.3	0.00805664	0.0228917	cg23348582	SEL1L	TSS200	Island	27.8±2.9	31.0±3.0	3.1	0.0134277	0.0435446
3370474	SERTAD3	149.3±207.9	207.9±43.5	1.4	0.00463867	0.0148044	cg00875013	SERTAD3	TSS1500	S_Shore	7.7±1.5	9.6±3.0	1.9	0.00170898	0.010725
3370474	SERTAD3	149.3±207.9	207.9±43.5	1.4	0.00463867	0.0148044	cg14150973	SERTAD3	TSS200	Island	15.1±12.8	12.0±9.3	-3.0	0.00170898	0.010725
3370474	SERTAD3	149.3±207.9	207.9±43.5	1.4	0.00463867	0.0148044	cg17970032	SERTAD3;SERTAD3	Body;Body	N_Shore	74.5±9.0	71.0±10.3	-3.5	0.00170898	0.010725
3370474	SERTAD3	149.3±207.9	207.9±43.5	1.4	0.00463867	0.0148044	cg21900416	SERTAD3;SERTAD3	5'UTR;1stExon	Island	6.4±0.8	7.2±0.6	0.8	0.00402832	0.018846
3370474	SERTAD3	149.3±207.9	207.9±43.5	1.4	0.00463867	0.0148044	cg14997559	SERTAD3	TSS1500	Island	8.0±0.8	8.6±0.9	0.5	0.00524902	0.022571
3370474	SERTAD3	149.3±207.9	207.9±43.5	1.4	0.00463867	0.0148044	cg26994859	SERTAD3;SERTAD3	5'UTR;TSS200	N_Shore	31.8±2.9	33.9±3.8	2.1	0.00671387	0.026752
4250601	SETX	89.2±105.4	105.4±15.7	1.2	0.010498	0.0280972	cg13689028	SETX	5'UTR	Island	4.0±0.5	4.9±0.5	0.9	0.000366211	0.00441405
4250601	SETX	89.2±105.4	105.4±15.7	1.2	0.010498	0.0280972	cg00360230	SETX	5'UTR	N_Shore	9.9±1.0	12.3±1.5	2.4	0.000610352	0.00577618
2510722	SFRS16	77.6±56.1	56.1±12.2	0.7	0.00463867	0.0148044	cg08692295	SFRS16	3'UTR	N_Shore	76.2±3.7	74.0±3.2	-2.2	0.00012207	0.00294381
2510722	SFRS16	77.6±56.1	56.1±12.2	0.7	0.00463867	0.0148044	cg00922301	SFRS16	Body	Island	86.3±1.3	84.2±2.9	-2.1	0.000854492	0.00699617
2510722	SFRS16	77.6±56.1	56.1±12.2	0.7	0.00463867	0.0148044	cg19317638	SFRS16	5'UTR	Island	16.0±1.3	13.3±1.2	-2.7	0.0012207	0.00867977
2510722	SFRS16	77.6±56.1	56.1±12.2	0.7	0.00463867	0.0148044	cg11569431	SFRS16;RELB	TSS1500;Body	Island	75.2±9.7	72.3±9.5	-2.8	0.0107422	0.0371549
2510722	SFRS16	77.6±56.1	56.1±12.2	0.7	0.00463867	0.0148044	cg26728986	SFRS16;RELB	TSS1500;Body	Island	95.4±0.7	94.6±0.9	-0.8	0.0107422	0.0371549
2510722	SFRS16	77.6±56.1	56.1±12.2	0.7	0.00463867	0.0148044	cg25203561	RELB;SFRS16	3'UTR;TSS1500	N_Shore	81.5±5.8	78.9±7.3	-2.5	0.0134277	0.0435446
5900181	SH2B1	119.6±93.2	93.2±17.0	0.8	0.00805664	0.0228917	cg08882774	SH2B1;SH2B1;SH2B1;SH2B1;SH2B1;SH2B1;SH2B1;SH2B1	1stExon;5'UTR;5'UTR;5'UTR;1stExon;TSS1500;TSS200;1stExon	Island	8.0±0.8	6.3±0.6	-1.7	0.00012207	0.00294381
5900181	SH2B1	119.6±93.2	93.2±17.0	0.8	0.00805664	0.0228917	cg17101778	SH2B1;SH2B1;SH2B1;SH2B1;SH2B1;SH2B1;SH2B1	5'UTR;5'UTR;5'UTR;1stExon;5'UTR;5'UTR;1stExon	Island	6.9±0.7	8.9±0.8	2.0	0.00012207	0.00294381
5900181	SH2B1	119.6±93.2	93.2±17.0	0.8	0.00805664	0.0228917	cg08761264	SH2B1;SH2B1;SH2B1;SH2B1;SH2B1	TSS200;TSS200;TSS1500;TSS1500;TSS200	Island	6.0±0.8	7.6±0.8	1.6	0.000366211	0.00441405
5900181	SH2B1	119.6±93.2	93.2±17.0	0.8	0.00805664	0.0228917	cg10498984	SH2B1;SH2B1;SH2B1;SH2B1;SH2B1	TSS1500;TSS1500;TSS1500;TSS1500;TSS1500	Island	12.8±1.4	14.7±1.8	1.9	0.000610352	0.00577618
5900181	SH2B1	119.6±93.2	93.2±17.0	0.8	0.00805664	0.0228917	cg07346607	SH2B1;SH2B1;SH2B1;SH2B1;SH2B1	TSS200;TSS200;TSS1500;TSS1500;TSS200	Island	7.5±1.1	8.6±0.8	1.2	0.000854492	0.00699617
5900181	SH2B1	119.6±93.2	93.2±17.0	0.8	0.00805664	0.0228917	cg06100790	SH2B1;SH2B1;SH2B1;SH2B1;SH2B1	TSS200;TSS200;TSS1500;TSS1500;TSS200	Island	6.3±0.7	7.1±0.6	0.9	0.00671387	0.026752
5900181	SH2B1	119.6±93.2	93.2±17.0	0.8	0.00805664	0.0228917	cg10098582	SH2B1;SH2B1;SH2B1;SH2B1;SH2B1	Body;Body;Body;Body;1stExon	S_Shelf	83.9±4.9	82.1±5.9	-1.8	0.0107422	0.0371549
7330259	SH3GLB2	799.4±712.1	712.1±74.9	0.9	0.0214844	0.0496516	cg01319323	SH3GLB2	Body	N_Shore	22.0±8.7	28.6±9.9	6.6	0.00012207	0.00294381
7330259	SH3GLB2	799.4±712.1	712.1±74.9	0.9	0.0214844	0.0496516	cg04394362	SH3GLB2	Body	Island	7.7±1.0	8.9±1.2	1.2	0.000610352	0.00577618
6650465	SLC15A4	311.5±260.2	260.2±32.0	0.8	0.0214844	0.0496516	cg16782719	SLC15A4	Body	Island	79.7±2.7	77.0±3.4	-2.7	0.00012207	0.00294381
6650465	SLC15A4	311.5±260.2	260.2±32.0	0.8	0.0214844	0.0496516	cg23521905	SLC15A4;MGC16384	Body;Body		25.2±13.3	29.6±15.0	4.3	0.00012207	0.00294381
6650465	SLC15A4	311.5±260.2	260.2±32.0	0.8	0.0214844	0.0496516	cg15611164	SLC15A4	3'UTR	N_Shelf	74.9±2.3	71.2±4.0	-3.7	0.000366211	0.00441405
6650465	SLC15A4	311.5±260.2	260.2±32.0	0.8	0.0214844	0.0496516	cg01356908	SLC15A4	TSS1500	S_Shore	9.5±1.1	11.5±2.1	2.0	0.000854492	0.00699617
6650465	SLC15A4	311.5±260.2	260.2±32.0	0.8	0.0214844	0.0496516	cg05253716	SLC15A4;MGC16384	Body;TSS200		79.9±15.3	76.4±15.5	-3.5	0.00524902	0.022571
6650465	SLC15A4	311.5±260.2	260.2±32.0	0.8	0.0214844	0.0496516	cg25026401	SLC15A4	TSS200	Island	8.3±1.3	9.7±1.7	1.3	0.00671387	0.026752
6650465	SLC15A4	311.5±260.2	260.2±32.0	0.8	0.0214844	0.0496516	cg02278697	SLC15A4	TSS200	Island	6.3±1.1	7.1±0.5	0.8	0.0107422	0.0371549
6650465	SLC15A4	311.5±260.2	260.2±32.0	0.8	0.0214844	0.0496516	cg16444942	SLC15A4	TSS1500	S_Shore	8.8±2.1	10.2±1.9	1.5	0.0107422	0.0371549
7330477	SLITRK4	37.1±64.7	64.7±42.1	1.7	0.010498	0.0280972	cg17740349	SLITRK4	5'UTR	N_Shore	64.1±16.5	67.1±16.1	3.0	0.00671387	0.026752
7560731	SNORA64	49.5±35.6	35.6±8.0	0.7	0.00244141	0.00897345	cg02871659	SNHG9;SNORA64;SNORA78;RPS2	TSS1500;TSS1500;TSS1500;Body	N_Shore	23.2±7.7	27.0±8.3	3.8	0.00012207	0.00294381
1430427	SNORD16	48.1±36.3	36.3±10.0	0.8	0.010498	0.0280972	cg18091264	SNORD18A;RPL4;SNORD18B;SNORD16	Body;Body;TSS1500;TSS1500		18.2±4.3	22.0±6.1	3.8	0.00305176	0.0156593
10356	SNORD36C	146.6±94.3	94.3±31.5	0.6	0.00463867	0.0148044	cg14557554	SNORD36C;SNORD36A;RPL7A	TSS1500;TSS200;Body	S_Shore	75.3±7.7	72.8±7.2	-2.5	0.00854492	0.0316442
5810411	SNORD89	106.0±73.8	73.8±29.6	0.7	0.0214844	0.0496516	cg04771901	SNORD89	Body		81.3±5.8	78.2±7.3	-3.1	0.00170898	0.010725
5810411	SNORD89	106.0±73.8	73.8±29.6	0.7	0.0214844	0.0496516	cg10311315	SNORD89	TSS200		88.1±2.4	85.6±1.9	-2.6	0.00231934	0.0130585
5810411	SNORD89	106.0±73.8	73.8±29.6	0.7	0.0214844	0.0496516	cg22060153	SNORD89	TSS200		65.9±11.2	68.8±11.5	2.9	0.00671387	0.026752
5820338	SNRK	186.2±148.8	148.8±44.8	0.8	0.0170898	0.0413726	cg01801643	SNRK;SNRK	Body;Body		13.5±1.6	16.7±1.6	3.1	0.000366211	0.00441405
3190735	SSNA1	293.9±347.0	347.0±59.6	1.2	0.00463867	0.0148044	cg05081339	ANAPC2;SSNA1	1stExon;TSS200	Island	8.8±1.5	11.0±1.1	2.2	0.00012207	0.00294381
3190735	SSNA1	293.9±347.0	347.0±59.6	1.2	0.00463867	0.0148044	cg17276082	ANAPC2;SSNA1	TSS200;1stExon	Island	9.3±1.2	10.6±1.2	1.3	0.00524902	0.022571
3190735	SSNA1	293.9±347.0	347.0±59.6	1.2	0.00463867	0.0148044	cg14567374	ANAPC2;SSNA1	TSS1500;Body	S_Shore	56.0±13.1	52.3±11.2	-3.7	0.0107422	0.0371549
3190735	SSNA1	293.9±347.0	347.0±59.6	1.2	0.00463867	0.0148044	cg14189495	ANAPC2;SSNA1	Body;TSS1500	Island	7.1±2.4	8.8±3.5	1.7	0.0134277	0.0435446
3190735	SSNA1	293.9±347.0	347.0±59.6	1.2	0.00463867	0.0148044	cg14457214	ANAPC2;SSNA1	TSS1500;Body	Island	3.4±0.4	3.1±0.4	-0.4	0.0134277	0.0435446
6480605	SSSCA1	98.9±85.1	85.1±14.7	0.9	0.0134277	0.0341188	cg22552669	FAM89B;FAM89B;FAM89B;SSSCA1	TSS1500;TSS1500;TSS1500;Body	Island	6.4±0.6	7.4±0.9	1.1	0.00012207	0.00294381
6480605	SSSCA1	98.9±85.1	85.1±14.7	0.9	0.0134277	0.0341188	cg24977709	SSSCA1	TSS1500	Island	7.0±0.9	8.5±0.9	1.5	0.00012207	0.00294381
6480605	SSSCA1	98.9±85.1	85.1±14.7	0.9	0.0134277	0.0341188	cg02045845	FAM89B;FAM89B;FAM89B;SSSCA1	TSS1500;TSS1500;TSS1500;Body	Island	8.1±2.8	9.6±2.8	1.4	0.0012207	0.00867977
6480605	SSSCA1	98.9±85.1	85.1±14.7	0.9	0.0134277	0.0341188	cg17120908	SSSCA1	TSS1500	Island	10.7±2.3	12.0±2.5	1.3	0.0107422	0.0371549
6980678	ST8SIA5	57.5±129.0	129.0±111.6	2.2	0.00170898	0.00675259	cg19367172	ST8SIA5	Body	N_Shelf	74.8±4.0	71.6±4.4	-3.2	0.00012207	0.00294381
6980678	ST8SIA5	57.5±129.0	129.0±111.6	2.2	0.00170898	0.00675259	cg06905387	ST8SIA5	3'UTR	N_Shore	91.2±3.4	89.7±4.2	-1.5	0.000366211	0.00441405
6980678	ST8SIA5	57.5±129.0	129.0±111.6	2.2	0.00170898	0.00675259	cg16006724	ST8SIA5	Body	N_Shore	14.0±3.5	16.4±4.1	2.4	0.000610352	0.00577618
6980678	ST8SIA5	57.5±129.0	129.0±111.6	2.2	0.00170898	0.00675259	cg19751300	ST8SIA5	1stExon	Island	8.4±2.0	10.0±2.5	1.6	0.000854492	0.00699617
6980678	ST8SIA5	57.5±129.0	129.0±111.6	2.2	0.00170898	0.00675259	cg23302884	ST8SIA5	TSS1500	S_Shore	29.8±11.3	32.7±12.1	2.9	0.00170898	0.010725
6980678	ST8SIA5	57.5±129.0	129.0±111.6	2.2	0.00170898	0.00675259	cg09275869	ST8SIA5	TSS200	Island	9.8±2.2	10.8±1.9	1.0	0.00854492	0.0316442
2030026	STMN2	44.5±135.9	135.9±132.7	3.1	0.010498	0.0280972	cg01691768	STMN2	Body	Island	8.9±1.1	10.9±1.4	2.0	0.00012207	0.00294381
830672	STMN2	53.0±166.3	166.3±159.6	3.1	0.0214844	0.0496516	cg01691768	STMN2	Body	Island	8.9±1.1	10.9±1.4	2.0	0.00012207	0.00294381
2030026	STMN2	44.5±135.9	135.9±132.7	3.1	0.010498	0.0280972	cg16840523	STMN2	Body	Island	7.9±0.8	9.1±1.0	1.2	0.0012207	0.00867977
830672	STMN2	53.0±166.3	166.3±159.6	3.1	0.0214844	0.0496516	cg16840523	STMN2	Body	Island	7.9±0.8	9.1±1.0	1.2	0.0012207	0.00867977
2030026	STMN2	44.5±135.9	135.9±132.7	3.1	0.010498	0.0280972	cg27326514	STMN2	Body	S_Shore	77.9±6.5	72.9±8.7	-5.1	0.00231934	0.0130585
830672	STMN2	53.0±166.3	166.3±159.6	3.1	0.0214844	0.0496516	cg27326514	STMN2	Body	S_Shore	77.9±6.5	72.9±8.7	-5.1	0.00231934	0.0130585
2030026	STMN2	44.5±135.9	135.9±132.7	3.1	0.010498	0.0280972	cg08496775	STMN2	TSS200	N_Shore	35.1±11.6	40.1±12.7	5.0	0.00305176	0.0156593
830672	STMN2	53.0±166.3	166.3±159.6	3.1	0.0214844	0.0496516	cg08496775	STMN2	TSS200	N_Shore	35.1±11.6	40.1±12.7	5.0	0.00305176	0.0156593
2030026	STMN2	44.5±135.9	135.9±132.7	3.1	0.010498	0.0280972	cg17337106	STMN2	3'UTR		86.0±2.4	83.7±3.5	-2.4	0.0107422	0.0371549
830672	STMN2	53.0±166.3	166.3±159.6	3.1	0.0214844	0.0496516	cg17337106	STMN2	3'UTR		86.0±2.4	83.7±3.5	-2.4	0.0107422	0.0371549
2030026	STMN2	44.5±135.9	135.9±132.7	3.1	0.010498	0.0280972	cg26683058	STMN2	TSS1500	N_Shore	65.5±9.6	62.0±11.1	-3.5	0.0134277	0.0435446
830672	STMN2	53.0±166.3	166.3±159.6	3.1	0.0214844	0.0496516	cg26683058	STMN2	TSS1500	N_Shore	65.5±9.6	62.0±11.1	-3.5	0.0134277	0.0435446
4860463	TAF15	281.3±223.8	223.8±66.3	0.8	0.0012207	0.00519616	cg04578738	TAF15;TAF15	TSS200;TSS200	Island	6.5±1.1	7.9±1.6	1.3	0.000244141	0.00365637
4860463	TAF15	281.3±223.8	223.8±66.3	0.8	0.0012207	0.00519616	cg11723896	TAF15;TAF15	TSS200;TSS200	Island	8.1±0.9	9.4±1.1	1.2	0.000854492	0.00699617
4860463	TAF15	281.3±223.8	223.8±66.3	0.8	0.0012207	0.00519616	cg12601400	TAF15;TAF15	TSS1500;TSS1500	Island	6.4±0.7	7.7±1.2	1.3	0.00170898	0.010725
4860463	TAF15	281.3±223.8	223.8±66.3	0.8	0.0012207	0.00519616	cg09495758	TAF15;TAF15	Body;Body	Island	8.4±0.9	9.4±0.8	1.0	0.00305176	0.0156593
4860463	TAF15	281.3±223.8	223.8±66.3	0.8	0.0012207	0.00519616	cg11830880	TAF15;TAF15	TSS200;TSS200	Island	6.4±1.0	7.2±1.2	0.8	0.00402832	0.018846
4860463	TAF15	281.3±223.8	223.8±66.3	0.8	0.0012207	0.00519616	cg08867439	TAF15;TAF15	TSS200;TSS200	Island	8.9±1.3	10.1±0.6	1.2	0.00524902	0.022571
4860463	TAF15	281.3±223.8	223.8±66.3	0.8	0.0012207	0.00519616	cg15824080	TAF15;TAF15	Body;Body	S_Shore	5.1±0.9	5.8±0.7	0.7	0.00671387	0.026752
4860463	TAF15	281.3±223.8	223.8±66.3	0.8	0.0012207	0.00519616	cg00021527	TAF15;TAF15	TSS1500;TSS1500	Island	5.6±0.5	6.5±0.8	0.9	0.00854492	0.0316442
6380131	TAF1C	552.5±491.6	491.6±64.5	0.9	0.00463867	0.0148044	cg04376817	TAF1C;TAF1C;TAF1C;TAF1C	5'UTR;1stExon;1stExon;5'UTR	Island	6.8±0.9	8.0±1.4	1.2	0.000366211	0.00441405
6380131	TAF1C	552.5±491.6	491.6±64.5	0.9	0.00463867	0.0148044	cg20315643	TAF1C;TAF1C;TAF1C;TAF1C	5'UTR;1stExon;1stExon;5'UTR	Island	6.6±0.8	8.1±0.9	1.5	0.000366211	0.00441405
6380131	TAF1C	552.5±491.6	491.6±64.5	0.9	0.00463867	0.0148044	cg07216399	TAF1C;TAF1C	Body;Body	Island	85.8±1.8	83.3±2.5	-2.5	0.000610352	0.00577618
6380131	TAF1C	552.5±491.6	491.6±64.5	0.9	0.00463867	0.0148044	cg12533335	TAF1C;TAF1C	TSS200;TSS200	Island	8.5±1.3	10.3±2.0	1.8	0.000854492	0.00699617
6380131	TAF1C	552.5±491.6	491.6±64.5	0.9	0.00463867	0.0148044	cg16683043	TAF1C;TAF1C	Body;Body	N_Shore	73.5±8.5	70.3±8.8	-3.2	0.00170898	0.010725
6380131	TAF1C	552.5±491.6	491.6±64.5	0.9	0.00463867	0.0148044	cg04791523	TAF1C;TAF1C	TSS1500;TSS1500	S_Shore	43.1±4.4	46.5±5.4	3.4	0.00524902	0.022571
6380131	TAF1C	552.5±491.6	491.6±64.5	0.9	0.00463867	0.0148044	cg08550881	TAF1C;TAF1C	Body;Body	N_Shore	79.1±5.5	76.7±5.0	-2.4	0.00524902	0.022571
6380131	TAF1C	552.5±491.6	491.6±64.5	0.9	0.00463867	0.0148044	cg08060248	TAF1C;TAF1C	Body;Body	N_Shore	79.2±9.4	76.9±8.1	-2.2	0.00854492	0.0316442
6380131	TAF1C	552.5±491.6	491.6±64.5	0.9	0.00463867	0.0148044	cg10106505	TAF1C;TAF1C	5'UTR;5'UTR	Island	8.7±1.4	10.5±2.8	1.8	0.0134277	0.0435446
4570326	TAF6	52.9±40.8	40.8±12.0	0.8	0.00805664	0.0228917	cg09623771	TAF6;TAF6;TAF6;CNPY4;TAF6	TSS200;TSS200;TSS200;TSS200;TSS200		8.8±1.0	11.1±1.0	2.3	0.00012207	0.00294381
4570326	TAF6	52.9±40.8	40.8±12.0	0.8	0.00805664	0.0228917	cg18609343	TAF6;TAF6;TAF6;TAF6;CNPY4	TSS1500;TSS1500;TSS1500;TSS1500;TSS200		6.6±0.8	7.5±0.7	1.0	0.0012207	0.00867977
4570326	TAF6	52.9±40.8	40.8±12.0	0.8	0.00805664	0.0228917	cg14851846	TAF6;TAF6;TAF6;CNPY4;TAF6	TSS200;TSS200;TSS200;TSS1500;TSS200		9.6±1.2	10.6±0.9	1.1	0.00170898	0.010725
4570326	TAF6	52.9±40.8	40.8±12.0	0.8	0.00805664	0.0228917	cg01025891	TAF6;TAF6;TAF6;CNPY4;TAF6	TSS200;TSS200;TSS200;TSS1500;TSS200		5.7±0.7	6.6±1.1	0.9	0.0107422	0.0371549
5900435	TAOK1	271.3±214.2	214.2±53.3	0.8	0.00463867	0.0148044	cg18399459	TAOK1	Body		79.4±4.1	82.5±3.8	3.1	0.00012207	0.00294381
5900435	TAOK1	271.3±214.2	214.2±53.3	0.8	0.00463867	0.0148044	cg11129343	TAOK1	TSS1500	Island	6.9±1.5	7.7±1.3	0.8	0.00305176	0.0156593
5900435	TAOK1	271.3±214.2	214.2±53.3	0.8	0.00463867	0.0148044	cg26160889	TAOK1	3'UTR		82.9±2.4	79.3±3.4	-3.6	0.00402832	0.018846
5900435	TAOK1	271.3±214.2	214.2±53.3	0.8	0.00463867	0.0148044	cg25709789	TAOK1	5'UTR		11.7±2.9	14.4±2.4	2.7	0.00524902	0.022571
2940446	TGM2	106.6±65.5	65.5±25.6	0.6	0.00805664	0.0228917	cg17083925	TGM2;TGM2	Body;Body	N_Shore	25.4±7.1	30.4±7.4	5.0	0.000244141	0.00365637
2940446	TGM2	106.6±65.5	65.5±25.6	0.6	0.00805664	0.0228917	cg27436264	TGM2;TGM2;TGM2;TGM2	5'UTR;1stExon;1stExon;5'UTR	Island	5.4±1.5	6.9±2.1	1.5	0.000244141	0.00365637
2940446	TGM2	106.6±65.5	65.5±25.6	0.6	0.00805664	0.0228917	cg06447795	TGM2;TGM2	TSS1500;TSS1500	S_Shore	21.8±7.8	27.3±11.4	5.4	0.0012207	0.00867977
2940446	TGM2	106.6±65.5	65.5±25.6	0.6	0.00805664	0.0228917	cg19262130	TGM2;TGM2	3'UTR;Body		85.0±1.3	82.7±2.0	-2.3	0.00402832	0.018846
7650433	TIMP1	11446.8±14646.9	14646.9±2355.7	1.3	0.000488281	0.00271313	cg16523424	SYN1;TIMP1;TIMP1;SYN1	Body;5'UTR;1stExon;Body		20.5±12.3	22.2±12.7	1.7	0.00012207	0.00294381
3120403	TMEFF1	64.6±83.8	83.8±17.3	1.3	0.00610352	0.0183569	cg14200954	TMEFF1	Body	S_Shelf	74.3±10.3	68.2±11.6	-6.2	0.0134277	0.0435446
7330347	TMEM127	122.4±93.3	93.3±26.8	0.8	0.010498	0.0280972	cg15884411	CIAO1;TMEM127	Body;TSS1500	S_Shore	5.5±0.6	7.1±1.2	1.6	0.00012207	0.00294381
7330347	TMEM127	122.4±93.3	93.3±26.8	0.8	0.010498	0.0280972	cg17939434	CIAO1;TMEM127	TSS1500;5'UTR	Island	6.7±0.8	8.2±1.1	1.5	0.000366211	0.00441405
7330347	TMEM127	122.4±93.3	93.3±26.8	0.8	0.010498	0.0280972	cg01596642	CIAO1;CIAO1;TMEM127	1stExon;5'UTR;TSS200	Island	8.6±1.5	9.8±1.5	1.2	0.000854492	0.00699617
7330347	TMEM127	122.4±93.3	93.3±26.8	0.8	0.010498	0.0280972	cg17643880	CIAO1;CIAO1;TMEM127	1stExon;5'UTR;TSS1500	Island	8.8±1.1	9.9±0.8	1.1	0.00305176	0.0156593
7330347	TMEM127	122.4±93.3	93.3±26.8	0.8	0.010498	0.0280972	cg10041216	CIAO1;TMEM127	TSS1500;Body	Island	14.3±5.8	16.3±6.6	2.0	0.00524902	0.022571
7330347	TMEM127	122.4±93.3	93.3±26.8	0.8	0.010498	0.0280972	cg14837825	TMEM127	3'UTR		24.4±14.4	30.2±15.8	5.7	0.00524902	0.022571
7650468	TMEM168	89.1±74.1	74.1±16.7	0.8	0.0214844	0.0496516	cg07926074	TMEM168	3'UTR		75.4±6.0	66.8±7.7	-8.5	0.0012207	0.00867977
7650468	TMEM168	89.1±74.1	74.1±16.7	0.8	0.0214844	0.0496516	cg00503646	TMEM168	5'UTR	N_Shore	76.4±3.2	71.6±5.0	-4.8	0.00305176	0.0156593
7650468	TMEM168	89.1±74.1	74.1±16.7	0.8	0.0214844	0.0496516	cg17892629	TMEM168	Body		68.9±8.4	62.5±8.8	-6.4	0.00854492	0.0316442
7650468	TMEM168	89.1±74.1	74.1±16.7	0.8	0.0214844	0.0496516	cg26371512	TMEM168	TSS1500	S_Shore	26.3±11.3	27.9±11.7	1.6	0.0107422	0.0371549
7650468	TMEM168	89.1±74.1	74.1±16.7	0.8	0.0214844	0.0496516	cg26386449	TMEM168	TSS200	S_Shore	11.5±3.6	13.0±3.9	1.5	0.0107422	0.0371549
7650468	TMEM168	89.1±74.1	74.1±16.7	0.8	0.0214844	0.0496516	cg05608188	TMEM168	5'UTR	Island	8.3±0.9	9.1±1.2	0.8	0.0134277	0.0435446
7610369	TMEM184B	342.5±275.9	275.9±31.3	0.8	0.0134277	0.0341188	cg02007090	TMEM184B	TSS200	Island	3.5±0.3	3.0±0.3	-0.5	0.00012207	0.00294381
7610369	TMEM184B	342.5±275.9	275.9±31.3	0.8	0.0134277	0.0341188	cg02100011	TMEM184B	Body		20.6±16.5	25.2±15.5	4.6	0.00231934	0.0130585
7610369	TMEM184B	342.5±275.9	275.9±31.3	0.8	0.0134277	0.0341188	cg17603184	TMEM184B	TSS1500	Island	5.0±0.5	5.7±0.6	0.7	0.00231934	0.0130585
7610369	TMEM184B	342.5±275.9	275.9±31.3	0.8	0.0134277	0.0341188	cg00166741	TMEM184B	5'UTR	Island	7.6±0.9	8.2±0.8	0.7	0.00305176	0.0156593
7610369	TMEM184B	342.5±275.9	275.9±31.3	0.8	0.0134277	0.0341188	cg05565052	TMEM184B	TSS1500	S_Shore	13.5±4.7	14.8±5.0	1.4	0.00402832	0.018846
7610369	TMEM184B	342.5±275.9	275.9±31.3	0.8	0.0134277	0.0341188	cg13773209	TMEM184B	TSS200	Island	4.7±0.5	5.3±0.7	0.6	0.00524902	0.022571
7610369	TMEM184B	342.5±275.9	275.9±31.3	0.8	0.0134277	0.0341188	cg09984479	TMEM184B	Body		7.4±4.3	8.8±4.1	1.3	0.00671387	0.026752
7610369	TMEM184B	342.5±275.9	275.9±31.3	0.8	0.0134277	0.0341188	cg15789789	TMEM184B	5'UTR	N_Shelf	54.2±10.7	58.5±10.8	4.2	0.00854492	0.0316442
7610369	TMEM184B	342.5±275.9	275.9±31.3	0.8	0.0134277	0.0341188	cg18396403	TMEM184B	3'UTR		72.8±5.7	70.0±6.8	-2.8	0.0107422	0.0371549
4780523	TMEM200A	493.0±637.9	637.9±309.1	1.3	0.010498	0.0280972	cg00687021	TMEM200A	Body		94.0±1.2	91.2±2.0	-2.8	0.00012207	0.00294381
4780523	TMEM200A	493.0±637.9	637.9±309.1	1.3	0.010498	0.0280972	cg00288481	TMEM200A	3'UTR		76.7±5.1	72.8±4.3	-3.8	0.00671387	0.026752
6420477	TMOD2	85.9±62.4	62.4±13.9	0.7	0.00341797	0.011668	cg07716437	TMOD2;TMOD2	3'UTR;3'UTR		85.5±2.7	81.3±2.6	-4.2	0.00012207	0.00294381
6420477	TMOD2	85.9±62.4	62.4±13.9	0.7	0.00341797	0.011668	cg15583517	TMOD2;TMOD2	5'UTR;5'UTR		10.9±3.3	13.7±3.4	2.8	0.00012207	0.00294381
6420477	TMOD2	85.9±62.4	62.4±13.9	0.7	0.00341797	0.011668	cg14563868	LYSMD2;TMOD2;TMOD2	TSS1500;5'UTR;5'UTR	Island	3.0±0.5	3.9±0.8	0.9	0.000610352	0.00577618
6420477	TMOD2	85.9±62.4	62.4±13.9	0.7	0.00341797	0.011668	cg26341661	TMOD2;TMOD2	Body;Body		8.9±1.1	10.8±1.5	1.9	0.000610352	0.00577618
6420477	TMOD2	85.9±62.4	62.4±13.9	0.7	0.00341797	0.011668	cg13627451	TMOD2;TMOD2;LYSMD2	TSS200;TSS200;TSS200	Island	12.8±2.1	15.4±2.3	2.6	0.00231934	0.0130585
6420477	TMOD2	85.9±62.4	62.4±13.9	0.7	0.00341797	0.011668	cg07772516	TMOD2;TMOD2	3'UTR;3'UTR		82.3±4.3	76.7±4.3	-5.6	0.00402832	0.018846
6420477	TMOD2	85.9±62.4	62.4±13.9	0.7	0.00341797	0.011668	cg00919857	TMOD2;TMOD2;LYSMD2	TSS1500;TSS1500;5'UTR	N_Shore	11.1±6.0	12.6±5.9	1.5	0.00854492	0.0316442
6420477	TMOD2	85.9±62.4	62.4±13.9	0.7	0.00341797	0.011668	cg05111988	TMOD2;TMOD2	5'UTR;5'UTR	S_Shore	76.3±6.9	78.6±6.0	2.3	0.0107422	0.0371549
780722	TMSB4X	96.3±64.2	64.2±29.6	0.7	0.00341797	0.011668	cg21119901	TMSL3;TMSB4X	5'UTR;5'UTR	Island	17.7±12.1	19.0±12.5	1.2	0.00402832	0.018846
780722	TMSB4X	96.3±64.2	64.2±29.6	0.7	0.00341797	0.011668	cg16257494	TMSB4X;TMSL3	TSS200;TSS200	Island	7.5±6.1	6.7±5.0	-0.8	0.0134277	0.0435446
5910767	TNFRSF6B	283.7±63.1	63.1±37.5	0.2	0.000732422	0.00359949	cg24354818	TNFRSF6B;TNFRSF6B;TNFRSF6B	5'UTR;5'UTR;1stExon	Island	33.0±12.6	36.9±10.7	3.9	0.000854492	0.00699617
5910767	TNFRSF6B	283.7±63.1	63.1±37.5	0.2	0.000732422	0.00359949	cg16702083	TNFRSF6B;TNFRSF6B	Body;1stExon	Island	24.7±15.4	31.5±13.4	6.8	0.00231934	0.0130585
5910767	TNFRSF6B	283.7±63.1	63.1±37.5	0.2	0.000732422	0.00359949	cg08715226	TNFRSF6B;TNFRSF6B	5'UTR;TSS1500	N_Shore	39.8±11.2	43.5±9.4	3.7	0.00402832	0.018846
5910767	TNFRSF6B	283.7±63.1	63.1±37.5	0.2	0.000732422	0.00359949	cg07620230	TNFRSF6B;TNFRSF6B;TNFRSF6B	5'UTR;5'UTR;1stExon	Island	42.8±12.2	46.7±9.7	3.9	0.00524902	0.022571
5910767	TNFRSF6B	283.7±63.1	63.1±37.5	0.2	0.000732422	0.00359949	cg20597143	TNFRSF6B;TNFRSF6B;RTEL1;RTEL1	5'UTR;TSS1500;Body;Body	N_Shore	43.8±8.4	46.5±8.6	2.7	0.00524902	0.022571
150095	TP53BP2	266.3±226.2	226.2±44.7	0.8	0.00341797	0.011668	cg05930186	TP53BP2;TP53BP2	Body;5'UTR		80.4±3.6	74.8±2.5	-5.6	0.00012207	0.00294381
150095	TP53BP2	266.3±226.2	226.2±44.7	0.8	0.00341797	0.011668	cg07374490	TP53BP2;TP53BP2	3'UTR;3'UTR		57.9±8.2	65.8±8.5	7.9	0.00012207	0.00294381
150095	TP53BP2	266.3±226.2	226.2±44.7	0.8	0.00341797	0.011668	cg11145399	TP53BP2;TP53BP2	TSS1500;TSS1500	S_Shore	19.1±1.8	22.6±3.4	3.5	0.00170898	0.010725
150095	TP53BP2	266.3±226.2	226.2±44.7	0.8	0.00341797	0.011668	cg02526551	TP53BP2;TP53BP2	Body;5'UTR	N_Shore	71.3±4.4	65.0±5.6	-6.4	0.00231934	0.0130585
150095	TP53BP2	266.3±226.2	226.2±44.7	0.8	0.00341797	0.011668	cg15134583	TP53BP2;TP53BP2	Body;5'UTR		57.9±6.8	62.3±5.6	4.4	0.00524902	0.022571
150095	TP53BP2	266.3±226.2	226.2±44.7	0.8	0.00341797	0.011668	cg11418427	TP53BP2;TP53BP2	Body;5'UTR	N_Shore	13.9±1.4	16.1±2.5	2.3	0.00854492	0.0316442
150095	TP53BP2	266.3±226.2	226.2±44.7	0.8	0.00341797	0.011668	cg12206317	TP53BP2;TP53BP2	Body;5'UTR		52.5±8.4	56.2±8.2	3.6	0.0107422	0.0371549
4050259	TRIM61	48.3±40.0	40.0±11.9	0.8	0.00805664	0.0228917	cg19724522	TRIM61	Body	S_Shelf	25.1±13.3	32.5±14.7	7.3	0.000244141	0.00365637
4050259	TRIM61	48.3±40.0	40.0±11.9	0.8	0.00805664	0.0228917	cg25904183	C4orf39;TRIM61	TSS1500;Body	N_Shore	40.8±9.9	44.1±9.9	3.4	0.000854492	0.00699617
4050259	TRIM61	48.3±40.0	40.0±11.9	0.8	0.00805664	0.0228917	cg13684141	TRIM61;C4orf39	Body;1stExon	Island	13.0±6.7	15.1±6.3	2.1	0.0012207	0.00867977
4050259	TRIM61	48.3±40.0	40.0±11.9	0.8	0.00805664	0.0228917	cg00393585	C4orf39;TRIM61	TSS200;Body	Island	10.8±4.0	12.6±3.8	1.8	0.0107422	0.0371549
150240	TRIM78P	40.5±59.4	59.4±19.4	1.5	0.0012207	0.00519616	cg24100168	TRIM78P	Body		48.6±11.7	52.4±11.2	3.8	0.00170898	0.010725
6350632	TSC22D3	1231.2±1596.7	1596.7±450.8	1.3	0.010498	0.0280972	cg11837390	TSC22D3;TSC22D3;TSC22D3	3'UTR;3'UTR;3'UTR	N_Shelf	59.5±11.6	64.5±9.5	5.1	0.000366211	0.00441405
6350632	TSC22D3	1231.2±1596.7	1596.7±450.8	1.3	0.010498	0.0280972	cg13801593	TSC22D3;TSC22D3;TSC22D3;TSC22D3	Body;1stExon;TSS1500;5'UTR	S_Shore	13.0±9.9	14.8±11.0	1.8	0.000854492	0.00699617
6350632	TSC22D3	1231.2±1596.7	1596.7±450.8	1.3	0.010498	0.0280972	cg05866836	TSC22D3;TSC22D3;TSC22D3	TSS200;Body;TSS1500	S_Shore	14.5±4.5	16.6±5.5	2.1	0.00231934	0.0130585
6350632	TSC22D3	1231.2±1596.7	1596.7±450.8	1.3	0.010498	0.0280972	cg01828434	TSC22D3;TSC22D3;TSC22D3	TSS1500;Body;TSS1500	S_Shore	10.8±6.4	12.7±7.3	1.9	0.00305176	0.0156593
6350632	TSC22D3	1231.2±1596.7	1596.7±450.8	1.3	0.010498	0.0280972	cg00404599	TSC22D3	1stExon	N_Shore	19.7±11.8	22.2±12.9	2.5	0.0107422	0.0371549
6350632	TSC22D3	1231.2±1596.7	1596.7±450.8	1.3	0.010498	0.0280972	cg03422380	TSC22D3	TSS1500	Island	16.3±12.8	17.5±12.8	1.2	0.0134277	0.0435446
1230450	TTC12	85.5±62.3	62.3±14.5	0.7	0.0170898	0.0413726	cg05127217	TTC12	5'UTR	S_Shore	5.9±1.0	7.6±2.7	1.7	0.000366211	0.00441405
1230450	TTC12	85.5±62.3	62.3±14.5	0.7	0.0170898	0.0413726	cg14892281	TTC12	TSS200	N_Shore	11.1±2.1	13.5±2.6	2.4	0.000366211	0.00441405
1230450	TTC12	85.5±62.3	62.3±14.5	0.7	0.0170898	0.0413726	cg20173059	TTC12;TTC12	1stExon;5'UTR	N_Shore	8.3±0.8	9.6±1.0	1.3	0.000610352	0.00577618
1230450	TTC12	85.5±62.3	62.3±14.5	0.7	0.0170898	0.0413726	cg21127537	TTC12	TSS1500	N_Shore	21.4±4.9	23.3±4.8	1.8	0.00305176	0.0156593
1230450	TTC12	85.5±62.3	62.3±14.5	0.7	0.0170898	0.0413726	cg10788217	TTC12	TSS200	N_Shore	6.3±0.8	6.9±1.2	0.6	0.0134277	0.0435446
1230450	TTC12	85.5±62.3	62.3±14.5	0.7	0.0170898	0.0413726	cg13356117	TTC12	5'UTR	Island	2.5±0.3	2.8±0.5	0.3	0.0134277	0.0435446
5420427	TUG1	1907.1±2216.7	2216.7±257.5	1.2	0.00463867	0.0148044	cg08495027	MORC2;TUG1	TSS1500;TSS1500	Island	10.7±1.7	13.3±1.6	2.5	0.000854492	0.00699617
5420427	TUG1	1907.1±2216.7	2216.7±257.5	1.2	0.00463867	0.0148044	cg08087379	TUG1;MORC2	TSS1500;TSS200	N_Shore	77.1±4.7	73.9±5.5	-3.3	0.00305176	0.0156593
5340132	TWF2	360.7±298.0	298.0±66.8	0.8	0.010498	0.0280972	cg07757252	TWF2	TSS1500	S_Shore	81.4±3.2	76.8±4.0	-4.6	0.00012207	0.00294381
5340132	TWF2	360.7±298.0	298.0±66.8	0.8	0.010498	0.0280972	cg03890877	TWF2	Body	N_Shore	6.8±1.4	8.2±2.4	1.4	0.000854492	0.00699617
5340132	TWF2	360.7±298.0	298.0±66.8	0.8	0.010498	0.0280972	cg16457413	TWF2	Body	N_Shelf	73.9±7.8	70.0±6.7	-4.0	0.0012207	0.00867977
5340132	TWF2	360.7±298.0	298.0±66.8	0.8	0.010498	0.0280972	cg06844837	TWF2	3'UTR		72.5±7.7	69.8±7.9	-2.7	0.00402832	0.018846
5340132	TWF2	360.7±298.0	298.0±66.8	0.8	0.010498	0.0280972	cg14339750	TWF2	Body	N_Shore	50.7±6.9	48.3±6.8	-2.4	0.00671387	0.026752
1940288	TYSND1	231.7±169.4	169.4±55.7	0.7	0.00341797	0.011668	cg08716889	TYSND1;TYSND1	1stExon;1stExon	Island	8.4±3.0	11.0±3.0	2.6	0.000366211	0.00441405
1940288	TYSND1	231.7±169.4	169.4±55.7	0.7	0.00341797	0.011668	cg10979742	TYSND1;TYSND1	TSS200;TSS200	Island	5.9±0.4	6.8±0.9	0.9	0.00170898	0.010725
1940288	TYSND1	231.7±169.4	169.4±55.7	0.7	0.00341797	0.011668	cg18815006	TYSND1;TYSND1	TSS200;TSS200	Island	5.4±0.9	6.3±0.9	0.9	0.00170898	0.010725
1940288	TYSND1	231.7±169.4	169.4±55.7	0.7	0.00341797	0.011668	cg27249304	TYSND1;TYSND1	TSS200;TSS200	Island	9.2±1.7	10.6±1.4	1.4	0.00170898	0.010725
1940288	TYSND1	231.7±169.4	169.4±55.7	0.7	0.00341797	0.011668	cg04439776	TYSND1;TYSND1	TSS1500;TSS1500	S_Shore	12.3±3.3	15.6±6.0	3.3	0.00402832	0.018846
1940288	TYSND1	231.7±169.4	169.4±55.7	0.7	0.00341797	0.011668	cg00377169	TYSND1;TYSND1	1stExon;1stExon	Island	8.4±0.8	10.4±2.8	2.0	0.00854492	0.0316442
1940288	TYSND1	231.7±169.4	169.4±55.7	0.7	0.00341797	0.011668	cg25332325	TYSND1;TYSND1;TYSND1;TYSND1	1stExon;5'UTR;1stExon;5'UTR	Island	6.5±1.1	7.4±1.3	0.9	0.0107422	0.0371549
4810370	UBR1	46.5±64.0	64.0±17.5	1.4	0.00610352	0.0183569	cg02376269	UBR1	TSS200		9.0±1.3	11.1±2.3	2.1	0.000366211	0.00441405
4810370	UBR1	46.5±64.0	64.0±17.5	1.4	0.00610352	0.0183569	cg00021783	UBR1	TSS1500		10.5±1.1	11.7±0.9	1.2	0.000610352	0.00577618
4810370	UBR1	46.5±64.0	64.0±17.5	1.4	0.00610352	0.0183569	cg21590616	UBR1;UBR1	5'UTR;1stExon		9.8±1.9	12.8±1.9	3.0	0.000854492	0.00699617
4810370	UBR1	46.5±64.0	64.0±17.5	1.4	0.00610352	0.0183569	cg22877428	UBR1	Body		26.1±5.1	29.8±6.8	3.7	0.00402832	0.018846
4810370	UBR1	46.5±64.0	64.0±17.5	1.4	0.00610352	0.0183569	cg23701314	UBR1	Body		41.4±9.2	45.5±9.3	4.1	0.00671387	0.026752
4810370	UBR1	46.5±64.0	64.0±17.5	1.4	0.00610352	0.0183569	cg06721031	UBR1	TSS200		5.5±0.6	6.3±0.6	0.8	0.00854492	0.0316442
4540356	UFM1	439.8±570.3	570.3±156.9	1.3	0.000244141	0.00175785	cg21721865	UFM1	TSS1500	N_Shore	6.4±0.9	8.3±1.3	1.8	0.000366211	0.00441405
4280133	UFM1	645.2±806.1	806.1±164.7	1.2	0.00341797	0.011668	cg21721865	UFM1	TSS1500	N_Shore	6.4±0.9	8.3±1.3	1.8	0.000366211	0.00441405
4540356	UFM1	439.8±570.3	570.3±156.9	1.3	0.000244141	0.00175785	cg07571046	UFM1	Body	Island	8.9±0.9	10.1±0.9	1.2	0.000610352	0.00577618
4280133	UFM1	645.2±806.1	806.1±164.7	1.2	0.00341797	0.011668	cg07571046	UFM1	Body	Island	8.9±0.9	10.1±0.9	1.2	0.000610352	0.00577618
4540356	UFM1	439.8±570.3	570.3±156.9	1.3	0.000244141	0.00175785	cg16863212	UFM1	TSS1500	N_Shore	7.1±1.3	8.3±1.4	1.2	0.00402832	0.018846
4280133	UFM1	645.2±806.1	806.1±164.7	1.2	0.00341797	0.011668	cg16863212	UFM1	TSS1500	N_Shore	7.1±1.3	8.3±1.4	1.2	0.00402832	0.018846
4540356	UFM1	439.8±570.3	570.3±156.9	1.3	0.000244141	0.00175785	cg07243519	UFM1;UFM1	1stExon;5'UTR	Island	8.2±0.7	9.4±1.1	1.2	0.00854492	0.0316442
4280133	UFM1	645.2±806.1	806.1±164.7	1.2	0.00341797	0.011668	cg07243519	UFM1;UFM1	1stExon;5'UTR	Island	8.2±0.7	9.4±1.1	1.2	0.00854492	0.0316442
4570296	USE1	72.7±84.0	84.0±16.6	1.2	0.0214844	0.0496516	cg10359030	USE1	TSS200	Island	6.9±1.1	8.4±1.4	1.4	0.00231934	0.0130585
4570296	USE1	72.7±84.0	84.0±16.6	1.2	0.0214844	0.0496516	cg02152265	USE1	TSS1500	N_Shore	34.7±15.2	39.9±13.9	5.2	0.00524902	0.022571
4200575	VAMP2	270.3±225.5	225.5±46.6	0.8	0.010498	0.0280972	cg06271327	VAMP2	3'UTR	N_Shelf	85.8±1.0	83.0±2.1	-2.8	0.000244141	0.00365637
4200575	VAMP2	270.3±225.5	225.5±46.6	0.8	0.010498	0.0280972	cg05247640	VAMP2	TSS1500	S_Shore	7.7±1.0	9.0±2.0	1.3	0.00170898	0.010725
4040019	WHAMM	74.6±63.7	63.7±19.0	0.9	0.0170898	0.0413726	cg04441780	WHAMM	Body	Island	8.0±0.5	9.1±0.9	1.1	0.00170898	0.010725
4040019	WHAMM	74.6±63.7	63.7±19.0	0.9	0.0170898	0.0413726	cg04875995	WHAMM	Body	S_Shore	36.8±4.8	40.9±4.3	4.1	0.00170898	0.010725
4040019	WHAMM	74.6±63.7	63.7±19.0	0.9	0.0170898	0.0413726	cg01363334	WHAMM	3'UTR		67.2±3.3	60.3±5.9	-6.9	0.00402832	0.018846
4040019	WHAMM	74.6±63.7	63.7±19.0	0.9	0.0170898	0.0413726	cg04789687	WHAMM	Body	S_Shelf	56.9±5.2	60.2±4.2	3.3	0.00854492	0.0316442
4040019	WHAMM	74.6±63.7	63.7±19.0	0.9	0.0170898	0.0413726	cg19342368	WHAMM;WHAMM	5'UTR;1stExon	N_Shore	6.6±0.7	7.4±0.7	0.7	0.0134277	0.0435446
5270608	VPS29	2757.5±2273.3	2273.3±146.6	0.8	0.00341797	0.011668	cg21605021	VPS29;RAD9B;VPS29	Body;TSS1500;Body	N_Shore	12.3±1.1	13.8±1.5	1.4	0.00170898	0.010725
5270608	VPS29	2757.5±2273.3	2273.3±146.6	0.8	0.00341797	0.011668	cg03867797	VPS29;VPS29;RAD9B	Body;Body;TSS200	Island	6.1±1.0	7.6±0.9	1.5	0.00402832	0.018846
5270608	VPS29	2757.5±2273.3	2273.3±146.6	0.8	0.00341797	0.011668	cg12803195	VPS29;VPS29;RAD9B	Body;Body;TSS200	Island	6.0±1.5	7.7±1.8	1.6	0.00524902	0.022571
5270608	VPS29	2757.5±2273.3	2273.3±146.6	0.8	0.00341797	0.011668	cg06820762	VPS29;VPS29;RAD9B	TSS200;TSS200;TSS200	Island	3.5±0.5	4.2±0.7	0.7	0.00671387	0.026752
5270608	VPS29	2757.5±2273.3	2273.3±146.6	0.8	0.00341797	0.011668	cg15531235	VPS29;VPS29;RAD9B	TSS200;TSS200;TSS200	Island	5.4±1.3	6.7±1.8	1.3	0.0107422	0.0371549
5270608	VPS29	2757.5±2273.3	2273.3±146.6	0.8	0.00341797	0.011668	cg21499658	VPS29;RAD9B;VPS29	Body;TSS1500;Body	Island	8.3±0.7	9.3±1.2	1.0	0.0107422	0.0371549
2850747	VPS37A	163.4±209.5	209.5±23.9	1.3	0.00170898	0.00675259	cg13243377	CNOT7;VPS37A;VPS37A;CNOT7	5'UTR;TSS1500;TSS1500;5'UTR	Island	7.0±0.9	9.1±1.5	2.1	0.00012207	0.00294381
2850747	VPS37A	163.4±209.5	209.5±23.9	1.3	0.00170898	0.00675259	cg12239716	VPS37A;VPS37A	Body;Body		88.8±2.2	85.9±2.9	-2.9	0.000244141	0.00365637
2850747	VPS37A	163.4±209.5	209.5±23.9	1.3	0.00170898	0.00675259	cg17670975	VPS37A;VPS37A	Body;Body	S_Shelf	78.3±4.8	71.4±4.9	-6.9	0.000366211	0.00441405
2850747	VPS37A	163.4±209.5	209.5±23.9	1.3	0.00170898	0.00675259	cg00825031	VPS37A;CNOT7;VPS37A;CNOT7;VPS37A;VPS37A	1stExon;TSS200;1stExon;TSS200;5'UTR;5'UTR	Island	5.5±0.4	6.2±0.6	0.7	0.0012207	0.00867977
2850747	VPS37A	163.4±209.5	209.5±23.9	1.3	0.00170898	0.00675259	cg07132675	VPS37A;VPS37A	Body;Body		81.9±2.0	76.9±4.5	-5.0	0.00402832	0.018846
2850747	VPS37A	163.4±209.5	209.5±23.9	1.3	0.00170898	0.00675259	cg23413494	CNOT7;CNOT7;VPS37A;CNOT7;VPS37A;CNOT7	5'UTR;1stExon;TSS200;1stExon;TSS200;5'UTR	Island	19.1±5.2	16.6±4.3	-2.5	0.0107422	0.0371549
5340193	VPS4B	744.6±586.8	586.8±135.9	0.8	0.00244141	0.00897345	cg15887383	VPS4B	TSS200	Island	6.9±0.7	7.8±0.7	1.0	0.0012207	0.00867977
5340193	VPS4B	744.6±586.8	586.8±135.9	0.8	0.00244141	0.00897345	cg19886613	VPS4B;VPS4B	1stExon;5'UTR	Island	5.6±0.9	6.5±1.1	0.9	0.00170898	0.010725
5340193	VPS4B	744.6±586.8	586.8±135.9	0.8	0.00244141	0.00897345	cg13613748	VPS4B	TSS1500	Island	8.3±3.9	10.3±5.9	1.9	0.00524902	0.022571
5340193	VPS4B	744.6±586.8	586.8±135.9	0.8	0.00244141	0.00897345	cg25271770	VPS4B	3'UTR		81.3±3.5	76.6±4.4	-4.6	0.00854492	0.0316442
5340193	VPS4B	744.6±586.8	586.8±135.9	0.8	0.00244141	0.00897345	cg03093033	VPS4B	TSS1500	Island	12.7±1.6	11.5±1.8	-1.2	0.0134277	0.0435446
2480121	XIAP	58.9±78.8	78.8±11.7	1.3	0.000732422	0.00359949	cg06772067	XIAP	TSS1500	Island	17.7±14.9	18.8±14.8	1.2	0.00170898	0.010725
2480121	XIAP	58.9±78.8	78.8±11.7	1.3	0.000732422	0.00359949	cg17703220	XIAP	TSS200	Island	23.2±15.5	19.6±13.1	-3.6	0.00671387	0.026752
2900255	ZBTB45	138.6±121.4	121.4±19.9	0.9	0.00610352	0.0183569	cg21517584	ZBTB45	Body	N_Shore	84.0±2.2	81.3±5.6	-2.7	0.00524902	0.022571
2900255	ZBTB45	138.6±121.4	121.4±19.9	0.9	0.00610352	0.0183569	cg17391518	ZBTB45	Body	Island	74.0±3.6	71.2±4.6	-2.8	0.0134277	0.0435446
4210326	ZBTB6	60.9±41.5	41.5±10.0	0.7	0.00244141	0.00897345	cg14560064	ZBTB6	TSS200		7.2±0.8	8.9±1.0	1.7	0.00012207	0.00294381
4210326	ZBTB6	60.9±41.5	41.5±10.0	0.7	0.00244141	0.00897345	cg13625113	ZBTB6;ZBTB6	5'UTR;1stExon		7.5±0.6	9.2±1.3	1.7	0.00524902	0.022571
2470142	ZFP82	107.4±82.0	82.0±22.7	0.8	0.010498	0.0280972	cg09257332	ZFP82	TSS1500	S_Shore	18.7±2.0	21.1±2.9	2.3	0.00231934	0.0130585
2470142	ZFP82	107.4±82.0	82.0±22.7	0.8	0.010498	0.0280972	cg13304274	ZFP82	TSS200	Island	8.7±1.0	10.5±1.2	1.8	0.00402832	0.018846
2470142	ZFP82	107.4±82.0	82.0±22.7	0.8	0.010498	0.0280972	cg13252583	ZFP82	TSS1500	Island	13.7±5.7	15.5±5.6	1.8	0.00524902	0.022571
2470142	ZFP82	107.4±82.0	82.0±22.7	0.8	0.010498	0.0280972	cg19750174	ZFP82	5'UTR	N_Shelf	82.9±2.6	79.1±4.3	-3.8	0.00854492	0.0316442
2340709	ZMYM3	110.4±85.5	85.5±22.6	0.8	0.00610352	0.0183569	cg21640139	ZMYM3;ZMYM3;ZMYM3;BCYRN1;ZMYM3;ZMYM3	TSS1500;1stExon;TSS200;Body;5'UTR;TSS200	S_Shore	14.9±11.4	17.3±13.0	2.4	0.00012207	0.00294381
2340709	ZMYM3	110.4±85.5	85.5±22.6	0.8	0.00610352	0.0183569	cg15187939	ZMYM3;ZMYM3;BCYRN1;ZMYM3;ZMYM3;ZMYM3	TSS1500;1stExon;Body;TSS1500;TSS1500;5'UTR	S_Shore	11.9±6.8	13.5±7.4	1.6	0.000610352	0.00577618
2340709	ZMYM3	110.4±85.5	85.5±22.6	0.8	0.00610352	0.0183569	cg02214597	ZMYM3;ZMYM3;ZMYM3;ZMYM3;ZMYM3;BCYRN1;ZMYM3;ZMYM3	5'UTR;TSS1500;5'UTR;1stExon;1stExon;Body;1stExon;5'UTR	S_Shore	23.9±18.3	21.8±16.8	-2.0	0.00231934	0.0130585
2340709	ZMYM3	110.4±85.5	85.5±22.6	0.8	0.00610352	0.0183569	cg16723510	ZMYM3;ZMYM3;BCYRN1;ZMYM3;ZMYM3	5'UTR;TSS200;Body;5'UTR;5'UTR	Island	34.7±20.7	32.3±18.7	-2.5	0.00854492	0.0316442
2340709	ZMYM3	110.4±85.5	85.5±22.6	0.8	0.00610352	0.0183569	cg24770638	ZMYM3;ZMYM3;BCYRN1;ZMYM3;ZMYM3	5'UTR;TSS200;Body;5'UTR;5'UTR	Island	24.1±19.8	22.2±18.1	-1.9	0.00854492	0.0316442
2340709	ZMYM3	110.4±85.5	85.5±22.6	0.8	0.00610352	0.0183569	cg03992069	ZMYM3;ZMYM3;BCYRN1;ZMYM3;ZMYM3;ZMYM3	TSS1500;1stExon;Body;TSS1500;TSS1500;5'UTR	S_Shore	22.4±17.4	23.0±17.3	0.6	0.0134277	0.0435446
1230274	ZNF18	131.7±160.8	160.8±35.7	1.2	0.00805664	0.0228917	cg16359050	ZNF18	TSS1500	S_Shore	15.4±2.5	18.1±2.7	2.7	0.00231934	0.0130585
1230274	ZNF18	131.7±160.8	160.8±35.7	1.2	0.00805664	0.0228917	cg06838940	ZNF18	TSS1500	S_Shore	79.1±8.0	74.6±9.3	-4.5	0.00305176	0.0156593
1230274	ZNF18	131.7±160.8	160.8±35.7	1.2	0.00805664	0.0228917	cg17852021	ZNF18	5'UTR	Island	6.5±0.7	7.2±0.8	0.7	0.00854492	0.0316442
3780167	ZNF200	64.2±55.4	55.4±11.0	0.9	0.00341797	0.011668	cg03530756	ZNF200;ZNF200;ZNF200;ZNF200;ZNF200;ZNF200;ZNF200;ZNF200;ZNF200;ZNF200	5'UTR;5'UTR;5'UTR;5'UTR;TSS200;1stExon;1stExon;TSS200;1stExon;1stExon	Island	17.3±2.2	19.8±2.1	2.5	0.00012207	0.00294381
3780167	ZNF200	64.2±55.4	55.4±11.0	0.9	0.00341797	0.011668	cg01511534	ZNF200;ZNF200;ZNF200;ZNF200;ZNF200;ZNF200;ZNF200;ZNF200	5'UTR;5'UTR;1stExon;1stExon;5'UTR;5'UTR;5'UTR;5'UTR	Island	10.0±2.3	12.0±3.0	2.0	0.000366211	0.00441405
3780167	ZNF200	64.2±55.4	55.4±11.0	0.9	0.00341797	0.011668	cg00861635	ZNF200;ZNF200;ZNF200;ZNF200;ZNF200;ZNF200;ZNF200;ZNF200;ZNF200;ZNF200	5'UTR;TSS1500;TSS1500;5'UTR;5'UTR;5'UTR;1stExon;1stExon;1stExon;1stExon	Island	9.5±1.3	11.3±1.2	1.8	0.000610352	0.00577618
3780167	ZNF200	64.2±55.4	55.4±11.0	0.9	0.00341797	0.011668	cg08389017	ZNF200;ZNF200;ZNF200;ZNF200;ZNF200;ZNF200	TSS200;TSS1500;TSS200;TSS1500;TSS200;TSS200	Island	6.8±0.4	8.2±1.2	1.4	0.00402832	0.018846
3780167	ZNF200	64.2±55.4	55.4±11.0	0.9	0.00341797	0.011668	cg26808810	ZNF200;ZNF200;ZNF200;ZNF200;ZNF200;ZNF200;ZNF200;ZNF200;ZNF200;ZNF200	5'UTR;5'UTR;5'UTR;5'UTR;TSS200;1stExon;1stExon;TSS200;1stExon;1stExon	Island	4.6±0.7	5.4±1.0	0.8	0.00854492	0.0316442
3780167	ZNF200	64.2±55.4	55.4±11.0	0.9	0.00341797	0.011668	cg21038996	ZNF200;ZNF200;ZNF200;ZNF200;ZNF200;ZNF200;ZNF200;ZNF200;ZNF200;ZNF200	5'UTR;5'UTR;5'UTR;5'UTR;TSS200;1stExon;1stExon;TSS200;1stExon;1stExon	Island	10.1±0.6	11.6±1.7	1.5	0.0107422	0.0371549
5720072	ZNF234	103.5±131.0	131.0±18.2	1.3	0.0170898	0.0413726	cg23979420	ZNF234;ZNF234	5'UTR;5'UTR	S_Shore	8.3±1.0	10.7±1.5	2.4	0.000244141	0.00365637
5720072	ZNF234	103.5±131.0	131.0±18.2	1.3	0.0170898	0.0413726	cg09932439	ZNF234;ZNF234	TSS200;TSS200	Island	11.0±1.3	12.9±2.1	1.9	0.000610352	0.00577618
5720072	ZNF234	103.5±131.0	131.0±18.2	1.3	0.0170898	0.0413726	cg06515091	ZNF234;ZNF234;ZNF234	1stExon;5'UTR;5'UTR	Island	8.8±0.9	10.0±1.1	1.2	0.00231934	0.0130585
5720072	ZNF234	103.5±131.0	131.0±18.2	1.3	0.0170898	0.0413726	cg21887940	ZNF234;ZNF234	5'UTR;5'UTR	Island	13.4±5.1	15.4±4.8	2.0	0.00402832	0.018846
5720072	ZNF234	103.5±131.0	131.0±18.2	1.3	0.0170898	0.0413726	cg23218533	ZNF234;ZNF234	TSS200;TSS200	Island	6.3±0.8	7.3±1.1	1.0	0.00671387	0.026752
5720072	ZNF234	103.5±131.0	131.0±18.2	1.3	0.0170898	0.0413726	cg23532246	ZNF234;ZNF234	TSS200;TSS200	Island	3.9±0.9	5.0±1.0	1.1	0.00671387	0.026752
3180189	ZNF271	178.1±226.1	226.1±27.8	1.3	0.0012207	0.00519616	cg26649394	ZNF271;ZNF397OS;ZNF397OS;ZNF271	Body;TSS1500;TSS1500;Body	Island	8.4±1.3	9.9±1.4	1.5	0.00012207	0.00294381
3180189	ZNF271	178.1±226.1	226.1±27.8	1.3	0.0012207	0.00519616	cg12240824	ZNF271;ZNF397OS;ZNF271;ZNF397OS;ZNF397OS;ZNF397OS	TSS200;5'UTR;TSS200;1stExon;1stExon;5'UTR	Island	4.9±0.5	5.6±0.5	0.7	0.000366211	0.00441405
3180189	ZNF271	178.1±226.1	226.1±27.8	1.3	0.0012207	0.00519616	cg07268270	ZNF271;ZNF397OS;ZNF271;ZNF397OS;ZNF397OS;ZNF397OS	TSS200;5'UTR;TSS200;1stExon;1stExon;5'UTR	Island	4.4±0.8	5.3±0.7	0.9	0.000854492	0.00699617
3180189	ZNF271	178.1±226.1	226.1±27.8	1.3	0.0012207	0.00519616	cg25227148	ZNF271;ZNF397OS;ZNF397OS;ZNF271	Body;TSS1500;TSS1500;Body	S_Shore	5.3±0.5	6.2±0.8	0.9	0.000854492	0.00699617
3180189	ZNF271	178.1±226.1	226.1±27.8	1.3	0.0012207	0.00519616	cg05534175	ZNF271;ZNF397OS;ZNF271;ZNF397OS	TSS1500;5'UTR;TSS1500;5'UTR	N_Shore	13.4±2.0	15.0±1.6	1.6	0.00231934	0.0130585
3180189	ZNF271	178.1±226.1	226.1±27.8	1.3	0.0012207	0.00519616	cg06375556	ZNF271;ZNF397OS;ZNF397OS;ZNF271	Body;TSS1500;TSS1500;Body	Island	6.5±0.6	7.4±0.6	0.9	0.00231934	0.0130585
3180189	ZNF271	178.1±226.1	226.1±27.8	1.3	0.0012207	0.00519616	cg03414732	ZNF271;ZNF397OS;ZNF271;ZNF397OS	Body;TSS200;Body;TSS200	Island	5.1±0.5	6.1±0.8	1.0	0.00402832	0.018846
4810747	ZNF484	61.2±51.0	51.0±7.4	0.8	0.0214844	0.0496516	cg13653680	ZNF484;ZNF484	Body;Body		77.5±4.1	71.4±3.7	-6.1	0.000244141	0.00365637
4810747	ZNF484	61.2±51.0	51.0±7.4	0.8	0.0214844	0.0496516	cg14646548	ZNF484;ZNF484	TSS1500;TSS1500		68.2±6.0	71.4±5.7	3.2	0.00170898	0.010725
6560338	ZNF512	390.7±461.0	461.0±71.9	1.2	0.010498	0.0280972	cg18611281	ZNF512	TSS200	Island	6.0±0.8	7.4±0.7	1.4	0.000244141	0.00365637
6560338	ZNF512	390.7±461.0	461.0±71.9	1.2	0.010498	0.0280972	cg14392163	ZNF512	Body		73.3±4.8	70.5±4.6	-2.8	0.000854492	0.00699617
6560338	ZNF512	390.7±461.0	461.0±71.9	1.2	0.010498	0.0280972	cg22584335	ZNF512	Body	Island	10.9±1.6	12.4±1.9	1.5	0.00402832	0.018846
6560338	ZNF512	390.7±461.0	461.0±71.9	1.2	0.010498	0.0280972	cg18883643	ZNF512	3'UTR		84.5±1.9	80.8±3.0	-3.7	0.00524902	0.022571
4070176	ZNF558	122.1±141.1	141.1±33.1	1.2	0.0170898	0.0413726	cg02922642	ZNF558	TSS1500		79.4±2.0	76.6±3.1	-2.7	0.000244141	0.00365637
2230300	ZNF561	54.7±68.9	68.9±7.2	1.3	0.00610352	0.0183569	cg19899621	ZNF561	5'UTR	Island	7.5±3.8	8.7±3.1	1.2	0.0012207	0.00867977
2230300	ZNF561	54.7±68.9	68.9±7.2	1.3	0.00610352	0.0183569	cg02455723	ZNF561	5'UTR	Island	8.5±6.5	9.6±5.1	1.1	0.00305176	0.0156593
2230300	ZNF561	54.7±68.9	68.9±7.2	1.3	0.00610352	0.0183569	cg21869532	ZNF561	TSS200	S_Shore	8.2±6.4	9.5±6.4	1.2	0.00671387	0.026752
1230497	ZNF585A	134.0±102.6	102.6±21.0	0.8	0.000732422	0.00359949	cg13728039	ZNF585A;ZNF585A	5'UTR;5'UTR		73.1±4.3	67.3±3.0	-5.8	0.000854492	0.00699617
1230497	ZNF585A	134.0±102.6	102.6±21.0	0.8	0.000732422	0.00359949	cg27326856	ZNF585A;ZNF585A	TSS200;5'UTR		10.2±2.2	11.7±1.7	1.4	0.00170898	0.010725
1230497	ZNF585A	134.0±102.6	102.6±21.0	0.8	0.000732422	0.00359949	cg03163944	ZNF585A;ZNF585A	TSS1500;TSS200		9.1±1.3	9.7±1.0	0.6	0.00671387	0.026752
1230497	ZNF585A	134.0±102.6	102.6±21.0	0.8	0.000732422	0.00359949	cg25666489	ZNF585A;ZNF585A	TSS1500;TSS1500		8.7±2.0	10.1±1.7	1.4	0.00671387	0.026752
1230497	ZNF585A	134.0±102.6	102.6±21.0	0.8	0.000732422	0.00359949	cg10911660	ZNF585A;ZNF585A	TSS1500;TSS200		7.7±1.1	8.9±1.3	1.2	0.00854492	0.0316442
1230497	ZNF585A	134.0±102.6	102.6±21.0	0.8	0.000732422	0.00359949	cg12182940	ZNF585A;ZNF585A	TSS1500;TSS200		6.5±0.6	7.5±0.9	1.0	0.0134277	0.0435446
3400070	ZNF7	197.9±164.0	164.0±34.7	0.8	0.00610352	0.0183569	cg12806282	ZNF7	TSS200	Island	11.8±1.4	13.4±1.7	1.6	0.00170898	0.010725
3400070	ZNF7	197.9±164.0	164.0±34.7	0.8	0.00610352	0.0183569	cg23761161	ZNF7	TSS1500	Island	15.6±6.6	17.8±6.8	2.3	0.00305176	0.0156593
3400070	ZNF7	197.9±164.0	164.0±34.7	0.8	0.00610352	0.0183569	cg26029292	ZNF7	Body	S_Shelf	52.6±10.5	55.6±9.7	3.0	0.0134277	0.0435446
870553	ZNF775	54.1±44.7	44.7±10.5	0.8	0.0214844	0.0496516	cg17020337	ZNF775	5'UTR	Island	11.8±0.9	15.0±1.1	3.2	0.00012207	0.00294381
870553	ZNF775	54.1±44.7	44.7±10.5	0.8	0.0214844	0.0496516	cg10019702	ZNF775	5'UTR	Island	8.1±0.9	9.1±1.2	1.0	0.00170898	0.010725
870553	ZNF775	54.1±44.7	44.7±10.5	0.8	0.0214844	0.0496516	cg18734433	ZNF775	Body		20.0±11.3	25.8±10.6	5.8	0.00170898	0.010725
840725	ZNF788	123.3±94.9	94.9±21.8	0.8	0.0170898	0.0413726	cg11767984	ZNF788	Body	Island	6.3±1.1	7.1±1.1	0.8	0.00305176	0.0156593
