# Supplementary material for: Abnormal epigenetic changes during differentiation of human skeletal muscle stem cells from obese subjects
Source: BMC Med. 2017 Feb 22;15:39. doi: 10.1186/s12916-017-0792-x (PMC5320752; doi:10.1186/s12916-017-0792-x)
Supplement: Additional file 12: Table S11. — CpG sites with differential DNA methylation between non-obese and obese subjects in myoblasts and myotubes, respectively (P < 0.05), as well as differentially methylated candidate genes for obesity between non-obese and obese subjects in myoblasts and myotubes, respectively (P < 0.05) (mean ± SD). (XLSX 4431 kb) [file 12916_2017_792_MOESM12_ESM.xlsx]

## Sheet: Myoblasts
CpG sites with differential DNA methylation in primary human myoblasts from non-obese versus obese (p<0.05) (n=14)
	Region in relation to			DNA methylation (%)
Probe ID	Nearest gene	Gene region	CpG Island	Non-obese	Obese	Difference	p	q
cg09248197	ZNF629	TSS1500	S_Shore	13.9±2.5	19.5±3.9	5.6	7.40369e-08	0.0353324
cg19509763	SDCCAG1	TSS1500	S_Shore	7.8±1.7	12.1±2.6	4.3	1.99384e-07	0.0475756
cg26002784	ADAM11	TSS1500	N_Shore	6.3±0.3	5.7±0.2	-0.6	1.94619e-06	0.263606
cg01426041				87.6±2.3	80.4±4.9	-7.2	2.20949e-06	0.263606
cg05171195	RHOBTB1;RHOBTB1;RHOBTB1;RHOBTB1	Body;Body;Body;Body		89.0±0.8	85.4±3.0	-3.6	2.8587e-06	0.266239
cg23594693	TFEB;TFEB;TFEB	5'UTR;TSS1500;1stExon	S_Shore	12.5±2.8	20.6±5.3	8.0	3.54137e-06	0.266239
cg20894270	ANKRD29	Body	S_Shore	75.0±3.5	64.6±5.9	-10.4	4.1377e-06	0.266239
cg26921612	DEPDC5;DEPDC5;DEPDC5	5'UTR;TSS200;5'UTR	S_Shore	13.5±1.2	11.0±0.8	-2.5	4.48795e-06	0.266239
cg12524338			Island	85.0±2.4	79.1±5.9	-5.9	5.19163e-06	0.266239
cg18474081			S_Shelf	32.1±6.6	46.9±7.1	14.9	5.81039e-06	0.266239
cg27014380			Island	3.8±0.5	4.9±1.4	1.0	6.13677e-06	0.266239
cg07149469			S_Shelf	46.2±10.3	63.4±11.3	17.2	8.42842e-06	0.331997
cg07076816			Island	9.2±7.4	19.2±7.9	9.9	9.43459e-06	0.331997
cg06087909	TADA2B;CCDC96;TADA2B	1stExon;TSS1500;5'UTR	Island	11.9±0.4	10.9±0.5	-1.0	9.94324e-06	0.331997
cg19882243	TBCD	Body		82.9±3.6	75.4±4.5	-7.5	1.08366e-05	0.331997
cg23197867			S_Shore	15.9±2.2	22.0±4.6	6.1	1.11309e-05	0.331997
cg27038101	CTRL	TSS200	N_Shelf	40.4±5.0	29.5±5.2	-10.9	1.21077e-05	0.339889
cg15789055	RING1	Body	N_Shore	80.0±4.4	73.4±4.7	-6.5	1.37705e-05	0.365092
cg15570293	LSM7;SPPL2B;SPPL2B	Body;TSS1500;TSS1500	N_Shore	22.5±4.2	15.9±2.0	-6.6	1.66622e-05	0.407718
cg14981532			Island	16.1±6.6	30.3±9.2	14.2	1.71757e-05	0.407718
cg08932277	CCDC33;CCDC33	3'UTR;Body		70.5±5.5	62.5±5.1	-8.0	1.88625e-05	0.407718
cg10807643	TBPL2	TSS200	Island	54.7±10.9	72.1±8.3	17.5	1.93295e-05	0.407718
cg07870879			S_Shelf	32.5±4.2	24.1±3.1	-8.4	2.05221e-05	0.407718
cg09976051	AGA	Body	N_Shore	73.6±4.1	80.6±2.8	7.0	2.17186e-05	0.407718
cg05675249	HERC6;HERC6	TSS200;TSS200	N_Shore	17.3±4.2	27.4±6.5	10.2	2.33028e-05	0.407718
cg04751839	GRTP1	Body	N_Shore	86.0±3.1	78.0±5.1	-8.0	2.33758e-05	0.407718
cg14317384			Island	46.6±12.5	62.4±7.9	15.7	2.45808e-05	0.407718
cg05725721	B3GALNT1;B3GALNT1;B3GALNT1;B3GALNT1;B3GALNT1	TSS1500;TSS1500;TSS1500;TSS1500;TSS1500	S_Shore	25.2±7.2	34.8±7.5	9.7	2.67693e-05	0.407718
cg11666087	BEND5;AGBL4;BEND5	1stExon;Body;5'UTR	Island	4.3±0.4	3.7±0.4	-0.5	2.75201e-05	0.407718
cg21254450			Island	7.0±0.8	5.5±0.6	-1.5	2.76799e-05	0.407718
cg21874862	SELO	Body	Island	75.6±5.8	64.8±4.5	-10.8	2.8104e-05	0.407718
cg01720176	HLA-DOA	TSS1500	S_Shelf	37.7±6.9	25.8±4.9	-11.9	3.02306e-05	0.407718
cg13579226			N_Shelf	71.8±4.2	64.1±3.7	-7.7	3.04317e-05	0.407718
cg14448116	NDUFS2;ADAMTS4	5'UTR;TSS1500	N_Shore	55.6±6.5	67.2±4.3	11.6	3.10528e-05	0.407718
cg21994174	CLDND2;ETFB	3'UTR;TSS1500	Island	5.5±0.6	6.6±0.6	1.2	3.16164e-05	0.407718
cg21817673			Island	10.1±1.2	11.7±1.0	1.6	3.30591e-05	0.407718
cg06507634	COX6A2	Body	Island	10.9±3.9	21.4±6.9	10.5	3.47784e-05	0.407718
cg18016148	EXT1	Body		58.7±4.3	49.3±5.1	-9.4	3.57743e-05	0.407718
cg18838675				73.0±4.5	63.8±5.5	-9.2	3.68109e-05	0.407718
cg08884094	PGAM5;PGAM5;PGAM5	TSS1500;TSS1500;TSS1500	Island	7.4±0.5	6.4±0.7	-1.0	3.77183e-05	0.407718
cg05896682	GALR1	Body	S_Shore	14.2±3.6	23.5±11.0	9.3	3.78161e-05	0.407718
cg09750599	LRRC43;IL31	5'UTR;TSS1500		75.1±5.1	65.5±6.4	-9.5	3.81898e-05	0.407718
cg15896259	ENTPD4;ENTPD4	5'UTR;5'UTR	N_Shelf	54.1±7.3	40.9±7.8	-13.2	3.83877e-05	0.407718
cg02836017	EVI5L;EVI5L	5'UTR;TSS1500	N_Shore	60.2±4.8	50.0±7.8	-10.2	3.85132e-05	0.407718
cg21469505			N_Shore	17.9±2.1	15.0±1.4	-2.9	4.06758e-05	0.407718
cg13803503	CAMTA1	Body		66.7±6.3	56.9±6.5	-9.8	4.11505e-05	0.407718
cg07493044			N_Shelf	27.9±6.4	38.6±4.6	10.7	4.19392e-05	0.407718
cg24098404	LSM4	TSS200	Island	5.8±0.3	5.3±0.4	-0.5	4.33028e-05	0.407718
cg15251539				38.4±11.9	52.4±10.8	14.1	4.40301e-05	0.407718
cg00756648	FBXO46	Body	Island	66.9±4.3	60.5±4.5	-6.4	4.51499e-05	0.407718
cg24543400	TRIB2;TRIB2;TRIB2	1stExon;5'UTR;Body	Island	6.8±0.4	6.1±0.3	-0.7	4.54962e-05	0.407718
cg01129958	CSGALNACT1;CSGALNACT1;CSGALNACT1	5'UTR;Body;5'UTR	N_Shore	80.2±3.9	76.0±5.2	-4.2	4.58969e-05	0.407718
cg20795913	MLX;MLX;MLX	TSS1500;TSS1500;TSS1500	Island	27.3±5.9	36.3±6.4	9.0	4.6837e-05	0.407718
cg11118413	C3orf27	5'UTR		27.4±7.3	41.2±6.5	13.8	4.80097e-05	0.407718
cg08536838			S_Shore	73.9±6.2	61.1±6.5	-12.8	4.85144e-05	0.407718
cg06740049				74.8±7.4	62.5±5.3	-12.2	4.88208e-05	0.407718
cg07868917	GAPDHS	TSS1500	N_Shore	60.6±7.2	71.8±4.6	11.2	5.17097e-05	0.407718
cg08488756	PWP2	3'UTR	N_Shelf	51.0±6.6	41.3±5.2	-9.7	5.1809e-05	0.407718
cg03724640	CD27;LOC678655	TSS1500;Body		69.6±6.3	58.0±6.7	-11.6	5.23128e-05	0.407718
cg05801817	ZNF574	Body	Island	87.9±1.9	84.6±3.4	-3.2	5.24907e-05	0.407718
cg15778232	PHB2;PHB2;EMG1	TSS1500;TSS1500;Body	S_Shore	45.1±8.8	62.3±8.4	17.1	5.32819e-05	0.407718
cg03428036	WDR60	Body	S_Shelf	85.8±1.4	83.0±2.2	-2.9	5.40134e-05	0.407718
cg27349687	FAF2	3'UTR		68.8±9.8	49.7±9.0	-19.1	5.43504e-05	0.407718
cg00961415				22.1±7.8	36.3±8.5	14.2	5.46784e-05	0.407718
cg10955972	MAPT;MAPT;MAPT;MAPT;LOC100130148;MAPT;MAPT	5'UTR;5'UTR;5'UTR;5'UTR;Body;5'UTR;5'UTR	S_Shore	69.9±4.5	60.1±6.0	-9.8	5.56423e-05	0.408522
cg12615766	FAM110B	5'UTR	Island	20.8±6.7	27.7±7.4	6.9	5.71786e-05	0.412774
cg12716083	ABCF1;ABCF1	3'UTR;3'UTR		46.8±7.7	39.0±8.2	-7.8	5.87399e-05	0.412774
cg22339313	LRP1	Body	N_Shore	89.9±2.3	92.7±1.2	2.8	5.88603e-05	0.412774
cg16142313	KIF13B	Body		83.4±3.5	72.3±7.3	-11.1	6.05701e-05	0.412774
cg23435915	LOC153684	Body	S_Shore	27.7±10.5	15.1±4.0	-12.6	6.18384e-05	0.412774
cg11983363			N_Shelf	72.2±2.3	70.3±1.1	-1.9	6.20663e-05	0.412774
cg19573230	CREB3L2	Body		80.0±3.8	72.8±5.0	-7.2	6.22759e-05	0.412774
cg25678180	DIP2C	Body		82.5±4.4	74.6±4.4	-7.9	6.35079e-05	0.415173
cg21887023				41.1±10.5	57.5±9.2	16.4	6.50519e-05	0.417194
cg02057501	GAK	Body	N_Shore	49.8±7.5	62.6±6.7	12.8	6.55655e-05	0.417194
cg03023089			Island	42.9±6.8	31.9±5.3	-11.0	6.84683e-05	0.429893
cg00672633				69.7±4.4	61.1±7.0	-8.6	6.95943e-05	0.429893
cg19739482	KIAA0284;KIAA0284	Body;Body		81.2±1.9	76.7±3.9	-4.4	7.03495e-05	0.429893
cg01939381			Island	75.8±3.7	67.8±6.1	-8.0	7.11645e-05	0.429893
cg00894697	MUL1	3'UTR		85.8±6.5	91.8±2.1	6.0	7.3128e-05	0.436232
cg15080866			N_Shore	14.5±5.1	23.4±6.1	9.0	7.77589e-05	0.436441
cg24426778	BRSK1	Body	S_Shore	75.1±10.9	57.1±8.4	-17.9	7.78366e-05	0.436441
cg24269617	WDR33	Body		46.5±8.1	60.5±6.4	14.0	7.78482e-05	0.436441
cg07157248	HDC	TSS1500		39.1±4.6	48.0±7.2	8.9	7.85602e-05	0.436441
cg00076353	TBC1D20	Body	Island	4.0±0.4	4.5±0.4	0.5	7.85729e-05	0.436441
cg09896412			Island	25.4±11.7	48.6±13.3	23.2	7.97308e-05	0.436441
cg03228555	CEACAM19;CEACAM19;CEACAM19;CEACAM19	5'UTR;5'UTR;1stExon;1stExon		47.1±15.5	66.8±8.9	19.7	7.97357e-05	0.436441
cg05141432	GBE1	TSS1500	S_Shore	55.3±8.2	68.1±6.5	12.8	8.04793e-05	0.436441
cg27531236	NFXL1	Body		61.2±11.9	75.5±7.3	14.3	8.88784e-05	0.440684
cg11123493	C5orf13;C5orf13	TSS1500;TSS1500		72.6±6.0	65.5±8.6	-7.1	8.92737e-05	0.440684
cg16718624	ROBO2;ROBO2	1stExon;5'UTR	S_Shore	5.1±1.1	8.9±3.2	3.8	8.9347e-05	0.440684
cg11788856	RPH3AL	Body	N_Shore	69.5±3.2	65.6±3.2	-3.9	9.01299e-05	0.440684
cg20025677	HSP90AB1	Body	S_Shelf	77.1±5.4	69.7±4.9	-7.4	9.09128e-05	0.440684
cg09776094	ANKRD11	Body		69.0±6.0	59.9±4.5	-9.1	9.30542e-05	0.440684
cg12998359			N_Shelf	78.2±4.4	71.8±4.7	-6.4	9.40911e-05	0.440684
cg19159365	TCTEX1D1	5'UTR	S_Shore	24.8±7.5	36.6±8.4	11.9	9.42355e-05	0.440684
cg13940908	CHD5	Body		47.9±8.8	60.5±9.0	12.6	9.49382e-05	0.440684
cg22603562	MYBPC2	Body		57.8±4.5	50.6±3.4	-7.2	9.51059e-05	0.440684
cg24885631	PPP2R2D;PPP2R2D;PPP2R2D	5'UTR;Body;Body	Island	46.1±5.1	55.2±6.9	9.0	9.54779e-05	0.440684
cg03438216				22.6±6.3	34.7±6.4	12.1	9.63304e-05	0.440684
cg13006681	EBF1	Body	N_Shore	27.1±2.7	23.7±1.8	-3.4	9.6649e-05	0.440684
cg23314014				79.4±5.2	85.2±3.1	5.8	9.71161e-05	0.440684
cg17111663	SORCS2	Body	Island	67.2±7.4	58.9±6.4	-8.4	9.8027e-05	0.440684
cg11230269	TRRAP	Body	Island	88.8±1.9	84.6±3.4	-4.2	9.82066e-05	0.440684
cg10055593	GLI3	5'UTR	N_Shore	61.8±7.0	49.6±8.0	-12.2	9.87449e-05	0.440684
cg18357011				53.9±9.1	67.2±6.1	13.3	9.97832e-05	0.440684
cg19543484	PSMB5;PSMB5;PSMB5	TSS1500;TSS1500;TSS1500		50.1±9.8	63.3±6.9	13.2	0.000101114	0.440684
cg23256882				71.0±7.9	54.3±10.3	-16.7	0.000103145	0.440684
cg00408567	GALNT10;GALNT10	Body;Body	S_Shore	38.3±7.6	51.2±6.8	13.0	0.000103207	0.440684
cg26776784	WDR90	Body	N_Shore	54.9±11.2	67.0±5.9	12.1	0.000103406	0.440684
cg03663746	C7orf13;RNF32	Body;TSS200	Island	4.2±0.2	4.7±0.3	0.5	0.000105568	0.440684
cg03014427	PRPF39	TSS1500	N_Shore	67.6±6.9	56.0±6.5	-11.6	0.000107047	0.440684
cg26964636	KIAA1217;KIAA1217;KIAA1217	Body;Body;Body		31.1±11.7	47.7±13.7	16.7	0.00010705	0.440684
cg07574216	TIPARP;LOC100287227	5'UTR;TSS1500	S_Shore	51.9±6.7	40.3±6.8	-11.6	0.000107685	0.440684
cg12354861	C1orf200;PIK3CD	TSS200;5'UTR	S_Shore	47.9±10.9	33.9±9.6	-14.0	0.000108891	0.440684
cg05152629	BET1L;BET1L;RIC8A	TSS1500;TSS1500;TSS1500	Island	9.1±0.7	7.9±0.6	-1.2	0.000108891	0.440684
cg04744409			Island	19.4±4.7	28.9±8.2	9.5	0.000111073	0.440684
cg18356974			Island	15.6±3.5	22.1±6.0	6.5	0.000111528	0.440684
cg09084477	KBTBD7	TSS1500	S_Shore	36.3±9.5	52.5±11.0	16.2	0.000112298	0.440684
cg26476502	PCDHB3	1stExon	N_Shore	24.2±8.6	37.7±8.3	13.6	0.000112731	0.440684
cg21847036	SHOX2;SHOX2;SHOX2	Body;Body;Body	S_Shore	62.6±8.6	41.0±13.7	-21.6	0.000113044	0.440684
cg14866419	YY1	TSS200	Island	4.2±0.2	3.7±0.4	-0.5	0.00011316	0.440684
cg02078710				30.0±7.7	40.7±4.9	10.7	0.000113582	0.440684
cg13617561	CABP4	TSS1500		83.3±3.1	76.8±4.3	-6.5	0.000117279	0.450363
cg20985980	SNHG3;SNHG3-RCC1;SNHG3-RCC1;SNHG3-RCC1	TSS1500;TSS1500;TSS1500;TSS1500		17.3±2.9	13.8±1.2	-3.5	0.000117964	0.450363
cg00063703	PDE3A	TSS1500	N_Shore	13.2±1.1	11.9±0.6	-1.3	0.000119668	0.452276
cg17868307	EIF4H;EIF4H	Body;Body		80.9±4.6	74.7±6.7	-6.2	0.000123634	0.452276
cg16448309	IL17RB;CHDH;CHDH	TSS1500;5'UTR;1stExon	Island	3.4±0.5	2.8±0.3	-0.5	0.000124305	0.452276
cg19616339				80.0±2.5	74.6±4.4	-5.4	0.000125182	0.452276
cg22924563			S_Shelf	44.8±8.2	28.1±8.6	-16.7	0.000126402	0.452276
cg11008132			S_Shelf	66.9±7.7	58.6±7.3	-8.3	0.000126541	0.452276
cg04517588	TECPR2	Body		78.4±3.4	70.9±6.9	-7.5	0.000127418	0.452276
cg13665593	ZSCAN16;ZSCAN16	1stExon;5'UTR		6.4±0.8	5.4±0.4	-1.0	0.000127514	0.452276
cg07674095				9.6±1.5	11.8±1.6	2.2	0.000127592	0.452276
cg19302831	ST6GAL2;ST6GAL2;ST6GAL2	5'UTR;5'UTR;5'UTR	N_Shore	6.6±1.0	5.4±0.5	-1.2	0.000127942	0.452276
cg11314598	ABR;ABR	Body;5'UTR		11.7±7.5	27.3±13.6	15.5	0.000129974	0.455941
cg02967198	USP10	Body		79.1±2.1	75.8±2.6	-3.3	0.00013089	0.455941
cg07524214				59.0±12.1	37.8±9.1	-21.2	0.00013605	0.458276
cg04728290	RGS6	Body		9.7±2.6	15.1±4.0	5.4	0.000136058	0.458276
cg11673092	ARMC3	TSS1500		14.2±6.2	20.9±5.3	6.6	0.000136352	0.458276
cg23178186	TOLLIP	Body		64.7±11.2	78.8±5.1	14.1	0.00013692	0.458276
cg13051968	RNF144A;RNF144A	5'UTR;1stExon	Island	3.7±0.3	3.4±0.2	-0.4	0.000137018	0.458276
cg21901300			S_Shelf	12.7±3.0	9.1±0.9	-3.6	0.000138139	0.458276
cg12291059	CTAGE1	TSS200		46.6±10.2	26.8±11.2	-19.8	0.000138667	0.458276
cg14851383	KIAA0467	TSS1500		74.7±5.4	80.9±2.9	6.3	0.000140162	0.458276
cg00624737	FOXL1;FOXL1	1stExon;3'UTR	Island	44.1±8.6	31.2±8.9	-13.0	0.000140203	0.458276
cg02063915	PVRL1;PVRL1;PVRL1	TSS1500;TSS1500;TSS1500	Island	6.0±0.6	6.8±0.6	0.7	0.000142014	0.458804
cg13409704			Island	25.1±6.9	35.1±7.6	10.0	0.000142603	0.458804
cg17514123	ZNF251	TSS1500	S_Shore	73.9±8.7	62.5±8.8	-11.3	0.000143248	0.458804
cg15531512				31.0±8.1	20.6±6.8	-10.5	0.000145859	0.464052
cg11439826			N_Shore	69.6±6.7	62.4±5.1	-7.2	0.0001503	0.470879
cg25206071	IL19;IL19	Body;5'UTR		47.0±9.3	34.2±7.3	-12.7	0.000152796	0.470879
cg24251135	USP38	Body	S_Shelf	32.1±6.2	39.6±4.7	7.5	0.000153034	0.470879
cg05755017	HSPA8;HSPA8	Body;Body	N_Shelf	67.3±2.5	59.1±6.0	-8.2	0.000155919	0.470879
cg01557297	SLC22A17;SLC22A17;SLC22A17	5'UTR;1stExon;TSS1500	Island	3.7±0.2	3.3±0.3	-0.4	0.000156229	0.470879
cg01069941			Island	18.1±5.7	23.9±6.3	5.8	0.000156684	0.470879
cg14758065				86.2±1.6	82.5±2.2	-3.7	0.000157521	0.470879
cg27017085	TNFAIP8L3	Body	N_Shore	70.9±7.5	59.7±7.8	-11.3	0.00015765	0.470879
cg18231901	TDRD6;TDRD6	TSS1500;TSS1500	N_Shore	84.6±1.8	87.5±1.6	2.8	0.000158297	0.470879
cg10061492	PACS2;PACS2	Body;Body	N_Shore	78.1±3.4	74.2±3.7	-3.9	0.000161151	0.470879
cg22343640	DKKL1;TEAD2	TSS200;TSS1500	Island	9.0±0.8	8.0±0.7	-1.1	0.000161308	0.470879
cg16636355			N_Shore	16.9±2.9	22.3±6.5	5.4	0.000161325	0.470879
cg06409741	RASA3	Body	Island	86.6±1.3	83.9±2.4	-2.7	0.000161703	0.470879
cg22776451	SLC28A1;SLC28A1	5'UTR;5'UTR		54.8±5.8	45.2±7.8	-9.6	0.000161819	0.470879
cg25364880	C3orf23;C3orf23;C3orf23	5'UTR;TSS200;TSS200	Island	3.4±1.6	5.5±1.1	2.1	0.000167674	0.484961
cg13457515	SP6	TSS1500		66.9±8.0	59.9±3.6	-7.0	0.000169962	0.488617
cg01777913	PHB2;SCARNA12;PHB2	Body;TSS1500;Body	N_Shelf	58.4±5.1	49.0±4.9	-9.3	0.000171826	0.491018
cg07327927			N_Shelf	63.2±2.0	66.7±2.3	3.4	0.000175322	0.498024
cg15490335	CASZ1;CASZ1	Body;Body	N_Shelf	15.2±3.1	21.4±5.6	6.2	0.00017753	0.501038
cg26065223			Island	12.2±5.7	19.0±9.6	6.8	0.000178513	0.501038
cg13493048	VENTX	3'UTR	S_Shelf	50.8±12.0	63.9±7.3	13.1	0.000180328	0.501038
cg12498094	SLC8A1;SLC8A1;SLC8A1;SLC8A1	Body;Body;Body;Body		68.9±7.1	58.2±6.9	-10.7	0.000182213	0.501038
cg23815825				14.0±5.9	22.7±7.5	8.7	0.000182358	0.501038
cg26417417			Island	21.4±6.7	32.0±5.6	10.5	0.000183374	0.501038
cg05702161	DOCK1	Body		87.9±1.2	86.1±1.0	-1.8	0.000183994	0.501038
cg04342737	TBC1D23	TSS200	N_Shore	9.2±0.5	8.2±0.6	-1.0	0.000185586	0.501038
cg10437839	PPP2R5B	3'UTR		75.5±8.9	65.5±6.2	-10.0	0.000186715	0.501038
cg09211850	NCOR2;NCOR2	Body;Body	N_Shore	76.4±6.0	66.4±7.1	-10.1	0.000186881	0.501038
cg01603508	FBXL19	Body	S_Shore	93.5±1.1	91.1±2.7	-2.4	0.000187967	0.501134
cg23189639	SLC26A6;SLC26A6;SLC26A6;SLC26A6	Body;Body;Body;Body	N_Shelf	85.7±2.0	83.8±2.3	-1.9	0.000191788	0.508478
cg02290803	ZNF684;ZNF684	5'UTR;1stExon	Island	6.1±0.4	5.4±0.3	-0.7	0.000194066	0.510165
cg20363309	TRIM37;TRIM37	TSS200;TSS200	S_Shore	2.3±0.2	2.6±0.3	0.3	0.000196402	0.510165
cg09853792	COL22A1	Body		18.1±5.7	28.3±6.0	10.1	0.00019862	0.510165
cg17728974	LIN28B	TSS1500	S_Shelf	29.6±6.0	41.5±9.5	11.9	0.000199229	0.510165
cg21660826	PTPRN2;PTPRN2;PTPRN2	Body;Body;Body		62.6±6.3	71.0±5.2	8.4	0.000201503	0.510165
cg10926487	TIMP2	Body	N_Shelf	29.4±7.5	21.5±2.5	-7.9	0.000201635	0.510165
cg14027524	C9orf169	3'UTR	S_Shelf	50.9±7.8	38.5±9.3	-12.4	0.000202499	0.510165
cg24312283			N_Shore	26.6±8.9	35.9±7.1	9.3	0.000204776	0.510165
cg16732175	IZUMO1	TSS200	N_Shelf	11.3±1.1	10.1±0.9	-1.2	0.000206207	0.510165
cg11145776	SLC6A12;SLC6A12;SLC6A12	5'UTR;TSS200;5'UTR		48.4±8.1	36.4±9.8	-11.9	0.000206872	0.510165
cg09554798	GRAMD1A;GRAMD1A	Body;Body	N_Shelf	81.4±4.2	74.6±6.8	-6.8	0.000207079	0.510165
cg11789185	C14orf93;C14orf93;C14orf93	TSS1500;TSS1500;TSS1500	S_Shore	10.7±1.4	14.0±4.9	3.3	0.000207908	0.510165
cg06144018			N_Shelf	81.3±4.3	73.1±8.1	-8.2	0.00020838	0.510165
cg06076794	MAP2K3;MAP2K3	3'UTR;3'UTR	N_Shore	82.3±1.6	77.9±3.2	-4.4	0.000209914	0.510165
cg13747555	TBC1D2	TSS200	Island	4.1±0.4	3.4±0.4	-0.7	0.000215851	0.510165
cg27175024			N_Shore	28.6±12.2	41.0±11.1	12.4	0.000216168	0.510165
cg22753630				15.3±3.1	20.1±5.9	4.8	0.000216999	0.510165
cg12631517	TBC1D26	Body		59.4±4.6	52.0±6.8	-7.4	0.00021819	0.510165
cg25339054				18.0±3.9	25.3±7.3	7.3	0.000219517	0.510165
cg27483571				39.5±5.8	47.7±4.9	8.2	0.000219892	0.510165
cg02538052	PCYT1A	TSS200	Island	8.8±0.8	7.5±0.6	-1.2	0.000221329	0.510165
cg08369079	PRDM1;PRDM1	Body;Body		57.1±8.8	66.9±7.2	9.8	0.000224535	0.510165
cg02626897	EFEMP1;EFEMP1;EFEMP1	Body;Body;Body		77.3±4.9	72.7±4.9	-4.6	0.000225877	0.510165
cg00801339			N_Shelf	65.2±7.2	51.2±8.9	-13.9	0.000226518	0.510165
cg20679084	BAMBI;BAMBI	1stExon;5'UTR	Island	7.4±1.0	6.2±0.8	-1.3	0.000227543	0.510165
cg10102897				81.2±2.7	76.5±3.1	-4.7	0.000228083	0.510165
cg02478829	ABT1	Body	N_Shore	68.5±8.8	51.9±9.9	-16.7	0.000229381	0.510165
cg09526697	LOC348926	Body	N_Shelf	62.8±3.3	58.0±3.0	-4.8	0.000230037	0.510165
cg27143872	ECSIT;ECSIT;ECSIT;ECSIT	5'UTR;Body;5'UTR;5'UTR	N_Shelf	51.7±5.2	45.4±4.6	-6.3	0.000231009	0.510165
cg11879514	ARSG;SLC16A6	5'UTR;5'UTR	Island	30.0±4.8	24.9±3.6	-5.1	0.00023205	0.510165
cg08729059	ZNF593	TSS1500	N_Shore	15.2±5.1	25.2±7.7	10.0	0.000232718	0.510165
cg00220661	LOC284276	Body		9.6±1.6	12.7±1.9	3.1	0.000232965	0.510165
cg16282993	HIST1H4E	TSS200	Island	9.7±1.6	11.9±2.1	2.2	0.000233659	0.510165
cg08821656	ZBED3	Body	Island	8.2±5.0	14.5±7.5	6.2	0.00023456	0.510165
cg24797187	AFF3;AFF3	Body;Body		6.0±0.3	5.3±0.5	-0.7	0.00023457	0.510165
cg19642168	FXYD6;FXYD6;FXYD6;FXYD6;FXYD6	3'UTR;3'UTR;3'UTR;3'UTR;3'UTR		24.8±5.5	32.6±7.2	7.8	0.000234774	0.510165
cg00059643	TRIM41;TRIM41	3'UTR;3'UTR	S_Shore	37.4±5.1	30.4±3.2	-7.1	0.000235719	0.510165
cg25739792	PAX2;PAX2;PAX2;PAX2;PAX2	Body;Body;Body;Body;Body	Island	15.2±4.4	22.7±9.3	7.5	0.000235997	0.510165
cg01952027			S_Shelf	76.0±6.3	70.6±5.9	-5.4	0.000237023	0.510165
cg09595260	FBXL4	TSS200	S_Shore	7.9±0.6	6.9±0.5	-0.9	0.000237614	0.510165
cg14899164	KIAA0415	Body	Island	93.8±2.2	91.2±3.9	-2.5	0.00023807	0.510165
cg00569418	C19orf76;C19orf76	1stExon;5'UTR	N_Shore	72.7±5.4	68.1±4.3	-4.6	0.000238195	0.510165
cg19730699				56.6±9.4	47.2±7.1	-9.4	0.000238392	0.510165
cg16567137	BEX5;BEX5;BEX5	TSS200;5'UTR;1stExon		34.0±18.9	27.1±16.3	-6.9	0.000240512	0.510377
cg01660911	psiTPTE22	TSS200	N_Shore	9.9±0.9	8.7±0.8	-1.2	0.00024063	0.510377
cg20872630	ESPNL	Body		65.0±9.3	73.2±6.1	8.2	0.000243573	0.513977
cg21522071	CARKD	Body	N_Shelf	76.5±4.9	70.5±3.1	-6.0	0.00024626	0.513977
cg04759112	CMIP;CMIP	Body;Body		53.7±9.6	42.1±5.4	-11.6	0.000246631	0.513977
cg10316527				62.3±7.9	54.3±6.4	-8.0	0.000247044	0.513977
cg11832534	WDR8	Body	N_Shelf	93.1±0.8	91.9±1.0	-1.2	0.000247712	0.513977
cg06842946			Island	42.7±9.3	52.4±7.1	9.7	0.000250738	0.517005
cg24538642			Island	31.8±9.5	46.6±8.4	14.7	0.00025236	0.517005
cg19199677	COL22A1	Body		56.4±9.4	67.3±5.5	10.9	0.000252979	0.517005
cg00563300	KCTD5	Body	Island	95.5±1.1	96.9±0.6	1.4	0.000253505	0.517005
cg20631351	PALM;PALM	Body;Body	Island	38.7±10.9	26.2±6.3	-12.5	0.00025615	0.517546
cg20711383	C12orf61;C12orf61	3'UTR;1stExon	N_Shore	18.7±4.3	25.0±6.4	6.3	0.000256351	0.517546
cg21011133	ADCY3	TSS200	N_Shore	20.7±4.9	30.1±7.6	9.4	0.000258097	0.517546
cg09882629	HCN4;HCN4	1stExon;5'UTR	Island	13.0±2.8	10.0±1.2	-2.9	0.000258108	0.517546
cg27473871			S_Shore	34.0±7.8	43.5±7.6	9.5	0.000264619	0.523443
cg27017562	MAG;MAG	TSS200;TSS200	N_Shelf	39.3±4.9	34.1±5.8	-5.2	0.000265985	0.523443
cg16692892	MAML1	Body	S_Shore	14.6±1.1	13.1±0.9	-1.6	0.000266299	0.523443
cg14545914	C12orf40	TSS1500		75.2±4.4	71.0±4.5	-4.2	0.00026655	0.523443
cg01749718	NTF3	Body		74.9±5.5	64.0±9.5	-10.8	0.000266551	0.523443
cg03076824	ZNF527	5'UTR	Island	8.6±1.0	7.2±0.6	-1.3	0.000268528	0.523443
cg09692822	INTS1	Body	Island	81.3±3.0	77.0±4.7	-4.3	0.000269319	0.523443
cg05688713			S_Shelf	46.0±9.6	37.8±5.8	-8.2	0.000270598	0.523443
cg25957332	DIDO1;DIDO1;DIDO1	5'UTR;5'UTR;5'UTR	S_Shelf	81.9±5.0	73.9±5.4	-8.0	0.000271928	0.523443
cg23034362	PRDM16;PRDM16	Body;Body	N_Shelf	17.7±4.3	27.4±6.9	9.7	0.000273489	0.523443
cg16892681	DONSON	TSS1500	Island	7.9±0.7	6.9±0.5	-1.0	0.000274046	0.523443
cg14677317	ARHGEF18;ARHGEF18	5'UTR;1stExon	Island	4.5±0.6	5.3±0.6	0.8	0.00027497	0.523443
cg07264815	MAPK8IP3;MAPK8IP3	Body;Body	N_Shore	69.2±4.2	59.2±7.1	-10.0	0.000276012	0.523443
cg17664485	ING1;ING1;ING1;ING1	Body;Body;TSS200;5'UTR	Island	8.4±0.7	7.5±0.5	-1.0	0.000276709	0.523443
cg22169418	TUT1	TSS200	Island	6.0±0.4	5.2±0.5	-0.8	0.000278746	0.523443
cg26034934	SDC1;SDC1	Body;Body	N_Shelf	61.6±12.1	73.5±6.1	11.8	0.000279902	0.523443
cg22355031	EFNB1	3'UTR	S_Shore	48.1±11.4	56.8±13.1	8.7	0.000281301	0.523443
cg00399938	ZDHHC8	TSS1500	Island	3.6±0.4	3.0±0.4	-0.6	0.000281353	0.523443
cg10452581			S_Shore	74.5±6.4	65.3±6.7	-9.1	0.000283255	0.523443
cg13776884				52.6±8.3	40.5±9.0	-12.1	0.000284087	0.523443
cg03803784	ATF1	TSS1500	Island	4.9±0.5	5.5±0.7	0.6	0.000285579	0.523443
cg12671090	RPL13AP17;MAGI2	TSS200;Body		77.4±4.4	67.9±7.1	-9.4	0.000286631	0.523443
cg03837313	SLC43A3;SLC43A3;SLC43A3	TSS1500;TSS1500;TSS1500	S_Shore	10.2±0.9	8.8±0.8	-1.4	0.000288439	0.523443
cg14472778	CLCN6;CLCN6;CLCN6;CLCN6;MTHFR	Body;Body;Body;Body;TSS1500	S_Shore	62.3±10.8	76.7±4.9	14.4	0.000291068	0.523443
cg17826428	BTNL8;BTNL8;BTNL8;BTNL8;BTNL8;BTNL8	Body;Body;Body;Body;Body;TSS200		29.4±6.7	40.5±6.8	11.0	0.000291776	0.523443
cg26143452	TBPL2	TSS200	Island	31.3±11.6	43.9±10.1	12.6	0.000292365	0.523443
cg03091027			S_Shore	86.1±2.3	81.4±4.4	-4.6	0.000293288	0.523443
cg18193482	SLC24A1	Body		78.9±4.4	69.5±6.9	-9.4	0.000293509	0.523443
cg17000714	PAK1;PAK1	TSS1500;TSS1500	Island	12.5±1.3	11.1±1.0	-1.4	0.000294926	0.523443
cg13425962	EXD3	5'UTR	Island	90.4±1.3	92.3±1.2	1.9	0.000295654	0.523443
cg17288892			N_Shore	48.7±12.4	30.8±8.4	-18.0	0.000297429	0.523443
cg15999590	MLX;MLX;MLX	TSS1500;TSS1500;TSS1500	Island	30.3±5.3	36.7±5.2	6.4	0.000298743	0.523443
cg21838625	ATP2B2;ATP2B2	Body;Body		77.0±8.7	87.5±4.3	10.5	0.000298767	0.523443
cg16578825				61.7±6.2	69.6±5.5	7.8	0.000299246	0.523443
cg15057323	KIF26B	Body	N_Shelf	41.4±4.5	34.0±4.3	-7.5	0.000301048	0.523443
cg27173819	STK32C	Body	S_Shore	25.4±9.2	40.8±12.0	15.4	0.000301549	0.523443
cg01327202			Island	26.7±7.4	39.9±8.4	13.2	0.000303597	0.523443
cg00759254	SYTL1	Body	S_Shore	49.1±6.2	40.9±4.1	-8.2	0.000303792	0.523443
cg22316269			Island	3.9±0.5	4.5±0.3	0.5	0.000304249	0.523443
cg05265089			N_Shelf	83.5±1.9	80.5±2.5	-2.9	0.000304923	0.523443
cg26843872	TBC1D10B	3'UTR	S_Shelf	25.4±6.7	35.3±6.7	10.0	0.000306955	0.524395
cg06130371	PARP16;PARP16	5'UTR;1stExon	Island	8.7±0.8	7.8±0.6	-0.9	0.000308236	0.524395
cg24356725	KIAA1530	TSS1500	Island	11.5±1.0	10.3±0.8	-1.2	0.000309699	0.524395
cg23045425	RNF44	Body		62.4±7.1	73.7±6.0	11.3	0.00031056	0.524395
cg10509187	ARSG;SLC16A6	5'UTR;5'UTR	N_Shore	16.7±5.3	24.3±6.9	7.6	0.000313278	0.524395
cg16698913				45.5±7.7	32.4±8.8	-13.1	0.00031362	0.524395
cg06872136			N_Shore	12.1±4.6	27.0±11.4	14.8	0.000314627	0.524395
cg05749138				61.5±4.7	70.1±5.2	8.7	0.000316555	0.524395
cg09440340	C1orf161;C1orf161	5'UTR;1stExon		30.5±5.9	41.0±8.5	10.5	0.000317945	0.524395
cg08638180	SLC9A5	Body	S_Shore	14.1±4.6	21.8±6.5	7.6	0.000320527	0.524395
cg26411452	C1orf86	5'UTR	N_Shelf	71.9±7.0	78.8±2.3	6.9	0.00032054	0.524395
cg11566172	DUSP23	Body	Island	24.8±3.1	29.4±2.2	4.6	0.000320749	0.524395
cg03841667	PMM1	TSS200	Island	5.1±0.4	4.5±0.3	-0.6	0.000321951	0.524395
cg03898577	PCDHGA4;PCDHGA6;PCDHGA9;PCDHGA1;PCDHGA8;PCDHGA5;PCDHGB1;PCDHGB6;PCDHGB4;PCDHGA3;PCDHGA2;PCDHGA7;PCDHGB2;PCDHGB6;PCDHGB5;PCDHGB3	Body;Body;Body;Body;Body;Body;Body;TSS1500;Body;Body;Body;Body;Body;TSS1500;Body;Body	N_Shore	19.2±4.4	28.0±9.9	8.9	0.000322807	0.524395
cg12259256	TMEM101	TSS200	Island	6.8±0.4	6.1±0.3	-0.7	0.000324356	0.524395
cg12113819	MED13L	TSS1500		23.8±3.4	29.2±7.1	5.5	0.000324512	0.524395
cg20715295	PAFAH1B3;PRR19;PAFAH1B3;PAFAH1B3	TSS1500;5'UTR;TSS1500;TSS1500	S_Shore	24.2±5.4	32.0±4.7	7.8	0.000325408	0.524395
cg15017982	CTSD;HCCA2	TSS1500;TSS1500	S_Shore	25.7±2.4	22.9±1.6	-2.8	0.000326407	0.524395
cg07058639	TINF2;TINF2;TINF2;TINF2	1stExon;5'UTR;1stExon;5'UTR	Island	9.0±1.3	10.9±1.3	1.9	0.000327214	0.524395
cg19273715	CMAS	TSS1500	N_Shore	79.0±2.7	73.6±5.5	-5.4	0.000327455	0.524395
cg18374755	PACS2;PACS2	Body;Body	N_Shore	65.6±7.4	58.2±3.6	-7.4	0.000330048	0.526781
cg13858742	LRRN2;LRRN2	5'UTR;5'UTR		17.8±5.4	11.4±2.1	-6.4	0.000332352	0.527451
cg05256688	WIZ	Body	N_Shelf	80.0±3.8	75.8±7.4	-4.2	0.000332678	0.527451
cg04367427			N_Shore	33.4±7.6	45.0±8.2	11.6	0.000335163	0.52956
cg14183176	HSPBAP1	Body		62.7±2.9	67.2±3.1	4.6	0.000336228	0.52956
cg25456144	CD82;CD82	Body;Body		56.8±8.8	41.5±8.3	-15.2	0.000340917	0.530738
cg23426958	KBTBD11	5'UTR	Island	4.5±0.2	4.1±0.3	-0.4	0.000341969	0.530738
cg11188549	MYADML2	Body	N_Shore	66.0±8.9	53.6±6.7	-12.4	0.000342954	0.530738
cg00757822	PLCH1;PLCH1;PLCH1	Body;Body;Body		44.6±6.7	52.0±4.4	7.3	0.000343752	0.530738
cg03229996				43.9±7.3	53.4±5.0	9.6	0.000345311	0.530738
cg17178900	PM20D1	Body	Island	78.5±15.7	54.8±19.5	-23.7	0.000345758	0.530738
cg23538195	PRMT8	Body	S_Shore	69.0±6.4	61.1±6.9	-7.9	0.00034578	0.530738
cg10873507	AFF1	Body	N_Shelf	84.0±2.9	78.2±4.8	-5.9	0.00034704	0.530738
cg00707134			N_Shore	33.6±11.9	48.5±9.2	14.9	0.000348685	0.530738
cg03004860	KIAA0182;KIAA0182	Body;Body	Island	77.1±7.1	83.3±7.6	6.2	0.00035009	0.530738
cg04398983	CDH1	TSS200	Island	9.6±1.2	12.2±2.0	2.5	0.000350513	0.530738
cg24143305	HLA-DQA1	TSS1500		45.5±10.7	59.3±5.0	13.8	0.000351323	0.530738
cg02980604	RASL10B	TSS1500	N_Shore	20.2±6.0	27.9±4.9	7.7	0.000353958	0.530738
cg12269161	HIVEP2	5'UTR		75.5±5.3	65.5±6.6	-10.0	0.000354098	0.530738
cg16986499			S_Shelf	56.2±7.3	63.1±4.6	6.9	0.000355124	0.530738
cg01604946	SH3TC2	Body		46.0±10.4	56.8±8.9	10.8	0.000355648	0.530738
cg12081946	IL17D	3'UTR	S_Shore	10.8±1.4	14.2±3.2	3.4	0.000355882	0.530738
cg06832687	PPT2;PPT2	Body;Body	S_Shore	18.3±6.1	12.0±2.5	-6.2	0.000359387	0.534295
cg04056669	TNK2;TNK2	Body;Body	S_Shore	92.8±1.6	94.5±0.8	1.8	0.000363005	0.537998
cg24869601	TFAP2A;TFAP2A	Body;Body	Island	7.6±3.4	4.5±1.2	-3.1	0.000371667	0.549131
cg19270887	HECW1	Body		59.0±7.6	69.4±4.3	10.4	0.000375607	0.553239
cg11881835	MKNK2;MKNK2	TSS1500;TSS1500	S_Shore	66.8±6.3	74.7±4.3	7.8	0.000377963	0.554618
cg11374051				57.5±7.1	66.6±5.7	9.1	0.000378867	0.554618
cg18675381	SERTAD3	TSS1500	Island	6.4±0.6	5.5±0.4	-0.9	0.000383318	0.556341
cg06684503	MLLT6	Body		45.4±8.3	35.4±6.4	-10.0	0.000384297	0.556341
cg24383418			N_Shore	36.2±9.9	45.6±11.2	9.4	0.000385254	0.556341
cg23508470	IL13RA1	Body	S_Shelf	63.6±7.0	73.1±5.2	9.4	0.000386285	0.556341
cg19610383	DPYSL2	Body		20.7±5.9	30.1±6.8	9.4	0.000387855	0.556341
cg00231875	SPON1	3'UTR		72.1±5.1	77.4±4.4	5.3	0.000388388	0.556341
cg00941983	TJAP1;TJAP1;TJAP1;TJAP1;TJAP1;TJAP1;TJAP1	Body;Body;Body;Body;Body;Body;Body	N_Shelf	48.8±9.5	41.4±7.3	-7.4	0.000388932	0.556341
cg22679725	FCN3;FCN3	TSS1500;TSS1500		66.9±7.9	55.8±6.9	-11.2	0.000392019	0.556341
cg20853889				68.8±10.2	60.4±5.6	-8.4	0.000392423	0.556341
cg21922577	CSF1R	5'UTR		81.4±2.4	74.8±6.6	-6.6	0.000392649	0.556341
cg25237894	C2orf82	TSS1500		47.8±8.9	56.8±7.4	9.0	0.000392868	0.556341
cg22903908	EGR2;EGR2	5'UTR;1stExon	S_Shore	16.8±3.7	12.9±2.4	-3.9	0.000398811	0.563086
cg16875032	SNTB1	1stExon	Island	8.1±6.4	14.9±6.8	6.8	0.000400572	0.563196
cg03155999	METRNL	Body	Island	91.4±1.9	87.3±4.0	-4.2	0.00040315	0.563196
cg17239761	SNAP29;PI4KA	Body;TSS1500	Island	8.6±1.8	7.0±0.7	-1.6	0.000404413	0.563196
cg14870383	LPCAT3	TSS200	Island	8.2±0.6	7.3±0.5	-0.8	0.000404436	0.563196
cg01245595	LSS;LSS;MCM3APAS;LSS;LSS;LSS	1stExon;1stExon;TSS1500;1stExon;5'UTR;1stExon	Island	6.3±0.5	5.6±0.3	-0.7	0.00040479	0.563196
cg14565881	ACADM;ACADM	TSS200;TSS200	Island	4.0±0.4	4.3±0.2	0.3	0.000407711	0.564423
cg15480056	PKDREJ;PKDREJ	1stExon;3'UTR		67.8±7.5	54.6±13.7	-13.2	0.000409185	0.564423
cg14289246	SFRP2	TSS1500	Island	13.3±3.1	10.3±2.1	-3.0	0.00041078	0.564423
cg15920561				57.8±8.7	65.0±6.8	7.1	0.000411731	0.564423
cg18801370	POGZ;POGZ;POGZ	5'UTR;5'UTR;5'UTR	N_Shore	28.6±2.7	24.7±3.8	-3.9	0.000412314	0.564423
cg07412186	ATXN1;ATXN1	5'UTR;5'UTR		59.4±8.3	45.5±8.7	-13.9	0.000413046	0.564423
cg02605672	TBCD	Body	N_Shelf	94.3±0.5	95.0±0.4	0.7	0.000414552	0.564423
cg24286613	C13orf15	TSS1500	N_Shore	40.3±8.6	51.4±9.0	11.1	0.000415694	0.564423
cg22158248	ALDH2	TSS1500	N_Shore	69.9±9.6	56.2±8.4	-13.8	0.000416856	0.564423
cg07490151	PEX3;ADAT2;PEX3	5'UTR;TSS1500;1stExon	Island	21.9±1.8	19.8±1.7	-2.1	0.000418986	0.564423
cg19706449	ATPAF1;ATPAF1	1stExon;1stExon	Island	5.7±0.6	4.9±0.4	-0.7	0.000419715	0.564423
cg19665362	CPEB1	TSS200	Island	4.8±0.3	4.2±0.3	-0.6	0.000419864	0.564423
cg10021668	DUSP23	Body	Island	10.1±1.0	11.4±1.1	1.4	0.000423328	0.564862
cg17800396	LEMD2;LEMD2	5'UTR;Body		36.5±9.2	47.6±6.6	11.1	0.000423655	0.564862
cg19394510			S_Shore	72.1±2.3	68.4±2.5	-3.7	0.000425638	0.564862
cg16034562	GPATCH8	Body		85.1±2.4	83.0±3.1	-2.1	0.000426964	0.564862
cg06805546	TAGAP;TAGAP;TAGAP	TSS1500;TSS1500;TSS1500		46.5±8.1	35.9±8.1	-10.6	0.000429827	0.564862
cg04456754				63.9±9.3	50.2±9.3	-13.6	0.000432811	0.564862
cg02727484	KCNMA1;KCNMA1;KCNMA1;KCNMA1	Body;Body;Body;Body		29.4±10.6	44.2±9.2	14.8	0.000432831	0.564862
cg27397850	EVX1	TSS1500	N_Shore	39.0±11.2	27.6±7.7	-11.4	0.000435711	0.564862
cg07545457	CST1	3'UTR		33.5±6.0	28.3±6.8	-5.2	0.000437657	0.564862
cg19649900	SBNO2	5'UTR	Island	11.4±6.6	22.4±8.0	11.0	0.000438616	0.564862
cg19594156	PLXDC1	Body	Island	6.2±0.8	5.2±0.5	-1.0	0.000439011	0.564862
cg08288986	SULF2;SULF2;SULF2	TSS200;TSS1500;TSS200	Island	6.9±0.7	6.0±0.4	-0.9	0.000439875	0.564862
cg03701779	FAM149B1;ECD;ECD;ECD;ECD;FAM149B1	1stExon;TSS200;TSS200;TSS200;TSS200;5'UTR	Island	13.2±1.6	14.6±2.2	1.5	0.000440263	0.564862
cg07074666	EFR3B	Body	Island	24.0±7.3	16.1±2.4	-7.9	0.000441605	0.564862
cg11015678	BAT1;BAT1	TSS1500;TSS1500	S_Shore	36.5±9.3	24.8±5.0	-11.6	0.000441697	0.564862
cg17589866	ALK	Body		62.7±10.4	47.7±10.3	-14.9	0.000442683	0.564862
cg12035564	KIAA0664	Body	N_Shore	79.9±4.6	72.7±4.9	-7.2	0.000443436	0.564862
cg05800723	FRAS1;FRAS1	Body;Body	Island	57.3±1.4	59.3±1.4	2.0	0.000444927	0.564862
cg06235145				58.6±4.8	65.5±2.9	6.8	0.00044764	0.564862
cg05970116				29.2±8.6	42.5±6.6	13.4	0.000450026	0.564862
cg27343992				70.9±7.9	62.7±6.6	-8.2	0.000451343	0.564862
cg23588161	SART1	TSS200		5.5±0.4	5.0±0.4	-0.4	0.000451614	0.564862
cg22730675			S_Shore	62.6±13.5	41.8±12.8	-20.8	0.000451806	0.564862
cg00204159	FAM83G;SLC5A10;SLC5A10	5'UTR;Body;Body	Island	9.6±2.9	13.9±5.9	4.3	0.000455775	0.564862
cg06035531	PRDM13	Body	S_Shore	14.1±4.7	9.3±2.4	-4.8	0.000456616	0.564862
cg27597504	LRRC20;LRRC20;LRRC20;LRRC20;LRRC20	5'UTR;1stExon;TSS1500;5'UTR;1stExon	Island	2.0±0.2	2.3±0.2	0.3	0.000457027	0.564862
cg08900798	MUC6	Body	S_Shore	18.7±5.1	26.3±4.8	7.6	0.00045834	0.564862
cg07665929	STK10	Body		79.0±6.5	70.2±5.4	-8.8	0.000458528	0.564862
cg02441090	OXCT1	TSS1500	S_Shore	32.3±11.7	44.3±10.0	12.0	0.000458957	0.564862
cg22132193	TSPAN9;TSPAN9	Body;Body		80.0±4.1	63.1±14.1	-16.9	0.000459377	0.564862
cg25883083	LPAR5;LPAR5	5'UTR;TSS1500		25.2±9.9	36.1±7.2	10.9	0.000459443	0.564862
cg15529542	KLHL25	TSS1500	S_Shore	8.9±1.8	7.1±0.6	-1.8	0.000459656	0.564862
cg14825743			N_Shelf	77.2±4.0	68.5±7.6	-8.6	0.000460032	0.564862
cg21200129	ELAVL2;ELAVL2;ELAVL2	5'UTR;5'UTR;TSS200	Island	6.6±0.3	6.0±0.4	-0.5	0.000461246	0.564862
cg01482790	HNRNPM;HNRNPM	Body;Body	S_Shelf	24.8±4.6	32.3±6.2	7.4	0.000462938	0.564862
cg02926033	DPP6;DPP6;DPP6	Body;Body;Body	N_Shore	49.1±5.1	43.3±5.1	-5.8	0.000463464	0.564862
cg16770799	ITGA5	Body	N_Shore	12.7±0.9	11.4±1.1	-1.3	0.000463985	0.564862
cg17960347	CACNA1C;CACNA1C;CACNA1C;CACNA1C;CACNA1C;CACNA1C;CACNA1C;CACNA1C;CACNA1C;CACNA1C;CACNA1C;CACNA1C;CACNA1C;CACNA1C;CACNA1C;CACNA1C;CACNA1C;CACNA1C;CACNA1C;CACNA1C;CACNA1C;CACNA1C;CACNA1C	Body;Body;Body;Body;Body;Body;Body;Body;Body;Body;Body;Body;Body;Body;Body;Body;Body;Body;Body;Body;Body;Body;Body		71.1±6.5	62.5±6.3	-8.6	0.000467234	0.566985
cg22366001	PRKCZ;PRKCZ;PRKCZ	5'UTR;Body;5'UTR	N_Shore	78.5±5.1	71.9±4.2	-6.6	0.000468105	0.566985
cg17786129	KCNMA1;KCNMA1;KCNMA1;KCNMA1	Body;Body;Body;Body		72.2±7.6	63.8±7.6	-8.4	0.00046948	0.567211
cg05118691	PDP2;PDP2	1stExon;5'UTR	Island	7.9±0.6	7.1±0.4	-0.9	0.000472806	0.56734
cg11726039	FAM119A;FAM119A	TSS200;TSS1500	Island	6.7±0.5	5.9±0.4	-0.7	0.000474137	0.56734
cg14541011	RALGDS;RALGDS	Body;Body		53.3±3.6	47.1±4.1	-6.2	0.000474379	0.56734
cg13305793	HHAT;HHAT;HHAT;HHAT;HHAT;HHAT	5'UTR;5'UTR;5'UTR;5'UTR;5'UTR;Body		21.4±6.1	31.8±7.6	10.4	0.000475431	0.56734
cg08595656	FAM184B	Body		16.1±4.0	23.3±6.3	7.2	0.00047765	0.56734
cg13494055				67.9±6.5	74.5±4.0	6.6	0.00047783	0.56734
cg20794042				36.6±11.1	25.8±5.4	-10.9	0.00047802	0.56734
cg22693030				79.9±4.2	74.6±3.9	-5.4	0.000479369	0.56734
cg12618546			Island	4.6±0.9	3.9±0.3	-0.7	0.000480287	0.56734
cg22246187	RNF4	5'UTR	Island	5.3±0.3	5.0±0.3	-0.3	0.000482313	0.568327
cg03801030	APBB1;APBB1	TSS1500;TSS200	S_Shore	6.9±0.9	5.9±0.5	-1.0	0.000486412	0.570227
cg25498536	CA2	TSS200	Island	7.4±0.6	6.2±0.7	-1.2	0.000487116	0.570227
cg01065806			S_Shore	14.1±4.6	21.6±7.5	7.5	0.000488423	0.570227
cg12353927			S_Shelf	69.0±8.5	78.4±5.2	9.4	0.000488705	0.570227
cg14639185	WSCD2	Body		65.0±8.1	73.2±9.1	8.2	0.000490667	0.570627
cg23494533			Island	64.2±3.9	70.7±3.8	6.5	0.000491439	0.570627
cg17082856	CEP68	Body		20.1±3.8	26.3±4.2	6.3	0.000493799	0.571975
cg04015486	PIGT;PIGT	5'UTR;1stExon	Island	5.2±0.5	4.6±0.2	-0.6	0.00049722	0.574543
cg08611625	ONECUT3	Body	N_Shore	9.5±2.6	13.3±5.4	3.7	0.000499633	0.574764
cg02966102				65.4±9.5	75.8±5.7	10.4	0.000501935	0.574764
cg16293105	SIGLEC6;SIGLEC6;SIGLEC6;SIGLEC6;SIGLEC6;SIGLEC6	5'UTR;1stExon;5'UTR;1stExon;5'UTR;1stExon		19.4±7.3	28.3±9.9	8.8	0.000502184	0.574764
cg19583379	FLJ35220;FLJ35220;FLJ35220;LOC100294362	TSS1500;TSS1500;TSS1500;Body	N_Shore	48.1±6.5	58.4±10.2	10.3	0.000502604	0.574764
cg07041681	LOC100129637	Body	N_Shore	90.6±3.4	88.0±4.1	-2.6	0.000503433	0.574764
cg10202457	NMNAT2	TSS200	S_Shore	10.0±2.0	13.9±4.7	4.0	0.000510671	0.581636
cg00611901	MICA	Body	Island	3.3±0.4	2.7±0.4	-0.6	0.000513525	0.582296
cg20694147	MTHFD2;MTHFD2	Body;Body		29.0±7.3	41.8±10.1	12.7	0.000517122	0.582296
cg17099048	COL22A1	Body		40.6±8.9	50.9±5.4	10.3	0.000518643	0.582296
cg13860612	VAV2;VAV2	Body;Body		95.7±1.2	93.8±1.3	-2.0	0.000518763	0.582296
cg15049636	ACCN1;ACCN1	Body;Body		32.9±5.6	25.7±4.8	-7.2	0.000520006	0.582296
cg02560808	VAC14	TSS1500	Island	10.1±1.2	12.9±4.0	2.8	0.000521446	0.582296
cg01826858	FBXL19	Body	Island	66.4±5.0	59.0±6.7	-7.4	0.00052205	0.582296
cg17920646			Island	41.4±14.1	58.9±11.0	17.5	0.000522473	0.582296
cg14111437				50.9±8.4	63.5±8.1	12.6	0.000524787	0.582296
cg24776142	ATXN1;ATXN1	5'UTR;5'UTR		60.9±11.6	70.8±5.5	9.9	0.000525686	0.582296
cg22115808	NUDT16L1	1stExon	Island	2.5±0.3	3.0±0.4	0.4	0.000526697	0.582296
cg15834037	ITPKB	Body		20.3±3.2	24.7±4.7	4.4	0.000527686	0.582296
cg24343361	FAM19A5	TSS1500	N_Shore	12.4±3.7	18.4±3.7	6.0	0.000528751	0.582296
cg17596279	C1orf159	Body	Island	79.0±5.1	69.3±6.8	-9.7	0.000529044	0.582296
cg02094252			Island	29.9±6.3	23.1±5.8	-6.8	0.000529553	0.582296
cg16145211				92.4±1.4	87.0±4.6	-5.4	0.00053231	0.583518
cg14768367	DHODH	Body	Island	4.6±0.7	3.7±0.6	-0.9	0.000533109	0.583518
cg06564837	ZNF580	TSS1500	N_Shore	31.8±7.1	43.9±8.4	12.0	0.000536586	0.584903
cg26300787			S_Shelf	86.8±2.0	83.2±3.0	-3.6	0.000536871	0.584903
cg04705952	IGSF8	Body	N_Shore	56.0±6.2	47.1±4.3	-8.9	0.000538805	0.584903
cg07765167	MRPL45	TSS1500	N_Shore	71.3±5.6	78.1±3.3	6.8	0.000541903	0.584903
cg08129505	PGLYRP2	Body	Island	35.3±8.2	26.4±7.7	-8.9	0.000543272	0.584903
cg09569347	HLA-E	3'UTR	S_Shelf	65.0±9.8	49.3±8.2	-15.7	0.000544042	0.584903
cg21736309	ATP13A1	TSS200	Island	3.2±0.4	2.8±0.2	-0.4	0.00054417	0.584903
cg03509901	NLK;NLK	1stExon;5'UTR	S_Shore	70.9±4.3	66.0±4.6	-4.9	0.000548302	0.584903
cg24450508	KDM4B	Body	Island	53.9±6.2	45.8±5.1	-8.1	0.000549578	0.584903
cg01770362	SLC25A37	TSS1500	N_Shore	26.0±7.4	36.4±10.5	10.3	0.000549775	0.584903
cg13679083	ARL15	Body		83.6±3.2	77.0±4.9	-6.5	0.000550355	0.584903
cg05008367			N_Shelf	69.0±2.6	72.7±2.4	3.7	0.000551935	0.584903
cg10450883	IL1RAP;IL1RAP;IL1RAP;IL1RAP;IL1RAP;IL1RAP	TSS200;TSS200;TSS200;TSS200;TSS200;TSS200	Island	4.8±0.4	4.3±0.3	-0.4	0.000553082	0.584903
cg14243496	PSIP1;PSIP1;PSIP1	Body;Body;Body	N_Shelf	87.4±1.4	84.7±2.2	-2.7	0.000555329	0.584903
cg01094192	COL11A2;COL11A2;COL11A2;COL11A2	Body;Body;Body;Body	N_Shore	48.0±7.7	60.1±7.8	12.1	0.000555699	0.584903
cg21647227	TBX15	5'UTR	Island	34.6±12.1	53.1±10.3	18.5	0.000556756	0.584903
cg05323251	ICAM3	Body	S_Shelf	66.2±8.0	74.7±4.6	8.5	0.000559061	0.584903
cg24858066				84.7±0.9	82.8±1.5	-1.9	0.00055984	0.584903
cg25288464	HSPA8;HSPA8	Body;Body	N_Shore	56.1±2.2	54.3±1.8	-1.8	0.000560863	0.584903
cg12537619	OSBPL5;OSBPL5;OSBPL5	TSS1500;TSS1500;TSS1500	S_Shore	62.8±8.2	70.8±5.0	8.0	0.000561511	0.584903
cg08527179	TMSB10	TSS1500	Island	12.6±1.4	11.5±0.5	-1.1	0.000562008	0.584903
cg01081079	COG4;SF3B3	1stExon;TSS1500	Island	9.3±0.7	8.3±0.5	-1.1	0.00056217	0.584903
cg08450168	RAB42	TSS1500	N_Shore	71.2±9.4	59.8±5.9	-11.4	0.000562565	0.584903
cg16584518				69.0±7.3	76.4±4.6	7.3	0.000566517	0.585994
cg17513198	DDHD2;DDHD2;DDHD2	TSS1500;TSS1500;TSS1500	Island	5.2±0.2	4.8±0.3	-0.3	0.00056802	0.585994
cg16456980	SHANK2	Body		63.6±10.6	52.4±9.7	-11.2	0.000569158	0.585994
cg15194163	PRRT1	Body	Island	36.9±4.2	30.1±3.6	-6.8	0.000571649	0.585994
cg25644380	BCL3	3'UTR	S_Shore	78.1±5.4	67.5±7.3	-10.6	0.000571733	0.585994
cg00672228	DLG4;ACADVL;ACADVL;DLG4	5'UTR;TSS200;TSS200;1stExon	Island	9.9±0.9	8.7±0.6	-1.2	0.000572917	0.585994
cg08890345	SMPD3	5'UTR	Island	16.3±4.0	25.8±7.9	9.5	0.00057366	0.585994
cg00687095	RFWD2;RFWD2	TSS1500;TSS1500	Island	3.1±0.2	2.7±0.2	-0.3	0.00057547	0.585994
cg05854207	ZFPM1	Body	Island	54.3±8.2	66.4±6.3	12.1	0.000578289	0.585994
cg00970015	FKBP4	Body	Island	9.6±0.7	8.5±0.7	-1.1	0.000580046	0.585994
cg12087643	GFRA1;GFRA1	TSS1500;TSS1500	Island	6.0±0.5	5.4±0.4	-0.7	0.000580261	0.585994
cg25608626	DSCAML1	Body		33.8±5.4	24.5±6.7	-9.3	0.000581696	0.585994
cg19288921			S_Shelf	61.0±9.6	50.5±7.8	-10.5	0.000581857	0.585994
cg01521567	ATAD3C	Body	S_Shore	95.1±1.4	92.7±2.8	-2.3	0.000581981	0.585994
cg02767382	IL34	3'UTR	N_Shelf	69.1±8.2	58.8±7.7	-10.3	0.000582032	0.585994
cg20739984				34.4±10.1	45.3±9.8	10.9	0.000585885	0.587141
cg17321954	STXBP5L	TSS200	Island	15.0±6.5	8.6±1.1	-6.5	0.000586268	0.587141
cg20495418			N_Shelf	37.4±12.6	20.4±8.5	-17.0	0.000587724	0.587141
cg20461704	SH3GLB1	Body		58.3±8.1	48.5±5.3	-9.8	0.000592295	0.587141
cg14278853			Island	5.0±0.8	6.1±1.0	1.1	0.000594261	0.587141
cg20216130	C9orf91	5'UTR	S_Shore	6.6±0.9	5.6±0.5	-1.0	0.000596003	0.587141
cg10837251	TMEM191A	Body	Island	13.9±2.9	20.2±4.5	6.3	0.000596222	0.587141
cg02726803	P2RX2;P2RX2;P2RX2;P2RX2;P2RX2;P2RX2	Body;Body;Body;Body;Body;Body	Island	13.9±3.8	18.5±7.0	4.6	0.000596364	0.587141
cg23974249	DYNLL1;DYNLL1;DYNLL1	3'UTR;3'UTR;3'UTR	S_Shore	33.5±10.9	47.6±7.8	14.2	0.000596408	0.587141
cg27402429			Island	11.2±1.6	13.4±2.2	2.2	0.000596506	0.587141
cg18505670			Island	17.0±7.1	29.3±8.5	12.3	0.000598076	0.587141
cg05638250	RHOBTB2;RHOBTB2;RHOBTB2	Body;Body;Body	S_Shelf	53.4±14.7	67.3±7.7	13.9	0.000600016	0.587141
cg18724709	MAP3K13	Body		81.6±3.0	76.1±5.6	-5.4	0.000602958	0.587141
cg10221365	JMJD5;JMJD5	TSS1500;TSS1500	N_Shore	82.0±3.4	77.9±4.1	-4.2	0.000603866	0.587141
cg03876184	SUPT7L;SLC4A1AP	TSS1500;1stExon	Island	3.8±0.2	3.4±0.3	-0.4	0.000606122	0.587141
cg04640885	ZEB2;ZEB2;ZEB2	Body;Body;Body	N_Shore	30.4±2.8	26.0±2.8	-4.4	0.000607104	0.587141
cg16206341				60.8±8.0	48.3±9.0	-12.5	0.000608378	0.587141
cg01293740	CACNG8	Body	S_Shelf	18.0±4.7	24.4±3.3	6.4	0.000608908	0.587141
cg19268976	LTBP4;LTBP4;LTBP4	Body;Body;Body	N_Shore	54.5±8.3	47.0±4.0	-7.5	0.000609279	0.587141
cg07262320	CEP72	Body	N_Shore	81.9±3.5	76.3±3.1	-5.6	0.000609286	0.587141
cg15363607	GGT1;GGT1;GGT1	TSS1500;TSS1500;5'UTR		57.3±6.3	64.2±6.7	6.9	0.000610149	0.587141
cg06639166			N_Shore	31.7±9.6	53.4±14.7	21.7	0.000611119	0.587141
cg26534213	ZZZ3	TSS1500	S_Shore	13.7±1.0	12.4±1.3	-1.3	0.000611469	0.587141
cg19045027				53.1±6.3	62.1±6.5	9.0	0.000615578	0.588671
cg05517900	QSOX2	Body	N_Shore	69.3±4.8	62.3±5.5	-6.9	0.000616004	0.588671
cg10775050	NFRKB	5'UTR	Island	6.3±0.9	7.2±1.0	0.9	0.000616764	0.588671
cg08526162	LRCH3	TSS200	Island	12.9±0.9	11.5±0.8	-1.4	0.000619435	0.589949
cg24114014			Island	33.1±8.9	47.0±12.4	13.9	0.000620575	0.589949
cg25619607	IMPACT	1stExon	Island	7.6±0.8	6.7±0.5	-0.9	0.000621854	0.58999
cg15368044	ARHGAP26;ARHGAP26	Body;Body		52.1±6.8	59.3±5.3	7.2	0.000624711	0.591427
cg00578576	COL22A1	Body	N_Shore	78.4±3.8	82.9±3.1	4.5	0.000625848	0.591427
cg26354017	PM20D1	1stExon	Island	71.7±21.6	43.5±25.5	-28.2	0.000627664	0.591686
cg23334729	ZNF343	5'UTR	N_Shore	21.5±1.9	18.9±1.3	-2.6	0.000630259	0.591686
cg16463044	ZZEF1	Body		85.3±2.4	81.8±3.3	-3.5	0.000634406	0.591686
cg23709528			Island	3.5±0.6	4.3±0.8	0.9	0.000634738	0.591686
cg03443455	GAD1;GAD1	TSS1500;TSS1500	Island	26.1±8.2	18.2±4.4	-7.9	0.000634766	0.591686
cg18922542	AUTS2;AUTS2	3'UTR;3'UTR	S_Shore	87.5±3.3	83.1±3.8	-4.5	0.000634887	0.591686
cg20533711	PAOX;PAOX;PAOX	TSS1500;TSS1500;TSS1500	Island	8.3±0.9	7.3±0.4	-1.0	0.000638941	0.591686
cg05705549	C16orf89;C16orf89	3'UTR;3'UTR		76.9±3.4	66.4±9.5	-10.5	0.000641913	0.591686
cg09887367				48.0±6.2	37.9±7.2	-10.1	0.000642695	0.591686
cg10355455	USP5;USP5;CDCA3	TSS200;TSS200;TSS1500	Island	3.6±0.3	4.0±0.3	0.4	0.000644101	0.591686
cg06628000	SARS	TSS1500	N_Shore	34.7±6.6	44.0±6.7	9.4	0.00064475	0.591686
cg00089798	FAM19A2;FAM19A2	5'UTR;1stExon	Island	7.8±1.1	9.7±2.8	1.9	0.000645499	0.591686
cg23979971	PAIP2;PAIP2	TSS200;5'UTR	Island	5.5±0.5	6.1±0.4	0.5	0.000645829	0.591686
cg11805188	SLC12A7	Body	S_Shore	36.0±5.6	44.9±7.8	8.9	0.000649275	0.591686
cg02841895	MGAT5B;MGAT5B	Body;Body	N_Shelf	57.7±10.6	47.0±8.2	-10.8	0.000649746	0.591686
cg09053611	NDUFA5	Body	N_Shore	56.9±8.0	47.1±4.5	-9.8	0.000651986	0.591686
cg16998223	NKAIN3	Body		19.2±8.7	31.8±8.2	12.5	0.000652112	0.591686
cg26273417	EFNB2	Body	S_Shore	88.3±1.6	86.5±1.5	-1.8	0.000652241	0.591686
cg21811911	TBC1D16	Body	N_Shore	89.3±1.4	86.0±4.5	-3.3	0.000654148	0.591686
cg26341453	SESN2	Body		56.0±10.8	66.8±8.0	10.8	0.000654735	0.591686
cg20092736			S_Shore	74.2±6.9	82.7±8.6	8.6	0.000655567	0.591686
cg25795774			N_Shelf	80.1±4.7	73.6±5.0	-6.5	0.00065581	0.591686
cg07462112			N_Shelf	33.6±5.7	40.2±3.5	6.6	0.00065768	0.591686
cg08254399				82.8±2.8	77.6±3.9	-5.2	0.000659207	0.591686
cg24206827				23.4±5.0	34.4±8.5	11.0	0.00065972	0.591686
cg06770554	C1orf56	1stExon	Island	6.9±0.4	6.3±0.4	-0.7	0.000661877	0.591686
cg21543670	CCDC149;CCDC149	Body;Body		71.6±6.7	79.8±3.4	8.1	0.000662235	0.591686
cg19516754				55.6±5.5	63.9±4.8	8.3	0.000664208	0.591686
cg02291439	PPIC	Body	N_Shore	67.6±5.2	61.3±5.3	-6.4	0.000664459	0.591686
cg12073754	PAN3;LOC100288730;PAN3	TSS200;Body;TSS200	Island	7.6±0.8	8.4±1.0	0.8	0.000665642	0.591686
cg04157345	TGFBRAP1;TGFBRAP1	Body;Body	Island	77.1±5.3	66.7±7.6	-10.4	0.000666051	0.591686
cg11434614	PALLD;PALLD;PALLD	Body;Body;Body		77.2±4.4	68.2±6.4	-9.0	0.000667313	0.591686
cg25408620	CHCHD2	Body	N_Shore	64.9±9.6	50.5±8.3	-14.4	0.000667665	0.591686
cg17367078				26.1±7.9	17.5±6.9	-8.5	0.000671142	0.591686
cg07441152	FAM83H	5'UTR	N_Shore	67.0±9.7	55.8±6.9	-11.3	0.000673033	0.591686
cg03705384	ALX1	Body	Island	12.6±1.8	14.8±2.7	2.2	0.000673296	0.591686
cg21907582	MAGIX;MAGIX;MAGIX;MAGIX;MAGIX;MAGIX;MAGIX	5'UTR;5'UTR;TSS1500;1stExon;1stExon;5'UTR;1stExon	Island	70.7±8.4	79.7±3.6	9.0	0.000675459	0.591686
cg14624895	CCHCR1;CCHCR1;TCF19;TCF19;CCHCR1	TSS1500;TSS1500;TSS200;TSS200;TSS1500	Island	5.2±1.1	3.9±0.7	-1.3	0.00067637	0.591686
cg10719920			S_Shelf	86.3±1.5	83.3±2.9	-2.9	0.000677649	0.591686
cg13442432			Island	5.8±0.7	6.8±1.1	1.0	0.000678386	0.591686
cg08832414	ECE2;ECE2;ECE2;ECE2	Body;TSS1500;TSS1500;TSS1500	N_Shore	8.1±1.4	10.5±2.7	2.4	0.000678857	0.591686
cg05336997			N_Shore	25.0±6.7	32.2±4.7	7.2	0.000678953	0.591686
cg18433519	KIAA0319;KIAA0319;KIAA0319;KIAA0319;KIAA0319	TSS1500;TSS200;TSS200;TSS200;TSS1500	Island	34.3±13.0	19.5±8.2	-14.9	0.000680521	0.591686
cg11738286	KPNA6	TSS200	N_Shore	7.7±0.6	7.0±0.5	-0.8	0.000680721	0.591686
cg15156610	NCRNA00171	Body		75.0±5.8	81.6±3.9	6.6	0.000682241	0.591686
cg06958211	PAK6;PAK6;PAK6;PAK6	1stExon;5'UTR;5'UTR;5'UTR	S_Shore	61.8±10.9	50.7±7.9	-11.1	0.000683154	0.591686
cg07076109	FOXK1	Body		84.2±3.3	87.7±1.4	3.5	0.00068662	0.593264
cg02610689	FAM86A;FAM86A	TSS1500;TSS1500	Island	13.3±1.3	11.8±1.0	-1.5	0.000687463	0.593264
cg14168923	GSX1	TSS200	Island	4.9±0.5	4.2±0.5	-0.8	0.000689053	0.593564
cg27374441	TAF4	TSS200	Island	9.1±0.6	8.1±0.6	-1.0	0.000694889	0.596008
cg01221018	MDP1;CHMP4A	Body;TSS1500	S_Shore	12.6±5.6	20.1±10.1	7.5	0.000695256	0.596008
cg19766441	SLC34A2	TSS200	Island	5.4±1.0	8.7±4.2	3.3	0.000696479	0.596008
cg09085524	WIPI2;WIPI2;WIPI2;WIPI2;WIPI2	3'UTR;3'UTR;3'UTR;3'UTR;3'UTR		83.6±2.4	80.0±2.9	-3.5	0.000697067	0.596008
cg27404676	FAM46D	TSS200	Island	15.1±10.1	25.4±10.1	10.2	0.000699382	0.596008
cg01437235	TMEM175	5'UTR	N_Shore	51.5±6.8	39.5±9.3	-12.0	0.000700482	0.596008
cg14862111	MMAB;MVK;MVK;MVK;MVK	TSS200;5'UTR;5'UTR;1stExon;1stExon	Island	3.9±0.3	3.5±0.3	-0.4	0.000700633	0.596008
cg17329691	C19orf29;C19orf29	TSS200;TSS200	Island	5.3±0.5	4.7±0.2	-0.6	0.000701947	0.596063
cg24251850	PIK3R5;PIK3R5	5'UTR;TSS200		36.2±13.2	51.3±12.3	15.1	0.000705123	0.597513
cg09518384			S_Shelf	84.5±2.8	79.3±3.9	-5.1	0.000706159	0.597513
cg05913684	PALM;PALM	Body;Body	Island	28.8±11.1	17.3±5.2	-11.6	0.00070762	0.59769
cg14201606			S_Shelf	84.4±1.8	81.7±1.6	-2.7	0.000710892	0.59836
cg10112837				84.3±2.9	80.6±5.7	-3.7	0.000711362	0.59836
cg04825215	MICB	Body	S_Shore	7.3±4.0	12.1±6.5	4.9	0.000712175	0.59836
cg26477613			N_Shore	54.8±10.4	66.1±5.6	11.4	0.000713811	0.59868
cg06512271	ADCY2	TSS1500	N_Shore	35.8±11.8	43.9±10.9	8.1	0.000718234	0.599309
cg20419829	STX2;STX2	Body;Body		88.9±1.6	90.3±1.1	1.4	0.000718318	0.599309
cg17156862	KLHDC7A	TSS1500	N_Shore	44.6±10.7	57.0±8.2	12.4	0.000718328	0.599309
cg05404847	LIPE;LIPE	1stExon;5'UTR	S_Shelf	70.3±7.2	60.8±6.9	-9.5	0.000720902	0.599395
cg26292241	STK16;GLB1L;GLB1L;STK16	TSS200;5'UTR;1stExon;TSS200	Island	5.5±0.4	5.0±0.5	-0.6	0.000720943	0.599395
cg11153505	ATP11A;ATP11A	Body;Body		91.8±1.1	90.4±1.9	-1.5	0.000724307	0.601144
cg14248106	C1QL1	TSS1500	Island	14.0±3.9	19.0±4.4	5.0	0.000726649	0.602041
cg25103103	TCF23	Body	S_Shore	40.4±5.8	51.0±6.8	10.6	0.00072898	0.602926
cg23158051	ACTR2;ACTR2	TSS200;TSS200	Island	2.9±0.1	3.3±0.3	0.4	0.000731247	0.603754
cg07849581	TEC	TSS1500	Island	4.2±0.5	4.8±0.4	0.5	0.000732927	0.604096
cg18739537	NFKBIE	Body	N_Shore	57.9±6.2	46.1±8.0	-11.8	0.000740972	0.607793
cg02652475	C3orf57	TSS200	Island	8.4±1.1	9.8±0.9	1.4	0.000745126	0.607793
cg18599129	ZMYND8;ZMYND8;ZMYND8	Body;Body;Body	Island	85.7±1.6	82.6±3.9	-3.1	0.000745356	0.607793
cg01612656	AFAP1;AFAP1;LOC84740	3'UTR;3'UTR;Body		57.3±6.9	49.6±6.2	-7.6	0.000745532	0.607793
cg02700498	BZW2;BZW2;ANKMY2;BZW2	TSS1500;TSS1500;Body;TSS1500	Island	15.8±1.8	13.6±1.1	-2.2	0.000746067	0.607793
cg15401952	KCNIP4;KCNIP4;KCNIP4;KCNIP4	Body;TSS1500;5'UTR;5'UTR		9.8±1.9	7.6±1.2	-2.3	0.000747895	0.607793
cg08499832	CNTN4	5'UTR		22.7±4.4	33.8±8.5	11.2	0.000748362	0.607793
cg06446372	TBCD	Body	N_Shore	86.9±2.5	83.9±3.6	-3.1	0.000749205	0.607793
cg24964215				19.6±3.1	25.4±7.4	5.7	0.000751017	0.607793
cg26279745	ADCY4	Body	Island	57.6±13.2	41.8±9.7	-15.8	0.000751381	0.607793
cg25279100	PARP12	TSS200	S_Shore	81.1±3.3	85.0±1.4	3.8	0.00075418	0.607793
cg04842553	CCDC104	TSS1500	N_Shore	63.5±8.1	53.1±6.3	-10.4	0.000754591	0.607793
cg03866306	FAM155A	Body		53.8±4.4	61.2±5.9	7.4	0.00075582	0.607793
cg21157923	LCN10	TSS1500	N_Shelf	57.7±10.7	50.3±10.1	-7.4	0.000757286	0.607793
cg23404110	CPT1A;CPT1A	TSS200;TSS200	N_Shore	2.1±0.3	2.7±0.6	0.6	0.000758409	0.607793
cg22736483				43.3±10.8	56.8±6.8	13.5	0.000759511	0.607793
cg15060929	SS18;SS18	TSS200;TSS200	Island	5.6±0.6	4.8±0.5	-0.8	0.000760175	0.607793
cg03639021	GNB2L1;SNORD95	TSS200;TSS1500	Island	7.1±0.6	6.2±0.5	-0.8	0.000760651	0.607793
cg06659791	ZNF354C	5'UTR	S_Shore	29.6±7.0	35.6±5.3	6.0	0.000761611	0.607793
cg03250742	SPON2;LOC100130872-SPON2;SPON2	Body;Body;Body	Island	29.3±11.2	39.8±14.1	10.5	0.000763941	0.608463
cg20141817	SPRR2G	TSS1500		62.7±7.8	71.2±5.5	8.4	0.000765	0.608463
cg25531857	C20orf199;C20orf199;C20orf199	Body;Body;Body	S_Shelf	41.8±8.3	53.1±8.8	11.4	0.000767479	0.608711
cg17745234	TMPRSS6;TMPRSS6	1stExon;5'UTR		42.2±8.8	32.1±8.1	-10.0	0.000771237	0.608711
cg09451738				54.5±9.7	65.7±5.7	11.2	0.000772796	0.608711
cg13550401	NUDT1;NUDT1;NUDT1;NUDT1;NUDT1;NUDT1;NUDT1	Body;Body;Body;Body;Body;Body;Body		15.7±2.5	13.3±1.6	-2.4	0.000773856	0.608711
cg02358790				85.4±2.4	80.7±3.9	-4.7	0.00077478	0.608711
cg16520238				5.0±0.8	4.1±0.5	-1.0	0.000775003	0.608711
cg20922660	PRR3;PRR3;PRR3;GNL1;PRR3;GNL1	5'UTR;5'UTR;1stExon;5'UTR;1stExon;1stExon	Island	7.5±0.7	6.6±0.4	-0.9	0.000776149	0.608711
cg21570493			N_Shelf	63.4±10.0	77.2±8.1	13.9	0.000777419	0.608711
cg02743950	FKRP;FKRP	Body;Body	Island	67.5±8.5	56.7±5.3	-10.9	0.000777492	0.608711
cg22280258	ALOX15	TSS200	S_Shore	9.1±1.6	11.9±5.1	2.8	0.000778434	0.608711
cg19489188	SIRT6;ANKRD24	TSS1500;TSS200	S_Shore	55.1±8.8	45.1±5.5	-9.9	0.000779976	0.608711
cg25468802	SDHAF1	TSS1500	N_Shore	75.9±3.2	80.0±1.6	4.1	0.000780618	0.608711
cg26292976	CSNK2A1;CSNK2A1;CSNK2A1	3'UTR;3'UTR;3'UTR		79.3±3.7	83.7±2.0	4.4	0.000785405	0.611445
cg14511677	ST14	Body	Island	13.4±5.7	20.8±6.3	7.3	0.000787006	0.611693
cg00160066			N_Shelf	80.8±2.2	84.2±2.1	3.4	0.000790112	0.611707
cg09735851			Island	17.9±3.8	21.8±3.9	3.8	0.000790557	0.611707
cg15528519	SNX26	Body	S_Shelf	94.8±0.7	95.7±0.7	1.0	0.000791653	0.611707
cg16197879	CLDN14;CLDN14;CLDN14;CLDN14;CLDN14	5'UTR;5'UTR;TSS1500;5'UTR;5'UTR		87.5±2.2	83.3±4.1	-4.2	0.000792151	0.611707
cg05294159			Island	21.9±7.0	29.3±4.5	7.5	0.000796161	0.611797
cg27162882			N_Shore	78.8±5.2	71.6±6.2	-7.3	0.000796468	0.611797
cg16222568	SPEG	Body	N_Shore	76.0±7.2	82.5±2.7	6.5	0.000797218	0.611797
cg26740494	MMP23A;MMP23B	TSS1500;TSS1500	Island	35.2±3.1	30.9±3.1	-4.4	0.000797954	0.611797
cg20276772	MICALL2	3'UTR	Island	68.5±6.8	57.3±8.4	-11.3	0.000798677	0.611797
cg02628016	KLHL24	Body		62.3±4.5	67.0±3.0	4.7	0.000800877	0.612499
cg27152219			Island	22.4±8.2	32.1±8.9	9.7	0.000806195	0.61405
cg00072099	PPM1K	TSS200	Island	3.9±0.4	3.3±0.4	-0.5	0.00080661	0.61405
cg11752857	DNAH17	Body	S_Shelf	82.8±4.1	78.7±5.0	-4.1	0.000809924	0.61405
cg07316676	IGHMBP2;MRPL21;MRPL21	1stExon;TSS200;TSS200	Island	6.8±0.7	6.1±0.6	-0.7	0.000812313	0.61405
cg12922648	GTF2H4	Body	S_Shore	78.6±3.4	73.1±7.3	-5.5	0.000813287	0.61405
cg23583501				24.4±10.6	12.8±2.9	-11.6	0.000815579	0.61405
cg15381080			Island	69.8±4.8	76.0±3.5	6.2	0.000816192	0.61405
cg04275194	USP37;RQCD1	TSS1500;1stExon	Island	9.0±0.4	8.2±0.5	-0.8	0.000816908	0.61405
cg00500428	HCFC1R1;THOC6;HCFC1R1;HCFC1R1;THOC6	TSS1500;Body;TSS1500;TSS1500;Body	S_Shore	27.9±6.1	36.4±5.2	8.5	0.000819763	0.61405
cg14159672	PM20D1	1stExon	Island	68.2±23.2	42.4±21.7	-25.9	0.000820127	0.61405
cg25125060	NR2E1	Body	Island	47.5±4.8	36.3±9.5	-11.2	0.000820617	0.61405
cg11998932	SDK1	Body		24.9±5.5	19.3±2.3	-5.7	0.000820874	0.61405
cg02061876	DDX18	TSS200	Island	4.5±0.5	3.7±0.4	-0.8	0.000824649	0.61405
cg05061886	MN1	1stExon	Island	82.0±3.1	72.5±8.2	-9.4	0.00082693	0.61405
cg10212621	HMGCS2;HMGCS2	TSS200;TSS200		26.7±8.5	37.0±7.4	10.3	0.000829202	0.61405
cg02110273	PRKCA	Body		77.1±5.1	82.8±2.4	5.8	0.000829457	0.61405
cg24698536	SSH1;SSH1	Body;Body	N_Shore	10.9±1.3	9.7±0.9	-1.2	0.00083065	0.61405
cg27504460				62.6±5.5	53.8±5.3	-8.8	0.000832157	0.61405
cg06485114	FLT4;FLT4	Body;Body	Island	84.8±3.0	78.8±6.8	-6.1	0.000832891	0.61405
cg16935039			Island	55.3±11.6	39.9±6.0	-15.3	0.000834564	0.61405
cg05250352	POR;SNORA14A	5'UTR;TSS1500		81.0±2.5	78.3±3.9	-2.7	0.000834764	0.61405
cg12022895	ATP6V0E2;LOC401431;ATP6V0E2;ATP6V0E2;ATP6V0E2	5'UTR;TSS200;5'UTR;1stExon;1stExon	Island	2.5±0.4	2.9±0.4	0.4	0.000835646	0.61405
cg14064399	LMNB1;LMNB1	1stExon;5'UTR	Island	5.9±0.6	6.8±0.6	0.9	0.000837629	0.61405
cg20210373	TRPV1	5'UTR		79.5±2.5	81.7±1.7	2.2	0.000839009	0.61405
cg03110921	DLG5	Body		62.4±8.7	51.4±9.9	-11.0	0.000840754	0.61405
cg10471437	GSG1L	1stExon	Island	6.0±0.7	5.1±0.5	-0.8	0.000842993	0.61405
cg01049870	DICER1;DICER1	5'UTR;5'UTR		72.1±7.9	79.2±3.6	7.1	0.000845143	0.61405
cg20807790	POMC;POMC	Body;Body	Island	82.8±4.5	76.6±8.5	-6.2	0.000847684	0.61405
cg06315177	DNASE2B;DNASE2B	Body;Body		86.3±1.3	83.8±2.3	-2.5	0.000847722	0.61405
cg14049807	TBC1D2	Body		94.7±1.0	95.9±0.8	1.2	0.000849504	0.61405
cg13854747	CDCA7;CDCA7	Body;Body		87.9±2.6	84.9±2.3	-3.0	0.000850111	0.61405
cg09882550	CNOT6	TSS1500	N_Shore	18.2±3.0	21.7±4.4	3.5	0.000850974	0.61405
cg05818685	CTNND2	Body	Island	19.5±5.7	25.0±6.3	5.5	0.000851057	0.61405
cg04293175	SPON1	Body	S_Shore	33.2±8.4	23.7±3.6	-9.4	0.000853258	0.61405
cg14359894	RASSF2	5'UTR	Island	26.4±14.7	10.0±4.5	-16.4	0.000855415	0.61405
cg13040816	MDC1	Body	N_Shelf	77.4±2.5	73.1±4.3	-4.3	0.0008558	0.61405
cg17705731				57.4±7.2	51.0±7.7	-6.4	0.00085633	0.61405
cg26893861	DUSP3	3'UTR		27.6±13.7	11.7±9.6	-15.9	0.000856426	0.61405
cg25007680	PARK7;PARK7;PARK7	5'UTR;1stExon;5'UTR	Island	9.9±0.8	8.8±0.5	-1.1	0.000857034	0.61405
cg13393601			S_Shore	6.7±0.6	5.9±0.4	-0.8	0.000860554	0.61405
cg03112631	SCN3B;SCN3B	Body;Body		5.8±0.6	7.9±2.3	2.2	0.000861409	0.61405
cg26650987	C5orf43	TSS200	Island	6.2±0.5	5.5±0.5	-0.7	0.000864323	0.61405
cg12973017	HDAC4	Body	Island	79.5±3.7	83.3±2.3	3.8	0.000865501	0.61405
cg13707560	NME5	5'UTR		28.5±8.8	37.3±6.6	8.8	0.000868484	0.61405
cg24085570	ATAD3C	Body	S_Shore	48.0±5.8	55.1±6.2	7.1	0.00086884	0.61405
cg26367275	PTCHD2	3'UTR	S_Shore	58.7±7.8	69.2±5.7	10.6	0.000872108	0.61405
cg03309722	INO80B	TSS1500	N_Shore	13.1±3.4	21.7±9.5	8.6	0.000872426	0.61405
cg07987051	NAGPA	Body	N_Shelf	75.7±6.1	68.3±5.9	-7.4	0.000873116	0.61405
cg20729301			Island	3.1±0.3	3.6±0.4	0.5	0.000873426	0.61405
cg08768385				63.0±8.1	50.8±8.1	-12.2	0.000875142	0.61405
cg00663000	FLAD1;FLAD1	Body;Body		74.3±6.6	82.2±3.5	7.9	0.000875909	0.61405
cg01557754	FGF11	TSS200	N_Shore	31.1±6.9	40.2±7.0	9.0	0.00087621	0.61405
cg16560861	PPP1R3E	Body	Island	2.5±0.4	3.1±0.7	0.6	0.000877526	0.61405
cg10382206				44.4±11.1	57.0±8.5	12.6	0.000880909	0.61405
cg09042678	PET117	TSS1500	N_Shore	20.1±4.2	25.7±4.6	5.5	0.000881187	0.61405
cg23417131				74.6±7.0	67.1±5.5	-7.5	0.000881633	0.61405
cg07732472	BRD4;BRD4	5'UTR;5'UTR		12.5±2.5	9.9±1.0	-2.6	0.000882015	0.61405
cg25799073	PHLDB2;PLCXD2	5'UTR;Body		12.2±2.7	15.7±5.5	3.5	0.000884422	0.61405
cg20972917	PRKAG2;PRKAG2;PRKAG2	Body;TSS1500;Body		31.9±9.3	44.2±7.8	12.3	0.000885044	0.61405
cg15021882				78.2±1.8	79.9±1.6	1.8	0.000888124	0.61405
cg01483824	GRIN2D	Body	Island	88.7±7.0	78.2±8.0	-10.5	0.000889097	0.61405
cg03102073				66.1±7.5	72.1±5.4	6.1	0.000891359	0.61405
cg14083146	RALGAPA2	TSS1500	S_Shore	27.7±7.5	40.6±9.8	12.9	0.000892642	0.61405
cg09013953				58.4±12.6	72.6±8.6	14.2	0.000892823	0.61405
cg16451027	APC	TSS1500	N_Shore	43.7±11.1	59.2±10.8	15.5	0.000892901	0.61405
cg08160462			S_Shore	63.5±10.3	50.3±9.9	-13.2	0.000892914	0.61405
cg00206233			S_Shore	65.0±8.2	55.3±7.0	-9.7	0.000893831	0.61405
cg23251170	GPD1	TSS1500		49.4±10.4	40.1±5.7	-9.3	0.000894945	0.61405
cg01671070	BEX5;BEX5	5'UTR;5'UTR		37.6±19.5	39.9±20.8	2.2	0.000896369	0.61405
cg01911440	RPTOR;RPTOR	Body;Body	N_Shore	91.9±2.5	87.9±2.6	-4.0	0.000896494	0.61405
cg18879481	TNFSF18	Body		77.0±4.6	73.5±2.5	-3.6	0.000897448	0.61405
cg24118495	SMURF1;SMURF1	Body;Body		42.0±7.2	30.5±6.7	-11.5	0.000902291	0.61405
cg05440289	IVL	5'UTR		78.7±5.4	73.3±4.8	-5.4	0.000903629	0.61405
cg14593550	C12orf57	TSS200	Island	17.8±2.7	14.2±2.9	-3.6	0.000905265	0.61405
cg17906105	NCAPG2	Body		11.6±1.9	9.5±1.4	-2.1	0.000906444	0.61405
cg14164956	CDK11A;CDK11B;CDK11B;CDK11B;CDK11A;CDK11B;CDK11B;CDK11B	TSS1500;TSS1500;TSS1500;TSS1500;TSS1500;TSS1500;TSS1500;TSS1500	S_Shore	88.8±3.5	92.4±1.8	3.7	0.000906873	0.61405
cg14817783	PHOSPHO2;KLHL23;C2orf77	5'UTR;5'UTR;TSS1500	S_Shore	76.9±4.8	81.8±2.9	5.0	0.000910551	0.61405
cg19026356	TRABD	TSS200	Island	3.9±0.5	4.6±0.6	0.6	0.000910739	0.61405
cg01487542	CMAH;CMAH	TSS200;Body	N_Shore	60.0±7.7	48.6±8.9	-11.4	0.000911476	0.61405
cg08038741				68.3±8.4	58.4±7.2	-9.9	0.000911588	0.61405
cg24905333	UBE2V1;UBE2V1;UBE2V1;TMEM189-UBE2V1;UBE2V1;UBE2V1;UBE2V1	1stExon;5'UTR;5'UTR;Body;1stExon;5'UTR;1stExon	S_Shelf	9.8±0.9	8.7±0.5	-1.1	0.000911799	0.61405
cg12420472				7.8±1.2	6.7±0.8	-1.1	0.000914295	0.61405
cg01654770			N_Shore	65.0±9.0	51.9±10.0	-13.0	0.00091437	0.61405
cg14606067	TUBA8	Body	Island	12.2±2.0	10.1±1.3	-2.2	0.000914836	0.61405
cg07465881	SLBP	Body	Island	3.8±0.8	4.5±0.6	0.8	0.000916349	0.61405
cg00026290	CLNK	TSS200		59.3±8.7	67.4±8.6	8.1	0.000917555	0.61405
cg26822572	MAPK12	3'UTR	S_Shore	51.6±6.7	45.2±6.0	-6.4	0.000921974	0.61405
cg14260530	AKNA	TSS1500	N_Shelf	65.7±6.7	53.3±10.2	-12.3	0.000922125	0.61405
cg08120015	SRF	TSS200	Island	5.1±0.4	4.5±0.6	-0.6	0.000924714	0.61405
cg03268942				13.5±4.2	19.3±4.7	5.8	0.000925535	0.61405
cg11205006	HPS4;HPS4;HPS4	1stExon;5'UTR;Body	N_Shelf	84.8±3.2	88.4±1.3	3.6	0.000926015	0.61405
cg24644049	CDS1	TSS200	Island	8.6±1.9	6.4±1.4	-2.2	0.000926473	0.61405
cg03064524	GRIP1	Body		66.8±8.9	78.0±4.5	11.3	0.000927106	0.61405
cg17530030				38.5±10.1	54.5±10.1	16.0	0.000927344	0.61405
cg14597862				63.2±6.8	55.5±6.7	-7.7	0.000928248	0.61405
cg17910931			Island	54.2±5.2	48.6±5.8	-5.6	0.000929943	0.61405
cg04645150			Island	33.0±10.4	47.3±14.4	14.3	0.000929983	0.61405
cg02435573			N_Shore	18.2±7.9	24.2±8.7	6.0	0.000931942	0.61405
cg10459127	C19orf43;C19orf43	1stExon;5'UTR	Island	4.3±0.2	4.0±0.3	-0.3	0.000932913	0.61405
cg00276389	TMPRSS6	Body	S_Shore	20.5±7.8	29.8±6.8	9.3	0.000933259	0.61405
cg13247663	FAM110B	5'UTR	Island	17.0±5.0	22.8±7.7	5.8	0.000934437	0.61405
cg00002593	TAS1R3	Body	Island	51.7±7.0	43.4±6.3	-8.3	0.000936082	0.61405
cg20131897	ACVRL1;ACVRL1	TSS1500;5'UTR	N_Shelf	70.8±2.3	64.7±5.0	-6.1	0.000937791	0.61405
cg27179866				8.5±2.2	12.2±4.4	3.7	0.000941553	0.61405
cg21047695	NKAIN3	Body		45.4±13.2	62.0±10.1	16.6	0.00094403	0.61405
cg19255307			S_Shelf	44.8±9.6	56.4±7.3	11.6	0.000945129	0.61405
cg27066122	HRNBP3	5'UTR		39.6±9.7	49.6±7.0	10.1	0.000945362	0.61405
cg03180134	MAML3	Body		6.5±1.0	9.6±3.1	3.0	0.000945618	0.61405
cg21362390	SLITRK2;SLITRK2;SLITRK2;SLITRK2;SLITRK2;SLITRK2;SLITRK2;SLITRK2;SLITRK2	5'UTR;5'UTR;5'UTR;5'UTR;5'UTR;5'UTR;5'UTR;5'UTR;5'UTR	Island	31.9±26.0	33.8±28.1	1.9	0.000952525	0.61405
cg13558061	YPEL1	TSS200	Island	15.1±1.1	13.4±1.1	-1.7	0.000953718	0.61405
cg05962325	ACAT1	TSS1500	Island	9.7±1.7	11.6±1.6	2.0	0.000956589	0.61405
cg16375824	PPP2R4;PPP2R4;PPP2R4;PPP2R4;CRAT;CRAT	1stExon;1stExon;Body;1stExon;TSS1500;TSS1500	Island	9.5±0.7	8.5±0.6	-1.0	0.000957833	0.61405
cg01199647	KIAA0895L	Body	S_Shore	83.6±2.9	80.1±3.9	-3.5	0.000958493	0.61405
cg14005240	ATP4A	TSS1500		71.6±5.9	64.7±5.8	-7.0	0.000960558	0.61405
cg17288256	MGC16384;SLC15A4	TSS1500;Body		67.4±10.4	76.6±4.2	9.3	0.000960926	0.61405
cg26781482				10.4±1.3	12.2±2.4	1.9	0.000967052	0.61405
cg04595393	BHLHB9;BHLHB9;BHLHB9;BHLHB9;BHLHB9;BHLHB9;BHLHB9;BHLHB9;BHLHB9;BHLHB9	5'UTR;5'UTR;5'UTR;5'UTR;5'UTR;5'UTR;1stExon;5'UTR;5'UTR;1stExon	Island	22.4±17.6	25.0±21.6	2.5	0.000969184	0.61405
cg16017420			S_Shelf	80.0±4.9	70.1±8.1	-9.9	0.000971805	0.61405
cg23182239				74.3±3.2	78.4±2.3	4.1	0.00097296	0.61405
cg04002480	TFR2	3'UTR	N_Shore	59.5±7.4	68.5±4.3	9.0	0.000974005	0.61405
cg06680481	C20orf56	Body	Island	15.7±5.0	22.6±5.2	6.9	0.000974233	0.61405
cg10718914	PLCD1;PLCD1;PLCD1	3'UTR;Body;3'UTR		51.2±4.9	56.6±6.1	5.4	0.000976236	0.61405
cg22764925	GGT1	5'UTR		28.4±8.4	21.1±5.7	-7.2	0.00097673	0.61405
cg04762890	MMP15	Body	N_Shore	74.9±6.2	67.6±4.6	-7.4	0.000979116	0.61405
cg09205801	ABTB2	TSS200	Island	4.8±0.4	5.4±0.6	0.6	0.000980453	0.61405
cg01877879	CAMTA2;CAMTA2;SPAG7;CAMTA2;CAMTA2	3'UTR;3'UTR;TSS1500;3'UTR;3'UTR	Island	11.5±0.9	10.6±0.7	-0.8	0.00098219	0.61405
cg03364076	NCRNA00188;NCRNA00188;NCRNA00188;NCRNA00188;NCRNA00188;NCRNA00188;NCRNA00188;NCRNA00188;NCRNA00188;NCRNA00188;NCRNA00188;NCRNA00188;SNORD49B;NCRNA00188;NCRNA00188;SNORD49A;NCRNA00188;NCRNA00188;NCRNA00188;NCRNA00188;NCRNA00188;NCRNA00188;NCRNA00188;NCRNA00188;NCRNA00188	Body;Body;Body;Body;Body;Body;Body;Body;Body;Body;Body;Body;TSS1500;Body;Body;TSS1500;Body;Body;Body;Body;Body;Body;Body;Body;Body	Island	5.2±0.5	4.6±0.4	-0.6	0.000983288	0.61405
cg18902203	TFDP1;TFDP1	TSS1500;TSS1500		64.0±8.3	55.7±5.9	-8.3	0.00098427	0.61405
cg01957599	FAM13AOS	Body		64.4±8.2	56.1±7.2	-8.3	0.000984759	0.61405
cg06057398			N_Shelf	12.2±1.2	10.6±0.9	-1.6	0.000986762	0.61405
cg09652526	ZNF831	3'UTR		34.8±8.4	25.7±10.6	-9.1	0.000987154	0.61405
cg02614016	MINPP1	TSS1500	N_Shore	55.6±10.2	68.2±6.0	12.6	0.000990657	0.61405
cg27463141			N_Shelf	28.1±10.5	38.5±6.2	10.5	0.000991279	0.61405
cg23120652	STAMBPL1	TSS200	Island	6.8±0.5	7.3±0.4	0.5	0.00099372	0.61405
cg05415840	ARC;ARC	1stExon;3'UTR	N_Shore	40.8±14.0	27.1±13.0	-13.7	0.0009958	0.61405
cg06934867				47.0±9.7	33.3±8.1	-13.7	0.000996619	0.61405
cg07635623	SERPINB1	5'UTR	Island	4.3±0.3	3.9±0.3	-0.4	0.000997875	0.61405
cg12020932	ARMC7	TSS200	Island	10.8±0.8	9.8±0.5	-1.0	0.000997939	0.61405
cg08468913	SEMA5B	Body	Island	59.5±8.1	48.4±5.4	-11.1	0.00100051	0.61405
cg03162314	CTU1	3'UTR	N_Shore	28.4±7.9	36.1±6.7	7.7	0.00100056	0.61405
cg03464573	HOXA9	TSS1500	Island	16.7±1.3	15.1±1.1	-1.6	0.00100078	0.61405
cg05171937	STK38L	TSS1500	N_Shore	89.3±1.4	87.5±1.7	-1.8	0.00100195	0.61405
cg02832357	STAT5B	TSS1500	S_Shore	7.4±0.5	8.2±0.4	0.8	0.00100365	0.61405
cg16030119			S_Shelf	4.3±0.4	3.8±0.2	-0.5	0.00100568	0.61405
cg19574080			N_Shelf	71.6±5.5	78.3±3.1	6.7	0.0010077	0.61405
cg21214521			Island	91.7±2.0	87.6±5.5	-4.1	0.00100772	0.61405
cg24128593	ZBTB2	TSS200	Island	3.8±0.5	4.3±0.4	0.6	0.00100891	0.61405
cg21045917	ALAS2;ALAS2;ALAS2;ALAS2;ALAS2;ALAS2	5'UTR;1stExon;5'UTR;1stExon;1stExon;5'UTR		52.5±9.4	43.1±6.3	-9.4	0.00100948	0.61405
cg11037818			Island	7.7±0.5	7.0±0.5	-0.7	0.00100964	0.61405
cg12222949	GLT25D2	Body	Island	48.8±16.9	67.5±12.0	18.7	0.00101031	0.61405
cg18183701	MYBPH	Body		67.0±9.1	60.2±10.1	-6.9	0.00101092	0.61405
cg02762689	GUCA1B	TSS1500		81.1±3.4	72.3±7.6	-8.8	0.00101111	0.61405
cg01725383	RUNX1;RUNX1;RUNX1;RUNX1;RUNX1	5'UTR;1stExon;5'UTR;1stExon;Body	N_Shore	15.7±1.6	13.7±1.1	-2.0	0.00101159	0.61405
cg13490827	MAST2;MAST2	1stExon;5'UTR	Island	4.3±0.7	5.1±0.5	0.8	0.00102129	0.61405
cg19357011	KIFC1	Body	N_Shelf	86.9±2.0	84.3±2.0	-2.6	0.00102479	0.61405
cg09616647	VWA5B2;MIR1224	Body;TSS200	Island	27.1±5.5	33.1±2.9	6.0	0.0010258	0.61405
cg04202620	ARHGEF10	Body		61.9±7.5	52.2±6.9	-9.7	0.00102657	0.61405
cg09525295				29.2±9.5	37.1±6.5	7.9	0.0010278	0.61405
cg09187413	TAP2;TAP2	Body;Body		77.8±6.5	67.4±6.6	-10.4	0.00102875	0.61405
cg11744777	HIST1H4K	TSS200	Island	16.7±6.8	9.4±2.1	-7.3	0.00102896	0.61405
cg11589429			Island	92.9±2.1	88.0±3.4	-4.9	0.00103108	0.61405
cg13471209				75.3±7.2	67.3±7.3	-8.1	0.00103201	0.61405
cg25008147	ZMAT4;ZMAT4	TSS1500;TSS1500	S_Shore	36.4±11.8	49.1±7.0	12.7	0.00103308	0.61405
cg04293218	PPAPDC1B;PPAPDC1B;PPAPDC1B	TSS1500;TSS1500;TSS1500	S_Shore	10.4±0.9	9.1±0.9	-1.3	0.0010333	0.61405
cg22737917	ENC1;ENC1	1stExon;5'UTR	Island	5.0±0.4	4.5±0.5	-0.5	0.00103358	0.61405
cg19313373	DDR2;DDR2	Body;Body		84.7±2.4	80.0±3.7	-4.7	0.00103509	0.61405
cg04893741				7.6±1.4	6.2±0.8	-1.4	0.00103913	0.61405
cg16061228	SCN4B;SCN4B;SCN4B;SCN4B	Body;Body;Body;Body	N_Shore	34.7±12.6	21.2±7.5	-13.5	0.00103997	0.61405
cg25676215	GRB7;GRB7	Body;Body		65.6±5.3	58.4±5.4	-7.2	0.00104011	0.61405
cg12175106	CLYBL	TSS1500	N_Shore	8.5±1.1	7.3±0.7	-1.2	0.00104106	0.61405
cg22583147	C3orf77	Body		70.9±6.3	78.8±3.9	8.0	0.00104121	0.61405
cg01219135			Island	56.8±8.6	44.6±7.9	-12.3	0.00104259	0.61405
cg06219686	NF1;NF1;NF1	TSS200;TSS200;TSS200	Island	12.1±1.2	10.7±1.1	-1.4	0.00104308	0.61405
cg13624150				45.4±8.6	34.4±8.2	-11.0	0.0010448	0.61405
cg08269402	HLA-DRB1	Body	N_Shelf	70.5±20.6	45.6±12.0	-24.9	0.00104496	0.61405
cg27301655	CD5	TSS1500		40.1±6.8	31.0±4.7	-9.0	0.00104516	0.61405
cg00768350			Island	73.7±4.7	65.6±5.8	-8.1	0.00104802	0.61405
cg17924936	ONECUT3	Body	S_Shore	7.4±1.5	11.3±3.6	3.9	0.00104974	0.61405
cg14725733	DIP2C	Body	N_Shore	89.7±1.7	91.3±1.3	1.6	0.00105108	0.61405
cg21871261	SDCBP2;SDCBP2	TSS200;Body	S_Shore	12.5±1.0	11.1±0.8	-1.4	0.00105167	0.61405
cg15927357	C18orf32	TSS1500	Island	13.4±2.5	11.3±1.6	-2.1	0.00105573	0.61405
cg07273222	CES4	TSS1500	N_Shore	29.1±8.8	20.7±5.2	-8.4	0.00105613	0.61405
cg04445427				65.1±7.9	53.2±9.6	-11.9	0.00105777	0.61405
cg18454299	PATL2	Body	S_Shelf	55.1±6.0	47.2±8.3	-8.0	0.00105779	0.61405
cg22977320	RNF31	Body	S_Shelf	75.3±6.0	70.2±4.3	-5.1	0.00105828	0.61405
cg26886965	CR1;CR1	Body;Body	S_Shelf	32.2±4.5	26.2±5.2	-6.0	0.00105967	0.61405
cg08484560	ATP11A;ATP11A	Body;Body	S_Shelf	85.5±3.2	88.6±1.4	3.1	0.00105971	0.61405
cg16522885	PRR5L;PRR5L;PRR5L	5'UTR;5'UTR;Body		84.7±3.9	78.8±4.3	-5.9	0.00106165	0.61405
cg18842187	ITPR3	Body		64.7±9.6	56.2±7.0	-8.4	0.0010624	0.61405
cg03190267	NTN3	Body	Island	51.6±8.0	41.5±7.9	-10.1	0.00106291	0.61405
cg15645784	ROGDI	TSS1500	Island	7.9±0.5	7.1±0.5	-0.8	0.00106308	0.61405
cg25856379			S_Shelf	62.2±9.0	49.2±7.8	-13.0	0.0010636	0.61405
cg23672659	KIAA1949;KIAA1949	Body;Body		64.1±10.0	51.0±7.7	-13.1	0.00106415	0.61405
cg07945480	GRK4;GRK4;GRK4;NOP14	TSS1500;TSS1500;TSS1500;1stExon	Island	7.8±0.6	6.8±0.6	-0.9	0.00106509	0.61405
cg06616029	TTBK2	TSS200	Island	7.3±0.5	6.5±0.6	-0.8	0.00106551	0.61405
cg17718182	FAM36A	Body	S_Shelf	58.0±9.9	70.3±6.2	12.3	0.00106651	0.61405
cg24969443	KRT18;KRT18	Body;Body	S_Shore	60.2±2.5	56.2±2.7	-4.0	0.00106861	0.61405
cg05374718	C1orf183;C1orf183	Body;TSS200	Island	10.3±0.7	9.3±0.7	-1.0	0.00106902	0.61405
cg26129769	SHOX2;SHOX2;SHOX2	TSS200;TSS200;TSS200	S_Shore	10.9±5.5	18.5±7.5	7.6	0.00107041	0.61405
cg13161263	C15orf51	Body	N_Shelf	73.1±3.9	77.5±2.6	4.4	0.00107067	0.61405
cg15490784	KLF15	3'UTR	N_Shore	32.8±9.6	44.9±9.8	12.1	0.00107292	0.61405
cg18525817	IRS4	1stExon	N_Shore	54.0±10.1	65.0±8.0	11.0	0.0010771	0.61405
cg25773262	BCAN;BCAN	Body;Body	Island	32.0±8.9	18.7±8.1	-13.2	0.0010774	0.61405
cg15185458	VIPR1	TSS200	Island	9.4±0.9	8.4±0.3	-0.9	0.00107897	0.61405
cg23666170	PLK1S1;PLK1S1;PLK1S1	TSS1500;TSS1500;TSS1500	N_Shore	9.3±1.4	7.5±0.9	-1.8	0.0010802	0.61405
cg07645228	GTF2IRD1;GTF2IRD1	TSS1500;TSS1500	N_Shore	63.4±6.1	70.5±6.3	7.0	0.00108032	0.61405
cg14489327	C19orf6;C19orf6	TSS200;TSS200	Island	15.1±1.7	13.4±1.2	-1.7	0.00108056	0.61405
cg23790434			N_Shelf	9.9±1.9	7.6±1.0	-2.3	0.00108131	0.61405
cg07529754	NRXN1;NRXN1;NRXN1	Body;Body;TSS1500	S_Shore	8.0±1.7	10.0±3.5	1.9	0.00108227	0.61405
cg27032636	PTPRN2;PTPRN2;PTPRN2	Body;Body;Body		26.8±11.6	42.6±13.0	15.8	0.0010826	0.61405
cg03523917	CDKAL1	Body		65.6±5.7	71.5±3.1	6.0	0.00108306	0.61405
cg24857117	PSMB5;PSMB5;PSMB5;PSMB5;PSMB5	5'UTR;5'UTR;5'UTR;1stExon;1stExon		8.0±0.6	7.4±0.3	-0.6	0.00108343	0.61405
cg02757802	SEPT12;SEPT12	3'UTR;3'UTR		76.1±4.8	72.3±5.2	-3.9	0.00108352	0.61405
cg17367596	DKFZp761E198	1stExon	N_Shore	85.7±4.2	79.7±5.3	-6.0	0.00108373	0.61405
cg01741616	ARHGAP23	TSS1500	S_Shore	74.4±4.8	66.5±6.1	-7.9	0.00108431	0.61405
cg25095697	LOC645166;LOC645166;LOC645166	TSS1500;Body;Body		53.1±4.6	57.5±2.2	4.3	0.00108584	0.61405
cg24766207				46.8±6.3	52.2±4.7	5.4	0.00108629	0.61405
cg17094146	ERICH1	Body		78.2±2.4	74.4±3.0	-3.8	0.00108859	0.61405
cg27659841	MYO1B;MYO1B;MYO1B	TSS200;TSS1500;TSS200	Island	3.1±0.4	3.7±0.5	0.6	0.00109031	0.61405
cg11797898	MAD1L1;MAD1L1;MAD1L1	Body;Body;Body		71.6±8.7	61.3±7.7	-10.3	0.00109055	0.61405
cg26542218	GLT1D1	Body		13.3±3.6	10.2±1.7	-3.1	0.00109106	0.61405
cg26509569	MYH11;MYH11;MYH11;MYH11	Body;Body;Body;Body		77.3±4.2	81.5±2.0	4.2	0.00109116	0.61405
cg16729495	SNX15;SNX15	TSS200;TSS200	Island	4.5±0.4	4.9±0.4	0.4	0.00109274	0.61405
cg06513814	EMP2	5'UTR		73.9±7.1	81.6±4.4	7.6	0.00109292	0.61405
cg16338239	HDAC4	Body	S_Shelf	84.5±1.2	82.1±1.9	-2.4	0.00109502	0.61405
cg17182817				60.8±10.0	48.1±6.1	-12.7	0.00109557	0.61405
cg10633147	WDR92;PNO1	TSS200;TSS1500	Island	8.3±0.5	7.6±0.5	-0.7	0.00109571	0.61405
cg06426612	EYS	Body		66.9±7.3	59.9±8.1	-7.0	0.00109627	0.61405
cg11300810				85.7±2.4	83.3±2.3	-2.4	0.00109965	0.614165
cg00852245	DCAKD;DCAKD	TSS1500;5'UTR	S_Shore	9.9±4.6	16.7±7.0	6.8	0.00110323	0.614165
cg06569954	JUP;JUP	Body;Body		75.7±5.9	68.5±5.1	-7.2	0.00110344	0.614165
cg24702040	KIAA1804	Body	S_Shelf	40.7±10.0	53.5±12.0	12.8	0.00110376	0.614165
cg10910525	HRC	1stExon	N_Shelf	39.8±7.4	48.7±6.9	8.9	0.00110428	0.614165
cg10092867	COL9A3	TSS1500	N_Shore	47.9±8.8	35.6±8.7	-12.3	0.00110588	0.614165
cg03350828			S_Shore	50.8±12.3	33.5±12.9	-17.3	0.00110588	0.614165
cg15133719	PAX3;PAX3;PAX3;CCDC140;PAX3;PAX3;PAX3;PAX3;PAX3	TSS200;TSS200;TSS200;5'UTR;TSS200;TSS200;TSS200;TSS200;TSS200	Island	12.2±1.7	9.9±2.0	-2.3	0.00110728	0.614165
cg25324021	WASF3	3'UTR		86.1±3.2	81.5±4.0	-4.6	0.00111051	0.614165
cg18563987	SAP30BP	Body		20.2±5.5	28.1±6.1	7.9	0.00111185	0.614165
cg06107137				45.8±10.1	58.1±7.0	12.3	0.00111207	0.614165
cg04821009	RFESD;RFESD;RFESD	TSS1500;TSS1500;TSS1500	N_Shore	78.8±7.0	83.9±3.0	5.1	0.00111215	0.614165
cg19739126				12.1±2.7	16.7±4.1	4.6	0.00111321	0.614165
cg25362709	OR8B12	TSS200		32.9±8.5	25.5±6.4	-7.4	0.0011164	0.615
cg08211853	COLEC11;COLEC11	Body;Body		43.6±11.2	56.8±6.5	13.2	0.00111752	0.615
cg02814805	DIRC2	Body	S_Shore	18.3±4.2	22.7±5.5	4.4	0.00111859	0.615
cg03898448			S_Shore	60.2±8.9	66.3±8.6	6.1	0.00112135	0.615808
cg06018296	NEK3;NEK3;NEK3;NEK3	3'UTR;3'UTR;3'UTR;Body	S_Shelf	83.9±2.3	78.9±6.0	-5.0	0.00112344	0.615961
cg09642951	EPHA1;EPHA1	1stExon;5'UTR		13.5±6.7	22.9±8.0	9.3	0.00112421	0.615961
cg18255839	ASB1	TSS200	Island	4.5±0.4	3.9±0.3	-0.6	0.00112766	0.617144
cg09180070				71.4±10.8	82.2±5.7	10.7	0.00113313	0.617258
cg15135657			S_Shore	60.2±10.6	49.4±13.0	-10.8	0.00113327	0.617258
cg03234813	TRPM2	Body	Island	44.4±6.5	35.8±6.9	-8.6	0.00113343	0.617258
cg13654451			Island	10.3±0.7	9.0±0.9	-1.2	0.0011343	0.617258
cg24208990	PRR3;GNL1;PRR3;GNL1	TSS1500;5'UTR;TSS1500;1stExon	Island	4.2±0.4	3.4±0.5	-0.8	0.00113434	0.617258
cg26070099				80.7±3.2	77.2±5.0	-3.5	0.00113766	0.618164
cg24033122	ITGAL;ITGAL	Body;Body	Island	21.3±4.8	25.5±4.1	4.3	0.0011396	0.618164
cg13821051				76.7±7.9	61.9±14.5	-14.8	0.00113989	0.618164
cg12055421	WBP1	TSS200	Island	6.9±0.6	6.0±0.6	-0.9	0.00114335	0.61934
cg20602843	RBP4	3'UTR		36.0±11.0	49.0±9.9	13.1	0.00114543	0.619398
cg10566581	TGIF2	3'UTR		81.0±2.8	73.9±6.9	-7.1	0.0011469	0.619398
cg06522946	DNER	TSS200	Island	18.2±1.8	20.9±2.0	2.7	0.00114811	0.619398
cg25918510			Island	90.1±4.1	94.0±3.6	4.0	0.00114865	0.619398
cg10788927	COL6A1	Body	N_Shore	63.7±15.3	48.5±10.4	-15.2	0.00115072	0.619813
cg09380555	LECT1;LECT1	Body;Body		77.3±3.8	72.1±5.2	-5.3	0.00115428	0.620414
cg14328641	MS4A3;MS4A3;MS4A3	TSS1500;TSS1500;TSS1500		56.7±8.2	66.8±4.9	10.1	0.00115444	0.620414
cg02609473	MEIS1	TSS1500	Island	9.8±1.1	8.7±0.7	-1.2	0.00115808	0.621673
cg26104752	TBX15	5'UTR	S_Shore	21.8±11.0	40.7±13.7	18.8	0.00116072	0.622386
cg22916586	DUSP16	5'UTR		58.1±9.3	44.4±8.8	-13.7	0.00116348	0.622404
cg12373573	TSPAN19;TSPAN19;LRRIQ1;LRRIQ1	1stExon;5'UTR;TSS200;TSS200		17.8±6.0	25.5±7.4	7.7	0.00116375	0.622404
cg01239154			N_Shore	76.0±4.9	70.8±5.5	-5.2	0.00116466	0.622404
cg27166661	TCF7L2;TCF7L2;TCF7L2;TCF7L2;TCF7L2;TCF7L2	1stExon;1stExon;1stExon;1stExon;1stExon;1stExon	N_Shore	5.7±0.4	5.2±0.4	-0.5	0.00116633	0.622598
cg04384123			N_Shelf	15.1±5.5	20.8±5.9	5.6	0.00116778	0.622674
cg22367886	TRMT1;TRMT1;TRMT1	Body;Body;Body	S_Shelf	87.6±2.5	83.9±4.7	-3.6	0.00116988	0.623101
cg25432392	DNAJC19	TSS200	S_Shore	14.6±1.3	13.0±1.1	-1.7	0.00117358	0.62321
cg19538614	CPT1C;C19orf76;CPT1C	TSS1500;3'UTR;TSS200	Island	8.4±0.7	9.8±1.2	1.4	0.00117494	0.62321
cg15674219	RSPH6A	Body	S_Shore	43.7±8.2	32.7±5.7	-11.0	0.00117606	0.62321
cg14381994				54.9±12.7	66.8±4.3	11.9	0.00117609	0.62321
cg02359186	DAZAP1;DAZAP1	Body;Body	Island	15.1±2.8	12.0±1.8	-3.1	0.00117662	0.62321
cg11496061				47.8±10.4	34.9±7.7	-12.9	0.00117914	0.623596
cg25643223	SPATA13;SPATA13	5'UTR;5'UTR		70.8±6.7	77.7±3.0	6.9	0.00117996	0.623596
cg17400812				78.0±3.4	74.6±3.9	-3.4	0.00118442	0.625263
cg27499361	LPHN1;LPHN1	3'UTR;3'UTR	N_Shelf	6.8±2.2	9.4±4.5	2.6	0.00119265	0.627246
cg17386213	NR2E1	Body	Island	41.3±13.1	25.3±9.6	-16.0	0.00119409	0.627246
cg24673801	MARCH3	5'UTR		72.8±3.7	77.8±2.9	5.0	0.00119587	0.627246
cg08244238	CEND1	TSS200	N_Shore	14.8±2.4	12.1±2.3	-2.7	0.00119607	0.627246
cg05655457	OR5B17	TSS1500		38.3±8.1	47.8±7.1	9.5	0.00119729	0.627246
cg07143623				52.3±15.4	32.0±11.2	-20.3	0.00119797	0.627246
cg26968501			Island	9.2±4.9	14.0±11.3	4.8	0.00119941	0.627246
cg02512806	CREBBP;CREBBP	3'UTR;3'UTR	N_Shore	55.2±8.9	43.4±8.2	-11.8	0.00120002	0.627246
cg00534626	GRIN2A;GRIN2A;GRIN2A	Body;Body;Body		68.4±4.5	73.9±3.9	5.6	0.00120131	0.627246
cg19575372			N_Shore	49.8±12.6	66.7±10.7	17.0	0.0012025	0.627246
cg11833861	TMEM98;TMEM98	5'UTR;5'UTR	S_Shore	15.6±1.3	17.7±1.6	2.1	0.00120366	0.627246
cg20899581	HIST1H4L;HIST1H3I	1stExon;TSS1500	Island	23.8±8.1	14.7±3.9	-9.1	0.00120395	0.627246
cg21907579	TBX5;TBX5;TBX5;TBX5	1stExon;1stExon;5'UTR;5'UTR	Island	45.8±12.0	29.5±9.8	-16.3	0.00120573	0.627489
cg26542105				72.7±7.3	61.7±8.3	-11.0	0.00120814	0.62754
cg04103490	HIST3H3	TSS1500	S_Shore	84.6±3.1	79.1±4.5	-5.5	0.00120859	0.62754
cg09276655	LOC100129637	Body	N_Shore	67.7±10.3	78.7±4.7	11.0	0.00121339	0.62754
cg04033732				31.7±6.2	24.2±4.5	-7.5	0.00121609	0.62754
cg06272611	FLT1;FLT1;FLT1;FLT1	Body;Body;Body;Body	Island	11.9±3.6	9.0±0.9	-3.0	0.00121625	0.62754
cg26400491	SCRIB;SCRIB	Body;Body	Island	81.0±7.0	88.8±2.8	7.8	0.00121748	0.62754
cg01049674	SPTBN4	Body	N_Shore	22.0±7.7	29.1±12.6	7.0	0.00121788	0.62754
cg18174404	NMU	TSS1500	S_Shore	18.8±5.2	25.4±7.0	6.6	0.00121801	0.62754
cg04366815	NCRNA00093;DNMBP	Body;Body		77.7±5.3	72.0±6.6	-5.7	0.00121926	0.62754
cg09672230	GAPVD1	TSS200	Island	6.9±0.8	5.8±0.6	-1.1	0.00122095	0.62754
cg25015139	TMEM132D	3'UTR		58.0±8.1	46.9±9.7	-11.1	0.00122151	0.62754
cg15702661	NFATC1;NFATC1;NFATC1;NFATC1;NFATC1	Body;5'UTR;Body;Body;Body	Island	64.6±5.3	72.0±4.5	7.4	0.00122161	0.62754
cg09395187	BANP;BANP	Body;Body	Island	84.7±1.5	87.2±1.7	2.5	0.00122566	0.627753
cg11020853	FAM198A	TSS200	N_Shore	37.6±10.5	25.0±7.6	-12.5	0.00122688	0.627753
cg20928950	LAMP1	Body	S_Shore	82.9±2.1	80.3±4.2	-2.6	0.0012302	0.627753
cg18620177				83.8±2.8	87.4±2.5	3.6	0.00123208	0.627753
cg04233193				6.8±1.2	8.2±2.5	1.4	0.00123227	0.627753
cg02672452				54.2±7.1	46.8±4.9	-7.4	0.00123264	0.627753
cg17897352	GRK5	Body		27.1±3.9	22.5±2.5	-4.6	0.00123495	0.627753
cg22166565	TIMM22	Body	S_Shore	9.2±3.9	13.2±4.8	4.0	0.00123637	0.627753
cg05401945	CCDC66;CCDC66;CCDC66	TSS1500;TSS1500;TSS1500	N_Shore	19.2±8.4	11.8±3.9	-7.4	0.00123679	0.627753
cg21970789			Island	58.1±10.7	45.4±6.0	-12.6	0.00123766	0.627753
cg14516948	CCDC134	TSS1500	Island	10.6±2.1	13.7±3.8	3.1	0.00123825	0.627753
cg10890346				49.7±9.9	41.5±8.1	-8.2	0.00123903	0.627753
cg26337781				77.5±4.9	68.3±7.4	-9.2	0.00124241	0.627753
cg27459121	MAPK8IP3;MAPK8IP3	Body;Body		8.3±1.5	6.9±0.5	-1.4	0.00124342	0.627753
cg26574777	PCCA;PCCA	Body;Body		85.7±2.3	87.8±2.0	2.1	0.00124378	0.627753
cg07167872	PM20D1	TSS200	S_Shore	62.0±18.7	43.4±17.7	-18.6	0.00124522	0.627753
cg00939556	BTN3A3;BTN3A3	3'UTR;3'UTR		84.3±2.3	86.7±1.4	2.4	0.00124526	0.627753
cg25458340	SFRS8	3'UTR	N_Shore	85.2±1.3	82.6±2.2	-2.6	0.0012457	0.627753
cg26982323	YPEL3;YPEL3	Body;Body	S_Shore	72.6±4.2	75.5±3.7	2.9	0.00124805	0.628273
cg02521643	ELOVL7;ELOVL7	5'UTR;5'UTR	Island	6.5±0.4	7.1±0.4	0.6	0.0012507	0.6289
cg16505856	NRTN	TSS1500	Island	32.4±6.0	39.2±6.8	6.8	0.00125193	0.6289
cg08102688	RHEBL1	TSS200	Island	2.8±0.1	2.6±0.2	-0.2	0.0012533	0.628925
cg13224914	CAMK1D;CAMK1D	Body;Body		89.7±1.2	87.2±2.2	-2.5	0.00125649	0.629848
cg11803251	LIMCH1;LIMCH1;LIMCH1;LIMCH1;LIMCH1	Body;Body;Body;Body;Body		26.7±8.6	37.3±7.9	10.6	0.00125876	0.629848
cg10228162	ABL1;ABL1	5'UTR;1stExon	S_Shore	27.9±11.5	41.8±11.4	13.9	0.00126017	0.629848
cg20902758	FLOT1	Body		26.2±9.9	16.5±3.0	-9.6	0.00126042	0.629848
cg05727155	CREB1;CREB1	5'UTR;5'UTR	Island	4.8±0.5	4.2±0.3	-0.6	0.00126195	0.629902
cg15674917			Island	8.2±0.8	7.2±0.6	-1.1	0.00126317	0.629902
cg09663237	MAPK9;MAPK9;MAPK9;MAPK9	3'UTR;3'UTR;3'UTR;3'UTR		90.5±1.8	88.3±1.7	-2.2	0.00126617	0.63014
cg13290745	FABP6;FABP6;FABP6	TSS1500;Body;Body		75.9±8.3	85.0±5.8	9.1	0.00126892	0.63014
cg04899500	KCNJ14;KCNJ14	Body;Body	Island	57.9±8.3	48.2±6.5	-9.7	0.00126969	0.63014
cg15803483	ARFGAP1;ARFGAP1	5'UTR;5'UTR	Island	6.3±0.9	5.2±0.5	-1.1	0.00127007	0.63014
cg05045332	TNXB;TNXB	1stExon;Body		59.4±7.3	66.8±4.9	7.4	0.00127163	0.63014
cg23340214			N_Shore	32.5±11.5	44.4±8.9	11.9	0.00127204	0.63014
cg22375288				21.0±4.8	27.4±7.1	6.3	0.00127289	0.63014
cg04440769	NUDT16L1	1stExon	Island	3.3±0.4	3.9±0.6	0.6	0.00127558	0.630818
cg23570923	HTRA3	TSS1500	Island	15.5±3.1	11.8±1.6	-3.6	0.0012771	0.630917
cg20671150	NOTCH4	Body		61.4±7.1	69.5±7.6	8.1	0.00127978	0.630961
cg16712637	ASCL1;ASCL1	5'UTR;1stExon	Island	4.8±0.5	4.2±0.4	-0.6	0.00127985	0.630961
cg03088878	SPTBN5	5'UTR		78.7±5.8	70.5±5.3	-8.2	0.00128116	0.630961
cg06248480	LAMB1	Body	Island	5.6±0.6	6.3±0.7	0.6	0.00128705	0.631065
cg07480327	DPF1;DPF1;DPF1	TSS1500;TSS1500;5'UTR	S_Shore	33.2±10.0	22.9±5.7	-10.2	0.00128985	0.631065
cg13178709	PITPNA	3'UTR	S_Shelf	44.3±7.7	54.2±9.2	9.9	0.00129009	0.631065
cg11232478	DIRC2;HSPBAP1	TSS1500;TSS200	Island	7.8±0.4	7.1±0.6	-0.7	0.00129014	0.631065
cg25338902	ANKRD28	Body		69.8±7.6	57.0±9.1	-12.7	0.00129024	0.631065
cg07295197	DDX11;DDX11;DDX11	Body;Body;Body		77.6±5.8	84.6±5.2	7.0	0.00129037	0.631065
cg20380649	CTNND2	Body		7.8±1.5	10.3±3.9	2.5	0.00129062	0.631065
cg12123019	IL12RB1;IL12RB1	TSS200;TSS200		37.8±8.2	46.5±4.6	8.8	0.0012926	0.631156
cg08340482	PTH2	TSS1500	S_Shore	44.4±6.0	33.9±7.5	-10.5	0.00129346	0.631156
cg18443392	LRP1	Body		51.4±7.7	43.6±3.4	-7.8	0.00129917	0.632918
cg13728604	USP20;USP20;USP20	Body;Body;Body	N_Shelf	88.6±1.3	79.7±10.1	-8.9	0.00130089	0.632918
cg00922143	NCLN	3'UTR	Island	82.6±3.9	85.7±1.9	3.1	0.00130441	0.632918
cg06636625	ZNF17	Body	S_Shore	50.5±11.2	63.1±5.9	12.6	0.00130444	0.632918
cg23097006	VSX1;VSX1	TSS1500;TSS1500	N_Shore	9.5±3.3	14.3±8.1	4.8	0.0013047	0.632918
cg02907415				41.4±9.8	55.8±10.5	14.4	0.00130502	0.632918
cg03244974	UNG;UNG	3'UTR;3'UTR	N_Shore	22.8±5.8	27.9±6.3	5.1	0.00130752	0.633483
cg08277921	C14orf132	Body	S_Shelf	85.5±2.2	83.3±2.5	-2.1	0.00131432	0.635905
cg26880200	NOTCH3	Body	S_Shore	74.4±3.4	78.4±2.2	4.0	0.00131536	0.635905
cg05662839			Island	76.4±4.3	70.8±7.6	-5.6	0.00131767	0.635905
cg18172877	IRX4	Body	Island	26.2±20.2	51.5±16.0	25.3	0.00131785	0.635905
cg07285983	RABGAP1L;RABGAP1L	Body;TSS200		87.8±0.9	85.5±1.9	-2.3	0.00132535	0.637519
cg21581821	FAM5C	5'UTR		8.3±3.0	13.0±5.2	4.7	0.00133072	0.637519
cg16772022	RENBP	TSS1500		78.1±6.8	67.6±10.5	-10.5	0.00133102	0.637519
cg01802073	CGRRF1	TSS1500	Island	10.1±1.3	8.8±0.8	-1.4	0.00133447	0.637519
cg22044901			Island	10.5±6.7	19.5±10.1	9.0	0.00133537	0.637519
cg07590215			Island	6.4±0.7	5.5±0.6	-1.0	0.00133741	0.637519
cg22282131	SND1	Body		80.4±3.9	84.5±2.7	4.0	0.00133862	0.637519
cg01613455	NPTX2	Body	S_Shore	8.8±2.1	7.1±1.5	-1.7	0.00133877	0.637519
cg20416179	IYD;IYD;IYD;IYD;IYD;IYD	5'UTR;1stExon;1stExon;1stExon;5'UTR;5'UTR		72.7±5.5	78.9±3.4	6.2	0.00134045	0.637519
cg04759982	DFNB31;DFNB31;DFNB31	Body;5'UTR;1stExon	N_Shore	50.9±7.7	41.4±8.8	-9.5	0.00134197	0.637519
cg06132400			Island	16.8±5.7	24.8±9.2	8.0	0.00134359	0.637519
cg26367730	GINS4	TSS1500	Island	8.0±1.1	10.2±2.5	2.1	0.0013438	0.637519
cg25137436	C13orf35	TSS1500	N_Shelf	80.8±1.5	83.3±2.1	2.5	0.00134408	0.637519
cg21888118			N_Shore	67.2±8.2	58.1±9.2	-9.1	0.00134469	0.637519
cg00811535	BAT2	TSS1500	N_Shore	19.9±3.4	23.4±3.2	3.5	0.0013474	0.637519
cg09158487	HNRNPA1;HNRPA1L-2;HNRNPA1;CBX5	TSS1500;TSS1500;TSS1500;TSS200	Island	8.4±0.7	7.5±0.5	-0.9	0.00135112	0.637519
cg00052046	SLC4A11	Body	N_Shore	77.9±3.0	74.5±3.8	-3.4	0.00135511	0.637519
cg16879907	PDE6D	Body		67.7±3.8	72.9±4.2	5.2	0.00135611	0.637519
cg24496349	TCIRG1;TCIRG1;TCIRG1	Body;1stExon;5'UTR		74.9±9.7	58.0±14.4	-16.8	0.00135641	0.637519
cg24182584	CYP1A2	Body		78.9±9.9	87.2±4.3	8.2	0.00135871	0.637519
cg18580339			N_Shelf	82.3±5.0	76.2±6.9	-6.1	0.00136075	0.637519
cg14452209			N_Shore	8.7±1.4	7.5±1.0	-1.3	0.00136284	0.637519
cg08430489			Island	4.6±0.7	5.3±0.6	0.7	0.0013641	0.637519
cg06981887	NPHP4	Body		70.8±5.8	65.3±6.8	-5.5	0.00136445	0.637519
cg14972743	ZSCAN18;ZSCAN18;ZSCAN18;ZSCAN18	TSS1500;Body;TSS1500;TSS1500	Island	13.9±4.4	19.5±5.8	5.6	0.00136589	0.637519
cg07180509	TMEM9	5'UTR	Island	4.4±0.5	5.2±0.7	0.8	0.00136622	0.637519
cg27413008	IL27	TSS1500		15.9±5.1	23.5±9.5	7.6	0.0013667	0.637519
cg09784428			Island	64.4±10.9	72.6±6.6	8.3	0.00136678	0.637519
cg03405473	ARSI	Body	N_Shore	44.5±9.2	33.5±4.5	-10.9	0.0013668	0.637519
cg26338453			S_Shore	6.2±2.3	8.1±1.6	1.9	0.00137354	0.637519
cg26309194	TMPRSS2;TMPRSS2	TSS1500;TSS1500	Island	6.5±2.2	9.4±2.8	3.0	0.00137504	0.637519
cg05626376	STK19;STK19;STK19;DOM3Z	TSS200;TSS1500;TSS1500;Body	N_Shore	44.3±11.4	30.8±8.1	-13.5	0.00137512	0.637519
cg02616186	NAV1;MIR1231;NAV1	Body;TSS200;Body		74.2±7.3	64.7±5.5	-9.4	0.00137546	0.637519
cg01317569	ELOVL7;ELOVL7	TSS1500;TSS1500	S_Shore	64.3±13.2	76.8±7.1	12.5	0.0013756	0.637519
cg06852076	DERL3;DERL3;DERL3	TSS1500;TSS1500;TSS1500	S_Shore	86.4±1.3	85.4±1.1	-1.0	0.0013757	0.637519
cg04921914			N_Shore	71.2±5.1	64.2±6.1	-7.0	0.00137747	0.637519
cg09874333	PTPRN2;PTPRN2;PTPRN2	Body;Body;Body		20.5±8.8	40.4±16.6	19.9	0.00138097	0.637519
cg04873857	FSD1	TSS200	N_Shore	7.8±2.1	6.4±0.7	-1.3	0.00138221	0.637519
cg09624858	TRIM15	Body		64.4±7.2	73.7±4.1	9.3	0.00138384	0.637519
cg23862698			S_Shore	27.6±11.0	36.9±8.8	9.3	0.0013847	0.637519
cg16676413	STX1A;STX1A	Body;Body	N_Shore	15.2±2.2	12.9±1.2	-2.3	0.00138566	0.637519
cg08481246	LMO1	Body	Island	5.8±1.2	4.5±0.6	-1.3	0.00138604	0.637519
cg25411465				51.3±5.4	44.3±5.3	-7.0	0.00138606	0.637519
cg19052547	PRKAG2;PRKAG2	Body;Body	N_Shelf	30.1±6.0	23.9±3.3	-6.3	0.00138632	0.637519
cg25511807	MMP7;MMP7	1stExon;5'UTR		35.5±7.9	25.6±6.0	-9.9	0.00138732	0.637519
cg15375772	TPO;TPO;TPO;TPO	Body;Body;Body;Body		15.7±7.3	27.1±7.1	11.4	0.00138916	0.637519
cg21925063			S_Shelf	68.8±6.1	74.1±5.0	5.3	0.00139143	0.637519
cg23746359	FAM19A3;FAM19A3	TSS1500;TSS1500	Island	26.2±6.0	20.4±2.3	-5.7	0.0013932	0.637519
cg01402255	GATAD2B	Body		21.8±7.7	14.4±3.2	-7.4	0.00139563	0.637519
cg21229337	PI16	Body	S_Shore	59.7±12.8	44.9±10.0	-14.8	0.00139606	0.637519
cg13828397	SORL1	Body		67.1±9.1	76.3±5.3	9.1	0.00139679	0.637519
cg18682277			S_Shelf	58.9±2.8	54.0±4.2	-4.9	0.00139963	0.637519
cg07851262	SEMA6B	Body	Island	63.1±14.7	78.6±5.6	15.5	0.001401	0.637519
cg11538176	UBE3C	Body		78.8±5.4	83.9±2.9	5.1	0.00140383	0.637519
cg21046967	NEUROD2	Body	Island	4.0±0.6	5.4±2.2	1.5	0.0014049	0.637519
cg13788258			Island	8.0±0.7	7.0±0.7	-1.0	0.0014051	0.637519
cg15602215	NCALD;NCALD;NCALD;NCALD;NCALD;NCALD;NCALD;NCALD	5'UTR;5'UTR;5'UTR;5'UTR;5'UTR;5'UTR;5'UTR;5'UTR		58.7±9.0	68.2±9.1	9.5	0.00140601	0.637519
cg08437835	MOSPD2;FANCB;FANCB	TSS1500;TSS200;TSS200	Island	15.2±11.9	21.2±19.6	6.0	0.0014065	0.637519
cg03781505			Island	5.7±0.8	6.8±1.2	1.1	0.00140709	0.637519
cg27108424				79.8±4.6	70.5±8.2	-9.4	0.00140932	0.637519
cg03239335	TTC15	Body		91.0±1.5	92.6±0.7	1.6	0.00140965	0.637519
cg05338009	ZNF331;ZNF331;ZNF331	1stExon;5'UTR;5'UTR	Island	39.1±4.1	31.1±7.9	-8.0	0.00141163	0.637519
cg13928116	AFF2;AFF2;AFF2;AFF2;AFF2	TSS200;TSS200;TSS200;TSS200;TSS200	Island	29.4±12.9	22.8±11.8	-6.5	0.00141242	0.637519
cg05339695	FLJ43390	Body	S_Shore	15.1±4.8	17.8±4.2	2.7	0.00141837	0.637519
cg21046068	TMEM170A	Body	Island	8.2±0.8	7.2±0.4	-0.9	0.00141974	0.637519
cg08477779	PANK3	TSS1500	S_Shore	25.7±8.6	35.4±9.2	9.7	0.00142034	0.637519
cg12710228	SORCS2	Body		38.3±11.2	24.3±7.8	-14.0	0.00142091	0.637519
cg13402635	C9orf3	Body		68.9±7.6	58.0±7.2	-10.9	0.00142758	0.637519
cg14253035	AGRN	Body	N_Shore	77.8±6.9	69.1±5.6	-8.7	0.00142772	0.637519
cg15080396	ATCAY	TSS1500	N_Shore	32.6±6.4	22.8±7.5	-9.7	0.00142794	0.637519
cg14944269	RAB15	TSS1500	S_Shore	22.3±7.8	32.7±10.7	10.3	0.00142865	0.637519
cg14896906	COG5;COG5;COG5;DUS4L	TSS200;TSS200;TSS200;5'UTR	S_Shore	22.2±7.2	29.8±7.9	7.5	0.00143067	0.637519
cg21234195			Island	13.0±2.8	10.2±1.0	-2.8	0.00143225	0.637519
cg07928502	MBOAT7;MBOAT7;MBOAT7;MBOAT7	Body;Body;Body;Body	N_Shore	20.5±5.0	25.8±5.1	5.3	0.00143269	0.637519
cg06017364	NEU1	Body	N_Shelf	73.7±8.0	80.7±3.3	6.9	0.00143383	0.637519
cg13945880				22.9±7.3	14.1±3.9	-8.8	0.00143499	0.637519
cg12026015	RNF41;RNF41;RNF41;RNF41	TSS200;5'UTR;1stExon;TSS200	Island	4.3±0.4	3.7±0.5	-0.6	0.00143573	0.637519
cg08513622	MAD1L1;MAD1L1;MAD1L1	Body;Body;Body	N_Shore	92.9±1.1	94.2±1.1	1.3	0.00143613	0.637519
cg02548238	LOX	1stExon	Island	4.9±0.6	5.7±0.6	0.8	0.00143717	0.637519
cg09514464	GNL1;PRR3;PRR3	Body;TSS1500;TSS1500	Island	4.7±0.4	4.4±0.4	-0.3	0.00143727	0.637519
cg23372297	PRB2	TSS1500		39.1±5.9	31.7±7.7	-7.4	0.00143884	0.637519
cg22773661	ZAR1	TSS200	Island	11.2±2.5	17.6±7.6	6.3	0.00144244	0.637519
cg27308432				27.7±4.0	23.0±2.2	-4.7	0.00144245	0.637519
cg01209599	TMEM8A;LOC100134368	TSS1500;Body	S_Shore	13.7±2.3	15.8±2.3	2.1	0.00144278	0.637519
cg13321105			S_Shelf	58.1±10.6	70.8±5.0	12.7	0.00144304	0.637519
cg04301104				8.1±3.9	15.1±6.8	7.0	0.00144368	0.637519
cg00421846			N_Shore	20.3±5.6	14.5±2.9	-5.9	0.00144478	0.637519
cg08580838	DCAF13;SLC25A32	1stExon;TSS1500	Island	3.1±0.3	3.5±0.2	0.4	0.0014452	0.637519
cg00003091	SLBP	TSS1500	S_Shore	8.0±1.7	10.1±2.3	2.1	0.00144664	0.637519
cg17224732	ZZZ3	TSS200	Island	9.6±0.7	10.6±0.7	1.0	0.00144988	0.637519
cg20438043	LAMB1	Body		63.4±4.3	58.3±3.8	-5.1	0.00145068	0.637519
cg24536782			Island	41.1±12.4	55.6±9.8	14.4	0.00145153	0.637519
cg13717532	RAD51L1	Body		89.7±1.1	88.3±0.9	-1.4	0.00145215	0.637519
cg01714383	JPH3	Body	S_Shore	40.6±8.4	49.0±5.9	8.4	0.00145423	0.637519
cg06419093			Island	73.6±3.5	69.7±5.4	-4.0	0.00145624	0.637519
cg26617787	GRAMD1B	TSS1500		40.1±5.5	32.9±5.9	-7.2	0.00145662	0.637519
cg22155270	REPIN1;REPIN1;REPIN1	TSS1500;TSS1500;TSS1500	Island	7.4±0.6	6.5±0.8	-0.9	0.00145755	0.637519
cg26036375				44.9±13.4	59.2±12.0	14.3	0.00145975	0.637519
cg07234437				65.6±6.0	72.4±5.3	6.8	0.00146012	0.637519
cg18734829	TNXB	Body		84.1±2.2	82.5±1.7	-1.6	0.00146031	0.637519
cg22028814			S_Shore	85.7±1.3	84.1±2.1	-1.6	0.00146052	0.637519
cg05773628	NCKAP1;NCKAP1	TSS1500;TSS1500	S_Shore	10.6±1.2	9.0±0.8	-1.5	0.00146179	0.637519
cg09250678			S_Shore	55.9±8.8	40.1±13.5	-15.8	0.00146211	0.637519
cg22023784	C20orf108	TSS200	N_Shore	11.4±0.9	10.4±1.0	-1.0	0.00146685	0.637519
cg08468251			Island	74.5±6.0	68.3±3.4	-6.2	0.00146981	0.637519
cg15202770				7.7±0.6	7.2±0.5	-0.5	0.00147035	0.637519
cg05937873	FLOT1	TSS1500	Island	12.8±1.0	11.8±1.1	-1.0	0.00147228	0.637519
cg06291107	BLCAP;BLCAP	TSS1500;TSS1500	S_Shore	75.9±5.6	70.6±7.6	-5.3	0.00147243	0.637519
cg15289807	CHD5	Body	N_Shore	72.4±6.1	67.9±5.2	-4.6	0.00147331	0.637519
cg21873153	GATC	Body	S_Shelf	81.8±3.0	78.1±3.0	-3.6	0.00147403	0.637519
cg16984639	UBE2H;UBE2H	TSS1500;TSS1500	S_Shore	84.3±1.9	82.8±1.5	-1.5	0.00147423	0.637519
cg15821319	PPP1R16B	TSS200	N_Shore	19.3±7.2	25.8±4.6	6.6	0.00147541	0.637519
cg14472366			Island	16.1±5.5	26.1±9.1	10.0	0.00147582	0.637519
cg14837130				76.7±6.3	69.8±8.2	-6.9	0.00147595	0.637519
cg07822928	HCN2	Body	Island	9.2±4.6	5.6±0.7	-3.6	0.00147661	0.637519
cg06809285	C1orf69	Body	N_Shelf	73.6±6.8	66.7±7.3	-6.9	0.00147678	0.637519
cg10105723	FAM120C	Body	N_Shelf	43.4±8.1	52.4±7.1	9.0	0.00147844	0.637519
cg01045374			S_Shelf	79.6±6.2	70.1±7.1	-9.5	0.00147882	0.637519
cg05324194			Island	11.2±1.4	9.5±0.7	-1.7	0.00148203	0.637754
cg09005159	CLIP2;CLIP2	Body;Body	S_Shore	51.2±11.2	44.1±7.2	-7.0	0.00148204	0.637754
cg23080354	PHF21B;PHF21B	TSS1500;TSS200	Island	2.3±0.3	2.6±0.3	0.4	0.00148417	0.637945
cg08968863				12.7±2.4	18.0±5.8	5.3	0.00148603	0.637945
cg06340447	CABLES1;CABLES1	TSS1500;TSS200	N_Shore	64.4±6.2	70.8±6.4	6.5	0.0014865	0.637945
cg10672726	AP2S1;AP2S1	Body;Body	N_Shore	22.4±8.5	29.8±5.8	7.5	0.00148947	0.638646
cg19448829	UBR2	TSS1500	N_Shore	7.6±0.8	6.6±0.7	-1.1	0.00149449	0.640225
cg07007382				21.0±6.4	33.0±9.8	12.0	0.00149668	0.640404
cg01079307	VTI1B	Body	N_Shelf	58.5±2.1	62.1±2.9	3.6	0.00149887	0.640404
cg03671443	TRIM27	1stExon	Island	8.1±0.7	7.2±0.7	-0.9	0.00149894	0.640404
cg13586987	GMPR	Body		64.6±8.1	54.5±8.5	-10.1	0.00150033	0.640428
cg15674432	SLC26A8;SLC26A8	5'UTR;5'UTR	N_Shelf	27.6±5.1	20.3±5.0	-7.3	0.00150298	0.640983
cg14903707				71.4±5.3	77.8±4.6	6.4	0.00150785	0.642312
cg15877769			N_Shore	61.5±17.0	76.8±6.1	15.3	0.00150923	0.642312
cg18012383	SMPD4;SMPD4;SMPD4;SMPD4;SMPD4;SMPD4;SMPD4;FAM128B	1stExon;Body;1stExon;1stExon;1stExon;Body;Body;TSS1500	Island	6.4±0.7	5.7±0.6	-0.7	0.00151013	0.642312
cg21653586				28.2±4.0	22.4±4.8	-5.8	0.00151153	0.642333
cg02850742	TUFM	3'UTR	N_Shelf	29.4±9.5	43.1±8.3	13.7	0.00151565	0.643514
cg04459983				75.2±9.3	85.3±3.8	10.2	0.00151783	0.643697
cg27497831	AVPR2;AVPR2;AVPR2	Body;Body;3'UTR		71.1±5.2	64.8±7.3	-6.3	0.00151878	0.643697
cg07814629	MCRS1	TSS200	Island	2.8±0.4	3.3±0.3	0.5	0.00152108	0.6441
cg20764033	RFC2;RFC2	Body;Body		60.3±13.6	46.4±9.1	-13.9	0.0015242	0.644549
cg08939481	NDRG2;NDRG2;NDRG2;NDRG2;NDRG2;NDRG2;NDRG2;NDRG2	TSS1500;TSS1500;TSS1500;TSS1500;TSS1500;TSS1500;TSS1500;TSS1500	Island	21.0±3.0	18.2±1.8	-2.8	0.0015254	0.644549
cg19927508	COX6A2	Body	Island	12.9±4.1	19.0±4.8	6.0	0.00152619	0.644549
cg23842941	PROCR	Body	Island	51.8±9.4	43.7±9.0	-8.1	0.00152874	0.645051
cg26359389	HDAC4	Body		76.1±4.3	71.7±6.6	-4.4	0.00153103	0.645238
cg15704699	NLK	Body		22.7±9.1	33.9±8.3	11.2	0.00153467	0.645238
cg26003865	TYMP;SCO2;SCO2;TYMP;SCO2;TYMP;SCO2	Body;TSS200;TSS200;Body;5'UTR;Body;5'UTR	Island	2.9±0.3	2.5±0.3	-0.4	0.00153614	0.645238
cg24706522	RAPGEF5	3'UTR		55.8±8.7	45.9±8.5	-9.8	0.00153798	0.645238
cg25169834	CHST1	5'UTR	S_Shelf	54.6±10.7	40.8±9.0	-13.8	0.00153808	0.645238
cg00145866			N_Shore	76.2±4.8	80.1±3.6	3.9	0.00153991	0.645238
cg08425402	LOC645332	Body	Island	3.3±0.3	3.7±0.4	0.5	0.00154034	0.645238
cg19702343				86.1±3.2	80.2±4.6	-5.9	0.00154399	0.645238
cg24268035	LHPP;LHPP	Body;Body		92.4±2.5	95.3±1.4	2.9	0.001546	0.645238
cg03242458	TRIM15	Body		55.2±7.6	44.3±6.8	-10.9	0.00154853	0.645238
cg10911980	C3orf39	5'UTR	N_Shore	6.3±2.2	11.5±5.4	5.2	0.00154865	0.645238
cg16968865			Island	4.3±0.4	3.9±0.3	-0.4	0.00154946	0.645238
cg25337795	COX19;COX19	5'UTR;1stExon	Island	2.5±0.4	2.9±0.4	0.5	0.00155067	0.645238
cg09174123	SBNO2	5'UTR	Island	78.2±5.6	71.1±7.6	-7.2	0.00155079	0.645238
cg20087093	HOXA2	TSS1500	N_Shore	85.0±1.9	81.2±3.3	-3.8	0.00155263	0.645238
cg24446548	TWIST1;TWIST1	1stExon;5'UTR	Island	5.5±0.9	6.5±0.7	1.0	0.00155306	0.645238
cg11823463			S_Shelf	10.4±1.4	9.0±1.6	-1.5	0.00155317	0.645238
cg05582099	CACNA1H;CACNA1H	Body;Body	N_Shore	79.0±5.8	70.1±8.5	-8.9	0.00155407	0.645238
cg27523577	TRABD	5'UTR	S_Shore	51.7±5.1	43.6±5.9	-8.1	0.00155487	0.645238
cg02421734	LILRB4;LILRB4	TSS1500;TSS1500		51.6±10.1	61.0±7.4	9.5	0.00155902	0.6464
cg05015495	ANKRD32	5'UTR	S_Shelf	39.0±8.6	48.4±8.1	9.4	0.0015664	0.647251
cg03545077	TPO;TPO;TPO;TPO	Body;Body;Body;Body	S_Shelf	71.3±9.8	81.9±6.8	10.6	0.00156731	0.647251
cg11368923			N_Shore	3.0±0.3	3.5±0.4	0.5	0.00156733	0.647251
cg11460778			Island	67.6±14.2	54.1±11.9	-13.5	0.00156864	0.647251
cg16874579	BCL11A;BCL11A;BCL11A	Body;Body;Body	Island	4.9±0.5	4.4±0.3	-0.5	0.0015689	0.647251
cg04095556			N_Shelf	81.2±4.0	75.7±4.1	-5.5	0.00156921	0.647251
cg15467503	TACC3	Body	S_Shelf	69.3±8.7	62.0±8.2	-7.3	0.00157099	0.647423
cg21185109				49.4±6.4	39.2±7.0	-10.1	0.00157308	0.647727
cg18938797			N_Shore	58.1±9.8	66.8±6.9	8.7	0.00157755	0.649008
cg10594506	THBS3	Body	S_Shore	78.9±3.4	75.1±4.6	-3.7	0.00158	0.649057
cg00308767	C1orf109	Body	N_Shore	10.2±1.4	9.0±0.8	-1.3	0.0015822	0.649057
cg13476313	NR5A1	3'UTR		29.2±8.1	37.9±7.4	8.7	0.00158453	0.649057
cg20397078				7.4±1.0	8.6±1.1	1.2	0.00158632	0.649057
cg00030588				52.3±7.2	43.9±6.0	-8.4	0.00158731	0.649057
cg13101330	NRXN3;NRXN3;NRXN3	Body;Body;Body		20.7±5.2	28.0±10.0	7.2	0.00158775	0.649057
cg00346208	VWA5B1	Body	Island	8.3±5.3	15.9±9.2	7.6	0.00159086	0.649057
cg06241374	CCDC85A	TSS1500	N_Shore	57.5±10.7	64.5±8.3	7.0	0.00159135	0.649057
cg25929589	MFSD2B	Body		22.0±8.6	26.9±3.8	4.9	0.00159184	0.649057
cg10964367	ARHGEF10	TSS200	Island	7.0±0.3	6.5±0.5	-0.5	0.00159233	0.649057
cg08478539	ITGA11	Body		63.1±11.4	50.2±8.4	-12.9	0.0015933	0.649057
cg26281789	CCDC88C	Body	Island	95.4±1.0	96.3±0.4	0.9	0.00159454	0.649057
cg10866856	FER1L4	TSS1500		47.7±2.4	50.7±3.4	3.0	0.00159535	0.649057
cg06546787	DEFB112	TSS1500		46.0±5.3	38.0±5.5	-8.0	0.0016009	0.65069
cg03189282	ASH2L;ASH2L	TSS1500;TSS1500	Island	4.3±0.3	3.9±0.3	-0.4	0.00160209	0.65069
cg24024291	TRIP10	Body	Island	4.3±0.3	4.8±0.4	0.4	0.00160683	0.651242
cg22345878	VWF	TSS1500		19.9±5.4	29.7±7.1	9.9	0.00160698	0.651242
cg06059056	IQSEC1;IQSEC1	Body;TSS200	Island	12.1±5.3	22.3±13.2	10.2	0.00160903	0.651242
cg11440030			Island	11.2±4.7	19.4±7.7	8.3	0.00161224	0.651242
cg11249902			N_Shore	47.3±10.1	34.9±8.5	-12.4	0.00161252	0.651242
cg00574800	ESX1	Body	S_Shore	65.1±8.1	57.2±6.6	-7.9	0.00161359	0.651242
cg02218394	C12orf10	Body	Island	9.3±0.8	8.2±1.0	-1.1	0.00161359	0.651242
cg21576256				78.8±3.1	72.1±6.2	-6.8	0.00161666	0.651242
cg22050253	SHROOM3	Body	Island	42.5±10.1	28.4±8.6	-14.1	0.0016186	0.651242
cg26574460	THEM4	Body	N_Shelf	60.8±5.8	67.9±4.4	7.1	0.00162226	0.651242
cg10630028			Island	16.0±5.9	10.9±1.4	-5.0	0.00162313	0.651242
cg25699417	TRAPPC9;TRAPPC9	Body;Body		67.9±10.0	76.5±3.8	8.6	0.00162393	0.651242
cg21415527	DGKI	Body		80.6±4.6	73.5±7.2	-7.1	0.00162446	0.651242
cg13600477				8.2±0.7	7.2±0.6	-1.0	0.00162493	0.651242
cg25135084	ZNF425	Body	Island	84.2±2.6	78.6±5.5	-5.6	0.00162741	0.651242
cg24445724	THBS3	Body	S_Shelf	81.2±3.8	77.3±2.9	-4.0	0.00162828	0.651242
cg10917602	HSD3B7;HSD3B7;HSD3B7	5'UTR;5'UTR;5'UTR		10.5±2.3	13.1±3.5	2.6	0.00162952	0.651242
cg17057719			S_Shore	19.1±4.0	26.4±6.7	7.2	0.0016301	0.651242
cg19354122	DMD;DMD	1stExon;5'UTR		10.6±2.4	13.0±4.5	2.4	0.00163214	0.651242
cg24409870	TSPAN9;TSPAN9	5'UTR;5'UTR	S_Shelf	75.0±6.1	65.9±7.3	-9.1	0.00163293	0.651242
cg13464157	MAD1L1;MAD1L1;MAD1L1	Body;Body;Body	N_Shore	86.3±1.3	81.9±4.5	-4.4	0.00163493	0.651242
cg04918175	PODN	TSS1500	N_Shore	10.7±1.5	13.4±3.9	2.8	0.00163598	0.651242
cg12189069	FAM32A	Body	S_Shelf	79.7±7.5	74.8±6.3	-4.9	0.00163839	0.651242
cg22467473				65.9±3.1	61.8±4.2	-4.1	0.0016394	0.651242
cg16101213				44.8±8.7	57.7±7.6	12.9	0.0016395	0.651242
cg01011943	PSG5;PSG5;PSG5;PSG5	1stExon;5'UTR;1stExon;5'UTR		38.2±4.9	43.5±3.0	5.3	0.00163997	0.651242
cg17912633	FOXO1	Body	Island	4.5±0.5	4.0±0.4	-0.5	0.0016403	0.651242
cg26704078	KCTD1	5'UTR	Island	17.5±3.1	14.2±1.4	-3.2	0.00164306	0.651538
cg12870253	NCKAP5;NCKAP5	Body;Body		72.4±5.3	78.2±3.5	5.7	0.00164729	0.651538
cg11455690	ADRBK1	1stExon	Island	3.2±0.3	2.8±0.2	-0.3	0.00165053	0.651538
cg27635395	WIBG;WIBG	3'UTR;3'UTR		83.6±4.4	79.3±4.4	-4.4	0.00165115	0.651538
cg20559594			Island	74.6±5.7	81.5±5.0	6.9	0.00165129	0.651538
cg22094599	CCRN4L	Body		27.5±8.0	37.6±6.4	10.1	0.00165342	0.651538
cg04838249			Island	60.6±5.4	67.6±7.1	7.0	0.00165397	0.651538
cg02568083	TRAM1	Body	N_Shelf	44.6±8.7	35.5±5.3	-9.1	0.00165397	0.651538
cg01096266	ZNF518B	TSS1500	S_Shore	46.1±6.2	57.2±8.9	11.1	0.00165632	0.651538
cg07196035	HERPUD2	3'UTR		77.8±3.0	74.0±5.3	-3.9	0.00166015	0.651538
cg25639218				80.3±3.6	83.7±2.0	3.3	0.00166019	0.651538
cg18050959			Island	11.8±4.2	18.6±7.7	6.8	0.00166156	0.651538
cg08038629	RCC2;RCC2	Body;Body		84.8±3.6	78.3±8.5	-6.4	0.00166276	0.651538
cg25500616	ARHGEF4;ARHGEF4	Body;Body	S_Shelf	71.3±6.6	65.8±9.4	-5.5	0.00166547	0.651538
cg04051446	NACA;NACA;NACA;NACA	TSS1500;TSS1500;TSS200;TSS200	Island	6.0±0.5	5.4±0.3	-0.5	0.00166729	0.651538
cg09114584	LCMT1;LCMT1	TSS1500;TSS1500	Island	7.9±0.7	6.8±0.7	-1.0	0.00166933	0.651538
cg12134633	SCG5;SCG5	5'UTR;5'UTR		26.0±9.8	35.5±9.0	9.5	0.00166962	0.651538
cg01031400	TNFRSF10D;TNFRSF10D	1stExon;5'UTR	Island	17.3±5.6	22.7±5.3	5.4	0.00167043	0.651538
cg10524701	CTTNBP2	Body		61.6±8.5	71.5±5.3	9.9	0.00167172	0.651538
cg14507482	COBL	3'UTR		73.1±6.8	66.3±5.9	-6.8	0.00167223	0.651538
cg06177297	CP	TSS1500		80.1±4.2	73.7±4.9	-6.3	0.00167286	0.651538
cg22749051			N_Shelf	80.3±5.6	73.5±4.9	-6.8	0.00167289	0.651538
cg07568296	MAD1L1;MAD1L1;MAD1L1	Body;Body;Body	N_Shore	23.0±9.5	13.4±2.6	-9.6	0.00167683	0.651538
cg01926073	CPT1A;CPT1A	Body;Body		74.1±4.9	67.7±6.7	-6.4	0.00167754	0.651538
cg14650344	CHMP2B	TSS1500	Island	8.8±0.7	7.7±0.7	-1.1	0.00168072	0.651538
cg18163364	MIR377	TSS200	N_Shelf	72.9±6.5	79.6±2.9	6.7	0.0016833	0.651538
cg09723088	HLA-F;HLA-F;HLA-F;HLA-F;HLA-F;HLA-F	1stExon;5'UTR;1stExon;5'UTR;5'UTR;1stExon	Island	32.9±12.7	21.0±6.2	-12.0	0.00168449	0.651538
cg03386347			N_Shore	64.4±4.2	68.2±2.3	3.8	0.00168454	0.651538
cg12343380				66.4±5.7	72.0±5.2	5.6	0.00168531	0.651538
cg13835853	PTDSS2	TSS200	Island	8.8±0.7	7.9±0.6	-0.9	0.00168709	0.651538
cg02256315	LDHAL6A;LDHAL6A	3'UTR;3'UTR		62.8±4.4	60.6±5.0	-2.1	0.00168787	0.651538
cg11826663	SNRPN;SNRPN;SNRPN	TSS200;TSS200;TSS200		53.6±3.2	58.2±3.3	4.6	0.00169247	0.651538
cg10101600	THADA;THADA	Body;Body		16.8±6.5	11.2±1.6	-5.6	0.0016928	0.651538
cg20839206			Island	51.9±9.1	63.7±7.8	11.8	0.00169294	0.651538
cg10665390	HLA-DPB2	Body	S_Shore	21.7±4.7	17.3±2.6	-4.3	0.00169399	0.651538
cg02232421			N_Shore	49.6±6.6	57.4±4.5	7.9	0.00169532	0.651538
cg27366280	TRAK1;TRAK1	Body;Body		6.0±0.4	5.5±0.3	-0.5	0.00169663	0.651538
cg25335190	HIST1H4J	TSS200	Island	16.1±5.9	11.4±3.8	-4.8	0.00169746	0.651538
cg16561155	HIP1	Body	S_Shore	83.6±2.8	79.4±4.3	-4.2	0.00169773	0.651538
cg03267419	TACR1;TACR1	Body;Body	N_Shelf	61.9±8.9	70.3±5.9	8.4	0.00170173	0.651538
cg07033093	BEND4;BEND4	TSS200;TSS200	Island	16.7±4.4	26.3±8.4	9.6	0.00170335	0.651538
cg12970084				29.6±9.0	19.1±4.1	-10.6	0.00170559	0.651538
cg26169320	MYCBP2	5'UTR	Island	5.2±0.6	4.5±0.8	-0.7	0.00170593	0.651538
cg27012908	POLR3E	3'UTR		56.6±10.2	66.8±6.3	10.2	0.00171203	0.651538
cg07730673	PIGX;PIGX;C3orf34	TSS1500;TSS1500;5'UTR	N_Shore	18.2±6.9	27.0±8.8	8.8	0.00171224	0.651538
cg13113737				61.4±8.2	52.4±4.9	-9.0	0.00171346	0.651538
cg06595632				21.1±2.8	24.3±2.2	3.2	0.00171356	0.651538
cg16960758	NOSTRIN;NOSTRIN;NOSTRIN;NOSTRIN	5'UTR;TSS200;TSS200;TSS200		26.3±8.7	38.5±8.8	12.1	0.00171503	0.651538
cg20311682			N_Shelf	77.5±3.9	73.7±3.4	-3.8	0.00171523	0.651538
cg07220585	CTDP1;CTDP1	Body;Body	S_Shore	57.7±6.9	67.1±7.9	9.4	0.0017155	0.651538
cg23464041	ITPR3	3'UTR		66.6±11.3	55.1±6.9	-11.5	0.00171553	0.651538
cg01684562	TTK;TTK	TSS1500;TSS1500	N_Shore	18.6±4.7	25.4±7.0	6.9	0.00171682	0.651538
cg15462203	DVL1	Body		81.7±3.5	75.9±5.9	-5.8	0.00171925	0.651538
cg03293837	ATE1;ATE1	Body;Body		79.5±6.2	66.1±12.6	-13.4	0.00172128	0.651538
cg26999154				18.6±7.5	26.9±9.8	8.3	0.0017229	0.651538
cg07252257	HSP90AB1	TSS1500	Island	7.6±0.4	7.0±0.5	-0.6	0.00172387	0.651538
cg09391136			Island	59.3±8.7	48.0±5.6	-11.4	0.00172634	0.651538
cg25039902	RCOR1	Body	S_Shelf	73.0±1.6	74.9±1.2	1.9	0.00172749	0.651538
cg20690085	ARHGEF10	Body	S_Shore	57.9±9.5	71.8±8.6	13.9	0.00172843	0.651538
cg01134157	PTDSS2	Body	S_Shelf	83.7±1.9	80.9±4.9	-2.8	0.00173177	0.651538
cg10245306				8.4±0.7	7.6±0.6	-0.8	0.00173254	0.651538
cg19412007	PSMB9;PSMB9	Body;Body	S_Shelf	78.1±4.9	71.6±4.8	-6.5	0.00173265	0.651538
cg03279164			S_Shore	10.3±3.3	14.5±7.3	4.2	0.00173276	0.651538
cg07820868	TBX15	5'UTR	N_Shore	10.6±1.5	13.5±2.4	2.9	0.00173401	0.651538
cg19718882	WIT1	Body	N_Shore	25.1±7.4	17.0±6.0	-8.1	0.00173589	0.651538
cg19473656	SLC7A8;SLC7A8	Body;TSS200		3.3±0.3	3.8±0.4	0.5	0.00173613	0.651538
cg09732284	INPP5A	Body	Island	74.6±6.8	68.3±5.8	-6.3	0.00173676	0.651538
cg13826055	DFNB31;DFNB31	Body;5'UTR		60.7±5.4	66.6±9.5	5.9	0.00173695	0.651538
cg06275859			Island	12.8±2.2	17.1±3.9	4.3	0.00173709	0.651538
cg07441794	USH1G	Body	N_Shore	45.7±8.1	37.1±6.7	-8.7	0.00173712	0.651538
cg10908953	SORL1	TSS1500	N_Shore	42.3±5.8	51.5±6.4	9.2	0.00173836	0.651538
cg05343755	C12orf72;C12orf72	5'UTR;1stExon		82.3±1.6	80.7±1.7	-1.6	0.00173934	0.651538
cg02304656	NCAPD2;MRPL51	TSS200;TSS1500	Island	2.4±0.2	2.7±0.2	0.3	0.00174456	0.652272
cg07142201	C11orf87	5'UTR	N_Shore	10.8±1.9	8.7±0.9	-2.1	0.00174472	0.652272
cg14273031				10.2±0.9	9.1±0.6	-1.1	0.0017454	0.652272
cg01156834	SRCIN1	TSS1500	Island	15.8±4.4	20.6±6.1	4.8	0.00175034	0.652345
cg14911708	RBM19;RBM19;RBM19	TSS200;TSS200;TSS200	Island	5.9±0.4	5.3±0.4	-0.6	0.00175074	0.652345
cg06522206	NOS1	3'UTR		22.8±2.5	20.3±1.5	-2.5	0.00175225	0.652345
cg09254049	KLHDC4	Body	Island	5.0±0.6	5.6±0.4	0.6	0.00175315	0.652345
cg10605977	JAKMIP3	Body		29.3±7.4	22.5±4.0	-6.8	0.00175457	0.652345
cg03114410	AURKB	TSS1500	S_Shore	60.8±9.8	72.6±6.5	11.8	0.00175513	0.652345
cg03147598	IMP4	3'UTR	S_Shelf	63.6±7.4	56.3±5.4	-7.2	0.0017575	0.652345
cg11575295	PTPRN2;PTPRN2;PTPRN2	Body;Body;Body	S_Shore	22.1±5.6	29.0±5.9	6.9	0.00175796	0.652345
cg07582923			N_Shore	42.9±14.1	29.5±10.4	-13.4	0.00176001	0.652345
cg01101647	EPHA5;EPHA5	TSS200;TSS200	N_Shore	20.8±3.0	25.1±4.1	4.3	0.00176233	0.652345
cg16865953			N_Shore	43.1±8.6	33.1±8.2	-10.0	0.00176446	0.652345
cg02503117			N_Shore	11.8±4.1	14.0±6.4	2.2	0.00176584	0.652345
cg24093139	ST6GALNAC2	TSS1500	Island	10.8±1.2	9.3±0.7	-1.4	0.00176817	0.652345
cg23513600	TNIK;TNIK;TNIK;TNIK;TNIK;TNIK;TNIK;TNIK;TNIK	Body;Body;Body;Body;Body;Body;Body;Body;Body		44.1±11.0	55.6±8.0	11.6	0.0017685	0.652345
cg02670466	NBEAL2	TSS1500	N_Shore	70.1±2.7	73.8±3.0	3.6	0.0017689	0.652345
cg25573386	CAPZA3;PLCZ1	TSS1500;5'UTR		51.4±7.7	61.1±6.0	9.7	0.00176999	0.652345
cg00347882				89.6±2.8	92.2±1.2	2.6	0.00177069	0.652345
cg00212979	EHD1	TSS1500	S_Shore	60.7±11.8	73.6±9.2	12.9	0.00177134	0.652345
cg01859739	ZNF544	TSS200	Island	3.6±0.4	3.2±0.2	-0.5	0.00177362	0.652345
cg22177286	ITM2C;ITM2C;ITM2C	TSS1500;TSS1500;TSS1500	N_Shore	50.9±8.7	40.1±6.1	-10.7	0.00177517	0.652345
cg15515895	ACACA;TADA2A;ACACA;TADA2A;ACACA;TADA2A;ACACA	1stExon;TSS1500;5'UTR;TSS1500;5'UTR;TSS1500;1stExon	Island	9.9±0.9	8.6±0.8	-1.2	0.00177613	0.652345
cg11852404			N_Shore	92.0±1.0	89.2±3.0	-2.8	0.00177791	0.652345
cg27076144	ZNF415;ZNF415;ZNF415;ZNF415	TSS200;TSS1500;TSS200;TSS200	S_Shore	11.2±1.2	14.9±3.6	3.7	0.00177942	0.652345
cg00730794	PSME2;RNF31	TSS1500;1stExon	Island	3.1±0.3	3.4±0.4	0.4	0.00178075	0.652345
cg14435640	AGPAT6	5'UTR	S_Shore	9.8±0.8	8.8±0.7	-0.9	0.00178098	0.652345
cg22877281	DGCR8	Body	S_Shelf	77.7±7.0	84.5±2.5	6.8	0.00178493	0.652345
cg22578027	C7orf20	Body	S_Shore	70.1±8.0	59.0±8.7	-11.2	0.00178538	0.652345
cg10991855	C6orf182;C6orf182	TSS200;5'UTR		77.2±14.1	89.3±3.0	12.0	0.00178609	0.652345
cg17147589	CYB5RL	3'UTR		71.8±6.5	78.2±4.7	6.5	0.00178637	0.652345
cg00572212			N_Shore	90.3±1.1	88.2±3.5	-2.1	0.00178661	0.652345
cg18123677	SERPINI1;SERPINI1	5'UTR;5'UTR	S_Shore	34.2±8.1	45.9±10.6	11.8	0.00178887	0.652673
cg11699126	TCF3;TCF3	Body;Body	Island	80.5±3.4	74.1±6.2	-6.4	0.00179044	0.65268
cg20005415	BICD1;BICD1	Body;Body		55.1±2.6	58.3±2.8	3.2	0.00179343	0.65268
cg19971939	FBF1	Body	S_Shore	79.6±6.9	71.7±6.9	-7.9	0.00179428	0.65268
cg19695166	ZNF622	Body	N_Shelf	80.9±2.1	77.8±3.3	-3.1	0.00180004	0.65268
cg16617316				71.7±2.3	68.0±2.7	-3.7	0.00180158	0.65268
cg19237294	BRUNOL4;BRUNOL4;BRUNOL4;BRUNOL4	Body;Body;Body;Body	Island	10.8±5.4	6.8±1.8	-4.0	0.00180383	0.65268
cg10303698	CUEDC1	5'UTR		25.7±6.0	31.5±6.5	5.8	0.00180435	0.65268
cg07265743	TBX4	Body	Island	40.2±9.5	27.4±12.7	-12.8	0.00180597	0.65268
cg09959495	AGAP1;AGAP1	Body;Body	S_Shore	78.4±2.6	75.7±2.5	-2.8	0.00180836	0.65268
cg17083429	PTEN	Body	S_Shelf	54.5±6.3	63.4±5.2	8.9	0.00180842	0.65268
cg21178618				58.6±7.2	65.9±4.1	7.3	0.00181159	0.65268
cg04095257	C7orf50;MIR339;C7orf50;C7orf50	Body;TSS200;Body;Body	Island	82.8±1.9	85.2±1.7	2.4	0.00181181	0.65268
cg01383349	CREBBP;CREBBP	Body;Body	S_Shore	79.3±5.4	73.5±7.4	-5.8	0.00181226	0.65268
cg01401534	C6orf201;C6orf146;C6orf146	TSS200;5'UTR;1stExon	Island	50.3±10.7	60.3±6.5	9.9	0.00181394	0.65268
cg00804628	NXPH2	TSS200	Island	4.9±0.5	5.5±0.4	0.6	0.00181468	0.65268
cg06664357	DLL3;DLL3	Body;Body	Island	13.0±5.7	18.8±6.5	5.7	0.00181488	0.65268
cg03742932	CDK14	TSS1500		64.7±1.9	67.6±2.4	2.8	0.00181505	0.65268
cg09284707	RAB39	TSS200	Island	12.1±1.2	10.5±1.1	-1.6	0.00181629	0.65268
cg26458545	TLN2	Body		84.5±2.4	82.4±2.6	-2.1	0.00181684	0.65268
cg08923060	TRIAP1;GATC	TSS1500;Body	Island	5.8±0.7	5.0±0.5	-0.8	0.00181757	0.65268
cg13444533	RASEF	Body	N_Shore	42.3±8.5	29.5±8.6	-12.7	0.00181851	0.65268
cg13434361				64.0±6.1	71.5±6.3	7.5	0.00182088	0.65268
cg15783703	AUTS2;AUTS2	Body;Body		86.5±2.0	84.5±2.2	-2.0	0.00182136	0.65268
cg00144673	MCCD1	Body		25.3±5.6	19.7±4.2	-5.6	0.00182171	0.65268
cg05789704	ADAM32	TSS200	Island	11.8±4.3	16.7±7.2	4.9	0.00182595	0.652799
cg14165633	MAVS	5'UTR	S_Shelf	87.6±1.6	88.8±1.8	1.2	0.00182604	0.652799
cg09620131				31.0±6.2	38.6±6.3	7.6	0.00182794	0.652799
cg11583041				64.7±11.4	49.7±9.6	-15.0	0.00182925	0.652799
cg10924669			S_Shore	65.1±2.5	67.9±2.6	2.8	0.00182976	0.652799
cg21537915	TXNDC5;TXNDC5	3'UTR;3'UTR		76.6±5.6	81.8±4.0	5.2	0.00183025	0.652799
cg16554974	KRIT1;KRIT1;KRIT1;KRIT1;ANKIB1;KRIT1;KRIT1;KRIT1	5'UTR;5'UTR;TSS200;1stExon;TSS200;TSS200;1stExon;TSS200	Island	8.5±1.1	9.5±1.4	1.0	0.00183518	0.65356
cg01698298	VWCE	TSS200	Island	19.1±9.6	10.4±2.6	-8.7	0.00183698	0.65356
cg10720545	RELB	TSS1500	N_Shore	33.7±11.6	43.8±7.8	10.1	0.00183744	0.65356
cg25505023	LOC285692	Body		46.0±8.5	56.5±6.3	10.5	0.00183787	0.65356
cg03505963	DSCR8;DSCR8;DSCR8;DSCR4;DSCR8;DSCR8	TSS200;TSS200;TSS200;1stExon;TSS200;TSS200		81.1±5.4	73.8±9.4	-7.3	0.00184218	0.65403
cg03168614	RBM12;CPNE1;RBM12;CPNE1;CPNE1;CPNE1;CPNE1;CPNE1;CPNE1	TSS1500;TSS1500;TSS1500;TSS1500;TSS1500;TSS1500;TSS1500;TSS1500;TSS1500	S_Shore	15.9±2.4	14.1±1.1	-1.8	0.00184295	0.65403
cg03835983	COL9A3	TSS1500	Island	7.3±2.9	9.2±3.2	1.9	0.00184549	0.65403
cg27190138	PIK3AP1	Body	Island	39.2±10.4	46.6±9.3	7.4	0.00184577	0.65403
cg19682024	HEATR4;ACOT1	5'UTR;Body	S_Shelf	78.6±4.7	76.1±4.3	-2.4	0.00184639	0.65403
cg18440777	LRP5	Body	N_Shore	79.3±1.8	74.2±4.9	-5.1	0.00184762	0.65403
cg22398616	LECT1;LECT1	TSS1500;TSS1500	S_Shore	28.8±10.2	37.9±8.4	9.1	0.00184878	0.65403
cg06421774				9.9±4.3	12.8±4.7	2.9	0.00185063	0.654199
cg11698035	ARMC7	TSS1500	Island	11.7±2.9	9.3±1.3	-2.4	0.00185343	0.654686
cg00421363	PPFIA3	Body	Island	9.4±1.7	8.0±1.0	-1.4	0.00185475	0.654686
cg21035402	LRFN3	Body	Island	96.2±0.7	94.6±1.8	-1.6	0.00185823	0.655252
cg14554488	FAM75C1	Body		65.6±6.4	72.1±3.3	6.5	0.00185977	0.655252
cg25442273			S_Shore	27.9±3.0	31.5±3.4	3.7	0.00186316	0.655252
cg09114581	TNXB;TNXB	5'UTR;1stExon		4.7±1.3	6.9±2.2	2.2	0.00186386	0.655252
cg06892439	TRIM26	Body		96.9±0.5	96.1±0.7	-0.8	0.00186474	0.655252
cg11207534	ANK1	Body	Island	10.8±1.3	9.5±1.2	-1.3	0.00186593	0.655252
cg06642228	TMED5;TMED5;TMED5	Body;Body;Body		80.8±1.8	83.0±1.6	2.3	0.00186818	0.655252
cg23361809	MAP4K4;MAP4K4;MAP4K4	Body;Body;Body		73.8±3.9	78.4±3.0	4.5	0.00186822	0.655252
cg01611548	UNKL	5'UTR	S_Shore	25.9±5.9	32.0±4.8	6.0	0.00186871	0.655252
cg25639848	PIGU	Body	N_Shelf	84.0±1.3	81.4±2.7	-2.6	0.00187435	0.656482
cg12308909	RPS6KA2;RPS6KA2	TSS1500;Body	S_Shore	14.0±5.2	9.3±0.8	-4.7	0.0018769	0.656482
cg09320717	RIC8A	Body	Island	7.8±0.6	7.1±0.5	-0.8	0.00187887	0.656482
cg27422467	ORAOV1	3'UTR		72.0±8.1	63.5±8.0	-8.5	0.00187962	0.656482
cg05681977	SLC39A4;SLC39A4	Body;Body	Island	15.8±4.7	21.7±8.0	5.9	0.00188095	0.656482
cg00151709			Island	25.5±7.0	34.6±6.9	9.0	0.00188189	0.656482
cg17247873				60.7±13.8	79.7±9.2	19.0	0.0018837	0.656482
cg14605520	LHX3;LHX3	Body;Body	Island	46.4±11.6	60.5±12.4	14.1	0.0018877	0.656482
cg14185656	ROR2	Body	N_Shelf	84.6±2.4	81.6±3.3	-3.0	0.00188805	0.656482
cg18086243			S_Shore	55.0±8.5	43.0±8.7	-12.0	0.0018885	0.656482
cg08747807	PCDH24	Body		53.0±8.2	59.5±7.6	6.4	0.00188923	0.656482
cg02092466	NTSR2	TSS1500	S_Shore	56.2±9.5	69.0±7.7	12.8	0.00189075	0.656482
cg12039970			N_Shore	32.5±13.8	45.6±11.5	13.1	0.00189133	0.656482
cg23998052			S_Shore	11.3±5.8	18.6±9.3	7.4	0.00189148	0.656482
cg15627710			Island	11.6±1.5	9.9±1.4	-1.7	0.00189816	0.657402
cg09881021	ZDHHC16;ZDHHC16;ZDHHC16;ZDHHC16;ZDHHC16;ZDHHC16;ZDHHC16;EXOSC1;ZDHHC16;ZDHHC16;ZDHHC16	5'UTR;1stExon;5'UTR;5'UTR;1stExon;5'UTR;1stExon;TSS200;1stExon;1stExon;5'UTR	Island	5.8±0.4	5.4±0.4	-0.5	0.00189831	0.657402
cg10318825	POR	Body		90.3±3.5	93.4±2.1	3.1	0.00189886	0.657402
cg00755043	NXNL2;NXNL2;NXNL2;NXNL2	1stExon;1stExon;5'UTR;5'UTR	Island	9.9±1.6	13.2±3.7	3.3	0.00190027	0.657402
cg23556574	FRMD4A	Body		30.1±6.6	25.3±4.6	-4.7	0.00190286	0.657402
cg06177350	TXNDC11	TSS200	Island	7.4±1.2	6.3±0.7	-1.1	0.00190377	0.657402
cg10775273	CRYBA2;CRYBA2;CRYBA2;CRYBA2	5'UTR;5'UTR;5'UTR;1stExon	Island	2.1±0.3	2.5±0.3	0.4	0.00190575	0.657402
cg18280057	MTSS1	TSS1500	Island	15.1±4.5	22.1±6.2	7.1	0.00190635	0.657402
cg07482936	C17orf82	TSS1500	Island	24.2±3.6	20.7±2.1	-3.5	0.00190653	0.657402
cg07973140	C15orf39	5'UTR	Island	3.2±0.4	2.8±0.3	-0.4	0.00191345	0.657832
cg14996985				40.2±6.7	49.1±6.1	8.9	0.00191353	0.657832
cg10633664	ACSBG1	Body		50.2±8.5	59.1±6.8	8.8	0.00191478	0.657832
cg08648409	MYCBP	TSS200	Island	7.1±0.6	8.2±0.9	1.1	0.00191925	0.657832
cg02318971			Island	10.5±1.4	11.8±1.5	1.3	0.00192189	0.657832
cg13192788			Island	18.4±2.3	16.7±1.3	-1.7	0.00192304	0.657832
cg04923441	PIGG;PIGG	Body;Body	N_Shore	83.4±2.3	80.3±3.6	-3.1	0.0019245	0.657832
cg00618309				69.7±9.1	78.5±4.9	8.8	0.00192672	0.657832
cg20993090	TMCO4	TSS1500	S_Shore	72.0±3.1	75.2±2.1	3.1	0.00192754	0.657832
cg08544712				38.2±11.8	49.2±9.6	11.0	0.00192806	0.657832
cg24072924	C5orf13;C5orf13;C5orf13;C5orf13;C5orf13;C5orf13;C5orf13;C5orf13;C5orf13;C5orf13	TSS1500;TSS200;Body;TSS1500;TSS1500;Body;5'UTR;TSS1500;5'UTR;TSS1500	Island	5.8±0.8	6.4±0.6	0.6	0.00192834	0.657832
cg12728820	CSTF2	TSS200	Island	19.2±11.3	12.7±6.1	-6.4	0.00193017	0.657832
cg02102424	SYN2;SYN2	Body;Body	Island	20.6±6.1	14.3±4.1	-6.4	0.00193184	0.657832
cg05156901	CPT1B;CPT1B;CPT1B;CHKB-CPT1B;CPT1B;CPT1B;CPT1B;CPT1B	5'UTR;5'UTR;TSS200;Body;5'UTR;5'UTR;5'UTR;5'UTR	Island	14.3±3.9	19.2±6.0	4.9	0.00193189	0.657832
cg01850785	AAK1	Body	Island	8.5±0.9	9.5±1.2	1.1	0.00193373	0.657832
cg08407274	ANKS3;C16orf71	TSS200;TSS200	Island	5.8±0.8	6.7±0.7	0.9	0.00193528	0.657832
cg07628185	COG4	Body		81.8±4.3	76.0±6.9	-5.8	0.00193656	0.657832
cg09415057	PRR13;PRR13	TSS200;TSS200	Island	15.5±1.1	14.3±1.0	-1.3	0.0019383	0.657832
cg11965913	PM20D1	TSS200	S_Shore	50.8±23.8	28.0±18.3	-22.8	0.00193854	0.657832
cg04927033	LOC644172	Body	Island	62.3±6.9	68.4±5.5	6.1	0.00194042	0.657832
cg21643513	ZNF547;TRAPPC2P1	TSS1500;TSS1500	N_Shore	67.2±1.6	69.1±2.3	2.0	0.0019449	0.657832
cg25737313			N_Shore	6.6±0.7	5.8±0.8	-0.8	0.00194724	0.657832
cg09634176			Island	9.2±1.4	7.8±1.0	-1.4	0.00194741	0.657832
cg24867946	INPP5B	Body	N_Shore	9.3±1.3	7.8±1.1	-1.5	0.00194908	0.657832
cg22255435	CCDC33	Body		51.9±9.7	47.1±4.6	-4.8	0.00194912	0.657832
cg23730181			Island	3.9±0.6	4.6±0.6	0.8	0.00195197	0.657832
cg19592185	NGEF	Body		76.5±6.3	65.2±9.5	-11.3	0.00195633	0.657832
cg26548574				57.9±5.0	49.8±6.2	-8.1	0.00195714	0.657832
cg21326006	WIPF2	TSS200	N_Shore	7.0±0.8	6.2±0.4	-0.8	0.00195857	0.657832
cg18415382	KNDC1	Body	N_Shelf	71.0±7.1	77.3±5.7	6.2	0.00195955	0.657832
cg00347584	NR1H3;NR1H3;NR1H3	Body;Body;Body		81.4±3.6	79.0±4.6	-2.4	0.00196139	0.657832
cg04363470	PPFIBP2	Body		29.0±6.9	38.0±7.0	8.9	0.00196139	0.657832
cg02358664	CNGB1	Body	S_Shore	23.2±6.9	30.0±5.4	6.8	0.00196316	0.657832
cg13918611	BHLHA15	1stExon	Island	79.5±5.7	83.6±4.6	4.1	0.00196368	0.657832
cg12600843	TRIM26	5'UTR	N_Shore	56.0±9.4	68.1±7.1	12.2	0.00196455	0.657832
cg13080379	TBX15	5'UTR	Island	34.2±13.3	52.6±13.3	18.4	0.00196605	0.657832
cg13549321	LRP3	Body	Island	94.8±0.7	93.7±1.1	-1.1	0.00196751	0.657832
cg26730036	RPH3AL	Body	S_Shore	70.6±5.7	63.5±7.8	-7.1	0.00196768	0.657832
cg02275294	SOAT1	TSS1500	N_Shore	9.5±1.9	7.9±0.8	-1.6	0.00196827	0.657832
cg03534655	CARD11	5'UTR		51.9±12.6	39.1±9.3	-12.8	0.00196829	0.657832
cg27569107	SMARCE1	Body		66.4±4.3	61.4±6.6	-5.0	0.00196947	0.657832
cg15152331	ITGB6	Body		56.9±8.8	43.8±9.9	-13.1	0.00197048	0.657832
cg21548749	ATF6B;ATF6B;FKBPL	TSS1500;TSS1500;Body	N_Shore	45.8±11.3	59.0±7.7	13.2	0.0019713	0.657832
cg19147415	RAB30	TSS1500		18.4±1.5	16.5±1.1	-1.8	0.00197138	0.657832
cg01111006				51.5±9.1	40.5±6.1	-11.0	0.00197146	0.657832
cg25784319	HIST1H2BD;HIST1H2BD;HIST1H1E	TSS1500;TSS1500;1stExon	Island	12.0±1.6	10.1±1.1	-1.9	0.00197197	0.657832
cg11717557	DCLRE1B;DCLRE1B;AP4B1	5'UTR;1stExon;TSS1500	S_Shore	7.8±0.8	6.8±0.5	-1.0	0.00197285	0.657832
cg17222645	LOC348840	TSS1500	Island	13.0±6.0	8.2±2.0	-4.8	0.00197499	0.657832
cg12213910	RAET1E	Body		80.7±3.3	84.3±2.3	3.6	0.00197564	0.657832
cg21110035	BANF1;BANF1;EIF1AD;BANF1;BANF1	1stExon;5'UTR;TSS200;5'UTR;1stExon	Island	3.8±0.3	4.3±0.4	0.5	0.00197671	0.657832
cg12934382	GRM2;GRM2;GRM2;GRM2	1stExon;5'UTR;1stExon;5'UTR	Island	6.9±2.3	10.2±3.9	3.4	0.00197808	0.657832
cg07843882			N_Shelf	70.1±5.5	75.9±2.9	5.8	0.00198277	0.658935
cg20598034				85.5±1.4	82.9±3.5	-2.6	0.00198787	0.659888
cg16663674	SNORD27;SNORD26;SNORD29;SNORD28;SLC3A2;SLC3A2;SLC3A2;SLC3A2;SNHG1;SLC3A2	TSS1500;Body;TSS1500;TSS1500;TSS1500;TSS1500;TSS1500;TSS1500;Body;TSS1500	N_Shore	17.0±1.3	15.6±0.9	-1.5	0.00199139	0.659888
cg03074283	VAT1L	TSS200	N_Shore	8.6±0.7	7.8±0.5	-0.8	0.00199154	0.659888
cg25230305	AP2S1;AP2S1	3'UTR;3'UTR		72.6±6.8	62.2±7.2	-10.4	0.00199156	0.659888
cg21758773	HLA-E	Body	S_Shore	73.4±5.8	78.7±3.6	5.3	0.00199255	0.659888
cg07880045				4.0±0.4	3.4±0.4	-0.6	0.00199585	0.659967
cg20246113	ADAMTS7	TSS1500	Island	11.1±1.8	14.6±4.5	3.5	0.00199705	0.659967
cg26678649	ZNF281	5'UTR	Island	3.5±0.6	4.0±0.5	0.5	0.00199922	0.659967
cg03315058	BSCL2;BSCL2;GNG3	TSS1500;5'UTR;3'UTR	N_Shore	6.0±0.9	5.3±0.4	-0.7	0.00199935	0.659967
cg22430565	C1orf49;C1orf49;C1orf49;C1orf49	1stExon;1stExon;1stExon;1stExon		70.9±6.6	63.1±7.2	-7.8	0.00199971	0.659967
cg17609804	TBRG4;TBRG4;TBRG4	Body;Body;Body	N_Shelf	82.4±5.5	75.6±6.0	-6.8	0.00200195	0.66025
cg08701566	CHRNA3;CHRNA3	Body;Body	N_Shore	9.1±1.4	7.8±0.6	-1.4	0.00200413	0.660514
cg17362483				63.1±8.4	72.8±6.6	9.7	0.00200583	0.660617
cg07724487	ZNF418	Body	N_Shelf	78.7±3.0	81.8±2.0	3.1	0.00201006	0.660618
cg07274307				7.9±0.6	7.1±0.6	-0.8	0.00201058	0.660618
cg13185046	NOTCH4	Body	S_Shore	22.3±7.1	15.4±2.6	-6.9	0.00201134	0.660618
cg06475764	NETO2	Body	Island	6.2±0.7	5.4±0.3	-0.8	0.00201137	0.660618
cg08497530	CDH13	TSS200	N_Shore	6.1±1.0	5.2±0.5	-1.0	0.00201354	0.660666
cg25873514			N_Shore	43.3±13.5	60.3±10.9	17.0	0.00201428	0.660666
cg20050595	KDELC1	Body		54.7±3.6	51.0±2.9	-3.7	0.00201584	0.660722
cg21940586			Island	24.3±18.7	15.7±12.8	-8.5	0.00201823	0.660954
cg15934104	INPP5A	Body	Island	78.2±6.4	72.1±5.2	-6.2	0.00201932	0.660954
cg19414513	IGF2R	Body		79.2±4.3	73.7±4.8	-5.5	0.00202613	0.662403
cg09174411	BTBD11	Body		60.8±9.7	48.7±7.4	-12.2	0.00202652	0.662403
cg16958376	NUP54	TSS200	Island	8.8±0.9	7.7±0.7	-1.1	0.00202974	0.662917
cg19269612	PGA5	Body		30.5±5.1	23.5±4.1	-7.1	0.00203087	0.662917
cg01751802	KANK2	TSS1500	S_Shore	47.4±13.5	33.8±6.8	-13.6	0.00203386	0.66294
cg03559037	ZFR2	Body	Island	24.7±6.6	33.0±7.0	8.3	0.00203477	0.66294
cg07095072	MLL5;LOC100216545;MLL5	5'UTR;TSS1500;5'UTR	S_Shore	12.6±1.3	10.9±0.9	-1.7	0.00203779	0.66294
cg00254681	PRRT1	Body	Island	31.5±12.7	21.9±4.9	-9.6	0.00203787	0.66294
cg01390647	CCND1	Body	S_Shelf	81.0±1.6	83.0±1.5	2.0	0.00203899	0.66294
cg23899409	LILRA4	TSS200		50.5±10.7	60.7±8.4	10.2	0.00203928	0.66294
cg13156856				65.4±11.0	74.5±4.4	9.0	0.00204073	0.662961
cg15202104	PPBPL1	Body		69.7±9.0	62.0±5.8	-7.7	0.00204623	0.664296
cg02959759	CACNA1C;CACNA1C;CACNA1C;CACNA1C;CACNA1C;CACNA1C;CACNA1C;CACNA1C;CACNA1C;CACNA1C;CACNA1C;CACNA1C;CACNA1C;CACNA1C;CACNA1C;CACNA1C;CACNA1C;CACNA1C;CACNA1C;CACNA1C;CACNA1C;CACNA1C;CACNA1C	3'UTR;3'UTR;3'UTR;3'UTR;3'UTR;3'UTR;3'UTR;3'UTR;3'UTR;3'UTR;3'UTR;3'UTR;3'UTR;3'UTR;3'UTR;3'UTR;3'UTR;3'UTR;3'UTR;3'UTR;3'UTR;3'UTR;3'UTR	S_Shore	61.1±6.5	68.0±5.9	6.9	0.00204866	0.664633
cg17852104	BHLHB9;BHLHB9;BHLHB9;BHLHB9;BHLHB9;BHLHB9;BHLHB9;BHLHB9	5'UTR;5'UTR;5'UTR;5'UTR;5'UTR;TSS1500;5'UTR;TSS1500	Island	26.6±16.5	32.4±16.6	5.8	0.00205188	0.664796
cg19759045				76.9±4.0	80.6±2.7	3.6	0.00205281	0.664796
cg23797252	KNDC1	Body	Island	62.8±8.1	69.2±4.8	6.5	0.00205412	0.664796
cg10947827	CFLAR;CFLAR	TSS1500;TSS200	N_Shore	23.2±5.8	32.9±9.9	9.7	0.00205483	0.664796
cg21598389	MYO1E	Body		70.6±4.9	66.7±4.1	-3.9	0.00205697	0.664796
cg03848145	C1orf52;C1orf52	Body;Body	Island	9.0±1.1	7.9±0.5	-1.1	0.00205925	0.664796
cg08154963	RAD51L3;RAD51L3;RAD51L3	3'UTR;3'UTR;3'UTR		68.2±6.1	59.6±6.4	-8.5	0.00205935	0.664796
cg26970707	PPIC	Body	N_Shore	17.0±4.6	23.0±10.5	6.0	0.00206377	0.664796
cg23222057	FHIT;FHIT	Body;Body		88.2±4.7	78.2±9.3	-10.0	0.00206426	0.664796
cg05654278	NISCH	Body		44.8±11.7	35.1±12.8	-9.7	0.00206495	0.664796
cg12743359	TNXB;STK19;TNXA;STK19	1stExon;TSS1500;Body;TSS1500		59.2±7.6	66.2±5.0	7.0	0.00206649	0.664796
cg07313373	NLRP3;NLRP3	TSS1500;TSS1500		53.5±8.5	46.3±9.3	-7.2	0.00206829	0.664796
cg21580213	ANKRD49	Body	S_Shelf	61.8±6.3	69.0±5.9	7.1	0.00206881	0.664796
cg27069921			Island	41.3±10.4	27.8±9.0	-13.5	0.00206904	0.664796
cg00802728	LHX5	Body	Island	3.9±0.4	4.6±0.7	0.6	0.00207313	0.664796
cg21346648	CENPE	Body		82.1±3.5	79.8±3.8	-2.3	0.00207728	0.664796
cg13018402	SH3TC2	TSS1500		64.9±4.5	69.8±3.3	5.0	0.00207844	0.664796
cg15986429	UGT1A10;DNAJB3;UGT1A6;UGT1A8;UGT1A4;UGT1A3;UGT1A6;DNAJB3;UGT1A9;UGT1A7;UGT1A5	Body;3'UTR;Body;Body;Body;Body;Body;1stExon;Body;Body;Body	N_Shore	63.5±9.4	74.3±5.7	10.8	0.00207922	0.664796
cg02827714	HLA-C	TSS200	Island	4.0±0.4	3.5±0.4	-0.5	0.00208386	0.664796
cg01425967	PCP4L1	TSS1500	N_Shore	22.3±6.1	15.2±4.0	-7.0	0.00208465	0.664796
cg15779702	NSUN5;NSUN5;NSUN5;NSUN5	Body;Body;Body;Body	N_Shore	9.9±1.9	13.2±3.7	3.4	0.00208503	0.664796
cg13547419	WDR73	Body	Island	6.9±0.8	6.1±0.4	-0.8	0.00208591	0.664796
cg21348233	GPS1;GPS1	Body;Body	N_Shore	57.7±9.3	65.9±6.0	8.2	0.00208689	0.664796
cg08533783	C11orf88;C11orf88	TSS200;TSS200	Island	14.4±2.5	20.5±5.5	6.1	0.00208736	0.664796
cg19593680	SORCS2	Body		84.2±7.2	75.4±7.4	-8.9	0.0020898	0.664796
cg06233930	TIMP2	Body	S_Shelf	37.2±3.8	33.0±2.3	-4.1	0.00209045	0.664796
cg04688051	LYNX1;LYNX1;LYNX1;LYNX1	5'UTR;5'UTR;TSS200;5'UTR	Island	5.5±1.3	4.2±0.4	-1.4	0.00209128	0.664796
cg18279126	MAD1L1;MAD1L1;MAD1L1	Body;Body;Body	N_Shelf	73.8±5.3	64.3±7.2	-9.5	0.00209223	0.664796
cg08339208	SIKE1;SIKE1	TSS200;TSS200	Island	5.1±0.6	4.3±0.5	-0.7	0.00209346	0.664796
cg05901462	PTPRN2;PTPRN2;PTPRN2	Body;Body;Body		33.1±10.8	53.2±18.1	20.1	0.00209543	0.664796
cg14832317			Island	18.3±5.2	13.4±2.9	-4.9	0.00209625	0.664796
cg04964031	PCDHGA4;PCDHGC3;PCDHGA12;PCDHGA11;PCDHGA11;PCDHGA9;PCDHGA1;PCDHGB1;PCDHGC5;PCDHGB6;PCDHGB3;PCDHGB7;PCDHGA6;PCDHGA8;PCDHGA10;PCDHGA5;PCDHGB4;PCDHGC4;PCDHGA3;PCDHGA2;PCDHGA7;PCDHGB2;PCDHGC5;PCDHGB5;PCDHGC3	Body;Body;Body;Body;Body;Body;Body;Body;1stExon;Body;Body;Body;Body;Body;Body;Body;Body;Body;Body;Body;Body;Body;1stExon;Body;Body	Island	81.6±3.3	77.0±4.0	-4.7	0.00209734	0.664796
cg17033499				71.2±4.8	65.1±5.1	-6.2	0.00209747	0.664796
cg03054080				35.6±8.0	42.9±8.0	7.3	0.00210927	0.664796
cg01001744	XYLT1	Body		6.3±0.3	5.7±0.5	-0.6	0.00211114	0.664796
cg24680629				25.7±7.7	34.6±11.7	8.9	0.00211152	0.664796
cg11852073	C1orf56;BNIPL;BNIPL	TSS1500;3'UTR;3'UTR	N_Shore	89.4±1.2	90.6±0.7	1.2	0.00211264	0.664796
cg19255136	PEX5L	Body		18.9±4.9	23.2±5.9	4.3	0.00211488	0.664796
cg11476211	PRKCE	1stExon	Island	17.7±8.6	11.6±2.9	-6.1	0.00211745	0.664796
cg17218628			N_Shore	16.0±3.4	12.2±1.8	-3.8	0.00211839	0.664796
cg03217954	SLC3A1	1stExon		82.6±3.9	78.0±5.1	-4.6	0.00211942	0.664796
cg17837127				85.9±4.1	90.3±2.8	4.4	0.00211954	0.664796
cg02794920	UBE2E2	TSS1500	N_Shore	65.5±9.4	54.6±10.2	-10.9	0.00212054	0.664796
cg21167563	CD58;CD58;CD58	TSS1500;TSS1500;TSS1500	S_Shore	77.7±6.5	84.1±4.4	6.4	0.00212168	0.664796
cg01118653	BANP;BANP	3'UTR;3'UTR	Island	94.4±0.6	95.1±0.7	0.7	0.00212297	0.664796
cg25841625	SCARB2	Body		55.1±9.1	45.7±6.1	-9.3	0.00212305	0.664796
cg13989981	TPST1	5'UTR		77.2±1.8	79.8±2.6	2.6	0.00212424	0.664796
cg09708066	ABCB4;ABCB4;ABCB4	Body;Body;Body		39.2±7.2	31.9±5.4	-7.3	0.00212524	0.664796
cg27589988				62.4±9.4	68.6±4.9	6.1	0.0021259	0.664796
cg04056576	PPM1L	Body	S_Shore	19.1±8.6	28.5±11.9	9.4	0.00212671	0.664796
cg16059161				60.5±10.9	48.8±9.1	-11.7	0.00212803	0.664796
cg24138705	FAM189A1	Body		57.7±7.0	67.0±5.3	9.3	0.00212837	0.664796
cg21618549	CHMP2A;UBE2M;CHMP2A	TSS1500;3'UTR;TSS1500	S_Shore	74.6±7.5	83.5±4.7	9.0	0.00212972	0.664796
cg22579691	ATP4A	Body	S_Shore	40.3±6.7	52.3±9.6	12.0	0.00213126	0.664796
cg19589680	NPLOC4	Body		83.1±6.4	89.2±2.4	6.1	0.00213271	0.664796
cg26577169	LOC441177;C6orf176;C6orf176	Body;TSS200;TSS200	Island	9.4±0.8	8.4±0.8	-0.9	0.00213272	0.664796
cg25579085			N_Shelf	78.5±3.3	73.3±4.8	-5.3	0.00213298	0.664796
cg07688779	MEIS2;MEIS2;MEIS2;MEIS2;MEIS2;MEIS2;MEIS2;MEIS2	1stExon;Body;5'UTR;Body;5'UTR;Body;TSS1500;Body	N_Shore	7.7±0.5	7.0±0.5	-0.7	0.00213355	0.664796
cg17993900			Island	23.4±1.6	21.5±1.2	-1.9	0.00213443	0.664796
cg02635592			S_Shore	19.4±8.1	28.2±8.0	8.8	0.00213462	0.664796
cg17352995	SH3TC1;SH3TC1	1stExon;5'UTR		8.9±3.3	14.0±7.3	5.1	0.00213635	0.664796
cg19857707				73.2±5.6	63.9±7.8	-9.3	0.00213682	0.664796
cg15549761	RGMB	5'UTR	Island	12.2±0.8	11.1±1.0	-1.1	0.00213693	0.664796
cg17806401	LYN;LYN	TSS1500;TSS1500	N_Shore	45.7±12.2	34.6±7.2	-11.0	0.00213911	0.665042
cg11972332			Island	20.8±6.0	25.5±8.0	4.7	0.00214072	0.665109
cg24508021	NRP1;NRP1;NRP1	TSS1500;TSS1500;TSS1500	Island	3.2±0.4	3.8±0.6	0.5	0.00214292	0.66523
cg07256376			Island	85.6±2.0	87.9±1.3	2.3	0.00214498	0.66523
cg07687131	SOCS2	Body	S_Shore	8.5±1.6	12.4±3.8	3.9	0.00214621	0.66523
cg19607092	RASGRP4;RASGRP4;RASGRP4;RASGRP4;RASGRP4;RASGRP4;RASGRP4	Body;Body;Body;Body;Body;Body;Body	N_Shelf	82.7±3.1	79.6±4.7	-3.1	0.00214988	0.66523
cg19910382	FABP1;FABP1	1stExon;5'UTR		33.1±7.5	41.5±7.3	8.4	0.00215063	0.66523
cg02034222	DQX1;DQX1	1stExon;5'UTR	N_Shelf	54.7±8.2	62.2±9.7	7.5	0.00215066	0.66523
cg01119520	DLG3;DLG3	TSS1500;Body	N_Shelf	71.5±10.1	77.8±7.5	6.3	0.00215166	0.66523
cg09326409	ITGAM;ITGAM	Body;Body	Island	24.9±1.8	22.3±2.2	-2.6	0.00215317	0.66523
cg17712694	MARCH11	TSS200	Island	7.0±0.9	5.9±1.0	-1.1	0.00215365	0.66523
cg03177972	ODZ4	Body		57.4±12.0	44.6±7.9	-12.8	0.00215812	0.665835
cg04132452	PPM1L	Body	S_Shore	24.3±8.4	34.8±9.3	10.5	0.0021584	0.665835
cg21123519			S_Shore	93.0±0.9	94.0±0.5	1.0	0.00216225	0.66659
cg22336180				61.0±2.7	56.0±4.0	-4.9	0.00216703	0.667633
cg17706173	IFT140	Body	N_Shore	40.7±8.4	49.2±7.4	8.5	0.00217092	0.667956
cg01591591	CREBBP;CREBBP	Body;Body		16.9±1.2	14.8±1.8	-2.1	0.00217213	0.667956
cg09668344	PAK1;PAK1	5'UTR;5'UTR	N_Shore	8.5±1.7	10.8±4.0	2.3	0.00217267	0.667956
cg01166827	SNORD89	TSS200		83.7±4.6	78.8±4.8	-4.9	0.00217627	0.667956
cg11132352	DUSP12	1stExon	Island	4.0±0.3	4.4±0.3	0.3	0.00217688	0.667956
cg19260718				68.5±9.5	58.9±7.1	-9.6	0.00217712	0.667956
cg09253679	WASF3	5'UTR	S_Shelf	46.8±14.5	33.3±8.3	-13.5	0.00217788	0.667956
cg06529659	FAM20C	Body	N_Shore	46.9±6.9	38.5±5.9	-8.4	0.00218266	0.668052
cg17833265			Island	32.1±11.4	21.4±5.5	-10.8	0.0021839	0.668052
cg06765552			Island	6.3±1.6	5.0±0.7	-1.3	0.00218631	0.668052
cg00425827	ACSL6;ACSL6	Body;Body	N_Shore	24.5±9.0	31.2±8.2	6.7	0.00218633	0.668052
cg26165853	RPS24;RPS24;RPS24;RPS24;RPS24;RPS24	TSS200;TSS200;TSS200;TSS200;TSS200;TSS200	Island	10.7±0.8	9.4±1.2	-1.3	0.00218769	0.668052
cg14314026	LGMN;LGMN	3'UTR;3'UTR		92.0±0.7	93.0±0.7	1.0	0.0021914	0.668052
cg13234839	NCRNA00086	TSS1500	N_Shore	23.7±16.9	19.4±15.8	-4.2	0.00219489	0.668052
cg05209814	USO1	Body	S_Shore	8.2±0.6	7.5±0.6	-0.7	0.00219873	0.668052
cg12522144	SEMA4C	Body	N_Shore	84.0±1.9	82.0±2.8	-2.0	0.00219934	0.668052
cg27333952	CLCN7;CLCN7	Body;Body	N_Shore	65.1±10.4	53.9±9.2	-11.1	0.00219941	0.668052
cg16043700	TTLL10;TTLL10	TSS1500;5'UTR	N_Shore	58.3±5.1	50.6±5.6	-7.7	0.00220173	0.668052
cg13875807	KDM4C;KDM4C;KDM4C;KDM4C	5'UTR;5'UTR;5'UTR;Body	S_Shore	9.7±1.0	8.7±0.6	-1.0	0.002204	0.668052
cg14213692			S_Shelf	20.5±5.7	25.4±7.0	5.0	0.0022046	0.668052
cg01164202	LACTB2	Body	N_Shore	79.5±4.8	72.7±6.9	-6.8	0.00220531	0.668052
cg00974204	UACA	TSS1500	S_Shore	33.5±11.8	22.1±4.8	-11.4	0.0022064	0.668052
cg25027863	ABR;ABR;ABR	3'UTR;3'UTR;3'UTR	N_Shelf	57.0±9.6	45.8±9.0	-11.2	0.00220692	0.668052
cg11351522	HIST1H4J	TSS1500	N_Shore	63.3±5.0	69.5±4.5	6.2	0.00220715	0.668052
cg24595606	NR2E1	Body	S_Shore	47.7±10.3	34.9±12.4	-12.8	0.00220833	0.668052
cg08211145	CACNA2D1	TSS1500	S_Shore	85.1±1.8	81.7±2.8	-3.4	0.00221105	0.668052
cg06034664	MLLT4;MLLT4	Body;Body	S_Shore	70.1±5.6	65.9±4.1	-4.3	0.00221258	0.668052
cg25125441			Island	5.3±0.6	4.8±0.7	-0.5	0.00221727	0.668052
cg01312858	CCDC85A	TSS1500	N_Shore	17.9±4.4	23.1±5.5	5.2	0.00221804	0.668052
cg27002522	HOXC4;HOXC5;HOXC5	5'UTR;TSS200;Body	N_Shore	26.7±6.8	36.0±8.7	9.3	0.0022184	0.668052
cg16164923	CCDC150	TSS1500	N_Shore	42.7±10.3	54.6±8.0	11.9	0.00221845	0.668052
cg26717016	ZBTB9	Body	S_Shore	94.3±0.5	95.1±0.9	0.8	0.00221879	0.668052
cg14687041	BCLAF1;BCLAF1;BCLAF1	TSS1500;TSS1500;TSS1500	S_Shore	12.7±1.3	11.2±0.9	-1.5	0.00222025	0.668052
cg23078522	FXR1;FXR1;FXR1	3'UTR;3'UTR;3'UTR		63.2±2.9	58.9±3.5	-4.3	0.00222028	0.668052
cg11701604	LDLRAD3	Body		69.8±5.1	64.4±4.4	-5.4	0.00222149	0.668052
cg25510895	ITGA2B	Body	N_Shore	81.6±5.6	73.3±7.4	-8.2	0.0022218	0.668052
cg24377133			S_Shelf	9.2±2.5	12.2±2.6	2.9	0.00222442	0.668052
cg04398603	SETD5;LOC440944	TSS200;TSS200	Island	4.3±0.4	4.9±0.6	0.6	0.00222602	0.668052
cg08200952	RIN2	TSS1500		17.1±3.5	22.2±4.4	5.1	0.00222608	0.668052
cg22652378	RPTOR;RPTOR	Body;Body		34.7±8.6	43.4±8.8	8.8	0.00222667	0.668052
cg18297736	NKX6-1	Body	N_Shore	14.3±2.3	17.4±3.6	3.1	0.0022274	0.668052
cg00256060	CUTA;CUTA;CUTA;CUTA;CUTA	Body;Body;Body;1stExon;Body	N_Shore	10.7±0.9	9.4±0.8	-1.2	0.00222818	0.668052
cg16993754	CARD11	5'UTR		73.6±5.4	67.7±5.2	-6.0	0.00222859	0.668052
cg21232754	QSOX2	Body		6.6±0.5	6.0±0.6	-0.7	0.00223119	0.668354
cg08114617	TRPV4;TRPV4	TSS1500;TSS1500	Island	16.6±5.6	24.9±8.3	8.2	0.00223487	0.668354
cg09933458			Island	15.8±12.0	24.3±8.9	8.6	0.00223589	0.668354
cg15785147	UBE2E2	Body		81.2±3.0	77.1±4.7	-4.1	0.00223827	0.668354
cg21365364	DTD1	TSS1500	N_Shore	13.3±5.4	16.9±5.9	3.6	0.00223828	0.668354
cg19063834	FAM134B;FAM134B	Body;TSS200		45.7±10.8	62.1±10.7	16.5	0.00224046	0.668354
cg24293903	ENTPD7	TSS1500	Island	7.9±0.7	7.1±0.3	-0.7	0.00224108	0.668354
cg23478354	SLC27A5	Body	Island	5.9±0.6	6.7±0.8	0.8	0.00224217	0.668354
cg10223155	LPHN3	Body		68.4±2.5	65.6±4.2	-2.8	0.0022422	0.668354
cg05343021	ILF3;ILF3;ILF3;ILF3;ILF3	5'UTR;5'UTR;5'UTR;5'UTR;5'UTR		16.9±4.0	23.3±6.4	6.4	0.00224512	0.668556
cg14225678	VSTM2A	Body	Island	15.7±7.4	21.8±10.3	6.1	0.00224568	0.668556
cg05190002			N_Shore	24.4±5.7	31.8±5.9	7.4	0.00224903	0.668828
cg19729930			Island	21.6±7.4	13.8±3.0	-7.7	0.00225184	0.668828
cg13322131	TFAP2B	3'UTR	S_Shore	32.6±10.6	42.5±11.4	9.9	0.00225359	0.668828
cg08738280	SFT2D2	Body	S_Shore	29.7±7.8	21.7±7.3	-8.1	0.0022544	0.668828
cg12210878	LPCAT1	Body	N_Shore	86.1±3.1	80.3±5.5	-5.8	0.00225461	0.668828
cg11404751	TACC2;TACC2	Body;Body		47.1±9.3	59.2±8.8	12.0	0.00225678	0.668828
cg26757097	RGL2;RGL2	Body;Body	S_Shelf	59.6±11.7	53.7±9.5	-5.9	0.00225792	0.668828
cg14665825	SSH2	Body		79.5±5.2	72.1±5.3	-7.4	0.00225882	0.668828
cg02537941	SPATA13;SPATA13	5'UTR;5'UTR		35.8±6.7	28.8±3.1	-7.0	0.00226057	0.668828
cg03300177	GNAO1	3'UTR		7.8±3.2	11.1±10.1	3.2	0.00226337	0.668828
cg10414242	AKAP12	5'UTR	Island	14.7±1.0	13.1±1.1	-1.6	0.00226444	0.668828
cg06375949	MSX1	Body	N_Shore	40.1±12.0	26.3±8.5	-13.8	0.00226476	0.668828
cg15528736	FCGRT;FCGRT;FCGRT	5'UTR;TSS1500;1stExon	N_Shore	14.4±2.4	11.7±2.0	-2.7	0.00226481	0.668828
cg02751808			N_Shore	73.7±8.6	61.3±12.9	-12.3	0.00226888	0.669458
cg09446254			S_Shore	55.5±6.0	49.3±7.0	-6.2	0.002271	0.669458
cg26167249				72.7±6.8	64.6±6.4	-8.0	0.00227351	0.669458
cg07564979				43.0±8.6	53.6±8.1	10.6	0.0022746	0.669458
cg20411340			S_Shore	15.4±3.2	11.7±1.7	-3.6	0.00227633	0.669458
cg08658981	INPP5A	Body	N_Shelf	78.2±2.6	75.0±3.0	-3.1	0.00227731	0.669458
cg04439028	TRAP1	Body	N_Shelf	81.0±5.4	73.3±6.9	-7.7	0.00227763	0.669458
cg26619624	SHFM1	TSS1500	S_Shore	22.9±10.0	34.4±11.5	11.4	0.0022784	0.669458
cg18759732				17.8±7.7	10.8±3.6	-7.0	0.00227957	0.669458
cg04080625	KIAA1026	Body		18.1±6.8	25.0±4.9	6.9	0.00228098	0.669461
cg22030698	HSPB1	TSS200	Island	4.8±0.6	5.7±0.6	0.9	0.00228302	0.669648
cg01597963	RNGTT	Body	N_Shelf	87.4±2.1	83.8±3.9	-3.6	0.00228603	0.669948
cg13168617	ST6GAL2;ST6GAL2	3'UTR;3'UTR		71.1±4.9	74.9±3.0	3.8	0.00228813	0.669948
cg02829688	TBX15	5'UTR	Island	35.7±13.4	53.6±12.9	18.0	0.00228952	0.669948
cg15197893	POGZ;POGZ;POGZ	5'UTR;5'UTR;5'UTR		58.0±9.7	68.0±4.6	10.0	0.00229098	0.669948
cg21222743	TNF	1stExon		30.6±8.0	41.0±6.1	10.4	0.00229213	0.669948
cg00618087			N_Shore	76.1±8.1	68.8±6.3	-7.3	0.00229264	0.669948
cg09685528	ZNF672	TSS1500	N_Shore	11.4±2.0	9.6±0.8	-1.8	0.00229506	0.669948
cg22203890				44.8±7.6	34.0±8.2	-10.8	0.00229721	0.669948
cg16858146	TAF3	Body	S_Shelf	73.6±3.2	70.1±3.8	-3.5	0.00229906	0.669948
cg18424635	HLA-DRB5	Body	S_Shore	34.2±11.5	20.1±10.9	-14.1	0.00229918	0.669948
cg13853198	FCER1G;FCER1G	1stExon;5'UTR		44.1±8.9	52.0±9.2	8.0	0.00229949	0.669948
cg06139682	WDR90	Body	Island	65.1±6.8	71.5±5.2	6.4	0.00230329	0.670357
cg26608718	AKAP8L	TSS1500	S_Shore	21.0±6.5	15.9±2.9	-5.1	0.00230589	0.670357
cg17555825			Island	20.8±2.9	25.3±5.3	4.5	0.00230617	0.670357
cg04441898	MNT	TSS1500	Island	3.3±0.3	3.7±0.5	0.4	0.002307	0.670357
cg06949629	C10orf90	Body		15.4±8.7	20.4±7.8	5.0	0.00230791	0.670357
cg25196975	ROBO3	Body	N_Shore	27.3±6.7	35.7±7.0	8.4	0.00231134	0.6706
cg27335947				60.7±8.9	51.1±7.8	-9.6	0.00231156	0.6706
cg00631203				65.6±3.6	61.5±3.3	-4.2	0.00232141	0.672049
cg09845883	UBAP2L;UBAP2L	Body;Body	S_Shelf	83.5±2.8	79.6±4.0	-3.9	0.00232552	0.672049
cg03522132	LBX2	3'UTR	Island	23.3±4.6	17.1±3.5	-6.1	0.00233363	0.672049
cg07981355	CNNM2;CNNM2	3'UTR;3'UTR		87.8±1.7	83.5±4.8	-4.4	0.00233392	0.672049
cg06720001	POLI	TSS200	Island	4.0±0.4	3.6±0.4	-0.4	0.00233395	0.672049
cg15678118			N_Shelf	79.6±5.2	84.4±1.5	4.8	0.00233522	0.672049
cg22567629				92.8±2.3	89.0±4.1	-3.8	0.00233582	0.672049
cg22638977				80.7±2.4	77.0±5.5	-3.7	0.00233974	0.672049
cg17046577			Island	7.8±1.3	6.6±0.8	-1.1	0.00233998	0.672049
cg16180531	SLCO4A1	TSS1500	Island	16.2±7.8	8.7±1.2	-7.5	0.0023427	0.672049
cg22100652			S_Shelf	37.8±1.9	36.0±1.1	-1.7	0.00234277	0.672049
cg14476630	ARAP1	Body	Island	78.9±7.7	67.5±8.2	-11.4	0.00234315	0.672049
cg02238178	IL2RB	TSS200		31.6±7.4	24.1±3.5	-7.5	0.00234773	0.672049
cg06759632	ACAP3	Body		73.1±7.0	64.3±10.0	-8.8	0.00234823	0.672049
cg07343478	OPTN;OPTN;OPTN;OPTN	TSS200;TSS200;TSS200;TSS200	Island	10.3±0.8	9.2±0.8	-1.1	0.00234958	0.672049
cg17774559	IRX4	Body	Island	47.7±24.2	72.9±12.6	25.2	0.00235065	0.672049
cg02039987	GPD2	TSS1500	N_Shore	44.3±9.6	57.4±8.2	13.1	0.00235352	0.672049
cg06872356	BMP2K;BMP2K	TSS1500;TSS1500	N_Shore	11.7±1.5	9.9±0.9	-1.8	0.0023575	0.672049
cg20749576	C3orf27	5'UTR		35.0±7.2	44.0±6.2	9.0	0.00235811	0.672049
cg17093855	TMEM104	3'UTR	N_Shelf	42.2±8.1	32.3±8.8	-9.9	0.00235833	0.672049
cg07150473	CHRNA2	TSS1500		27.6±12.0	36.5±6.1	8.8	0.00235895	0.672049
cg23360117	MPND;MPND	3'UTR;3'UTR	N_Shore	78.6±5.8	74.1±6.9	-4.5	0.00236288	0.672049
cg11104736	SORCS2	Body		38.9±12.2	24.9±7.0	-13.9	0.00236488	0.672049
cg24901317	TTBK1	Body	N_Shelf	57.7±5.8	46.4±9.6	-11.4	0.00236524	0.672049
cg17504306	PHLDA2	TSS1500	Island	7.1±0.8	6.0±0.7	-1.1	0.00236857	0.672049
cg21434563	MAP3K4;MAP3K4	Body;Body	Island	3.2±0.3	3.6±0.4	0.4	0.00237286	0.672049
cg17446896	HIST1H4L	TSS1500	S_Shore	15.2±3.6	12.7±2.6	-2.5	0.00237329	0.672049
cg18625289	MBD3	Body	N_Shore	59.9±10.1	51.2±7.0	-8.8	0.00237343	0.672049
cg03597699			N_Shore	52.9±14.8	37.9±13.9	-15.0	0.00237709	0.672049
cg20623506	P4HB	Body		38.7±10.7	25.6±7.8	-13.2	0.00237825	0.672049
cg17484699	SHROOM3	Body	S_Shore	81.2±4.7	73.0±7.1	-8.2	0.0023788	0.672049
cg10743104	PDPN;PDPN	TSS200;TSS200	Island	8.7±0.8	7.6±0.8	-1.1	0.00237997	0.672049
cg00889031	PSMB8;PSMB8	TSS1500;1stExon	S_Shore	6.2±0.6	5.7±0.4	-0.6	0.00238091	0.672049
cg16758084	CACNA2D3	3'UTR		87.1±1.9	85.6±1.2	-1.5	0.00238278	0.672049
cg26393837	PCSK7	Body	N_Shelf	84.9±2.2	80.0±5.9	-4.9	0.00238291	0.672049
cg15971656	B4GALNT4	TSS1500		12.8±4.2	9.2±1.9	-3.6	0.00238448	0.672049
cg23378609	CLK4	TSS1500	Island	6.0±0.6	5.2±0.6	-0.8	0.0023873	0.672049
cg02997574	NFE2L1;NFE2L1	5'UTR;1stExon	Island	4.1±0.4	3.7±0.3	-0.4	0.00239086	0.672049
cg23715237	PLEC1;PLEC1;PLEC1;PLEC1;PLEC1;PLEC1	Body;TSS200;Body;Body;Body;Body	Island	8.9±0.8	7.7±0.8	-1.2	0.00239161	0.672049
cg26829310	DNTTIP2	TSS1500	S_Shore	17.2±2.1	14.9±1.3	-2.3	0.00239571	0.672049
cg18042079	UTP6	TSS1500	S_Shore	8.9±0.8	7.9±0.5	-1.0	0.00239681	0.672049
cg26004235	KIAA1949;NRM;KIAA1949	TSS1500;Body;TSS1500	S_Shore	46.7±7.5	37.0±8.4	-9.7	0.00239775	0.672049
cg24781699				13.4±3.1	20.4±6.8	7.0	0.00239814	0.672049
cg13968679	CALHM3	Body	S_Shore	80.7±4.2	77.4±3.8	-3.3	0.00239848	0.672049
cg04815396	TMEM217;TMEM217;TBC1D22B	TSS1500;TSS1500;Body	S_Shore	7.7±0.8	6.8±0.7	-0.9	0.00239884	0.672049
cg16009741	SH2D4B;SH2D4B	Body;Body		69.5±7.3	61.8±10.3	-7.7	0.00240076	0.672049
cg07589991	CLSTN1;CLSTN1	Body;Body		84.2±1.1	82.4±1.8	-1.7	0.00240144	0.672049
cg03682872	SYNJ2	TSS200	Island	4.6±0.4	5.0±0.3	0.4	0.0024032	0.672049
cg20909354	DUSP26	TSS200	Island	12.4±2.0	10.5±0.9	-1.9	0.00240622	0.672049
cg16228086				18.6±7.1	31.7±10.3	13.1	0.00240678	0.672049
cg24124043	C17orf62;C17orf62;C17orf62	Body;Body;Body	N_Shelf	79.6±4.7	75.2±4.5	-4.4	0.00240779	0.672049
cg24846791	TRIM31	Body	S_Shelf	69.2±3.8	73.3±3.6	4.1	0.00240861	0.672049
cg15147084	CCT6A;PSPH;CCT6A	Body;TSS1500;Body	Island	3.8±0.5	4.5±0.5	0.7	0.00240938	0.672049
cg01541814	RNF135;RNF135	Body;Body	Island	22.8±2.3	24.9±0.9	2.1	0.00241041	0.672049
cg15980076	CYP26C1	Body	Island	12.2±4.4	15.9±5.7	3.6	0.00241489	0.672049
cg14393411	GADD45GIP1	Body	Island	9.1±0.8	8.2±0.5	-0.9	0.00242024	0.672049
cg05928051	C18orf1;C18orf1	TSS1500;TSS1500	Island	9.7±0.8	8.7±0.6	-1.0	0.0024209	0.672049
cg17703212	DYDC1;DYDC2	TSS1500;5'UTR	S_Shore	25.4±7.9	16.0±5.6	-9.5	0.00242225	0.672049
cg01528616	GPKOW	Body	N_Shore	56.2±11.8	68.6±6.6	12.4	0.0024242	0.672049
cg12020433	TMEM87A;TMEM87A;GANC	TSS1500;TSS1500;TSS200	Island	3.8±0.4	4.2±0.4	0.4	0.00242438	0.672049
cg06424860	ISL1	TSS200	Island	7.0±0.5	6.3±0.5	-0.7	0.00242496	0.672049
cg12689475	RPUSD1;CHTF18	5'UTR;TSS1500	Island	11.7±3.4	16.5±4.1	4.8	0.00242595	0.672049
cg18736168	HDGF2;HDGF2	Body;Body	N_Shore	76.4±5.6	71.1±6.9	-5.3	0.00242837	0.672049
cg11675917	CYP21A2;CYP21A2	TSS200;TSS200		71.0±5.4	76.1±4.8	5.1	0.00242842	0.672049
cg00416409	EBF3	Body	N_Shelf	62.8±6.0	51.6±10.4	-11.2	0.0024291	0.672049
cg10868445				18.5±9.8	31.1±11.4	12.6	0.00243029	0.672049
cg18557185			Island	48.0±8.5	36.0±7.8	-12.0	0.00243418	0.672049
cg02143067	VPS37D	TSS1500	N_Shore	19.0±7.7	26.5±11.2	7.5	0.00243492	0.672049
cg08785985			S_Shelf	82.5±3.4	79.9±2.2	-2.6	0.0024362	0.672049
cg08417702			Island	5.0±0.4	4.4±0.4	-0.6	0.00243748	0.672049
cg23369685	ARID4B;ARID4B	Body;Body		42.2±8.7	50.6±5.9	8.3	0.00243782	0.672049
cg04706600	ADAMTS2;ADAMTS2	Body;Body		48.6±10.7	36.3±5.7	-12.2	0.00244055	0.672049
cg11060856	CRMP1	TSS1500	S_Shore	28.3±7.3	35.5±5.4	7.2	0.00244056	0.672049
cg05977671				58.7±10.9	67.7±7.5	9.0	0.00244301	0.672049
cg26434881	JPH3	Body		16.7±6.3	22.0±6.0	5.3	0.00244381	0.672049
cg15646367	THAP4;THAP4	Body;Body	S_Shore	79.0±5.0	72.2±5.3	-6.8	0.00244396	0.672049
cg02581421	UBE2J2;UBE2J2;UBE2J2;UBE2J2;UBE2J2;UBE2J2;UBE2J2;UBE2J2	5'UTR;5'UTR;5'UTR;1stExon;1stExon;1stExon;5'UTR;1stExon	Island	4.2±0.4	4.6±0.4	0.4	0.00244445	0.672049
cg02496065			S_Shelf	56.2±3.0	59.9±2.3	3.7	0.00244456	0.672049
cg13033722	PTK7;PTK7;PTK7;PTK7	Body;Body;Body;Body		22.6±6.5	15.8±3.3	-6.8	0.00244583	0.672049
cg15834993			S_Shelf	77.6±3.3	74.1±2.9	-3.5	0.00244903	0.672049
cg23029851	ATHL1	Body	S_Shelf	56.7±8.6	67.3±6.4	10.6	0.00245301	0.672049
cg16906346	KIAA0319;KIAA0319;KIAA0319;KIAA0319;KIAA0319	TSS1500;TSS1500;TSS1500;TSS1500;TSS1500	S_Shore	43.0±18.8	64.1±14.6	21.1	0.0024535	0.672049
cg08316073	POLR3D;MIR320A	5'UTR;TSS200	Island	2.9±0.5	3.4±0.4	0.5	0.00245513	0.672049
cg03585611	KIAA1543;KIAA1543	Body;Body	N_Shore	30.5±4.6	35.1±3.8	4.6	0.00245962	0.672049
cg09414783	HAP1;HAP1;HAP1	TSS200;TSS200;TSS200	Island	9.0±0.9	7.8±0.9	-1.2	0.00246095	0.672049
cg03242880	BTG4;MIR34C;MIR34B;BTG4	5'UTR;TSS1500;TSS1500;1stExon	N_Shore	83.5±1.5	82.2±1.4	-1.3	0.00246143	0.672049
cg05995361	KLHL30	Body	N_Shelf	51.1±8.2	41.0±7.7	-10.2	0.00246271	0.672049
cg22067839	DHX30;DHX30;MIR1226	Body;Body;TSS1500	N_Shore	57.8±6.2	65.4±5.9	7.7	0.0024632	0.672049
cg13922121	NAV2	Body		69.9±7.0	63.7±8.1	-6.2	0.00246468	0.672049
cg02251349	C8orf84	Body	N_Shore	30.9±7.4	21.6±5.7	-9.3	0.00246486	0.672049
cg14237749	SLC2A6;SLC2A6	TSS1500;TSS1500	Island	4.7±0.4	4.3±0.4	-0.4	0.0024655	0.672049
cg03953709	NR4A2	TSS1500	Island	8.3±0.8	7.3±0.8	-1.1	0.00246701	0.672049
cg05303752			N_Shore	71.3±6.9	78.0±3.3	6.8	0.00246782	0.672049
cg01049695	ANTXR1;ANTXR1;ANTXR1	Body;Body;Body		88.2±1.8	84.7±4.6	-3.5	0.00246976	0.672049
cg22845159			Island	7.9±1.0	9.7±2.7	1.8	0.00247417	0.672049
cg16503188	PTPRN2;PTPRN2;PTPRN2	Body;Body;Body		77.6±8.8	85.8±4.9	8.3	0.00247425	0.672049
cg00466892	AOX2P	Body		81.2±3.9	75.2±6.1	-6.0	0.00247534	0.672049
cg17177995			S_Shore	16.3±8.4	26.5±6.7	10.2	0.00247639	0.672049
cg01289194	RPGRIP1	Body		72.7±6.2	79.9±3.9	7.2	0.0024764	0.672049
cg24414627				60.4±11.7	46.3±8.8	-14.1	0.00247723	0.672049
cg27532360	ITGA2B	Body		16.2±7.9	10.1±1.3	-6.1	0.00247781	0.672049
cg14146092	NCRNA00167;PRDM10;PRDM10	Body;TSS1500;TSS1500	Island	14.1±1.0	15.6±1.4	1.5	0.00247793	0.672049
cg24738115				81.7±2.4	78.5±2.3	-3.2	0.00247854	0.672049
cg10163794			S_Shore	10.7±1.3	9.8±0.7	-0.9	0.00248006	0.672049
cg20338276	GGA3;GGA3	Body;Body		54.7±8.7	64.4±6.5	9.6	0.0024807	0.672049
cg26197256				61.0±8.4	48.1±9.6	-12.9	0.00248165	0.672049
cg08684066	HERC6;HERC6	TSS1500;TSS1500	N_Shore	61.8±12.3	77.0±8.9	15.3	0.00248406	0.672049
cg02489094	PLXNA4;PLXNA4;PLXNA4	Body;Body;Body		69.8±7.1	77.2±4.3	7.4	0.00248721	0.672049
cg27180555			S_Shore	73.0±4.7	65.4±9.9	-7.5	0.00248755	0.672049
cg23973801	UBOX5;FASTKD5;UBOX5	TSS1500;TSS1500;TSS1500	S_Shore	77.1±5.1	72.9±4.9	-4.1	0.0024882	0.672049
cg24797830	COPS6	Body	S_Shore	10.4±1.3	9.2±0.8	-1.2	0.00248944	0.672049
cg10636297	AGPAT3;AGPAT3	3'UTR;3'UTR	S_Shelf	30.0±6.7	36.5±7.4	6.5	0.00249208	0.672049
cg09113046			N_Shelf	65.2±2.6	62.2±2.6	-3.0	0.00249286	0.672049
cg03047785	C14orf133;AHSA1	TSS1500;TSS200	Island	9.6±1.1	8.1±1.0	-1.4	0.00249326	0.672049
cg15500478	MYO7A;MYO7A;MYO7A	Body;Body;Body	S_Shore	93.2±2.2	89.2±4.1	-4.0	0.00249382	0.672049
cg15181598			Island	13.9±2.2	18.0±4.7	4.0	0.00249504	0.672049
cg16681349				63.7±6.9	55.6±5.9	-8.1	0.00249668	0.672049
cg11904266	C8orf73	Body	Island	11.7±4.6	17.4±6.0	5.7	0.00249696	0.672049
cg09933329	GCK;GCK;GCK	Body;Body;Body	Island	63.7±11.5	75.5±7.7	11.8	0.00249895	0.672049
cg13056495	AKR1B1	Body	Island	5.9±0.5	5.2±0.5	-0.7	0.00250114	0.672049
cg06542429				64.0±4.4	68.5±3.2	4.5	0.00250122	0.672049
cg02299584	PIGP;PIGP;TTC3;PIGP	TSS1500;TSS1500;5'UTR;TSS1500	Island	13.8±2.9	11.4±0.8	-2.4	0.00251012	0.672049
cg01357897	STX8	Body		73.3±6.9	65.7±7.1	-7.6	0.00251062	0.672049
cg08419026	SLCO5A1;SLCO5A1	5'UTR;TSS1500	Island	9.6±0.9	8.4±0.8	-1.2	0.00251163	0.672049
cg00209923	ANP32A	3'UTR		76.6±6.4	69.3±7.2	-7.3	0.00251251	0.672049
cg15167044			Island	19.4±6.1	26.9±8.1	7.5	0.00251293	0.672049
cg23958533	PIK3C2B	5'UTR		64.5±11.3	54.3±7.0	-10.3	0.00251357	0.672049
cg21845300	PALLD;PALLD;PALLD	Body;Body;Body		76.6±6.2	81.7±3.7	5.1	0.00251581	0.672049
cg05251359				4.9±0.6	5.9±1.0	1.0	0.00251595	0.672049
cg09624466	OTX2OS1	TSS1500	Island	19.4±6.3	24.6±5.7	5.2	0.00251635	0.672049
cg11904686	ITIH1;ITIH1	TSS1500;TSS200		73.2±6.0	67.0±6.6	-6.3	0.00251764	0.672049
cg20225546	EMX2OS	Body	Island	8.1±1.5	10.3±3.4	2.1	0.00251773	0.672049
cg26452224			N_Shelf	60.3±9.7	48.1±9.9	-12.1	0.00251818	0.672049
cg15162392	QPCT	TSS200	Island	18.4±9.2	29.4±10.8	11.0	0.00251826	0.672049
cg21653641	MAMSTR	5'UTR	N_Shore	28.0±8.2	35.0±13.2	7.0	0.00251993	0.672049
cg21504815	HIST1H4J	TSS200	Island	8.8±4.0	5.3±2.2	-3.5	0.00252126	0.672049
cg18812699				71.8±5.1	64.2±7.2	-7.6	0.00252489	0.672049
cg10537708			Island	49.9±12.8	63.8±12.9	13.8	0.00252604	0.672049
cg27192597	ICAM5	TSS200	Island	10.9±1.5	9.4±0.6	-1.5	0.00252711	0.672049
cg02710224	SHF	Body	Island	5.4±0.4	4.9±0.3	-0.5	0.00252724	0.672049
cg20690062			S_Shelf	45.2±8.2	52.5±3.8	7.4	0.00252791	0.672049
cg18990483	OTUD6A	TSS1500	N_Shore	89.8±0.9	87.9±1.7	-1.9	0.00253011	0.672049
cg14788046			N_Shelf	56.0±11.5	68.7±10.0	12.7	0.00253161	0.672049
cg19018267	PHYH;PHYH	5'UTR;Body	N_Shore	7.1±0.6	6.4±0.6	-0.8	0.00253225	0.672049
cg25634032	LOC100130987;CLCF1;CLCF1	Body;Body;5'UTR	N_Shelf	32.2±4.6	26.5±4.5	-5.7	0.00253362	0.672049
cg21056706			N_Shore	11.0±2.6	13.8±3.3	2.8	0.00253666	0.672049
cg22156632	WNT6	Body	S_Shore	9.1±2.7	13.8±5.4	4.6	0.00254009	0.672049
cg16792258				77.0±2.6	70.7±5.5	-6.4	0.00254135	0.672049
cg13971574	MORN2;DHX57	TSS1500;5'UTR	Island	9.9±1.3	8.8±0.8	-1.1	0.00254262	0.672049
cg19333996	KIAA1549;KIAA1549	3'UTR;3'UTR		83.6±5.3	74.4±8.6	-9.2	0.00254321	0.672049
cg02986791	ABCA7	Body	N_Shore	77.5±5.2	66.4±10.2	-11.1	0.00254371	0.672049
cg27410012	NUP205;NUP205	1stExon;5'UTR		5.4±0.3	5.0±0.4	-0.5	0.00254507	0.672049
cg04467226	CPEB4	TSS200	Island	9.4±0.8	8.7±0.4	-0.8	0.0025459	0.672049
cg04149776			Island	62.6±7.4	70.2±6.4	7.6	0.00254608	0.672049
cg02269097	DHH	Body	N_Shore	14.1±3.8	11.0±2.4	-3.2	0.00254609	0.672049
cg25345422	CHMP2A;UBE2M;CHMP2A	TSS1500;3'UTR;TSS1500	S_Shore	58.1±9.7	69.3±5.8	11.2	0.00254743	0.672049
cg24146125	TUBB	Body	S_Shore	18.8±3.2	23.0±4.4	4.2	0.00254819	0.672049
cg18854765	LRRIQ3;TNNI3K;FPGT	TSS1500;Body;Body	S_Shore	74.3±5.6	67.5±7.4	-6.9	0.00254955	0.672049
cg24531955	LOXL2	3'UTR		8.9±0.6	8.2±0.6	-0.7	0.00255293	0.672049
cg13554030	LSM2	Body	S_Shelf	73.7±2.7	70.0±4.3	-3.7	0.00255303	0.672049
cg16293656	FGF17;FGF17	5'UTR;1stExon		11.7±1.9	9.5±1.0	-2.2	0.00255357	0.672049
cg09911534				69.3±8.1	54.1±14.7	-15.3	0.00255508	0.672049
cg21088165	PALM;PALM	Body;Body	N_Shore	85.5±2.1	80.7±5.7	-4.9	0.0025598	0.672049
cg14025666	SKIV2L	Body	N_Shelf	96.4±0.7	95.2±1.8	-1.1	0.00256332	0.672049
cg15954353	LOC728392	3'UTR	Island	11.1±4.7	7.0±1.4	-4.2	0.00256343	0.672049
cg06956784				51.6±7.0	40.5±8.3	-11.1	0.00256455	0.672049
cg07410571	DDRGK1	TSS200	Island	10.3±0.8	9.5±0.8	-0.8	0.00256556	0.672049
cg14207654			Island	6.8±1.1	8.1±2.4	1.3	0.00256688	0.672049
cg07023915	TBC1D2B;TBC1D2B	TSS200;TSS200	S_Shore	7.8±0.7	8.4±0.9	0.6	0.00256878	0.672049
cg26327274	C17orf55	5'UTR	N_Shelf	81.2±3.3	76.4±6.3	-4.8	0.00256956	0.672049
cg00273220	TTC38	Body	S_Shelf	80.2±3.0	83.0±1.4	2.8	0.0025715	0.672049
cg13854874	CHAF1B	TSS200	Island	11.8±4.6	17.5±5.7	5.7	0.00257154	0.672049
cg01378515	HEG1	Body	N_Shore	30.5±11.3	21.3±5.4	-9.2	0.00257155	0.672049
cg09677330	KLF12	Body		21.1±8.9	29.6±8.3	8.5	0.00257287	0.672049
cg26381313	SEC31B	5'UTR	Island	9.8±1.3	12.0±3.2	2.2	0.00257505	0.672049
cg11831981	SCG3;SCG3;SCG3;SCG3	5'UTR;1stExon;5'UTR;1stExon	Island	5.5±1.9	7.2±2.0	1.6	0.00257518	0.672049
cg24369728				13.7±6.0	23.1±9.8	9.4	0.00257577	0.672049
cg21204020				19.8±8.6	28.8±8.1	9.0	0.00257965	0.672049
cg25636481	RPS18	Body	S_Shore	69.3±7.6	59.7±9.9	-9.6	0.00258094	0.672049
cg10371275	C4orf44;C4orf44	3'UTR;Body	S_Shelf	85.0±3.0	81.6±4.4	-3.4	0.00258384	0.672049
cg25047485			N_Shore	76.3±6.6	82.9±6.0	6.5	0.00258386	0.672049
cg13848035	ZC3H10	TSS200	Island	2.7±0.3	2.3±0.4	-0.4	0.00258474	0.672049
cg03099790	AMFR	Body	N_Shelf	68.1±9.5	75.5±4.7	7.5	0.00258519	0.672049
cg02773588	CELSR3	1stExon	Island	77.8±7.7	66.8±8.7	-11.0	0.00258548	0.672049
cg09588770	HLA-B;HLA-B	5'UTR;1stExon	Island	4.9±1.6	3.5±0.5	-1.4	0.00258574	0.672049
cg04045079	EDNRA;EDNRA;EDNRA;EDNRA;EDNRA	Body;1stExon;5'UTR;1stExon;5'UTR	Island	14.0±1.3	12.5±1.2	-1.5	0.00258768	0.672049
cg25441412			Island	8.3±1.1	7.1±0.5	-1.2	0.00258796	0.672049
cg09487931	DHRS13	TSS1500	S_Shore	7.5±1.7	9.1±2.9	1.5	0.00259146	0.672049
cg05499834	CLU	TSS200	Island	7.7±1.1	8.9±0.9	1.1	0.00259252	0.672049
cg19471856	LAMB4	Body		78.1±6.2	84.6±1.7	6.5	0.00259405	0.672049
cg14822966	SLBP	TSS1500	Island	11.7±2.9	16.6±6.0	4.9	0.00259512	0.672049
cg04134528				43.2±11.4	53.1±5.9	9.9	0.00259569	0.672049
cg18154014	ZNF793	5'UTR	Island	9.1±1.5	10.3±1.7	1.2	0.00259818	0.672049
cg04855433			Island	15.3±5.0	11.4±3.6	-3.9	0.0026026	0.672049
cg20667825	PLEKHG6;PLEKHG6	5'UTR;TSS200	S_Shore	14.2±4.1	11.6±1.6	-2.5	0.00260264	0.672049
cg24990490	PRIM2	Body		67.7±5.6	74.7±5.0	7.0	0.00260367	0.672049
cg00546117	RERE;RERE;RERE	5'UTR;Body;Body		49.4±12.2	59.0±6.8	9.6	0.00260467	0.672049
cg24049841	RTDR1	TSS1500	S_Shore	18.8±8.9	26.7±8.8	7.9	0.00260572	0.672049
cg00386008	SETD1B	3'UTR	S_Shelf	58.8±7.6	54.4±6.3	-4.4	0.00260593	0.672049
cg06119874	PFKFB2;PFKFB2;YOD1	TSS1500;TSS1500;TSS1500	N_Shore	83.9±4.3	79.7±4.3	-4.2	0.00260767	0.672049
cg25156528			S_Shore	58.0±6.4	63.6±3.2	5.6	0.00261089	0.672049
cg02400942	CSPG4	TSS1500		35.6±5.9	40.7±7.0	5.1	0.00261567	0.672049
cg01746118			S_Shore	82.9±3.4	77.2±5.6	-5.7	0.00261665	0.672049
cg17920076			S_Shelf	39.9±8.5	52.6±10.4	12.7	0.0026171	0.672049
cg24192663	HSPA6	TSS1500	N_Shore	49.6±6.5	40.4±6.5	-9.2	0.00261794	0.672049
cg27637606	CIB2	Body	N_Shelf	58.5±10.7	44.1±10.0	-14.4	0.00261873	0.672049
cg13149736	LYPD6B	TSS1500	N_Shore	28.8±9.2	38.2±6.6	9.4	0.00261898	0.672049
cg10391909	TRIM10;TRIM10	1stExon;1stExon		76.1±2.6	70.7±5.3	-5.3	0.00261955	0.672049
cg22327543	IL2RB	Body		62.5±7.6	54.0±7.7	-8.5	0.00262042	0.672049
cg05266786	ARHGAP22	Body		16.0±3.7	12.8±1.3	-3.3	0.00262066	0.672049
cg18366300	ZNF22;C10orf25	5'UTR;TSS1500	S_Shore	5.7±0.3	5.2±0.4	-0.5	0.00262913	0.672049
cg03937594	CITED1;CITED1;CITED1;CITED1	5'UTR;5'UTR;Body;5'UTR	N_Shore	76.5±9.3	84.4±3.8	8.0	0.00263067	0.672049
cg24232677			Island	12.6±2.5	11.4±2.0	-1.2	0.0026329	0.672049
cg25937577	PLA2G3	TSS200		16.1±3.6	22.0±6.3	5.9	0.00263296	0.672049
cg22443762	LHX9;LHX9	Body;Body	Island	51.9±11.5	38.0±9.9	-13.9	0.00263298	0.672049
cg07035454	OXR1	Body		39.9±7.2	46.4±4.3	6.5	0.00263392	0.672049
cg02687143	INPP5A	Body	N_Shore	83.2±6.0	88.7±3.4	5.4	0.00263431	0.672049
cg05373263			N_Shore	15.4±5.3	22.7±9.1	7.3	0.00263507	0.672049
cg11311032				86.7±0.9	84.3±2.7	-2.5	0.00263613	0.672049
cg05269451			N_Shore	45.0±5.8	37.9±7.8	-7.1	0.00263809	0.672049
cg04161526	DDAH2	Body	Island	17.3±7.5	10.5±2.2	-6.7	0.00263852	0.672049
cg14931884	DIP2C	Body	S_Shore	17.0±4.9	11.5±2.7	-5.5	0.00263936	0.672049
cg13476133	GCK;GCK;GCK	Body;Body;Body	Island	6.3±1.1	8.6±3.0	2.3	0.00264021	0.672049
cg01205021	LRRC50;HSDL1;LRRC50;HSDL1	5'UTR;TSS1500;1stExon;TSS1500	Island	4.1±0.4	4.6±0.4	0.5	0.00264047	0.672049
cg01198887	RPS6KA2;RPS6KA2	Body;Body		72.5±5.1	65.4±7.3	-7.1	0.00264244	0.672049
cg20884098	TTC31;CCDC142;TTC31	Body;TSS1500;Body	S_Shore	9.7±0.9	8.7±0.6	-0.9	0.00264828	0.672049
cg17054386	CRYBA2;CRYBA2;CRYBA2	Body;Body;Body	N_Shelf	32.6±6.3	39.4±6.9	6.8	0.00265315	0.672049
cg12970757	SLC2A14	Body		70.1±6.3	61.5±8.4	-8.6	0.00265321	0.672049
cg11735997	KCNA4	TSS1500	Island	14.6±5.1	10.2±2.4	-4.4	0.00265378	0.672049
cg27124293	PHF10;PHF10	TSS1500;TSS1500		8.4±1.3	7.2±1.1	-1.1	0.00265546	0.672049
cg26452868			N_Shore	13.8±2.8	17.3±4.4	3.5	0.00265553	0.672049
cg03609488	ETV6	3'UTR		44.8±10.4	35.5±7.2	-9.3	0.00265597	0.672049
cg08537794	SFRS8	Body		72.8±5.0	65.7±5.0	-7.0	0.00265634	0.672049
cg20817483			Island	8.1±1.9	12.2±4.4	4.1	0.00265728	0.672049
cg06482830				25.6±8.3	17.5±5.8	-8.1	0.00265731	0.672049
cg08250918	IKZF1	Body	Island	17.1±9.4	24.1±8.1	7.0	0.00265951	0.672049
cg10090591	CCDC84	Body	S_Shore	62.8±8.2	53.3±8.5	-9.5	0.00266087	0.672049
cg07822777	ESX1	TSS200	Island	20.8±17.0	21.8±20.0	1.0	0.0026613	0.672049
cg06102242	WFDC1	Body		31.5±10.1	43.1±8.7	11.6	0.00266432	0.672049
cg03390723	GSTO2	TSS1500	N_Shore	22.1±5.4	26.5±9.1	4.3	0.00266535	0.672049
cg09933215	SDC3	Body		90.5±1.6	92.0±0.8	1.5	0.00266578	0.672049
cg16385478	TRAP1	Body	N_Shore	90.1±3.0	92.9±2.0	2.8	0.00266696	0.672049
cg00530939	FAF1	Body	N_Shore	9.7±0.9	8.8±0.6	-0.9	0.00266713	0.672049
cg19030994	PDCD6	Body	S_Shore	80.6±2.1	77.2±3.4	-3.5	0.00266764	0.672049
cg02539586	MEIS3P1	Body	Island	54.2±4.6	49.1±2.4	-5.1	0.00266776	0.672049
cg17088007	KCTD17	3'UTR		67.7±7.8	75.7±4.2	8.0	0.00266808	0.672049
cg26387619			Island	10.5±0.5	9.5±0.8	-0.9	0.00266831	0.672049
cg03359503	CLIC2;CLIC2	5'UTR;1stExon		21.8±4.0	25.9±5.3	4.0	0.00266907	0.672049
cg03079559	DUS2L;DDX28	TSS200;1stExon	Island	2.8±0.3	3.1±0.3	0.3	0.00267	0.672049
cg15981851	AGAP1;AGAP1	Body;Body	Island	54.7±7.2	46.9±6.7	-7.8	0.00267157	0.672049
cg10995081	GRIPAP1;GRIPAP1	Body;Body		14.5±7.1	18.2±11.2	3.6	0.00267237	0.672049
cg18159768			N_Shelf	76.3±7.2	81.6±2.1	5.3	0.00267296	0.672049
cg26678187	NGF	3'UTR		77.3±2.0	73.7±3.2	-3.5	0.0026752	0.672049
cg13152501	SMURF1;SMURF1	3'UTR;3'UTR		89.1±0.8	90.0±0.7	0.9	0.00267733	0.672049
cg01930756				49.5±14.0	63.3±8.6	13.8	0.0026799	0.672049
cg16976520	ESYT2	Body		57.2±7.4	65.9±5.9	8.7	0.0026807	0.672049
cg03536983	NFIC	Body	Island	11.8±0.7	11.0±0.8	-0.8	0.00268081	0.672049
cg17442752	C22orf36;GGT1	Body;5'UTR	Island	11.5±1.3	10.4±1.1	-1.1	0.0026811	0.672049
cg14033170	CREB5;CREB5;CREB5	Body;Body;Body		43.9±12.0	57.7±11.6	13.8	0.00268129	0.672049
cg10369888	NFE2L1	3'UTR	S_Shore	66.0±5.2	59.7±7.1	-6.3	0.00268531	0.672439
cg24229334	ATP1B1;ATP1B1	TSS1500;TSS1500	Island	9.8±0.6	8.9±0.7	-0.8	0.00268665	0.672439
cg13824515	GRIN1;GRIN1;GRIN1	Body;Body;Body	N_Shelf	66.4±6.6	74.4±3.6	8.0	0.00268875	0.672439
cg05261702	HMG20B	Body	Island	19.4±6.6	13.7±3.2	-5.7	0.00269113	0.672439
cg10514658	TBC1D9	Body	Island	3.1±0.2	2.9±0.2	-0.2	0.00269128	0.672439
cg16332159	APOB48R	TSS200	N_Shelf	54.9±7.8	63.1±4.6	8.3	0.0026913	0.672439
cg24030864	MLLT1	Body	N_Shore	8.5±0.7	7.7±0.5	-0.8	0.00269827	0.672533
cg11603096	EIF3D	TSS200	Island	5.7±0.8	4.8±0.6	-0.9	0.00269827	0.672533
cg13946127				73.8±4.6	68.9±4.1	-4.9	0.00269838	0.672533
cg10683286			Island	3.2±0.2	3.5±0.4	0.4	0.0027031	0.672533
cg15688980				70.6±7.7	61.2±5.8	-9.4	0.0027033	0.672533
cg07986222	INPP5A	Body	S_Shore	86.8±1.7	85.5±1.4	-1.3	0.00270566	0.672533
cg27293358	ZNF573	TSS200	Island	9.7±1.0	8.5±0.7	-1.2	0.00270626	0.672533
cg13063040	NFKBIL2	Body	Island	10.4±1.3	11.5±0.5	1.0	0.00270643	0.672533
cg23699274	LRRK2	TSS1500	N_Shore	8.3±1.0	7.1±0.8	-1.2	0.00271043	0.672533
cg15722731	HSF2;HSF2	TSS200;TSS200	Island	7.9±0.5	7.1±0.6	-0.8	0.00271717	0.672533
cg01818648	GTF2E2	5'UTR	Island	3.7±0.4	3.1±0.4	-0.6	0.00271883	0.672533
cg16342777			Island	44.7±5.9	37.3±5.5	-7.3	0.00272172	0.672533
cg03719152	PRKAR1B;PRKAR1B;PRKAR1B;PRKAR1B;PRKAR1B;PRKAR1B	Body;Body;Body;Body;Body;Body	N_Shelf	55.6±12.7	65.0±8.5	9.5	0.00272187	0.672533
cg26196424	C14orf37	5'UTR	N_Shelf	65.2±4.5	55.5±8.6	-9.7	0.00272276	0.672533
cg19361032			S_Shelf	21.5±3.5	18.1±2.1	-3.4	0.00272552	0.672533
cg21664388			S_Shore	45.4±10.1	54.9±10.3	9.6	0.00272802	0.672533
cg27665580	SLC12A7	Body	S_Shore	51.3±8.2	59.5±5.7	8.2	0.00272823	0.672533
cg22795239	WNT16	TSS200		78.6±8.7	84.4±2.4	5.8	0.00273066	0.672533
cg04738279			N_Shore	10.3±1.0	9.3±0.7	-1.0	0.00273113	0.672533
cg01026233				44.8±4.5	38.1±5.7	-6.7	0.00273171	0.672533
cg25028293	PLEKHG5;PLEKHG5;PLEKHG5;PLEKHG5;PLEKHG5	Body;Body;Body;Body;Body	N_Shelf	47.8±11.9	36.1±8.1	-11.8	0.00273252	0.672533
cg02243061				33.2±10.2	42.4±6.0	9.2	0.00273431	0.672533
cg05927714	SRCIN1	Body	Island	9.1±1.7	7.5±0.6	-1.6	0.00273483	0.672533
cg08026144	PCSK5	TSS1500	Island	10.4±1.1	9.0±0.9	-1.4	0.00273584	0.672533
cg18735519	CCNO	TSS200	Island	5.7±0.8	6.3±0.6	0.6	0.00273641	0.672533
cg10118456	ABCC1;ABCC1;ABCC1;ABCC1;ABCC1	Body;Body;Body;Body;Body		88.4±1.1	89.5±0.9	1.2	0.00273658	0.672533
cg14468692	RNH1;RNH1;RNH1;RNH1;RNH1;RNH1;RNH1;RNH1	5'UTR;5'UTR;5'UTR;5'UTR;5'UTR;5'UTR;5'UTR;5'UTR	N_Shore	14.3±4.0	21.5±9.3	7.3	0.0027387	0.672533
cg17384870	ZNF766	1stExon	Island	4.8±0.3	4.3±0.3	-0.4	0.00274045	0.672533
cg14403241			S_Shore	80.2±5.3	74.4±5.7	-5.8	0.00274794	0.672533
cg17391741			N_Shore	68.6±10.5	60.5±6.5	-8.1	0.00274955	0.672533
cg23719132	ATP11A;ATP11A	Body;Body		94.9±1.8	89.6±5.6	-5.4	0.00275097	0.672533
cg25320587	GMDS	Body		85.5±2.8	81.8±5.1	-3.7	0.00275462	0.672533
cg01437135	ABCA4	Body		29.5±7.7	21.3±8.6	-8.2	0.0027557	0.672533
cg26950624	SGSH	Body	S_Shore	70.0±9.9	62.4±5.6	-7.6	0.00275646	0.672533
cg23222745	HIST1H4J	1stExon	Island	14.7±4.4	10.8±1.5	-3.9	0.0027572	0.672533
cg15705062	KDM4B	Body	Island	97.3±0.3	97.7±0.4	0.4	0.00275915	0.672533
cg08317252	STK11	Body	N_Shelf	32.4±4.6	27.0±3.7	-5.4	0.00276064	0.672533
cg17064981				80.3±5.1	85.2±2.7	4.9	0.00276427	0.672533
cg25439758	TCIRG1;TCIRG1	Body;Body		93.3±2.6	91.8±2.9	-1.5	0.0027643	0.672533
cg08236766			Island	38.1±4.6	30.5±6.2	-7.6	0.00276439	0.672533
cg12269972				25.5±10.4	33.5±10.9	8.0	0.00276566	0.672533
cg24639857			N_Shelf	73.5±9.1	81.6±4.8	8.1	0.00276751	0.672533
cg01011367	ACADSB	Body		85.5±4.3	88.8±3.1	3.4	0.00276921	0.672533
cg23879400	PANX1	Body		64.5±10.9	54.4±8.3	-10.0	0.00277052	0.672533
cg05794310	VAC14	Body		69.4±11.0	59.3±9.4	-10.1	0.00277076	0.672533
cg01105521	MIR548N	Body	S_Shore	5.8±0.5	5.0±0.5	-0.7	0.0027723	0.672533
cg26898567	TMEM220	Body	N_Shelf	79.0±3.8	73.2±7.1	-5.7	0.00277241	0.672533
cg03584535	ZNF586	TSS200	N_Shore	10.8±3.2	15.5±5.3	4.7	0.00277338	0.672533
cg08392212	DCLK2;DCLK2	Body;Body		81.9±2.7	85.0±2.1	3.1	0.00277345	0.672533
cg27393196			N_Shore	54.6±6.5	47.4±6.8	-7.2	0.00277465	0.672533
cg19807991				48.2±8.4	54.9±6.1	6.7	0.00277642	0.672533
cg25589720	PCYOX1L	TSS1500	Island	4.9±0.5	4.4±0.4	-0.5	0.00278217	0.672533
cg17488937				20.6±10.2	12.3±3.3	-8.3	0.00278431	0.672533
cg07522913	HOXA3;HOXA3;HOXA3	5'UTR;5'UTR;5'UTR	Island	57.7±13.6	75.7±16.6	18.0	0.00278496	0.672533
cg06278714	HECW1	Body	N_Shore	44.4±4.8	39.0±6.8	-5.3	0.00278582	0.672533
cg23662734	C17orf76;C17orf76	Body;Body		49.6±6.1	55.8±4.1	6.2	0.00278647	0.672533
cg05743713	KDM2A;KDM2A	TSS1500;TSS1500	N_Shore	17.2±5.0	12.1±2.0	-5.1	0.00278715	0.672533
cg21691267	ZNF24	TSS200	Island	7.7±0.6	6.9±0.5	-0.8	0.00278835	0.672533
cg17666539	EVI5L;EVI5L	Body;Body	Island	23.3±7.3	34.0±15.0	10.8	0.00279182	0.672533
cg04771206	POLR1A;PTCD3	Body;TSS1500	N_Shore	79.8±3.2	75.2±3.3	-4.6	0.00279271	0.672533
cg14581419	PSD	Body	S_Shore	12.3±5.3	7.2±1.2	-5.1	0.00279476	0.672533
cg11674865				9.2±1.3	10.7±1.7	1.5	0.0027953	0.672533
cg15058266	WNT3A	Body	N_Shore	11.2±3.7	14.4±4.4	3.2	0.00279596	0.672533
cg18132745	MOSPD2;FANCB;FANCB	TSS1500;TSS200;TSS200	Island	20.2±17.0	23.2±22.6	3.1	0.00280168	0.672533
cg24144893	UROD	Body	S_Shelf	15.8±1.9	13.8±1.4	-2.0	0.0028022	0.672533
cg13266496	DDO;DDO	Body;Body	N_Shore	27.5±10.2	38.8±13.1	11.2	0.00280275	0.672533
cg11675881			Island	22.2±6.7	16.1±2.1	-6.0	0.00280445	0.672533
cg11415152			S_Shelf	71.8±1.9	73.8±1.0	2.0	0.00280765	0.672533
cg02671458			Island	57.1±4.4	62.7±5.1	5.6	0.00280806	0.672533
cg02505042	PDGFA;PDGFA	3'UTR;3'UTR	S_Shelf	72.8±10.7	66.8±6.4	-6.0	0.00280898	0.672533
cg00063649	C15orf61	1stExon	Island	4.2±0.3	3.8±0.3	-0.4	0.00281106	0.672533
cg08804742				53.3±10.0	63.1±6.3	9.8	0.0028111	0.672533
cg24046474	RPL12;LRSAM1;LRSAM1	Body;TSS1500;TSS1500	N_Shore	17.3±4.8	12.9±1.3	-4.5	0.00281157	0.672533
cg02515899				63.5±10.9	75.4±6.5	11.9	0.00281324	0.672533
cg08505355	NARFL	TSS1500	S_Shore	5.7±0.5	5.0±0.4	-0.7	0.00281347	0.672533
cg02980079	C10orf72;C10orf72	Body;Body	Island	8.5±0.8	7.5±0.6	-1.0	0.00281349	0.672533
cg05928362	TFAP2B	Body	S_Shore	10.3±5.1	14.7±5.5	4.4	0.00281527	0.672533
cg20853569	SLC38A10;SLC38A10	Body;Body		92.9±2.8	88.7±4.5	-4.2	0.0028159	0.672533
cg15930145	CALM1;CALM1	TSS200;Body	Island	8.9±0.8	7.5±1.1	-1.4	0.00281883	0.672533
cg01748328				25.5±7.3	34.5±8.6	8.9	0.00282127	0.672533
cg13530039	CHRM1	TSS1500	N_Shore	40.2±8.5	31.6±6.1	-8.5	0.00282129	0.672533
cg00799539	ASCL1	3'UTR	S_Shore	18.2±8.4	27.2±11.5	9.0	0.00282166	0.672533
cg23001131			Island	4.0±0.2	3.7±0.4	-0.3	0.00282266	0.672533
cg04775631	KANK2;KANK2	3'UTR;3'UTR	N_Shelf	54.9±7.6	45.0±8.2	-9.9	0.00282298	0.672533
cg01942226	TRIM2;TRIM2	Body;Body	S_Shore	83.9±4.4	79.0±4.9	-4.9	0.002823	0.672533
cg00016522	MTM1	5'UTR	S_Shore	41.3±19.3	55.2±21.3	14.0	0.00282556	0.672533
cg09786593				19.2±2.9	16.6±2.0	-2.6	0.00282617	0.672533
[truncated: 27,340 more rows]

## Sheet: Obesity candid. genes-myoblasts
Differentially methylated candidate genes for obesity in primary human myoblasts from non-obese versus obese (p<0.05) (n=14)
	Region in relation to			DNA methylation (%)
Probe ID	Nearest Gene	Gene region	CpG Island	Non-obese	Obese	Difference	p	q
cg00408567	GALNT10;GALNT10	Body;Body	S_Shore	38.3±7.6	51.2±6.8	13.0	1.0 x 10-4	0.440684
cg04728290	RGS6	Body		9.7±2.6	15.1±4.0	5.4	1.4 x 10-4	0.458276
cg21011133	ADCY3	TSS200	N_Shore	20.7±4.9	30.1±7.6	9.4	2.6 x 10-4	0.517546
cg02727484	KCNMA1;KCNMA1;KCNMA1;KCNMA1	Body;Body;Body;Body		29.4±10.6	44.2±9.2	14.8	4.3 x 10-4	0.564862
cg17786129	KCNMA1;KCNMA1;KCNMA1;KCNMA1	Body;Body;Body;Body		72.2±7.6	63.8±7.6	-8.5	4.7 x 10-4	0.567211
cg10450883	IL1RAP;IL1RAP;IL1RAP;IL1RAP;IL1RAP;IL1RAP	TSS200;TSS200;TSS200;TSS200;TSS200;TSS200	Island	4.8±0.4	4.3±0.3	-0.4	5.5 x 10-4	0.584903
cg21647227	TBX15	5'UTR	Island	34.6±12.1	53.1±10.3	18.5	5.6 x 10-4	0.584903
cg20807790	POMC;POMC	Body;Body	Island	82.8±4.5	76.6±8.5	-6.2	8.5 x 10-4	0.61405
cg18842187	ITPR3	Body		64.7±9.6	56.2±7.0	-8.4	1.1 x 10-3	0.61405
cg03523917	CDKAL1	Body		65.6±5.7	71.5±3.1	6.0	1.1 x 10-3	0.61405
cg26104752	TBX15	5'UTR	S_Shore	21.8±11.0	40.7±13.7	18.8	1.2 x 10-3	0.622386
cg02850742	TUFM	3'UTR	N_Shelf	29.4±9.5	43.1±8.3	13.7	1.5 x 10-3	0.643514
cg13101330	NRXN3;NRXN3;NRXN3	Body;Body;Body		20.7±5.2	28.0±10.0	7.2	1.6 x 10-3	0.649057
cg23464041	ITPR3	3'UTR		66.6±11.3	55.1±6.9	-11.5	1.7 x 10-3	0.651538
cg07820868	TBX15	5'UTR	N_Shore	10.6±1.5	13.5±2.4	2.9	1.7 x 10-3	0.651538
cg13080379	TBX15	5'UTR	Island	34.2±13.3	52.6±13.3	18.4	2.0 x 10-3	0.657832
cg05654278	NISCH	Body		44.8±11.7	35.1±12.8	-9.7	2.1 x 10-3	0.664796
cg13322131	TFAP2B	3'UTR	S_Shore	32.6±10.6	42.5±11.4	9.9	2.3 x 10-3	0.668828
cg02829688	TBX15	5'UTR	Island	35.7±13.4	53.6±12.9	18.0	2.3 x 10-3	0.669948
cg04467226	CPEB4	TSS200	Island	9.4±0.8	8.7±0.4	-0.8	2.5 x 10-3	0.672049
cg18854765	LRRIQ3;TNNI3K;FPGT	TSS1500;Body;Body	S_Shore	74.3±5.6	67.5±7.4	-6.9	2.5 x 10-3	0.672049
cg16332159	APOB48R	TSS200	N_Shelf	54.9±7.8	63.1±4.6	8.3	2.7 x 10-3	0.672439
cg05928362	TFAP2B	Body	S_Shore	10.3±5.1	14.7±5.5	4.4	2.8 x 10-3	0.672533
cg23930856	TFAP2B	3'UTR	N_Shore	9.5±2.5	12.8±4.7	3.3	2.9 x 10-3	0.672533
cg18642271	GIPR	Body	Island	12.6±4.9	8.3±1.1	-4.2	3.0 x 10-3	0.672533
cg27649239	LBXCOR1	Body	Island	27.7±13.3	46.5±13.4	18.8	3.0 x 10-3	0.672533
cg02262873	PCDH15;PCDH15;PCDH15;PCDH15;PCDH15;PCDH15;PCDH15;PCDH15;PCDH15;PCDH15;PCDH15;PCDH15	Body;Body;Body;Body;Body;Body;Body;Body;Body;Body;Body;Body		60.8±5.6	52.5±6.1	-8.3	3.0 x 10-3	0.672533
cg15016701	PPM1H	Body		16.0±6.7	25.9±9.1	10.0	3.2 x 10-3	0.673484
cg02614428	KCNMA1;KCNMA1;KCNMA1;KCNMA1	Body;Body;Body;Body		46.9±10.4	33.8±9.2	-13.1	3.4 x 10-3	0.678564
cg17644208	ADCY3	TSS1500	N_Shore	15.3±3.5	20.9±6.9	5.6	3.5 x 10-3	0.678572
cg06564232	TFAP2B	Body	Island	18.9±7.1	26.2±12.5	7.3	3.6 x 10-3	0.678572
cg26156860	KCTD15;KCTD15;KCTD15	TSS1500;TSS1500;TSS1500	Island	7.9±0.7	7.1±0.5	-0.8	3.7 x 10-3	0.681868
cg13574337	ADCY9	Body	Island	64.2±8.0	56.4±8.4	-7.9	3.9 x 10-3	0.681868
cg15082166	ZNF608	Body		78.5±5.6	71.0±6.5	-7.4	3.9 x 10-3	0.681868
cg11987802	CUGBP1	5'UTR		66.2±7.2	58.9±8.6	-7.3	4.2 x 10-3	0.689845
cg17742617	PPM1H	3'UTR		64.6±4.0	68.9±2.3	4.3	4.6 x 10-3	0.698302
cg08134337	RAD23B	Body	Island	6.4±1.7	7.6±1.7	1.3	4.7 x 10-3	0.701337
cg23025223	ROPN1L	TSS1500	N_Shore	7.7±1.2	9.5±2.3	1.8	4.9 x 10-3	0.703894
cg00364051	ITPR3	Body		85.2±3.0	80.2±4.6	-5.0	5.1 x 10-3	0.705858
cg00452012	GALNT10;GALNT10	Body;TSS200	N_Shore	85.7±1.8	83.8±2.0	-1.9	5.1 x 10-3	0.705858
cg24161652	TFAP2B	3'UTR	S_Shore	14.0±5.6	19.4±4.9	5.4	5.1 x 10-3	0.705858
cg16319517	IL1RAP;IL1RAP;IL1RAP;IL1RAP;IL1RAP;IL1RAP	Body;Body;Body;Body;Body;Body		75.0±7.4	68.3±6.4	-6.7	5.1 x 10-3	0.705858
cg11825970	PPM1H	Body		87.2±0.8	88.0±0.9	0.8	5.2 x 10-3	0.705984
cg06684850	BDNF;BDNF;BDNF;BDNF;BDNF	Body;TSS1500;TSS200;TSS200;TSS200	N_Shore	13.1±2.0	15.2±2.9	2.1	5.2 x 10-3	0.706485
cg13138832	BTNL2	Body		60.2±8.7	69.5±5.6	9.4	5.6 x 10-3	0.709925
cg26413730	SEPT9;SEPT9;SEPT9;SEPT9;SEPT9	5'UTR;5'UTR;Body;Body;Body		43.8±5.5	49.8±6.9	6.0	5.6 x 10-3	0.710031
cg02353427	ADCY3	Body		73.9±10.0	80.5±4.3	6.7	5.7 x 10-3	0.710031
cg15374435	SPRY2	Body	N_Shore	9.8±2.6	13.6±4.5	3.8	6.1 x 10-3	0.710031
cg18917023	KCNMA1;KCNMA1;KCNMA1;KCNMA1	Body;Body;Body;Body		62.3±5.5	67.5±3.8	5.2	6.3 x 10-3	0.710101
cg10145246	TBX15	5'UTR	N_Shore	47.3±19.5	67.4±14.2	20.1	6.7 x 10-3	0.71414
cg01103812	ITPR2	TSS200	Island	14.5±2.3	16.2±2.6	1.7	7.4 x 10-3	0.716332
cg13245152	PAX6;PAX6;PAX6	Body;Body;Body	S_Shore	41.1±8.7	32.9±5.0	-8.3	7.4 x 10-3	0.716332
cg16657397	DGKG;DGKG;DGKG	5'UTR;5'UTR;5'UTR	Island	15.1±4.6	11.0±2.0	-4.1	7.5 x 10-3	0.716332
cg27260772	TFAP2B	Body	Island	23.4±9.9	32.9±11.7	9.6	7.5 x 10-3	0.716332
cg00404400	DGKG;DGKG;DGKG	5'UTR;5'UTR;5'UTR	N_Shore	12.3±4.8	8.8±1.2	-3.5	7.6 x 10-3	0.716332
cg04858597	MAF;MAF	1stExon;1stExon	Island	5.3±1.2	4.4±0.4	-0.9	7.9 x 10-3	0.71754
cg22375689	CHST8;CHST8;CHST8	5'UTR;5'UTR;TSS1500	N_Shore	39.1±8.4	46.1±5.8	7.0	8.2 x 10-3	0.722064
cg24144440	TBX15	5'UTR	Island	40.8±15.7	56.2±14.3	15.4	8.4 x 10-3	0.723979
cg01604480	FLJ45079	Body		7.6±1.6	6.4±0.7	-1.3	8.5 x 10-3	0.725365
cg15448616	RGS6;RGS6	5'UTR;1stExon	S_Shore	26.6±3.2	23.1±2.2	-3.5	8.7 x 10-3	0.726037
cg14369455	ALPK1;ALPK1	Body;Body	Island	34.1±9.0	24.2±8.4	-9.9	9.0 x 10-3	0.731359
cg14175690	TBX15	5'UTR	S_Shore	48.2±20.6	70.1±17.2	21.9	9.0 x 10-3	0.731518
cg21569714	GALNT10;GALNT10	3'UTR;3'UTR		79.5±6.5	70.3±7.9	-9.2	9.2 x 10-3	0.732731
cg27458485	ANKS1B;ANKS1B;ANKS1B	Body;Body;Body	Island	8.0±1.9	6.5±0.8	-1.5	9.5 x 10-3	0.732731
cg05339574	NRXN3	5'UTR		61.1±8.3	55.2±9.2	-5.9	9.6 x 10-3	0.733098
cg16500173	ETV5	5'UTR	Island	7.7±0.6	7.0±0.7	-0.7	9.8 x 10-3	0.734875
cg02245119	ALPK1;ALPK1	5'UTR;5'UTR		17.0±9.2	9.4±2.4	-7.6	1.0 x 10-2	0.739654
cg19889152	ITPR3	TSS1500	N_Shore	3.9±0.4	3.6±0.4	-0.3	1.0 x 10-2	0.739911
cg17848496	IRS1	1stExon	N_Shore	74.2±10.7	82.6±5.6	8.4	1.1 x 10-2	0.740517
cg04070771	GTF3A	TSS200	Island	12.1±1.5	10.6±1.1	-1.5	1.1 x 10-2	0.740517
cg02633924	SEPT9;SEPT9;SEPT9	5'UTR;TSS200;Body		6.8±0.3	6.3±0.5	-0.5	1.1 x 10-2	0.744438
cg05479582	KCNMA1;KCNMA1;KCNMA1;KCNMA1	Body;Body;Body;Body	Island	21.3±2.9	23.9±5.8	2.7	1.1 x 10-2	0.745363
cg16831623	BMP2	5'UTR	N_Shore	9.0±2.7	11.3±3.4	2.3	1.1 x 10-2	0.745363
cg16643473	MUC15;MUC15;MUC15;ANO3	TSS200;TSS200;TSS200;Body		45.7±11.4	53.6±8.6	8.0	1.1 x 10-2	0.745363
cg07205901	TMEM212	3'UTR		66.3±2.8	62.8±3.4	-3.5	1.2 x 10-2	0.746842
cg08885854	DNM3;DNM3	Body;Body		41.6±10.4	49.8±9.1	8.2	1.2 x 10-2	0.746842
cg05272556	NUDT3	TSS200	Island	7.4±1.0	6.4±0.6	-1.0	1.2 x 10-2	0.74752
cg12194864	SEPT9;SEPT9;SEPT9;SEPT9;SEPT9;SEPT9	Body;5'UTR;Body;Body;Body;Body		66.9±12.2	76.1±7.1	9.1	1.2 x 10-2	0.74752
cg02084729	ITPR3	Body	Island	9.2±1.4	7.9±0.7	-1.3	1.2 x 10-2	0.74752
cg13118545	NFE2L3	TSS1500	N_Shore	20.4±8.9	28.3±8.6	8.0	1.2 x 10-2	0.74752
cg08537751	CDH12	5'UTR		53.0±7.9	59.1±9.3	6.1	1.3 x 10-2	0.750713
cg20076659	NRXN3;NRXN3;NRXN3	Body;Body;Body		19.9±6.5	25.0±9.4	5.1	1.3 x 10-2	0.752286
cg10908447	GALNT10	Body		31.3±5.7	26.5±3.3	-4.8	1.3 x 10-2	0.752286
cg04385753	SLC39A8;SLC39A8;SLC39A8;SLC39A8	TSS200;TSS200;1stExon;5'UTR	Island	6.6±0.5	6.1±0.4	-0.5	1.3 x 10-2	0.753154
cg08641683	MAP2K5;MAP2K5	Body;Body		77.5±2.9	74.5±4.2	-2.9	1.3 x 10-2	0.753317
cg27615388	HTR1A	1stExon	Island	7.4±1.9	9.5±3.6	2.2	1.3 x 10-2	0.753485
cg14335579	NRXN3;NRXN3;NRXN3;NRXN3;NRXN3	Body;1stExon;1stExon;5'UTR;5'UTR	Island	6.9±0.9	6.2±0.6	-0.7	1.3 x 10-2	0.753925
cg26574895	WARS2;WARS2	Body;Body	Island	5.5±0.6	4.9±0.5	-0.6	1.4 x 10-2	0.753925
cg05876496	ITPR3	Body		87.9±1.7	86.4±2.8	-1.4	1.4 x 10-2	0.753925
cg01162507	GP2;GP2;GP2;GP2	3'UTR;3'UTR;3'UTR;3'UTR		36.0±9.8	43.6±5.3	7.6	1.4 x 10-2	0.753925
cg04132651	ATP2A1;ATP2A1	Body;Body	Island	56.9±7.6	64.5±7.7	7.6	1.4 x 10-2	0.753925
cg10855342	ALPK1;ALPK1	5'UTR;5'UTR		79.8±2.2	82.0±2.2	2.1	1.4 x 10-2	0.753925
cg26284638	MARCH6	Body	S_Shore	21.8±7.3	17.1±4.4	-4.7	1.5 x 10-2	0.755136
cg11134720	ZNF804B	1stExon	S_Shore	15.4±7.1	11.4±2.0	-4.1	1.5 x 10-2	0.755136
cg03905867	PAX6;PAX6;PAX6	Body;Body;Body	Island	8.7±3.8	6.3±1.5	-2.4	1.5 x 10-2	0.755477
cg04707332	TBX15	5'UTR	N_Shore	46.3±22.3	67.1±17.5	20.8	1.5 x 10-2	0.755477
cg21159370	ZNF804B;ZNF804B	1stExon;5'UTR	Island	17.1±7.4	11.3±2.7	-5.8	1.5 x 10-2	0.755477
cg04553793	DNAJC27	Body	N_Shore	37.1±13.8	48.3±7.6	11.2	1.5 x 10-2	0.75734
cg14332824	ZEB1;ZEB1;ZEB1;ZEB1;ZEB1	Body;Body;Body;Body;Body		63.0±3.8	67.3±5.4	4.3	1.5 x 10-2	0.757682
cg03580236	FAT1	Body		81.0±4.0	77.6±3.2	-3.4	1.5 x 10-2	0.758193
cg15004389	IRS1	TSS1500	Island	10.3±1.0	11.4±2.2	1.1	1.6 x 10-2	0.758466
cg26691179	WWOX;WWOX	Body;Body		55.9±16.1	63.6±6.7	7.7	1.6 x 10-2	0.758526
cg19724187	PPM1H	Body	N_Shelf	51.6±11.3	62.9±8.2	11.3	1.6 x 10-2	0.758526
cg24934011	NEGR1	Body		54.5±18.2	40.3±11.4	-14.2	1.6 x 10-2	0.761843
cg26306214	ZC3H4	TSS200	Island	9.9±0.8	9.2±0.7	-0.8	1.6 x 10-2	0.762071
cg27536151	MAP2K5;MAP2K5	Body;Body		90.0±0.9	89.1±1.0	-0.9	1.7 x 10-2	0.762842
cg15815948	FAT1	Body		45.8±9.8	37.0±7.3	-8.8	1.7 x 10-2	0.763133
cg10217166	PPM1H	Body		80.0±3.9	76.2±4.9	-3.9	1.7 x 10-2	0.763505
cg10371483	ADCY9	Body		36.7±14.0	51.6±13.4	14.9	1.7 x 10-2	0.763505
cg21170796	TBX15	5'UTR	N_Shore	46.9±16.4	62.7±15.6	15.8	1.7 x 10-2	0.764452
cg26035105	INHBB	Body	N_Shore	17.1±6.9	12.8±2.3	-4.3	1.8 x 10-2	0.765096
cg10438011	SPRY2	TSS1500	Island	2.7±0.4	3.0±0.4	0.4	1.8 x 10-2	0.765096
cg02346563	TUB	Body		56.5±8.5	62.1±7.6	5.6	1.9 x 10-2	0.76734
cg08288016	FAT1	Body		94.8±1.3	93.4±2.5	-1.4	1.9 x 10-2	0.76734
cg07854662	SLC39A8;SLC39A8;SLC39A8;SLC39A8	TSS200;Body;Body;Body		81.4±5.1	84.8±3.1	3.4	1.9 x 10-2	0.76734
cg24974611	SEC16B	TSS200		67.9±7.7	73.6±3.8	5.8	1.9 x 10-2	0.76734
cg27183456	ALPK1;ALPK1	Body;Body	Island	81.6±5.4	85.5±4.7	4.0	1.9 x 10-2	0.767577
cg26685658	HMGCR;HMGCR;HMGCR;HMGCR	1stExon;5'UTR;1stExon;5'UTR	Island	3.5±0.6	4.1±0.7	0.6	2.0 x 10-2	0.770897
cg15706776	PCDH9;PCDH9	Body;Body		82.4±2.5	84.4±2.0	2.0	2.0 x 10-2	0.772105
cg27060699	NPC1	TSS200	Island	4.0±0.3	4.4±0.4	0.4	2.0 x 10-2	0.77264
cg03892838	LRRFIP1;LRRFIP1;LRRFIP1;LRRFIP1;LRRFIP1	TSS1500;TSS1500;TSS1500;TSS1500;Body	N_Shore	90.4±6.9	94.8±2.2	4.4	2.0 x 10-2	0.773974
cg20638467	KCTD15;KCTD15;KCTD15	Body;Body;Body	Island	97.2±0.3	96.6±0.9	-0.7	2.0 x 10-2	0.774395
cg23658014	ETV5	TSS1500	S_Shore	12.1±1.3	10.8±1.2	-1.3	2.0 x 10-2	0.774716
cg18567174	LBXCOR1	Body	Island	12.7±7.2	19.7±9.8	6.9	2.1 x 10-2	0.775578
cg24707640	KCTD15;KCTD15;KCTD15	Body;Body;Body	N_Shore	58.6±11.4	68.8±8.8	10.2	2.1 x 10-2	0.776448
cg09363735	TFAP2B	Body	N_Shore	32.8±16.2	44.1±16.0	11.3	2.1 x 10-2	0.776448
cg21367866	FAT1	Body		81.6±5.5	84.9±3.0	3.3	2.1 x 10-2	0.776448
cg21061859	NRXN3	Body		35.7±4.5	41.0±6.0	5.3	2.1 x 10-2	0.776694
cg02136066	BTNL2	Body		57.0±7.3	63.8±4.9	6.8	2.2 x 10-2	0.77829
cg13320842	GIPR	Body	S_Shore	70.6±6.6	63.9±8.3	-6.7	2.2 x 10-2	0.77829
cg17566718	PRF1;PRF1	3'UTR;3'UTR	N_Shelf	43.5±15.5	30.5±6.9	-13.1	2.2 x 10-2	0.778391
cg16527794	NDUFS3;KBTBD4;KBTBD4;NDUFS3;KBTBD4	1stExon;TSS200;TSS200;5'UTR;TSS200	Island	8.4±0.7	9.0±0.9	0.5	2.2 x 10-2	0.778847
cg20559189	TUB;TUB	TSS1500;Body	N_Shore	80.5±3.6	77.5±4.5	-3.0	2.3 x 10-2	0.779352
cg09134840	TBCE;TBCE	TSS200;TSS200		6.0±0.7	5.4±0.5	-0.6	2.3 x 10-2	0.779352
cg10424969	WWOX	Body		78.9±7.2	73.7±5.7	-5.2	2.3 x 10-2	0.779352
cg10098582	SH2B1;SH2B1;SH2B1;SH2B1;SH2B1	Body;Body;Body;Body;1stExon	S_Shelf	79.1±4.4	83.4±4.1	4.3	2.3 x 10-2	0.781175
cg13405222	CDKAL1	Body		38.2±11.8	46.7±7.0	8.5	2.3 x 10-2	0.781177
cg13658542	FAT1	TSS200	Island	4.9±1.1	4.1±0.7	-0.8	2.3 x 10-2	0.781229
cg27449030	ADCY3;CENPO	3'UTR;3'UTR		77.7±5.6	81.2±3.0	3.5	2.3 x 10-2	0.781393
cg26899651	SEPT9;SEPT9;SEPT9;SEPT9;SEPT9	Body;Body;Body;Body;Body		34.6±4.6	31.6±4.1	-3.0	2.4 x 10-2	0.783475
cg07136325	PRKD1	TSS1500	Island	5.3±0.3	5.6±0.3	0.2	2.4 x 10-2	0.784198
cg22459630	LBXCOR1	Body	Island	55.9±19.8	73.4±14.1	17.5	2.4 x 10-2	0.784198
cg18128969	NCAM2	TSS1500	Island	13.1±2.2	15.9±4.2	2.8	2.4 x 10-2	0.784198
cg04306106	KLHL36	TSS1500	N_Shore	10.0±2.1	11.6±3.2	1.6	2.4 x 10-2	0.784198
cg04439159	INHBB	Body	Island	6.8±1.1	6.0±0.5	-0.8	2.5 x 10-2	0.784589
cg05201673	NDUFS3;KBTBD4;KBTBD4;NDUFS3;KBTBD4	1stExon;TSS200;TSS200;5'UTR;TSS200	Island	11.5±1.1	10.7±0.8	-0.8	2.5 x 10-2	0.784692
cg07797518	LRRFIP1	TSS200	Island	33.4±3.6	35.8±2.5	2.4	2.5 x 10-2	0.785487
cg09997082	GIPR	TSS1500	N_Shelf	72.3±6.3	65.7±7.7	-6.6	2.5 x 10-2	0.786251
cg16705929	LRRFIP1	Body	S_Shelf	74.0±8.1	67.8±6.4	-6.2	2.5 x 10-2	0.786251
cg05070839	MSRA;MSRA;MSRA	Body;Body;Body	N_Shore	74.5±6.3	66.3±8.8	-8.2	2.6 x 10-2	0.786251
cg08172575	PPM1H	Body		86.3±1.3	84.4±2.5	-1.9	2.6 x 10-2	0.786251
cg01127608	LMX1B	Body	Island	46.7±27.7	24.9±11.4	-21.8	2.6 x 10-2	0.786251
cg14291291	ITPR3	Body	Island	81.8±5.9	75.7±7.0	-6.1	2.6 x 10-2	0.786699
cg13308137	CUGBP1	5'UTR		48.6±9.8	58.7±12.1	10.1	2.7 x 10-2	0.786764
cg15247111	STK33	TSS1500	Island	7.7±2.1	8.6±1.7	0.9	2.7 x 10-2	0.786764
cg13427828	CCK	Body	N_Shelf	61.8±8.3	55.4±6.6	-6.4	2.7 x 10-2	0.786764
cg17153727	TFAP2B	3'UTR	N_Shore	30.1±13.1	36.6±10.1	6.6	2.7 x 10-2	0.786764
cg03341413	LBXCOR1	Body	N_Shore	61.6±12.6	71.8±10.3	10.2	2.7 x 10-2	0.786764
cg14517217	SEPT9;SEPT9;SEPT9;SEPT9;SEPT9;SEPT9	Body;5'UTR;Body;Body;Body;Body	Island	5.2±0.7	5.7±0.8	0.5	2.8 x 10-2	0.786764
cg04894642	LOC100302401;RASAL2	Body;TSS200	Island	10.6±1.1	9.8±0.6	-0.8	2.8 x 10-2	0.786764
cg25581822	ADAMTS9	Body		62.3±14.5	72.4±7.7	10.1	2.8 x 10-2	0.78687
cg15553155	LY86	Body		40.7±11.0	48.6±9.9	7.9	2.8 x 10-2	0.788918
cg22381282	MGAT1;MGAT1;MGAT1;MGAT1;MGAT1	Body;Body;Body;Body;Body	Island	77.8±4.0	71.3±11.0	-6.5	2.9 x 10-2	0.789665
cg15709989	DGKG;DGKG;DGKG	Body;Body;Body	Island	34.6±10.2	42.4±7.7	7.8	2.9 x 10-2	0.789963
cg16366686	SEPT9;SEPT9;SEPT9;SEPT9	5'UTR;5'UTR;Body;1stExon		6.8±0.9	6.1±0.7	-0.6	2.9 x 10-2	0.790759
cg14276323	ZEB1;ZEB1;LOC220930;ZEB1;ZEB1;ZEB1	TSS1500;Body;TSS1500;Body;Body;Body	Island	5.0±0.6	5.4±0.3	0.4	2.9 x 10-2	0.790844
cg27002639	WWOX	Body		78.1±4.1	74.0±6.0	-4.2	2.9 x 10-2	0.790844
cg02482730	SEPT9;SEPT9;SEPT9;SEPT9;SEPT9;SEPT9;SEPT9	Body;5'UTR;Body;Body;Body;Body;Body		9.7±0.8	9.1±0.7	-0.6	2.9 x 10-2	0.790844
cg26271045	LRRFIP1	TSS1500	Island	25.3±9.1	19.2±5.4	-6.1	2.9 x 10-2	0.790844
cg03719128	ZEB1;ZEB1;ZEB1;LOC220930;ZEB1	TSS1500;TSS1500;TSS1500;Body;TSS1500	N_Shore	22.0±6.3	26.7±8.7	4.7	3.0 x 10-2	0.792246
cg22175178	KLF9;KLF9	1stExon;5'UTR	Island	7.3±0.9	7.7±0.8	0.4	3.0 x 10-2	0.79345
cg00305996	IRS1	3'UTR	N_Shore	50.2±6.6	44.5±6.4	-5.7	3.0 x 10-2	0.79345
cg22734058	LRRFIP1	Body		13.4±2.5	11.5±1.4	-1.9	3.1 x 10-2	0.79345
cg02748089	WWOX	Body		7.6±1.4	8.2±1.1	0.7	3.1 x 10-2	0.79345
cg18558423	ITPR3	Body	N_Shelf	69.2±7.5	62.6±8.7	-6.6	3.1 x 10-2	0.793525
cg08230469	TUFM;TUFM	5'UTR;1stExon	Island	5.8±0.7	5.5±0.7	-0.3	3.1 x 10-2	0.793639
cg06051243	MTIF3;MTIF3;MTIF3;MTIF3;MTIF3;MTIF3	TSS1500;TSS1500;1stExon;5'UTR;5'UTR;1stExon	Island	8.8±0.7	8.2±0.6	-0.5	3.1 x 10-2	0.793639
cg01674119	AIF1;AIF1;AIF1	TSS1500;5'UTR;Body		46.9±6.9	50.1±7.9	3.2	3.1 x 10-2	0.793639
cg09789768	TBX15	5'UTR	S_Shore	29.6±10.4	38.7±10.8	9.1	3.1 x 10-2	0.793639
cg21517436	RPL27A	3'UTR	Island	4.6±0.4	4.3±0.3	-0.4	3.1 x 10-2	0.793639
cg22105613	GDAP1;GDAP1	Body;5'UTR	Island	5.2±0.6	6.4±2.2	1.2	3.2 x 10-2	0.794315
cg06816235	BDNF;BDNF;BDNF;BDNF;BDNF;BDNF;BDNF;BDNF	Body;5'UTR;TSS1500;5'UTR;1stExon;1stExon;1stExon;5'UTR	Island	11.0±1.5	9.9±1.2	-1.1	3.2 x 10-2	0.794315
cg03477240	CDKAL1	Body		74.0±7.8	79.7±3.3	5.7	3.2 x 10-2	0.794362
cg13601997	LMX1B	TSS1500	Island	9.2±1.1	8.4±0.8	-0.8	3.2 x 10-2	0.794568
cg20557801	LBXCOR1	Body	Island	50.3±13.1	62.4±13.3	12.1	3.2 x 10-2	0.79471
cg02567082	DGKG;DGKG;DGKG	TSS200;TSS200;TSS200	S_Shore	6.4±0.6	5.9±1.1	-0.5	3.3 x 10-2	0.795295
cg07210187	KCNMA1;KCNMA1;KCNMA1;KCNMA1	Body;Body;Body;Body		68.8±5.7	72.6±3.4	3.8	3.3 x 10-2	0.79535
cg10552847	HMGCR;HMGCR	TSS200;TSS200	Island	4.6±0.5	4.8±0.6	0.3	3.3 x 10-2	0.795369
cg16850945	TNNC1;NISCH	TSS200;TSS1500	N_Shore	40.8±5.3	35.8±6.2	-5.1	3.3 x 10-2	0.795521
cg25638626	LBXCOR1	TSS200	Island	5.5±0.7	6.6±1.9	1.2	3.3 x 10-2	0.796095
cg07434407	ASAH1;ASAH1;ASAH1;ASAH1	5'UTR;Body;1stExon;Body	Island	9.7±1.0	8.9±0.5	-0.8	3.3 x 10-2	0.796095
cg13372456	GALNT10	TSS1500	N_Shore	9.7±2.3	8.2±1.6	-1.5	3.4 x 10-2	0.796095
cg00806535	TNNI3K;TNNI3K	3'UTR;3'UTR		75.7±7.6	81.6±3.9	5.9	3.4 x 10-2	0.7966
cg25492417	CHST8;CHST8;CHST8	5'UTR;5'UTR;TSS1500	N_Shore	67.3±6.9	62.0±10.1	-5.3	3.4 x 10-2	0.796608
cg07835283	GALNT10;GALNT10;GALNT10	Body;5'UTR;1stExon	N_Shore	67.0±7.1	61.2±7.7	-5.7	3.4 x 10-2	0.796637
cg17736230	POMC;POMC	TSS200;TSS200	Island	20.3±4.5	16.5±2.4	-3.7	3.4 x 10-2	0.796637
cg07346607	SH2B1;SH2B1;SH2B1;SH2B1;SH2B1	TSS200;TSS200;TSS1500;TSS1500;TSS200	Island	8.0±0.8	7.4±0.9	-0.5	3.4 x 10-2	0.796637
cg14266722	TUB	1stExon		58.4±7.9	65.0±7.0	6.6	3.4 x 10-2	0.796637
cg26315277	PAX6	TSS200	Island	10.0±1.7	11.7±3.6	1.7	3.4 x 10-2	0.796637
cg12260934	SEPT9;SEPT9;SEPT9;SEPT9;SEPT9	Body;Body;Body;Body;Body		78.9±6.6	83.9±1.8	5.0	3.5 x 10-2	0.79713
cg23343486	SEPT9;SEPT9;SEPT9;SEPT9;SEPT9;SEPT9	Body;5'UTR;Body;Body;Body;Body	S_Shelf	77.6±6.1	81.8±2.0	4.2	3.5 x 10-2	0.79713
cg27183726	CHST8;CHST8	TSS1500;TSS1500	Island	12.5±2.3	15.1±5.7	2.7	3.5 x 10-2	0.797428
cg07803284	ETV5	Body		71.4±6.2	75.9±4.1	4.5	3.5 x 10-2	0.79767
cg10165829	MARCH6	Body		80.8±4.2	78.8±3.5	-2.0	3.6 x 10-2	0.798408
cg21708130	LRRFIP1	Body	N_Shelf	13.2±1.1	12.3±1.1	-0.9	3.6 x 10-2	0.79853
cg17664443	IL1RAP;IL1RAP;IL1RAP;IL1RAP;IL1RAP;IL1RAP	5'UTR;5'UTR;5'UTR;5'UTR;5'UTR;5'UTR		81.6±2.8	80.1±1.7	-1.5	3.6 x 10-2	0.79853
cg06871311	LOC100302401;RASAL2	Body;TSS200	Island	24.1±1.3	22.9±0.9	-1.1	3.6 x 10-2	0.799615
cg21209457	SEPT9;SEPT9;SEPT9;SEPT9;SEPT9;SEPT9;SEPT9	3'UTR;3'UTR;3'UTR;3'UTR;3'UTR;3'UTR;3'UTR		89.9±0.9	90.5±0.7	0.6	3.6 x 10-2	0.799615
cg21808045	SEPT9;SEPT9;SEPT9;SEPT9;SEPT9;SEPT9	Body;5'UTR;Body;Body;Body;Body		75.9±8.2	81.8±3.0	5.9	3.6 x 10-2	0.799615
cg17708167	LBXCOR1	TSS200	Island	8.6±1.3	10.6±2.9	2.0	3.6 x 10-2	0.799615
cg14843920	SEPT9;SEPT9;SEPT9;SEPT9;SEPT9;SEPT9	Body;5'UTR;Body;Body;Body;Body		72.5±9.3	78.8±3.7	6.3	3.7 x 10-2	0.799615
cg01608400	WWOX	Body		26.6±7.0	21.0±5.1	-5.7	3.7 x 10-2	0.799615
cg07119616	LMX1B	Body	N_Shore	12.5±3.8	10.0±1.2	-2.5	3.7 x 10-2	0.799615
cg01758942	STAB1	Body	N_Shore	63.5±5.7	67.4±3.9	3.9	3.7 x 10-2	0.799615
cg08162948	BTNL2	Body		68.7±9.6	75.6±5.3	6.9	3.7 x 10-2	0.799615
cg19416605	BTNL2	Body		49.5±8.5	57.9±7.9	8.4	3.7 x 10-2	0.799615
cg17852245	GALNT10	Body		19.6±8.8	27.9±11.4	8.2	3.8 x 10-2	0.799615
cg02770983	PAX6;PAX6;PAX6	Body;Body;Body	S_Shore	48.1±9.8	40.7±10.8	-7.4	3.8 x 10-2	0.799615
cg22796248	KCNMA1;KCNMA1;KCNMA1;KCNMA1	Body;Body;Body;Body		31.0±8.5	34.8±7.2	3.8	3.8 x 10-2	0.800064
cg22245096	LRRFIP1;LRRFIP1	Body;Body		49.8±9.2	56.3±9.3	6.4	3.8 x 10-2	0.800504
cg00714672	FTO	Body		52.9±8.5	45.3±5.7	-7.6	3.8 x 10-2	0.80056
cg21766898	TFAP2B	3'UTR	S_Shore	28.9±15.4	35.3±9.9	6.4	3.8 x 10-2	0.800888
cg27230472	WWOX	Body		75.1±4.7	70.2±8.5	-4.9	3.9 x 10-2	0.80091
cg24737593	NPC1	Body	N_Shore	8.4±1.0	7.7±0.5	-0.7	3.9 x 10-2	0.801445
cg25152200	MTCH2	Body	Island	14.2±0.8	13.6±0.8	-0.6	3.9 x 10-2	0.80147
cg18075011	STAB1	Body		59.5±13.9	65.1±8.8	5.6	4.0 x 10-2	0.801969
cg16588163	IL1RAP;IL1RAP;IL1RAP;IL1RAP;IL1RAP;IL1RAP	5'UTR;5'UTR;5'UTR;5'UTR;5'UTR;5'UTR		9.5±4.8	7.3±1.5	-2.3	4.0 x 10-2	0.802084
cg16722931	SEPT9;SEPT9	5'UTR;Body		22.1±8.9	15.3±4.9	-6.9	4.1 x 10-2	0.803677
cg14162912	LRRFIP1;LRRFIP1;LRRFIP1;LRRFIP1;LRRFIP1	Body;TSS200;TSS200;TSS200;TSS200	Island	9.2±1.4	10.3±1.0	1.1	4.1 x 10-2	0.803677
cg16190732	CHST8;CHST8;CHST8;CHST8	1stExon;5'UTR;5'UTR;1stExon	Island	5.3±0.6	4.8±0.5	-0.5	4.1 x 10-2	0.804044
cg03330678	SEPT9;SEPT9;SEPT9;SEPT9	5'UTR;5'UTR;Body;1stExon		12.7±4.9	9.7±1.9	-3.0	4.2 x 10-2	0.805635
cg03147002	CADM2;CADM2	TSS1500;TSS1500	N_Shore	7.1±0.8	6.5±0.6	-0.6	4.2 x 10-2	0.805635
cg09473510	MTNR1A	TSS200	Island	3.7±0.6	4.3±0.6	0.5	4.2 x 10-2	0.806058
cg02081733	LBXCOR1	Body	Island	32.7±12.2	42.6±7.8	9.9	4.2 x 10-2	0.806058
cg21440587	AIF1;AIF1;AIF1	TSS1500;5'UTR;Body		26.6±10.1	19.6±7.4	-6.9	4.3 x 10-2	0.806149
cg04995722	NFE2L3;NFE2L3	1stExon;5'UTR	Island	20.4±7.2	26.3±7.0	5.9	4.3 x 10-2	0.806217
cg18486102	FAIM2	TSS200	Island	3.3±0.4	3.5±0.4	0.3	4.3 x 10-2	0.806217
cg10264354	LAMA2;LAMA2	Body;Body		70.7±6.1	74.5±5.1	3.8	4.3 x 10-2	0.806407
cg23753247	STK33	TSS1500	Island	7.5±1.3	6.7±0.8	-0.8	4.3 x 10-2	0.806464
cg00536289	ATXN2L;ATXN2L;ATXN2L;ATXN2L;ATXN2L	TSS1500;TSS1500;TSS1500;TSS1500;TSS1500	Island	3.4±0.3	3.1±0.3	-0.3	4.3 x 10-2	0.806531
cg24396624	RARB;RARB;RARB;RARB	5'UTR;1stExon;1stExon;5'UTR		15.5±1.5	14.0±1.3	-1.4	4.3 x 10-2	0.806708
cg15107202	BCDIN3D	TSS1500	S_Shore	67.6±12.0	65.2±9.7	-2.4	4.3 x 10-2	0.806723
cg18581037	CCDC99	TSS1500	N_Shore	8.9±2.9	7.4±2.5	-1.5	4.3 x 10-2	0.806788
cg01154355	ZNF608	Body		31.4±5.2	35.2±5.2	3.7	4.4 x 10-2	0.806788
cg23448729	HTR1A	1stExon	N_Shore	12.5±1.4	14.7±4.3	2.2	4.4 x 10-2	0.806788
cg02561482	TFAP2B	3'UTR	Island	16.3±6.5	19.4±4.5	3.1	4.4 x 10-2	0.806788
cg21269763	WARS2;WARS2	Body;Body		65.0±7.9	70.8±4.9	5.8	4.4 x 10-2	0.806788
cg04473078	ADCY9;ADCY9	5'UTR;1stExon	Island	4.2±0.5	3.9±0.3	-0.3	4.4 x 10-2	0.806788
cg17958315	FBN2;FBN2	1stExon;5'UTR	Island	5.8±0.7	5.3±0.5	-0.6	4.5 x 10-2	0.807506
cg25157607	ADAMTS9	Body	Island	7.8±0.5	8.4±1.2	0.6	4.5 x 10-2	0.807924
cg17171722	CHST8;CHST8	5'UTR;5'UTR	S_Shore	50.7±10.3	45.4±7.6	-5.3	4.6 x 10-2	0.808295
cg04847817	PITPNB;LOC284900;LOC284900	TSS1500;Body;Body	S_Shore	5.0±0.5	4.5±0.4	-0.5	4.6 x 10-2	0.808356
cg26454724	FAT1	Body		22.6±6.4	17.9±3.3	-4.7	4.6 x 10-2	0.808413
cg10779644	2013-09-09	TSS200	Island	4.8±0.4	4.5±0.4	-0.4	4.6 x 10-2	0.808837
cg20994118	CAMK1G	Body		38.7±9.5	29.9±8.1	-8.8	4.6 x 10-2	0.808959
cg01587682	PAX6;PAX6;PAX6	Body;Body;Body	Island	12.6±3.8	10.7±1.6	-1.9	4.7 x 10-2	0.809232
cg14221884	PPM1H;PPM1H	5'UTR;1stExon	Island	11.1±1.5	10.2±1.1	-1.0	4.7 x 10-2	0.809646
cg06800352	MTIF3;MTIF3;MTIF3;MTIF3	TSS1500;TSS1500;TSS200;TSS200	Island	8.1±1.0	7.4±0.8	-0.7	4.7 x 10-2	0.809926
cg21058511	PPM1H	Body		82.2±5.4	80.1±3.1	-2.0	4.7 x 10-2	0.810017
cg19190593	LY86;LOC285780	TSS200;Body		46.8±16.7	60.2±12.8	13.4	4.8 x 10-2	0.810312
cg08726004	BTNL2	Body		66.8±5.1	71.3±4.0	4.5	4.8 x 10-2	0.810312
cg02090418	ALPK1;ALPK1	Body;Body	Island	53.6±7.4	61.1±11.2	7.5	4.8 x 10-2	0.810713
cg07713849	ITPR3	Body		80.7±3.0	82.7±1.4	2.0	4.8 x 10-2	0.810713
cg26865290	APOB48R	Body	N_Shore	86.4±2.4	83.7±3.5	-2.7	4.9 x 10-2	0.811654
cg19625507	LAMA2;LAMA2	Body;Body		70.8±5.2	74.1±4.7	3.3	4.9 x 10-2	0.811654
cg11194725	CBX1;CBX1;CBX1	1stExon;5'UTR;5'UTR	Island	8.0±0.9	7.6±0.5	-0.4	4.9 x 10-2	0.811654
cg19936614	FAT1	Body		96.7±0.7	96.2±0.8	-0.5	4.9 x 10-2	0.8118
cg05021589	LY86;LOC285780	TSS200;Body		38.9±10.8	50.4±12.9	11.5	4.9 x 10-2	0.812424
cg14189808	ZC3H4	Body	N_Shelf	76.7±8.5	71.5±7.6	-5.2	4.9 x 10-2	0.812651
cg12146766	SSPN;SSPN	TSS1500;TSS1500	N_Shore	87.9±1.4	87.0±1.1	-0.9	5.0 x 10-2	0.813072
cg12052340	ASAH1;ASAH1	TSS1500;TSS1500	S_Shore	75.6±7.5	70.2±7.0	-5.4	5.0 x 10-2	0.813086
cg01606770	PTBP2	3'UTR		80.7±4.3	77.2±4.1	-3.5	5.0 x 10-2	0.813162
cg22109530	RASAL2;RASAL2	Body;TSS200		16.6±5.7	12.4±5.0	-4.2	5.0 x 10-2	0.813162

## Sheet: Myotubes
CpG sites with differential DNA methylation in human myotubes from non-obese versus obese (p<0.05) (n=14)
	Region in relation to			DNA methylation (%)
Probe ID	Nearest gene	Gene region	CpG Island	Non-obese	Obese	Difference	p	q
cg22031417	IFT52	TSS1500	N_Shore	5.5±0.7	6.8±0.4	1.3	8.26423e-07	0.245731
cg21874862	SELO	Body	Island	73.1±4.1	63.4±3.4	-9.7	1.02983e-06	0.245731
cg20894270	ANKRD29	Body	S_Shore	75.1±3.2	65.5±5.5	-9.6	1.87258e-06	0.297882
cg21233003	GRIN1;GRIN1;GRIN1	Body;Body;Body	Island	4.9±0.6	4.1±0.4	-0.8	4.27723e-06	0.443277
cg22430565	C1orf49;C1orf49;C1orf49;C1orf49	1stExon;1stExon;1stExon;1stExon		72.1±5.2	61.3±5.6	-10.7	4.64431e-06	0.443277
cg03724640	CD27;LOC678655	TSS1500;Body		71.3±6.3	57.7±6.2	-13.6	5.84663e-06	0.465027
cg09750599	LRRC43;IL31	5'UTR;TSS1500		75.8±4.1	64.8±5.8	-11.0	7.31421e-06	0.485283
cg19898230	MEAF6	Body	Island	3.4±0.5	2.7±0.4	-0.7	8.74408e-06	0.485283
cg19730699				58.0±8.0	48.4±7.6	-9.7	9.94779e-06	0.485283
cg26847100	SLC44A2;SLC44A2	Body;Body	S_Shore	82.9±1.3	79.9±2.5	-3.0	1.01688e-05	0.485283
cg14758065				86.7±1.6	82.1±2.4	-4.6	1.30005e-05	0.536088
cg00209923	ANP32A	3'UTR		79.2±4.4	70.0±5.7	-9.2	1.3735e-05	0.536088
cg07868917	GAPDHS	TSS1500	N_Shore	61.3±8.2	73.9±3.9	12.7	1.56154e-05	0.536088
cg10807643	TBPL2	TSS200	Island	59.0±9.2	71.8±7.9	12.8	1.87474e-05	0.536088
cg00894697	MUL1	3'UTR		87.7±3.4	91.4±2.5	3.7	1.89267e-05	0.536088
cg07704437	EPN3	Body	Island	87.2±1.8	83.9±1.7	-3.3	2.03847e-05	0.536088
cg09084477	KBTBD7	TSS1500	S_Shore	39.0±8.2	55.0±10.2	15.9	2.32772e-05	0.536088
cg08932277	CCDC33;CCDC33	3'UTR;Body		71.3±4.5	62.8±4.5	-8.4	2.4258e-05	0.536088
cg14825743			N_Shelf	78.0±3.3	67.8±7.2	-10.2	2.49931e-05	0.536088
cg13803503	CAMTA1	Body		68.3±5.8	59.3±6.4	-9.0	2.61682e-05	0.536088
cg22654980	CTSB;CTSB;CTSB;CTSB;CTSB	5'UTR;5'UTR;5'UTR;5'UTR;5'UTR	N_Shelf	17.3±1.5	14.9±0.9	-2.4	2.65249e-05	0.536088
cg17514123	ZNF251	TSS1500	S_Shore	76.3±8.5	63.1±7.7	-13.2	2.65844e-05	0.536088
cg07748253	TRIO	Body		69.2±4.9	74.5±2.2	5.3	2.68004e-05	0.536088
cg19573230	CREB3L2	Body		81.3±3.3	74.5±4.3	-6.9	2.7769e-05	0.536088
cg02746110	DNMT3A;DNMT3A;MIR1301;DNMT3A	5'UTR;5'UTR;TSS1500;5'UTR		41.9±7.6	30.2±4.3	-11.8	3.07348e-05	0.536088
cg26109199				13.2±1.7	10.4±1.3	-2.8	3.14785e-05	0.536088
cg18415382	KNDC1	Body	N_Shelf	69.3±5.6	77.0±5.1	7.8	3.21114e-05	0.536088
cg01741616	ARHGAP23	TSS1500	S_Shore	74.8±3.4	64.7±6.2	-10.1	3.66445e-05	0.536088
cg20872630	ESPNL	Body		63.2±8.2	73.7±6.1	10.5	3.70963e-05	0.536088
cg15482792	HFM1	5'UTR	Island	6.5±0.6	8.3±1.5	1.8	3.88703e-05	0.536088
cg21591848	VPS39;VPS39	5'UTR;1stExon	Island	5.6±0.6	7.0±0.7	1.4	3.92105e-05	0.536088
cg10438487			Island	8.1±0.4	7.2±0.7	-0.9	3.96342e-05	0.536088
cg21428908				75.2±3.0	68.5±3.5	-6.7	4.03041e-05	0.536088
cg27017562	MAG;MAG	TSS200;TSS200	N_Shelf	40.8±5.2	35.2±5.2	-5.6	4.05464e-05	0.536088
cg07179925	ITGB1BP1;ITGB1BP1;CPSF3;CPSF3	TSS1500;TSS1500;5'UTR;1stExon	Island	4.2±0.3	3.7±0.3	-0.6	4.14772e-05	0.536088
cg00744850	SMURF1;SMURF1	TSS1500;TSS1500	Island	9.1±1.3	7.7±0.7	-1.3	4.26472e-05	0.536088
cg03059018	SIX4	TSS200	S_Shore	9.9±1.0	8.7±0.8	-1.2	4.27984e-05	0.536088
cg19882243	TBCD	Body		83.7±3.9	75.8±5.4	-7.9	4.45325e-05	0.536088
cg26002784	ADAM11	TSS1500	N_Shore	6.5±0.8	5.5±0.4	-1.0	4.69851e-05	0.536088
cg04838249			Island	57.3±7.2	69.5±7.2	12.3	4.7613e-05	0.536088
cg09668344	PAK1;PAK1	5'UTR;5'UTR	N_Shore	9.2±1.8	12.9±3.9	3.7	4.80037e-05	0.536088
cg08513422	TAP2;TAP2	Body;Body		87.6±1.6	84.5±2.3	-3.1	5.02506e-05	0.536088
cg21901300			S_Shelf	15.0±3.8	11.2±1.4	-3.8	5.23943e-05	0.536088
cg22886089	SCG3;SCG3;SCG3;SCG3	5'UTR;1stExon;5'UTR;1stExon	Island	14.3±1.9	12.8±1.0	-1.5	5.3618e-05	0.536088
cg06074256	MDC1	5'UTR	Island	4.5±0.4	5.4±0.9	1.0	5.84565e-05	0.536088
cg17670477			Island	3.9±0.3	4.4±0.3	0.5	6.0359e-05	0.536088
cg23042612	RERE;RERE	Body;Body		78.4±2.4	73.1±3.3	-5.3	6.05603e-05	0.536088
cg05675249	HERC6;HERC6	TSS200;TSS200	N_Shore	20.2±2.5	29.9±8.0	9.8	6.14798e-05	0.536088
cg23538195	PRMT8	Body	S_Shore	69.3±5.9	60.9±5.6	-8.4	6.35034e-05	0.536088
cg10833826	USP36	TSS200	Island	7.8±0.7	6.7±0.4	-1.1	6.37871e-05	0.536088
cg09652526	ZNF831	3'UTR		37.5±8.9	25.7±10.2	-11.8	6.40279e-05	0.536088
cg14507482	COBL	3'UTR		77.5±5.6	70.9±4.7	-6.5	6.64829e-05	0.536088
cg00688963	THRB;THRB;THRB;THRB;THRB;THRB	1stExon;1stExon;5'UTR;5'UTR;1stExon;5'UTR	Island	4.7±0.9	6.5±1.0	1.9	6.69827e-05	0.536088
cg14163408	FAM136A	Body	Island	2.8±0.2	3.1±0.2	0.3	6.89364e-05	0.536088
cg27038101	CTRL	TSS200	N_Shelf	43.9±5.8	34.2±5.8	-9.7	7.10549e-05	0.536088
cg13858742	LRRN2;LRRN2	5'UTR;5'UTR		22.3±6.6	13.1±2.7	-9.2	7.11192e-05	0.536088
cg16142313	KIF13B	Body		85.4±3.2	74.5±8.0	-10.9	7.15987e-05	0.536088
cg17099048	COL22A1	Body		42.3±8.2	54.7±5.0	12.4	7.44162e-05	0.536088
cg02625749				24.9±3.4	20.8±2.6	-4.1	7.53862e-05	0.536088
cg10082270	FBXO31;MAP1LC3B	TSS200;TSS200	Island	4.3±0.4	3.8±0.3	-0.5	7.76854e-05	0.536088
cg14349667	FGF5;FGF5	Body;Body	S_Shore	19.5±6.5	10.9±2.3	-8.5	7.80975e-05	0.536088
cg00801339			N_Shelf	64.5±5.0	50.9±9.1	-13.6	7.90453e-05	0.536088
cg13679083	ARL15	Body		84.6±2.3	77.5±4.9	-7.1	8.08194e-05	0.536088
cg02665660	HDAC4	5'UTR		84.7±1.9	77.8±5.0	-6.9	8.26804e-05	0.536088
cg11594513	H2AFY;H2AFY;H2AFY;H2AFY	TSS200;5'UTR;TSS200;TSS200	Island	3.4±0.3	3.8±0.4	0.4	8.27517e-05	0.536088
cg07262320	CEP72	Body	N_Shore	82.5±2.5	76.3±4.0	-6.2	8.27589e-05	0.536088
cg08160462			S_Shore	64.7±8.0	50.0±10.1	-14.6	8.2963e-05	0.536088
cg19877064				77.0±4.2	70.1±3.9	-6.9	8.39837e-05	0.536088
cg06812747			N_Shore	84.5±2.4	78.5±4.9	-6.0	8.6622e-05	0.536088
cg04973788	DAXX;DAXX;DAXX;DAXX	TSS1500;TSS1500;TSS1500;TSS1500	S_Shore	14.4±2.1	12.3±1.0	-2.1	8.68893e-05	0.536088
cg25805709	ZNF167;ZNF167;ZNF167;ZNF167	1stExon;1stExon;5'UTR;5'UTR	Island	3.5±0.4	2.9±0.5	-0.5	8.79386e-05	0.536088
cg09776094	ANKRD11	Body		70.4±6.0	60.5±4.8	-9.9	8.879e-05	0.536088
cg27359972	PPP1R15A;PPP1R15A	5'UTR;1stExon	Island	19.1±1.7	17.6±1.2	-1.5	8.95041e-05	0.536088
cg11460778			Island	68.3±12.0	55.4±10.3	-12.9	8.97091e-05	0.536088
cg22927957	STAMBP;STAMBP;STAMBP	Body;Body;Body	S_Shelf	79.2±3.2	82.5±2.4	3.4	8.98984e-05	0.536088
cg07353489	PBX1	Body		87.3±3.3	90.6±1.7	3.2	9.25129e-05	0.536088
cg12356873	MAP2K5;MAP2K5;MAP2K5;MAP2K5	5'UTR;5'UTR;1stExon;1stExon	Island	17.7±1.6	15.6±1.2	-2.1	9.29027e-05	0.536088
cg13355032	TSPAN8	Body		59.2±2.7	54.4±2.5	-4.8	9.30868e-05	0.536088
cg09274392	THSD4	Body		80.7±2.0	76.8±4.3	-3.9	9.31079e-05	0.536088
cg23067281	RIN3	TSS200	Island	11.6±2.1	9.7±0.8	-1.9	9.35847e-05	0.536088
cg03487716				89.6±1.1	87.9±1.3	-1.8	9.40491e-05	0.536088
cg21494882			N_Shelf	77.2±3.6	68.9±7.4	-8.3	9.57715e-05	0.536088
cg11802027	PODNL1;PODNL1;PODNL1	Body;TSS200;Body		22.7±5.7	15.5±2.6	-7.2	9.62853e-05	0.536088
cg18702715				77.6±3.3	68.9±6.4	-8.7	9.98701e-05	0.536088
cg18193482	SLC24A1	Body		81.7±4.5	71.4±6.6	-10.3	0.000101274	0.536088
cg01937780			S_Shore	33.5±4.7	25.9±3.3	-7.6	0.000101677	0.536088
cg01826858	FBXL19	Body	Island	67.9±4.5	58.7±7.2	-9.2	0.000103489	0.536088
cg14832990	TSHZ1	5'UTR	N_Shelf	87.0±1.3	84.4±1.4	-2.6	0.000104314	0.536088
cg11188549	MYADML2	Body	N_Shore	66.5±6.5	55.3±6.0	-11.2	0.00010573	0.536088
cg02244374	USP42	Body	N_Shore	76.8±6.0	82.3±2.5	5.5	0.000105767	0.536088
cg16846503	CUX1;CUX1;CUX1	Body;Body;Body	N_Shore	87.2±2.3	85.3±1.6	-1.9	0.000106126	0.536088
cg14610962	MIR132;MIR212	TSS1500;Body	Island	2.6±0.4	3.2±0.4	0.5	0.000106343	0.536088
cg15896259	ENTPD4;ENTPD4	5'UTR;5'UTR	N_Shelf	56.3±6.1	44.6±8.0	-11.8	0.000106573	0.536088
cg04825215	MICB	Body	S_Shore	8.7±5.2	15.4±7.3	6.7	0.000108029	0.536088
cg16198571	RAPGEF6;RAPGEF6;RAPGEF6;RAPGEF6;RAPGEF6;RAPGEF6	TSS200;TSS200;TSS200;TSS200;TSS200;TSS200	Island	3.4±0.3	2.8±0.3	-0.6	0.000108214	0.536088
cg22428541			N_Shelf	9.3±1.1	7.8±0.5	-1.4	0.000109995	0.536088
cg11424198			Island	7.3±1.3	5.9±0.7	-1.4	0.000109997	0.536088
cg07142201	C11orf87	5'UTR	N_Shore	13.0±3.2	10.0±1.3	-3.0	0.000110087	0.536088
cg03483641	NEB;NEB;NEB	3'UTR;3'UTR;3'UTR		82.6±2.7	78.1±2.4	-4.5	0.000113706	0.548118
cg18027946	C21orf2	Body	Island	12.6±1.7	11.0±0.8	-1.6	0.000115589	0.551215
cg14077232	EHMT1;FLJ40292;EHMT1	Body;TSS1500;Body		84.7±2.3	81.3±1.8	-3.4	0.000116659	0.551215
cg06877366	MAD1L1;MAD1L1;MAD1L1	Body;Body;Body		86.9±2.1	79.1±5.9	-7.8	0.000121017	0.56137
cg07629854	C12orf47;MAPKAPK5;MAPKAPK5	TSS200;Body;Body	S_Shore	13.5±2.5	10.2±1.0	-3.4	0.000123048	0.56137
cg12717729	TCEB3	Body	S_Shore	14.6±2.3	11.8±1.2	-2.8	0.000124252	0.56137
cg18762746			Island	83.5±3.7	89.0±3.5	5.5	0.000124833	0.56137
cg02836017	EVI5L;EVI5L	5'UTR;TSS1500	N_Shore	60.4±4.6	51.4±7.8	-9.0	0.000125427	0.56137
cg00860372	ZSWIM4	Body	N_Shelf	63.1±6.9	52.8±5.5	-10.3	0.000126917	0.56137
cg22700854	NPB	TSS200	Island	19.7±3.5	15.2±2.4	-4.4	0.000127318	0.56137
cg18443392	LRP1	Body		54.2±6.5	43.7±4.1	-10.5	0.000128219	0.56137
cg19729930			Island	26.7±6.6	16.7±5.6	-10.0	0.000130417	0.564557
cg06986543	LAMA5	TSS1500	Island	7.8±0.8	6.8±0.7	-1.0	0.000131361	0.564557
cg16322581	CNOT2	TSS200	Island	16.7±1.2	15.4±1.1	-1.3	0.000134557	0.564557
cg26359389	HDAC4	Body		77.0±3.9	70.8±4.9	-6.1	0.000135612	0.564557
cg19619416	PRKCZ	Body	S_Shore	75.1±6.6	67.5±7.9	-7.6	0.000136489	0.564557
cg14896906	COG5;COG5;COG5;DUS4L	TSS200;TSS200;TSS200;5'UTR	S_Shore	25.0±5.6	34.5±9.0	9.5	0.000138474	0.564557
cg03792162			S_Shore	15.7±3.1	23.9±6.0	8.1	0.000140608	0.564557
cg23118730	VSX2	TSS200	N_Shore	21.4±6.3	14.0±3.0	-7.4	0.000140745	0.564557
cg27072893	PITPNM3;PITPNM3	Body;Body		20.3±4.4	14.7±2.9	-5.6	0.000141217	0.564557
cg26411452	C1orf86	5'UTR	N_Shelf	71.6±5.8	76.5±1.8	5.0	0.000141616	0.564557
cg14403241			S_Shore	81.0±3.8	74.5±5.5	-6.5	0.00014196	0.564557
cg13252580	USP12	Body		24.2±3.5	21.1±2.5	-3.1	0.000143401	0.565575
cg18374755	PACS2;PACS2	Body;Body	N_Shore	66.0±5.9	58.0±4.7	-8.0	0.000146115	0.568197
cg21103250	RBM44	TSS200	Island	76.3±4.4	66.5±8.3	-9.7	0.000146447	0.568197
cg03606176	DMXL1	TSS1500	N_Shore	7.0±0.8	5.9±0.6	-1.1	0.000152269	0.581222
cg12652174			Island	6.3±0.9	5.2±0.5	-1.1	0.000152843	0.581222
cg01364766	RASSF8;RASSF8;RASSF8;RASSF8	5'UTR;5'UTR;5'UTR;1stExon		78.9±2.1	73.6±3.4	-5.2	0.000153458	0.581222
cg02841895	MGAT5B;MGAT5B	Body;Body	N_Shelf	57.4±9.2	48.3±8.7	-9.1	0.000155521	0.583344
cg01026233				48.3±4.8	38.7±5.8	-9.6	0.000156463	0.583344
cg23338170	DKFZp686O24166	Body	N_Shore	7.4±1.2	6.2±0.7	-1.2	0.000160482	0.591069
cg05351601	AGBL3	TSS200	Island	7.5±1.0	6.3±0.6	-1.1	0.000161012	0.591069
cg27663279	CYP2W1	Body	Island	92.7±2.1	87.9±5.8	-4.9	0.000164125	0.596997
cg11485946	MED12L;P2RY12;P2RY12	Body;Body;Body		83.5±2.0	79.6±2.6	-3.8	0.000166573	0.596997
cg16712729	ZNF17	Body	Island	9.9±0.8	8.6±1.1	-1.3	0.000167427	0.596997
cg14202910			Island	3.9±0.4	4.3±0.3	0.4	0.000168483	0.596997
cg17526311	HIPK2;HIPK2	Body;Body		88.8±0.9	86.2±2.0	-2.7	0.000168882	0.596997
cg12403911				83.9±1.2	81.2±1.9	-2.7	0.000172844	0.604752
cg18759743	ARHGEF10L;ARHGEF10L	Body;Body		94.0±1.1	95.6±0.7	1.6	0.000173781	0.604752
cg24816578	FAM185A;FAM185A;FAM185A	1stExon;Body;Body	Island	3.3±0.4	2.8±0.4	-0.5	0.000174877	0.604752
cg11735997	KCNA4	TSS1500	Island	18.1±7.3	10.9±2.3	-7.3	0.000177206	0.608397
cg06546787	DEFB112	TSS1500		47.4±4.4	40.9±4.7	-6.5	0.000179806	0.611845
cg05671732	DDX21	Body	S_Shore	22.4±2.6	18.9±1.7	-3.5	0.000182742	0.611845
cg18881094	VARS2;VARS2;VARS2	Body;Body;Body	S_Shelf	78.1±5.6	69.9±7.3	-8.2	0.000185005	0.611845
cg00108454	C1QA	5'UTR		46.3±3.0	40.7±3.9	-5.6	0.000185985	0.611845
cg11775731	NBEAL1	TSS200	Island	3.3±0.3	3.8±0.3	0.5	0.000186183	0.611845
cg17391741			N_Shore	69.8±8.7	59.9±5.4	-10.0	0.000187883	0.611845
cg13554030	LSM2	Body	S_Shelf	73.4±1.9	68.5±4.2	-4.9	0.000187978	0.611845
cg23089913	NANOS1	TSS1500		24.7±4.8	18.7±2.0	-6.1	0.000189684	0.611845
cg15523609	PARD3	Body		90.1±1.5	86.1±3.7	-4.0	0.000193468	0.611845
cg15693281	PPFIA3	Body	N_Shore	84.0±2.4	79.7±3.3	-4.3	0.000194725	0.611845
cg08161617	HSPA2	TSS1500	N_Shore	5.4±0.9	4.3±0.5	-1.1	0.000196583	0.611845
cg10090591	CCDC84	Body	S_Shore	65.8±6.4	55.7±9.1	-10.1	0.000197547	0.611845
cg14289246	SFRP2	TSS1500	Island	13.4±3.7	9.5±1.3	-3.9	0.000198543	0.611845
cg05038804	GSK3B;GSK3B	TSS1500;TSS1500	Island	7.5±1.0	6.4±0.6	-1.1	0.000198722	0.611845
cg25208017	FMN2	1stExon	Island	4.7±0.5	5.3±0.4	0.6	0.000200042	0.611845
cg26926765	C6orf142	Body		71.8±4.4	62.4±7.4	-9.4	0.000203899	0.611845
cg13530039	CHRM1	TSS1500	N_Shore	43.9±7.7	34.7±6.7	-9.2	0.000204607	0.611845
cg03190267	NTN3	Body	Island	52.4±8.0	41.9±7.9	-10.6	0.000204927	0.611845
cg14448116	NDUFS2;ADAMTS4	5'UTR;TSS1500	N_Shore	55.4±5.6	65.1±5.5	9.7	0.000205358	0.611845
cg25500616	ARHGEF4;ARHGEF4	Body;Body	S_Shelf	73.6±6.2	66.3±10.3	-7.3	0.000206105	0.611845
cg22158248	ALDH2	TSS1500	N_Shore	68.2±8.4	55.9±8.6	-12.3	0.00020636	0.611845
cg24114014			Island	33.8±7.1	47.4±12.5	13.6	0.000208091	0.611845
cg19450240	MLKL;MLKL	5'UTR;5'UTR	Island	16.1±7.5	8.7±2.3	-7.3	0.00020847	0.611845
cg19260718				69.7±7.8	59.3±5.8	-10.4	0.00020898	0.611845
cg08468913	SEMA5B	Body	Island	61.1±6.6	50.5±4.8	-10.7	0.000212785	0.617126
cg20699492	THNSL1	3'UTR		85.5±2.1	81.5±2.4	-4.0	0.00021337	0.617126
cg09569347	HLA-E	3'UTR	S_Shelf	66.8±7.9	51.8±8.2	-15.0	0.000216778	0.617884
cg26476502	PCDHB3	1stExon	N_Shore	27.0±8.3	39.9±8.3	12.9	0.000217383	0.617884
cg00382185	GGT6;GGT6	TSS200;TSS200		57.0±9.4	45.6±5.7	-11.4	0.000220486	0.617884
cg26143452	TBPL2	TSS200	Island	35.3±11.1	49.1±10.0	13.8	0.000220578	0.617884
cg17703078	RPTOR;RPTOR	Body;Body	S_Shore	87.8±2.8	84.0±3.7	-3.8	0.000222314	0.617884
cg02065970				63.5±1.9	65.6±2.8	2.1	0.000222599	0.617884
cg26663590			S_Shore	53.9±8.8	40.4±9.6	-13.5	0.000224006	0.617884
cg14506140	TET1	Body		8.6±0.9	7.6±0.7	-0.9	0.000228767	0.617884
cg02672452				54.3±6.5	46.7±4.8	-7.6	0.000229295	0.617884
cg25230305	AP2S1;AP2S1	3'UTR;3'UTR		73.3±4.7	62.2±7.1	-11.1	0.000229767	0.617884
cg13207733				18.8±3.7	24.1±2.9	5.3	0.000230704	0.617884
cg02183105	C15orf37;ST20	Body;TSS200	Island	5.4±0.7	4.5±0.6	-0.9	0.000232218	0.617884
cg03663024	ARMCX5;ARMCX5;ARMCX5;ARMCX5;ARMCX5;ARMCX5	3'UTR;3'UTR;3'UTR;3'UTR;3'UTR;3'UTR		58.7±9.4	49.4±4.8	-9.3	0.000235059	0.617884
cg04779144	ALPK1;ALPK1	Body;Body	N_Shore	89.3±1.0	87.7±0.9	-1.6	0.000237948	0.617884
cg16931969	ANK2;ANK2;ANK2	Body;Body;Body		71.8±5.2	63.4±6.0	-8.4	0.000238595	0.617884
cg03541791			N_Shelf	81.4±5.7	71.3±7.2	-10.0	0.000238937	0.617884
cg01567591			Island	32.4±2.5	28.3±2.8	-4.1	0.000239363	0.617884
cg02467518	MIR1909;REXO1	TSS200;Body	Island	78.1±5.5	68.5±5.7	-9.5	0.000240786	0.617884
cg27017085	TNFAIP8L3	Body	N_Shore	69.8±7.5	59.1±7.2	-10.7	0.000242679	0.617884
cg00205658	C7orf58;C7orf58	TSS1500;TSS1500		10.0±3.0	7.9±0.7	-2.1	0.00024467	0.617884
cg06144018			N_Shelf	80.8±4.0	72.7±7.6	-8.1	0.000246079	0.617884
cg13624150				48.0±8.3	37.2±10.1	-10.8	0.000246672	0.617884
cg13781700	SYDE1	Body	N_Shore	87.5±2.0	84.1±2.5	-3.4	0.000247838	0.617884
cg26712096	DFNA5;DFNA5	TSS1500;TSS1500	S_Shore	79.5±5.2	84.6±2.7	5.0	0.00024922	0.617884
cg05232067	BNIP3L	Body	Island	8.3±0.9	7.4±0.8	-0.9	0.000249596	0.617884
cg17367596	DKFZp761E198	1stExon	N_Shore	84.6±2.3	78.2±4.8	-6.4	0.000249698	0.617884
cg11081925	RBMX2	Body	Island	27.7±10.9	22.1±8.9	-5.6	0.000251036	0.617884
cg06167556			S_Shore	74.3±4.8	69.6±2.5	-4.6	0.000251697	0.617884
cg22355031	EFNB1	3'UTR	S_Shore	50.0±12.2	60.4±13.2	10.3	0.000252385	0.617884
cg05705549	C16orf89;C16orf89	3'UTR;3'UTR		76.7±3.0	66.5±8.9	-10.2	0.00025293	0.617884
cg11314598	ABR;ABR	Body;5'UTR		16.0±7.8	31.7±13.7	15.7	0.000253794	0.617884
cg07628185	COG4	Body		83.7±3.2	76.4±7.3	-7.4	0.000255064	0.617884
cg21419003	ADORA3;ADORA3;ADORA3	Body;TSS1500;TSS1500		84.8±2.5	78.6±6.3	-6.2	0.000257774	0.621295
cg22203890				49.8±8.1	35.5±9.8	-14.3	0.000259299	0.62183
cg26453171	SLC35F2	TSS200	S_Shore	17.8±2.2	15.6±1.2	-2.2	0.000261613	0.622412
cg20631351	PALM;PALM	Body;Body	Island	43.0±9.5	32.3±6.8	-10.8	0.000265903	0.622412
cg04728290	RGS6	Body		11.5±2.8	17.2±4.2	5.7	0.000266141	0.622412
cg14702372				66.5±2.6	61.5±3.7	-5.0	0.000266732	0.622412
cg08699977	KCNJ14;KCNJ14	5'UTR;TSS200	N_Shore	72.3±4.6	65.2±4.1	-7.1	0.000272349	0.622412
cg14981532			Island	16.8±7.1	31.6±10.7	14.8	0.000273522	0.622412
cg22255435	CCDC33	Body		53.5±9.4	47.6±4.8	-5.8	0.00027356	0.622412
cg12809098	DENND3	Body		88.2±2.3	85.5±3.5	-2.7	0.000274446	0.622412
cg09554798	GRAMD1A;GRAMD1A	Body;Body	N_Shelf	79.8±4.4	72.0±7.0	-7.8	0.000274487	0.622412
cg26133769	PCDH7;PCDH7;PCDH7	1stExon;Body;1stExon	Island	4.7±0.9	3.7±0.3	-1.1	0.000275122	0.622412
cg16456980	SHANK2	Body		63.6±10.0	53.8±7.7	-9.8	0.000275184	0.622412
cg12498094	SLC8A1;SLC8A1;SLC8A1;SLC8A1	Body;Body;Body;Body		71.5±5.2	59.6±8.6	-11.9	0.000277387	0.622412
cg14071524			S_Shore	35.2±7.1	25.7±5.9	-9.6	0.000278007	0.622412
cg26893861	DUSP3	3'UTR		31.2±14.3	12.7±9.9	-18.5	0.000279747	0.622412
cg04569804	CSF1R;PDGFRB	TSS1500;3'UTR		86.8±2.1	83.6±1.8	-3.2	0.00028046	0.622412
cg08839376				63.5±3.7	69.4±4.2	5.9	0.000282774	0.622412
cg11158902				78.9±2.0	81.0±1.3	2.1	0.000283291	0.622412
cg23328922	PLCXD2;PLCXD2	TSS200;TSS200	Island	6.2±0.5	5.5±0.3	-0.7	0.000286249	0.622412
cg05401945	CCDC66;CCDC66;CCDC66	TSS1500;TSS1500;TSS1500	N_Shore	22.3±10.5	12.4±4.0	-10.0	0.000286469	0.622412
cg18902203	TFDP1;TFDP1	TSS1500;TSS1500		64.2±6.2	56.1±6.1	-8.0	0.000288434	0.622412
cg04884319	SPPL3	Body	N_Shelf	85.2±2.5	81.6±2.9	-3.6	0.000290494	0.622412
cg08648566	SMARCA4;SMARCA4;SMARCA4;SMARCA4;SMARCA4;SMARCA4;SMARCA4	Body;Body;Body;Body;Body;Body;Body	N_Shore	90.5±1.6	92.8±1.4	2.3	0.00029201	0.622412
cg15618674				84.0±2.8	87.1±1.6	3.1	0.00029211	0.622412
cg16868500	SRRM3	Body	S_Shore	89.9±3.9	82.7±3.9	-7.1	0.000293313	0.622412
cg03766407	FAM82A1;FAM82A1;FAM82A1;FAM82A1	TSS1500;Body;TSS1500;Body		57.5±4.1	50.5±6.4	-7.1	0.000293367	0.622412
cg07850533	RCL1	Body	Island	87.4±2.3	83.6±2.8	-3.8	0.000294494	0.622412
cg19288921			S_Shelf	62.3±9.0	52.0±8.3	-10.3	0.000294756	0.622412
cg02330053	TP53INP2;TP53INP2	5'UTR;1stExon	Island	5.7±0.5	5.0±0.4	-0.7	0.000296419	0.623166
cg06622737	METTL13;METTL13;METTL13	TSS1500;TSS1500;TSS1500	Island	5.0±0.4	4.4±0.4	-0.6	0.00029837	0.624518
cg00577030	TPD52L2;TPD52L2;TPD52L2;TPD52L2;TPD52L2;TPD52L2	TSS200;TSS200;TSS200;TSS200;TSS200;TSS200	Island	14.1±1.0	13.1±1.1	-1.0	0.000301145	0.626058
cg25201783	SLC25A17	TSS200	Island	9.7±1.2	8.4±0.8	-1.4	0.000306086	0.626058
cg20191795	KDM3A;KDM3A	TSS1500;TSS200	Island	10.0±1.4	8.9±0.7	-1.1	0.000306251	0.626058
cg12447589	RCC2;RCC2	5'UTR;TSS1500	Island	11.2±1.3	9.0±1.5	-2.2	0.000307559	0.626058
cg03124478	PPP1CA;PPP1CA;PPP1CA	TSS200;TSS200;TSS200	S_Shore	10.9±1.6	9.5±0.8	-1.4	0.000310521	0.626058
cg10506882			Island	15.1±2.4	12.7±0.9	-2.4	0.000310821	0.626058
cg04772948	LOC284788;LOC284788	TSS200;TSS200		53.7±6.6	64.1±5.6	10.4	0.000311041	0.626058
cg15525859	COL4A2	3'UTR	S_Shore	83.8±2.6	80.3±2.4	-3.4	0.000312158	0.626058
cg09573852	IKBKB	Body		81.2±3.0	84.8±1.9	3.7	0.000315067	0.626058
cg23842941	PROCR	Body	Island	51.6±8.2	43.3±9.3	-8.2	0.000315078	0.626058
cg14027524	C9orf169	3'UTR	S_Shelf	52.3±5.0	42.3±8.0	-10.0	0.000316551	0.626058
cg18750819	SMARCAL1;SMARCAL1	Body;Body		84.4±1.6	80.9±2.7	-3.5	0.000317418	0.626058
cg02963248			S_Shore	64.6±5.4	53.3±10.4	-11.3	0.000322165	0.626058
cg01749718	NTF3	Body		76.2±5.8	65.1±10.9	-11.1	0.000322631	0.626058
cg18557185			Island	52.7±7.2	39.9±7.1	-12.8	0.000323097	0.626058
cg14906763	FNBP4	Body		87.8±1.8	83.5±3.4	-4.3	0.000324599	0.626058
cg22132193	TSPAN9;TSPAN9	Body;Body		77.8±5.8	62.0±11.1	-15.8	0.000324992	0.626058
cg22603562	MYBPC2	Body		57.3±4.6	50.6±3.5	-6.7	0.000325064	0.626058
cg12269161	HIVEP2	5'UTR		79.0±3.8	68.2±8.0	-10.7	0.000325845	0.626058
cg01496715	PSMD13;PSMD13	Body;Body		85.3±3.7	89.1±1.7	3.7	0.000327722	0.626058
cg01872719			S_Shore	71.3±3.5	64.5±4.8	-6.8	0.000328258	0.626058
cg02743950	FKRP;FKRP	Body;Body	Island	67.8±7.9	57.7±5.3	-10.1	0.000329988	0.626058
cg00171783	MDS2	TSS1500		75.5±2.0	78.4±3.0	2.9	0.000330011	0.626058
cg01116137	ACSS1	Body	N_Shelf	22.2±3.4	18.3±2.3	-3.8	0.000331582	0.626058
cg21618549	CHMP2A;UBE2M;CHMP2A	TSS1500;3'UTR;TSS1500	S_Shore	74.0±6.1	81.7±3.5	7.7	0.000331933	0.626058
cg19055323	KRTAP4-1	TSS1500		48.8±10.4	36.7±8.9	-12.1	0.000333215	0.626058
cg03155999	METRNL	Body	Island	91.8±2.2	85.9±5.0	-5.9	0.000336037	0.626406
cg04445427				66.1±9.4	53.7±9.6	-12.4	0.000336884	0.626406
cg25169834	CHST1	5'UTR	S_Shelf	57.5±9.6	43.5±8.7	-14.0	0.000339352	0.626406
cg00434461	FLJ42709;FLJ42709;FLJ42709	Body;Body;Body	N_Shore	83.5±3.0	80.0±2.9	-3.5	0.000340081	0.626406
cg08038629	RCC2;RCC2	Body;Body		84.6±4.4	77.4±7.8	-7.2	0.00034363	0.626406
cg20583640			S_Shelf	84.3±4.3	76.2±5.5	-8.1	0.000343654	0.626406
cg04263391	INPP5A	Body	N_Shelf	85.4±1.8	82.3±2.9	-3.1	0.000343791	0.626406
cg09459044	PPA2;PPA2;PPA2;PPA2;PPA2	Body;Body;Body;Body;Body	Island	6.1±0.8	5.3±0.4	-0.8	0.000346712	0.626406
cg01312858	CCDC85A	TSS1500	N_Shore	18.6±3.1	25.3±7.0	6.7	0.000349965	0.626406
cg27349687	FAF2	3'UTR		70.0±7.7	54.1±11.0	-15.9	0.000352338	0.626406
cg03443455	GAD1;GAD1	TSS1500;TSS1500	Island	28.9±8.5	20.7±5.6	-8.2	0.000352586	0.626406
cg05588341				74.6±7.0	65.3±7.5	-9.3	0.000352761	0.626406
cg17247314	C11orf95	3'UTR	N_Shore	48.6±8.7	37.8±5.7	-10.8	0.000353876	0.626406
cg14092010				85.4±2.6	81.5±4.5	-3.9	0.000353989	0.626406
cg25206071	IL19;IL19	Body;5'UTR		52.5±8.1	39.1±10.9	-13.4	0.000354355	0.626406
cg12459491	FLAD1;FLAD1	TSS200;TSS200		6.4±0.7	5.6±0.5	-0.8	0.000354401	0.626406
cg18220284	URB2;TAF5L;TAF5L	5'UTR;TSS1500;TSS1500	S_Shore	8.3±1.2	7.1±0.5	-1.2	0.000356312	0.626851
cg20778097	LRRC59	TSS200	Island	2.7±0.2	3.2±0.4	0.5	0.00035728	0.626851
cg11626791	TLK1;TLK1	Body;5'UTR	Island	7.9±0.7	7.0±0.4	-0.8	0.000360485	0.628285
cg03014427	PRPF39	TSS1500	N_Shore	67.3±6.9	55.4±7.8	-11.9	0.000360731	0.628285
cg00830526	NUDT19	TSS1500	Island	8.1±1.0	7.1±0.5	-1.1	0.000362155	0.628472
cg00624737	FOXL1;FOXL1	1stExon;3'UTR	Island	44.1±8.7	32.4±10.5	-11.7	0.000365632	0.628494
cg24988884	UBL3;UBL3	1stExon;5'UTR	Island	6.2±0.8	5.1±0.6	-1.1	0.00036711	0.628494
cg19739482	KIAA0284;KIAA0284	Body;Body		78.8±2.4	74.2±3.0	-4.7	0.000370074	0.628494
cg04095833	MRPL37	Body	S_Shelf	85.4±3.4	80.3±5.2	-5.1	0.000370173	0.628494
cg26918279	FOXF1	TSS1500	Island	8.2±1.1	7.0±0.6	-1.2	0.000370323	0.628494
cg11152263			N_Shore	67.3±6.0	57.3±7.5	-10.0	0.000370917	0.628494
cg18347442				69.7±6.5	60.8±7.1	-8.9	0.000371387	0.628494
cg10940210	MIR493	TSS1500		78.6±2.8	76.0±4.1	-2.6	0.000376197	0.632397
cg02328016				65.6±6.6	54.1±9.1	-11.5	0.000378719	0.632397
cg14008640	MOV10L1;MOV10L1;MOV10L1	Body;Body;Body	S_Shore	78.1±5.0	68.1±6.5	-9.9	0.000379538	0.632397
cg12646800	MIR548F5;DCLK1	Body;Body		81.0±5.3	86.1±2.6	5.1	0.000381403	0.632397
cg13425150	NOM1	Body	Island	77.6±6.3	84.2±3.4	6.7	0.000390191	0.632397
cg18180501				78.7±4.2	73.5±4.3	-5.2	0.000391602	0.632397
cg07665929	STK10	Body		79.9±6.1	72.3±3.8	-7.6	0.000391671	0.632397
cg14358502	HYAL3;NAT6	TSS200;TSS1500	S_Shore	7.0±0.7	6.3±0.5	-0.6	0.000391826	0.632397
cg12457270				77.1±4.2	72.2±4.7	-4.8	0.000393922	0.632397
cg13434989	EDNRB;EDNRB;EDNRB	TSS1500;5'UTR;TSS1500	Island	9.1±1.7	7.5±0.8	-1.6	0.000394001	0.632397
cg17186444	NDNL2;FAM189A1	1stExon;Body	Island	5.6±1.0	4.6±0.5	-1.0	0.000396126	0.632397
cg11439826			N_Shore	70.6±7.1	63.9±5.9	-6.7	0.000401449	0.632397
cg07264815	MAPK8IP3;MAPK8IP3	Body;Body	N_Shore	68.2±4.0	57.8±7.5	-10.4	0.000403088	0.632397
cg23204556	MAPKBP1;MAPKBP1	TSS200;TSS200	Island	5.5±0.6	4.7±0.4	-0.8	0.000404726	0.632397
cg07074757	CLASP1;CLASP1;CLASP1;RNU4ATAC	Body;Body;Body;Body	S_Shore	6.1±0.7	5.5±0.3	-0.6	0.000405496	0.632397
cg09730407			N_Shelf	86.6±1.8	83.4±3.5	-3.2	0.000405842	0.632397
cg23951961	BEND4;BEND4	TSS200;TSS200	Island	17.2±5.5	25.6±6.9	8.4	0.000409586	0.632397
cg00347584	NR1H3;NR1H3;NR1H3	Body;Body;Body		81.7±4.2	78.0±4.1	-3.8	0.000410773	0.632397
cg19227382	CDH23;C10orf54	Body;Body		84.2±2.9	79.6±3.1	-4.5	0.000413059	0.632397
cg23240465			N_Shore	65.2±6.5	54.8±6.4	-10.4	0.000413736	0.632397
cg09354556			Island	11.3±1.9	9.8±0.8	-1.5	0.000414868	0.632397
cg21757633	SAPS2	Body	S_Shelf	41.8±8.3	29.2±6.9	-12.6	0.000421418	0.632397
cg17058383	MCF2L	Body	S_Shore	48.9±7.0	36.6±8.8	-12.3	0.000421728	0.632397
cg25678180	DIP2C	Body		82.4±3.7	75.0±6.2	-7.3	0.000422115	0.632397
cg17321954	STXBP5L	TSS200	Island	18.4±6.6	11.5±2.7	-6.9	0.000423676	0.632397
cg15287353	BMPR1B	5'UTR		79.5±2.5	74.7±4.0	-4.9	0.000424284	0.632397
cg24753200	SAMD4A;SAMD4A	TSS200;TSS200	Island	4.7±0.5	5.6±0.5	0.8	0.000425938	0.632397
cg00287711	TMEM126B;DLG2	TSS1500;TSS200	N_Shore	15.8±2.7	13.8±1.4	-2.0	0.00042709	0.632397
cg02269978	PPP1R2P1	Body	Island	56.6±9.4	45.8±6.7	-10.8	0.000427893	0.632397
cg11909976	TRIM28	TSS200	Island	4.4±0.4	5.0±0.4	0.6	0.000429162	0.632397
cg13186286	C14orf159;C14orf159;C14orf159;C14orf159;C14orf159;C14orf159;C14orf159;C14orf159;C14orf159	1stExon;1stExon;5'UTR;1stExon;5'UTR;5'UTR;TSS1500;1stExon;5'UTR		7.5±1.5	6.3±0.4	-1.2	0.000429184	0.632397
cg23513447	UTP23	TSS200	Island	8.7±1.1	7.6±0.7	-1.0	0.000429389	0.632397
cg09152089	IL22RA1	1stExon		13.0±3.9	8.9±1.6	-4.1	0.00042951	0.632397
cg18969171	PPP2R3C;KIAA0391	TSS200;TSS1500	Island	7.3±0.8	6.4±0.6	-1.0	0.000434023	0.632397
cg05664523	TMEM18	TSS200	Island	5.6±0.6	4.9±0.4	-0.7	0.000434691	0.632397
cg06934867				51.5±7.9	37.9±8.9	-13.6	0.00043481	0.632397
cg15480056	PKDREJ;PKDREJ	1stExon;3'UTR		68.4±6.2	57.4±11.5	-11.0	0.000437078	0.632397
cg14592752				91.9±0.7	93.0±0.7	1.2	0.000438788	0.632397
cg26778477	DMWD	1stExon	Island	5.5±1.1	4.4±0.6	-1.1	0.000438824	0.632397
cg11067013			S_Shelf	11.9±1.8	9.8±1.1	-2.1	0.000442607	0.632397
cg08502383	MUM1;MUM1	Body;3'UTR	Island	96.7±0.4	96.1±0.4	-0.6	0.000442711	0.632397
cg10852433			N_Shore	88.9±1.1	87.0±1.3	-1.9	0.000445585	0.632397
cg07632032	NUDT9;NUDT9	TSS1500;TSS1500	N_Shore	22.0±2.1	25.5±2.9	3.5	0.000446701	0.632397
cg12219045	LDOC1L	TSS1500	S_Shore	5.7±1.0	5.0±0.6	-0.7	0.000447424	0.632397
cg13457515	SP6	TSS1500		70.2±8.9	63.5±4.7	-6.8	0.000448926	0.632397
cg01681009	ZNF830;CCT6B	1stExon;TSS200	Island	3.4±0.3	3.8±0.4	0.4	0.000453523	0.632397
cg18625289	MBD3	Body	N_Shore	59.7±8.2	51.3±7.3	-8.4	0.000455617	0.632397
cg10030417				3.2±0.3	3.6±0.3	0.3	0.000458207	0.632397
cg01942226	TRIM2;TRIM2	Body;Body	S_Shore	84.5±3.9	79.3±3.4	-5.2	0.000458266	0.632397
cg14751199	MAD1L1;MAD1L1;MAD1L1	Body;Body;Body	Island	97.0±0.3	97.5±0.3	0.5	0.000458427	0.632397
cg27097762			N_Shore	54.2±7.5	66.0±7.6	11.8	0.000459222	0.632397
cg23380956	C6orf134	Body	N_Shelf	62.8±6.7	54.7±6.3	-8.1	0.000459899	0.632397
cg07354124	TCP11L2	TSS1500	N_Shore	6.9±0.8	6.0±0.7	-0.8	0.000460139	0.632397
cg24867653	SLC22A13	TSS1500		78.2±3.6	71.9±4.8	-6.3	0.000460663	0.632397
cg18180394	ELMOD1;ELMOD1;LOC643923	TSS200;TSS200;TSS1500	Island	5.8±0.7	6.9±0.6	1.1	0.000461337	0.632397
cg22924563			S_Shelf	46.6±8.3	30.9±9.8	-15.7	0.000462183	0.632397
cg20092736			S_Shore	74.2±5.6	83.5±8.9	9.3	0.00046233	0.632397
cg07185131				17.4±5.3	11.9±4.1	-5.5	0.000463727	0.632397
cg27393196			N_Shore	55.6±7.2	47.7±5.9	-8.0	0.000463974	0.632397
cg07582923			N_Shore	45.5±11.9	30.7±9.4	-14.8	0.000465551	0.632397
cg05412843	PCMTD1	TSS1500	Island	8.0±1.5	6.3±0.7	-1.7	0.000466495	0.632397
cg23493127	LTV1	TSS200	Island	5.8±0.7	4.7±0.6	-1.1	0.000467693	0.632397
cg00391479			Island	11.7±2.6	9.2±0.9	-2.5	0.000468857	0.632397
cg11343072	BAZ2B	TSS1500	S_Shore	35.7±2.5	31.2±3.2	-4.5	0.00047048	0.632397
cg03386823	PTPRG	TSS200	Island	9.6±0.9	8.3±0.8	-1.2	0.00047111	0.632397
cg21907582	MAGIX;MAGIX;MAGIX;MAGIX;MAGIX;MAGIX;MAGIX	5'UTR;5'UTR;TSS1500;1stExon;1stExon;5'UTR;1stExon	Island	69.7±9.2	78.2±6.0	8.5	0.000471862	0.632397
cg24426778	BRSK1	Body	S_Shore	75.1±8.3	61.8±9.7	-13.3	0.000472383	0.632397
cg08729059	ZNF593	TSS1500	N_Shore	16.3±6.1	28.1±9.1	11.9	0.000473051	0.632397
cg22411784	ZNF773	TSS200	Island	10.0±1.8	8.4±0.8	-1.6	0.000473906	0.632397
cg21469505			N_Shore	21.2±3.1	17.7±2.5	-3.5	0.000473975	0.632397
cg10562114	NANOS1;NANOS1	3'UTR;1stExon		26.6±6.2	18.3±6.8	-8.2	0.000474091	0.632397
cg20109541	VGLL3;VGLL3	5'UTR;1stExon	Island	11.6±1.1	10.4±0.8	-1.2	0.000475364	0.632397
cg16674248	TTC38	Body	S_Shore	54.5±9.0	67.8±7.4	13.4	0.000475588	0.632397
cg24997677	FAT1	Body		88.7±1.8	86.0±2.3	-2.7	0.000475905	0.632397
cg20975593	USP25	Body	S_Shore	52.0±4.8	45.4±3.9	-6.6	0.000476111	0.632397
cg27422467	ORAOV1	3'UTR		72.4±5.4	63.9±9.6	-8.5	0.000476695	0.632397
cg08299454	AP3M2;AP3M2	TSS200;TSS200	Island	7.1±0.9	6.2±0.7	-0.9	0.000477445	0.632397
cg27397850	EVX1	TSS1500	N_Shore	44.9±10.9	31.2±10.6	-13.6	0.000478628	0.632397
cg26548574				57.9±5.8	48.7±5.8	-9.2	0.000478747	0.632397
cg14278853			Island	5.2±0.9	6.5±1.1	1.3	0.000481809	0.632397
cg21970789			Island	60.5±9.5	48.3±4.1	-12.1	0.000485634	0.632397
cg00348031	NFATC1;NFATC1;NFATC1;NFATC1	Body;Body;Body;Body	Island	72.5±5.0	51.6±21.1	-20.9	0.000485694	0.632397
cg03023089			Island	47.6±6.1	37.4±7.2	-10.2	0.000485928	0.632397
cg10605977	JAKMIP3	Body		33.6±6.9	27.0±4.7	-6.6	0.000486438	0.632397
cg12019961	ATM;NPAT	TSS1500;Body	N_Shore	27.9±3.1	24.7±2.1	-3.2	0.000488	0.632397
cg05707714			Island	8.4±1.0	7.3±0.5	-1.1	0.000488868	0.632397
cg13586987	GMPR	Body		69.3±5.5	57.5±9.9	-11.8	0.000489829	0.632397
cg18922542	AUTS2;AUTS2	3'UTR;3'UTR	S_Shore	89.2±2.3	83.5±4.6	-5.7	0.000490306	0.632397
cg08468251			Island	76.3±6.1	69.0±5.5	-7.4	0.000492738	0.632817
cg03505963	DSCR8;DSCR8;DSCR8;DSCR4;DSCR8;DSCR8	TSS200;TSS200;TSS200;1stExon;TSS200;TSS200		82.1±4.5	74.6±7.7	-7.6	0.00049597	0.632817
cg21838625	ATP2B2;ATP2B2	Body;Body		77.6±8.3	88.0±5.7	10.4	0.000497573	0.632817
cg12875760				84.9±1.8	81.2±2.4	-3.6	0.000497677	0.632817
cg10265786	DOM3Z;STK19;STK19;DOM3Z;STK19	5'UTR;Body;Body;1stExon;Body	Island	9.1±1.2	7.8±0.7	-1.3	0.000498186	0.632817
cg01426041				86.3±3.6	79.6±5.4	-6.6	0.000498769	0.632817
cg12266287			N_Shelf	5.1±0.7	4.5±0.4	-0.7	0.000500284	0.632817
cg22730675			S_Shore	62.6±11.5	44.4±12.3	-18.2	0.00050124	0.632817
cg27395288	MAPRE1	TSS200	Island	18.6±1.5	16.3±1.4	-2.4	0.000504478	0.633691
cg15045292	LOC728392	3'UTR	Island	27.1±4.4	21.6±2.7	-5.5	0.000507681	0.633691
cg01049695	ANTXR1;ANTXR1;ANTXR1	Body;Body;Body		88.4±1.4	84.4±4.7	-3.9	0.000509049	0.633691
cg16283385	TBCEL;TBCEL	3'UTR;3'UTR		73.7±3.1	68.0±3.8	-5.6	0.000509764	0.633691
cg18755020	C2orf54;C2orf54	Body;Body	Island	73.0±7.6	64.6±7.1	-8.4	0.00051073	0.633691
cg10486505	PCNT;C21orf58;C21orf58	TSS1500;5'UTR;1stExon	Island	10.9±1.6	9.3±0.6	-1.6	0.000511052	0.633691
cg26863200	RPS6KA2	Body		12.0±1.4	10.4±1.2	-1.5	0.000511228	0.633691
cg27424244			Island	2.7±0.5	3.5±1.0	0.8	0.000513813	0.6345
cg07627664			S_Shelf	67.0±4.4	59.6±4.8	-7.4	0.000514539	0.6345
cg00439735	ESCO1	TSS1500	S_Shore	85.0±2.0	82.2±2.0	-2.7	0.000515889	0.634525
cg02327997	ADAM12;ADAM12	TSS200;TSS200	Island	23.0±4.4	16.5±4.0	-6.5	0.000521142	0.638441
cg23068476	CACNA1C;CACNA1C;CACNA1C;CACNA1C;CACNA1C;CACNA1C;CACNA1C;CACNA1C;CACNA1C;CACNA1C;CACNA1C;CACNA1C;CACNA1C;CACNA1C;CACNA1C;CACNA1C;CACNA1C;CACNA1C;CACNA1C;CACNA1C;CACNA1C;CACNA1C;CACNA1C	Body;Body;Body;Body;Body;Body;Body;Body;Body;Body;Body;Body;Body;Body;Body;Body;Body;Body;Body;Body;Body;Body;Body		84.5±3.6	76.1±6.5	-8.4	0.000523661	0.638441
cg01402255	GATAD2B	Body		27.5±8.4	19.1±7.9	-8.4	0.000523996	0.638441
cg26065223			Island	13.0±6.1	20.5±10.4	7.5	0.000524424	0.638441
cg21549333	SHMT2;SHMT2;SHMT2;SHMT2;SHMT2;SHMT2;SHMT2;SHMT2	Body;TSS1500;Body;TSS200;TSS1500;TSS200;Body;TSS1500	Island	4.3±0.4	3.8±0.5	-0.6	0.000530506	0.644202
cg12631517	TBC1D26	Body		59.0±3.8	52.0±6.2	-7.0	0.00053391	0.644787
cg27390496	KLK3;KLK3;KLK3;KLK3;KLK3	TSS1500;TSS1500;TSS1500;TSS1500;TSS1500		75.5±4.9	67.1±9.5	-8.4	0.000534991	0.644787
cg07273222	CES4	TSS1500	N_Shore	34.5±10.0	24.8±5.4	-9.7	0.000535691	0.644787
cg23969884	NUDCD3	Body		15.9±3.7	13.1±1.7	-2.8	0.000536392	0.644787
cg09435109	ZNF813	TSS1500	N_Shore	15.2±2.2	13.1±1.4	-2.1	0.000543292	0.649839
cg08233250	OTUD7B	TSS200	Island	7.8±1.4	6.7±0.6	-1.1	0.000543319	0.649839
cg06021753	POLR3D	TSS1500	Island	4.4±0.3	3.9±0.3	-0.5	0.000547192	0.652344
cg23644854			Island	19.0±4.3	14.8±2.0	-4.2	0.000548351	0.652344
cg20255817	LOC728661;CDK11B;CDK11B;CDK11B;CDK11B;CDK11B;CDK11B	Body;Body;Body;Body;Body;Body;5'UTR	N_Shelf	95.2±1.3	96.3±0.8	1.1	0.000549514	0.652344
cg26167249				72.1±5.9	64.1±4.8	-8.0	0.000551775	0.652466
cg11976166	TGFB2;TGFB2	1stExon;1stExon	N_Shore	19.3±2.5	17.4±1.6	-2.0	0.000556115	0.652466
cg20270953	CHSY1	TSS1500	S_Shore	7.9±1.3	6.7±0.8	-1.2	0.00055615	0.652466
cg23594693	TFEB;TFEB;TFEB	5'UTR;TSS1500;1stExon	S_Shore	17.5±3.1	24.1±5.8	6.6	0.000557711	0.652466
cg19247228			Island	9.6±0.9	8.6±0.9	-0.9	0.000558077	0.652466
cg02335441	NEK11;NEK11;ASTE1;NEK11	5'UTR;5'UTR;TSS1500;5'UTR	S_Shore	8.6±1.5	7.1±1.0	-1.4	0.000560617	0.652466
cg27343992				73.6±7.5	64.7±8.5	-8.9	0.000561771	0.652466
cg00784153	COL5A3	Body	N_Shore	80.7±3.9	73.2±7.2	-7.5	0.00056282	0.652466
cg25935669			S_Shelf	78.4±3.9	70.2±6.3	-8.2	0.000563497	0.652466
cg26856948	GOLGA3	Body		86.8±1.6	82.9±3.2	-3.9	0.000567843	0.652466
cg02958600				78.5±2.9	82.3±2.8	3.7	0.000568076	0.652466
cg06810179	CENPBD1;AFG3L1;AFG3L1;CENPBD1;AFG3L1	5'UTR;TSS200;TSS200;1stExon;TSS200	Island	14.1±2.3	11.5±1.1	-2.6	0.000569091	0.652466
cg01519877	DLL3;DLL3	Body;Body	Island	8.0±0.9	6.7±0.8	-1.3	0.000569687	0.652466
cg26542218	GLT1D1	Body		13.3±3.4	9.7±3.0	-3.5	0.000572846	0.652466
cg03533979	CERK	Body	Island	92.6±2.7	95.1±1.6	2.5	0.000573308	0.652466
cg23526474	ARRDC2	TSS1500	Island	15.4±2.3	13.3±1.7	-2.2	0.000576975	0.652466
cg20001850	TMEM66;TMEM66	1stExon;5'UTR	Island	2.6±0.4	2.1±0.3	-0.5	0.000577416	0.652466
cg08032971	DMBX1;DMBX1	1stExon;1stExon		74.8±8.2	60.6±9.6	-14.2	0.000577628	0.652466
cg04813697	PIP4K2A	Body		90.7±2.5	93.4±1.3	2.8	0.00058046	0.652466
cg21362390	SLITRK2;SLITRK2;SLITRK2;SLITRK2;SLITRK2;SLITRK2;SLITRK2;SLITRK2;SLITRK2	5'UTR;5'UTR;5'UTR;5'UTR;5'UTR;5'UTR;5'UTR;5'UTR;5'UTR	Island	30.5±24.6	33.3±26.5	2.8	0.00058054	0.652466
cg22366001	PRKCZ;PRKCZ;PRKCZ	5'UTR;Body;5'UTR	N_Shore	80.0±5.7	72.3±5.2	-7.8	0.000588365	0.652466
cg07441152	FAM83H	5'UTR	N_Shore	68.0±7.6	56.1±8.8	-11.9	0.000588501	0.652466
cg13588017	CAMSAP1	Body		81.8±4.1	78.9±4.1	-2.8	0.000589354	0.652466
cg23985408	FBXW11;FBXW11;FBXW11	Body;Body;Body		84.0±2.1	79.6±3.8	-4.4	0.000589482	0.652466
cg21282131	MAP7	TSS200	Island	9.7±2.2	6.7±2.8	-2.9	0.000589614	0.652466
cg08108311	WNK4	1stExon	Island	7.9±1.8	6.3±0.9	-1.5	0.000590453	0.652466
cg26955540	SEMA4B	TSS1500	N_Shore	14.5±2.3	13.4±1.8	-1.1	0.000590768	0.652466
cg10963893	BAT5	1stExon	Island	6.3±1.0	5.1±0.7	-1.2	0.000592235	0.652466
cg11606215	PLAC8;PLAC8	TSS200;TSS200		78.9±5.2	74.6±5.4	-4.3	0.000593326	0.652466
cg13259095	DLGAP2	5'UTR		60.8±1.9	63.2±2.3	2.4	0.000593992	0.652466
cg00756648	FBXO46	Body	Island	67.1±3.9	61.5±3.9	-5.6	0.000597531	0.652466
cg05662839			Island	74.8±3.4	68.9±6.6	-5.9	0.000599679	0.652466
cg15222651	ZNF560	5'UTR	Island	16.0±4.6	11.3±1.4	-4.7	0.000600973	0.652466
cg14922886	HOXA13;HOXA13	5'UTR;1stExon	Island	10.0±1.6	8.3±0.9	-1.7	0.000601082	0.652466
cg25607920	HIVEP3;HIVEP3;HIVEP3;HIVEP3	1stExon;1stExon;5'UTR;5'UTR	S_Shore	14.1±2.3	12.4±1.3	-1.7	0.00060183	0.652466
cg14964934	DPP9	TSS200	Island	4.2±0.4	3.8±0.4	-0.5	0.000602868	0.652466
cg01437135	ABCA4	Body		33.5±7.5	23.2±10.9	-10.2	0.000603755	0.652466
cg08047886	CLP1;CLP1	TSS200;TSS200	Island	9.0±0.9	7.6±0.9	-1.4	0.000604791	0.652466
cg24885631	PPP2R2D;PPP2R2D;PPP2R2D	5'UTR;Body;Body	Island	50.9±5.8	59.3±6.6	8.3	0.000605073	0.652466
cg18973238				73.2±7.3	62.7±10.3	-10.5	0.000608741	0.652466
cg18540325	PRSS3;PRSS3	TSS1500;Body		43.0±5.4	36.6±3.9	-6.4	0.000612228	0.652466
cg16735190	ZFYVE28	Body	N_Shore	56.4±8.4	44.6±9.3	-11.8	0.000614609	0.652466
cg08038741				69.3±8.3	60.4±8.2	-9.0	0.000615864	0.652466
cg23672659	KIAA1949;KIAA1949	Body;Body		63.0±7.9	51.4±7.6	-11.6	0.000618952	0.652466
cg17262932	CYP4V2	TSS200	Island	11.6±1.2	10.0±1.1	-1.6	0.000619853	0.652466
cg12151545	MYBPC3	Body	N_Shelf	52.9±8.8	41.2±5.0	-11.7	0.000621445	0.652466
cg27469991	IFNGR2	Body	S_Shore	10.6±2.2	8.6±0.9	-2.0	0.000622874	0.652466
cg20210373	TRPV1	5'UTR		79.4±3.3	82.5±2.2	3.0	0.000623128	0.652466
cg05512420	NFIX	3'UTR	N_Shore	59.6±4.0	54.0±2.7	-5.6	0.000623641	0.652466
cg06710605	PDXDC2	Body	N_Shelf	66.6±3.9	71.1±2.1	4.5	0.000625154	0.652466
cg19216791	PLAC2	TSS1500	S_Shore	33.8±10.1	25.1±6.9	-8.7	0.00062552	0.652466
cg14606067	TUBA8	Body	Island	14.3±2.5	11.9±1.5	-2.3	0.000626943	0.652466
cg11118413	C3orf27	5'UTR		31.2±5.1	43.2±8.6	12.0	0.000627702	0.652466
cg27173819	STK32C	Body	S_Shore	29.0±7.6	41.7±10.7	12.7	0.000628119	0.652466
cg24727480	KCTD10	Body		6.1±0.8	5.2±0.5	-1.0	0.00062832	0.652466
cg11772193	BRSK2	Body	S_Shore	71.3±4.0	64.3±5.6	-7.0	0.000629179	0.652466
cg09250678			S_Shore	57.3±10.8	41.1±12.5	-16.1	0.000630693	0.652466
cg00454864	AGAP3;AGAP3	Body;Body	N_Shore	70.2±3.5	62.2±7.4	-7.9	0.000631282	0.652466
cg11286790	TRIO	Body		77.0±2.4	71.7±4.5	-5.3	0.000631533	0.652466
cg00800436			Island	10.2±1.4	8.6±0.7	-1.6	0.000632982	0.652466
cg18711246	DACH1;DACH1;DACH1	Body;Body;Body	Island	82.7±2.3	79.2±1.9	-3.4	0.000634659	0.652466
cg00475131	LTBP4;LTBP4;LTBP4	Body;Body;Body	N_Shore	78.5±3.3	72.0±4.6	-6.5	0.000636429	0.652466
cg07003611	INPP5F;INPP5F	Body;Body	S_Shelf	74.6±3.5	78.6±3.2	4.0	0.000638562	0.652466
cg04396637	CSRNP2	5'UTR	Island	3.7±0.4	3.3±0.4	-0.3	0.000639551	0.652466
cg18177819			N_Shelf	85.1±1.7	81.8±2.8	-3.3	0.000640636	0.652466
cg25513379	DOCK2;FAM196B	Body;Body		87.0±2.3	82.8±4.8	-4.2	0.000640688	0.652466
cg11199676				88.8±1.9	86.5±1.3	-2.3	0.000641492	0.652466
cg24426405	AGR2	TSS200		54.9±8.7	44.2±6.5	-10.7	0.000643127	0.652466
cg17038416	MTX1;THBS3;MTX1	Body;TSS1500;Body	S_Shore	7.6±0.7	6.9±0.7	-0.7	0.000647316	0.652466
cg02418175	INPP5A	Body	Island	76.9±4.8	69.4±4.1	-7.5	0.00064842	0.652466
cg15955341	GSTM4;GSTM4;GSTM4;GSTM4;GSTM4	Body;1stExon;5'UTR;5'UTR;1stExon	Island	4.5±0.4	4.0±0.4	-0.5	0.000649079	0.652466
cg03541864				56.6±5.0	63.5±5.0	7.0	0.000649912	0.652466
cg07922443	HAND1	1stExon	Island	15.9±4.1	11.2±1.7	-4.7	0.000653106	0.652466
cg11532800	HSD17B4	TSS200	Island	7.4±0.6	6.5±0.9	-0.9	0.000654472	0.652466
cg05472854	ASAH2B	TSS200	Island	4.5±0.5	3.7±0.5	-0.8	0.000654743	0.652466
cg12947485			N_Shelf	34.5±4.2	29.2±3.5	-5.4	0.000655121	0.652466
cg23230362	PDZD3;PDZD3	3'UTR;3'UTR		77.0±7.3	66.7±7.6	-10.4	0.00065587	0.652466
cg23571159	SLC9A8	Body	Island	5.2±0.3	4.8±0.4	-0.5	0.000658147	0.652466
cg12354861	C1orf200;PIK3CD	TSS200;5'UTR	S_Shore	49.2±10.1	36.0±13.8	-13.2	0.0006599	0.652466
cg07167872	PM20D1	TSS200	S_Shore	62.4±17.2	44.5±17.0	-17.9	0.000661593	0.652466
cg06095631				90.8±1.4	89.7±2.1	-1.1	0.000662079	0.652466
cg25636481	RPS18	Body	S_Shore	70.8±7.1	58.3±10.6	-12.5	0.000662989	0.652466
cg26091609	CTLA4;CTLA4	Body;Body		57.6±5.7	65.2±5.4	7.5	0.000663095	0.652466
cg07346700	PHLPP2	TSS1500		78.9±1.5	75.0±3.2	-3.9	0.00066506	0.653054
cg09841788	SPTB	3'UTR	N_Shelf	67.2±6.3	59.5±5.7	-7.7	0.000667403	0.654009
cg13549845	GRID2	Body	N_Shore	20.5±3.4	16.5±2.4	-4.0	0.000669187	0.654336
cg10706230	MAN1C1	1stExon	Island	6.0±0.8	5.0±0.7	-1.0	0.00067048	0.654336
cg00791218	AMIGO1	TSS1500	S_Shore	3.5±0.4	4.3±0.6	0.7	0.0006764	0.655672
cg02238178	IL2RB	TSS200		36.3±8.8	26.1±3.5	-10.2	0.000676887	0.655672
cg07810204	B3GALT6;B3GALT6	1stExon;3'UTR	S_Shore	92.6±0.8	93.8±0.9	1.2	0.000676998	0.655672
cg14912375			S_Shore	48.0±7.6	57.5±9.9	9.5	0.000677387	0.655672
cg04571059	FBXO31;MAP1LC3B	Body;TSS1500	Island	6.9±0.6	6.1±0.7	-0.9	0.000678718	0.655672
cg16560861	PPP1R3E	Body	Island	3.3±0.4	2.7±0.4	-0.6	0.000684515	0.658842
cg13935765				75.0±6.2	62.0±10.2	-13.0	0.000684761	0.658842
cg15260721	GULP1	TSS1500	Island	10.5±1.1	12.4±1.6	1.8	0.000688511	0.659419
cg13952963			Island	89.9±4.3	93.8±2.4	3.9	0.000690032	0.659419
cg18729704	PDCD11	Body	S_Shelf	74.4±3.8	68.4±3.6	-6.0	0.0006916	0.659419
cg09298359	PIH1D1;PIH1D1	1stExon;5'UTR	Island	9.9±1.8	8.3±0.7	-1.6	0.000692956	0.659419
cg08369079	PRDM1;PRDM1	Body;Body		59.2±9.0	69.3±7.3	10.0	0.000694794	0.659419
cg00344900			Island	5.1±0.8	4.1±0.6	-1.0	0.000695863	0.659419
cg00707134			N_Shore	37.9±10.1	50.3±10.3	12.4	0.000696026	0.659419
cg23121934	IWS1	TSS1500	S_Shore	20.0±3.3	17.1±2.2	-2.9	0.000696498	0.659419
cg25015139	TMEM132D	3'UTR		59.3±8.1	47.3±10.2	-12.1	0.000699506	0.659419
cg07524214				62.2±9.1	46.0±10.7	-16.2	0.000700053	0.659419
cg11719885	SERPINE2;SERPINE2;SERPINE2	5'UTR;TSS200;5'UTR	Island	4.9±0.4	4.4±0.3	-0.5	0.00070056	0.659419
cg04157345	TGFBRAP1;TGFBRAP1	Body;Body	Island	76.9±5.0	66.9±7.6	-10.1	0.000708351	0.663446
cg14307667	CREB3;CREB3;TLN1	1stExon;5'UTR;TSS1500	Island	7.5±1.1	6.4±0.5	-1.1	0.000708606	0.663446
cg17057719			S_Shore	18.3±3.9	26.3±6.6	7.9	0.000709009	0.663446
cg17040807	CYGB	Body	Island	26.8±8.4	16.8±3.5	-10.0	0.000713339	0.666191
cg25806190	DIS3L2	5'UTR		81.1±3.3	74.5±4.7	-6.6	0.000717438	0.66856
cg19616339				82.9±2.8	75.4±6.4	-7.5	0.000720578	0.66856
cg02245837	ATP10A	TSS1500	Island	8.4±1.0	7.0±0.8	-1.4	0.000721989	0.66856
cg15531512				34.9±6.9	26.1±10.8	-8.8	0.00072326	0.66856
cg25062357	VPS16;VPS16;FAM113A;FAM113A	TSS200;TSS200;5'UTR;1stExon	Island	5.8±0.6	6.7±0.5	0.8	0.000724178	0.66856
cg10090769	MGRN1;MGRN1;MGRN1;MGRN1	3'UTR;3'UTR;3'UTR;3'UTR	N_Shelf	82.2±3.9	87.2±2.6	5.0	0.000724947	0.66856
cg20461704	SH3GLB1	Body		61.0±7.9	50.4±6.6	-10.6	0.000726312	0.66856
cg13088406				30.5±8.6	22.6±4.9	-8.0	0.000731025	0.66856
cg16234274	LRRC4B	Body	Island	84.7±2.1	79.3±5.4	-5.4	0.000733286	0.66856
cg02441090	OXCT1	TSS1500	S_Shore	37.2±10.5	47.6±9.3	10.4	0.000733468	0.66856
cg22873110			Island	7.3±1.3	6.0±0.5	-1.3	0.000735304	0.66856
cg15107117				82.9±2.4	79.3±4.7	-3.7	0.000735887	0.66856
cg10084383	KSR2	Body	N_Shore	26.1±6.8	18.1±6.1	-8.0	0.00073726	0.66856
cg05517900	QSOX2	Body	N_Shore	69.5±5.3	61.0±5.8	-8.6	0.000737927	0.66856
cg21818333	NEK11;ASTE1;ASTE1;NEK11;NEK11	TSS1500;1stExon;5'UTR;TSS1500;TSS1500	Island	6.6±1.0	5.5±0.5	-1.1	0.000738974	0.66856
cg07060383	SPATS2L;SPATS2L;SPATS2L;SPATS2L	Body;Body;Body;Body		86.4±4.1	90.6±2.1	4.2	0.000741466	0.66856
cg23765961	SLC16A8	TSS1500	S_Shore	69.1±4.7	61.8±6.4	-7.3	0.000742353	0.66856
cg11514698	NRCAM;NRCAM	5'UTR;5'UTR	Island	10.6±1.6	9.3±0.8	-1.2	0.000742731	0.66856
cg13736369				88.1±2.4	90.7±1.0	2.6	0.000743376	0.66856
cg00904063	FDXR;FDXR	TSS200;TSS200	Island	4.4±0.4	3.9±0.3	-0.5	0.000744587	0.66856
cg02494512	NAGPA	Body		62.6±7.6	50.9±8.7	-11.7	0.000745294	0.66856
cg17806814				85.5±1.9	82.4±2.8	-3.1	0.00074749	0.669271
cg07033093	BEND4;BEND4	TSS200;TSS200	Island	18.3±4.2	29.6±8.8	11.3	0.000750254	0.670488
cg11756509	C1orf203;ATP1A1;ATP1A1;ATP1A1;C1orf203	Body;Body;Body;Body;Body		80.9±3.5	72.8±6.0	-8.1	0.000752204	0.670974
cg14471364			S_Shore	23.5±8.2	16.6±2.9	-6.9	0.00075405	0.671366
cg01698298	VWCE	TSS200	Island	21.8±8.3	12.2±4.1	-9.6	0.000756439	0.672212
cg11070929	RER1	Body		84.9±2.1	81.2±3.4	-3.7	0.000757817	0.672212
cg04257169	ZNF518A	5'UTR	Island	4.8±0.5	5.4±0.7	0.6	0.000760929	0.672772
cg07883457				16.7±6.1	11.6±3.9	-5.1	0.000761359	0.672772
cg26477613			N_Shore	56.5±9.0	66.6±5.6	10.1	0.000763367	0.672772
cg19895786	SLC30A2;SLC30A2	TSS1500;TSS1500	Island	18.7±5.0	14.3±2.2	-4.4	0.000764087	0.672772
cg03544918	CYP2R1	TSS200	S_Shore	11.4±2.6	9.2±1.3	-2.2	0.00076674	0.673626
cg07687398	PRKCD;PRKCD	5'UTR;5'UTR	S_Shelf	87.9±1.6	85.0±3.1	-2.9	0.000768147	0.673626
cg06740049				76.0±7.2	65.6±7.1	-10.4	0.00076941	0.673626
cg18626346	EVI5L	TSS200		6.0±0.7	5.4±0.5	-0.6	0.000772028	0.673626
cg12930795	BTBD10	TSS1500	S_Shore	9.9±2.1	15.3±4.6	5.4	0.000772639	0.673626
cg09960109	PCDH10;PCDH10	1stExon;1stExon	Island	8.8±1.9	7.2±0.7	-1.6	0.000773526	0.673626
cg09732284	INPP5A	Body	Island	74.8±5.7	68.0±4.8	-6.8	0.000774983	0.673665
cg01751802	KANK2	TSS1500	S_Shore	50.2±9.5	38.6±6.7	-11.6	0.000778784	0.675738
cg15169878	KCTD17	1stExon	Island	7.2±0.6	6.3±0.5	-0.9	0.000780752	0.676216
cg06636354	POLD4;LOC100130987	TSS200;Body	Island	4.3±0.4	3.8±0.4	-0.5	0.000783514	0.67679
cg16709385	COL9A3	TSS1500	N_Shore	25.5±5.9	19.4±4.8	-6.1	0.00078721	0.67679
cg05006092	SYNGR2	Body	S_Shore	82.0±4.1	74.3±7.3	-7.7	0.000788023	0.67679
cg27477373	ZNF542;ZNF542;ZNF542;ZNF542	TSS200;Body;Body;TSS200	Island	7.0±0.7	8.2±1.2	1.3	0.000788054	0.67679
cg02464555	CUX1;CUX1	Body;Body		10.0±2.4	7.8±1.0	-2.2	0.000788906	0.67679
cg14011415	KCNQ4;KCNQ4	TSS200;TSS200	Island	3.4±0.4	2.9±0.4	-0.6	0.000797192	0.67679
cg20276772	MICALL2	3'UTR	Island	70.2±5.9	59.2±7.5	-11.0	0.000800618	0.67679
cg10202508	TMEM192	TSS200	Island	6.0±0.5	6.5±0.5	0.6	0.000801112	0.67679
cg19702343				87.2±2.7	81.0±4.9	-6.2	0.000801609	0.67679
cg12502031				37.1±9.0	28.2±5.9	-8.9	0.000802548	0.67679
cg13526689	DLST	Body	S_Shore	9.1±1.3	8.0±1.0	-1.1	0.000802761	0.67679
cg02434880	C6orf136;C6orf136;C6orf136	3'UTR;3'UTR;3'UTR		59.3±8.3	48.8±7.9	-10.5	0.000809308	0.67679
cg18854765	LRRIQ3;TNNI3K;FPGT	TSS1500;Body;Body	S_Shore	72.8±4.5	63.6±6.4	-9.2	0.000810195	0.67679
cg02945359	LOC285830;HLA-F;LOC285830	Body;Body;Body	S_Shelf	85.2±3.1	81.3±2.2	-3.9	0.00081075	0.67679
cg23558650	C2CD3;C2CD3;PPME1	5'UTR;1stExon;TSS1500	Island	6.9±0.5	6.3±0.5	-0.6	0.000811278	0.67679
cg18060999	MAGI1;MAGI1;MAGI1	Body;Body;Body	S_Shore	85.1±2.1	82.1±2.5	-2.9	0.000815563	0.67679
cg07080019	STK32C	Body	N_Shelf	10.2±1.3	8.8±1.0	-1.4	0.000816211	0.67679
cg02322140	USP7	TSS1500	Island	4.5±0.3	4.0±0.4	-0.5	0.000818087	0.67679
cg16769152	KCTD14	1stExon		20.8±8.0	29.0±8.6	8.3	0.000823024	0.67679
cg10524033	PCDH10;PCDH10	TSS200;TSS200	Island	9.2±1.1	8.1±0.7	-1.2	0.000823089	0.67679
cg13266327	ROCK2	TSS1500	S_Shore	21.0±2.8	18.7±1.8	-2.2	0.000824098	0.67679
cg03942265	CSPG4	TSS200		2.8±0.3	2.5±0.3	-0.4	0.000824148	0.67679
cg06446845				69.3±2.7	73.7±2.6	4.3	0.000825983	0.67679
cg13492364	FMN2	Body	S_Shore	19.2±5.7	27.2±6.2	8.0	0.000826419	0.67679
cg13028834	STARD10;STARD10	1stExon;5'UTR	N_Shore	11.7±2.7	9.5±1.2	-2.2	0.000827307	0.67679
cg12096762				12.2±1.4	10.9±1.1	-1.3	0.000829125	0.67679
cg06427759	COMMD10	TSS1500	N_Shore	71.7±8.4	61.8±4.8	-9.9	0.000831422	0.67679
cg27268574	FCHO1;FCHO1	TSS1500;TSS1500	N_Shore	64.9±7.7	52.9±6.9	-12.0	0.000832996	0.67679
cg06364629	EIF2B4;SNX17;EIF2B4;EIF2B4	Body;TSS1500;TSS200;Body	Island	4.3±0.5	3.7±0.4	-0.7	0.000833811	0.67679
cg02966102				66.3±7.9	76.7±6.7	10.4	0.000834595	0.67679
cg02177982	CDKL4	Body		23.3±4.5	19.3±2.6	-4.1	0.000835894	0.67679
cg00598125	HLA-DRB1	Body	S_Shelf	27.6±7.3	37.9±8.1	10.3	0.000835992	0.67679
cg20711383	C12orf61;C12orf61	3'UTR;1stExon	N_Shore	20.7±4.2	25.4±5.8	4.7	0.000837535	0.67679
cg11370011	MIR29A	Body		73.6±6.0	66.2±4.3	-7.4	0.000838829	0.67679
cg07928289			Island	3.7±0.5	3.1±0.4	-0.6	0.000840728	0.67679
cg25693349	PSMB8;PSMB8	3'UTR;3'UTR	S_Shore	83.7±2.4	79.7±3.3	-4.0	0.000841451	0.67679
cg09686672	LRP1	Body		76.3±4.4	68.9±6.1	-7.4	0.000842102	0.67679
cg11856561	SGK1	Body		83.9±1.8	80.5±3.3	-3.4	0.000844423	0.67679
cg10785443			Island	6.5±0.6	7.7±1.0	1.2	0.000849195	0.67679
cg15674219	RSPH6A	Body	S_Shore	47.3±6.0	39.2±4.8	-8.0	0.000849316	0.67679
cg23694114	ADORA2B	TSS200	Island	3.7±0.5	3.2±0.4	-0.4	0.000850919	0.67679
cg08277729	AFF3;AFF3	Body;Body	N_Shore	70.3±5.6	62.3±5.8	-7.9	0.000852151	0.67679
cg20141751	GLT8D1;SPCS1;GLT8D1	TSS200;1stExon;TSS200	Island	8.8±1.3	7.6±0.8	-1.2	0.000853111	0.67679
cg21154041	SLC20A2	3'UTR		85.7±2.3	80.3±6.2	-5.4	0.000854944	0.67679
cg09203501	WIPI2;WIPI2;WIPI2;WIPI2;WIPI2	3'UTR;3'UTR;3'UTR;3'UTR;3'UTR	S_Shelf	75.5±4.2	79.6±2.5	4.1	0.000855624	0.67679
cg23245711	FBXW12;FBXW12;FBXW12	TSS200;TSS200;TSS200		57.3±5.7	49.2±7.8	-8.1	0.000855854	0.67679
cg25531857	C20orf199;C20orf199;C20orf199	Body;Body;Body	S_Shelf	44.6±7.4	54.9±6.1	10.3	0.000857161	0.67679
cg06398166	GMPPB;GMPPB	Body;Body	Island	5.1±0.7	4.5±0.5	-0.7	0.00085851	0.67679
cg08537652	PRDM16;PRDM16	Body;Body	Island	9.8±1.3	8.7±0.6	-1.1	0.000858972	0.67679
cg14454242	HDAC6	3'UTR	N_Shore	84.5±4.9	79.8±6.0	-4.7	0.000860084	0.67679
cg05613829	CDC42EP3	Body		87.1±1.8	88.7±1.1	1.5	0.000860978	0.67679
cg18827738	TUBE1;C6orf225	Body;TSS200	Island	2.6±0.3	3.0±0.3	0.4	0.000861816	0.67679
cg27152219			Island	26.4±6.3	34.2±8.6	7.8	0.000861839	0.67679
cg11090352	EPHA6	TSS1500	Island	10.2±1.2	11.9±1.3	1.8	0.000863053	0.67679
cg16584518				69.8±7.5	76.4±4.6	6.6	0.000864305	0.67679
cg14554846			S_Shore	20.1±7.5	14.3±2.5	-5.8	0.000867432	0.67679
cg01843020	ISL2	Body	N_Shore	26.1±7.6	20.2±3.3	-5.9	0.000873856	0.67679
cg16041611	SRF	1stExon	Island	4.4±0.9	6.6±2.6	2.2	0.000875077	0.67679
cg16664095	PCNT	Body	S_Shelf	89.3±1.6	86.0±3.0	-3.3	0.000876874	0.67679
cg16846332	PPEF1;PPEF1;PPEF1	Body;Body;Body		21.8±8.7	33.8±8.1	12.1	0.000877824	0.67679
cg24182584	CYP1A2	Body		79.5±11.2	87.8±4.7	8.2	0.00087826	0.67679
cg16009741	SH2D4B;SH2D4B	Body;Body		71.8±6.1	62.9±11.1	-8.9	0.000880684	0.67679
cg02792560	ELL	Body	S_Shelf	61.1±5.9	54.7±5.1	-6.4	0.000881218	0.67679
cg18366300	ZNF22;C10orf25	5'UTR;TSS1500	S_Shore	5.5±0.3	5.0±0.4	-0.5	0.000881252	0.67679
cg04337476	UNC84A;UNC84A	Body;Body		83.4±5.0	77.5±5.0	-5.8	0.000882757	0.67679
cg11376607				56.6±5.2	63.5±5.5	6.9	0.000883237	0.67679
cg22633247	TBCD	Body		86.2±2.2	83.4±1.2	-2.8	0.000884509	0.67679
cg05366189	CACNA1A;CACNA1A	Body;Body	Island	76.8±5.9	67.9±10.5	-8.9	0.000885082	0.67679
cg26036375				45.8±12.0	60.7±13.2	14.9	0.000886245	0.67679
cg19297231	CCND3;CCND3	5'UTR;5'UTR	N_Shore	11.2±2.8	8.7±1.2	-2.5	0.000892569	0.67679
cg01746118			S_Shore	83.1±2.7	76.7±5.3	-6.5	0.000896271	0.67679
cg10452581			S_Shore	74.4±5.9	65.4±8.4	-9.0	0.000896549	0.67679
cg18525817	IRS4	1stExon	N_Shore	55.7±10.2	65.5±7.5	9.8	0.000897174	0.67679
cg08086731	B3GNT2	5'UTR		88.2±1.6	86.4±1.2	-1.8	0.000897765	0.67679
cg02915215	ST3GAL1;ST3GAL1	3'UTR;3'UTR		87.9±1.7	84.7±3.3	-3.3	0.000898096	0.67679
cg10630028			Island	19.2±8.3	12.7±1.6	-6.5	0.000902809	0.67679
cg05226646	BCOR;BCOR;BCOR;BCOR	5'UTR;5'UTR;5'UTR;5'UTR	N_Shore	71.8±13.4	69.6±14.4	-2.2	0.000904925	0.67679
cg21488093	PDE11A	TSS200	N_Shelf	88.4±1.8	84.6±2.8	-3.7	0.000908144	0.67679
cg23179678	ARMC7	Body	Island	81.1±3.6	74.9±6.0	-6.2	0.000908435	0.67679
cg21044403	INTS5	Body	N_Shelf	77.1±3.7	71.3±4.3	-5.8	0.000909042	0.67679
cg26279745	ADCY4	Body	Island	57.4±11.8	41.8±10.1	-15.6	0.000911992	0.67679
cg01254890			N_Shore	15.9±5.2	12.1±2.1	-3.8	0.000915427	0.67679
cg14118666				54.7±6.2	48.9±4.3	-5.8	0.000915864	0.67679
cg23075771				75.6±8.0	65.6±4.8	-9.9	0.000916551	0.67679
cg25222263	SLCO4A1	TSS200	Island	5.4±0.4	4.8±0.5	-0.6	0.000917185	0.67679
cg15657225	PLXDC2	TSS200	Island	43.5±2.7	48.3±3.8	4.7	0.000918216	0.67679
cg13931896	SUSD3	Body	S_Shore	81.5±2.3	77.9±2.4	-3.5	0.000918732	0.67679
cg13555335	EHMT1;EHMT1	Body;Body		77.9±5.4	70.0±6.5	-7.8	0.000919494	0.67679
cg00243120			N_Shelf	78.5±2.0	79.7±2.7	1.2	0.000919889	0.67679
cg06057398			N_Shelf	13.8±1.8	12.1±1.2	-1.7	0.000921727	0.67679
cg04759982	DFNB31;DFNB31;DFNB31	Body;5'UTR;1stExon	N_Shore	53.4±8.8	44.8±8.1	-8.6	0.000922012	0.67679
cg07062885	LYPD1;LYPD1;LYPD1	1stExon;5'UTR;5'UTR	Island	6.9±0.8	6.1±0.6	-0.8	0.000924833	0.67679
cg10608333	HIST1H4K	TSS200	Island	17.3±4.3	12.8±2.1	-4.6	0.000928664	0.67679
cg14464245	AGPAT2;AGPAT2	Body;Body	N_Shore	30.5±6.5	23.0±3.9	-7.4	0.000929438	0.67679
cg02478793	CAGE1;CAGE1;CAGE1	5'UTR;5'UTR;5'UTR	N_Shore	79.4±3.5	69.8±9.6	-9.6	0.000933112	0.67679
cg17360924	STX2;STX2	TSS1500;TSS1500	S_Shore	12.1±1.7	10.2±1.1	-1.8	0.000934391	0.67679
cg02198051	FBRS	TSS1500	S_Shelf	49.0±7.4	40.1±4.7	-8.9	0.000934784	0.67679
cg24461952	GALNT9	Body	N_Shore	11.5±2.8	8.9±1.6	-2.6	0.000938974	0.67679
cg00972288	SIRT1;SIRT1	TSS1500;TSS200	Island	27.7±3.8	24.6±3.4	-3.1	0.000939597	0.67679
cg22818988	TRNT1	TSS200	Island	13.6±1.5	12.6±0.9	-1.0	0.000941832	0.67679
cg05022105	WIT1	Body	Island	18.1±3.5	14.3±3.0	-3.8	0.000944517	0.67679
cg25924694	IGF1;IGF1;IGF1;IGF1	Body;Body;TSS200;Body		27.0±4.1	22.0±2.2	-4.9	0.000945021	0.67679
cg10022510	AVPI1;AVPI1	5'UTR;1stExon	Island	3.5±0.5	3.0±0.4	-0.5	0.00094649	0.67679
cg03484717				53.9±2.9	57.8±2.1	3.8	0.000947516	0.67679
cg26327274	C17orf55	5'UTR	N_Shelf	82.4±3.4	77.2±5.6	-5.2	0.000948955	0.67679
cg06721255			Island	16.1±5.8	11.0±3.6	-5.1	0.000953793	0.67679
cg15162392	QPCT	TSS200	Island	17.4±7.8	30.4±11.5	13.0	0.000954614	0.67679
cg16170636			S_Shelf	63.8±5.8	57.9±3.4	-5.9	0.000954753	0.67679
cg17868307	EIF4H;EIF4H	Body;Body		82.5±3.4	77.0±6.7	-5.5	0.000955417	0.67679
cg25562059	MEGF8	Body	N_Shore	69.1±7.7	60.9±8.6	-8.2	0.000956228	0.67679
cg00821400	TBPL2	Body		55.6±5.0	46.6±7.3	-9.0	0.000956492	0.67679
cg14325169	TFAM	Body	S_Shore	9.5±1.3	8.6±0.9	-1.0	0.000957491	0.67679
cg14644204	PITPNM2	Body		95.3±1.0	92.8±2.1	-2.5	0.00095954	0.67679
cg12281620	GNG7	5'UTR	Island	25.3±5.0	20.1±1.7	-5.2	0.000962446	0.67679
cg06166785	G6PC	Body		60.3±5.9	50.5±7.7	-9.8	0.000962655	0.67679
cg21310499	DNAJC28;DNAJC28	5'UTR;TSS200	Island	7.8±1.2	6.8±0.7	-1.1	0.00096329	0.67679
cg06862268	PCDHB4	1stExon	Island	39.5±3.2	36.3±2.5	-3.2	0.000963606	0.67679
cg11805559			N_Shore	58.7±5.0	50.1±6.9	-8.6	0.00096378	0.67679
cg04615964	GABBR1;GABBR1;GABBR1	Body;Body;Body		81.8±6.3	74.6±6.6	-7.2	0.00096954	0.67679
cg01624173				29.6±9.6	15.9±9.9	-13.7	0.000971357	0.67679
cg26543164	ZKSCAN3	3'UTR		86.5±2.0	83.5±3.2	-3.0	0.000971621	0.67679
cg14554372			Island	3.1±0.3	3.7±0.4	0.6	0.000972549	0.67679
cg09013220				39.1±8.5	49.7±6.1	10.6	0.000972748	0.67679
cg27162882			N_Shore	78.7±4.2	70.1±7.0	-8.6	0.000977272	0.67679
cg20794042				40.1±9.8	30.1±7.5	-10.1	0.000978237	0.67679
cg04140161			Island	45.2±4.9	38.2±6.1	-6.9	0.000978352	0.67679
cg14638988	BSCL2;BSCL2;GNG3	TSS1500;5'UTR;3'UTR	N_Shore	10.0±1.3	8.6±1.1	-1.4	0.000978627	0.67679
cg16206341				62.0±10.1	46.7±11.1	-15.4	0.000980882	0.67679
cg05404847	LIPE;LIPE	1stExon;5'UTR	S_Shelf	72.9±7.1	60.7±9.8	-12.1	0.000981359	0.67679
cg22797270	NRXN2;NRXN2;NRXN2	Body;Body;Body	Island	45.2±9.5	35.0±5.2	-10.2	0.000981904	0.67679
cg10929349	C17orf48;SCO1	5'UTR;TSS200	Island	5.6±0.7	4.8±0.5	-0.8	0.000983266	0.67679
cg19592185	NGEF	Body		78.3±4.4	67.6±9.0	-10.7	0.000987442	0.67679
cg12738718	PPT2;PPT2;PRRT1	TSS200;TSS1500;TSS1500	N_Shore	7.0±2.0	5.3±0.5	-1.7	0.000988168	0.67679
cg05694382	RPS12;SNORD101	Body;TSS1500	S_Shore	12.4±2.3	10.6±0.9	-1.8	0.000988203	0.67679
cg00421846			N_Shore	22.7±5.5	16.4±3.6	-6.3	0.000989277	0.67679
cg26542105				74.4±6.6	64.5±7.3	-9.9	0.000989378	0.67679
cg24409870	TSPAN9;TSPAN9	5'UTR;5'UTR	S_Shelf	76.9±5.4	67.6±7.0	-9.3	0.000989388	0.67679
cg24729983	CCNO	TSS1500	Island	9.7±3.0	7.5±0.8	-2.1	0.000991643	0.67679
cg21219252			N_Shelf	81.0±3.1	74.9±4.6	-6.1	0.000991661	0.67679
cg17960347	CACNA1C;CACNA1C;CACNA1C;CACNA1C;CACNA1C;CACNA1C;CACNA1C;CACNA1C;CACNA1C;CACNA1C;CACNA1C;CACNA1C;CACNA1C;CACNA1C;CACNA1C;CACNA1C;CACNA1C;CACNA1C;CACNA1C;CACNA1C;CACNA1C;CACNA1C;CACNA1C	Body;Body;Body;Body;Body;Body;Body;Body;Body;Body;Body;Body;Body;Body;Body;Body;Body;Body;Body;Body;Body;Body;Body		70.4±5.1	63.0±6.1	-7.4	0.000992541	0.67679
cg24865270			Island	18.6±5.6	13.5±1.4	-5.1	0.000993082	0.67679
cg05440289	IVL	5'UTR		78.8±3.9	73.3±5.5	-5.5	0.000996011	0.67679
cg09887367				50.9±6.2	40.8±8.0	-10.1	0.000997691	0.67679
cg01527441	C19orf12;C19orf12	Body;Body		85.2±2.1	82.6±1.9	-2.6	0.00099822	0.67679
cg00353422	DNAJC28;DNAJC28	5'UTR;TSS200	Island	5.8±0.4	5.2±0.6	-0.5	0.000999006	0.67679
cg01437235	TMEM175	5'UTR	N_Shore	54.2±7.4	42.5±8.9	-11.7	0.00100261	0.67679
cg25391673	RPS27	TSS1500	N_Shore	86.9±3.5	82.6±3.2	-4.2	0.00100504	0.67679
cg03228555	CEACAM19;CEACAM19;CEACAM19;CEACAM19	5'UTR;5'UTR;1stExon;1stExon		53.3±12.1	66.4±10.9	13.2	0.00100546	0.67679
cg04576182	LGALS4	TSS1500		59.4±1.3	61.4±1.4	2.0	0.00100629	0.67679
cg27064285	LRRK1	Body		86.9±2.6	82.9±2.8	-4.0	0.00100647	0.67679
cg09807481				62.3±9.3	50.1±7.6	-12.3	0.00100698	0.67679
cg02885527			N_Shore	84.1±4.6	78.6±3.8	-5.4	0.00100722	0.67679
cg18597292	TSPYL1;DSE;DSE	TSS200;1stExon;5'UTR	S_Shore	16.8±3.7	13.1±2.4	-3.7	0.00100826	0.67679
cg26909564	ZNF579	3'UTR	N_Shore	87.2±1.6	81.3±5.0	-5.9	0.00100928	0.67679
cg20447773	C11orf61	TSS200	Island	8.5±0.9	7.5±0.8	-1.1	0.00101	0.67679
cg04965671	PISD	3'UTR		86.1±2.5	80.0±5.4	-6.1	0.00101063	0.67679
cg19758837	CHAT;CHAT;CHAT;CHAT;CHAT;CHAT;CHAT	Body;Body;Body;Body;Body;Body;Body		52.2±9.0	40.8±10.9	-11.4	0.00101077	0.67679
cg09640399	MUC4;MUC4;MUC4	Body;Body;Body	S_Shore	82.0±3.3	85.6±1.9	3.5	0.00101137	0.67679
cg16257518	WDR12;ALS2CR8;ALS2CR8;ALS2CR8	TSS200;TSS200;5'UTR;1stExon	Island	5.4±0.5	4.9±0.4	-0.4	0.00101142	0.67679
cg19333996	KIAA1549;KIAA1549	3'UTR;3'UTR		82.4±5.9	74.3±6.8	-8.1	0.00101177	0.67679
cg16659246	LCORL;LCORL	TSS1500;TSS1500	Island	5.7±0.4	5.1±0.4	-0.6	0.00101298	0.67679
cg24597927	TP53RK	Body	N_Shore	6.1±0.9	5.2±0.6	-0.9	0.00101689	0.67679
cg18122708	ZNF596;ZNF596;ZNF596;RPL23AP53;ZNF596	5'UTR;1stExon;5'UTR;TSS1500;5'UTR	Island	12.5±2.0	11.1±1.2	-1.5	0.00101699	0.67679
cg07876271	KIAA0947	TSS200	Island	4.6±0.3	4.2±0.3	-0.4	0.00101714	0.67679
cg14111437				48.7±6.4	59.0±6.7	10.3	0.0010173	0.67679
cg14605520	LHX3;LHX3	Body;Body	Island	48.9±8.9	60.1±11.9	11.2	0.00101857	0.67679
cg15080866			N_Shore	17.5±5.7	26.6±6.3	9.1	0.00101883	0.67679
cg27143872	ECSIT;ECSIT;ECSIT;ECSIT	5'UTR;Body;5'UTR;5'UTR	N_Shelf	53.8±4.9	47.8±4.1	-6.1	0.00102058	0.67679
cg09962824	CBS	Body	N_Shore	68.6±5.8	59.7±6.9	-8.8	0.00102152	0.67679
cg00481629	FAM19A5;FAM19A5	Body;Body	Island	15.0±4.1	10.5±1.4	-4.5	0.00102294	0.67679
cg23640615	SNORA55;PABPC4;PABPC4;PABPC4	TSS1500;Body;Body;Body		86.1±4.9	80.5±5.5	-5.6	0.0010268	0.67679
cg04077141	MYH9	5'UTR	N_Shore	11.3±1.4	9.7±1.1	-1.7	0.00102684	0.67679
cg06684503	MLLT6	Body		47.8±9.1	38.1±8.5	-9.7	0.00102909	0.67679
cg03342113	CPSF7;CPSF7;CPSF7;SDHAF2	TSS200;TSS200;TSS200;TSS200	Island	27.6±0.9	26.6±1.3	-1.0	0.00103118	0.67679
cg15934776	AFF3;AFF3	Body;Body		78.6±5.7	69.8±6.0	-8.8	0.00103276	0.67679
cg11224362	PABPC4;PABPC4;PABPC4	1stExon;1stExon;1stExon	Island	2.4±0.3	2.8±0.4	0.4	0.00103369	0.67679
cg18655782	FAM40B;FAM40B	Body;Body	S_Shore	9.9±1.5	8.4±0.6	-1.5	0.00103564	0.67679
cg07724487	ZNF418	Body	N_Shelf	81.2±2.2	83.0±1.2	1.9	0.00103773	0.67679
cg00978519	ITGB1;ITGB1;ITGB1;ITGB1;ITGB1;ITGB1	TSS1500;5'UTR;TSS1500;5'UTR;TSS1500;TSS1500		87.1±4.3	90.9±3.7	3.8	0.00103999	0.67679
cg16698913				47.4±9.2	34.7±9.5	-12.8	0.00104106	0.67679
cg07150473	CHRNA2	TSS1500		28.9±9.1	39.9±6.7	11.0	0.00104135	0.67679
cg25604183			Island	18.8±7.2	12.6±1.5	-6.2	0.00104261	0.67679
cg04056576	PPM1L	Body	S_Shore	18.3±9.8	31.4±13.8	13.0	0.00104423	0.67679
cg11315021				88.8±2.3	90.5±1.6	1.8	0.00104439	0.67679
cg11673092	ARMC3	TSS1500		17.0±7.0	23.9±7.4	6.9	0.00104486	0.67679
cg15923025	EIF4EBP3;ANKHD1-EIF4EBP3	TSS200;Body	Island	3.1±0.2	2.8±0.2	-0.3	0.00104519	0.67679
cg05214151	RGMB	Body	S_Shore	8.4±0.8	7.4±0.8	-1.0	0.00104745	0.677328
cg02924961	HIST1H2BC	TSS1500	S_Shore	9.4±1.1	8.3±0.8	-1.1	0.00105018	0.678177
cg18554116	TRAPPC9;TRAPPC9	Body;Body		82.9±3.3	86.6±1.6	3.6	0.00105303	0.679101
cg22848598	ADAM32	TSS200	Island	12.1±8.6	19.6±9.4	7.5	0.00105616	0.680044
cg03147598	IMP4	3'UTR	S_Shelf	62.0±7.0	55.6±4.8	-6.4	0.0010578	0.680044
cg13493048	VENTX	3'UTR	S_Shelf	50.3±13.1	62.5±9.2	12.3	0.00105893	0.680044
cg16487794	CACHD1	Body	S_Shore	6.7±0.6	5.9±0.4	-0.8	0.00106055	0.680044
cg08359013	CACNG7	TSS200	S_Shelf	24.7±6.1	18.1±5.0	-6.7	0.00106446	0.680044
cg27337752			N_Shelf	72.9±5.0	65.8±6.0	-7.1	0.00106669	0.680044
cg07742842	DMXL1	Body		29.7±6.0	22.7±3.4	-6.9	0.00106865	0.680044
cg17987176	CACNA1E;CACNA1E	5'UTR;1stExon	Island	10.9±2.6	18.5±7.2	7.6	0.00107116	0.680044
cg11746362	EP400	Body		78.0±7.4	83.9±2.8	5.9	0.00107327	0.680044
cg09518384			S_Shelf	85.2±3.5	79.9±5.2	-5.4	0.00107346	0.680044
cg13802595	G3BP2;G3BP2;G3BP2	5'UTR;5'UTR;5'UTR	N_Shelf	84.8±3.3	80.2±4.3	-4.6	0.00107499	0.680044
cg04251835	CCDC40	Body	Island	85.5±1.4	82.3±3.2	-3.2	0.00107609	0.680044
cg06059056	IQSEC1;IQSEC1	Body;TSS200	Island	13.1±4.0	22.5±12.6	9.4	0.00107789	0.680044
cg25880939	NAA15	Body		69.2±4.9	61.5±7.9	-7.6	0.00107892	0.680044
cg06981887	NPHP4	Body		70.2±5.6	65.8±4.9	-4.4	0.00108027	0.680044
cg16180531	SLCO4A1	TSS1500	Island	19.0±7.6	10.6±2.2	-8.4	0.00108083	0.680044
cg20265337	AR	Body	S_Shelf	65.9±8.6	72.5±5.7	6.6	0.00108207	0.680044
cg07174053	GPR89A;GPR89A;GPR89A;GPR89A	1stExon;5'UTR;1stExon;5'UTR	Island	4.2±0.5	3.6±0.4	-0.5	0.00108304	0.680044
cg08142571	KLC1;KLC1;KLC1	5'UTR;5'UTR;5'UTR	S_Shore	11.0±1.4	9.3±0.8	-1.7	0.00108481	0.680044
cg07052857	FBXO22OS;FBXO22	Body;Body		88.4±1.1	86.6±1.3	-1.7	0.00108546	0.680044
cg26873132	DENND5A	Body		71.5±8.7	79.5±5.0	8.0	0.00108632	0.680044
cg10665390	HLA-DPB2	Body	S_Shore	23.9±5.8	18.5±3.0	-5.4	0.00108685	0.680044
cg12716083	ABCF1;ABCF1	3'UTR;3'UTR		47.8±9.2	40.8±8.0	-7.0	0.00108791	0.680044
cg23372297	PRB2	TSS1500		39.6±8.0	31.1±7.8	-8.5	0.00108966	0.680044
cg01295477	CYP20A1	Body	Island	8.6±1.4	7.2±0.9	-1.4	0.00109012	0.680044
cg05913962	JMJD5;JMJD5	TSS1500;TSS1500	N_Shore	9.2±2.5	7.5±1.2	-1.7	0.00109225	0.680353
cg19969778	SIAE;SPA17	TSS1500;5'UTR	Island	7.1±0.6	8.3±1.0	1.2	0.00109515	0.680353
cg02616186	NAV1;MIR1231;NAV1	Body;TSS200;Body		74.9±5.1	64.9±7.7	-10.0	0.00109912	0.680353
cg09885409	IFNAR1	Body	Island	7.4±1.1	6.6±0.7	-0.8	0.00110021	0.680353
cg16061228	SCN4B;SCN4B;SCN4B;SCN4B	Body;Body;Body;Body	N_Shore	39.7±11.5	26.4±12.0	-13.4	0.00110339	0.680353
cg10101680	BTBD7;BTBD7	5'UTR;5'UTR		82.0±2.9	75.7±6.2	-6.3	0.00110353	0.680353
cg13821051				76.8±6.9	62.3±13.0	-14.6	0.00110373	0.680353
cg22999989	EHMT2;EHMT2	Body;Body	N_Shelf	47.1±6.8	39.2±4.9	-8.0	0.00110435	0.680353
cg14159672	PM20D1	1stExon	Island	67.1±23.1	41.7±22.7	-25.4	0.00110483	0.680353
cg06712559	AGRN	Body	Island	14.0±8.3	7.7±3.0	-6.3	0.00110487	0.680353
cg25676215	GRB7;GRB7	Body;Body		64.8±3.7	56.9±6.4	-7.9	0.00110675	0.680632
cg04899500	KCNJ14;KCNJ14	Body;Body	Island	57.3±6.4	48.5±6.8	-8.7	0.00111011	0.68174
cg00699941	POLR1A;PTCD3	1stExon;TSS1500	Island	9.9±1.3	8.9±1.1	-1.0	0.00111146	0.68174
cg04983381	ZNF629	5'UTR	Island	9.2±0.7	8.4±0.6	-0.8	0.00111539	0.68174
cg15202104	PPBPL1	Body		72.1±6.4	64.9±6.2	-7.2	0.00111676	0.68174
cg20746101	PLXNB2	Body	Island	81.5±2.9	83.6±2.4	2.1	0.0011183	0.68174
cg08491314			Island	13.8±7.6	17.7±8.0	4.0	0.00112208	0.68174
cg24452366	PPHLN1;PPHLN1;PPHLN1;PPHLN1;PPHLN1;ZCRB1;PPHLN1;PPHLN1;ZCRB1;PPHLN1	TSS200;TSS200;TSS200;TSS200;TSS200;5'UTR;TSS200;TSS200;1stExon;TSS200	Island	2.3±0.2	2.8±0.3	0.4	0.00112211	0.68174
cg26200580	FAM120B	TSS1500	Island	20.7±8.2	12.9±2.7	-7.8	0.00112273	0.68174
cg10537708			Island	49.3±10.4	63.0±11.7	13.6	0.00112966	0.68174
cg23414577	TRIM22	3'UTR		77.9±3.4	73.4±4.5	-4.5	0.00113496	0.68174
cg13707560	NME5	5'UTR		32.1±6.8	41.2±7.3	9.1	0.00113512	0.68174
cg22679725	FCN3;FCN3	TSS1500;TSS1500		68.1±7.3	57.4±7.4	-10.7	0.00113778	0.68174
cg16415121	ORC3L;ORC3L;RARS2	TSS200;TSS200;1stExon	Island	5.9±0.4	5.3±0.4	-0.6	0.00113779	0.68174
cg18644252	LOC144571	Body	S_Shore	25.1±7.9	32.5±6.9	7.4	0.00114122	0.68174
cg10102897				82.9±2.7	77.8±4.0	-5.1	0.00114368	0.68174
cg16327974	NPHP4	Body		75.8±4.6	79.2±3.6	3.4	0.00114383	0.68174
cg03309722	INO80B	TSS1500	N_Shore	14.9±5.2	25.1±10.3	10.2	0.00114582	0.68174
cg15251539				40.3±13.4	54.1±10.2	13.7	0.00114673	0.68174
cg11185569	CHN2;CHN2	5'UTR;1stExon	Island	8.2±1.8	6.4±0.9	-1.8	0.00114787	0.68174
cg04469880			Island	12.4±1.7	10.6±1.2	-1.8	0.00114866	0.68174
cg07725167			N_Shelf	65.4±8.7	54.0±10.4	-11.3	0.00114971	0.68174
cg24312283			N_Shore	28.1±9.2	37.8±8.3	9.7	0.00115255	0.68174
cg11491407	CACNA2D4	Body	Island	40.9±9.9	26.8±8.1	-14.1	0.00115453	0.68174
cg24726370			Island	73.5±5.1	64.1±8.9	-9.4	0.0011551	0.68174
cg21099123	POLS	Body	N_Shelf	91.0±1.3	92.7±1.1	1.7	0.00115632	0.68174
cg16597728	APCDD1L	Body	S_Shore	82.2±3.4	77.0±5.2	-5.2	0.00115774	0.68174
cg00782839			N_Shore	84.1±2.2	80.2±2.6	-3.9	0.001158	0.68174
cg22185633	B4GALT7	TSS200	Island	5.6±0.4	5.0±0.4	-0.6	0.00115818	0.68174
cg25095697	LOC645166;LOC645166;LOC645166	TSS1500;Body;Body		53.4±4.8	57.7±3.3	4.4	0.00116034	0.68174
cg05654278	NISCH	Body		47.0±11.1	38.7±13.2	-8.3	0.00116829	0.68174
cg08206906			Island	69.1±5.0	61.8±6.5	-7.3	0.00116929	0.68174
cg24251135	USP38	Body	S_Shelf	33.7±5.3	40.4±4.5	6.7	0.00117053	0.68174
cg23012054	FEZ1	Body		68.4±7.1	61.1±7.9	-7.4	0.00117097	0.68174
cg10371275	C4orf44;C4orf44	3'UTR;Body	S_Shelf	86.0±2.3	82.0±4.7	-4.0	0.00117139	0.68174
cg01086847	LSM14B	Body	Island	6.4±1.8	5.2±0.6	-1.2	0.00117228	0.68174
cg10382206				45.5±10.8	57.2±10.4	11.7	0.00117366	0.68174
cg07648207	C18orf10	Body		15.6±2.0	13.3±1.4	-2.3	0.00117442	0.68174
cg07926644	PIAS4	Body	S_Shelf	70.6±6.1	62.5±5.0	-8.1	0.00117449	0.68174
cg00923880			N_Shore	71.3±7.8	61.1±6.8	-10.3	0.00117471	0.68174
cg25989668	TRIP11;TRIP11	5'UTR;1stExon	Island	5.7±0.5	5.0±0.4	-0.7	0.00117933	0.68174
cg10852165	P2RX7	TSS200		12.0±2.7	9.8±1.5	-2.2	0.00117948	0.68174
cg23639917			S_Shore	10.3±2.2	8.0±0.8	-2.3	0.00118238	0.68174
cg13974534	FXN;FXN;FXN	Body;Body;Body	S_Shore	67.3±9.5	54.1±11.0	-13.2	0.00118244	0.68174
cg08753706	RAB17	Body		76.5±4.4	69.7±5.5	-6.8	0.00118353	0.68174
cg11449134			Island	10.0±1.3	8.6±0.8	-1.4	0.00118552	0.68174
cg13617561	CABP4	TSS1500		84.0±2.1	77.8±5.3	-6.3	0.00118638	0.68174
cg07086455	HSP90AA1;HSP90AA1	5'UTR;Body	Island	5.3±0.7	4.7±0.5	-0.6	0.001187	0.68174
cg18396675	SEPT4;SEPT4;SEPT4	Body;Body;Body	N_Shelf	40.5±7.3	31.1±5.0	-9.4	0.00119005	0.68174
cg06340969	PRKCZ	Body	Island	86.1±2.9	80.7±6.4	-5.4	0.00119084	0.68174
cg16985778	MTMR9L	TSS1500	S_Shore	33.2±4.6	28.8±3.6	-4.4	0.00119152	0.68174
cg18252039			S_Shelf	22.7±2.9	20.5±2.9	-2.2	0.00119265	0.68174
cg25379390	SNX15;SNX15	TSS1500;TSS1500	N_Shore	91.2±2.6	85.2±7.4	-6.0	0.00119323	0.68174
cg05896682	GALR1	Body	S_Shore	16.2±4.8	25.4±14.0	9.2	0.00119355	0.68174
cg02616368	PSCA	TSS200		55.7±5.6	49.3±5.4	-6.4	0.00119372	0.68174
cg26354017	PM20D1	1stExon	Island	68.8±22.4	41.2±24.5	-27.6	0.0011938	0.68174
cg18080906	CYP26A1	TSS1500	Island	11.5±4.1	7.9±1.4	-3.6	0.00119615	0.68174
cg03004860	KIAA0182;KIAA0182	Body;Body	Island	79.8±7.2	84.4±8.1	4.6	0.00120366	0.68174
cg08441918	TUBB4;MIR220B	Body;TSS1500	Island	81.3±2.0	84.3±2.0	3.0	0.00120446	0.68174
cg00948524	RNF135;RNF135	TSS200;TSS200	N_Shore	6.9±1.3	5.7±0.8	-1.1	0.00120582	0.68174
cg08809223	POU5F1;POU5F1	Body;TSS1500		82.3±3.6	76.4±5.9	-5.9	0.00120618	0.68174
cg04789365	MAP3K6	Body	Island	77.3±2.8	72.8±2.9	-4.5	0.00120814	0.68174
cg15929693	UNC5B	TSS200	Island	4.9±0.6	4.2±0.5	-0.7	0.00120852	0.68174
cg02102424	SYN2;SYN2	Body;Body	Island	24.2±8.3	16.2±5.0	-8.0	0.00121132	0.68174
cg06564837	ZNF580	TSS1500	N_Shore	32.8±7.5	44.7±9.0	11.9	0.00121202	0.68174
cg00021256	FEV	Body	N_Shore	32.4±6.7	22.0±7.3	-10.4	0.00121404	0.68174
cg12297570	SLC1A5	TSS1500	S_Shore	9.9±1.1	8.9±0.7	-1.0	0.00121656	0.68174
cg05338009	ZNF331;ZNF331;ZNF331	1stExon;5'UTR;5'UTR	Island	35.9±2.8	28.3±6.6	-7.6	0.00121698	0.68174
cg07446674	MAP7D3;MAP7D3	1stExon;5'UTR	Island	27.1±25.4	25.4±26.8	-1.7	0.0012188	0.68174
cg07296835	SFRP1	Body		80.9±3.3	84.9±1.5	3.9	0.00121894	0.68174
cg11675722	NFIA	TSS1500	Island	9.2±1.1	8.1±1.0	-1.1	0.0012226	0.68174
cg01633363	AATK;LOC388428	TSS1500;Body	S_Shore	53.0±7.9	44.6±6.3	-8.3	0.00122489	0.68174
cg00002593	TAS1R3	Body	Island	53.9±6.6	47.3±5.3	-6.6	0.00122531	0.68174
cg00558986	NSUN3;DHFRL1	TSS200;TSS200	Island	7.6±0.8	9.1±1.1	1.5	0.00122565	0.68174
cg04456754				65.4±7.8	55.2±10.3	-10.2	0.00122653	0.68174
cg21653641	MAMSTR	5'UTR	N_Shore	33.9±9.1	41.2±10.5	7.3	0.00122805	0.68174
cg26262840	C14orf102;C14orf102	Body;Body		89.3±1.9	86.8±1.9	-2.5	0.00122807	0.68174
cg04480325			N_Shore	75.5±2.5	70.6±5.1	-4.9	0.00122967	0.68174
cg01684562	TTK;TTK	TSS1500;TSS1500	N_Shore	18.8±4.5	27.2±8.3	8.3	0.00123188	0.68174
cg19453250	SLC39A6;ELP2;SLC39A6	TSS1500;Body;TSS1500	S_Shore	28.5±8.5	41.3±9.5	12.8	0.0012333	0.68174
cg19273715	CMAS	TSS1500	N_Shore	79.0±3.0	72.3±6.0	-6.7	0.00123402	0.68174
cg07574385	MED18;MED18	TSS200;TSS200	Island	8.3±0.7	7.4±0.6	-0.9	0.00123423	0.68174
cg01588388	PRKD1	1stExon	Island	6.6±0.9	5.7±0.6	-0.9	0.00123449	0.68174
cg00203284			Island	27.6±7.6	17.9±4.0	-9.6	0.00123476	0.68174
cg26019549	TNFRSF11B	Body		67.5±4.3	71.9±4.2	4.4	0.00123703	0.68174
cg23413104			Island	31.8±10.7	19.3±5.2	-12.6	0.00123765	0.68174
cg23092176			Island	65.2±4.5	58.4±4.9	-6.8	0.00123787	0.68174
cg07850592	TRIM67	1stExon	Island	7.5±0.9	9.5±1.9	1.9	0.00123872	0.68174
cg25616216	SNX32	TSS1500	Island	4.5±0.4	5.2±0.4	0.6	0.00123926	0.68174
cg23065483			Island	74.9±4.7	65.8±7.1	-9.1	0.00123988	0.68174
cg09853792	COL22A1	Body		21.1±6.7	31.1±6.9	10.0	0.00124191	0.68174
cg08573574	PTPN11	TSS200	Island	4.8±0.3	4.4±0.4	-0.4	0.00124551	0.68174
cg01083915	SCO2;SCO2;SCO2;SCO2	TSS200;TSS200;5'UTR;5'UTR	Island	3.2±0.4	2.8±0.4	-0.4	0.00124638	0.68174
cg04033732				36.4±5.1	29.0±5.9	-7.4	0.00125067	0.68174
cg00638992	ARID3B	Body		89.4±1.0	87.0±2.4	-2.3	0.00125168	0.68174
cg01105140			Island	5.6±1.2	7.4±1.4	1.8	0.00125335	0.68174
cg05238665	METTL1;FAM119B;METTL1;FAM119B	TSS200;TSS1500;TSS200;TSS1500	N_Shore	5.6±0.7	4.9±0.3	-0.7	0.00125503	0.68174
cg08183303	NME4	Body	S_Shore	21.7±4.7	17.1±2.1	-4.6	0.00125557	0.68174
cg19642306	PTPRN2;PTPRN2;PTPRN2	Body;Body;Body	N_Shore	60.9±6.7	67.9±4.6	7.0	0.00125574	0.68174
cg02727484	KCNMA1;KCNMA1;KCNMA1;KCNMA1	Body;Body;Body;Body		27.3±7.5	37.9±8.5	10.7	0.0012629	0.68174
cg04185505	TPCN2	Body	S_Shore	77.0±4.3	71.0±5.5	-6.0	0.00126331	0.68174
cg24089887				30.1±4.1	25.2±3.4	-4.9	0.00126661	0.68174
cg20731469	NR2E1	Body	Island	16.1±5.9	10.0±2.7	-6.1	0.00126739	0.68174
cg16866136			S_Shelf	62.5±6.7	56.3±5.1	-6.2	0.00127051	0.68174
cg15730116	OSBPL8;OSBPL8	TSS200;TSS200	Island	7.8±0.9	8.8±0.5	1.0	0.0012724	0.68174
cg06950942	CLDN19;CLDN19	Body;Body	Island	67.4±4.3	60.2±5.2	-7.1	0.00127474	0.68174
cg04868376	CDH11	Body	S_Shore	85.6±1.7	83.0±2.0	-2.6	0.00127508	0.68174
cg05626376	STK19;STK19;STK19;DOM3Z	TSS200;TSS1500;TSS1500;Body	N_Shore	48.0±10.6	33.4±10.3	-14.6	0.00127646	0.68174
cg02847760	BUB1B	TSS200	Island	10.7±1.7	9.1±0.9	-1.5	0.0012788	0.68174
cg09311149				67.0±3.5	72.2±3.8	5.2	0.0012816	0.68174
cg11254361			Island	15.4±5.5	11.5±1.6	-4.0	0.00128495	0.68174
cg12600843	TRIM26	5'UTR	N_Shore	61.4±6.6	71.0±6.5	9.6	0.00128529	0.68174
cg07199951	SNRPF;SNRPF	1stExon;5'UTR	Island	4.2±0.4	3.8±0.3	-0.3	0.00128667	0.68174
cg08269402	HLA-DRB1	Body	N_Shelf	70.8±21.1	48.0±11.2	-22.8	0.00128707	0.68174
cg22122410	GATA2	TSS1500	Island	13.1±4.9	7.8±2.5	-5.3	0.00128877	0.68174
cg08663969	ABCG1;ABCG1	5'UTR;5'UTR		87.2±2.5	83.5±4.8	-3.6	0.00129053	0.68174
cg27662633	ZNRF2	Body		64.7±5.6	58.0±5.6	-6.8	0.00129327	0.68174
cg14083603	ZGPAT;ZGPAT;ZGPAT	Body;Body;Body	Island	93.1±0.8	94.2±0.9	1.1	0.00129384	0.68174
cg04132452	PPM1L	Body	S_Shore	24.4±8.9	36.0±9.5	11.6	0.00129459	0.68174
cg15154232	PLA2G4C;PLA2G4C;PLA2G4C	TSS1500;TSS1500;TSS1500		90.6±2.3	92.6±0.8	2.0	0.00129473	0.68174
cg12009856	ACBD7	TSS1500	S_Shore	64.2±7.4	53.3±6.9	-10.9	0.00129497	0.68174
cg07006042	ATP1B3	1stExon	Island	6.2±1.5	5.2±0.9	-1.0	0.00129643	0.68174
cg15932961				49.0±7.0	39.9±7.4	-9.1	0.00129673	0.68174
cg19955402	ANKHD1;ANKHD1-EIF4EBP3;ANKHD1;ANKHD1	TSS200;TSS200;TSS200;TSS200	Island	4.6±0.8	3.8±0.5	-0.8	0.0012975	0.68174
cg27637606	CIB2	Body	N_Shelf	63.0±9.7	47.9±10.2	-15.1	0.00129769	0.68174
cg20819617	PTK7;PTK7;PTK7;PTK7	Body;Body;Body;Body	Island	14.7±3.2	10.8±2.2	-3.9	0.0012982	0.68174
cg02251349	C8orf84	Body	N_Shore	35.4±8.0	25.1±7.1	-10.3	0.00129891	0.68174
cg09992055	DAXX;DAXX;DAXX;DAXX	5'UTR;Body;Body;5'UTR	N_Shore	15.2±2.5	13.2±1.3	-2.0	0.00130236	0.68174
cg13472341	SYTL2;SYTL2	5'UTR;1stExon	Island	6.9±0.9	5.9±0.5	-1.0	0.00130361	0.68174
cg00332951	DIP2C	Body	Island	90.2±1.2	88.8±1.2	-1.4	0.00130614	0.68174
cg25529319	TMLHE	5'UTR	Island	23.0±15.0	16.7±10.2	-6.3	0.00130633	0.68174
cg27393398	CDKN2C;CDKN2C	1stExon;Body	S_Shore	9.7±1.3	8.8±0.5	-0.9	0.00130706	0.68174
cg22370480	ADD2;ADD2;ADD2;ADD2;ADD2	TSS1500;TSS1500;TSS1500;TSS1500;TSS1500	S_Shore	12.1±2.1	10.1±1.2	-1.9	0.00130737	0.68174
cg17314888	ELN;ELN;ELN;ELN;ELN	TSS200;TSS200;TSS200;TSS200;TSS200		7.4±1.4	9.6±1.5	2.2	0.00131037	0.68174
cg00873037	NEIL2;NEIL2;NEIL2;NEIL2	TSS200;TSS200;TSS200;TSS200	N_Shore	11.0±1.3	9.6±0.8	-1.4	0.00131067	0.68174
cg21045917	ALAS2;ALAS2;ALAS2;ALAS2;ALAS2;ALAS2	5'UTR;1stExon;5'UTR;1stExon;1stExon;5'UTR		54.9±7.9	44.1±7.6	-10.8	0.00131102	0.68174
cg12876009	CARD10	TSS1500	Island	16.9±1.9	15.4±1.4	-1.5	0.00131168	0.68174
cg15049636	ACCN1;ACCN1	Body;Body		36.3±7.0	28.4±5.5	-7.9	0.00131605	0.68174
cg27635395	WIBG;WIBG	3'UTR;3'UTR		83.4±3.2	79.9±4.0	-3.6	0.00131738	0.68174
cg20065768			Island	14.1±2.3	11.7±1.5	-2.4	0.00131813	0.68174
cg00397635	ZYG11A	Body	Island	11.1±1.3	12.6±1.4	1.6	0.00131825	0.68174
cg02881430	FAH	Body		79.0±6.4	69.2±6.9	-9.7	0.00131924	0.68174
cg12077818	KDM4A	5'UTR	S_Shore	15.5±2.1	13.7±1.3	-1.7	0.00132668	0.68174
cg14575899	MYO5C	Body		86.3±3.9	90.2±2.7	3.9	0.00133056	0.68174
cg24870273	STK19;STK19;STK19;DOM3Z	TSS200;TSS1500;TSS1500;Body	N_Shore	52.5±4.9	44.8±5.7	-7.7	0.00133395	0.68174
cg19800926	RELT;RELT	5'UTR;5'UTR	Island	7.8±0.4	7.1±0.5	-0.7	0.00133643	0.68174
cg14087413	TMEM8B;TMEM8B	Body;Body	S_Shore	6.2±1.4	4.8±0.5	-1.4	0.00133904	0.68174
cg04517588	TECPR2	Body		78.1±2.7	72.2±8.1	-6.0	0.00133921	0.68174
cg25880573	TCEB3	Body	S_Shelf	74.5±2.2	70.2±4.1	-4.3	0.00134302	0.68174
cg10316527				65.8±6.7	57.5±8.1	-8.3	0.00134381	0.68174
cg16171182	FOXP2;FOXP2;FOXP2	Body;Body;Body		57.1±7.1	49.4±8.9	-7.7	0.0013443	0.68174
cg05404865	GLDN	Body		68.5±5.8	63.4±5.3	-5.1	0.00134473	0.68174
cg21494636	TFRC;TFRC;TFRC	1stExon;5'UTR;TSS200	Island	10.3±1.3	9.0±0.8	-1.3	0.00134564	0.68174
cg26011197			Island	11.3±0.8	10.1±0.8	-1.2	0.00134807	0.68174
cg11242552	MIR1306;DGCR8	TSS200;Body	Island	90.6±0.8	91.9±1.1	1.2	0.00134899	0.68174
cg01608167	STRAP	TSS200	Island	3.4±0.6	4.4±0.9	1.0	0.00135255	0.68174
cg09178844	BTF3L4;BTF3L4;TXNDC12;BTF3L4	TSS200;TSS200;TSS1500;TSS200	N_Shore	7.9±0.9	6.9±0.6	-1.0	0.00135309	0.68174
cg22960616	NADSYN1	Body		50.7±7.8	40.6±6.3	-10.1	0.00135589	0.68174
cg15949687	FLJ35220;FLJ35220;FLJ35220;LOC100294362	TSS1500;TSS1500;TSS1500;Body	Island	8.0±1.2	6.8±1.0	-1.2	0.00135625	0.68174
cg05754688	ARID3B	TSS200	Island	4.5±0.3	4.9±0.3	0.5	0.00135748	0.68174
cg23302845	CUTA;CUTA;CUTA;CUTA;CUTA;CUTA;CUTA;CUTA;CUTA;CUTA	1stExon;5'UTR;1stExon;5'UTR;5'UTR;1stExon;1stExon;1stExon;5'UTR;5'UTR	Island	3.6±0.7	3.0±0.4	-0.6	0.001358	0.68174
cg14515064			N_Shelf	83.6±4.7	78.3±5.8	-5.3	0.0013595	0.68174
cg17747879	PBXIP1;PYGO2	TSS1500;3'UTR		12.8±3.1	10.6±1.2	-2.2	0.00136067	0.68174
cg09192327	PLXNB3;PLXNB3	TSS200;TSS200	N_Shelf	13.6±6.3	10.9±4.5	-2.7	0.00136085	0.68174
cg04888360	CRTAC1	Body		13.4±3.7	10.2±3.6	-3.2	0.00136139	0.68174
cg04271391	DAXX;DAXX;DAXX;DAXX	TSS1500;TSS1500;TSS1500;TSS1500	S_Shore	10.7±2.4	8.8±0.9	-1.9	0.00136376	0.68174
cg08449975	DSCR8;DSCR8;DSCR8;DSCR4;DSCR8;DSCR8	Body;Body;Body;TSS200;Body;Body		83.3±2.9	78.9±3.9	-4.4	0.00136472	0.68174
cg24301066				82.1±6.0	89.1±3.9	7.0	0.0013649	0.68174
cg18838675				72.5±4.6	64.4±6.6	-8.1	0.00136651	0.68174
cg14483935	TUBA1B	TSS1500	S_Shore	45.6±9.3	36.2±6.5	-9.5	0.00136736	0.68174
cg06011067	C6orf186	Body	N_Shore	87.1±1.9	84.6±2.5	-2.5	0.0013684	0.68174
cg10651583	DCTN2	TSS200	S_Shore	19.1±2.4	15.8±1.8	-3.3	0.00136909	0.68174
cg16922167	FGR	TSS200	Island	75.0±5.6	65.5±6.6	-9.5	0.00137231	0.68174
cg25795774			N_Shelf	79.7±3.8	74.8±5.3	-4.9	0.00137323	0.68174
cg01802453	ODZ3	Body	Island	11.8±2.6	9.8±0.8	-2.0	0.001376	0.68174
cg08473330	OTX1	Body	Island	19.1±5.1	14.6±2.4	-4.5	0.00137625	0.68174
cg23974249	DYNLL1;DYNLL1;DYNLL1	3'UTR;3'UTR;3'UTR	S_Shore	38.1±12.2	52.3±8.2	14.2	0.00137642	0.68174
cg15123824	ELMOD3;ELMOD3;ELMOD3;ELMOD3;ELMOD3;ELMOD3;RETSAT;ELMOD3;ELMOD3	1stExon;5'UTR;5'UTR;1stExon;5'UTR;1stExon;TSS200;1stExon;5'UTR	Island	4.5±0.7	4.0±0.4	-0.5	0.00137654	0.68174
cg00852705				60.2±10.6	69.3±4.1	9.1	0.00137887	0.68174
cg22327543	IL2RB	Body		60.9±6.3	52.3±7.4	-8.7	0.00137955	0.68174
cg13656149	BRF1;BRF1	3'UTR;3'UTR		69.9±6.9	75.8±4.9	5.9	0.00138045	0.68174
cg05516327	BRSK2	Body	Island	91.0±6.1	85.1±6.2	-5.8	0.00138348	0.68174
cg01676322	ACBD4;ACBD4;ACBD4;ACBD4;ACBD4;ACBD4	5'UTR;5'UTR;5'UTR;5'UTR;1stExon;5'UTR	S_Shelf	13.1±3.5	10.6±1.0	-2.5	0.00138352	0.68174
cg01033646	XPOT	5'UTR	Island	8.7±1.1	7.9±0.6	-0.8	0.00138514	0.68174
cg13392848				88.6±1.8	86.3±1.5	-2.3	0.00138514	0.68174
cg02967056	GCET2;GCET2	TSS1500;TSS1500		71.1±10.6	60.5±9.2	-10.7	0.00138522	0.68174
cg03933495	NAT15;ZNF597	TSS200;TSS200	S_Shore	36.4±5.1	30.5±4.6	-5.9	0.00138595	0.68174
cg03333361				9.7±2.9	7.5±1.2	-2.3	0.00138796	0.68174
cg08645878	SMUG1	TSS1500		71.2±2.6	69.0±2.1	-2.2	0.00138833	0.68174
cg25183958	CBLL1;CBLL1	TSS200;TSS200	Island	6.5±0.7	7.4±1.0	0.9	0.00138874	0.68174
cg17284384	SLC45A3	TSS1500	Island	4.1±0.7	6.1±2.3	2.0	0.00139127	0.68174
cg26820911	SCD5;SCD5	TSS200;TSS200	Island	7.5±1.3	6.2±0.7	-1.2	0.00139152	0.68174
cg07305563	KLHDC4	3'UTR	Island	82.6±2.1	77.9±4.8	-4.7	0.00139241	0.68174
cg14242557	ZNF483;ZNF483	5'UTR;5'UTR	S_Shore	27.2±5.3	20.4±3.1	-6.8	0.00139295	0.68174
cg10674470	TMEM123	TSS200	S_Shore	12.0±1.6	10.6±0.8	-1.4	0.00139619	0.68174
cg08332074			Island	18.4±3.2	15.8±2.5	-2.6	0.00139647	0.68174
cg19118951			S_Shore	70.1±14.5	56.8±8.7	-13.3	0.00139662	0.68174
cg15021525	MFSD9	TSS1500	S_Shore	10.0±1.4	9.0±0.7	-1.1	0.00139701	0.68174
cg11145776	SLC6A12;SLC6A12;SLC6A12	5'UTR;TSS200;5'UTR		50.2±8.1	38.2±11.3	-12.1	0.00139771	0.68174
cg09138115	PPP1R3G	TSS1500	Island	11.0±2.1	8.9±1.2	-2.1	0.00139896	0.68174
cg25957332	DIDO1;DIDO1;DIDO1	5'UTR;5'UTR;5'UTR	S_Shelf	82.6±5.6	74.9±6.9	-7.7	0.00139907	0.68174
cg01045374			S_Shelf	78.7±6.5	69.2±7.1	-9.5	0.0014004	0.68174
cg07545457	CST1	3'UTR		37.3±7.6	30.1±7.9	-7.1	0.00140172	0.68174
cg18185987	GPR65	Body		72.5±4.0	66.6±5.4	-5.9	0.00140321	0.68174
cg26822572	MAPK12	3'UTR	S_Shore	51.7±6.2	45.8±5.7	-5.9	0.00140364	0.68174
cg26067096	ASB15	5'UTR		70.7±8.8	61.8±7.7	-8.9	0.00140372	0.68174
cg10104771	BCYRN1;ACRC;ACRC	Body;1stExon;5'UTR	Island	89.2±2.4	87.3±2.6	-1.9	0.00140406	0.68174
cg23613836				83.2±3.7	85.4±2.2	2.2	0.00140426	0.68174
cg08211145	CACNA2D1	TSS1500	S_Shore	85.9±2.2	82.4±2.3	-3.6	0.00141196	0.684006
cg01749555	TBCD	TSS200	Island	5.9±0.8	4.9±0.5	-1.0	0.00141223	0.684006
cg23027574	RNF39;RNF39	1stExon;1stExon	Island	6.3±1.0	5.1±0.6	-1.2	0.0014148	0.684006
cg24211826	HORMAD2	3'UTR		82.3±2.6	78.9±2.7	-3.4	0.00141572	0.684006
cg03177972	ODZ4	Body		63.2±8.9	51.2±8.6	-12.0	0.00141715	0.684006
cg20025677	HSP90AB1	Body	S_Shelf	77.5±5.4	72.7±4.3	-4.9	0.00141855	0.684006
cg17818873	CREB3L4	Body	S_Shelf	87.3±2.5	83.2±5.0	-4.0	0.00141897	0.684006
cg26820199	PSMB4	Body	Island	3.1±0.4	2.6±0.2	-0.4	0.00142123	0.684006
cg09211850	NCOR2;NCOR2	Body;Body	N_Shore	73.0±6.1	64.7±5.6	-8.4	0.00142263	0.684006
cg25821304	RNF135;RNF135	TSS200;TSS200	N_Shore	8.6±1.1	7.6±0.8	-1.0	0.00142326	0.684006
cg09655862	IVD;IVD	TSS200;TSS200	N_Shore	15.4±2.0	13.2±1.7	-2.2	0.00142546	0.684153
cg17367078				29.1±9.0	20.7±8.6	-8.4	0.00142661	0.684153
cg27108424				81.0±5.2	71.1±7.8	-9.9	0.00142996	0.684153
cg01227084	SGTA	5'UTR	Island	66.0±8.9	73.4±5.0	7.4	0.00143032	0.684153
cg03351412	PMVK;PMVK	5'UTR;1stExon	Island	3.1±0.4	2.6±0.3	-0.5	0.00143233	0.684153
cg01033001			N_Shelf	14.7±3.1	11.7±1.4	-3.0	0.00143272	0.684153
cg11913615	KCNG4	5'UTR	S_Shelf	15.2±2.1	13.2±1.3	-2.0	0.00143772	0.684153
cg19252565	KIF25;KIF25	TSS1500;TSS1500		81.2±3.1	85.0±2.5	3.8	0.00144121	0.684153
cg01654770			N_Shore	64.0±8.0	51.3±10.4	-12.6	0.00144124	0.684153
cg21823995	PSMC3IP;PSMC3IP	TSS200;TSS200	Island	4.7±0.4	4.3±0.4	-0.4	0.00144154	0.684153
cg09882629	HCN4;HCN4	1stExon;5'UTR	Island	16.0±4.1	13.2±1.5	-2.8	0.00144156	0.684153
cg08891656	RHOBTB3	Body	Island	7.6±0.9	6.6±0.6	-0.9	0.00144163	0.684153
cg08768385				64.0±7.3	53.2±6.9	-10.7	0.0014422	0.684153
cg06961071	LRRC41;UQCRH	TSS1500;TSS200	S_Shore	7.3±0.6	6.5±0.7	-0.8	0.00144508	0.684234
cg13320211	PPAP2B;PPAP2B	Body;Body		74.9±6.5	82.0±5.2	7.0	0.00144559	0.684234
cg15465300	PRPS1	3'UTR		56.7±6.5	52.5±7.1	-4.3	0.00145013	0.684234
cg15952586				76.7±3.3	72.5±3.5	-4.2	0.00145171	0.684234
cg26020826	LOC100133612	Body	N_Shelf	45.3±4.7	37.6±5.0	-7.7	0.0014533	0.684234
cg24901317	TTBK1	Body	N_Shelf	57.0±5.2	46.5±8.7	-10.5	0.001454	0.684234
cg19446340				73.8±4.4	67.2±6.0	-6.6	0.00145576	0.684234
cg02478829	ABT1	Body	N_Shore	68.3±8.4	52.6±13.0	-15.6	0.00145651	0.684234
cg02698708	MTUS1;MTUS1;MTUS1;MTUS1	Body;TSS200;Body;TSS1500		65.2±11.3	52.8±8.9	-12.4	0.00145659	0.684234
cg12671090	RPL13AP17;MAGI2	TSS200;Body		78.2±4.4	70.2±6.4	-8.0	0.00145671	0.684234
cg22060073	ADCY8	TSS200	Island	7.8±1.4	6.3±0.8	-1.5	0.00145964	0.684582
cg18664596	ADAP1	Body	N_Shore	24.0±4.8	18.9±3.9	-5.1	0.00146049	0.684582
cg22824415	LONRF3;LONRF3	TSS200;TSS200	Island	19.5±14.1	22.8±19.7	3.4	0.00146176	0.684582
cg24621801	MXD1	TSS1500	Island	10.9±1.5	9.7±1.0	-1.2	0.00146375	0.684817
cg08462879	PDE4B;PDE4B;PDE4B	Body;TSS1500;Body		35.0±5.0	42.3±5.6	7.3	0.00146745	0.684817
cg02230089	FAM86B1;FAM86B1	Body;Body	N_Shelf	84.2±2.1	81.3±1.5	-2.9	0.00147033	0.684817
cg19088912	CST6	TSS1500	N_Shore	60.8±7.6	70.2±5.2	9.5	0.00147259	0.684817
cg16366763			Island	9.1±1.3	11.9±2.7	2.8	0.00147611	0.684817
cg27358585	HLA-C	TSS200	Island	9.6±1.6	8.2±1.0	-1.4	0.00147683	0.684817
cg08536838			S_Shore	71.5±6.4	61.9±5.7	-9.6	0.00147812	0.684817
cg14392392	RNF103	TSS200	Island	4.7±0.5	5.4±0.6	0.7	0.00148018	0.684817
cg22791976	PAFAH1B2	5'UTR	S_Shore	8.5±1.0	7.6±0.7	-0.9	0.00148047	0.684817
cg02007463	ITGA7;ITGA7;ITGA7;ITGA7;ITGA7	1stExon;Body;5'UTR;1stExon;5'UTR	Island	8.3±0.9	7.3±0.5	-1.0	0.001481	0.684817
cg17991206	RNASET2	Body	N_Shelf	60.3±8.4	50.1±8.3	-10.2	0.00148108	0.684817
cg08612468	C5orf36;ANKRD32;C5orf36	5'UTR;TSS1500;5'UTR	Island	7.0±0.9	6.5±0.7	-0.5	0.00148121	0.684817
cg11192223	JAKMIP1;JAKMIP1	Body;Body	Island	26.3±7.2	18.8±7.2	-7.5	0.00148371	0.684817
cg07480327	DPF1;DPF1;DPF1	TSS1500;TSS1500;5'UTR	S_Shore	32.4±8.9	22.4±7.6	-10.0	0.00148412	0.684817
cg23178144				81.4±3.6	85.5±2.6	4.1	0.00148501	0.684817
cg13597809	TRAF2	Body	N_Shore	72.5±4.5	66.0±4.7	-6.4	0.00148621	0.684817
cg06373167	BTG2	3'UTR	S_Shelf	35.0±8.9	26.1±8.4	-8.9	0.00148835	0.684817
cg20437942			S_Shelf	87.0±2.1	84.6±2.1	-2.5	0.00148963	0.684817
cg16324579	LIN54	TSS200	Island	4.8±0.8	5.7±0.7	0.9	0.00148984	0.684817
cg21900653	PPHLN1;PPHLN1;PPHLN1;PPHLN1;PPHLN1;PPHLN1;PPHLN1;PPHLN1	5'UTR;5'UTR;5'UTR;5'UTR;5'UTR;5'UTR;5'UTR;5'UTR	S_Shelf	59.5±2.1	61.9±2.6	2.4	0.00149199	0.684817
cg26343298	TP53INP1;TP53INP1	5'UTR;5'UTR	Island	11.0±1.7	9.8±0.5	-1.2	0.00149273	0.684817
cg05380008	NAGA	TSS200	Island	6.2±0.6	5.8±0.5	-0.5	0.00149383	0.684817
cg25617012			S_Shore	17.9±10.9	8.3±4.9	-9.6	0.0014972	0.685001
cg24367431	RCAN3	TSS1500	Island	5.0±0.6	4.4±0.4	-0.7	0.00149898	0.685001
cg27595576				79.7±5.9	73.3±4.6	-6.4	0.00150107	0.685001
cg19489188	SIRT6;ANKRD24	TSS1500;TSS200	S_Shore	55.5±8.1	46.0±6.5	-9.5	0.00150239	0.685001
cg19816994	UBE2J2;UBE2J2;UBE2J2;UBE2J2	5'UTR;5'UTR;5'UTR;5'UTR	Island	92.1±0.9	93.3±0.6	1.2	0.0015028	0.685001
cg26464934	TH;TH;TH	Body;Body;Body	S_Shore	70.9±4.8	63.6±7.7	-7.3	0.00150367	0.685001
cg10890346				49.4±8.6	41.3±7.2	-8.1	0.00150428	0.685001
cg15761233	C2orf60;C2orf60;C2orf47	Body;Body;TSS1500	N_Shore	77.9±7.5	70.1±8.1	-7.9	0.00150762	0.68587
cg25851597				9.8±1.1	8.7±1.0	-1.1	0.00151461	0.687561
cg00154846	C1orf86	Body	S_Shelf	21.3±5.8	14.8±2.0	-6.5	0.00151544	0.687561
cg03405473	ARSI	Body	N_Shore	53.4±7.5	45.1±5.2	-8.4	0.00151566	0.687561
cg01587190	ERCC2;ERCC2	TSS1500;TSS1500	S_Shore	11.2±1.2	10.2±1.0	-1.0	0.00151791	0.687798
cg09915835	UGT8	TSS200	Island	4.8±0.4	4.1±0.5	-0.7	0.00152106	0.687798
cg07196207	SEC31A;SEC31A;SEC31A;SEC31A;SEC31A;SEC31A;SEC31A;SEC31A;SEC31A;SEC31A	5'UTR;1stExon;5'UTR;1stExon;5'UTR;1stExon;5'UTR;1stExon;5'UTR;1stExon	Island	7.1±0.8	6.5±0.5	-0.6	0.00152194	0.687798
cg27662832	MAP2;MAP2;MAP2;MAP2	TSS200;TSS200;TSS200;5'UTR		26.9±2.1	28.7±2.5	1.8	0.00152436	0.687798
cg26034934	SDC1;SDC1	Body;Body	N_Shelf	61.0±10.7	71.1±9.1	10.0	0.00152477	0.687798
cg03438216				25.7±7.0	34.9±5.6	9.1	0.00152483	0.687798
cg13709211			N_Shore	78.2±3.8	68.6±8.8	-9.5	0.0015269	0.688081
cg17920646			Island	48.3±11.5	60.6±8.8	12.3	0.00153006	0.688358
cg09985344	COTL1	Body	N_Shelf	77.9±7.0	83.8±3.9	5.9	0.0015304	0.688358
cg07489083	UBLCP1	TSS200	N_Shore	15.4±2.3	13.3±1.7	-2.1	0.0015332	0.688601
cg23613305	KDSR	TSS200	Island	3.3±0.4	3.8±0.3	0.5	0.0015422	0.688601
cg14995803	C17orf51	TSS200	S_Shore	14.7±1.9	12.9±1.5	-1.9	0.00154295	0.688601
cg02096656	C7orf55	TSS1500	Island	10.2±1.2	8.9±1.0	-1.2	0.00154385	0.688601
cg16043700	TTLL10;TTLL10	TSS1500;5'UTR	N_Shore	58.8±5.1	51.0±5.1	-7.8	0.00154461	0.688601
cg15825032	ZXDC;ZXDC	1stExon;1stExon	Island	9.7±1.8	8.1±1.1	-1.6	0.00154462	0.688601
cg01714383	JPH3	Body	S_Shore	42.4±8.6	50.9±7.7	8.6	0.00154978	0.688601
cg25476775			Island	72.9±5.7	65.1±7.0	-7.7	0.00155259	0.688601
cg03389133	SSTR3	TSS1500		13.5±2.4	11.7±1.1	-1.8	0.00155382	0.688601
cg03287527	NUBP1	Body		81.1±3.5	75.5±4.9	-5.7	0.00155444	0.688601
cg24488001	LOC339535	Body		75.9±4.6	68.6±6.4	-7.3	0.00155514	0.688601
cg00039793	SFXN4	TSS200	Island	2.8±0.2	3.1±0.3	0.3	0.00155591	0.688601
cg05908149			N_Shore	87.9±1.6	86.0±1.5	-2.0	0.00155967	0.688601
cg21796825	TMEM5	1stExon	Island	7.7±0.8	7.1±0.5	-0.6	0.00156364	0.688601
cg10228162	ABL1;ABL1	5'UTR;1stExon	S_Shore	30.7±10.7	44.0±10.9	13.3	0.00156417	0.688601
cg06324192	PLEKHN1;PLEKHN1	Body;Body	S_Shore	40.9±4.2	36.5±4.1	-4.4	0.00156484	0.688601
cg14315058				6.3±0.7	5.6±0.5	-0.7	0.00156635	0.688601
cg27194187	ZNF335;ZNF335	5'UTR;1stExon	Island	3.7±0.5	3.2±0.3	-0.5	0.00156841	0.688601
cg27430561			N_Shelf	61.4±8.5	54.2±9.0	-7.2	0.00157258	0.688601
cg24803346	SFXN5	Body		85.5±2.6	82.7±2.1	-2.8	0.00157362	0.688601
cg11430783	LRRC47	Body	Island	76.8±7.9	68.3±6.0	-8.5	0.00157455	0.688601
cg08028026	NCCRP1	TSS1500	N_Shore	40.1±5.3	32.8±6.1	-7.3	0.0015757	0.688601
cg09788666	MRPS31	TSS200	Island	8.3±1.1	7.2±0.6	-1.1	0.00157611	0.688601
cg01094192	COL11A2;COL11A2;COL11A2;COL11A2	Body;Body;Body;Body	N_Shore	48.9±7.4	60.1±7.4	11.2	0.00157737	0.688601
cg24338491				34.2±4.3	29.2±3.2	-5.0	0.00157791	0.688601
cg12041401	CACNA1E	Body		21.0±6.5	14.8±4.5	-6.2	0.00157822	0.688601
cg25157615	BAT2	Body	N_Shore	80.9±6.6	72.1±4.8	-8.8	0.00157907	0.688601
cg08596308	ATP6V1G2;NFKBIL1;NFKBIL1;NFKBIL1;ATP6V1G2;NFKBIL1	TSS1500;Body;Body;Body;TSS1500;Body		88.7±2.7	84.7±5.1	-4.0	0.00158048	0.688601
cg13586115	PPAP2C;PPAP2C	TSS1500;TSS1500	S_Shore	85.3±3.7	78.9±5.3	-6.4	0.00158064	0.688601
cg07960138	CPLX1	Body	S_Shore	71.9±8.1	81.1±6.5	9.1	0.00158116	0.688601
cg13579428	LOC728323	TSS1500	Island	13.4±2.8	11.7±1.3	-1.7	0.00158283	0.688601
cg12938015	SC5DL;SC5DL;SC5DL	5'UTR;TSS200;1stExon	Island	10.8±1.4	9.3±0.6	-1.4	0.00158382	0.688601
cg04798490	SHANK2	Body		45.3±7.2	37.6±6.6	-7.7	0.00158563	0.688601
cg21840697			Island	10.6±2.4	8.5±1.1	-2.1	0.00158682	0.688601
cg07726288			Island	44.2±5.5	36.0±5.5	-8.1	0.00158832	0.688601
cg12525768	LOC646762	Body	S_Shore	81.1±2.8	77.4±4.4	-3.8	0.00159193	0.688601
cg16426714			Island	13.3±5.9	8.7±1.8	-4.5	0.00159561	0.688601
cg13290745	FABP6;FABP6;FABP6	TSS1500;Body;Body		77.4±7.4	84.5±5.4	7.1	0.00159732	0.688601
cg21737039	HTRA3	TSS200	Island	5.4±0.8	4.5±0.8	-0.9	0.00159779	0.688601
cg09806633	THRAP3	TSS200	Island	7.2±0.8	6.3±0.7	-1.0	0.00160077	0.688601
cg01468220	HAGHL;HAGHL	Body;Body	Island	29.6±6.9	20.0±5.8	-9.5	0.00160088	0.688601
cg08325212	NEIL2;NEIL2;NEIL2;NEIL2	TSS200;TSS200;TSS200;TSS200	N_Shore	11.0±1.3	9.9±0.5	-1.1	0.00160091	0.688601
cg20592186	SMUG1	TSS200		10.2±1.8	8.2±1.1	-2.0	0.0016035	0.688601
cg23712030	ENDOD1	Body	S_Shore	13.0±1.4	11.5±0.9	-1.5	0.00160365	0.688601
cg22309632				39.2±6.7	32.2±7.1	-7.1	0.00160401	0.688601
cg10489928	BAT2	Body	S_Shelf	75.4±6.2	65.5±7.9	-10.0	0.00160704	0.688601
cg25516853	BAT2	Body	S_Shelf	88.4±1.5	85.5±3.3	-2.9	0.00161239	0.688601
cg09486093	HSD17B4	TSS200	N_Shore	38.7±12.5	24.6±9.7	-14.1	0.00161448	0.688601
cg24335116	PITPNM2	3'UTR	N_Shore	9.9±1.3	8.6±0.9	-1.3	0.0016165	0.688601
cg03332188	SDF2L1	TSS200	Island	4.1±0.5	3.5±0.5	-0.6	0.00161871	0.688601
cg27069921			Island	41.9±9.1	28.6±9.4	-13.3	0.00161893	0.688601
cg00774458	TUBB	Body	S_Shelf	59.5±4.0	62.2±5.5	2.7	0.00162114	0.688601
cg14585115	COBRA1	Body	S_Shelf	79.2±3.2	73.2±5.3	-5.9	0.00162116	0.688601
cg24291203	VPS13B;VPS13B;VPS13B;VPS13B	TSS1500;TSS1500;TSS1500;TSS1500	N_Shore	8.2±1.5	7.1±0.7	-1.2	0.0016218	0.688601
cg15996043	SMOC1;SMOC1;SMOC1;SMOC1	5'UTR;1stExon;5'UTR;1stExon	Island	8.1±1.5	6.5±1.3	-1.6	0.00162671	0.688601
cg06340364	ZNF853	Body	S_Shore	17.7±4.8	12.0±2.0	-5.6	0.00162753	0.688601
cg23740310	APOLD1	TSS200	Island	11.7±1.3	10.5±0.9	-1.2	0.00163233	0.688601
cg08129505	PGLYRP2	Body	Island	35.7±7.1	29.7±7.7	-6.0	0.0016328	0.688601
cg07981355	CNNM2;CNNM2	3'UTR;3'UTR		87.9±2.3	82.2±5.6	-5.8	0.00163363	0.688601
cg17378563	PHF15	TSS1500	Island	14.6±1.1	15.9±1.2	1.3	0.00163482	0.688601
cg19695334	SYNGAP1	Body	Island	9.2±1.2	8.1±0.8	-1.1	0.0016357	0.688601
cg01219135			Island	57.0±8.1	46.7±7.7	-10.4	0.00163691	0.688601
cg22071224	LOC440925;SP5	TSS1500;Body	Island	13.2±5.6	9.2±1.2	-4.0	0.00163788	0.688601
cg03548384	ATP2C2	Body	S_Shore	53.0±7.2	40.8±12.0	-12.3	0.00163865	0.688601
cg27563716	CDKN2AIP;CDKN2AIP	1stExon;5'UTR	Island	8.0±0.9	7.1±0.6	-0.9	0.00164287	0.688601
cg20573729	LOC728190;LOC439994	TSS200;Body	Island	4.7±0.7	5.7±0.7	1.0	0.00164389	0.688601
cg01791935	C4orf22	Body	S_Shore	81.9±2.3	76.4±4.9	-5.5	0.00164424	0.688601
cg02693818				8.4±1.6	7.0±0.6	-1.3	0.00164446	0.688601
cg11231156			Island	9.7±1.2	8.7±0.7	-1.1	0.00164511	0.688601
cg05910850	FLYWCH2;FLYWCH2;FLYWCH2	5'UTR;5'UTR;5'UTR	Island	45.8±9.5	39.1±6.9	-6.8	0.00164724	0.688601
cg17703212	DYDC1;DYDC2	TSS1500;5'UTR	S_Shore	28.5±7.4	18.7±6.5	-9.8	0.00164755	0.688601
cg24628628	SGIP1	Body		72.3±2.8	65.9±5.3	-6.5	0.00164856	0.688601
cg09249675	NFIC;NFIC	Body;Body	S_Shelf	79.0±3.8	74.6±3.3	-4.5	0.00164863	0.688601
cg13503382	AJAP1;AJAP1	Body;Body	Island	64.5±3.5	68.2±2.8	3.7	0.00165016	0.688601
cg27024161	BASP1	5'UTR		69.0±6.2	75.4±5.1	6.4	0.00165102	0.688601
cg09911534				71.4±7.8	56.8±12.6	-14.6	0.00165318	0.688601
cg15057323	KIF26B	Body	N_Shelf	44.0±4.3	37.4±5.7	-6.6	0.0016536	0.688601
cg27104869	ADK;ADK	TSS200;Body	Island	3.1±0.2	2.9±0.2	-0.3	0.00165365	0.688601
cg20002958				81.9±3.8	76.8±4.2	-5.1	0.00165474	0.688601
cg06832687	PPT2;PPT2	Body;Body	S_Shore	20.6±7.1	13.6±3.2	-7.0	0.00165477	0.688601
cg03539736	SEMA3C	5'UTR	N_Shore	16.5±1.8	14.8±1.8	-1.7	0.00165929	0.688601
cg17401635	DDX41	TSS200	Island	19.0±1.4	17.8±1.5	-1.3	0.00166043	0.688601
cg12699728	SHF	Body	S_Shelf	58.4±7.9	50.3±4.8	-8.1	0.0016614	0.688601
cg01720176	HLA-DOA	TSS1500	S_Shelf	41.9±9.8	30.5±8.2	-11.4	0.0016634	0.688601
cg23034362	PRDM16;PRDM16	Body;Body	N_Shelf	20.7±5.8	29.3±6.4	8.6	0.00166625	0.688601
cg00226956	TPPP	5'UTR	S_Shelf	24.0±4.2	18.8±2.7	-5.2	0.00166986	0.688601
cg05728166	PDPK1;PDPK1	Body;Body	S_Shore	70.2±5.5	62.3±5.9	-7.8	0.00167178	0.688601
cg02876211	WIPI2;WIPI2;WIPI2;WIPI2;WIPI2	TSS1500;Body;Body;Body;Body		88.7±2.0	90.5±0.9	1.8	0.00167365	0.688601
cg04213338	USP42	TSS200	Island	12.0±1.6	10.9±1.1	-1.1	0.00167666	0.688601
cg24382249			N_Shore	57.8±7.0	52.3±4.3	-5.5	0.00167689	0.688601
cg16449699	IGF2BP1;IGF2BP1	TSS200;TSS200	Island	28.8±8.1	19.8±4.6	-9.0	0.00167785	0.688601
cg03969696	CA14	TSS1500		19.6±6.8	27.3±10.0	7.7	0.00167824	0.688601
cg19002779	GNAS;GNAS;GNAS;GNAS;GNAS;GNAS;GNAS;GNAS	3'UTR;TSS1500;TSS1500;Body;TSS1500;3'UTR;TSS1500;Body	Island	7.8±0.9	6.9±0.7	-0.8	0.00168038	0.688601
cg12420472				7.8±0.9	7.1±0.8	-0.7	0.00168038	0.688601
cg21847036	SHOX2;SHOX2;SHOX2	Body;Body;Body	S_Shore	63.5±9.9	45.7±13.5	-17.8	0.00168226	0.688601
cg18875607				85.2±3.0	81.0±2.7	-4.2	0.00168283	0.688601
cg25963822	GNB2	TSS1500	N_Shore	8.7±3.4	13.0±5.6	4.3	0.00168285	0.688601
cg14328685	PCNT	Body	S_Shore	88.9±1.1	85.5±3.6	-3.4	0.00168459	0.688601
cg05021394	BANP;BANP	Body;Body		83.4±1.4	85.5±2.1	2.2	0.00168506	0.688601
cg23601468	SYN3;SYN3;TIMP3;SYN3	Body;Body;Body;Body	S_Shelf	13.5±2.5	11.1±1.3	-2.4	0.00168689	0.688601
cg21125296			S_Shore	77.1±3.5	71.0±4.5	-6.1	0.00168716	0.688601
cg25335190	HIST1H4J	TSS200	Island	18.6±5.0	13.6±4.2	-5.0	0.00168804	0.688601
cg06935199	TBC1D24	TSS1500	Island	9.4±1.0	8.4±0.8	-1.0	0.0016892	0.688601
cg08245217				88.7±1.8	86.6±1.2	-2.1	0.00168955	0.688601
cg02986791	ABCA7	Body	N_Shore	76.5±6.6	64.9±8.9	-11.6	0.00169094	0.688601
cg00547018	ALG1	TSS200	N_Shore	14.1±1.9	12.4±1.0	-1.7	0.00169254	0.688601
cg23208791			N_Shelf	86.7±2.7	80.0±5.9	-6.7	0.0016938	0.688601
cg08492625	NIPSNAP1	TSS1500	S_Shore	79.0±2.6	76.1±3.3	-2.9	0.00169438	0.688601
cg17651255	SYF2;SYF2	TSS1500;TSS1500	S_Shore	19.5±3.5	16.7±1.7	-2.7	0.00169551	0.688601
cg23320649	C3orf18	5'UTR	N_Shore	17.7±3.0	15.0±2.0	-2.7	0.00169679	0.688601
cg05884501	SYTL2	TSS1500	S_Shore	15.0±3.7	11.9±1.3	-3.1	0.00169836	0.688601
cg21626523	C7orf58;C7orf58	TSS1500;TSS1500		12.7±1.6	11.0±1.2	-1.7	0.00169909	0.688601
cg21167563	CD58;CD58;CD58	TSS1500;TSS1500;TSS1500	S_Shore	81.0±5.4	86.7±3.5	5.7	0.00170099	0.688601
cg09230467	BAT1;BAT1;SNORD84;BAT1;BAT1	1stExon;5'UTR;TSS1500;1stExon;5'UTR	S_Shore	6.7±1.0	6.0±0.8	-0.8	0.00170427	0.688601
cg21673927			N_Shore	65.7±2.9	61.4±4.1	-4.4	0.00170453	0.688601
cg11905892	ZNF366	Body	Island	87.4±2.3	84.1±2.6	-3.3	0.00170695	0.688601
cg11593588	PSMB1;TBP	TSS1500;TSS200	N_Shore	4.9±0.4	5.3±0.2	0.4	0.00170726	0.688601
cg05522288	NAA38;NAA38	1stExon;5'UTR	Island	14.4±2.3	12.6±1.0	-1.7	0.00170763	0.688601
cg16474170	PTPRM;PTPRM	TSS1500;TSS1500	Island	3.0±0.3	3.4±0.4	0.4	0.00170821	0.688601
cg20193771	CRNKL1;C20orf26	Body;TSS200	Island	9.4±1.4	8.4±0.9	-1.0	0.00171044	0.688601
cg23508470	IL13RA1	Body	S_Shelf	62.3±7.2	70.2±7.8	8.0	0.00171115	0.688601
cg24156229			S_Shelf	54.1±9.4	64.6±6.5	10.5	0.00171748	0.688601
cg09394306				80.3±2.3	74.8±5.5	-5.4	0.00171766	0.688601
cg03864000	LAYN;LAYN	5'UTR;1stExon	Island	7.3±0.9	6.4±0.6	-0.9	0.00172002	0.688601
cg21097090	TNFAIP8;TNFAIP8	Body;Body	S_Shelf	73.8±4.7	78.8±2.8	5.0	0.00172038	0.688601
cg27498304	EYA3	TSS200	Island	7.8±0.8	7.1±0.7	-0.7	0.00172117	0.688601
cg15569340	CLSTN3;RBP5	TSS1500;TSS1500		9.7±1.9	8.1±1.0	-1.6	0.00172177	0.688601
cg02389555	TRIM27	Body	N_Shore	11.7±1.4	10.3±1.0	-1.4	0.00172273	0.688601
cg15848493	ATP11A;ATP11A	Body;Body	S_Shore	87.0±1.6	84.2±2.3	-2.8	0.00172396	0.688601
cg19953263	PANK1	TSS200	S_Shore	20.0±4.0	15.3±1.9	-4.6	0.00172438	0.688601
cg01689641	CRIP2	Body	Island	7.8±1.1	6.9±0.8	-0.9	0.00172445	0.688601
cg14145338	LCN8	Body		72.5±4.3	77.8±2.9	5.4	0.00173116	0.688601
cg19622358	FAH	TSS1500		10.7±1.7	9.3±1.1	-1.5	0.00173246	0.688601
cg26266876	RPL15;NKIRAS1	TSS1500;5'UTR	N_Shore	48.8±10.1	37.3±8.6	-11.6	0.00173332	0.688601
cg12242224	AMMECR1;RGAG1	5'UTR;TSS200		56.4±8.9	44.8±13.8	-11.6	0.00173419	0.688601
cg06973164			S_Shore	85.7±4.1	88.6±2.6	2.8	0.00173611	0.688601
cg22797606				82.9±2.6	78.7±2.8	-4.2	0.00173633	0.688601
cg06210147	STAT5B;STAT5B	1stExon;5'UTR	Island	7.9±0.9	6.9±0.5	-1.0	0.0017373	0.688601
cg03586862	CPOX	1stExon	Island	4.3±0.5	5.1±0.7	0.8	0.00173818	0.688601
cg12210878	LPCAT1	Body	N_Shore	87.3±2.5	80.9±6.4	-6.4	0.00173947	0.688601
cg00819163	PTPRS;PTPRS;PTPRS;PTPRS	TSS200;TSS200;TSS200;TSS200	Island	6.2±0.4	5.5±0.5	-0.7	0.0017408	0.688601
cg00947023	MAP2K4	Body		78.6±3.9	72.9±5.4	-5.7	0.00174165	0.688601
cg04571833	RAPGEF4;RAPGEF4	Body;Body		82.6±3.7	77.6±4.9	-5.0	0.00174362	0.688601
cg05794310	VAC14	Body		67.9±7.4	58.0±9.7	-9.9	0.0017463	0.688601
cg06698638			N_Shore	27.6±6.4	20.7±6.4	-6.9	0.00174875	0.688601
cg07482936	C17orf82	TSS1500	Island	29.9±5.8	24.7±3.3	-5.2	0.00174887	0.688601
cg25428398	EHD3;EHD3	1stExon;5'UTR	Island	9.2±1.3	8.0±0.8	-1.1	0.00174896	0.688601
cg05854207	ZFPM1	Body	Island	56.8±8.2	67.5±5.9	10.7	0.001749	0.688601
cg04228709	TIAM2;TIAM2	Body;TSS200	N_Shelf	76.0±5.2	66.5±8.3	-9.6	0.00175352	0.688601
cg15570293	LSM7;SPPL2B;SPPL2B	Body;TSS1500;TSS1500	N_Shore	24.3±4.4	17.9±4.5	-6.4	0.00175369	0.688601
cg26458545	TLN2	Body		85.3±2.2	82.6±2.1	-2.7	0.00175377	0.688601
cg07051728	SULF1;SULF1	TSS1500;TSS1500		27.8±9.3	20.8±4.0	-7.0	0.00175473	0.688601
cg24957704	THSD4	Body		83.2±2.4	79.8±2.6	-3.5	0.00175555	0.688601
cg07824564	TOR3A	TSS200	N_Shore	9.9±2.3	8.1±1.3	-1.8	0.00175604	0.688601
cg23251170	GPD1	TSS1500		52.8±9.0	46.5±5.7	-6.2	0.00175622	0.688601
cg03169739	SLC12A6;SLC12A6;SLC12A6;SLC12A6;SLC12A6;SLC12A6;SLC12A6	5'UTR;1stExon;5'UTR;5'UTR;TSS1500;1stExon;TSS1500	Island	7.5±1.1	6.5±0.6	-1.0	0.00175632	0.688601
cg04337270	DHX15	Body		81.7±3.0	77.1±3.3	-4.6	0.00175748	0.688601
cg25008147	ZMAT4;ZMAT4	TSS1500;TSS1500	S_Shore	35.0±10.0	48.3±9.9	13.4	0.00176319	0.690114
cg17033378	CCDC134	Body		80.6±1.4	77.3±2.9	-3.3	0.00176492	0.690114
cg16998223	NKAIN3	Body		23.4±8.6	35.2±9.1	11.8	0.00176598	0.690114
cg04800347	WDR52;WDR52	TSS1500;TSS1500	S_Shore	86.7±2.3	83.9±2.3	-2.8	0.00176713	0.690114
cg23241201	ZNF296	TSS1500	Island	15.9±3.4	12.7±3.0	-3.2	0.00177236	0.690275
cg04948284	LTBP3;LTBP3;LTBP3	Body;Body;Body	N_Shore	87.4±3.1	83.0±3.1	-4.4	0.00177246	0.690275
cg26262482	CACHD1	Body	S_Shore	9.1±2.3	6.4±1.5	-2.6	0.00177312	0.690275
cg21063716	ASCL2	TSS1500	Island	18.2±3.4	14.1±3.0	-4.1	0.00177623	0.690275
cg02907513	MNAT1	TSS200		13.5±1.9	12.1±1.3	-1.5	0.00178051	0.690275
cg02361610			S_Shore	84.1±3.3	78.9±5.8	-5.2	0.00178149	0.690275
cg14311538	SEC16A	Body	N_Shore	93.8±1.2	95.0±0.8	1.2	0.00178282	0.690275
cg16381207				85.8±3.6	81.3±3.4	-4.4	0.00178289	0.690275
cg27022326	PPP2R5C;PPP2R5C;PPP2R5C;PPP2R5C	3'UTR;3'UTR;3'UTR;3'UTR	N_Shore	21.9±2.3	19.4±1.6	-2.4	0.00178471	0.690275
cg09173344	CANX;CANX	TSS200;TSS200	Island	3.7±0.4	3.2±0.4	-0.4	0.00178688	0.690275
cg27554844	EFCAB6;EFCAB6	TSS1500;TSS1500	Island	3.3±0.6	2.8±0.4	-0.5	0.00178965	0.690275
cg07675682	SLC26A11;SLC26A11;SLC26A11;SLC26A11;SGSH	Body;Body;Body;Body;TSS1500	S_Shore	58.6±9.1	49.3±5.6	-9.3	0.0017899	0.690275
cg22317004			Island	34.3±10.8	25.7±7.0	-8.6	0.00179279	0.690275
cg06016675	ERICH1	Body	N_Shore	87.5±1.9	84.5±2.5	-3.0	0.00179316	0.690275
cg21888118			N_Shore	67.4±7.4	57.9±7.6	-9.5	0.00179525	0.690275
cg06679490	ZNF71	Body	Island	83.4±2.4	79.5±3.1	-3.9	0.00179717	0.690275
cg21146273	GRIA1;GRIA1	TSS1500;TSS1500		69.9±4.1	63.1±5.6	-6.8	0.00179831	0.690275
cg06319033	FBXL2	TSS200	Island	6.7±0.5	6.1±0.4	-0.6	0.00179902	0.690275
cg25017994	MOG;MOG;MOG;MOG;MOG;MOG;MOG;MOG;MOG;MOG;MOG	Body;Body;Body;Body;Body;Body;Body;Body;Body;Body;Body		70.1±8.0	78.3±6.2	8.2	0.0018021	0.690275
cg23283875	C7orf63;C7orf63;C7orf63;C7orf63	1stExon;5'UTR;1stExon;5'UTR	Island	8.2±1.0	7.2±0.7	-1.1	0.00180267	0.690275
cg15989608	TNF	3'UTR	N_Shelf	70.9±3.6	63.6±5.5	-7.3	0.00180459	0.690275
cg13938785	WDR85	Body	N_Shore	78.9±4.0	73.6±3.5	-5.3	0.0018071	0.690275
cg10437839	PPP2R5B	3'UTR		74.0±9.2	66.2±7.4	-7.8	0.00180841	0.690275
cg17611475	AGAP2	TSS1500		79.4±5.3	73.2±5.8	-6.2	0.00181131	0.690275
cg13434361				63.1±7.9	70.4±5.5	7.4	0.0018131	0.690275
cg26686544	LRRC6	Body	N_Shelf	84.1±4.6	76.6±7.6	-7.6	0.00181423	0.690275
cg00379107	BANP;BANP	TSS200;TSS200	Island	7.5±1.3	6.4±0.5	-1.1	0.00181533	0.690275
cg10989683	TMEM51;TMEM51;C1orf126	TSS1500;TSS1500;Body	N_Shore	80.7±2.7	74.4±8.3	-6.2	0.00181717	0.690275
cg08565003	ZCCHC14	Body	Island	74.4±6.3	81.0±6.5	6.6	0.00181722	0.690275
cg07170546	C10orf120	Body		77.2±5.0	71.8±6.0	-5.4	0.00181731	0.690275
cg11891860	GFPT2	Body		73.7±5.3	66.1±4.4	-7.6	0.00182074	0.690275
cg04658615	ELOVL5	5'UTR		86.8±2.7	82.0±4.3	-4.8	0.00182116	0.690275
cg20753739				71.9±6.7	64.6±7.2	-7.3	0.00182514	0.690275
cg22118604	CACNB1;CACNB1;CACNB1;CACNB1;CACNB1;CACNB1	1stExon;5'UTR;5'UTR;1stExon;1stExon;5'UTR	Island	5.3±0.4	4.6±0.7	-0.7	0.00182833	0.690275
cg27586390	CXorf57;CXorf57	1stExon;5'UTR	Island	5.2±3.4	10.8±10.1	5.5	0.00182896	0.690275
cg00217553	ARL8B	Body		85.5±2.9	80.9±3.5	-4.7	0.00183012	0.690275
cg00206233			S_Shore	64.9±8.4	55.6±6.9	-9.3	0.0018308	0.690275
cg01997759			S_Shelf	50.5±7.0	43.7±3.8	-6.8	0.0018311	0.690275
cg01177642	NFKB2;NFKB2;NFKB2	TSS1500;TSS200;TSS200	Island	7.8±0.9	7.0±0.6	-0.9	0.00183124	0.690275
cg16139770	ARID5B	Body	N_Shore	7.5±0.6	6.8±0.8	-0.8	0.00183136	0.690275
cg22304507	TMEM22;TMEM22;TMEM22;TMEM22;TMEM22;TMEM22	1stExon;5'UTR;5'UTR;1stExon;1stExon;5'UTR	Island	9.6±2.5	7.3±1.2	-2.2	0.00183246	0.690275
cg13849495	RAD23B	Body		82.8±2.5	79.6±2.6	-3.2	0.00183306	0.690275
cg13195955	NEU1	Body	N_Shore	38.5±5.6	32.1±5.9	-6.4	0.0018342	0.690275
cg03049767	B4GALNT4	Body	Island	79.1±4.9	71.0±6.6	-8.1	0.00183519	0.690275
cg06628000	SARS	TSS1500	N_Shore	37.3±7.4	46.5±6.9	9.1	0.00183593	0.690275
cg23610213	CDYL;CDYL	Body;Body		77.5±3.1	69.5±6.8	-7.9	0.00183686	0.690275
cg26314566	AEBP1	Body	Island	95.7±0.7	96.3±0.6	0.7	0.00183696	0.690275
cg02814054	MAST3	Body	Island	81.4±1.8	78.2±3.2	-3.2	0.00183697	0.690275
cg18044383			Island	6.8±0.7	8.0±2.0	1.2	0.00184077	0.691158
cg08215169				39.7±8.3	49.5±6.1	9.7	0.00184706	0.691172
cg07059403	C6orf70;TCTE3	TSS200;1stExon	Island	8.7±1.2	7.8±0.7	-1.0	0.00185043	0.691172
cg09439260	DAZL	Body	N_Shore	83.7±1.8	80.8±2.3	-3.0	0.0018533	0.691172
cg27495444	ZNF554	TSS200	Island	21.5±3.0	24.6±2.2	3.1	0.00185507	0.691172
cg21047695	NKAIN3	Body		42.7±15.8	60.0±11.0	17.2	0.00185572	0.691172
cg10788927	COL6A1	Body	N_Shore	61.5±16.9	45.2±11.6	-16.3	0.00185804	0.691172
cg23392434	MAP1LC3A	Body	N_Shelf	43.7±2.4	47.4±2.9	3.6	0.00185863	0.691172
cg07688416	FXYD6;FXYD6;FXYD6;FXYD6;FXYD6	5'UTR;5'UTR;5'UTR;5'UTR;5'UTR		15.7±2.8	12.8±1.9	-2.9	0.00186136	0.691172
cg26852331			N_Shelf	75.9±4.0	70.7±4.8	-5.2	0.00186181	0.691172
cg17959735	AMMECR1;AMMECR1;AMMECR1	5'UTR;TSS200;TSS200	Island	12.2±8.3	16.0±13.0	3.8	0.0018631	0.691172
cg13168877	KIAA1751	Body	Island	63.0±6.4	69.1±6.2	6.1	0.00186333	0.691172
cg17432647				60.9±10.1	47.3±11.5	-13.6	0.00186628	0.691172
cg04006042	FBXL3;FBXL3	1stExon;5'UTR	Island	7.2±0.5	8.1±1.0	1.0	0.00186878	0.691172
cg14093526	VPS26B;VPS26B;NCAPD3	1stExon;5'UTR;TSS200	Island	24.0±1.5	22.9±0.8	-1.1	0.00186993	0.691172
cg10726517	B4GALNT4	TSS1500		12.4±1.9	10.5±1.5	-1.9	0.00187137	0.691172
cg04638200	C7orf43	1stExon	Island	10.8±1.7	9.4±0.8	-1.4	0.00187176	0.691172
cg16041412			N_Shelf	83.2±2.5	79.5±4.8	-3.7	0.00187229	0.691172
cg17810609			N_Shore	46.8±6.1	37.3±6.8	-9.6	0.00187254	0.691172
cg27515966				13.1±2.0	11.3±1.2	-1.9	0.00187311	0.691172
cg13369325			Island	32.0±7.9	20.6±8.7	-11.4	0.00187313	0.691172
cg04647948	INO80D	5'UTR	Island	10.6±1.3	9.2±0.9	-1.5	0.0018763	0.691172
cg09154880	TAP1;PSMB8	Body;TSS1500	S_Shore	88.8±1.3	86.6±2.5	-2.2	0.00187692	0.691172
cg08450168	RAB42	TSS1500	N_Shore	71.3±8.1	60.3±7.0	-11.0	0.00187773	0.691172
cg14134128	CYTH1;CYTH1	Body;Body	N_Shelf	83.7±1.4	85.2±1.3	1.5	0.00187893	0.691172
cg10629682	SLC30A3	TSS200	Island	4.8±0.5	4.2±0.4	-0.6	0.00188111	0.691172
cg14179065	FXN;FXN;FXN	Body;Body;Body	Island	87.3±1.4	84.9±2.0	-2.4	0.00188153	0.691172
cg25557995	CACNA1C;CACNA1C;CACNA1C;CACNA1C;CACNA1C;CACNA1C;CACNA1C;CACNA1C;CACNA1C;CACNA1C;CACNA1C;CACNA1C;CACNA1C;CACNA1C;CACNA1C;CACNA1C;CACNA1C;CACNA1C;CACNA1C;CACNA1C;CACNA1C;CACNA1C;CACNA1C	Body;Body;Body;Body;Body;Body;Body;Body;Body;Body;Body;Body;Body;Body;Body;Body;Body;Body;Body;Body;Body;Body;Body		64.1±6.4	53.5±8.4	-10.6	0.0018821	0.691172
cg21504815	HIST1H4J	TSS200	Island	9.4±3.6	5.9±1.7	-3.5	0.00188374	0.691172
cg07007382				25.5±7.2	36.9±10.5	11.4	0.00188672	0.691172
cg07493044			N_Shelf	30.1±5.5	36.5±5.2	6.4	0.00188783	0.691172
cg19358589	PRDM2;PRDM2	Body;Body		88.7±1.4	86.8±1.3	-1.9	0.0018914	0.691172
cg14209522	AGPAT3;AGPAT3	Body;Body	S_Shore	90.1±1.1	89.1±1.2	-1.0	0.00189599	0.691172
cg01065960	ERAL1	TSS1500	N_Shore	23.7±5.7	18.6±5.8	-5.2	0.00189605	0.691172
cg11107468	FAM123B	5'UTR	Island	22.9±16.7	25.3±19.6	2.4	0.00190006	0.691172
cg26383972	HTR2C	TSS1500	N_Shore	9.3±5.3	16.3±11.0	7.0	0.00190078	0.691172
cg11786776	CYTH1;CYTH1	Body;Body		66.9±6.8	58.8±6.4	-8.1	0.00190101	0.691172
cg02713180			S_Shore	39.4±7.0	33.1±5.9	-6.3	0.00190268	0.691172
cg17072519	AIFM3;AIFM3;AIFM3;AIFM3	5'UTR;5'UTR;5'UTR;Body	S_Shelf	45.6±6.1	39.1±6.4	-6.5	0.00190568	0.691172
cg01143804	NSUN7	TSS200	Island	7.9±2.6	5.2±0.9	-2.8	0.0019077	0.691172
cg05722148	SART1	TSS200		4.9±0.9	4.3±0.5	-0.6	0.00190971	0.691172
cg22211395	RNU5E;ZCCHC9;ZCCHC9;RNU5D;ZCCHC9	Body;TSS200;TSS200;Body;TSS200	Island	6.7±1.0	5.7±0.9	-1.0	0.00191064	0.691172
cg03584535	ZNF586	TSS200	N_Shore	11.6±3.3	17.0±5.5	5.4	0.00191128	0.691172
cg25757829	PTMA;PTMA	TSS200;TSS200	Island	9.1±1.4	8.0±0.7	-1.1	0.00191689	0.691172
cg02494584	OR52W1	1stExon		87.1±2.0	83.1±4.1	-4.0	0.00191905	0.691172
cg09781304	TBCD	Body	Island	95.9±0.5	96.5±0.4	0.6	0.00191947	0.691172
cg13685571			N_Shelf	15.5±1.9	13.7±1.4	-1.8	0.00191999	0.691172
cg10744079			Island	22.6±14.4	9.4±1.6	-13.1	0.00192104	0.691172
cg15082040				45.4±4.4	51.5±4.7	6.1	0.00192297	0.691172
cg00386008	SETD1B	3'UTR	S_Shelf	58.8±6.5	54.9±6.9	-3.9	0.00192302	0.691172
cg23878917				51.1±2.4	48.8±1.9	-2.3	0.00192426	0.691172
cg01952027			S_Shelf	76.1±8.3	72.0±5.6	-4.1	0.00192524	0.691172
cg05350939	LMF1	Body	S_Shore	74.6±4.3	68.2±5.8	-6.5	0.00192703	0.691172
cg07564979				43.9±7.8	54.0±7.0	10.1	0.00192744	0.691172
cg07358267			Island	12.1±1.6	10.4±0.7	-1.7	0.00192775	0.691172
cg09109520	GPR56;GPR56;GPR56;GPR56;GPR56;GPR56;GPR56;GPR56;GPR56	5'UTR;5'UTR;5'UTR;5'UTR;5'UTR;1stExon;5'UTR;5'UTR;5'UTR		19.6±3.3	15.9±2.7	-3.7	0.00193063	0.691172
cg27405177	GPR123	Body	Island	76.9±3.0	72.7±3.2	-4.2	0.00193079	0.691172
cg26510996	LIPT2	Body	Island	7.4±0.8	6.7±0.5	-0.7	0.00193166	0.691172
cg05382313	ST5	5'UTR		29.3±11.5	16.0±7.5	-13.3	0.00193166	0.691172
cg20999813	USP10	Body	Island	9.2±1.1	8.3±0.8	-0.9	0.00193333	0.691172
cg03943594	DIP2C	Body		87.0±1.6	84.4±2.1	-2.6	0.00193454	0.691172
cg15363957	TRIM39;TRIM39	Body;Body	N_Shelf	85.4±3.5	81.4±4.5	-4.0	0.00193561	0.691172
cg15649327	MYSM1	TSS1500		84.8±1.8	82.0±2.6	-2.8	0.00193664	0.691172
cg24588891	ARPC4;ARPC4;ARPC4	3'UTR;3'UTR;3'UTR	N_Shelf	96.0±0.7	95.0±0.8	-1.0	0.00193672	0.691172
cg21952484	KIDINS220	5'UTR	Island	10.7±1.7	9.3±1.3	-1.4	0.00193865	0.691172
cg11900328				27.6±9.3	18.0±4.4	-9.7	0.00194163	0.691172
cg07178064			S_Shore	73.4±8.2	64.4±6.7	-9.0	0.00194168	0.691172
cg01777913	PHB2;SCARNA12;PHB2	Body;TSS1500;Body	N_Shelf	56.8±5.0	49.7±5.1	-7.1	0.00194227	0.691172
cg14594969	TMEM146;LONP1	Body;TSS1500	S_Shore	8.5±1.2	7.1±0.9	-1.3	0.00194406	0.691172
cg16001675	RAD54B	Body		83.4±3.5	78.9±3.6	-4.6	0.00194427	0.691172
cg11525120				86.2±1.2	87.7±1.4	1.5	0.00194543	0.691172
cg07224455	RBP7	Body	S_Shore	83.8±3.3	76.2±6.8	-7.6	0.00194851	0.691172
cg26115531				60.4±5.4	53.8±4.1	-6.6	0.00194899	0.691172
cg02257791				15.5±4.3	24.2±7.6	8.7	0.0019535	0.691172
cg07870879			S_Shelf	35.4±6.2	27.9±4.6	-7.5	0.0019549	0.691172
cg04602939	C20orf195	TSS200	N_Shore	36.3±11.0	27.1±6.5	-9.2	0.0019556	0.691172
cg19556572	AKNA	TSS200	N_Shelf	84.6±2.0	81.6±2.9	-3.0	0.00195755	0.691172
cg05622882				36.3±7.1	28.2±7.5	-8.1	0.00195804	0.691172
cg21907579	TBX5;TBX5;TBX5;TBX5	1stExon;1stExon;5'UTR;5'UTR	Island	47.8±10.3	34.0±9.4	-13.9	0.00195877	0.691172
cg05813703	BAT3;BAT3;BAT3;BAT3	TSS1500;TSS1500;TSS1500;TSS1500	Island	13.6±6.3	9.1±0.8	-4.5	0.00195915	0.691172
cg22693702	ASRGL1;ASRGL1	Body;Body	Island	9.7±2.2	8.0±1.5	-1.7	0.00196119	0.691172
cg05323251	ICAM3	Body	S_Shelf	67.0±6.8	73.8±5.2	6.8	0.00196169	0.691172
cg23398323	RPL18;SPHK2;SPHK2	TSS200;5'UTR;1stExon	Island	4.0±0.3	3.7±0.3	-0.3	0.0019646	0.691172
cg23362032			S_Shelf	50.6±8.7	40.6±7.1	-10.0	0.00196523	0.691172
cg22776451	SLC28A1;SLC28A1	5'UTR;5'UTR		56.7±6.2	48.8±7.7	-7.8	0.00196551	0.691172
cg22069989	DMD;DMD;DMD;DMD;DMD;DMD;DMD;DMD;DMD;DMD;DMD;DMD;DMD;DMD;DMD;DMD;DMD;DMD;DMD;DMD;DMD;DMD;DMD	Body;Body;1stExon;5'UTR;5'UTR;Body;5'UTR;1stExon;Body;Body;Body;5'UTR;1stExon;Body;Body;Body;5'UTR;Body;Body;Body;Body;1stExon;1stExon	Island	21.2±14.5	26.2±21.6	5.0	0.00196835	0.691172
cg26132647			S_Shore	18.2±4.3	14.1±1.9	-4.1	0.0019689	0.691172
cg08809251	TMEM45B	Body		78.6±3.1	75.5±2.7	-3.1	0.0019714	0.691172
cg12628746			Island	17.2±2.2	19.1±2.5	2.0	0.00197248	0.691172
cg02619167	AK3L1;AK3L1;AK3L1;AK3L1	5'UTR;TSS1500;TSS1500;1stExon	Island	6.5±1.6	5.5±0.6	-1.0	0.00197295	0.691172
cg20937981	RPTOR;RPTOR	Body;Body		89.0±1.5	84.7±3.9	-4.2	0.00197316	0.691172
cg21545522	TMCC2	Body	Island	75.9±6.8	67.2±4.9	-8.7	0.0019736	0.691172
cg16360444	ITGA7;ITGA7;ITGA7	TSS1500;Body;TSS1500	S_Shore	16.6±3.3	13.5±2.1	-3.1	0.00197405	0.691172
cg11080404	EEF1A2	Body	Island	48.7±7.1	41.3±4.9	-7.4	0.001981	0.692628
cg25456144	CD82;CD82	Body;Body		58.2±7.4	46.3±8.3	-11.9	0.00198279	0.692628
cg26095658	FIGLA	TSS200	Island	19.3±7.1	12.4±3.1	-6.9	0.00198394	0.692628
cg06454760	ZNF135;ZNF135;ZNF135;ZNF135;ZNF135	TSS200;TSS200;TSS200;TSS200;TSS200	Island	18.3±4.3	14.5±1.8	-3.9	0.00198668	0.692628
cg07769569	ZNF266;ZNF266	5'UTR;5'UTR	N_Shelf	85.7±1.5	83.2±2.6	-2.5	0.00198831	0.692628
cg18163699	FADS3	TSS200	Island	15.2±2.3	13.3±1.0	-1.9	0.00199169	0.692628
cg15623249	GRIN2D	TSS1500	Island	11.4±1.9	9.4±1.7	-2.0	0.00199206	0.692628
cg26843498			S_Shore	19.2±5.3	15.4±1.7	-3.9	0.00199368	0.692628
cg14215515	FAM125B;FAM125B	Body;Body	S_Shore	70.2±8.5	61.8±5.9	-8.4	0.00199606	0.692628
cg01477908	GSTTP2	TSS1500		73.6±6.0	66.3±9.0	-7.4	0.00199613	0.692628
cg08250879			N_Shore	21.5±7.1	15.6±4.5	-5.9	0.0019984	0.692628
cg03063277	ADAP1	3'UTR	S_Shore	94.4±2.4	96.2±1.0	1.8	0.00199979	0.692628
cg04085699	PLCB3	Body	Island	65.1±5.4	57.9±4.3	-7.2	0.00200003	0.692628
cg10994944	LCK;LCK	Body;Body	Island	38.9±12.4	22.9±8.9	-15.9	0.00200103	0.692628
cg14317384			Island	48.8±13.2	60.9±7.7	12.1	0.0020033	0.692628
cg18664667	ATXN7L1;ATXN7L1	TSS1500;TSS1500	Island	13.5±2.6	11.8±1.3	-1.8	0.00200761	0.692628
cg25358415	PPP1R11	Body	N_Shelf	83.3±2.9	78.1±4.4	-5.2	0.00200928	0.692628
cg00346256	C3	Body	Island	88.0±2.9	81.9±5.5	-6.1	0.00201189	0.692628
cg20735989	PCGF3	Body	Island	82.5±3.2	85.8±1.9	3.3	0.00201314	0.692628
cg07961098				64.1±9.0	51.2±9.8	-12.8	0.00201321	0.692628
cg14061230	NAIF1;SLC25A25	1stExon;TSS1500	N_Shore	27.7±3.7	23.3±3.8	-4.4	0.0020133	0.692628
cg14581419	PSD	Body	S_Shore	11.9±4.9	6.9±1.4	-5.1	0.00201334	0.692628
cg26325135	JRK;JRK	5'UTR;5'UTR	Island	4.8±0.6	4.2±0.5	-0.5	0.00201384	0.692628
cg26986660			S_Shore	86.6±1.9	83.4±3.8	-3.2	0.00201546	0.692628
cg19590511	ABR;ABR;ABR	Body;Body;Body		97.5±0.3	96.8±0.6	-0.7	0.00201856	0.692628
cg07087850	RGL2;RGL2	Body;Body	N_Shore	68.1±4.5	60.9±7.3	-7.2	0.00201952	0.692628
cg24279701				67.6±1.3	69.3±1.8	1.6	0.00201988	0.692628
cg00059643	TRIM41;TRIM41	3'UTR;3'UTR	S_Shore	39.6±6.5	31.6±4.6	-8.0	0.00202	0.692628
cg03705299	ST5;ST5;ST5	Body;Body;Body		85.6±1.7	83.0±2.3	-2.6	0.0020203	0.692628
cg13763729	ZFP161;ZFP161;ZFP161	Body;5'UTR;5'UTR	Island	5.2±0.5	4.8±0.3	-0.4	0.00203096	0.695022
cg02883829	SLC7A6;SLC7A6	5'UTR;5'UTR	S_Shelf	84.0±2.1	80.2±3.8	-3.7	0.00203251	0.695022
cg02524035	HRNBP3	5'UTR		22.6±7.1	14.4±4.1	-8.2	0.00203381	0.695022
cg22277485				86.5±3.4	83.0±3.7	-3.5	0.00203456	0.695022
cg02291439	PPIC	Body	N_Shore	69.0±4.9	63.3±4.3	-5.7	0.00203635	0.695022
cg05123138	SPG20;SPG20;SPG20;SPG20	TSS1500;TSS1500;TSS200;5'UTR	Island	8.1±1.2	7.0±0.7	-1.1	0.00203704	0.695022
cg19389884			Island	16.6±2.7	13.9±1.4	-2.6	0.00203828	0.695022
cg00231875	SPON1	3'UTR		71.1±5.7	76.4±5.1	5.3	0.00203893	0.695022
cg04414245			S_Shelf	84.7±3.4	80.7±4.7	-4.0	0.00204264	0.695629
cg22575540	TRIM54;TRIM54	1stExon;1stExon		70.5±10.5	58.2±9.7	-12.4	0.00204363	0.695629
cg19751951	GYG1	Body	Island	9.4±1.6	8.1±1.0	-1.4	0.00205278	0.698246
cg20397034	MKLN1;FLJ43663	TSS1500;TSS1500	N_Shore	10.2±0.8	9.2±0.7	-1.0	0.00205834	0.69897
cg17425818	NRP1;NRP1;NRP1	Body;Body;Body		53.1±9.6	44.9±8.6	-8.1	0.00205866	0.69897
cg21442773	LYST	5'UTR	Island	9.8±3.9	6.9±1.0	-3.0	0.0020622	0.69897
cg13177921	MAP4K2	Body		77.5±3.2	72.7±3.4	-4.8	0.00206221	0.69897
cg06267488	DET1;DET1;DET1	Body;Body;Body		88.3±2.0	84.3±4.3	-4.1	0.00206396	0.69897
cg09874333	PTPRN2;PTPRN2;PTPRN2	Body;Body;Body		21.9±9.9	40.7±14.9	18.8	0.00206497	0.69897
cg22971028	MIR655	TSS1500		86.3±2.6	88.9±1.6	2.6	0.00206721	0.69897
cg00274203	COQ10A;COQ10A	Body;Body	S_Shore	28.7±5.2	23.7±5.6	-4.9	0.0020673	0.69897
cg00656411			Island	9.3±2.2	6.8±1.5	-2.5	0.00206809	0.69897
cg06653151	GTF2IRD2	Body		90.9±1.2	89.1±1.1	-1.7	0.00207659	0.700594
cg20114404	MORG1;MORG1;C19orf56;MORG1;MORG1	5'UTR;5'UTR;TSS200;Body;1stExon	Island	7.3±1.2	6.3±0.4	-1.0	0.00207707	0.700594
cg01579784	TSPAN18;TSPAN18	3'UTR;3'UTR		55.1±6.8	63.0±6.9	7.9	0.00207921	0.700594
cg09355190	RHOT2	Body	S_Shore	97.8±0.3	97.3±0.4	-0.4	0.00208051	0.700594
cg19746502	NRG3;NRG3;NRG3	Body;Body;Body		59.0±7.1	68.5±6.3	9.5	0.00208255	0.700594
cg03410903	DAGLA	TSS1500	Island	3.1±0.4	2.7±0.4	-0.4	0.00208404	0.700594
cg21120063	C2orf82	TSS200		50.8±6.2	60.0±7.2	9.3	0.00208432	0.700594
cg25352592	HES2	TSS1500	S_Shore	49.8±7.4	37.2±11.5	-12.6	0.00208464	0.700594
cg01476047	ASCC1	5'UTR	N_Shore	67.1±5.0	60.4±8.6	-6.7	0.00208769	0.700923
cg08862148	GABBR1;GABBR1;GABBR1	Body;1stExon;Body	Island	26.7±5.5	20.9±2.7	-5.8	0.00209042	0.700923
cg25273451	LOC100128573	Body	N_Shelf	64.5±7.9	57.3±7.3	-7.2	0.00209226	0.700923
cg09758680	DIP2C	Body	N_Shore	76.9±3.3	70.0±7.5	-6.9	0.00209248	0.700923
cg04882188	SLC16A9	5'UTR	Island	22.7±7.7	15.2±4.5	-7.5	0.00209296	0.700923
cg15824312	FUBP1	3'UTR		55.4±6.4	61.8±5.4	6.5	0.00209644	0.701259
cg10862981			Island	74.2±5.2	67.1±4.8	-7.1	0.0020969	0.701259
cg02806704	AMOTL2	Body	Island	81.6±2.5	77.5±3.5	-4.2	0.0021026	0.702591
cg08613350	MIR548F5	Body		92.3±1.0	89.9±2.2	-2.4	0.00210383	0.702591
cg01378812	DDX52;DDX52	TSS1500;TSS1500	S_Shore	58.8±5.5	65.5±5.8	6.7	0.00210572	0.702628
cg14322681	SKAP2;SKAP2	5'UTR;1stExon	Island	5.1±0.8	4.3±0.8	-0.8	0.00210699	0.702628
cg06390041	RAB19	Body		88.1±1.8	90.3±1.6	2.2	0.00211356	0.702628
cg07123132	BTBD8;BTBD8	1stExon;5'UTR	Island	9.4±1.6	8.4±0.7	-1.0	0.00211417	0.702628
cg04128307	WDR59;WDR59	5'UTR;1stExon	Island	28.3±2.6	25.7±2.2	-2.7	0.00211446	0.702628
cg04220635	SLC25A24	TSS200	Island	10.0±1.3	8.8±0.7	-1.2	0.00211551	0.702628
cg14666473	FGFR1OP2;C12orf11;FGFR1OP2	5'UTR;TSS1500;1stExon	Island	11.9±0.9	10.9±0.8	-0.9	0.00211683	0.702628
cg11964823	MICB	Body	S_Shore	8.8±4.0	13.2±6.6	4.4	0.00211698	0.702628
cg12159464	CSGALNACT1;CSGALNACT1;CSGALNACT1	Body;Body;Body		72.5±7.6	63.8±9.6	-8.7	0.00211966	0.702628
cg24506533	RAF1	TSS200	Island	5.9±0.6	6.7±0.8	0.8	0.00211977	0.702628
cg00466827	GNAS;GNAS;GNAS;GNAS;GNAS;GNAS;GNAS;GNAS	3'UTR;TSS1500;TSS1500;Body;TSS1500;3'UTR;TSS1500;Body	Island	7.9±1.2	6.6±0.8	-1.2	0.00212078	0.702628
cg01986577	ARNTL2	TSS1500	N_Shore	18.7±7.0	12.2±2.6	-6.5	0.00212248	0.702628
cg11212864	ZFAT;ZFAT	Body;Body		87.3±1.6	85.3±2.2	-2.0	0.0021249	0.702628
cg02970830	TSSK4	TSS1500		78.4±6.1	70.8±7.3	-7.6	0.00212521	0.702628
cg24366564	RAP1GAP2;RAP1GAP2	Body;Body		33.8±8.2	25.6±7.0	-8.1	0.00212692	0.702628
cg03633706	OPN5;OPN5	Body;TSS1500		63.5±4.4	54.3±7.4	-9.2	0.00212777	0.702628
cg24784036	SEMA3B;SEMA3B	Body;Body	N_Shelf	19.5±5.5	14.5±3.2	-5.0	0.00213084	0.702628
cg10965738	RICTOR	Body	N_Shelf	76.6±5.2	71.0±3.5	-5.5	0.00213307	0.702628
cg00469395			Island	85.5±8.0	91.2±3.8	5.7	0.00213557	0.702628
cg14005240	ATP4A	TSS1500		71.0±6.0	63.7±5.5	-7.3	0.00213678	0.702628
cg21622152	FLYWCH1;FLYWCH1	TSS1500;TSS1500	Island	7.5±1.2	6.6±0.6	-0.8	0.00214182	0.702628
cg25608626	DSCAML1	Body		35.9±5.6	27.5±8.1	-8.4	0.00214218	0.702628
cg23500396	TSPAN18	5'UTR		86.9±2.1	83.7±3.2	-3.2	0.00214275	0.702628
cg07184125			S_Shelf	74.5±5.7	69.9±4.8	-4.6	0.00214305	0.702628
cg19556337			S_Shelf	68.1±11.3	55.7±8.6	-12.3	0.00214763	0.702628
cg16473915	HTRA4;HTRA4	1stExon;5'UTR	Island	67.6±8.4	59.9±8.6	-7.8	0.00214867	0.702628
cg19150467	PTDSS2	Body	Island	94.3±3.7	96.3±1.2	2.0	0.002149	0.702628
cg06755654	KBTBD7	1stExon	N_Shore	88.3±1.3	86.0±1.9	-2.3	0.00214945	0.702628
cg03367387	KIAA0226;KIAA0226	Body;Body		16.9±2.3	15.0±1.4	-1.9	0.00215	0.702628
cg23718924	BCL11A;BCL11A;BCL11A	Body;Body;Body	Island	20.3±6.7	13.4±5.5	-6.9	0.00215012	0.702628
cg27507704	C4orf46;C4orf46;ETFDH	1stExon;5'UTR;TSS200	Island	4.6±0.6	3.9±0.5	-0.7	0.00215094	0.702628
cg27112983			S_Shore	50.6±14.8	36.1±9.8	-14.5	0.00215106	0.702628
cg05970116				34.1±8.6	45.6±6.8	11.6	0.00215737	0.702676
cg10672726	AP2S1;AP2S1	Body;Body	N_Shore	23.8±8.2	32.2±6.2	8.4	0.00215874	0.702676
cg19471376	TIMM22	TSS200	Island	6.2±0.6	5.6±0.5	-0.6	0.00216034	0.702676
cg02794892	CD209;CD209;CD209;CD209;CD209;CD209;CD209;CD209	TSS1500;TSS1500;TSS1500;TSS1500;TSS1500;TSS1500;TSS1500;TSS1500		33.5±10.9	25.1±8.2	-8.4	0.00216038	0.702676
cg00083359	EEF1D;EEF1D;EEF1D;EEF1D;EEF1D;EEF1D;EEF1D	5'UTR;5'UTR;5'UTR;5'UTR;5'UTR;5'UTR;5'UTR	Island	63.5±4.1	58.0±3.6	-5.5	0.00216154	0.702676
cg07822469			S_Shore	15.4±2.6	13.7±2.0	-1.6	0.00216257	0.702676
cg21493591	ZFX	TSS200	S_Shore	74.4±6.2	59.5±13.6	-14.9	0.00216325	0.702676
cg19582265	EBI3	TSS1500		21.8±2.4	26.0±3.5	4.2	0.0021693	0.702676
cg06076794	MAP2K3;MAP2K3	3'UTR;3'UTR	N_Shore	80.2±3.5	75.4±2.9	-4.9	0.00217042	0.702676
cg14185957	SET;SET	Body;Body	Island	5.5±0.6	4.9±0.5	-0.6	0.00217088	0.702676
cg18808318			N_Shelf	77.3±6.8	69.8±4.9	-7.6	0.00217316	0.702676
cg11015678	BAT1;BAT1	TSS1500;TSS1500	S_Shore	35.2±6.4	25.8±7.2	-9.4	0.00217802	0.702676
cg09253663	APLN;APLN	5'UTR;1stExon	Island	28.6±19.2	23.7±18.0	-4.9	0.00218068	0.702676
cg24404533	MUC6	TSS200	Island	48.4±14.0	62.6±12.8	14.1	0.00218122	0.702676
cg23045243	URB2	Body		75.6±6.3	82.0±5.9	6.4	0.00218236	0.702676
cg20356272			S_Shelf	40.2±4.9	34.5±6.1	-5.7	0.00218312	0.702676
cg18766468	LRRC15;LRRC15	TSS200;TSS200		15.2±4.4	11.5±2.0	-3.7	0.00218362	0.702676
cg04128563	AMD1;AMD1	TSS1500;TSS1500	Island	7.3±1.0	6.4±0.7	-0.9	0.00218448	0.702676
cg08438989			Island	5.0±0.4	5.7±0.5	0.6	0.00218795	0.702676
cg02291403	FZD10	TSS1500	Island	7.1±1.1	6.2±0.6	-0.9	0.00219138	0.702676
cg09490071	RASA1;RASA1	1stExon;TSS200	S_Shore	8.8±1.9	7.1±0.8	-1.6	0.00219203	0.702676
cg20006741	ATP11A;ATP11A	3'UTR;Body	N_Shelf	78.3±3.2	73.2±6.5	-5.1	0.00219463	0.702676
cg06063209	TNK2;TNK2	Body;Body	Island	89.9±5.0	94.8±1.5	4.8	0.00219611	0.702676
cg02044612	UNC93B1	TSS1500	S_Shore	52.4±4.4	47.0±5.8	-5.4	0.00219836	0.702676
cg01025838			S_Shore	59.4±6.9	50.2±8.4	-9.2	0.00219854	0.702676
cg15500929	SYDE2;SYDE2	1stExon;5'UTR	Island	10.5±1.7	9.0±0.9	-1.5	0.00219871	0.702676
cg11070881	CCDC88C	Body	S_Shore	83.1±2.5	77.7±4.7	-5.4	0.00220184	0.702676
cg19270887	HECW1	Body		60.9±8.6	71.9±5.2	10.9	0.00220298	0.702676
cg08313939	SLC32A1;SLC32A1	5'UTR;1stExon	Island	6.4±0.6	5.7±0.6	-0.7	0.00220316	0.702676
cg07074666	EFR3B	Body	Island	27.8±9.4	19.5±3.9	-8.3	0.0022042	0.702676
cg14767790	EMID2	Body	Island	6.7±0.6	6.0±0.4	-0.7	0.00220453	0.702676
cg07312661	PARP9;PARP9;PARP9;PARP9;PARP9;PARP9	5'UTR;5'UTR;5'UTR;5'UTR;5'UTR;5'UTR	N_Shelf	84.3±2.5	79.8±3.7	-4.5	0.00220485	0.702676
cg16474184	P11	Body		14.9±2.1	12.9±1.5	-2.0	0.00220503	0.702676
cg05136786	ANXA4	TSS200	Island	4.9±0.6	4.3±0.6	-0.7	0.00220505	0.702676
cg25949941	LENG9	TSS200	Island	7.0±1.1	6.0±0.7	-1.1	0.00220823	0.702676
cg07237397	KRT78	TSS1500		38.5±9.7	26.7±6.6	-11.8	0.00220829	0.702676
cg22618556	GALNT9	Body	N_Shore	59.6±6.4	52.3±6.4	-7.3	0.00220964	0.702676
cg00939106	UFC1;UFC1	1stExon;5'UTR		4.7±1.0	3.9±0.8	-0.8	0.00221005	0.702676
cg16176694				35.5±9.9	24.1±5.5	-11.4	0.00221092	0.702676
cg02021895	CAPRIN1;CAPRIN1	Body;Body		88.4±2.1	85.6±4.3	-2.8	0.00221144	0.702676
cg22191326				10.0±1.8	8.5±0.9	-1.6	0.00221245	0.702676
cg17497187	CGB5	Body		69.5±2.5	66.1±2.8	-3.4	0.00221304	0.702676
cg10068982	SIK2	Body		75.5±3.1	69.5±7.1	-6.0	0.00221841	0.70391
cg02967198	USP10	Body		79.0±3.9	75.2±2.8	-3.8	0.00222252	0.704746
cg12549079	ALOX12P2	TSS200		58.3±4.7	53.0±6.9	-5.2	0.00222607	0.70512
cg09223851	SH2B2	Body	S_Shore	43.1±6.6	36.9±3.9	-6.2	0.00222665	0.70512
cg14475036				79.2±3.4	72.4±5.9	-6.8	0.00223027	0.70512
cg05148324	RENBP	TSS1500		81.6±1.5	79.3±1.6	-2.3	0.00223122	0.70512
cg26932976	KIAA0664	TSS1500	Island	7.7±1.3	6.8±0.5	-0.9	0.00223409	0.70512
cg25793027	RSL24D1	Body	Island	4.6±0.3	4.2±0.4	-0.4	0.00223418	0.70512
cg25386611	RPL3;SNORD83A;RPL3	Body;TSS1500;Body	N_Shelf	12.3±3.0	9.3±2.6	-3.0	0.00223636	0.70512
cg00714377	SLA2;SLA2	TSS200;TSS200		17.8±5.4	12.4±2.3	-5.4	0.00223687	0.70512
cg01949902	TNRC6B	TSS1500	N_Shore	6.3±0.7	5.5±0.5	-0.8	0.0022384	0.70512
cg19543068	ATXN3;ATXN3;ATXN3;ATXN3;ATXN3;ATXN3;ATXN3;ATXN3;ATXN3;ATXN3;ATXN3;ATXN3;ATXN3;ATXN3;ATXN3;ATXN3;ATXN3;ATXN3;ATXN3;ATXN3;ATXN3;ATXN3;ATXN3;ATXN3;ATXN3;ATXN3;ATXN3;ATXN3;ATXN3;ATXN3;ATXN3;ATXN3	TSS200;TSS200;TSS200;TSS200;TSS200;TSS200;TSS200;TSS200;TSS200;TSS200;TSS200;TSS200;TSS200;TSS200;TSS200;TSS200;TSS200;TSS200;TSS200;TSS200;TSS200;TSS200;TSS200;TSS200;TSS200;TSS200;TSS200;TSS200;TSS200;TSS200;TSS200;TSS200	Island	5.5±0.6	5.0±0.4	-0.5	0.00223847	0.70512
cg07574216	TIPARP;LOC100287227	5'UTR;TSS1500	S_Shore	49.9±7.2	39.5±8.8	-10.4	0.00224169	0.705263
cg07268090				81.4±4.2	85.4±2.7	4.0	0.00224188	0.705263
cg00852245	DCAKD;DCAKD	TSS1500;5'UTR	S_Shore	11.9±5.2	19.8±8.9	7.9	0.00224423	0.705458
cg04513882	LIPH	TSS1500		74.3±4.1	66.6±6.2	-7.8	0.00224552	0.705458
cg13922166	MBOAT7;MBOAT7;MBOAT7;MBOAT7;MBOAT7;MBOAT7;MBOAT7;TSEN34;MBOAT7	5'UTR;5'UTR;1stExon;5'UTR;1stExon;1stExon;5'UTR;TSS1500;1stExon	Island	5.9±0.4	5.4±0.6	-0.5	0.00224812	0.705458
cg14800838			S_Shelf	82.8±4.4	80.0±4.3	-2.9	0.00224841	0.705458
cg11701604	LDLRAD3	Body		70.5±5.4	65.3±4.1	-5.3	0.0022502	0.705556
cg06872136			N_Shore	14.6±6.2	28.5±11.3	13.9	0.00225699	0.706273
cg08384920	ANKS3	Body		80.1±3.9	74.5±5.9	-5.6	0.00225839	0.706273
cg02918483	FAM175A	1stExon	Island	7.6±0.7	7.0±0.7	-0.6	0.00226025	0.706273
cg03424554	WWP2;WWP2	Body;Body		15.8±7.1	10.7±3.6	-5.1	0.00226311	0.706273
cg06213463	MT3	TSS200	Island	2.7±0.4	3.1±0.3	0.4	0.00226725	0.706273
cg18585512	ACTN1;ACTN1;ACTN1	Body;Body;Body		76.3±8.1	81.7±5.1	5.3	0.00226753	0.706273
cg03242458	TRIM15	Body		59.0±8.3	47.8±8.5	-11.2	0.00226782	0.706273
cg11074783				30.3±7.0	21.2±8.6	-9.1	0.00226968	0.706273
cg06896906	USP36	TSS1500	Island	3.1±0.3	2.9±0.2	-0.2	0.00227018	0.706273
cg05844871	HLA-DRB6	Body		33.3±12.4	51.9±13.2	18.5	0.00227132	0.706273
cg05156901	CPT1B;CPT1B;CPT1B;CHKB-CPT1B;CPT1B;CPT1B;CPT1B;CPT1B	5'UTR;5'UTR;TSS200;Body;5'UTR;5'UTR;5'UTR;5'UTR	Island	16.8±4.5	22.2±7.0	5.4	0.00227272	0.706273
cg10141022	BRAF	TSS1500	Island	6.3±0.8	7.7±1.3	1.4	0.00227424	0.706273
cg19937098	IKBKG;IKBKG;IKBKG;IKBKG	Body;Body;Body;Body		63.0±13.2	56.0±10.8	-7.0	0.00227637	0.706273
cg27617109				82.1±6.0	75.2±6.0	-6.9	0.00227734	0.706273
cg26757097	RGL2;RGL2	Body;Body	S_Shelf	63.3±11.6	56.6±11.4	-6.7	0.00228069	0.706273
cg01111006				52.9±9.2	42.5±7.4	-10.4	0.00228121	0.706273
cg19499884	LZTS2	5'UTR	S_Shore	18.1±6.5	13.5±2.8	-4.7	0.00228163	0.706273
cg20853889				67.9±10.4	61.4±5.7	-6.6	0.0022848	0.706273
cg09835740			N_Shore	44.1±6.1	36.0±6.2	-8.1	0.00228669	0.706273
cg23478098	LOC645323;LOC645323	Body;Body	N_Shore	19.6±5.4	14.5±3.1	-5.0	0.00228889	0.706273
cg03283429	CACNA1H;CACNA1H	Body;Body	N_Shore	39.3±6.2	30.0±8.7	-9.4	0.00228938	0.706273
cg18832902	ZNRD1;NCRNA00171;ZNRD1	1stExon;TSS1500;Body	S_Shore	8.7±1.5	7.5±1.1	-1.2	0.00228948	0.706273
cg16034060	UHRF1;UHRF1	Body;Body	N_Shore	85.9±1.8	83.0±2.4	-2.9	0.00229432	0.706273
cg05995361	KLHL30	Body	N_Shelf	51.7±7.4	42.1±8.1	-9.6	0.00229658	0.706273
cg07143623				55.8±13.3	37.7±11.7	-18.2	0.00229827	0.706273
cg24585453	PGM1	TSS1500	N_Shore	20.7±5.7	15.3±1.9	-5.4	0.0023013	0.706273
cg14989252	GAPT	TSS1500		41.2±7.6	31.4±5.2	-9.8	0.00230222	0.706273
cg08479571	TRRAP	Body		88.2±1.7	86.1±1.8	-2.1	0.00230249	0.706273
cg21118780	MAP4K4;MAP4K4;MAP4K4	Body;Body;Body		37.3±10.0	50.9±7.7	13.5	0.0023036	0.706273
cg15674432	SLC26A8;SLC26A8	5'UTR;5'UTR	N_Shelf	30.6±5.4	22.7±6.5	-8.0	0.0023043	0.706273
cg08691358	CSRP3;CSRP3	Body;Body		81.9±3.2	77.1±5.6	-4.8	0.00230775	0.706273
cg02991558				14.2±4.5	11.5±3.7	-2.7	0.0023078	0.706273
cg23203227	RSPH3	1stExon	Island	9.7±1.5	8.5±0.7	-1.1	0.00230799	0.706273
cg03860530			N_Shelf	69.8±4.1	64.8±3.4	-5.0	0.00230818	0.706273
cg14253035	AGRN	Body	N_Shore	75.2±4.9	67.6±5.9	-7.6	0.00230875	0.706273
cg03350366	NUMA1	5'UTR		14.3±2.3	11.9±1.4	-2.4	0.00231074	0.706273
cg10895452	EN1	Body	Island	30.5±10.3	18.9±10.1	-11.6	0.00231149	0.706273
cg01643441	MAX;MAX;MAX;MAX;MAX;MAX	Body;Body;Body;Body;Body;Body	N_Shore	57.5±8.7	50.7±9.0	-6.8	0.00231195	0.706273
cg23323745	ZNF81	TSS200	Island	24.5±19.8	20.0±18.8	-4.5	0.00231389	0.706273
cg16197879	CLDN14;CLDN14;CLDN14;CLDN14;CLDN14	5'UTR;5'UTR;TSS1500;5'UTR;5'UTR		87.4±2.2	83.6±4.3	-3.8	0.00231725	0.706273
cg01811037	AGPAT5	TSS200	Island	9.8±1.3	8.5±0.8	-1.3	0.00231934	0.706273
cg17313420	UBE2L3;UBE2L3;UBE2L3	TSS200;TSS200;TSS200	N_Shore	6.4±1.0	5.6±0.4	-0.8	0.00232046	0.706273
cg24118495	SMURF1;SMURF1	Body;Body		44.5±6.8	35.5±6.0	-9.0	0.00232077	0.706273
cg09391136			Island	60.8±8.3	49.6±7.2	-11.1	0.00232079	0.706273
cg06121193			N_Shelf	70.9±4.7	64.7±5.3	-6.1	0.00232259	0.706273
cg08140891	FLAD1;FLAD1	TSS200;TSS200		28.9±1.5	27.1±1.4	-1.7	0.00232505	0.706273
cg12328429	ME3;ME3;ME3	Body;Body;Body		74.9±6.9	80.2±4.4	5.3	0.00232606	0.706273
cg11293764	VSIG1;VSIG1	TSS1500;TSS1500		67.4±12.4	64.3±9.9	-3.0	0.00232678	0.706273
cg07180188	CNST;CNST	Body;Body		86.2±2.2	84.0±1.6	-2.2	0.00232774	0.706273
cg23138980			N_Shelf	81.3±2.7	77.4±2.4	-3.8	0.00232971	0.706273
cg23182239				72.4±3.5	75.7±2.6	3.3	0.00233057	0.706273
cg11233163	NKIRAS1	5'UTR	N_Shelf	74.9±6.2	68.9±4.6	-6.0	0.00233173	0.706273
cg06483739	RCN1	Body		73.2±6.6	62.5±10.1	-10.7	0.00234043	0.706273
cg21783847	CREG1	Body	N_Shore	39.1±8.1	30.0±6.4	-9.1	0.00234349	0.706273
cg18471635	CASP12	TSS200		42.8±5.0	37.3±3.7	-5.5	0.00234366	0.706273
cg14861678			S_Shelf	8.7±1.2	7.5±1.0	-1.2	0.0023477	0.706273
cg18371506	NRP2;NRP2;NRP2;NRP2;NRP2;NRP2;NRP2;NRP2;NRP2;NRP2;NRP2;NRP2	5'UTR;1stExon;5'UTR;5'UTR;5'UTR;5'UTR;1stExon;1stExon;1stExon;5'UTR;1stExon;1stExon	Island	9.1±1.2	8.1±0.7	-1.0	0.00235021	0.706273
cg06944693	ADAMTS8	TSS1500	S_Shore	80.2±3.7	74.0±5.6	-6.2	0.00235402	0.706273
cg25032963	NALCN	Body		66.5±6.7	56.8±8.4	-9.7	0.00235424	0.706273
cg09585974			S_Shore	88.0±1.6	86.3±1.9	-1.7	0.00235511	0.706273
cg00466892	AOX2P	Body		81.7±3.8	75.1±6.6	-6.6	0.00235953	0.706273
cg16408537	TLN2	Body	Island	85.2±1.4	86.8±1.2	1.6	0.0023604	0.706273
cg19124316	PTCD3;POLR1A	Body;TSS1500	Island	10.6±1.7	9.2±0.7	-1.4	0.00236201	0.706273
cg21371645	DULLARD;DULLARD	3'UTR;3'UTR	S_Shore	74.2±3.4	70.4±3.8	-3.8	0.00236351	0.706273
cg25237894	C2orf82	TSS1500		48.4±10.6	58.8±9.4	10.4	0.00236616	0.706273
cg17866044	SFRS4	Body		89.5±1.9	87.7±1.2	-1.8	0.00236646	0.706273
cg14875014	DGKD	TSS1500		8.3±1.9	7.0±1.1	-1.4	0.00236752	0.706273
cg26537248	METTL7B;METTL7B	1stExon;5'UTR		4.6±0.7	3.9±0.5	-0.7	0.00236799	0.706273
cg14172596	PTPRF;PTPRF	TSS200;TSS200	N_Shore	25.0±3.0	22.0±1.6	-3.0	0.0023688	0.706273
cg24869601	TFAP2A;TFAP2A	Body;Body	Island	9.3±5.5	5.2±1.2	-4.1	0.00237034	0.706273
cg07471209	FLJ43390	Body	Island	10.2±2.2	8.1±1.2	-2.0	0.00237076	0.706273
cg00500564	FAM196A;DOCK1	5'UTR;Body	Island	11.7±1.3	10.5±0.8	-1.2	0.00237151	0.706273
cg01667953	ALDOA;ALDOA;ALDOA;ALDOA	Body;Body;Body;Body	S_Shelf	72.7±5.2	68.3±5.1	-4.4	0.00237279	0.706273
cg17529235	C17orf51	Body	N_Shelf	67.7±4.7	72.5±2.7	4.8	0.00238106	0.706273
cg05425050	LGR4	TSS200	S_Shore	6.9±1.1	6.2±0.3	-0.7	0.0023819	0.706273
cg25783352	CALCA;CALCA;CALCA	5'UTR;5'UTR;5'UTR	Island	11.6±2.2	9.6±1.5	-2.0	0.00238423	0.706273
cg11631644	C21orf29	TSS1500	S_Shelf	7.8±1.2	6.7±0.6	-1.1	0.00238534	0.706273
cg24962544	ARID1B;ARID1B;ARID1B	Body;Body;Body		78.2±3.7	82.3±2.5	4.1	0.00238597	0.706273
cg12463256				79.0±6.0	70.0±8.3	-8.9	0.00238615	0.706273
cg02279124	SRPK3;SRPK3;SRPK3	Body;Body;Body	S_Shore	26.6±11.7	21.0±11.3	-5.6	0.00238681	0.706273
cg02762689	GUCA1B	TSS1500		82.9±3.7	75.3±7.9	-7.7	0.00238777	0.706273
cg10061492	PACS2;PACS2	Body;Body	N_Shore	76.3±3.9	70.9±4.4	-5.4	0.00238905	0.706273
cg00683496	SNTB1	Body		79.2±4.4	74.4±5.5	-4.7	0.00239113	0.706273
cg10517990	HCCA2	Body		13.7±3.1	10.7±1.6	-3.0	0.00239274	0.706273
cg19642168	FXYD6;FXYD6;FXYD6;FXYD6;FXYD6	3'UTR;3'UTR;3'UTR;3'UTR;3'UTR		26.9±4.3	34.0±8.1	7.1	0.00239402	0.706273
cg24609884				74.4±4.1	78.1±2.6	3.7	0.00239491	0.706273
cg00289081	MIAT	TSS200	Island	4.6±0.8	3.9±0.3	-0.8	0.0023958	0.706273
cg10872847	ATP4B	Body		84.0±3.9	77.1±6.5	-6.9	0.0023995	0.706273
cg25301142	HMGXB4;HMGXB4	5'UTR;Body	Island	9.3±1.0	8.3±1.0	-1.0	0.00239954	0.706273
cg09650487	FRMD4A	Body		10.8±2.0	9.3±1.1	-1.5	0.00240034	0.706273
cg24577417	HGC6.3	TSS1500	N_Shore	76.1±6.0	82.1±4.0	6.0	0.00240131	0.706273
cg03678710	RFC3;RFC3	Body;Body	S_Shelf	80.6±5.2	77.3±3.0	-3.3	0.00240249	0.706273
cg23815825				16.7±6.3	25.5±9.7	8.8	0.00240968	0.706273
cg00145866			N_Shore	75.6±6.4	80.9±2.3	5.3	0.00241038	0.706273
cg12651540	KIF7	Body	Island	95.5±0.8	94.4±0.8	-1.1	0.00241154	0.706273
cg05770740	QSOX1;QSOX1	Body;Body		35.4±8.8	27.3±6.6	-8.1	0.00241712	0.706273
cg02842627	MON1A;MON1A	1stExon;1stExon	Island	6.1±0.4	5.5±0.5	-0.6	0.00241742	0.706273
cg14517056	TNRC18	Body	Island	86.3±1.6	83.5±2.4	-2.9	0.00241826	0.706273
cg18030833			Island	16.3±9.1	10.3±3.2	-6.0	0.00242314	0.706273
cg09864712	RHBDL1	Body	N_Shelf	83.2±3.3	77.2±5.0	-6.0	0.00242579	0.706273
cg01095590	KIAA0040;KIAA0040;KIAA0040;KIAA0040;KIAA0040;KIAA0040	1stExon;5'UTR;5'UTR;1stExon;5'UTR;5'UTR	N_Shore	9.3±2.4	7.7±1.0	-1.7	0.0024264	0.706273
cg27105465	HCRT	TSS200	S_Shore	62.8±6.7	55.3±6.5	-7.6	0.00242686	0.706273
cg09881021	ZDHHC16;ZDHHC16;ZDHHC16;ZDHHC16;ZDHHC16;ZDHHC16;ZDHHC16;EXOSC1;ZDHHC16;ZDHHC16;ZDHHC16	5'UTR;1stExon;5'UTR;5'UTR;1stExon;5'UTR;1stExon;TSS200;1stExon;1stExon;5'UTR	Island	5.5±0.3	5.0±0.4	-0.5	0.00242877	0.706273
cg00593897				13.3±2.3	11.1±1.0	-2.2	0.00242888	0.706273
cg26875137			N_Shore	69.2±5.4	63.0±6.4	-6.2	0.00243184	0.706273
cg10370109	JAKMIP3	TSS1500		74.0±10.6	82.5±6.3	8.5	0.00243262	0.706273
cg05038436	PGCP	Body		82.3±2.6	78.4±3.0	-3.8	0.0024346	0.706273
cg16522885	PRR5L;PRR5L;PRR5L	5'UTR;5'UTR;Body		83.3±2.9	78.0±4.4	-5.3	0.00243644	0.706273
cg17474260	SNORD45C;SNORD45A;RABGGTB	TSS1500;TSS1500;Body		7.9±1.0	7.2±0.8	-0.7	0.00243795	0.706273
cg15485792	DIP2A;DIP2A;DIP2A;DIP2A;DIP2A;DIP2A;DIP2A	Body;Body;Body;Body;Body;Body;Body	Island	86.6±2.2	80.2±6.1	-6.4	0.0024385	0.706273
cg10075733	ROR2	Body	Island	90.9±2.0	89.0±1.7	-1.9	0.00244078	0.706273
cg23968678	MBOAT7;MBOAT7;MBOAT7;TSEN34;MBOAT7;MBOAT7;MBOAT7;MBOAT7;MBOAT7;TSEN34	5'UTR;5'UTR;5'UTR;TSS1500;1stExon;1stExon;1stExon;1stExon;5'UTR;TSS1500	Island	5.2±0.7	4.4±0.3	-0.8	0.00244138	0.706273
cg25873514			N_Shore	45.7±13.2	61.1±11.1	15.4	0.00244185	0.706273
cg01931840	PGRMC2	3'UTR		79.7±3.5	74.1±5.3	-5.6	0.00244284	0.706273
cg01852063	CLCN7;CLCN7	Body;Body	Island	92.1±3.3	94.4±1.3	2.3	0.00244334	0.706273
cg11123493	C5orf13;C5orf13	TSS1500;TSS1500		71.0±7.0	65.2±9.7	-5.8	0.00244548	0.706273
cg11794649	HFM1	5'UTR	Island	9.3±1.6	8.1±0.7	-1.2	0.00244595	0.706273
cg10315347	CGGBP1;CGGBP1	TSS200;TSS200	Island	5.6±0.9	6.9±0.9	1.3	0.00244806	0.706273
cg15841944	ANKRD23	Body	S_Shore	83.7±4.0	87.4±1.8	3.7	0.00245062	0.706273
cg06409741	RASA3	Body	Island	86.5±2.0	84.0±2.1	-2.5	0.0024535	0.706273
cg16405055	SLC25A44	5'UTR	S_Shore	7.9±1.3	6.9±0.4	-1.0	0.00245523	0.706273
cg09782637	DIP2C	Body	S_Shore	84.5±2.1	80.2±4.0	-4.3	0.0024555	0.706273
cg19412007	PSMB9;PSMB9	Body;Body	S_Shelf	78.8±4.5	71.6±5.6	-7.1	0.00245661	0.706273
cg06419093			Island	72.4±3.7	67.3±5.7	-5.1	0.00245829	0.706273
cg20735365			S_Shelf	10.6±1.1	9.7±1.0	-0.9	0.00246054	0.706273
cg17596279	C1orf159	Body	Island	77.3±4.4	67.7±8.3	-9.6	0.00246123	0.706273
cg06127313	MGAT5B;MGAT5B	3'UTR;3'UTR	S_Shore	53.1±7.1	44.0±5.7	-9.1	0.00246276	0.706273
cg16107172	SLC27A5	1stExon	N_Shelf	72.0±5.4	64.1±6.8	-7.9	0.00246388	0.706273
cg26140802				49.4±7.2	59.2±8.6	9.8	0.00246403	0.706273
cg18739537	NFKBIE	Body	N_Shore	60.9±6.3	50.5±7.7	-10.3	0.00246532	0.706273
cg11797898	MAD1L1;MAD1L1;MAD1L1	Body;Body;Body		72.4±8.3	62.3±8.6	-10.1	0.0024689	0.706273
cg08814381	MAPKAPK5;C12orf47;MAPKAPK5	TSS1500;Body;TSS1500	N_Shore	7.0±0.7	6.4±0.4	-0.6	0.00247214	0.706273
cg07426960			S_Shore	49.0±5.5	42.7±3.5	-6.3	0.00247267	0.706273
cg13341412	NKAIN2	Body		18.7±4.2	14.8±2.8	-3.9	0.00247276	0.706273
cg12130672				77.9±3.2	74.2±2.9	-3.6	0.00247773	0.706273
cg18756771	DUSP5	Body	S_Shelf	51.6±5.2	57.0±5.9	5.4	0.0024785	0.706273
cg07042289				15.3±3.4	12.2±1.2	-3.1	0.00248014	0.706273
cg12659981	ODZ2	TSS1500		36.7±5.8	29.2±6.0	-7.5	0.00248552	0.706273
cg13980079	WHSC1;WHSC1;WHSC1;WHSC1	3'UTR;3'UTR;3'UTR;3'UTR	Island	94.9±0.5	95.5±0.6	0.5	0.00248586	0.706273
cg20095390	ZC3H15	3'UTR		75.2±3.6	70.4±2.9	-4.8	0.00248586	0.706273
cg03226872	BLCAP;BLCAP;BLCAP;BLCAP;BLCAP	5'UTR;TSS1500;5'UTR;5'UTR;5'UTR	N_Shelf	61.9±6.0	55.3±5.5	-6.6	0.00248745	0.706273
cg26218412	MOSC2	TSS200	Island	4.4±0.3	4.0±0.3	-0.4	0.00248763	0.706273
cg08889480	ANXA8L2	TSS200		64.9±5.8	60.4±4.7	-4.5	0.00248937	0.706273
cg10452248	ANKRD11	5'UTR	Island	92.7±1.3	93.9±1.2	1.2	0.00249009	0.706273
cg24251850	PIK3R5;PIK3R5	5'UTR;TSS200		39.2±11.6	52.5±12.1	13.4	0.00249074	0.706273
cg14055193	GRIN1;GRIN1;GRIN1	Body;Body;Body	S_Shore	34.1±9.5	45.0±6.9	10.9	0.00249559	0.706273
cg00188746	TMEM51;TMEM51;TMEM51;TMEM51;TMEM51;TMEM51;C1orf126	1stExon;5'UTR;1stExon;5'UTR;5'UTR;5'UTR;TSS1500	Island	9.5±1.5	8.1±0.7	-1.4	0.00249618	0.706273
cg12131419				63.4±6.3	55.9±8.7	-7.5	0.00249693	0.706273
cg23545272	EFNB1;EFNB1	5'UTR;1stExon	Island	24.3±16.4	19.8±15.4	-4.5	0.00249776	0.706273
cg21922577	CSF1R	5'UTR		81.8±2.7	75.4±6.8	-6.4	0.00249896	0.706273
cg06167524			N_Shore	89.3±2.2	91.6±1.9	2.4	0.00249952	0.706273
cg03186514	SH3RF3	Body		89.0±2.1	86.7±1.8	-2.3	0.00250016	0.706273
cg01425967	PCP4L1	TSS1500	N_Shore	24.3±5.9	17.8±4.4	-6.5	0.00250327	0.706273
cg07929406	SOX3	TSS200	Island	21.4±10.9	26.8±16.4	5.4	0.00250348	0.706273
cg25131551	ALX3	Body	N_Shelf	81.3±2.3	77.1±4.1	-4.2	0.00250355	0.706273
cg02644889	XIST	TSS1500		71.5±10.3	79.0±4.8	7.5	0.00250421	0.706273
cg24933645	SLC30A10	1stExon	Island	10.6±3.5	8.4±1.7	-2.1	0.0025055	0.706273
cg02562544	PODN	Body	N_Shore	73.1±3.9	65.7±6.6	-7.4	0.00250697	0.706273
cg14266999	VPS52;RPS18	TSS1500;Body	S_Shore	13.0±3.8	9.9±2.0	-3.1	0.00250769	0.706273
cg01643563	CACNA1H;CACNA1H	Body;Body	N_Shore	32.1±6.4	23.5±6.3	-8.6	0.00250802	0.706273
cg23435915	LOC153684	Body	S_Shore	32.5±11.0	19.5±8.0	-13.0	0.00250949	0.706273
cg09785847			Island	9.1±1.6	12.1±2.8	3.0	0.00251065	0.706273
cg08996597				58.6±15.5	38.8±12.0	-19.7	0.00251155	0.706273
cg11334709	C1orf200;PIK3CD	TSS1500;5'UTR	S_Shelf	70.6±1.0	71.7±0.8	1.1	0.0025118	0.706273
cg11144641	NEUROG1;NEUROG1	5'UTR;1stExon	Island	6.1±0.5	7.7±1.6	1.6	0.00251229	0.706273
cg12682931	RRAGD	Body	N_Shore	78.6±3.5	73.2±5.6	-5.5	0.00251291	0.706273
cg02895724	MEX3C	Body	N_Shelf	56.2±7.9	46.4±6.7	-9.8	0.00251317	0.706273
cg23712980	POFUT1;PLAGL2;POFUT1	TSS200;TSS200;TSS200	Island	2.2±0.2	2.5±0.2	0.3	0.00251351	0.706273
cg10174191	ZNF319	Body	Island	82.0±4.0	74.3±6.0	-7.7	0.00251763	0.706273
cg24274579	TBX4	Body	Island	82.0±6.9	68.7±11.6	-13.4	0.00251839	0.706273
cg25125060	NR2E1	Body	Island	49.1±7.0	38.7±9.7	-10.3	0.00251854	0.706273
cg03197032				56.2±7.5	46.9±8.1	-9.4	0.00251891	0.706273
cg27528660	TRPA1	TSS200	Island	5.8±0.7	6.5±0.8	0.7	0.00251895	0.706273
cg00039478	ABCA3	Body	Island	76.0±3.0	72.7±2.6	-3.3	0.00252022	0.706273
cg06893138	HIST3H2BB;HIST3H2A	TSS1500;1stExon	Island	6.3±0.7	5.6±0.8	-0.6	0.0025208	0.706273
cg17231690	KRT19	Body	Island	9.5±3.7	6.4±1.3	-3.1	0.00252116	0.706273
cg21348233	GPS1;GPS1	Body;Body	N_Shore	57.0±10.1	64.8±5.9	7.8	0.00252126	0.706273
cg07847788	C17orf68;C17orf44	3'UTR;TSS1500	S_Shelf	72.5±9.0	63.5±7.7	-9.0	0.00252128	0.706273
cg25532751	CCDC57	Body		85.1±2.2	87.0±1.7	1.9	0.00252141	0.706273
cg08972261	SNX17;EIF2B4;EIF2B4;EIF2B4	Body;TSS1500;TSS1500;TSS1500	S_Shore	9.8±1.7	8.3±1.3	-1.6	0.00252208	0.706273
cg23451424	CACNA2D1	TSS1500	Island	10.9±1.7	9.4±1.0	-1.5	0.00252339	0.706273
cg07350977	CDH9	TSS200		32.0±2.4	34.0±2.0	2.0	0.00252362	0.706273
cg00782925	WDR87;SIPA1L3	TSS1500;5'UTR	S_Shore	16.0±2.5	13.4±1.4	-2.6	0.00252383	0.706273
cg06612122	LOC644649	Body	Island	85.6±3.8	78.9±6.0	-6.8	0.0025248	0.706273
cg13824271			Island	8.6±1.4	7.4±0.7	-1.2	0.0025268	0.706294
cg18150584	ID3	TSS1500	S_Shore	71.0±9.9	63.5±8.6	-7.5	0.00252944	0.706294
cg22817748				70.5±3.3	75.5±4.6	4.9	0.00252946	0.706294
cg03730249	FOXJ3	Body		86.2±2.2	83.0±3.6	-3.1	0.00253237	0.706294
cg03872724	MARCH10;MARCH10	5'UTR;5'UTR	N_Shelf	86.4±2.3	84.4±2.3	-2.1	0.00253645	0.706294
cg02904996	HLA-DPA1	Body		78.9±3.6	71.3±6.8	-7.5	0.00253735	0.706294
cg09344281	KCNG1	Body	Island	67.8±9.9	59.1±9.7	-8.7	0.00253787	0.706294
cg22158158	TNXB;TNXA	Body;Body		68.1±9.5	76.3±4.4	8.2	0.00254054	0.706294
cg06069206	PLCG2	Body		79.5±3.6	75.6±4.8	-3.9	0.00254056	0.706294
cg17825173	TACR2	3'UTR		87.7±1.7	85.4±2.1	-2.3	0.00254081	0.706294
cg20307896			S_Shore	23.6±5.5	17.4±3.8	-6.2	0.0025417	0.706294
cg14528537	ZNF2;ZNF2	TSS1500;TSS1500	N_Shore	10.7±2.5	9.0±2.8	-1.6	0.00254664	0.706294
cg16356622	EIF2C1	Body	S_Shelf	50.8±9.9	42.4±7.5	-8.4	0.00254684	0.706294
cg00662258				62.9±4.8	58.3±8.2	-4.6	0.00254899	0.706294
cg19356324	PRMT7;SLC7A6OS	5'UTR;TSS1500	S_Shore	66.3±5.0	71.1±2.5	4.8	0.00255053	0.706294
cg23455651	BCAS4;BCAS4;BCAS4	Body;Body;Body	Island	77.2±2.7	72.5±3.8	-4.7	0.00255098	0.706294
cg21555877	HRNBP3	5'UTR	S_Shore	72.0±7.2	79.0±6.3	7.0	0.00255233	0.706294
cg02648589	RASA3	Body	N_Shore	88.6±2.3	83.9±4.8	-4.6	0.00255314	0.706294
cg23430742	DYNLL1;SFRS9;DYNLL1	1stExon;TSS200;5'UTR	Island	2.4±0.2	2.6±0.2	0.2	0.00255447	0.706294
cg00679383	WHSC2	Body	N_Shore	82.7±3.3	75.6±8.8	-7.1	0.00255593	0.706294
cg00428457				30.9±13.7	44.0±9.8	13.2	0.00255743	0.706294
cg22294241	SYT5	TSS200	S_Shore	10.1±1.4	8.9±0.9	-1.2	0.00255744	0.706294
cg01134296	MMP28;MMP28	TSS1500;TSS1500	S_Shore	17.1±5.1	11.7±2.2	-5.3	0.00256156	0.706412
cg11958668	RNF103	3'UTR		79.0±3.6	74.1±3.6	-4.9	0.00256174	0.706412
cg17178900	PM20D1	Body	Island	74.5±16.3	52.5±18.7	-22.1	0.0025623	0.706412
cg00517270	UNC13C	Body		58.9±7.8	67.7±4.2	8.8	0.00256662	0.706852
cg20598921	PLCH2	Body	Island	17.9±6.7	12.6±1.9	-5.3	0.00256686	0.706852
cg08958793	VDAC2	TSS200	Island	9.6±1.8	8.3±0.9	-1.3	0.00257012	0.706946
cg26825751	WHAMML2	Body	Island	3.7±0.2	3.4±0.3	-0.3	0.00257017	0.706946
cg01701634	NKG7	TSS200		49.8±8.2	40.7±9.0	-9.2	0.0025718	0.706978
cg00887700	EIF2B1;GTF2H3	TSS200;TSS200	Island	6.6±0.9	5.9±0.6	-0.7	0.00257494	0.706978
cg24891846	CACNA1A;CACNA1A	Body;Body	Island	18.6±4.5	14.8±1.7	-3.8	0.00257565	0.706978
cg14511866	MAP4K4;MAP4K4;MAP4K4	Body;Body;Body		75.3±6.0	67.9±6.8	-7.3	0.00257627	0.706978
cg21811911	TBC1D16	Body	N_Shore	89.0±2.1	86.0±4.1	-3.0	0.00257769	0.706978
cg26337738	CLIP1;CLIP1	5'UTR;5'UTR	Island	4.0±0.7	3.6±0.4	-0.4	0.00258214	0.70753
cg15058036	IDUA;SLC26A1;SLC26A1;SLC26A1	Body;3'UTR;Body;3'UTR	N_Shore	78.7±5.5	83.7±4.0	4.9	0.00258413	0.70753
cg00579868	WIPI2;WIPI2;WIPI2;WIPI2;WIPI2	3'UTR;3'UTR;3'UTR;3'UTR;3'UTR	S_Shelf	80.6±4.9	85.5±3.9	4.9	0.00258865	0.70753
cg01355392	SOX18	3'UTR	N_Shore	22.2±7.5	14.7±4.2	-7.5	0.00259244	0.70753
cg26797723	WNT5A	Body	Island	89.4±1.8	87.3±1.8	-2.1	0.00259245	0.70753
cg10573018	RSPO1	TSS1500	Island	7.7±2.5	5.6±1.5	-2.1	0.00259273	0.70753
cg16423505	GPC5	1stExon	Island	3.9±0.8	4.5±0.7	0.6	0.00259352	0.70753
cg01747518	TRMT61A	TSS1500	N_Shore	21.1±6.2	16.1±3.7	-5.0	0.00259614	0.70753
cg06664357	DLL3;DLL3	Body;Body	Island	13.2±6.5	19.8±7.2	6.6	0.00259928	0.70753
cg17705731				58.6±8.2	53.7±9.7	-4.9	0.00260065	0.70753
cg13023184	COG5;COG5;COG5;DUS4L	1stExon;1stExon;1stExon;TSS200	Island	11.9±2.8	9.7±0.9	-2.2	0.002601	0.70753
cg20982583	POLR2F;POLR2F;C22orf23	5'UTR;1stExon;TSS200	Island	7.0±1.0	6.4±0.5	-0.6	0.00260203	0.70753
cg04503054	KIAA1324L;KIAA1324L;KIAA1324L	Body;Body;Body		74.5±5.8	69.3±6.6	-5.2	0.0026021	0.70753
cg26057283	VPS37D	Body	Island	12.7±1.3	11.0±1.3	-1.7	0.00260292	0.70753
cg03987653	DEF8;DEF8	Body;Body		71.2±7.2	58.5±11.3	-12.6	0.0026066	0.70753
cg04629595	CCDC33	Body		39.4±6.4	31.6±7.5	-7.8	0.00260665	0.70753
cg23470729	PCDHGA2;PCDHGA3;PCDHGA3;PCDHGA1	Body;1stExon;1stExon;Body	S_Shore	37.6±6.8	48.9±8.9	11.2	0.00260915	0.70753
cg24975986	ZNF727	TSS200	N_Shore	18.6±9.2	10.6±1.5	-8.1	0.00261069	0.70753
cg02854067	ZNF689	Body	N_Shore	77.1±4.0	69.8±7.0	-7.3	0.00261165	0.70753
cg12371914	SND1	Body		76.7±4.2	72.2±5.4	-4.5	0.00261288	0.70753
cg21777154	C1orf21	5'UTR		77.3±5.6	70.0±5.9	-7.3	0.00261299	0.70753
cg11765362	SRD5A2	TSS1500	Island	45.9±9.5	55.5±9.2	9.6	0.00261497	0.70753
cg17484699	SHROOM3	Body	S_Shore	81.8±4.9	74.0±7.0	-7.7	0.0026179	0.70753
cg14327505				52.7±6.5	61.8±5.8	9.1	0.00261913	0.70753
cg11583041				64.8±10.6	51.9±7.5	-12.9	0.00262072	0.70753
cg14899164	KIAA0415	Body	Island	93.9±2.4	91.0±4.6	-2.9	0.00262261	0.70753
cg03350828			S_Shore	51.0±12.4	37.2±11.3	-13.8	0.00262568	0.70753
cg07947490	ACVR1C;ACVR1C;ACVR1C	Body;Body;Body	N_Shore	16.3±4.3	12.9±1.8	-3.4	0.00262953	0.70753
cg13602242	MTHFD1L	TSS200	N_Shore	14.4±3.5	11.7±1.1	-2.7	0.00263177	0.70753
cg04784898	FOXN4	Body	N_Shelf	54.2±6.2	45.5±6.0	-8.7	0.00263186	0.70753
cg16921775	ZNF641	TSS200	N_Shore	13.2±3.0	11.0±1.4	-2.2	0.00263535	0.70753
cg02552137	ITGA4	TSS1500	N_Shore	88.6±2.0	86.7±1.7	-1.9	0.00263833	0.70753
cg06774039	STAMBP;STAMBP;STAMBP;STAMBP	TSS200;5'UTR;TSS200;1stExon	Island	7.1±0.6	7.9±1.1	0.9	0.00264091	0.70753
cg13661968	SLC6A5	Body	N_Shore	14.3±2.8	12.0±2.1	-2.3	0.00264267	0.70753
cg12452010	ADO	TSS200	Island	6.7±1.0	6.0±0.6	-0.8	0.00264308	0.70753
cg08738280	SFT2D2	Body	S_Shore	33.9±8.0	25.2±10.8	-8.7	0.00264381	0.70753
cg01422476	C16orf73;C16orf73	TSS1500;TSS1500	Island	10.3±2.2	14.1±4.5	3.7	0.00264393	0.70753
cg25629712				84.5±1.9	81.5±2.2	-3.0	0.00264516	0.70753
cg18202014	FARP2	3'UTR		88.2±2.5	86.1±1.5	-2.0	0.00264671	0.70753
cg02570977	ZNF696	TSS1500	Island	3.7±0.4	4.1±0.3	0.4	0.00264707	0.70753
cg22752023	PYROXD2;PYROXD2	5'UTR;1stExon		8.2±1.9	6.7±0.7	-1.5	0.00264821	0.70753
cg25588740	ZMAT3;ZMAT3	Body;Body		72.5±9.4	61.1±8.2	-11.4	0.0026516	0.70753
cg00403315	OSTCL	TSS1500		88.1±1.8	85.3±2.3	-2.8	0.00265213	0.70753
cg17609804	TBRG4;TBRG4;TBRG4	Body;Body;Body	N_Shelf	82.7±4.8	75.7±6.6	-7.0	0.00265411	0.70753
cg22617213	ATPAF1;ATPAF1	TSS1500;TSS1500	Island	13.8±4.5	10.6±1.4	-3.3	0.00265606	0.70753
cg18052665	DPPA5	TSS200	Island	85.3±5.9	91.1±3.1	5.8	0.00266415	0.70753
cg13113737				64.2±8.0	55.1±6.5	-9.1	0.00266695	0.70753
cg12472203	PHF8	TSS1500	S_Shore	22.7±12.9	17.8±10.6	-4.9	0.00266718	0.70753
cg11299459	MTHFD2L	TSS1500	N_Shore	30.9±4.7	26.0±4.5	-4.9	0.00266817	0.70753
cg00484671	SPATS2	3'UTR		86.3±4.8	83.4±5.8	-2.9	0.00266946	0.70753
cg08373250				29.3±9.2	42.8±11.2	13.5	0.00267457	0.70753
cg16976520	ESYT2	Body		60.6±8.5	69.4±5.2	8.8	0.00267666	0.70753
cg00116234	ADAMTSL1;ADAMTSL1	1stExon;1stExon		11.3±2.5	9.0±1.4	-2.3	0.00267674	0.70753
cg06093993	TAAR2	TSS200		71.5±4.0	67.2±4.3	-4.3	0.00267719	0.70753
cg20951711			S_Shore	12.1±1.9	10.8±1.1	-1.3	0.00267731	0.70753
cg27445931				65.6±7.2	59.0±8.6	-6.6	0.00268218	0.70753
cg09378238	CHN2	Body	Island	11.7±2.5	9.6±1.0	-2.2	0.00268476	0.70753
cg21007691	RAGE	3'UTR	N_Shore	84.2±2.2	81.6±2.8	-2.6	0.00268614	0.70753
cg27304328	CD84	Body		57.6±5.5	49.8±7.2	-7.8	0.00268716	0.70753
cg14689355	ACVR2A	TSS200	Island	10.2±1.3	9.0±0.7	-1.2	0.00269175	0.70753
cg17042098			Island	10.5±2.0	14.8±5.7	4.4	0.00269251	0.70753
cg05791411				15.2±2.3	13.3±1.1	-1.9	0.0026926	0.70753
cg06719532	MGC23284;SNAI3	Body;Body	Island	49.1±8.2	41.9±5.5	-7.2	0.00269304	0.70753
cg25621037	PES1	TSS1500	Island	8.6±0.8	7.8±0.5	-0.8	0.00269422	0.70753
cg11824662	PEF1	Body		95.0±0.7	93.6±1.7	-1.4	0.00269511	0.70753
cg18925560			Island	19.9±5.3	24.1±6.4	4.2	0.0026989	0.70753
cg13968679	CALHM3	Body	S_Shore	80.6±4.1	76.6±5.1	-3.9	0.00270021	0.70753
cg14352267	CCDC68	TSS1500	S_Shore	62.7±2.8	57.2±6.4	-5.5	0.00270128	0.70753
cg22379207	ZNF790;ZNF790	1stExon;5'UTR	Island	6.6±0.7	5.8±0.4	-0.8	0.00270226	0.70753
cg15285733	GAS7	Body		7.9±1.1	6.8±0.7	-1.2	0.00270524	0.70753
cg11606195	GTF2H3	3'UTR		34.0±4.0	29.3±3.0	-4.8	0.00270635	0.70753
cg19681107	FAM122C;FAM122C;FAM122C;FAM122C;FAM122C;FAM122C;FAM122C	TSS1500;TSS1500;TSS1500;TSS1500;TSS1500;TSS1500;Body		78.3±1.3	76.6±1.2	-1.7	0.00270846	0.70753
cg17199483	ABCC1;ABCC1;ABCC1;ABCC1;ABCC1	TSS1500;TSS1500;TSS1500;TSS1500;TSS1500	N_Shore	63.3±6.5	55.9±4.4	-7.4	0.00271012	0.70753
cg06361161	TCTE3;C6orf70	Body;TSS1500	N_Shore	6.1±1.2	5.1±0.7	-1.0	0.00271074	0.70753
cg02154269	OTOP1	TSS200	Island	41.2±8.8	49.5±6.8	8.3	0.00271193	0.70753
cg10024406	MIR1178;CIT	TSS1500;Body		88.0±1.6	86.3±2.1	-1.7	0.00271251	0.70753
cg01797527	BMP2;BMP2	5'UTR;1stExon	Island	6.9±1.3	5.7±0.8	-1.2	0.00271251	0.70753
cg01921845	AKT1;AKT1;AKT1	Body;Body;Body	N_Shore	96.5±1.0	97.3±0.6	0.8	0.00271267	0.70753
cg12970084				35.2±7.2	26.1±7.1	-9.2	0.00271368	0.70753
cg20128319	NEURL3	TSS1500	S_Shore	64.3±9.1	54.6±7.8	-9.8	0.00271437	0.70753
cg24826644	HLA-E	TSS200	N_Shore	11.9±1.5	10.7±1.0	-1.2	0.00271743	0.70753
cg16293105	SIGLEC6;SIGLEC6;SIGLEC6;SIGLEC6;SIGLEC6;SIGLEC6	5'UTR;1stExon;5'UTR;1stExon;5'UTR;1stExon		22.3±6.3	30.9±9.9	8.6	0.00271965	0.70753
cg08732418	DLL4	Body	Island	71.0±8.9	62.2±9.4	-8.8	0.00272007	0.70753
cg16961528	GRID2	TSS1500	N_Shelf	65.8±7.0	70.6±4.5	4.8	0.00272045	0.70753
cg02506673	LYRM7	TSS200	Island	6.9±0.8	6.3±0.5	-0.5	0.00272245	0.70753
cg23995753	LY75	Body	Island	32.4±5.8	26.5±2.5	-5.8	0.00272799	0.70753
cg24400806			S_Shelf	76.9±3.5	72.6±3.0	-4.3	0.00272841	0.70753
cg14170562			N_Shore	82.0±2.2	79.8±2.5	-2.2	0.00272929	0.70753
cg07265743	TBX4	Body	Island	42.6±8.7	31.4±12.0	-11.2	0.00273182	0.70753
cg14652646	LDB2;LDB2	Body;Body		83.6±1.4	81.5±2.1	-2.1	0.00273204	0.70753
cg11416367	SEC14L1;SEC14L1;SEC14L1;SEC14L1	5'UTR;5'UTR;5'UTR;5'UTR	Island	6.6±1.2	5.6±0.8	-0.9	0.0027332	0.70753
cg02520804	FOXP1;FOXP1	5'UTR;5'UTR	N_Shore	82.0±3.8	77.9±3.0	-4.2	0.0027335	0.70753
cg26349606	SHISA4;SHISA4;SHISA4	5'UTR;Body;1stExon		8.5±0.8	7.9±0.7	-0.6	0.002737	0.70753
cg26244661	PVALB	TSS200	S_Shelf	62.8±5.7	69.6±4.5	6.8	0.0027375	0.70753
cg18392612	TNKS1BP1	TSS200	Island	7.7±1.3	6.7±0.6	-1.0	0.00273761	0.70753
cg23959366	LRRN2;LRRN2;LRRN2	1stExon;5'UTR;TSS200	Island	4.7±0.4	4.3±0.6	-0.5	0.00273775	0.70753
cg15509235			N_Shore	24.6±4.2	20.7±2.2	-3.9	0.0027413	0.70753
cg10945079			Island	17.0±6.7	10.9±4.3	-6.1	0.00274314	0.70753
cg25701364	TRIM27	3'UTR		83.5±2.2	80.2±3.5	-3.4	0.00274345	0.70753
cg12269905	TTC3;TTC3	3'UTR;3'UTR		80.7±2.2	83.4±2.0	2.7	0.00274383	0.70753
cg19857707				75.0±5.5	65.2±8.2	-9.8	0.00274406	0.70753
cg04312358	NUMBL	TSS1500	S_Shore	12.6±1.8	10.3±2.0	-2.3	0.00274413	0.70753
cg00011564	NLRC3	3'UTR		82.9±2.6	79.3±4.0	-3.6	0.00274489	0.70753
cg12957339	ZNF354C	Body	S_Shore	84.7±2.1	82.3±2.4	-2.4	0.00274494	0.70753
cg14984307	ACYP1;ACYP1	TSS200;TSS200		9.6±1.1	8.6±0.8	-1.0	0.00274621	0.70753
cg02126412	NCAM1;NCAM1;NCAM1	TSS200;TSS200;TSS200	N_Shore	8.8±0.9	7.7±0.6	-1.2	0.00274645	0.70753
cg12066181	DNMT3A;DNMT3A;DNMT3A	TSS1500;5'UTR;5'UTR	Island	5.4±0.6	4.7±0.6	-0.6	0.00274942	0.70753
cg24595606	NR2E1	Body	S_Shore	51.8±11.9	36.0±11.8	-15.8	0.00275058	0.70753
cg02077631	DCAKD;NMT1	TSS200;TSS200	Island	7.4±0.8	6.7±0.5	-0.7	0.00275216	0.70753
cg13885350			N_Shelf	55.8±9.0	46.1±8.2	-9.7	0.00275452	0.70753
cg01763884	PLXNB2	Body	Island	78.7±2.5	73.9±4.3	-4.8	0.00275583	0.70753
cg23371655	UBE2G1	Body		68.9±3.0	63.5±4.4	-5.4	0.00275608	0.70753
cg04612667				63.5±15.6	47.2±9.8	-16.3	0.00275874	0.70753
cg27275851			Island	10.4±3.3	15.8±6.9	5.4	0.0027602	0.70753
cg06268694	CELSR1	1stExon	Island	10.2±1.9	8.1±1.4	-2.1	0.0027603	0.70753
cg16746113	TADA2B	3'UTR	S_Shore	88.0±2.5	84.6±3.4	-3.4	0.00276098	0.70753
cg01029676	PDIA5;PDIA5;PDIA5	5'UTR;1stExon;Body	Island	9.7±1.3	8.8±0.9	-0.9	0.00276105	0.70753
cg06225639	PSD4;LOC440839	Body;Body		69.9±12.3	51.8±17.6	-18.1	0.00276151	0.70753
cg21459850	CLDN14;CLDN14	1stExon;5'UTR		72.6±5.1	66.4±5.1	-6.3	0.00276257	0.70753
cg25773262	BCAN;BCAN	Body;Body	Island	36.0±7.2	25.2±9.5	-10.8	0.00276338	0.70753
cg09075114			S_Shelf	82.0±2.6	77.8±4.4	-4.2	0.00276403	0.70753
cg12970757	SLC2A14	Body		73.1±7.4	64.1±9.0	-9.0	0.00276714	0.70753
cg11504408	KCTD18	TSS1500	S_Shore	10.8±1.7	9.3±1.0	-1.5	0.0027673	0.70753
cg19623595			N_Shelf	85.8±2.5	81.2±4.5	-4.6	0.00276779	0.70753
cg25110523	ZBTB12	Body	N_Shore	77.2±5.0	69.9±6.1	-7.3	0.00276843	0.70753
cg26282731	ARHGAP10	Body		72.5±10.4	63.3±7.2	-9.2	0.00276897	0.70753
cg22576083	DDX17;DDX17;DDX17;DDX17	Body;TSS1500;TSS1500;Body		70.7±7.7	64.8±12.1	-5.9	0.00276916	0.70753
cg18076500	ECSIT;ECSIT;ECSIT;ECSIT	TSS200;TSS1500;TSS200;TSS200	S_Shore	8.8±1.1	7.8±0.6	-1.0	0.00276948	0.70753
cg05710090				73.7±5.6	64.1±8.1	-9.6	0.00277396	0.708137
cg04227237	LOC730101;LOC730101	TSS200;TSS200	Island	5.1±0.8	4.3±0.6	-0.8	0.00277728	0.708137
cg00346883	PLA2G15	Body		84.1±2.0	79.0±7.6	-5.1	0.00277748	0.708137
cg18113596	LOC642006	TSS200	Island	47.7±3.9	50.7±2.8	3.0	0.00278007	0.708137
cg07537819				76.0±3.2	78.8±3.3	2.8	0.00278089	0.708137
cg26872149			Island	9.9±1.1	11.7±1.4	1.8	0.00278179	0.708137
cg09131151				42.6±4.8	35.7±5.3	-6.9	0.00278541	0.708137
cg25589001	LCOR;LCOR;LCOR	5'UTR;5'UTR;5'UTR		81.2±5.1	77.4±4.5	-3.8	0.00278829	0.708137
cg23052568			S_Shore	19.1±3.7	16.3±2.3	-2.7	0.00278926	0.708137
cg12525736	ARF1;ARF1;ARF1;ARF1	TSS1500;TSS1500;TSS1500;TSS1500	Island	11.0±1.1	9.6±0.9	-1.4	0.00279005	0.708137
cg16059161				60.1±11.0	49.5±8.0	-10.6	0.00279031	0.708137
cg23186294	UBE2M;LOC100131691	TSS200;TSS200	Island	10.3±1.1	9.0±1.0	-1.3	0.0027908	0.708137
cg02226385	SEPT2;HDLBP;SEPT2;SEPT2;SEPT2	5'UTR;TSS1500;5'UTR;5'UTR;5'UTR	Island	7.5±1.4	6.6±0.9	-0.9	0.00279114	0.708137
cg23797020	MAD1L1;MAD1L1;MAD1L1	Body;Body;Body		84.3±3.4	78.3±5.8	-5.9	0.00279356	0.708375
cg02168857	EPHA7	TSS1500	Island	11.6±2.9	8.8±1.5	-2.8	0.00279719	0.708918
cg11053546	DHTKD1	TSS1500	N_Shore	10.0±2.0	8.5±1.0	-1.5	0.00280147	0.709572
cg02468770			N_Shore	39.9±8.6	31.6±5.9	-8.3	0.00280275	0.709572
cg27559462	UBE2A;UBE2A	Body;Body	Island	19.9±10.3	25.2±16.0	5.3	0.00280538	0.70959
cg11398158	DHX35	TSS1500	Island	13.7±3.8	10.3±1.1	-3.4	0.00280765	0.70959
cg23013958	AK3L1;AK3L1;AK3L1	TSS1500;TSS1500;TSS1500	N_Shore	52.0±9.7	41.2±5.7	-10.8	0.00281386	0.70959
cg27333952	CLCN7;CLCN7	Body;Body	N_Shore	63.3±11.1	52.6±7.4	-10.7	0.00281407	0.70959
cg04939026			Island	62.3±9.9	69.6±8.7	7.2	0.0028148	0.70959
cg05236768	NAT15;NAT15;NAT15	Body;Body;Body	N_Shore	92.1±1.1	93.5±1.1	1.3	0.00281538	0.70959
cg14328641	MS4A3;MS4A3;MS4A3	TSS1500;TSS1500;TSS1500		58.1±7.8	67.1±5.2	9.0	0.00281736	0.70959
cg11727653				3.5±0.5	4.0±0.3	0.5	0.00281943	0.70959
cg08604523	MDK;MDK;MDK	3'UTR;3'UTR;3'UTR	N_Shore	60.4±9.5	54.4±7.0	-6.1	0.00282042	0.70959
cg02512806	CREBBP;CREBBP	3'UTR;3'UTR	N_Shore	57.5±9.4	46.8±8.7	-10.7	0.00282077	0.70959
cg06291107	BLCAP;BLCAP	TSS1500;TSS1500	S_Shore	73.8±4.8	66.6±7.5	-7.2	0.00282105	0.70959
cg05414241	NUDT11	TSS1500	Island	26.6±13.3	28.0±15.8	1.4	0.00282334	0.70959
cg18702998	ANKRD33B	Body		64.6±9.4	56.1±8.3	-8.5	0.00282355	0.70959
cg09253679	WASF3	5'UTR	S_Shelf	51.2±12.9	39.3±11.8	-11.9	0.00282363	0.70959
cg03584182				38.0±5.5	33.0±3.3	-5.0	0.00282662	0.709613
cg08037774	SLC1A7	TSS1500		82.8±4.4	75.8±5.7	-7.0	0.00282719	0.709613
cg26237512			Island	18.3±6.2	14.1±2.0	-4.2	0.00282819	0.709613
cg12873610	RAB34;RAB34;RAB34;RAB34;RAB34;RAB34;RAB34;RAB34;RAB34	Body;Body;5'UTR;Body;5'UTR;1stExon;Body;Body;1stExon	Island	9.6±2.4	8.2±1.1	-1.4	0.00283009	0.709718
cg01034312			N_Shelf	80.0±6.4	73.1±5.2	-6.9	0.00283459	0.709891
cg03604367	SCIN	Body	Island	27.5±7.9	18.7±6.7	-8.8	0.00283465	0.709891
cg09275406	KANK4	TSS1500	S_Shore	87.7±1.8	86.7±1.1	-1.1	0.00283731	0.709891
cg00402516	MBD3	Body	Island	55.1±8.0	45.9±9.2	-9.2	0.0028379	0.709891
cg06768019	SDCCAG8	Body	N_Shore	90.3±3.3	92.9±2.2	2.6	0.00283822	0.709891
cg00128812	PLEC1;MIR661;PLEC1;PLEC1;PLEC1;PLEC1;PLEC1	Body;Body;Body;TSS1500;Body;TSS1500;Body	S_Shore	77.4±3.0	70.1±6.2	-7.3	0.00284629	0.711536
cg23920016	NOS1AP;NOS1AP	Body;Body		39.9±9.6	50.2±7.2	10.3	0.0028515	0.711988
cg11845071	FKBP5;LOC285847	5'UTR;Body	Island	4.5±0.2	4.2±0.3	-0.3	0.00285163	0.711988
cg02205072	TXNRD3IT1	TSS1500		88.8±2.0	85.5±3.5	-3.3	0.0028554	0.711988
cg13703576	FGF3	Body	Island	5.1±1.1	4.2±0.6	-0.9	0.00285589	0.711988
cg26390078				42.8±8.3	50.1±7.5	7.3	0.00285823	0.711988
cg24723129	FSTL1	Body		76.9±6.3	69.3±6.4	-7.7	0.0028584	0.711988
cg27179367	PLXNA2	Body		75.4±8.4	64.9±7.4	-10.5	0.00285854	0.711988
cg20217938			N_Shore	85.2±4.8	90.6±3.4	5.4	0.00286113	0.712261
cg03207265			N_Shore	61.4±7.4	54.8±7.1	-6.7	0.00286558	0.712332
cg23986580				80.8±3.3	84.3±3.6	3.5	0.00286837	0.712332
cg04998498	USP28	Body		62.7±5.8	67.9±4.4	5.2	0.00286964	0.712332
cg13821173	TRRAP	Body		87.5±2.5	90.1±2.2	2.6	0.00287391	0.712332
cg07131533	KCNN2	TSS200	Island	13.1±2.2	11.0±1.6	-2.0	0.00287871	0.712332
cg02094237	HIST4H4	TSS200	S_Shore	9.6±1.2	8.6±0.6	-1.1	0.00287972	0.712332
cg05327068	NOP10	3'UTR	S_Shelf	84.7±2.6	80.8±3.1	-4.0	0.00288163	0.712332
cg02196256				34.8±5.0	29.5±3.1	-5.3	0.00288603	0.712332
cg12825880	CCND1	TSS1500	Island	9.0±0.9	7.9±0.8	-1.0	0.00288728	0.712332
cg21932542	RADIL	Body	S_Shore	70.2±4.3	75.3±4.3	5.1	0.00288948	0.712332
cg22749051			N_Shelf	81.4±5.1	73.9±5.3	-7.6	0.00289139	0.712332
cg12973017	HDAC4	Body	Island	78.3±4.0	82.1±3.3	3.8	0.00289213	0.712332
cg14395897	CAMSAP1	Body	N_Shore	69.7±12.5	78.5±5.5	8.8	0.00289267	0.712332
cg14871923	UNC5A	Body	Island	3.3±0.4	3.8±0.4	0.5	0.00289337	0.712332
cg11008132			S_Shelf	65.6±8.6	58.7±6.2	-7.0	0.00289377	0.712332
cg08506260	MIAT	TSS1500	Island	2.7±0.4	3.2±0.8	0.5	0.00289908	0.712332
cg13476313	NR5A1	3'UTR		28.2±8.6	36.4±8.5	8.2	0.00289922	0.712332
cg26627769			N_Shore	60.2±7.7	48.2±8.9	-12.0	0.00290191	0.712332
cg02671671	STK11	TSS200	Island	8.5±1.1	7.3±0.7	-1.2	0.00290192	0.712332
cg10699731	C19orf56;MORG1;MORG1;MORG1	TSS1500;Body;Body;Body	Island	9.1±0.9	8.1±0.9	-0.9	0.00290248	0.712332
cg01221018	MDP1;CHMP4A	Body;TSS1500	S_Shore	14.3±6.0	21.8±10.1	7.5	0.00290322	0.712332
cg18742814			Island	11.1±1.6	9.5±1.3	-1.7	0.00290847	0.712332
cg09603520	E2F3	Body		88.9±1.0	87.4±1.2	-1.4	0.00290901	0.712332
cg05897853	CLDND1;CLDND1;CLDND1;CLDND1;CLDND1;CLDND1	3'UTR;3'UTR;3'UTR;3'UTR;3'UTR;3'UTR		74.1±3.4	70.0±3.9	-4.1	0.00290984	0.712332
cg07673133	ZBTB16;ZBTB16	TSS1500;TSS1500	Island	11.0±1.5	9.8±0.8	-1.2	0.00291076	0.712332
cg19996418	RECQL4	Body	N_Shore	90.4±2.0	86.6±3.4	-3.8	0.00292096	0.712332
cg08272731	LHX8	Body	Island	5.0±0.8	4.1±0.6	-0.9	0.00292146	0.712332
cg27076144	ZNF415;ZNF415;ZNF415;ZNF415	TSS200;TSS1500;TSS200;TSS200	S_Shore	12.5±2.3	16.8±3.7	4.3	0.00292258	0.712332
cg24502339	ME2;ME2	5'UTR;5'UTR	S_Shelf	82.8±2.5	79.8±2.9	-3.0	0.00292286	0.712332
cg02722330			N_Shelf	67.4±3.9	72.0±3.3	4.7	0.00292618	0.712332
cg09762115	ST3GAL5;ST3GAL5	TSS1500;Body		90.5±1.5	88.8±1.1	-1.7	0.00292644	0.712332
cg02773588	CELSR3	1stExon	Island	75.6±7.9	64.3±8.2	-11.3	0.00293324	0.712332
cg17662387	ABLIM1;ABLIM1;ABLIM1;ABLIM1	Body;Body;Body;TSS200		39.3±4.5	34.6±2.5	-4.7	0.00293344	0.712332
cg02796725	MRPL19	TSS200	N_Shore	12.7±2.2	10.5±1.4	-2.2	0.0029341	0.712332
cg12925933	DUSP19;DUSP19	TSS200;TSS200		26.8±3.3	24.3±2.4	-2.5	0.00293762	0.712332
cg08199003	DHX32	TSS1500		62.0±6.9	53.4±6.6	-8.6	0.00293804	0.712332
cg07849177	LOC100133091	TSS200	Island	6.1±0.5	5.3±0.7	-0.8	0.00293867	0.712332
cg10640646	PNKD;AAMP;AAMP;PNKD	TSS1500;1stExon;5'UTR;TSS1500	Island	2.6±0.4	2.2±0.3	-0.4	0.00293881	0.712332
cg05430021				40.2±4.9	35.0±4.8	-5.2	0.00294163	0.712332
cg21830962	UQCRC2	TSS200		6.9±1.1	6.0±0.6	-0.9	0.00294414	0.712332
cg10157098	FAM71F1	TSS1500		72.2±6.5	78.6±3.8	6.4	0.00295017	0.712332
cg18315763	COL14A1	Body		70.6±4.4	64.0±5.2	-6.6	0.00295111	0.712332
cg14274542	COL5A1	Body	Island	50.9±9.4	42.6±7.9	-8.3	0.00295181	0.712332
cg04115381	HIC2	Body	Island	81.4±1.6	79.2±1.4	-2.2	0.00295597	0.712332
cg15001687	NINL	TSS200	Island	10.1±2.2	8.7±1.2	-1.4	0.00295862	0.712332
cg03937594	CITED1;CITED1;CITED1;CITED1	5'UTR;5'UTR;Body;5'UTR	N_Shore	77.7±7.5	83.7±4.5	5.9	0.00296442	0.712332
cg17759086	AGMAT	1stExon	Island	5.8±0.6	5.2±0.4	-0.7	0.00296768	0.712332
cg03138124	C1D;C1D	TSS1500;TSS1500		66.4±7.4	55.3±8.1	-11.1	0.00296852	0.712332
cg12566747	NFIX	Body	N_Shore	27.1±3.1	23.6±2.6	-3.5	0.00296915	0.712332
cg08095654			Island	57.2±10.0	46.5±8.0	-10.7	0.00296971	0.712332
cg24728099				84.1±3.2	80.6±4.1	-3.5	0.00297262	0.712332
cg14372333	USP43	TSS200	Island	5.8±1.9	4.3±0.6	-1.4	0.0029728	0.712332
cg21372451			S_Shelf	18.9±3.6	16.1±2.0	-2.8	0.00297531	0.712332
cg17745234	TMPRSS6;TMPRSS6	1stExon;5'UTR		44.6±9.5	36.0±9.2	-8.6	0.00297637	0.712332
cg00397283	ICAM3;RAVER1	3'UTR;TSS200	Island	8.2±1.2	7.3±0.6	-1.0	0.00297802	0.712332
cg19575372			N_Shore	49.1±11.9	62.8±11.3	13.7	0.0029799	0.712332
cg15510249	MCF2L2;B3GNT5	Body;TSS200	N_Shore	11.3±1.8	9.6±1.6	-1.7	0.00298381	0.712332
cg25329269	GKAP1;GKAP1	TSS200;TSS200	Island	9.5±1.3	8.3±0.7	-1.1	0.00298383	0.712332
cg08351710	KDM2A;KDM2A	Body;Body	N_Shore	30.2±5.8	37.3±6.7	7.1	0.00298409	0.712332
cg00758473	KDELR1;KDELR1	5'UTR;1stExon	Island	9.9±1.1	8.5±1.1	-1.4	0.00298437	0.712332
cg13644715	PTGIR	Body	Island	68.4±2.6	65.1±3.7	-3.3	0.00298559	0.712332
cg25273707			S_Shelf	40.3±4.7	35.9±4.4	-4.4	0.00299481	0.712332
cg06807030	CACNA2D4	Body	Island	65.8±5.7	58.4±6.5	-7.4	0.0029966	0.712332
cg27141044			S_Shore	76.9±3.9	70.9±6.9	-6.0	0.00299764	0.712332
cg25593075	LENEP;LENEP	1stExon;3'UTR		82.5±2.5	78.9±4.0	-3.6	0.00299766	0.712332
cg13854747	CDCA7;CDCA7	Body;Body		87.7±1.7	84.9±2.5	-2.8	0.00300767	0.712332
cg00238283	PTPRN2;PTPRN2;PTPRN2	Body;Body;Body	N_Shore	63.7±8.5	70.4±6.1	6.7	0.00301039	0.712332
cg18629151			S_Shore	40.0±9.1	28.8±6.7	-11.2	0.00301087	0.712332
cg18505670			Island	20.6±7.2	29.9±7.3	9.4	0.00301146	0.712332
cg25937577	PLA2G3	TSS200		17.3±3.5	24.9±7.6	7.6	0.0030121	0.712332
cg00404400	DGKG;DGKG;DGKG	5'UTR;5'UTR;5'UTR	N_Shore	15.8±5.7	10.7±3.9	-5.1	0.00301296	0.712332
cg08121252	MSX1	TSS1500	N_Shore	9.3±1.9	7.7±0.8	-1.6	0.00301391	0.712332
cg08180285	FANCF	TSS1500	S_Shore	7.3±1.2	8.8±1.4	1.5	0.00301447	0.712332
cg25146111	N4BP2;LOC344967	5'UTR;TSS1500	S_Shore	8.5±1.1	7.8±1.1	-0.7	0.00301489	0.712332
cg04743947			Island	7.7±1.2	6.7±0.6	-1.1	0.00301626	0.712332
cg17716648			Island	83.0±4.0	77.6±5.6	-5.4	0.00301974	0.712332
cg00663000	FLAD1;FLAD1	Body;Body		77.7±4.9	83.8±4.3	6.1	0.00301976	0.712332
cg27431918	CMIP;CMIP	3'UTR;3'UTR		78.6±2.2	80.5±1.9	1.9	0.00302309	0.712332
cg02026013	C4orf43	TSS200	Island	7.1±1.2	5.9±0.7	-1.2	0.00302517	0.712332
cg06535308	ABCC8	Body	Island	17.4±6.0	12.8±2.3	-4.7	0.00302562	0.712332
[truncated: 26,887 more rows]

## Sheet: Obesity candid. genes-myotubes
Differentially methylated candidate genes for obesity in human myotubes from non-obese versus obese (p<0.05) (n=14)
	Region in relation to			DNA methylation (%)
Probe ID	Nearest Gene	Gene region	CpG Island	Non-obese	Obese	Difference	p	q
cg12356873	MAP2K5;MAP2K5;MAP2K5;MAP2K5	5'UTR;5'UTR;1stExon;1stExon	Island	17.7±1.6	15.6±1.2	-2.1	9.3 x 10-5	0.54
cg04779144	ALPK1;ALPK1	Body;Body	N_Shore	89.3±1.0	87.7±0.9	-1.6	2.4 x 10-4	0.62
cg04728290	RGS6	Body		11.5±2.8	17.2±4.2	5.7	2.7 x 10-4	0.62
cg05664523	TMEM18	TSS200	Island	5.6±0.6	4.9±0.4	-0.7	4.3 x 10-4	0.63
cg24997677	FAT1	Body		88.7±1.8	86.0±2.3	-2.7	4.8 x 10-4	0.63
cg18854765	LRRIQ3;TNNI3K;FPGT	TSS1500;Body;Body	S_Shore	72.8±4.5	63.6±6.4	-9.2	8.1 x 10-4	0.68
cg05654278	NISCH	Body		47.0±11.1	38.7±13.2	-8.3	1.2 x 10-3	0.68
cg01588388	PRKD1	1stExon	Island	6.6±0.9	5.7±0.6	-0.9	1.2 x 10-3	0.68
cg02727484	KCNMA1;KCNMA1;KCNMA1;KCNMA1	Body;Body;Body;Body		27.3±7.5	37.9±8.5	10.7	1.3 x 10-3	0.68
cg13849495	RAD23B	Body		82.8±2.5	79.6±2.6	-3.2	1.8 x 10-3	0.69
cg01797527	BMP2;BMP2	5'UTR;1stExon	Island	6.9±1.3	5.7±0.8	-1.2	2.7 x 10-3	0.71
cg00404400	DGKG;DGKG;DGKG	5'UTR;5'UTR;5'UTR	N_Shore	15.8±5.7	10.7±3.9	-5.1	3.0 x 10-3	0.71
cg13138832	BTNL2	Body		61.4±8.1	70.2±5.2	8.8	3.1 x 10-3	0.71
cg21647227	TBX15	5'UTR	Island	34.8±11.5	49.3±9.8	14.5	3.2 x 10-3	0.71
cg13080379	TBX15	5'UTR	Island	34.1±12.6	50.6±12.0	16.4	3.3 x 10-3	0.72
cg26104752	TBX15	5'UTR	S_Shore	21.7±10.4	38.2±14.3	16.5	3.5 x 10-3	0.72
cg17786129	KCNMA1;KCNMA1;KCNMA1;KCNMA1	Body;Body;Body;Body		70.7±7.9	63.1±8.7	-7.5	3.9 x 10-3	0.72
cg13979277	LMX1B	Body	Island	14.8±1.8	13.6±1.1	-1.2	4.0 x 10-3	0.72
cg18842187	ITPR3	Body		63.7±7.2	57.0±6.0	-6.7	4.2 x 10-3	0.72
cg02850742	TUFM	3'UTR	N_Shelf	33.9±9.6	45.6±8.1	11.7	4.2 x 10-3	0.72
cg21989023	LOC100302401;RASAL2;RASAL2	Body;5'UTR;1stExon	Island	7.0±1.4	6.1±0.7	-0.9	4.3 x 10-3	0.72
cg26284638	MARCH6	Body	S_Shore	23.8±7.8	18.1±2.9	-5.7	4.4 x 10-3	0.73
cg20731999	DNAJC27	Body	N_Shelf	79.3±3.5	74.2±6.7	-5.1	4.5 x 10-3	0.73
cg06054593	RPGRIP1L;FTO;RPGRIP1L	TSS200;TSS200;TSS200	Island	7.3±1.3	6.3±0.7	-1.0	4.5 x 10-3	0.73
cg02614428	KCNMA1;KCNMA1;KCNMA1;KCNMA1	Body;Body;Body;Body		52.5±9.7	40.4±11.0	-12.0	4.9 x 10-3	0.73
cg08642186	CDKAL1	TSS200		15.8±3.5	13.7±2.2	-2.1	5.0 x 10-3	0.73
cg02829688	TBX15	5'UTR	Island	34.9±11.8	49.4±12.0	14.5	5.3 x 10-3	0.73
cg14369455	ALPK1;ALPK1	Body;Body	Island	38.5±7.5	29.3±7.6	-9.2	5.4 x 10-3	0.73
cg26019112	PAX6;PAX6;PAX6	Body;Body;Body	Island	15.1±2.4	13.8±1.4	-1.3	5.4 x 10-3	0.73
cg18642271	GIPR	Body	Island	16.0±6.3	10.7±1.7	-5.3	5.7 x 10-3	0.74
cg02567082	DGKG;DGKG;DGKG	TSS200;TSS200;TSS200	S_Shore	6.8±0.7	6.3±0.8	-0.5	5.7 x 10-3	0.74
cg08134337	RAD23B	Body	Island	6.6±1.6	7.6±1.5	1.0	5.7 x 10-3	0.74
cg08172575	PPM1H	Body		88.4±2.5	84.9±2.8	-3.4	5.7 x 10-3	0.74
cg25328597	BDNF;BDNF;BDNF;BDNF;BDNF;BDNF;BDNF;BDNF;BDNF;BDNF;BDNF;BDNF;BDNF;BDNF;BDNF;BDNF	TSS200;Body;5'UTR;5'UTR;TSS200;TSS1500;TSS200;5'UTR;TSS1500;TSS1500;5'UTR;5'UTR;TSS200;TSS1500;TSS1500;TSS200	Island	6.9±1.1	6.0±0.7	-0.9	5.9 x 10-3	0.74
cg16705929	LRRFIP1	Body	S_Shelf	74.0±5.9	66.5±7.2	-7.6	6.1 x 10-3	0.75
cg04132983	MAF;MAF;MAF	3'UTR;1stExon;Body	Island	23.7±2.6	21.4±2.1	-2.3	6.2 x 10-3	0.75
cg15587571	UBE2E3;UBE2E3	Body;Body	S_Shelf	61.7±7.1	55.2±9.2	-6.5	6.2 x 10-3	0.75
cg03967521	ZNF608	Body	Island	9.1±2.0	7.6±1.1	-1.5	6.2 x 10-3	0.75
cg00762689	LRRFIP1;LRRFIP1;LRRFIP1;LRRFIP1;LRRFIP1	Body;Body;Body;Body;Body		82.0±2.8	77.8±3.7	-4.2	6.4 x 10-3	0.75
cg07340708	BTNL2	Body		46.0±9.2	41.4±7.4	-4.6	6.5 x 10-3	0.75
cg23464041	ITPR3	3'UTR		67.0±9.2	57.9±8.2	-9.1	6.6 x 10-3	0.75
cg16657397	DGKG;DGKG;DGKG	5'UTR;5'UTR;5'UTR	Island	18.6±5.8	14.0±2.6	-4.6	6.6 x 10-3	0.75
cg05928362	TFAP2B	Body	S_Shore	10.8±4.5	16.3±7.5	5.5	6.9 x 10-3	0.76
cg13405222	CDKAL1	Body		39.6±9.0	50.8±9.7	11.2	7.2 x 10-3	0.76
cg04360491	NDUFS3;KBTBD4;KBTBD4;NDUFS3;KBTBD4	1stExon;TSS200;TSS200;5'UTR;TSS200	Island	12.6±1.2	11.8±1.0	-0.7	7.3 x 10-3	0.76
cg00364051	ITPR3	Body		83.5±3.7	76.8±6.3	-6.7	7.4 x 10-3	0.76
cg07891473	ADAMTS9	Body	N_Shore	10.1±1.3	9.0±1.7	-1.2	7.4 x 10-3	0.76
cg11987802	CUGBP1	5'UTR		66.4±6.9	58.5±8.5	-7.9	7.9 x 10-3	0.76
cg10177238	PAX6;PAX6;PAX6	TSS1500;5'UTR;TSS1500	Island	9.8±0.7	9.0±0.7	-0.8	8.0 x 10-3	0.76
cg10107248	LRRFIP1	Body		26.7±7.8	32.5±12.7	5.8	8.1 x 10-3	0.76
cg12564913	NISCH	Body	Island	87.7±2.4	88.9±1.6	1.2	8.2 x 10-3	0.77
cg23125492	PAX6;PAX6;PAX6	Body;Body;Body	Island	20.5±2.3	18.7±2.5	-1.7	8.3 x 10-3	0.77
cg27615388	HTR1A	1stExon	Island	7.1±1.9	9.7±4.8	2.7	8.6 x 10-3	0.77
cg21011133	ADCY3	TSS200	N_Shore	26.3±6.3	34.7±9.2	8.4	8.7 x 10-3	0.77
cg08808367	RASAL2;LOC100302401;RASAL2	5'UTR;TSS200;1stExon	Island	16.5±2.2	15.1±1.1	-1.3	8.7 x 10-3	0.77
cg15935791	LOC100302401;RASAL2	Body;TSS1500	N_Shore	11.0±1.5	9.8±0.8	-1.3	8.7 x 10-3	0.77
cg04565547	ASAH1;ASAH1;ASAH1	Body;Body;Body	N_Shore	10.1±1.6	8.9±0.9	-1.2	9.0 x 10-3	0.77
cg17445830	ALPK1;ALPK1	TSS200;TSS200		15.6±1.9	13.9±1.8	-1.7	9.1 x 10-3	0.77
cg04455064	TUFM	TSS200	Island	9.2±1.8	7.8±0.9	-1.4	9.4 x 10-3	0.77
cg00408567	GALNT10;GALNT10	Body;Body	S_Shore	40.0±7.1	49.7±8.8	9.7	1.1 x 10-2	0.78
cg21440587	AIF1;AIF1;AIF1	TSS1500;5'UTR;Body		28.5±11.2	22.3±8.0	-6.2	1.1 x 10-2	0.78
cg06564232	TFAP2B	Body	Island	18.3±6.9	26.5±13.7	8.2	1.1 x 10-2	0.78
cg20807790	POMC;POMC	Body;Body	Island	81.8±3.6	76.1±8.2	-5.7	1.1 x 10-2	0.78
cg16332159	APOB48R	TSS200	N_Shelf	56.4±6.9	63.4±6.2	7.0	1.1 x 10-2	0.78
cg05437823	TFAP2B	3'UTR	Island	10.3±3.0	14.2±5.6	3.9	1.1 x 10-2	0.78
cg06787431	ETV5	TSS1500	S_Shore	5.3±0.4	4.9±0.4	-0.4	1.2 x 10-2	0.78
cg27260772	TFAP2B	Body	Island	21.2±8.6	29.3±12.4	8.1	1.2 x 10-2	0.78
cg09997082	GIPR	TSS1500	N_Shelf	74.4±5.9	66.7±8.7	-7.7	1.2 x 10-2	0.78
cg15803122	SEPT9	TSS1500	N_Shore	3.4±0.2	3.8±0.5	0.4	1.3 x 10-2	0.78
cg02245119	ALPK1;ALPK1	5'UTR;5'UTR		18.3±7.1	12.6±4.6	-5.7	1.3 x 10-2	0.78
cg12344564	BTNL2	Body		74.7±4.2	77.0±3.0	2.3	1.3 x 10-2	0.78
cg27649239	LBXCOR1	Body	Island	30.7±13.6	45.5±10.5	14.8	1.3 x 10-2	0.78
cg02613108	PCDH15;PCDH15;PCDH15;PCDH15;PCDH15;PCDH15;PCDH15;PCDH15;PCDH15;PCDH15;PCDH15;PCDH15	TSS200;TSS200;TSS200;TSS200;TSS200;TSS200;TSS200;TSS200;TSS200;TSS200;TSS200;TSS200		23.5±3.7	21.6±3.6	-1.9	1.3 x 10-2	0.78
cg04306106	KLHL36	TSS1500	N_Shore	10.1±1.5	11.3±2.9	1.1	1.3 x 10-2	0.78
cg11134720	ZNF804B	1stExon	S_Shore	17.6±7.9	12.5±3.1	-5.1	1.4 x 10-2	0.78
cg17848496	IRS1	1stExon	N_Shore	75.0±9.3	81.9±5.7	6.9	1.4 x 10-2	0.78
cg06028533	PTER;PTER	TSS200;TSS200	Island	7.0±1.1	7.9±1.0	0.9	1.4 x 10-2	0.78
cg09363735	TFAP2B	Body	N_Shore	30.0±14.1	40.4±17.0	10.4	1.4 x 10-2	0.78
cg14652549	UBE2E3;UBE2E3	5'UTR;5'UTR	S_Shore	10.3±1.8	9.3±0.6	-1.0	1.4 x 10-2	0.78
cg06088324	GPRC5B	5'UTR	Island	8.8±1.7	7.7±0.9	-1.1	1.4 x 10-2	0.78
cg26502811	PPM1H	TSS200	Island	5.6±0.8	5.2±0.4	-0.4	1.4 x 10-2	0.78
cg13574337	ADCY9	Body	Island	65.2±8.6	60.8±8.7	-4.4	1.5 x 10-2	0.78
cg27400923	ETV5	TSS200	Island	17.4±1.9	16.0±1.6	-1.4	1.5 x 10-2	0.79
cg13101330	NRXN3;NRXN3;NRXN3	Body;Body;Body		22.8±6.7	29.5±10.9	6.7	1.5 x 10-2	0.79
cg14099685	CUGBP1	5'UTR		16.1±2.8	14.7±1.9	-1.5	1.5 x 10-2	0.79
cg26413730	SEPT9;SEPT9;SEPT9;SEPT9;SEPT9	5'UTR;5'UTR;Body;Body;Body		46.3±4.2	51.4±6.9	5.0	1.6 x 10-2	0.79
cg03983331	RSPO3	Body	Island	12.7±4.0	10.6±1.8	-2.1	1.6 x 10-2	0.79
cg20466291	ANKS1B;ANKS1B;ANKS1B	Body;Body;Body		87.5±2.1	86.0±1.4	-1.5	1.6 x 10-2	0.79
cg13601997	LMX1B	TSS1500	Island	8.5±0.9	7.7±0.4	-0.7	1.6 x 10-2	0.79
cg08885854	DNM3;DNM3	Body;Body		42.4±9.6	50.5±8.3	8.1	1.6 x 10-2	0.79
cg18075011	STAB1	Body		58.2±12.4	63.3±10.0	5.2	1.6 x 10-2	0.79
cg22946147	ZNF804B;MGC26647	Body;TSS200		66.1±10.0	61.4±5.0	-4.8	1.7 x 10-2	0.79
cg05234888	ITPR3	TSS1500	Island	4.7±0.6	4.3±0.4	-0.4	1.7 x 10-2	0.79
cg00083188	KCNMA1;KCNMA1;KCNMA1;KCNMA1	Body;Body;Body;Body		87.3±1.7	85.7±2.1	-1.7	1.7 x 10-2	0.79
cg04650676	SEPT9;SEPT9;SEPT9	5'UTR;TSS200;Body		5.8±0.7	5.2±0.6	-0.6	1.7 x 10-2	0.79
cg00371702	RARB;RARB	TSS1500;TSS1500		8.6±1.9	7.4±1.2	-1.1	1.7 x 10-2	0.79
cg08162948	BTNL2	Body		67.6±11.4	75.7±5.4	8.0	1.7 x 10-2	0.79
cg18229731	SNRPD2;QPCTL;QPCTL;SNRPD2	TSS200;TSS200;TSS200;TSS200	Island	7.1±1.2	6.5±0.7	-0.7	1.7 x 10-2	0.79
cg16319517	IL1RAP;IL1RAP;IL1RAP;IL1RAP;IL1RAP;IL1RAP	Body;Body;Body;Body;Body;Body		73.3±6.1	65.9±8.4	-7.4	1.8 x 10-2	0.79
cg21159370	ZNF804B;ZNF804B	1stExon;5'UTR	Island	18.3±9.1	11.7±3.3	-6.6	1.8 x 10-2	0.79
cg15082166	ZNF608	Body		76.6±7.1	70.2±7.8	-6.4	1.8 x 10-2	0.79
cg15177964	MGAT1;MGAT1;MGAT1;MGAT1;MGAT1	5'UTR;5'UTR;5'UTR;TSS200;5'UTR	Island	14.4±3.2	12.4±1.3	-2.0	1.8 x 10-2	0.79
cg16178003	KCNMA1;KCNMA1;KCNMA1;KCNMA1	Body;Body;Body;Body		80.4±4.2	76.5±3.2	-3.9	1.9 x 10-2	0.79
cg14291291	ITPR3	Body	Island	80.4±5.4	75.1±5.3	-5.3	1.9 x 10-2	0.80
cg03008851	PRKD1	Body		83.3±3.6	81.1±2.8	-2.1	1.9 x 10-2	0.80
cg05627639	CHST8;CHST8	5'UTR;5'UTR	Island	6.0±0.8	6.9±1.3	0.9	1.9 x 10-2	0.80
cg04860312	CAMK1G	3'UTR		91.0±1.7	92.3±1.7	1.2	2.0 x 10-2	0.80
cg08421519	SPRY2	5'UTR	Island	30.1±4.6	26.6±3.7	-3.5	2.0 x 10-2	0.80
cg04132651	ATP2A1;ATP2A1	Body;Body	Island	57.3±7.3	64.6±8.1	7.3	2.0 x 10-2	0.80
cg24144440	TBX15	5'UTR	Island	40.3±13.7	52.8±14.7	12.5	2.0 x 10-2	0.80
cg13918811	ANAPC4	TSS1500	N_Shore	20.4±9.4	14.8±4.2	-5.6	2.0 x 10-2	0.80
cg05344966	RASAL2;LOC100302401	Body;TSS1500	S_Shore	10.6±1.0	9.7±1.1	-0.9	2.0 x 10-2	0.80
cg17184516	IL1RAP;IL1RAP;IL1RAP;IL1RAP;IL1RAP;IL1RAP	5'UTR;5'UTR;5'UTR;5'UTR;5'UTR;5'UTR	Island	9.1±2.3	7.7±1.0	-1.4	2.0 x 10-2	0.80
cg12052340	ASAH1;ASAH1	TSS1500;TSS1500	S_Shore	76.5±6.9	70.3±6.9	-6.3	2.0 x 10-2	0.80
cg02262873	PCDH15;PCDH15;PCDH15;PCDH15;PCDH15;PCDH15;PCDH15;PCDH15;PCDH15;PCDH15;PCDH15;PCDH15	Body;Body;Body;Body;Body;Body;Body;Body;Body;Body;Body;Body		58.8±6.0	51.4±6.9	-7.4	2.1 x 10-2	0.80
cg12371563	ZNF608	Body	N_Shore	16.9±3.1	14.5±1.2	-2.3	2.1 x 10-2	0.80
cg15991941	LOC100286844;BCDIN3D;LOC100286844;LOC100286844	Body;Body;Body;Body	N_Shelf	88.9±1.2	87.7±1.5	-1.2	2.2 x 10-2	0.80
cg10887810	TBX15	Body		90.1±1.5	88.9±1.2	-1.2	2.2 x 10-2	0.80
cg07119616	LMX1B	Body	N_Shore	15.5±4.5	13.1±2.4	-2.4	2.3 x 10-2	0.80
cg17566718	PRF1;PRF1	3'UTR;3'UTR	N_Shelf	54.7±12.4	43.3±8.9	-11.4	2.3 x 10-2	0.80
cg08467261	RPGRIP1L;RPGRIP1L;FTO;FTO	TSS200;TSS200;1stExon;5'UTR	Island	3.4±0.4	4.1±0.8	0.6	2.3 x 10-2	0.80
cg10145246	TBX15	5'UTR	N_Shore	46.5±19.3	62.1±14.6	15.5	2.3 x 10-2	0.80
cg09901735	C16orf88;IQCK	TSS1500;Body	Island	9.5±2.2	8.2±0.9	-1.3	2.3 x 10-2	0.80
cg24934011	NEGR1	Body		57.8±14.9	47.2±13.5	-10.5	2.5 x 10-2	0.80
cg07820868	TBX15	5'UTR	N_Shore	11.9±2.0	14.9±3.4	2.9	2.5 x 10-2	0.80
cg09473510	MTNR1A	TSS200	Island	4.3±0.5	4.8±0.7	0.6	2.5 x 10-2	0.80
cg25403205	AIF1;AIF1;AIF1	Body;Body;Body	N_Shelf	84.1±2.7	80.7±4.8	-3.5	2.6 x 10-2	0.81
cg13941153	ALPK1;ALPK1	5'UTR;5'UTR		76.4±3.8	72.5±4.3	-3.9	2.6 x 10-2	0.81
cg02011074	DNM3;DNM3	TSS200;TSS200	Island	7.4±1.6	6.7±0.7	-0.7	2.6 x 10-2	0.81
cg23930856	TFAP2B	3'UTR	N_Shore	9.5±2.6	12.0±5.4	2.4	2.6 x 10-2	0.81
cg01852095	LRP1B	Body		32.6±4.1	35.3±3.5	2.7	2.6 x 10-2	0.81
cg08641683	MAP2K5;MAP2K5	Body;Body		76.6±3.7	71.9±6.3	-4.7	2.7 x 10-2	0.81
cg05313009	KREMEN1;KREMEN1	TSS200;TSS200	Island	8.3±1.0	7.3±0.8	-1.0	2.7 x 10-2	0.81
cg23746302	MAP2K5;MAP2K5	Body;Body		81.9±5.9	78.8±6.2	-3.1	2.7 x 10-2	0.81
cg03778155	RSPO3	Body	Island	9.9±1.4	8.9±1.2	-1.0	2.8 x 10-2	0.81
cg24974611	SEC16B	TSS200		66.3±7.8	71.1±4.9	4.8	2.8 x 10-2	0.81
cg01587682	PAX6;PAX6;PAX6	Body;Body;Body	Island	15.7±5.8	13.7±3.3	-2.0	2.9 x 10-2	0.81
cg19983818	ROPN1L	TSS200	Island	4.3±0.8	3.8±0.6	-0.5	2.9 x 10-2	0.81
cg04707332	TBX15	5'UTR	N_Shore	44.9±21.3	60.2±17.2	15.3	2.9 x 10-2	0.81
cg24523758	UBE2E3;UBE2E3	TSS200;TSS1500	Island	12.5±2.0	11.2±1.4	-1.3	2.9 x 10-2	0.81
cg05516423	FAT1	Body		91.9±1.5	93.1±1.6	1.1	2.9 x 10-2	0.81
cg26072759	SEPT9	TSS200	Island	3.9±0.4	3.5±0.3	-0.4	2.9 x 10-2	0.81
cg02746691	RARB;RARB	Body;Body		83.8±2.0	82.4±3.3	-1.5	2.9 x 10-2	0.81
cg20994118	CAMK1G	Body		40.8±7.6	32.4±8.4	-8.4	3.0 x 10-2	0.81
cg05339574	NRXN3	5'UTR		60.8±7.2	55.8±9.0	-5.0	3.0 x 10-2	0.81
cg06222184	NISCH	Body	S_Shelf	82.7±7.5	77.6±5.6	-5.1	3.0 x 10-2	0.81
cg26065870	NISCH	Body	Island	87.5±2.0	88.7±1.5	1.2	3.0 x 10-2	0.81
cg07601463	DGKG;DGKG;DGKG	Body;Body;Body		76.4±4.7	74.1±3.2	-2.4	3.0 x 10-2	0.81
cg19782075	BCDIN3D	TSS200	S_Shore	16.9±1.9	15.8±1.4	-1.1	3.1 x 10-2	0.81
cg05263838	IRS1	3'UTR	N_Shelf	21.0±5.3	26.3±6.3	5.3	3.1 x 10-2	0.81
cg14509125	TMEM160	1stExon	Island	7.6±0.9	7.0±1.0	-0.5	3.1 x 10-2	0.81
cg18277508	SLC39A8;SLC39A8;SLC39A8;SLC39A8;SLC39A8	1stExon;5'UTR;1stExon;5'UTR;5'UTR	Island	13.2±1.1	14.5±1.5	1.3	3.1 x 10-2	0.81
cg21450888	DNM3;DNM3;MIR199A2	Body;Body;TSS1500		9.3±1.7	8.4±0.8	-0.9	3.1 x 10-2	0.81
cg04550737	TBX15	5'UTR	Island	5.4±0.7	4.9±0.8	-0.5	3.1 x 10-2	0.81
cg26454724	FAT1	Body		28.2±6.0	23.5±7.2	-4.7	3.1 x 10-2	0.81
cg15718162	TMEM160	Body	Island	9.4±0.8	8.6±0.9	-0.8	3.1 x 10-2	0.81
cg22908679	NRXN3;NRXN3;NRXN3;NRXN3;NRXN3	Body;1stExon;1stExon;5'UTR;5'UTR	S_Shore	7.2±2.2	5.8±0.9	-1.5	3.1 x 10-2	0.81
cg04903429	ADCY9	Body		87.3±1.6	88.3±1.3	1.0	3.1 x 10-2	0.81
cg03620158	PPM1H	TSS200	Island	8.8±1.7	7.7±1.5	-1.1	3.1 x 10-2	0.81
cg15815948	FAT1	Body		48.1±9.5	41.0±8.3	-7.1	3.2 x 10-2	0.81
cg17895377	TNNC1;NISCH	TSS1500;TSS200	Island	4.2±0.8	3.7±0.6	-0.5	3.2 x 10-2	0.81
cg08586500	KCNE4	TSS200	N_Shore	10.2±2.1	9.0±1.0	-1.2	3.3 x 10-2	0.81
cg18659450	KCNMA1;KCNMA1;KCNMA1;KCNMA1	Body;Body;Body;Body		79.7±5.1	72.4±7.9	-7.3	3.3 x 10-2	0.81
cg19860121	KCNMA1;KCNMA1;KCNMA1;KCNMA1	Body;Body;Body;Body		78.5±6.1	83.6±6.0	5.1	3.3 x 10-2	0.81
cg03905867	PAX6;PAX6;PAX6	Body;Body;Body	Island	10.9±5.1	8.3±1.8	-2.7	3.3 x 10-2	0.81
cg25064029	ALPK1;ALPK1	3'UTR;3'UTR		76.5±3.5	73.6±4.6	-2.9	3.3 x 10-2	0.81
cg05970846	TUFM	TSS1500	Island	8.9±1.5	7.9±0.9	-1.1	3.3 x 10-2	0.81
cg00958676	MSRA;MSRA	TSS200;TSS200	Island	5.9±0.5	6.4±0.8	0.5	3.4 x 10-2	0.82
cg11391828	KCNE4	TSS1500	N_Shelf	81.4±4.5	78.3±3.6	-3.1	3.4 x 10-2	0.82
cg25367912	TBX15	Body		81.0±5.1	76.2±4.3	-4.8	3.4 x 10-2	0.82
cg02123262	CDKAL1	Body		84.7±2.1	86.1±1.4	1.5	3.5 x 10-2	0.82
cg03837750	LRRIQ3;TNNI3K;FPGT	TSS1500;Body;Body	S_Shore	16.3±2.6	14.9±2.0	-1.4	3.5 x 10-2	0.82
cg01498384	TMEM160	1stExon	Island	7.5±1.5	6.5±1.2	-1.0	3.5 x 10-2	0.82
cg01225698	BDNF;BDNF;BDNF;BDNF;BDNF	Body;TSS1500;TSS200;TSS200;TSS200	N_Shore	14.9±2.1	13.6±1.4	-1.3	3.5 x 10-2	0.82
cg10201388	RPGRIP1L;FTO;RPGRIP1L;RPGRIP1L;RPGRIP1L	1stExon;TSS200;5'UTR;5'UTR;1stExon	Island	6.3±1.1	5.6±0.6	-0.7	3.6 x 10-2	0.82
cg26100149	CPEB4	TSS200	Island	2.6±0.3	2.3±0.3	-0.3	3.6 x 10-2	0.82
cg00821600	LRP1B	TSS200	S_Shore	36.9±7.1	29.6±9.6	-7.2	3.6 x 10-2	0.82
cg13600622	LMX1B	Body	S_Shelf	58.4±5.8	53.0±7.7	-5.4	3.7 x 10-2	0.82
cg07325529	LOC285780;LY86	Body;Body		79.0±9.5	84.0±6.8	4.9	3.7 x 10-2	0.82
cg13322131	TFAP2B	3'UTR	S_Shore	34.1±11.9	42.3±12.4	8.2	3.7 x 10-2	0.82
cg17044611	ASAH1;ASAH1;ASAH1	1stExon;TSS1500;1stExon	Island	6.5±0.9	6.0±0.4	-0.5	3.7 x 10-2	0.82
cg07210187	KCNMA1;KCNMA1;KCNMA1;KCNMA1	Body;Body;Body;Body		69.7±4.8	71.9±3.0	2.2	3.7 x 10-2	0.82
cg14582298	ZEB1;ZEB1;ZEB1;ZEB1;ZEB1;ZEB1	1stExon;5'UTR;Body;Body;Body;Body	Island	10.2±1.4	9.9±1.4	-0.4	3.7 x 10-2	0.82
cg05785565	CCK	5'UTR	Island	18.4±4.9	15.3±2.5	-3.1	3.7 x 10-2	0.82
cg09795550	ZNF804B	Body		61.4±3.0	62.5±3.4	1.1	3.7 x 10-2	0.82
cg05479582	KCNMA1;KCNMA1;KCNMA1;KCNMA1	Body;Body;Body;Body	Island	24.0±2.0	26.8±5.6	2.8	3.7 x 10-2	0.82
cg06068085	FBN2	Body	N_Shore	75.6±5.5	70.2±5.6	-5.3	3.8 x 10-2	0.82
cg13564020	NRXN3;NRXN3;NRXN3	Body;Body;Body		56.1±11.2	48.9±9.4	-7.2	3.8 x 10-2	0.82
cg10383019	TUB;TUB	Body;Body	S_Shore	3.2±0.6	2.9±0.3	-0.3	3.8 x 10-2	0.82
cg01267522	ZEB1;LOC220930;ZEB1;ZEB1;ZEB1	Body;TSS1500;Body;Body;Body	Island	11.0±1.4	10.3±0.8	-0.7	3.8 x 10-2	0.82
cg22845362	ANAPC4	5'UTR	Island	8.3±1.3	7.7±0.5	-0.6	3.8 x 10-2	0.82
cg26865290	APOB48R	Body	N_Shore	86.7±3.2	83.0±4.1	-3.6	3.8 x 10-2	0.82
cg13427828	CCK	Body	N_Shelf	63.9±5.5	58.1±9.1	-5.7	3.8 x 10-2	0.82
cg04453677	TNNC1;NISCH	TSS1500;TSS200	N_Shore	7.4±1.4	6.8±0.8	-0.6	3.8 x 10-2	0.82
cg11003009	HMGCR;HMGCR	TSS1500;TSS1500	N_Shore	7.1±1.8	6.2±0.9	-0.8	3.8 x 10-2	0.82
cg17351154	GIPR	Body	Island	17.2±4.7	15.3±2.6	-2.0	3.8 x 10-2	0.82
cg13320842	GIPR	Body	S_Shore	70.8±8.0	63.9±9.4	-6.9	3.9 x 10-2	0.82
cg02633924	SEPT9;SEPT9;SEPT9	5'UTR;TSS200;Body		7.3±0.9	6.7±0.6	-0.6	3.9 x 10-2	0.82
cg22485171	CCDC99	TSS200	Island	7.7±0.6	7.2±0.6	-0.5	3.9 x 10-2	0.82
cg17153727	TFAP2B	3'UTR	N_Shore	31.8±12.3	37.1±12.0	5.3	3.9 x 10-2	0.82
cg12383650	KCNMA1;KCNMA1;KCNMA1;KCNMA1	Body;Body;Body;Body		28.0±6.2	32.3±8.2	4.3	3.9 x 10-2	0.82
cg04439159	INHBB	Body	Island	8.1±1.7	7.1±0.5	-0.9	4.0 x 10-2	0.82
cg07197823	INHBB	TSS1500	Island	4.9±0.6	5.7±2.0	0.9	4.0 x 10-2	0.82
cg22381282	MGAT1;MGAT1;MGAT1;MGAT1;MGAT1	Body;Body;Body;Body;Body	Island	76.6±4.1	68.8±11.2	-7.7	4.0 x 10-2	0.82
cg25641269	DGKG;DGKG;DGKG	3'UTR;3'UTR;3'UTR		76.0±4.5	80.2±4.7	4.2	4.0 x 10-2	0.82
cg23510153	ZNF248;ZNF248	5'UTR;1stExon	N_Shore	9.5±2.1	8.4±1.1	-1.2	4.0 x 10-2	0.82
cg14175690	TBX15	5'UTR	S_Shore	46.6±19.6	62.6±16.6	16.0	4.0 x 10-2	0.82
cg15374435	SPRY2	Body	N_Shore	12.1±3.9	15.9±5.0	3.8	4.1 x 10-2	0.82
cg16588163	IL1RAP;IL1RAP;IL1RAP;IL1RAP;IL1RAP;IL1RAP	5'UTR;5'UTR;5'UTR;5'UTR;5'UTR;5'UTR		11.5±5.9	9.0±5.5	-2.6	4.1 x 10-2	0.82
cg15367247	DGKG;DGKG;DGKG	Body;Body;Body		9.5±1.6	8.4±0.8	-1.1	4.1 x 10-2	0.82
cg10189859	ARG1;MED23	Body;Body		66.4±4.0	69.4±4.3	3.0	4.2 x 10-2	0.82
cg22369786	SPRY2	Body	N_Shore	7.6±1.8	8.8±1.9	1.3	4.2 x 10-2	0.82
cg10063179	MTNR1A	Body	Island	13.3±4.6	11.2±1.2	-2.1	4.3 x 10-2	0.82
cg10479493	MLN;MLN	TSS1500;TSS1500		43.8±5.8	41.5±9.2	-2.3	4.3 x 10-2	0.82
cg14515791	RASAL2;RASAL2	Body;TSS200		19.9±7.3	16.1±5.4	-3.8	4.3 x 10-2	0.82
cg17720157	MGAT1;MGAT1	TSS200;TSS1500	Island	10.8±1.5	10.1±1.0	-0.7	4.3 x 10-2	0.82
cg20023712	LRRFIP1;LRRFIP1;LRRFIP1;LRRFIP1;LRRFIP1	Body;Body;Body;Body;Body		82.0±5.1	77.9±5.3	-4.1	4.3 x 10-2	0.82
cg24277791	LHFPL3	TSS1500	N_Shore	16.7±4.9	12.9±2.2	-3.7	4.3 x 10-2	0.82
cg01103812	ITPR2	TSS200	Island	14.2±1.4	15.3±2.2	1.1	4.4 x 10-2	0.82
cg26982104	FTO	Body		13.4±2.1	12.2±1.1	-1.2	4.4 x 10-2	0.82
cg02156314	ZEB1;ZEB1;ZEB1;ZEB1;LOC220930	TSS200;TSS1500;TSS200;Body;Body	Island	8.1±0.9	7.5±0.5	-0.6	4.4 x 10-2	0.82
cg26706759	CCDC99	5'UTR	S_Shore	65.0±10.8	71.9±8.6	6.9	4.4 x 10-2	0.82
cg03330678	SEPT9;SEPT9;SEPT9;SEPT9	5'UTR;5'UTR;Body;1stExon		14.8±5.7	11.3±1.9	-3.5	4.5 x 10-2	0.82
cg14189808	ZC3H4	Body	N_Shelf	78.8±7.0	73.5±8.5	-5.3	4.5 x 10-2	0.82
cg10186254	NRXN3;NRXN3;NRXN3	Body;Body;Body		51.7±8.2	59.4±8.2	7.6	4.5 x 10-2	0.82
cg06816235	BDNF;BDNF;BDNF;BDNF;BDNF;BDNF;BDNF;BDNF	Body;5'UTR;TSS1500;5'UTR;1stExon;1stExon;1stExon;5'UTR	Island	13.2±2.7	12.0±1.0	-1.3	4.5 x 10-2	0.82
cg02770983	PAX6;PAX6;PAX6	Body;Body;Body	S_Shore	49.4±9.1	42.9±11.4	-6.4	4.5 x 10-2	0.82
cg24115593	CCDC99;CCDC99	1stExon;5'UTR	Island	9.4±1.6	8.8±0.6	-0.6	4.5 x 10-2	0.82
cg00694520	KCNE4	TSS200	N_Shore	13.2±2.8	11.6±1.3	-1.6	4.6 x 10-2	0.82
cg00998135	KCTD15;KCTD15;KCTD15	Body;Body;Body	Island	75.9±7.8	80.9±4.7	5.0	4.6 x 10-2	0.82
cg22380921	CADM2;CADM2	1stExon;1stExon	Island	17.9±7.1	14.8±1.9	-3.1	4.6 x 10-2	0.82
cg19190593	LY86;LOC285780	TSS200;Body		47.0±15.3	58.6±12.8	11.6	4.7 x 10-2	0.82
cg02910037	ADCY9	Body		87.5±3.1	86.1±1.7	-1.4	4.7 x 10-2	0.82
cg01399477	KLHL36	TSS200	Island	3.5±0.6	3.0±0.6	-0.5	4.8 x 10-2	0.82
cg02266732	HTR1A	TSS200	Island	8.7±2.2	7.6±0.9	-1.1	4.8 x 10-2	0.82
cg05509327	ROPN1L	TSS200	Island	9.6±1.8	8.9±1.0	-0.7	4.8 x 10-2	0.82
cg04793268	OVCH2	TSS1500		22.0±3.5	20.2±2.6	-1.9	4.8 x 10-2	0.82
cg00729133	ZNF804B;MGC26647	Body;TSS200		34.2±8.5	29.0±6.9	-5.2	4.8 x 10-2	0.82
cg03892838	LRRFIP1;LRRFIP1;LRRFIP1;LRRFIP1;LRRFIP1	TSS1500;TSS1500;TSS1500;TSS1500;Body	N_Shore	88.4±9.7	93.1±7.1	4.7	4.8 x 10-2	0.82
cg11163975	TRAM1L1	TSS200	Island	7.0±1.1	7.8±1.2	0.9	4.8 x 10-2	0.82
cg06526020	NUDT3	Body		79.2±2.9	81.6±3.1	2.3	4.8 x 10-2	0.82
cg14592092	KCNE4	TSS1500	N_Shore	9.7±2.3	8.7±0.7	-0.9	4.9 x 10-2	0.82
cg02970663	LRRFIP1	Body		82.0±3.9	84.8±1.6	2.8	4.9 x 10-2	0.82
cg05833894	ANKS1B	TSS1500	S_Shore	4.8±0.8	5.3±0.9	0.6	4.9 x 10-2	0.82
cg14631462	ZEB1;ZEB1;ZEB1;ZEB1;LOC220930	Body;TSS200;Body;Body;Body	Island	6.8±1.0	7.9±1.5	1.1	4.9 x 10-2	0.83
cg10318510	PRKD1	TSS200	Island	27.9±2.2	26.6±2.1	-1.3	4.9 x 10-2	0.83
cg08288016	FAT1	Body		94.4±1.1	93.6±2.1	-0.9	4.9 x 10-2	0.83
cg13666507	HTR1A	TSS1500	S_Shore	8.9±2.2	7.6±1.4	-1.3	4.9 x 10-2	0.83
cg02021460	C16orf88;IQCK	TSS200;Body	Island	11.0±1.9	9.9±1.2	-1.1	4.9 x 10-2	0.83
cg13663912	RAD23B	TSS1500	N_Shore	12.7±1.7	14.6±3.4	1.9	4.9 x 10-2	0.83
cg26564117	PITPNB	3'UTR		21.3±2.2	18.6±3.9	-2.7	5.0 x 10-2	0.83
cg05693127	ITPR3	Body		81.8±3.5	78.0±6.1	-3.8	5.0 x 10-2	0.83
cg02642117	CDKAL1	Body		16.4±8.7	11.2±6.9	-5.2	5.0 x 10-2	0.83
